# Supplementary material for: Transcriptome analysis of mRNA and miRNA in the development of LeiZhou goat muscles
Source: Sci Rep. 2024 Apr 29;14:9858. doi: 10.1038/s41598-024-60521-9 (PMC11058254; doi:10.1038/s41598-024-60521-9)
Supplement: Supplementary file 1 — Supplementary Information 1. [file 41598_2024_60521_MOESM1_ESM.xls]

miRNA	target_mRNA	target_gene
novel_509	ENSCHIT00000000041	ENSCHIG00000000041
chi-miR-1343	ENSCHIT00000000046	ENSCHIG00000000045
chi-miR-296-3p	ENSCHIT00000000046	ENSCHIG00000000045
chi-miR-324-5p	ENSCHIT00000000046	ENSCHIG00000000045
chi-miR-328-3p	ENSCHIT00000000046	ENSCHIG00000000045
novel_236	ENSCHIT00000000046	ENSCHIG00000000045
novel_243	ENSCHIT00000000046	ENSCHIG00000000045
novel_323	ENSCHIT00000000046	ENSCHIG00000000045
novel_328	ENSCHIT00000000046	ENSCHIG00000000045
novel_334	ENSCHIT00000000046	ENSCHIG00000000045
novel_363	ENSCHIT00000000046	ENSCHIG00000000045
novel_369	ENSCHIT00000000046	ENSCHIG00000000045
chi-miR-204-5p	ENSCHIT00000000051	ENSCHIG00000000048
chi-miR-211	ENSCHIT00000000051	ENSCHIG00000000048
chi-miR-34a	ENSCHIT00000000051	ENSCHIG00000000048
novel_285	ENSCHIT00000000051	ENSCHIG00000000048
chi-let-7g-3p	ENSCHIT00000000053	ENSCHIG00000000050
chi-miR-324-3p	ENSCHIT00000000056	ENSCHIG00000000053
novel_610	ENSCHIT00000000056	ENSCHIG00000000053
novel_412	ENSCHIT00000000073	ENSCHIG00000000065
novel_544	ENSCHIT00000000073	ENSCHIG00000000065
chi-miR-202-3p	ENSCHIT00000000074	ENSCHIG00000000065
novel_412	ENSCHIT00000000074	ENSCHIG00000000065
novel_541	ENSCHIT00000000074	ENSCHIG00000000065
novel_639	ENSCHIT00000000074	ENSCHIG00000000065
chi-miR-202-3p	ENSCHIT00000000075	ENSCHIG00000000065
novel_412	ENSCHIT00000000075	ENSCHIG00000000065
novel_541	ENSCHIT00000000075	ENSCHIG00000000065
novel_639	ENSCHIT00000000075	ENSCHIG00000000065
chi-miR-1224	ENSCHIT00000000083	ENSCHIG00000000071
chi-miR-1296	ENSCHIT00000000083	ENSCHIG00000000071
chi-miR-326-3p	ENSCHIT00000000083	ENSCHIG00000000071
chi-miR-331-3p	ENSCHIT00000000083	ENSCHIG00000000071
chi-miR-423-3p	ENSCHIT00000000083	ENSCHIG00000000071
novel_319	ENSCHIT00000000083	ENSCHIG00000000071
novel_545	ENSCHIT00000000083	ENSCHIG00000000071
novel_627	ENSCHIT00000000083	ENSCHIG00000000071
chi-miR-1224	ENSCHIT00000000084	ENSCHIG00000000071
chi-miR-1296	ENSCHIT00000000084	ENSCHIG00000000071
chi-miR-326-3p	ENSCHIT00000000084	ENSCHIG00000000071
chi-miR-331-3p	ENSCHIT00000000084	ENSCHIG00000000071
chi-miR-423-3p	ENSCHIT00000000084	ENSCHIG00000000071
novel_319	ENSCHIT00000000084	ENSCHIG00000000071
novel_545	ENSCHIT00000000084	ENSCHIG00000000071
novel_627	ENSCHIT00000000084	ENSCHIG00000000071
chi-miR-1224	ENSCHIT00000000085	ENSCHIG00000000071
chi-miR-1296	ENSCHIT00000000085	ENSCHIG00000000071
chi-miR-326-3p	ENSCHIT00000000085	ENSCHIG00000000071
chi-miR-331-3p	ENSCHIT00000000085	ENSCHIG00000000071
chi-miR-423-3p	ENSCHIT00000000085	ENSCHIG00000000071
novel_319	ENSCHIT00000000085	ENSCHIG00000000071
novel_545	ENSCHIT00000000085	ENSCHIG00000000071
novel_627	ENSCHIT00000000085	ENSCHIG00000000071
chi-miR-1224	ENSCHIT00000000086	ENSCHIG00000000071
chi-miR-1296	ENSCHIT00000000086	ENSCHIG00000000071
chi-miR-326-3p	ENSCHIT00000000086	ENSCHIG00000000071
chi-miR-331-3p	ENSCHIT00000000086	ENSCHIG00000000071
chi-miR-423-3p	ENSCHIT00000000086	ENSCHIG00000000071
novel_319	ENSCHIT00000000086	ENSCHIG00000000071
novel_545	ENSCHIT00000000086	ENSCHIG00000000071
novel_627	ENSCHIT00000000086	ENSCHIG00000000071
chi-miR-1224	ENSCHIT00000000087	ENSCHIG00000000071
chi-miR-1296	ENSCHIT00000000087	ENSCHIG00000000071
chi-miR-326-3p	ENSCHIT00000000087	ENSCHIG00000000071
chi-miR-331-3p	ENSCHIT00000000087	ENSCHIG00000000071
chi-miR-423-3p	ENSCHIT00000000087	ENSCHIG00000000071
novel_319	ENSCHIT00000000087	ENSCHIG00000000071
novel_545	ENSCHIT00000000087	ENSCHIG00000000071
novel_627	ENSCHIT00000000087	ENSCHIG00000000071
chi-miR-1224	ENSCHIT00000000110	ENSCHIG00000000082
chi-miR-128-5p	ENSCHIT00000000110	ENSCHIG00000000082
chi-miR-1296	ENSCHIT00000000110	ENSCHIG00000000082
chi-miR-1343	ENSCHIT00000000110	ENSCHIG00000000082
chi-miR-2411-5p	ENSCHIT00000000110	ENSCHIG00000000082
chi-miR-324-3p	ENSCHIT00000000110	ENSCHIG00000000082
chi-miR-412-3p	ENSCHIT00000000110	ENSCHIG00000000082
chi-miR-877-5p	ENSCHIT00000000110	ENSCHIG00000000082
novel_300	ENSCHIT00000000110	ENSCHIG00000000082
novel_323	ENSCHIT00000000110	ENSCHIG00000000082
novel_369	ENSCHIT00000000110	ENSCHIG00000000082
novel_397	ENSCHIT00000000110	ENSCHIG00000000082
novel_541	ENSCHIT00000000110	ENSCHIG00000000082
novel_584	ENSCHIT00000000110	ENSCHIG00000000082
chi-miR-1224	ENSCHIT00000000111	ENSCHIG00000000082
chi-miR-128-5p	ENSCHIT00000000111	ENSCHIG00000000082
chi-miR-1296	ENSCHIT00000000111	ENSCHIG00000000082
chi-miR-1343	ENSCHIT00000000111	ENSCHIG00000000082
chi-miR-2411-5p	ENSCHIT00000000111	ENSCHIG00000000082
chi-miR-324-3p	ENSCHIT00000000111	ENSCHIG00000000082
chi-miR-412-3p	ENSCHIT00000000111	ENSCHIG00000000082
chi-miR-877-5p	ENSCHIT00000000111	ENSCHIG00000000082
novel_300	ENSCHIT00000000111	ENSCHIG00000000082
novel_323	ENSCHIT00000000111	ENSCHIG00000000082
novel_369	ENSCHIT00000000111	ENSCHIG00000000082
novel_397	ENSCHIT00000000111	ENSCHIG00000000082
novel_541	ENSCHIT00000000111	ENSCHIG00000000082
novel_584	ENSCHIT00000000111	ENSCHIG00000000082
chi-miR-1224	ENSCHIT00000000112	ENSCHIG00000000082
chi-miR-128-5p	ENSCHIT00000000112	ENSCHIG00000000082
chi-miR-1296	ENSCHIT00000000112	ENSCHIG00000000082
chi-miR-1343	ENSCHIT00000000112	ENSCHIG00000000082
chi-miR-2411-5p	ENSCHIT00000000112	ENSCHIG00000000082
chi-miR-324-3p	ENSCHIT00000000112	ENSCHIG00000000082
chi-miR-412-3p	ENSCHIT00000000112	ENSCHIG00000000082
chi-miR-877-5p	ENSCHIT00000000112	ENSCHIG00000000082
novel_300	ENSCHIT00000000112	ENSCHIG00000000082
novel_323	ENSCHIT00000000112	ENSCHIG00000000082
novel_369	ENSCHIT00000000112	ENSCHIG00000000082
novel_397	ENSCHIT00000000112	ENSCHIG00000000082
novel_541	ENSCHIT00000000112	ENSCHIG00000000082
novel_584	ENSCHIT00000000112	ENSCHIG00000000082
chi-miR-346-5p	ENSCHIT00000000114	ENSCHIG00000000084
chi-miR-671-5p	ENSCHIT00000000114	ENSCHIG00000000084
chi-miR-873-3p	ENSCHIT00000000114	ENSCHIG00000000084
novel_218	ENSCHIT00000000114	ENSCHIG00000000084
novel_274	ENSCHIT00000000114	ENSCHIG00000000084
novel_446	ENSCHIT00000000114	ENSCHIG00000000084
chi-miR-1224	ENSCHIT00000000117	ENSCHIG00000000087
chi-miR-125a-5p	ENSCHIT00000000117	ENSCHIG00000000087
chi-miR-1306-5p	ENSCHIT00000000117	ENSCHIG00000000087
chi-miR-1388-3p	ENSCHIT00000000117	ENSCHIG00000000087
chi-miR-146b-3p	ENSCHIT00000000117	ENSCHIG00000000087
chi-miR-423-5p	ENSCHIT00000000117	ENSCHIG00000000087
chi-miR-491-5p	ENSCHIT00000000117	ENSCHIG00000000087
chi-miR-671-5p	ENSCHIT00000000117	ENSCHIG00000000087
novel_243	ENSCHIT00000000117	ENSCHIG00000000087
novel_328	ENSCHIT00000000117	ENSCHIG00000000087
novel_334	ENSCHIT00000000117	ENSCHIG00000000087
novel_358	ENSCHIT00000000117	ENSCHIG00000000087
novel_360	ENSCHIT00000000117	ENSCHIG00000000087
novel_544	ENSCHIT00000000117	ENSCHIG00000000087
novel_559	ENSCHIT00000000117	ENSCHIG00000000087
chi-miR-15a-5p	ENSCHIT00000000122	ENSCHIG00000000090
chi-miR-455-3p	ENSCHIT00000000122	ENSCHIG00000000090
chi-miR-15a-5p	ENSCHIT00000000123	ENSCHIG00000000090
chi-miR-455-3p	ENSCHIT00000000123	ENSCHIG00000000090
chi-miR-1343	ENSCHIT00000000126	ENSCHIG00000000093
chi-miR-202-3p	ENSCHIT00000000126	ENSCHIG00000000093
chi-miR-204-5p	ENSCHIT00000000126	ENSCHIG00000000093
chi-miR-296-3p	ENSCHIT00000000126	ENSCHIG00000000093
chi-miR-324-3p	ENSCHIT00000000126	ENSCHIG00000000093
chi-miR-328-3p	ENSCHIT00000000126	ENSCHIG00000000093
chi-miR-455-3p	ENSCHIT00000000126	ENSCHIG00000000093
chi-miR-874-5p	ENSCHIT00000000126	ENSCHIG00000000093
novel_310	ENSCHIT00000000126	ENSCHIG00000000093
novel_323	ENSCHIT00000000126	ENSCHIG00000000093
novel_334	ENSCHIT00000000126	ENSCHIG00000000093
novel_364	ENSCHIT00000000126	ENSCHIG00000000093
novel_369	ENSCHIT00000000126	ENSCHIG00000000093
novel_541	ENSCHIT00000000126	ENSCHIG00000000093
novel_545	ENSCHIT00000000126	ENSCHIG00000000093
novel_584	ENSCHIT00000000126	ENSCHIG00000000093
novel_614	ENSCHIT00000000126	ENSCHIG00000000093
novel_334	ENSCHIT00000000127	ENSCHIG00000000094
novel_334	ENSCHIT00000000128	ENSCHIG00000000094
novel_369	ENSCHIT00000000130	ENSCHIG00000000096
chi-miR-127-5p	ENSCHIT00000000131	ENSCHIG00000000097
chi-miR-342-5p	ENSCHIT00000000131	ENSCHIG00000000097
chi-miR-873-3p	ENSCHIT00000000131	ENSCHIG00000000097
novel_543	ENSCHIT00000000131	ENSCHIG00000000097
novel_610	ENSCHIT00000000131	ENSCHIG00000000097
chi-miR-1343	ENSCHIT00000000137	ENSCHIG00000000101
chi-miR-328-3p	ENSCHIT00000000137	ENSCHIG00000000101
chi-miR-874-3p	ENSCHIT00000000137	ENSCHIG00000000101
novel_151	ENSCHIT00000000137	ENSCHIG00000000101
novel_334	ENSCHIT00000000137	ENSCHIG00000000101
novel_340	ENSCHIT00000000137	ENSCHIG00000000101
novel_397	ENSCHIT00000000137	ENSCHIG00000000101
novel_541	ENSCHIT00000000137	ENSCHIG00000000101
novel_544	ENSCHIT00000000137	ENSCHIG00000000101
novel_619	ENSCHIT00000000137	ENSCHIG00000000101
chi-miR-1343	ENSCHIT00000000138	ENSCHIG00000000101
chi-miR-328-3p	ENSCHIT00000000138	ENSCHIG00000000101
chi-miR-874-3p	ENSCHIT00000000138	ENSCHIG00000000101
novel_151	ENSCHIT00000000138	ENSCHIG00000000101
novel_334	ENSCHIT00000000138	ENSCHIG00000000101
novel_340	ENSCHIT00000000138	ENSCHIG00000000101
novel_397	ENSCHIT00000000138	ENSCHIG00000000101
novel_541	ENSCHIT00000000138	ENSCHIG00000000101
novel_544	ENSCHIT00000000138	ENSCHIG00000000101
novel_619	ENSCHIT00000000138	ENSCHIG00000000101
chi-miR-1343	ENSCHIT00000000139	ENSCHIG00000000101
chi-miR-328-3p	ENSCHIT00000000139	ENSCHIG00000000101
chi-miR-874-3p	ENSCHIT00000000139	ENSCHIG00000000101
novel_151	ENSCHIT00000000139	ENSCHIG00000000101
novel_334	ENSCHIT00000000139	ENSCHIG00000000101
novel_340	ENSCHIT00000000139	ENSCHIG00000000101
novel_397	ENSCHIT00000000139	ENSCHIG00000000101
novel_541	ENSCHIT00000000139	ENSCHIG00000000101
novel_544	ENSCHIT00000000139	ENSCHIG00000000101
novel_619	ENSCHIT00000000139	ENSCHIG00000000101
chi-miR-188-3p	ENSCHIT00000000149	ENSCHIG00000000107
chi-miR-27b-3p	ENSCHIT00000000149	ENSCHIG00000000107
chi-miR-30f-3p	ENSCHIT00000000149	ENSCHIG00000000107
novel_544	ENSCHIT00000000149	ENSCHIG00000000107
chi-miR-188-3p	ENSCHIT00000000150	ENSCHIG00000000107
chi-miR-27b-3p	ENSCHIT00000000150	ENSCHIG00000000107
chi-miR-30f-3p	ENSCHIT00000000150	ENSCHIG00000000107
novel_544	ENSCHIT00000000150	ENSCHIG00000000107
chi-miR-346-5p	ENSCHIT00000000155	ENSCHIG00000000108
novel_360	ENSCHIT00000000155	ENSCHIG00000000108
chi-miR-18a-3p	ENSCHIT00000000161	ENSCHIG00000000112
chi-miR-324-3p	ENSCHIT00000000161	ENSCHIG00000000112
chi-miR-877-3p	ENSCHIT00000000161	ENSCHIG00000000112
novel_236	ENSCHIT00000000161	ENSCHIG00000000112
novel_541	ENSCHIT00000000161	ENSCHIG00000000112
novel_627	ENSCHIT00000000161	ENSCHIG00000000112
chi-miR-129-3p	ENSCHIT00000000182	ENSCHIG00000000126
chi-miR-18a-3p	ENSCHIT00000000182	ENSCHIG00000000126
chi-miR-326-3p	ENSCHIT00000000182	ENSCHIG00000000126
chi-miR-378-5p	ENSCHIT00000000182	ENSCHIG00000000126
novel_253	ENSCHIT00000000182	ENSCHIG00000000126
novel_349	ENSCHIT00000000182	ENSCHIG00000000126
novel_397	ENSCHIT00000000182	ENSCHIG00000000126
novel_443	ENSCHIT00000000182	ENSCHIG00000000126
novel_547	ENSCHIT00000000182	ENSCHIG00000000126
novel_634	ENSCHIT00000000182	ENSCHIG00000000126
novel_639	ENSCHIT00000000182	ENSCHIG00000000126
novel_648	ENSCHIT00000000182	ENSCHIG00000000126
chi-miR-326-3p	ENSCHIT00000000194	ENSCHIG00000000132
chi-miR-326-3p	ENSCHIT00000000195	ENSCHIG00000000132
chi-miR-30b-3p	ENSCHIT00000000197	ENSCHIG00000000134
chi-miR-671-5p	ENSCHIT00000000197	ENSCHIG00000000134
novel_327	ENSCHIT00000000197	ENSCHIG00000000134
chi-miR-1296	ENSCHIT00000000198	ENSCHIG00000000135
chi-miR-324-3p	ENSCHIT00000000198	ENSCHIG00000000135
chi-miR-326-3p	ENSCHIT00000000198	ENSCHIG00000000135
chi-miR-34c-5p	ENSCHIT00000000198	ENSCHIG00000000135
chi-miR-874-3p	ENSCHIT00000000198	ENSCHIG00000000135
novel_391	ENSCHIT00000000198	ENSCHIG00000000135
novel_559	ENSCHIT00000000198	ENSCHIG00000000135
novel_637	ENSCHIT00000000198	ENSCHIG00000000135
chi-miR-1296	ENSCHIT00000000203	ENSCHIG00000000137
chi-miR-1388-3p	ENSCHIT00000000203	ENSCHIG00000000137
chi-miR-197-5p	ENSCHIT00000000203	ENSCHIG00000000137
chi-miR-326-3p	ENSCHIT00000000203	ENSCHIG00000000137
chi-miR-328-3p	ENSCHIT00000000203	ENSCHIG00000000137
chi-miR-330-5p	ENSCHIT00000000203	ENSCHIG00000000137
chi-miR-346-5p	ENSCHIT00000000203	ENSCHIG00000000137
chi-miR-361-3p	ENSCHIT00000000203	ENSCHIG00000000137
chi-miR-874-3p	ENSCHIT00000000203	ENSCHIG00000000137
chi-miR-874-5p	ENSCHIT00000000203	ENSCHIG00000000137
novel_236	ENSCHIT00000000203	ENSCHIG00000000137
novel_358	ENSCHIT00000000203	ENSCHIG00000000137
novel_397	ENSCHIT00000000203	ENSCHIG00000000137
novel_421	ENSCHIT00000000203	ENSCHIG00000000137
novel_541	ENSCHIT00000000203	ENSCHIG00000000137
novel_584	ENSCHIT00000000203	ENSCHIG00000000137
novel_627	ENSCHIT00000000203	ENSCHIG00000000137
novel_559	ENSCHIT00000000211	ENSCHIG00000000141
chi-miR-328-3p	ENSCHIT00000000217	ENSCHIG00000000144
chi-miR-361-3p	ENSCHIT00000000217	ENSCHIG00000000144
novel_334	ENSCHIT00000000217	ENSCHIG00000000144
novel_358	ENSCHIT00000000217	ENSCHIG00000000144
chi-miR-1224	ENSCHIT00000000227	ENSCHIG00000000151
chi-miR-1296	ENSCHIT00000000227	ENSCHIG00000000151
chi-miR-140-3p	ENSCHIT00000000227	ENSCHIG00000000151
novel_323	ENSCHIT00000000227	ENSCHIG00000000151
novel_664	ENSCHIT00000000227	ENSCHIG00000000151
chi-miR-24-3p	ENSCHIT00000000230	ENSCHIG00000000152
novel_412	ENSCHIT00000000230	ENSCHIG00000000152
novel_576	ENSCHIT00000000230	ENSCHIG00000000152
novel_597	ENSCHIT00000000230	ENSCHIG00000000152
chi-miR-146b-5p	ENSCHIT00000000243	ENSCHIG00000000162
novel_319	ENSCHIT00000000246	ENSCHIG00000000164
chi-miR-18a-3p	ENSCHIT00000000257	ENSCHIG00000000170
chi-miR-3431-5p	ENSCHIT00000000257	ENSCHIG00000000170
chi-miR-671-5p	ENSCHIT00000000257	ENSCHIG00000000170
novel_274	ENSCHIT00000000257	ENSCHIG00000000170
novel_285	ENSCHIT00000000257	ENSCHIG00000000170
novel_334	ENSCHIT00000000257	ENSCHIG00000000170
novel_397	ENSCHIT00000000257	ENSCHIG00000000170
chi-miR-1343	ENSCHIT00000000279	ENSCHIG00000000184
chi-miR-324-3p	ENSCHIT00000000279	ENSCHIG00000000184
chi-miR-331-3p	ENSCHIT00000000279	ENSCHIG00000000184
chi-miR-410-5p	ENSCHIT00000000279	ENSCHIG00000000184
chi-miR-425-3p	ENSCHIT00000000279	ENSCHIG00000000184
novel_274	ENSCHIT00000000279	ENSCHIG00000000184
novel_323	ENSCHIT00000000279	ENSCHIG00000000184
chi-miR-202-3p	ENSCHIT00000000285	ENSCHIG00000000189
novel_218	ENSCHIT00000000285	ENSCHIG00000000189
novel_323	ENSCHIT00000000285	ENSCHIG00000000189
novel_369	ENSCHIT00000000285	ENSCHIG00000000189
novel_545	ENSCHIT00000000285	ENSCHIG00000000189
novel_639	ENSCHIT00000000285	ENSCHIG00000000189
chi-miR-202-3p	ENSCHIT00000000286	ENSCHIG00000000189
novel_218	ENSCHIT00000000286	ENSCHIG00000000189
novel_323	ENSCHIT00000000286	ENSCHIG00000000189
novel_369	ENSCHIT00000000286	ENSCHIG00000000189
novel_545	ENSCHIT00000000286	ENSCHIG00000000189
novel_639	ENSCHIT00000000286	ENSCHIG00000000189
novel_334	ENSCHIT00000000294	ENSCHIG00000000195
chi-miR-103-5p	ENSCHIT00000000297	ENSCHIG00000000197
chi-miR-18a-3p	ENSCHIT00000000297	ENSCHIG00000000197
chi-miR-346-5p	ENSCHIT00000000297	ENSCHIG00000000197
novel_253	ENSCHIT00000000297	ENSCHIG00000000197
chi-miR-193b-3p	ENSCHIT00000000307	ENSCHIG00000000205
chi-miR-204-5p	ENSCHIT00000000307	ENSCHIG00000000205
chi-miR-211	ENSCHIT00000000307	ENSCHIG00000000205
chi-miR-24-3p	ENSCHIT00000000307	ENSCHIG00000000205
chi-miR-326-3p	ENSCHIT00000000307	ENSCHIG00000000205
chi-miR-671-5p	ENSCHIT00000000307	ENSCHIG00000000205
chi-miR-874-5p	ENSCHIT00000000307	ENSCHIG00000000205
chi-miR-877-3p	ENSCHIT00000000307	ENSCHIG00000000205
novel_363	ENSCHIT00000000307	ENSCHIG00000000205
novel_541	ENSCHIT00000000307	ENSCHIG00000000205
novel_544	ENSCHIT00000000307	ENSCHIG00000000205
novel_634	ENSCHIT00000000307	ENSCHIG00000000205
chi-miR-193b-3p	ENSCHIT00000000308	ENSCHIG00000000205
chi-miR-204-5p	ENSCHIT00000000308	ENSCHIG00000000205
chi-miR-211	ENSCHIT00000000308	ENSCHIG00000000205
chi-miR-24-3p	ENSCHIT00000000308	ENSCHIG00000000205
chi-miR-326-3p	ENSCHIT00000000308	ENSCHIG00000000205
chi-miR-671-5p	ENSCHIT00000000308	ENSCHIG00000000205
chi-miR-874-5p	ENSCHIT00000000308	ENSCHIG00000000205
chi-miR-877-3p	ENSCHIT00000000308	ENSCHIG00000000205
novel_363	ENSCHIT00000000308	ENSCHIG00000000205
novel_541	ENSCHIT00000000308	ENSCHIG00000000205
novel_544	ENSCHIT00000000308	ENSCHIG00000000205
novel_634	ENSCHIT00000000308	ENSCHIG00000000205
chi-miR-193b-3p	ENSCHIT00000000309	ENSCHIG00000000205
chi-miR-204-5p	ENSCHIT00000000309	ENSCHIG00000000205
chi-miR-211	ENSCHIT00000000309	ENSCHIG00000000205
chi-miR-24-3p	ENSCHIT00000000309	ENSCHIG00000000205
chi-miR-326-3p	ENSCHIT00000000309	ENSCHIG00000000205
chi-miR-671-5p	ENSCHIT00000000309	ENSCHIG00000000205
chi-miR-874-5p	ENSCHIT00000000309	ENSCHIG00000000205
chi-miR-877-3p	ENSCHIT00000000309	ENSCHIG00000000205
novel_363	ENSCHIT00000000309	ENSCHIG00000000205
novel_541	ENSCHIT00000000309	ENSCHIG00000000205
novel_544	ENSCHIT00000000309	ENSCHIG00000000205
novel_634	ENSCHIT00000000309	ENSCHIG00000000205
chi-miR-188-3p	ENSCHIT00000000311	ENSCHIG00000000207
chi-miR-25-5p	ENSCHIT00000000311	ENSCHIG00000000207
chi-miR-103-3p	ENSCHIT00000000317	ENSCHIG00000000212
chi-miR-107-3p	ENSCHIT00000000317	ENSCHIG00000000212
chi-miR-324-3p	ENSCHIT00000000317	ENSCHIG00000000212
novel_231	ENSCHIT00000000317	ENSCHIG00000000212
novel_310	ENSCHIT00000000317	ENSCHIG00000000212
novel_648	ENSCHIT00000000317	ENSCHIG00000000212
chi-miR-103-3p	ENSCHIT00000000318	ENSCHIG00000000212
chi-miR-107-3p	ENSCHIT00000000318	ENSCHIG00000000212
chi-miR-296-3p	ENSCHIT00000000326	ENSCHIG00000000219
chi-miR-873-5p	ENSCHIT00000000326	ENSCHIG00000000219
novel_478	ENSCHIT00000000326	ENSCHIG00000000219
novel_560	ENSCHIT00000000326	ENSCHIG00000000219
novel_584	ENSCHIT00000000326	ENSCHIG00000000219
chi-miR-154b-5p	ENSCHIT00000000328	ENSCHIG00000000220
chi-miR-30d-3p	ENSCHIT00000000328	ENSCHIG00000000220
novel_557	ENSCHIT00000000328	ENSCHIG00000000220
chi-miR-27a-5p	ENSCHIT00000000333	ENSCHIG00000000224
chi-miR-27a-5p	ENSCHIT00000000334	ENSCHIG00000000224
chi-miR-27a-5p	ENSCHIT00000000335	ENSCHIG00000000224
novel_293	ENSCHIT00000000335	ENSCHIG00000000224
novel_369	ENSCHIT00000000335	ENSCHIG00000000224
novel_425	ENSCHIT00000000335	ENSCHIG00000000224
chi-miR-30f-3p	ENSCHIT00000000337	ENSCHIG00000000225
chi-miR-326-3p	ENSCHIT00000000337	ENSCHIG00000000225
chi-miR-330-5p	ENSCHIT00000000337	ENSCHIG00000000225
chi-miR-423-5p	ENSCHIT00000000337	ENSCHIG00000000225
novel_369	ENSCHIT00000000337	ENSCHIG00000000225
chi-miR-485-5p	ENSCHIT00000000339	ENSCHIG00000000226
chi-miR-873-3p	ENSCHIT00000000339	ENSCHIG00000000226
chi-miR-485-5p	ENSCHIT00000000340	ENSCHIG00000000226
chi-miR-873-3p	ENSCHIT00000000340	ENSCHIG00000000226
chi-miR-26a-5p	ENSCHIT00000000346	ENSCHIG00000000231
chi-miR-26b-5p	ENSCHIT00000000346	ENSCHIG00000000231
chi-miR-326-3p	ENSCHIT00000000349	ENSCHIG00000000233
chi-miR-532-3p	ENSCHIT00000000349	ENSCHIG00000000233
novel_236	ENSCHIT00000000349	ENSCHIG00000000233
novel_151	ENSCHIT00000000357	ENSCHIG00000000239
novel_412	ENSCHIT00000000359	ENSCHIG00000000241
novel_620	ENSCHIT00000000359	ENSCHIG00000000241
novel_238	ENSCHIT00000000361	ENSCHIG00000000242
chi-miR-18a-3p	ENSCHIT00000000362	ENSCHIG00000000242
chi-miR-874-3p	ENSCHIT00000000362	ENSCHIG00000000242
novel_584	ENSCHIT00000000363	ENSCHIG00000000243
chi-miR-1306-5p	ENSCHIT00000000370	ENSCHIG00000000246
chi-miR-1343	ENSCHIT00000000370	ENSCHIG00000000246
novel_274	ENSCHIT00000000370	ENSCHIG00000000246
novel_310	ENSCHIT00000000370	ENSCHIG00000000246
novel_545	ENSCHIT00000000370	ENSCHIG00000000246
novel_584	ENSCHIT00000000370	ENSCHIG00000000246
chi-miR-193b-5p	ENSCHIT00000000376	ENSCHIG00000000251
novel_334	ENSCHIT00000000393	ENSCHIG00000000260
novel_597	ENSCHIT00000000396	ENSCHIG00000000263
chi-miR-324-3p	ENSCHIT00000000415	ENSCHIG00000000279
chi-miR-324-3p	ENSCHIT00000000416	ENSCHIG00000000279
chi-miR-197-5p	ENSCHIT00000000419	ENSCHIG00000000282
chi-miR-671-5p	ENSCHIT00000000419	ENSCHIG00000000282
chi-miR-93-3p	ENSCHIT00000000419	ENSCHIG00000000282
novel_236	ENSCHIT00000000419	ENSCHIG00000000282
novel_358	ENSCHIT00000000419	ENSCHIG00000000282
chi-miR-197-5p	ENSCHIT00000000420	ENSCHIG00000000282
chi-miR-671-5p	ENSCHIT00000000420	ENSCHIG00000000282
chi-miR-93-3p	ENSCHIT00000000420	ENSCHIG00000000282
novel_236	ENSCHIT00000000420	ENSCHIG00000000282
novel_358	ENSCHIT00000000420	ENSCHIG00000000282
chi-miR-197-5p	ENSCHIT00000000421	ENSCHIG00000000282
chi-miR-671-5p	ENSCHIT00000000421	ENSCHIG00000000282
chi-miR-93-3p	ENSCHIT00000000421	ENSCHIG00000000282
novel_236	ENSCHIT00000000421	ENSCHIG00000000282
novel_358	ENSCHIT00000000421	ENSCHIG00000000282
chi-miR-1224	ENSCHIT00000000435	ENSCHIG00000000292
chi-miR-874-3p	ENSCHIT00000000435	ENSCHIG00000000292
chi-miR-92a-5p	ENSCHIT00000000435	ENSCHIG00000000292
novel_236	ENSCHIT00000000435	ENSCHIG00000000292
novel_285	ENSCHIT00000000435	ENSCHIG00000000292
novel_387	ENSCHIT00000000435	ENSCHIG00000000292
novel_584	ENSCHIT00000000435	ENSCHIG00000000292
chi-miR-1343	ENSCHIT00000000440	ENSCHIG00000000297
chi-miR-18a-3p	ENSCHIT00000000440	ENSCHIG00000000297
chi-miR-197-5p	ENSCHIT00000000440	ENSCHIG00000000297
chi-miR-331-3p	ENSCHIT00000000440	ENSCHIG00000000297
chi-miR-491-5p	ENSCHIT00000000440	ENSCHIG00000000297
chi-miR-877-3p	ENSCHIT00000000440	ENSCHIG00000000297
chi-miR-93-3p	ENSCHIT00000000440	ENSCHIG00000000297
novel_228	ENSCHIT00000000440	ENSCHIG00000000297
novel_236	ENSCHIT00000000440	ENSCHIG00000000297
novel_253	ENSCHIT00000000440	ENSCHIG00000000297
novel_541	ENSCHIT00000000440	ENSCHIG00000000297
novel_627	ENSCHIT00000000440	ENSCHIG00000000297
novel_634	ENSCHIT00000000440	ENSCHIG00000000297
chi-miR-326-3p	ENSCHIT00000000443	ENSCHIG00000000300
chi-miR-133a-3p	ENSCHIT00000000446	ENSCHIG00000000303
chi-miR-197-5p	ENSCHIT00000000446	ENSCHIG00000000303
chi-miR-23b-5p	ENSCHIT00000000446	ENSCHIG00000000303
chi-miR-342-5p	ENSCHIT00000000446	ENSCHIG00000000303
chi-miR-483	ENSCHIT00000000446	ENSCHIG00000000303
chi-miR-671-5p	ENSCHIT00000000446	ENSCHIG00000000303
novel_334	ENSCHIT00000000446	ENSCHIG00000000303
novel_363	ENSCHIT00000000446	ENSCHIG00000000303
novel_541	ENSCHIT00000000446	ENSCHIG00000000303
novel_544	ENSCHIT00000000446	ENSCHIG00000000303
novel_545	ENSCHIT00000000446	ENSCHIG00000000303
novel_557	ENSCHIT00000000446	ENSCHIG00000000303
novel_631	ENSCHIT00000000446	ENSCHIG00000000303
novel_640	ENSCHIT00000000446	ENSCHIG00000000303
chi-miR-1307-3p	ENSCHIT00000000449	ENSCHIG00000000304
novel_323	ENSCHIT00000000449	ENSCHIG00000000304
novel_348	ENSCHIT00000000449	ENSCHIG00000000304
novel_75	ENSCHIT00000000449	ENSCHIG00000000304
chi-miR-1839	ENSCHIT00000000451	ENSCHIG00000000304
chi-miR-326-3p	ENSCHIT00000000451	ENSCHIG00000000304
chi-miR-330-5p	ENSCHIT00000000451	ENSCHIG00000000304
novel_584	ENSCHIT00000000451	ENSCHIG00000000304
chi-miR-346-5p	ENSCHIT00000000463	ENSCHIG00000000311
novel_236	ENSCHIT00000000463	ENSCHIG00000000311
novel_274	ENSCHIT00000000463	ENSCHIG00000000311
novel_610	ENSCHIT00000000463	ENSCHIG00000000311
novel_627	ENSCHIT00000000463	ENSCHIG00000000311
chi-miR-1224	ENSCHIT00000000464	ENSCHIG00000000312
chi-miR-320-3p	ENSCHIT00000000467	ENSCHIG00000000314
novel_559	ENSCHIT00000000467	ENSCHIG00000000314
chi-miR-140-3p	ENSCHIT00000000468	ENSCHIG00000000315
chi-miR-328-3p	ENSCHIT00000000468	ENSCHIG00000000315
novel_544	ENSCHIT00000000468	ENSCHIG00000000315
novel_627	ENSCHIT00000000468	ENSCHIG00000000315
novel_634	ENSCHIT00000000468	ENSCHIG00000000315
chi-miR-1343	ENSCHIT00000000469	ENSCHIG00000000315
chi-miR-2331	ENSCHIT00000000469	ENSCHIG00000000315
novel_231	ENSCHIT00000000469	ENSCHIG00000000315
novel_364	ENSCHIT00000000469	ENSCHIG00000000315
novel_545	ENSCHIT00000000469	ENSCHIG00000000315
chi-miR-197-5p	ENSCHIT00000000470	ENSCHIG00000000315
novel_358	ENSCHIT00000000470	ENSCHIG00000000315
novel_588	ENSCHIT00000000473	ENSCHIG00000000318
chi-miR-127-5p	ENSCHIT00000000474	ENSCHIG00000000319
chi-miR-1343	ENSCHIT00000000474	ENSCHIG00000000319
chi-miR-197-5p	ENSCHIT00000000474	ENSCHIG00000000319
chi-miR-214-3p	ENSCHIT00000000474	ENSCHIG00000000319
chi-miR-410-5p	ENSCHIT00000000474	ENSCHIG00000000319
chi-miR-483	ENSCHIT00000000474	ENSCHIG00000000319
novel_310	ENSCHIT00000000474	ENSCHIG00000000319
novel_334	ENSCHIT00000000474	ENSCHIG00000000319
novel_348	ENSCHIT00000000474	ENSCHIG00000000319
novel_358	ENSCHIT00000000474	ENSCHIG00000000319
novel_360	ENSCHIT00000000474	ENSCHIG00000000319
novel_363	ENSCHIT00000000474	ENSCHIG00000000319
novel_369	ENSCHIT00000000474	ENSCHIG00000000319
novel_439	ENSCHIT00000000474	ENSCHIG00000000319
novel_589	ENSCHIT00000000474	ENSCHIG00000000319
novel_654	ENSCHIT00000000474	ENSCHIG00000000319
chi-miR-127-5p	ENSCHIT00000000475	ENSCHIG00000000319
chi-miR-1343	ENSCHIT00000000475	ENSCHIG00000000319
chi-miR-197-5p	ENSCHIT00000000475	ENSCHIG00000000319
chi-miR-214-3p	ENSCHIT00000000475	ENSCHIG00000000319
chi-miR-410-5p	ENSCHIT00000000475	ENSCHIG00000000319
chi-miR-483	ENSCHIT00000000475	ENSCHIG00000000319
novel_310	ENSCHIT00000000475	ENSCHIG00000000319
novel_334	ENSCHIT00000000475	ENSCHIG00000000319
novel_348	ENSCHIT00000000475	ENSCHIG00000000319
novel_358	ENSCHIT00000000475	ENSCHIG00000000319
novel_360	ENSCHIT00000000475	ENSCHIG00000000319
novel_363	ENSCHIT00000000475	ENSCHIG00000000319
novel_369	ENSCHIT00000000475	ENSCHIG00000000319
novel_439	ENSCHIT00000000475	ENSCHIG00000000319
novel_589	ENSCHIT00000000475	ENSCHIG00000000319
novel_654	ENSCHIT00000000475	ENSCHIG00000000319
chi-miR-1224	ENSCHIT00000000497	ENSCHIG00000000331
chi-miR-23b-5p	ENSCHIT00000000497	ENSCHIG00000000331
chi-miR-324-3p	ENSCHIT00000000497	ENSCHIG00000000331
chi-miR-328-3p	ENSCHIT00000000497	ENSCHIG00000000331
chi-miR-342-5p	ENSCHIT00000000497	ENSCHIG00000000331
chi-miR-873-3p	ENSCHIT00000000497	ENSCHIG00000000331
novel_151	ENSCHIT00000000497	ENSCHIG00000000331
novel_236	ENSCHIT00000000497	ENSCHIG00000000331
novel_319	ENSCHIT00000000497	ENSCHIG00000000331
novel_328	ENSCHIT00000000497	ENSCHIG00000000331
novel_334	ENSCHIT00000000497	ENSCHIG00000000331
novel_360	ENSCHIT00000000497	ENSCHIG00000000331
novel_363	ENSCHIT00000000497	ENSCHIG00000000331
novel_391	ENSCHIT00000000497	ENSCHIG00000000331
novel_478	ENSCHIT00000000497	ENSCHIG00000000331
novel_541	ENSCHIT00000000497	ENSCHIG00000000331
novel_547	ENSCHIT00000000497	ENSCHIG00000000331
novel_584	ENSCHIT00000000497	ENSCHIG00000000331
novel_627	ENSCHIT00000000497	ENSCHIG00000000331
chi-miR-128-5p	ENSCHIT00000000503	ENSCHIG00000000336
chi-miR-296-3p	ENSCHIT00000000503	ENSCHIG00000000336
chi-miR-324-3p	ENSCHIT00000000503	ENSCHIG00000000336
chi-miR-331-3p	ENSCHIT00000000503	ENSCHIG00000000336
chi-miR-449a-5p	ENSCHIT00000000503	ENSCHIG00000000336
chi-miR-449b-5p	ENSCHIT00000000503	ENSCHIG00000000336
chi-miR-671-3p	ENSCHIT00000000503	ENSCHIG00000000336
chi-miR-874-3p	ENSCHIT00000000503	ENSCHIG00000000336
novel_310	ENSCHIT00000000503	ENSCHIG00000000336
novel_313	ENSCHIT00000000503	ENSCHIG00000000336
novel_614	ENSCHIT00000000503	ENSCHIG00000000336
novel_640	ENSCHIT00000000503	ENSCHIG00000000336
novel_663	ENSCHIT00000000503	ENSCHIG00000000336
chi-miR-187	ENSCHIT00000000514	ENSCHIG00000000347
chi-miR-197-3p	ENSCHIT00000000514	ENSCHIG00000000347
chi-miR-324-3p	ENSCHIT00000000514	ENSCHIG00000000347
chi-miR-3431-5p	ENSCHIT00000000514	ENSCHIG00000000347
chi-miR-346-5p	ENSCHIT00000000514	ENSCHIG00000000347
novel_541	ENSCHIT00000000514	ENSCHIG00000000347
novel_543	ENSCHIT00000000514	ENSCHIG00000000347
novel_544	ENSCHIT00000000514	ENSCHIG00000000347
novel_545	ENSCHIT00000000514	ENSCHIG00000000347
novel_593	ENSCHIT00000000514	ENSCHIG00000000347
chi-miR-187	ENSCHIT00000000515	ENSCHIG00000000347
chi-miR-197-3p	ENSCHIT00000000515	ENSCHIG00000000347
chi-miR-324-3p	ENSCHIT00000000515	ENSCHIG00000000347
chi-miR-3431-5p	ENSCHIT00000000515	ENSCHIG00000000347
chi-miR-346-5p	ENSCHIT00000000515	ENSCHIG00000000347
novel_541	ENSCHIT00000000515	ENSCHIG00000000347
novel_543	ENSCHIT00000000515	ENSCHIG00000000347
novel_544	ENSCHIT00000000515	ENSCHIG00000000347
novel_545	ENSCHIT00000000515	ENSCHIG00000000347
novel_593	ENSCHIT00000000515	ENSCHIG00000000347
chi-miR-423-5p	ENSCHIT00000000518	ENSCHIG00000000348
chi-miR-671-5p	ENSCHIT00000000518	ENSCHIG00000000348
chi-miR-296-3p	ENSCHIT00000000522	ENSCHIG00000000350
chi-miR-30c-3p	ENSCHIT00000000522	ENSCHIG00000000350
novel_545	ENSCHIT00000000522	ENSCHIG00000000350
chi-miR-296-3p	ENSCHIT00000000523	ENSCHIG00000000350
chi-miR-30c-3p	ENSCHIT00000000523	ENSCHIG00000000350
novel_545	ENSCHIT00000000523	ENSCHIG00000000350
novel_228	ENSCHIT00000000525	ENSCHIG00000000351
novel_274	ENSCHIT00000000525	ENSCHIG00000000351
novel_228	ENSCHIT00000000526	ENSCHIG00000000351
novel_274	ENSCHIT00000000526	ENSCHIG00000000351
chi-miR-877-3p	ENSCHIT00000000536	ENSCHIG00000000357
novel_664	ENSCHIT00000000540	ENSCHIG00000000360
chi-miR-188-5p	ENSCHIT00000000545	ENSCHIG00000000364
chi-miR-324-5p	ENSCHIT00000000545	ENSCHIG00000000364
novel_297	ENSCHIT00000000545	ENSCHIG00000000364
novel_42	ENSCHIT00000000545	ENSCHIG00000000364
novel_509	ENSCHIT00000000554	ENSCHIG00000000371
novel_334	ENSCHIT00000000563	ENSCHIG00000000378
chi-let-7g-3p	ENSCHIT00000000564	ENSCHIG00000000379
novel_218	ENSCHIT00000000564	ENSCHIG00000000379
novel_253	ENSCHIT00000000564	ENSCHIG00000000379
novel_274	ENSCHIT00000000564	ENSCHIG00000000379
novel_363	ENSCHIT00000000564	ENSCHIG00000000379
novel_443	ENSCHIT00000000564	ENSCHIG00000000379
novel_617	ENSCHIT00000000564	ENSCHIG00000000379
chi-miR-1306-5p	ENSCHIT00000000567	ENSCHIG00000000382
chi-miR-24-3p	ENSCHIT00000000567	ENSCHIG00000000382
chi-miR-324-3p	ENSCHIT00000000567	ENSCHIG00000000382
chi-miR-342-5p	ENSCHIT00000000567	ENSCHIG00000000382
chi-miR-874-5p	ENSCHIT00000000567	ENSCHIG00000000382
novel_218	ENSCHIT00000000567	ENSCHIG00000000382
novel_219	ENSCHIT00000000567	ENSCHIG00000000382
novel_369	ENSCHIT00000000567	ENSCHIG00000000382
novel_387	ENSCHIT00000000567	ENSCHIG00000000382
novel_451	ENSCHIT00000000567	ENSCHIG00000000382
novel_541	ENSCHIT00000000567	ENSCHIG00000000382
novel_545	ENSCHIT00000000567	ENSCHIG00000000382
novel_547	ENSCHIT00000000567	ENSCHIG00000000382
novel_648	ENSCHIT00000000567	ENSCHIG00000000382
chi-miR-1296	ENSCHIT00000000576	ENSCHIG00000000389
chi-miR-34c-5p	ENSCHIT00000000576	ENSCHIG00000000389
chi-miR-874-5p	ENSCHIT00000000576	ENSCHIG00000000389
novel_584	ENSCHIT00000000576	ENSCHIG00000000389
chi-miR-1296	ENSCHIT00000000577	ENSCHIG00000000389
chi-miR-34c-5p	ENSCHIT00000000577	ENSCHIG00000000389
chi-miR-874-5p	ENSCHIT00000000577	ENSCHIG00000000389
novel_584	ENSCHIT00000000577	ENSCHIG00000000389
chi-miR-1296	ENSCHIT00000000580	ENSCHIG00000000389
chi-miR-34c-5p	ENSCHIT00000000580	ENSCHIG00000000389
chi-miR-874-5p	ENSCHIT00000000580	ENSCHIG00000000389
novel_584	ENSCHIT00000000580	ENSCHIG00000000389
chi-miR-125a-3p	ENSCHIT00000000591	ENSCHIG00000000397
chi-miR-2331	ENSCHIT00000000591	ENSCHIG00000000397
chi-miR-342-5p	ENSCHIT00000000591	ENSCHIG00000000397
chi-miR-423-5p	ENSCHIT00000000591	ENSCHIG00000000397
novel_327	ENSCHIT00000000591	ENSCHIG00000000397
novel_418	ENSCHIT00000000591	ENSCHIG00000000397
chi-miR-18a-3p	ENSCHIT00000000598	ENSCHIG00000000401
chi-miR-326-3p	ENSCHIT00000000598	ENSCHIG00000000401
chi-miR-330-5p	ENSCHIT00000000598	ENSCHIG00000000401
chi-miR-361-3p	ENSCHIT00000000598	ENSCHIG00000000401
chi-miR-410-5p	ENSCHIT00000000598	ENSCHIG00000000401
chi-miR-423-5p	ENSCHIT00000000598	ENSCHIG00000000401
novel_228	ENSCHIT00000000598	ENSCHIG00000000401
novel_443	ENSCHIT00000000598	ENSCHIG00000000401
novel_634	ENSCHIT00000000598	ENSCHIG00000000401
chi-miR-124a	ENSCHIT00000000609	ENSCHIG00000000410
chi-miR-214-3p	ENSCHIT00000000609	ENSCHIG00000000410
novel_334	ENSCHIT00000000611	ENSCHIG00000000412
chi-miR-671-5p	ENSCHIT00000000622	ENSCHIG00000000419
chi-miR-18a-3p	ENSCHIT00000000627	ENSCHIG00000000423
novel_334	ENSCHIT00000000627	ENSCHIG00000000423
chi-miR-877-3p	ENSCHIT00000000635	ENSCHIG00000000431
novel_228	ENSCHIT00000000635	ENSCHIG00000000431
novel_421	ENSCHIT00000000635	ENSCHIG00000000431
novel_541	ENSCHIT00000000635	ENSCHIG00000000431
novel_547	ENSCHIT00000000635	ENSCHIG00000000431
chi-miR-1343	ENSCHIT00000000637	ENSCHIG00000000433
chi-miR-18a-3p	ENSCHIT00000000637	ENSCHIG00000000433
chi-miR-3431-5p	ENSCHIT00000000637	ENSCHIG00000000433
chi-miR-483	ENSCHIT00000000637	ENSCHIG00000000433
chi-miR-874-5p	ENSCHIT00000000637	ENSCHIG00000000433
chi-miR-877-3p	ENSCHIT00000000637	ENSCHIG00000000433
novel_323	ENSCHIT00000000637	ENSCHIG00000000433
novel_363	ENSCHIT00000000637	ENSCHIG00000000433
novel_412	ENSCHIT00000000637	ENSCHIG00000000433
novel_421	ENSCHIT00000000637	ENSCHIG00000000433
novel_559	ENSCHIT00000000637	ENSCHIG00000000433
novel_627	ENSCHIT00000000637	ENSCHIG00000000433
novel_634	ENSCHIT00000000637	ENSCHIG00000000433
chi-miR-23b-5p	ENSCHIT00000000638	ENSCHIG00000000434
chi-miR-873-3p	ENSCHIT00000000638	ENSCHIG00000000434
novel_610	ENSCHIT00000000638	ENSCHIG00000000434
chi-miR-877-3p	ENSCHIT00000000641	ENSCHIG00000000437
novel_236	ENSCHIT00000000641	ENSCHIG00000000437
chi-miR-877-3p	ENSCHIT00000000642	ENSCHIG00000000437
novel_236	ENSCHIT00000000642	ENSCHIG00000000437
chi-miR-877-3p	ENSCHIT00000000643	ENSCHIG00000000437
novel_236	ENSCHIT00000000643	ENSCHIG00000000437
chi-miR-877-3p	ENSCHIT00000000644	ENSCHIG00000000437
novel_236	ENSCHIT00000000644	ENSCHIG00000000437
chi-miR-877-3p	ENSCHIT00000000645	ENSCHIG00000000437
novel_236	ENSCHIT00000000645	ENSCHIG00000000437
chi-miR-877-3p	ENSCHIT00000000648	ENSCHIG00000000437
novel_236	ENSCHIT00000000648	ENSCHIG00000000437
chi-miR-877-3p	ENSCHIT00000000649	ENSCHIG00000000437
novel_236	ENSCHIT00000000649	ENSCHIG00000000437
chi-miR-877-3p	ENSCHIT00000000650	ENSCHIG00000000437
novel_236	ENSCHIT00000000650	ENSCHIG00000000437
chi-miR-491-5p	ENSCHIT00000000651	ENSCHIG00000000438
novel_627	ENSCHIT00000000651	ENSCHIG00000000438
chi-miR-874-3p	ENSCHIT00000000653	ENSCHIG00000000439
novel_319	ENSCHIT00000000653	ENSCHIG00000000439
novel_328	ENSCHIT00000000653	ENSCHIG00000000439
novel_634	ENSCHIT00000000653	ENSCHIG00000000439
chi-miR-1224	ENSCHIT00000000660	ENSCHIG00000000443
chi-miR-320-3p	ENSCHIT00000000660	ENSCHIG00000000443
chi-miR-326-3p	ENSCHIT00000000660	ENSCHIG00000000443
chi-miR-326-5p	ENSCHIT00000000660	ENSCHIG00000000443
chi-miR-328-3p	ENSCHIT00000000660	ENSCHIG00000000443
chi-miR-665	ENSCHIT00000000660	ENSCHIG00000000443
novel_328	ENSCHIT00000000660	ENSCHIG00000000443
novel_360	ENSCHIT00000000660	ENSCHIG00000000443
novel_397	ENSCHIT00000000660	ENSCHIG00000000443
novel_544	ENSCHIT00000000660	ENSCHIG00000000443
novel_584	ENSCHIT00000000660	ENSCHIG00000000443
novel_627	ENSCHIT00000000660	ENSCHIG00000000443
novel_97	ENSCHIT00000000660	ENSCHIG00000000443
chi-miR-128-5p	ENSCHIT00000000663	ENSCHIG00000000446
chi-miR-455-3p	ENSCHIT00000000663	ENSCHIG00000000446
novel_541	ENSCHIT00000000663	ENSCHIG00000000446
chi-miR-128-5p	ENSCHIT00000000664	ENSCHIG00000000446
chi-miR-455-3p	ENSCHIT00000000664	ENSCHIG00000000446
novel_541	ENSCHIT00000000664	ENSCHIG00000000446
chi-let-7b-5p	ENSCHIT00000000670	ENSCHIG00000000451
chi-miR-197-5p	ENSCHIT00000000671	ENSCHIG00000000452
chi-miR-345-5p	ENSCHIT00000000671	ENSCHIG00000000452
novel_310	ENSCHIT00000000671	ENSCHIG00000000452
novel_369	ENSCHIT00000000671	ENSCHIG00000000452
novel_589	ENSCHIT00000000671	ENSCHIG00000000452
novel_593	ENSCHIT00000000671	ENSCHIG00000000452
chi-miR-197-5p	ENSCHIT00000000672	ENSCHIG00000000452
chi-miR-345-5p	ENSCHIT00000000672	ENSCHIG00000000452
novel_310	ENSCHIT00000000672	ENSCHIG00000000452
novel_369	ENSCHIT00000000672	ENSCHIG00000000452
novel_589	ENSCHIT00000000672	ENSCHIG00000000452
novel_593	ENSCHIT00000000672	ENSCHIG00000000452
novel_340	ENSCHIT00000000674	ENSCHIG00000000454
novel_271	ENSCHIT00000000678	ENSCHIG00000000460
novel_421	ENSCHIT00000000678	ENSCHIG00000000460
novel_543	ENSCHIT00000000678	ENSCHIG00000000460
novel_584	ENSCHIT00000000678	ENSCHIG00000000460
novel_593	ENSCHIT00000000679	ENSCHIG00000000458
chi-miR-17-3p	ENSCHIT00000000696	ENSCHIG00000000474
novel_584	ENSCHIT00000000700	ENSCHIG00000000478
novel_584	ENSCHIT00000000703	ENSCHIG00000000478
novel_584	ENSCHIT00000000708	ENSCHIG00000000478
chi-miR-150	ENSCHIT00000000711	ENSCHIG00000000480
chi-miR-18a-3p	ENSCHIT00000000711	ENSCHIG00000000480
chi-miR-23a	ENSCHIT00000000711	ENSCHIG00000000480
novel_584	ENSCHIT00000000712	ENSCHIG00000000478
novel_584	ENSCHIT00000000714	ENSCHIG00000000478
novel_584	ENSCHIT00000000715	ENSCHIG00000000478
chi-miR-128-5p	ENSCHIT00000000722	ENSCHIG00000000488
chi-miR-18b-3p	ENSCHIT00000000722	ENSCHIG00000000488
chi-miR-197-5p	ENSCHIT00000000722	ENSCHIG00000000488
chi-miR-214-5p	ENSCHIT00000000722	ENSCHIG00000000488
chi-miR-455-3p	ENSCHIT00000000722	ENSCHIG00000000488
chi-miR-483	ENSCHIT00000000722	ENSCHIG00000000488
novel_274	ENSCHIT00000000722	ENSCHIG00000000488
novel_323	ENSCHIT00000000722	ENSCHIG00000000488
novel_328	ENSCHIT00000000722	ENSCHIG00000000488
novel_391	ENSCHIT00000000722	ENSCHIG00000000488
novel_541	ENSCHIT00000000722	ENSCHIG00000000488
novel_547	ENSCHIT00000000722	ENSCHIG00000000488
novel_648	ENSCHIT00000000722	ENSCHIG00000000488
chi-miR-324-5p	ENSCHIT00000000725	ENSCHIG00000000487
chi-miR-410-5p	ENSCHIT00000000725	ENSCHIG00000000487
chi-miR-671-5p	ENSCHIT00000000725	ENSCHIG00000000487
novel_369	ENSCHIT00000000725	ENSCHIG00000000487
chi-miR-324-3p	ENSCHIT00000000726	ENSCHIG00000000489
chi-miR-330-5p	ENSCHIT00000000726	ENSCHIG00000000489
novel_348	ENSCHIT00000000726	ENSCHIG00000000489
chi-miR-125a-5p	ENSCHIT00000000743	ENSCHIG00000000505
chi-miR-125b-5p	ENSCHIT00000000743	ENSCHIG00000000505
chi-miR-1343	ENSCHIT00000000758	ENSCHIG00000000514
chi-miR-33b-3p	ENSCHIT00000000758	ENSCHIG00000000514
chi-miR-491-5p	ENSCHIT00000000758	ENSCHIG00000000514
novel_198	ENSCHIT00000000758	ENSCHIG00000000514
novel_274	ENSCHIT00000000758	ENSCHIG00000000514
novel_387	ENSCHIT00000000758	ENSCHIG00000000514
novel_391	ENSCHIT00000000758	ENSCHIG00000000514
novel_397	ENSCHIT00000000758	ENSCHIG00000000514
novel_42	ENSCHIT00000000758	ENSCHIG00000000514
novel_544	ENSCHIT00000000758	ENSCHIG00000000514
novel_545	ENSCHIT00000000758	ENSCHIG00000000514
chi-miR-30f-3p	ENSCHIT00000000864	ENSCHIG00000000620
chi-miR-455-3p	ENSCHIT00000000864	ENSCHIG00000000620
chi-miR-30f-3p	ENSCHIT00000000899	ENSCHIG00000000620
chi-miR-455-3p	ENSCHIT00000000899	ENSCHIG00000000620
chi-miR-874-3p	ENSCHIT00000000915	ENSCHIG00000000579
novel_334	ENSCHIT00000000915	ENSCHIG00000000579
novel_541	ENSCHIT00000000915	ENSCHIG00000000579
novel_544	ENSCHIT00000000915	ENSCHIG00000000579
novel_545	ENSCHIT00000000915	ENSCHIG00000000579
novel_610	ENSCHIT00000000915	ENSCHIG00000000579
chi-miR-296-3p	ENSCHIT00000000933	ENSCHIG00000000516
novel_253	ENSCHIT00000000971	ENSCHIG00000000515
novel_274	ENSCHIT00000000971	ENSCHIG00000000515
novel_640	ENSCHIT00000000971	ENSCHIG00000000515
chi-miR-30b-3p	ENSCHIT00000001023	ENSCHIG00000000721
chi-miR-30f-3p	ENSCHIT00000001023	ENSCHIG00000000721
chi-miR-708-5p	ENSCHIT00000001023	ENSCHIG00000000721
novel_238	ENSCHIT00000001023	ENSCHIG00000000721
novel_391	ENSCHIT00000001023	ENSCHIG00000000721
novel_446	ENSCHIT00000001023	ENSCHIG00000000721
novel_648	ENSCHIT00000001023	ENSCHIG00000000721
chi-miR-1343	ENSCHIT00000001039	ENSCHIG00000000737
chi-miR-17-3p	ENSCHIT00000001039	ENSCHIG00000000737
chi-miR-197-5p	ENSCHIT00000001039	ENSCHIG00000000737
chi-miR-324-5p	ENSCHIT00000001039	ENSCHIG00000000737
chi-miR-483	ENSCHIT00000001039	ENSCHIG00000000737
chi-miR-671-5p	ENSCHIT00000001039	ENSCHIG00000000737
novel_162	ENSCHIT00000001039	ENSCHIG00000000737
novel_228	ENSCHIT00000001039	ENSCHIG00000000737
novel_236	ENSCHIT00000001039	ENSCHIG00000000737
novel_412	ENSCHIT00000001039	ENSCHIG00000000737
novel_541	ENSCHIT00000001039	ENSCHIG00000000737
novel_588	ENSCHIT00000001039	ENSCHIG00000000737
novel_664	ENSCHIT00000001039	ENSCHIG00000000737
chi-miR-326-3p	ENSCHIT00000001047	ENSCHIG00000000741
novel_363	ENSCHIT00000001047	ENSCHIG00000000741
novel_627	ENSCHIT00000001047	ENSCHIG00000000741
novel_664	ENSCHIT00000001047	ENSCHIG00000000741
chi-miR-30b-3p	ENSCHIT00000001053	ENSCHIG00000000721
chi-miR-30f-3p	ENSCHIT00000001053	ENSCHIG00000000721
chi-miR-708-5p	ENSCHIT00000001053	ENSCHIG00000000721
novel_238	ENSCHIT00000001053	ENSCHIG00000000721
novel_391	ENSCHIT00000001053	ENSCHIG00000000721
novel_446	ENSCHIT00000001053	ENSCHIG00000000721
novel_648	ENSCHIT00000001053	ENSCHIG00000000721
chi-miR-125a-3p	ENSCHIT00000001062	ENSCHIG00000000610
novel_238	ENSCHIT00000001062	ENSCHIG00000000610
novel_340	ENSCHIT00000001076	ENSCHIG00000000571
novel_443	ENSCHIT00000001076	ENSCHIG00000000571
novel_620	ENSCHIT00000001076	ENSCHIG00000000571
chi-miR-197-3p	ENSCHIT00000001089	ENSCHIG00000000770
chi-miR-26b-3p	ENSCHIT00000001089	ENSCHIG00000000770
chi-miR-324-3p	ENSCHIT00000001089	ENSCHIG00000000770
chi-miR-3431-5p	ENSCHIT00000001089	ENSCHIG00000000770
chi-miR-34c-3p	ENSCHIT00000001089	ENSCHIG00000000770
novel_360	ENSCHIT00000001089	ENSCHIG00000000770
novel_545	ENSCHIT00000001089	ENSCHIG00000000770
chi-miR-346-5p	ENSCHIT00000001102	ENSCHIG00000000591
novel_358	ENSCHIT00000001102	ENSCHIG00000000591
novel_369	ENSCHIT00000001102	ENSCHIG00000000591
novel_391	ENSCHIT00000001102	ENSCHIG00000000591
novel_397	ENSCHIT00000001102	ENSCHIG00000000591
novel_545	ENSCHIT00000001113	ENSCHIG00000000571
novel_610	ENSCHIT00000001113	ENSCHIG00000000571
chi-miR-671-5p	ENSCHIT00000001160	ENSCHIG00000000578
novel_274	ENSCHIT00000001160	ENSCHIG00000000578
chi-miR-103-3p	ENSCHIT00000001264	ENSCHIG00000000593
chi-miR-107-3p	ENSCHIT00000001264	ENSCHIG00000000593
chi-miR-1388-3p	ENSCHIT00000001264	ENSCHIG00000000593
chi-miR-18a-3p	ENSCHIT00000001264	ENSCHIG00000000593
chi-miR-324-3p	ENSCHIT00000001264	ENSCHIG00000000593
chi-miR-328-3p	ENSCHIT00000001264	ENSCHIG00000000593
chi-miR-331-3p	ENSCHIT00000001264	ENSCHIG00000000593
chi-miR-342-5p	ENSCHIT00000001264	ENSCHIG00000000593
chi-miR-346-5p	ENSCHIT00000001264	ENSCHIG00000000593
chi-miR-504	ENSCHIT00000001264	ENSCHIG00000000593
chi-miR-505-3p	ENSCHIT00000001264	ENSCHIG00000000593
chi-miR-874-3p	ENSCHIT00000001264	ENSCHIG00000000593
novel_328	ENSCHIT00000001264	ENSCHIG00000000593
novel_559	ENSCHIT00000001264	ENSCHIG00000000593
novel_627	ENSCHIT00000001264	ENSCHIG00000000593
chi-miR-197-5p	ENSCHIT00000001265	ENSCHIG00000000814
chi-miR-671-5p	ENSCHIT00000001265	ENSCHIG00000000814
chi-miR-874-3p	ENSCHIT00000001265	ENSCHIG00000000814
novel_236	ENSCHIT00000001265	ENSCHIG00000000814
novel_274	ENSCHIT00000001265	ENSCHIG00000000814
novel_340	ENSCHIT00000001265	ENSCHIG00000000814
novel_364	ENSCHIT00000001265	ENSCHIG00000000814
novel_391	ENSCHIT00000001265	ENSCHIG00000000814
novel_545	ENSCHIT00000001265	ENSCHIG00000000814
novel_627	ENSCHIT00000001265	ENSCHIG00000000814
chi-miR-21-3p	ENSCHIT00000001283	ENSCHIG00000000919
chi-miR-197-5p	ENSCHIT00000001287	ENSCHIG00000000814
chi-miR-671-5p	ENSCHIT00000001287	ENSCHIG00000000814
chi-miR-874-3p	ENSCHIT00000001287	ENSCHIG00000000814
novel_236	ENSCHIT00000001287	ENSCHIG00000000814
novel_274	ENSCHIT00000001287	ENSCHIG00000000814
novel_340	ENSCHIT00000001287	ENSCHIG00000000814
novel_364	ENSCHIT00000001287	ENSCHIG00000000814
novel_391	ENSCHIT00000001287	ENSCHIG00000000814
novel_545	ENSCHIT00000001287	ENSCHIG00000000814
novel_627	ENSCHIT00000001287	ENSCHIG00000000814
chi-miR-143-5p	ENSCHIT00000001301	ENSCHIG00000000920
novel_236	ENSCHIT00000001301	ENSCHIG00000000920
novel_238	ENSCHIT00000001301	ENSCHIG00000000920
novel_584	ENSCHIT00000001301	ENSCHIG00000000920
novel_593	ENSCHIT00000001301	ENSCHIG00000000920
chi-miR-330-3p	ENSCHIT00000001361	ENSCHIG00000000973
chi-miR-143-5p	ENSCHIT00000001366	ENSCHIG00000000920
novel_236	ENSCHIT00000001366	ENSCHIG00000000920
novel_238	ENSCHIT00000001366	ENSCHIG00000000920
novel_584	ENSCHIT00000001366	ENSCHIG00000000920
novel_593	ENSCHIT00000001366	ENSCHIG00000000920
chi-miR-143-5p	ENSCHIT00000001437	ENSCHIG00000000920
novel_236	ENSCHIT00000001437	ENSCHIG00000000920
novel_238	ENSCHIT00000001437	ENSCHIG00000000920
novel_584	ENSCHIT00000001437	ENSCHIG00000000920
novel_593	ENSCHIT00000001437	ENSCHIG00000000920
chi-miR-188-3p	ENSCHIT00000001483	ENSCHIG00000001062
chi-miR-532-3p	ENSCHIT00000001483	ENSCHIG00000001062
novel_559	ENSCHIT00000001483	ENSCHIG00000001062
novel_253	ENSCHIT00000001500	ENSCHIG00000001070
chi-miR-143-5p	ENSCHIT00000001511	ENSCHIG00000000920
novel_236	ENSCHIT00000001511	ENSCHIG00000000920
novel_238	ENSCHIT00000001511	ENSCHIG00000000920
novel_584	ENSCHIT00000001511	ENSCHIG00000000920
novel_593	ENSCHIT00000001511	ENSCHIG00000000920
chi-miR-18a-3p	ENSCHIT00000001518	ENSCHIG00000000945
chi-miR-18b-3p	ENSCHIT00000001518	ENSCHIG00000000945
chi-miR-671-5p	ENSCHIT00000001518	ENSCHIG00000000945
chi-miR-93-5p	ENSCHIT00000001518	ENSCHIG00000000945
novel_228	ENSCHIT00000001518	ENSCHIG00000000945
novel_391	ENSCHIT00000001518	ENSCHIG00000000945
novel_443	ENSCHIT00000001518	ENSCHIG00000000945
novel_627	ENSCHIT00000001518	ENSCHIG00000000945
novel_634	ENSCHIT00000001518	ENSCHIG00000000945
novel_253	ENSCHIT00000001520	ENSCHIG00000001070
chi-miR-1306-5p	ENSCHIT00000001550	ENSCHIG00000001014
chi-miR-133a-3p	ENSCHIT00000001550	ENSCHIG00000001014
chi-miR-133b	ENSCHIT00000001550	ENSCHIG00000001014
chi-miR-146b-3p	ENSCHIT00000001550	ENSCHIG00000001014
chi-miR-324-3p	ENSCHIT00000001550	ENSCHIG00000001014
chi-miR-328-3p	ENSCHIT00000001550	ENSCHIG00000001014
novel_151	ENSCHIT00000001550	ENSCHIG00000001014
novel_236	ENSCHIT00000001550	ENSCHIG00000001014
novel_323	ENSCHIT00000001550	ENSCHIG00000001014
novel_421	ENSCHIT00000001550	ENSCHIG00000001014
novel_541	ENSCHIT00000001550	ENSCHIG00000001014
novel_545	ENSCHIT00000001550	ENSCHIG00000001014
chi-miR-103-3p	ENSCHIT00000001580	ENSCHIG00000001113
chi-miR-145-5p	ENSCHIT00000001580	ENSCHIG00000001113
chi-miR-143-5p	ENSCHIT00000001582	ENSCHIG00000000920
novel_236	ENSCHIT00000001582	ENSCHIG00000000920
novel_238	ENSCHIT00000001582	ENSCHIG00000000920
novel_584	ENSCHIT00000001582	ENSCHIG00000000920
novel_593	ENSCHIT00000001582	ENSCHIG00000000920
chi-miR-21-3p	ENSCHIT00000001586	ENSCHIG00000001132
chi-miR-143-5p	ENSCHIT00000001647	ENSCHIG00000000920
novel_236	ENSCHIT00000001647	ENSCHIG00000000920
novel_238	ENSCHIT00000001647	ENSCHIG00000000920
novel_584	ENSCHIT00000001647	ENSCHIG00000000920
novel_593	ENSCHIT00000001647	ENSCHIG00000000920
chi-miR-671-5p	ENSCHIT00000001655	ENSCHIG00000001118
novel_323	ENSCHIT00000001655	ENSCHIG00000001118
novel_541	ENSCHIT00000001655	ENSCHIG00000001118
chi-miR-671-5p	ENSCHIT00000001671	ENSCHIG00000001118
novel_323	ENSCHIT00000001671	ENSCHIG00000001118
novel_541	ENSCHIT00000001671	ENSCHIG00000001118
chi-miR-874-3p	ENSCHIT00000001771	ENSCHIG00000001109
novel_364	ENSCHIT00000001801	ENSCHIG00000001297
chi-miR-324-3p	ENSCHIT00000001819	ENSCHIG00000000725
chi-miR-361-3p	ENSCHIT00000001819	ENSCHIG00000000725
novel_367	ENSCHIT00000001819	ENSCHIG00000000725
chi-miR-10b-3p	ENSCHIT00000001836	ENSCHIG00000000599
chi-miR-1388-3p	ENSCHIT00000001836	ENSCHIG00000000599
chi-miR-146b-3p	ENSCHIT00000001836	ENSCHIG00000000599
chi-miR-18a-3p	ENSCHIT00000001836	ENSCHIG00000000599
novel_412	ENSCHIT00000001836	ENSCHIG00000000599
novel_541	ENSCHIT00000001836	ENSCHIG00000000599
novel_582	ENSCHIT00000001836	ENSCHIG00000000599
chi-miR-25-5p	ENSCHIT00000001930	ENSCHIG00000001154
chi-miR-324-3p	ENSCHIT00000001930	ENSCHIG00000001154
novel_228	ENSCHIT00000001930	ENSCHIG00000001154
novel_358	ENSCHIT00000001949	ENSCHIG00000001205
novel_557	ENSCHIT00000001949	ENSCHIG00000001205
chi-miR-1306-5p	ENSCHIT00000001962	ENSCHIG00000001410
chi-miR-150	ENSCHIT00000001962	ENSCHIG00000001410
chi-miR-326-3p	ENSCHIT00000001962	ENSCHIG00000001410
chi-miR-330-5p	ENSCHIT00000001962	ENSCHIG00000001410
chi-miR-532-3p	ENSCHIT00000001962	ENSCHIG00000001410
novel_236	ENSCHIT00000001962	ENSCHIG00000001410
chi-miR-324-3p	ENSCHIT00000001963	ENSCHIG00000001349
novel_545	ENSCHIT00000001971	ENSCHIG00000001352
novel_274	ENSCHIT00000002145	ENSCHIG00000001534
novel_641	ENSCHIT00000002145	ENSCHIG00000001534
chi-miR-188-5p	ENSCHIT00000002150	ENSCHIG00000001541
chi-miR-326-3p	ENSCHIT00000002150	ENSCHIG00000001541
chi-miR-3955-5p	ENSCHIT00000002150	ENSCHIG00000001541
chi-miR-671-5p	ENSCHIT00000002150	ENSCHIG00000001541
chi-miR-877-3p	ENSCHIT00000002150	ENSCHIG00000001541
novel_151	ENSCHIT00000002150	ENSCHIG00000001541
novel_358	ENSCHIT00000002150	ENSCHIG00000001541
novel_610	ENSCHIT00000002150	ENSCHIG00000001541
chi-miR-127-5p	ENSCHIT00000002163	ENSCHIG00000001269
chi-miR-326-3p	ENSCHIT00000002163	ENSCHIG00000001269
chi-miR-330-5p	ENSCHIT00000002163	ENSCHIG00000001269
chi-miR-345-3p	ENSCHIT00000002163	ENSCHIG00000001269
chi-miR-361-3p	ENSCHIT00000002163	ENSCHIG00000001269
chi-miR-423-5p	ENSCHIT00000002163	ENSCHIG00000001269
chi-miR-491-5p	ENSCHIT00000002163	ENSCHIG00000001269
chi-miR-497-5p	ENSCHIT00000002163	ENSCHIG00000001269
novel_545	ENSCHIT00000002163	ENSCHIG00000001269
novel_627	ENSCHIT00000002163	ENSCHIG00000001269
novel_634	ENSCHIT00000002163	ENSCHIG00000001269
novel_639	ENSCHIT00000002163	ENSCHIG00000001269
chi-miR-25-5p	ENSCHIT00000002196	ENSCHIG00000001574
novel_588	ENSCHIT00000002196	ENSCHIG00000001574
novel_640	ENSCHIT00000002196	ENSCHIG00000001574
chi-miR-25-5p	ENSCHIT00000002227	ENSCHIG00000001574
novel_588	ENSCHIT00000002227	ENSCHIG00000001574
novel_640	ENSCHIT00000002227	ENSCHIG00000001574
chi-miR-30f-3p	ENSCHIT00000002310	ENSCHIG00000001400
chi-miR-873-3p	ENSCHIT00000002310	ENSCHIG00000001400
chi-miR-877-3p	ENSCHIT00000002310	ENSCHIG00000001400
chi-miR-361-3p	ENSCHIT00000002398	ENSCHIG00000001722
chi-miR-1343	ENSCHIT00000002442	ENSCHIG00000001552
chi-miR-1388-3p	ENSCHIT00000002442	ENSCHIG00000001552
chi-miR-146b-3p	ENSCHIT00000002442	ENSCHIG00000001552
chi-miR-328-3p	ENSCHIT00000002442	ENSCHIG00000001552
chi-miR-874-3p	ENSCHIT00000002442	ENSCHIG00000001552
chi-miR-874-5p	ENSCHIT00000002442	ENSCHIG00000001552
novel_253	ENSCHIT00000002442	ENSCHIG00000001552
novel_328	ENSCHIT00000002442	ENSCHIG00000001552
novel_360	ENSCHIT00000002442	ENSCHIG00000001552
novel_371	ENSCHIT00000002442	ENSCHIG00000001552
novel_544	ENSCHIT00000002442	ENSCHIG00000001552
novel_545	ENSCHIT00000002442	ENSCHIG00000001552
novel_559	ENSCHIT00000002442	ENSCHIG00000001552
novel_151	ENSCHIT00000002467	ENSCHIG00000001779
novel_238	ENSCHIT00000002467	ENSCHIG00000001779
novel_387	ENSCHIT00000002467	ENSCHIG00000001779
novel_541	ENSCHIT00000002467	ENSCHIG00000001779
chi-miR-1343	ENSCHIT00000002516	ENSCHIG00000001815
chi-miR-197-5p	ENSCHIT00000002516	ENSCHIG00000001815
chi-miR-25-5p	ENSCHIT00000002516	ENSCHIG00000001815
chi-miR-326-3p	ENSCHIT00000002516	ENSCHIG00000001815
chi-miR-328-3p	ENSCHIT00000002516	ENSCHIG00000001815
chi-miR-342-5p	ENSCHIT00000002516	ENSCHIG00000001815
chi-miR-346-5p	ENSCHIT00000002516	ENSCHIG00000001815
chi-miR-671-5p	ENSCHIT00000002516	ENSCHIG00000001815
chi-miR-874-5p	ENSCHIT00000002516	ENSCHIG00000001815
novel_236	ENSCHIT00000002516	ENSCHIG00000001815
novel_274	ENSCHIT00000002516	ENSCHIG00000001815
novel_323	ENSCHIT00000002516	ENSCHIG00000001815
novel_334	ENSCHIT00000002516	ENSCHIG00000001815
novel_358	ENSCHIT00000002516	ENSCHIG00000001815
novel_387	ENSCHIT00000002516	ENSCHIG00000001815
novel_541	ENSCHIT00000002516	ENSCHIG00000001815
novel_544	ENSCHIT00000002516	ENSCHIG00000001815
novel_584	ENSCHIT00000002516	ENSCHIG00000001815
novel_627	ENSCHIT00000002516	ENSCHIG00000001815
novel_151	ENSCHIT00000002530	ENSCHIG00000001779
novel_238	ENSCHIT00000002530	ENSCHIG00000001779
novel_387	ENSCHIT00000002530	ENSCHIG00000001779
novel_541	ENSCHIT00000002530	ENSCHIG00000001779
chi-miR-376b-3p	ENSCHIT00000002577	ENSCHIG00000001854
novel_151	ENSCHIT00000002584	ENSCHIG00000001779
novel_238	ENSCHIT00000002584	ENSCHIG00000001779
novel_387	ENSCHIT00000002584	ENSCHIG00000001779
novel_541	ENSCHIT00000002584	ENSCHIG00000001779
chi-miR-376b-3p	ENSCHIT00000002601	ENSCHIG00000001854
chi-miR-146b-3p	ENSCHIT00000002602	ENSCHIG00000001878
chi-miR-874-5p	ENSCHIT00000002602	ENSCHIG00000001878
chi-miR-877-3p	ENSCHIT00000002602	ENSCHIG00000001878
novel_236	ENSCHIT00000002602	ENSCHIG00000001878
novel_42	ENSCHIT00000002602	ENSCHIG00000001878
novel_545	ENSCHIT00000002602	ENSCHIG00000001878
novel_610	ENSCHIT00000002602	ENSCHIG00000001878
chi-miR-326-3p	ENSCHIT00000002606	ENSCHIG00000001849
chi-miR-328-3p	ENSCHIT00000002606	ENSCHIG00000001849
chi-miR-671-5p	ENSCHIT00000002606	ENSCHIG00000001849
novel_363	ENSCHIT00000002606	ENSCHIG00000001849
novel_610	ENSCHIT00000002606	ENSCHIG00000001849
novel_627	ENSCHIT00000002606	ENSCHIG00000001849
chi-miR-204-5p	ENSCHIT00000002608	ENSCHIG00000001881
chi-miR-211	ENSCHIT00000002608	ENSCHIG00000001881
chi-miR-30f-3p	ENSCHIT00000002608	ENSCHIG00000001881
novel_340	ENSCHIT00000002608	ENSCHIG00000001881
novel_364	ENSCHIT00000002608	ENSCHIG00000001881
novel_236	ENSCHIT00000002618	ENSCHIG00000001165
chi-miR-330-3p	ENSCHIT00000002646	ENSCHIG00000001907
chi-miR-125a-5p	ENSCHIT00000002653	ENSCHIG00000001906
chi-miR-324-3p	ENSCHIT00000002653	ENSCHIG00000001906
chi-miR-326-3p	ENSCHIT00000002653	ENSCHIG00000001906
chi-miR-330-5p	ENSCHIT00000002653	ENSCHIG00000001906
chi-miR-3432-5p	ENSCHIT00000002653	ENSCHIG00000001906
chi-miR-483	ENSCHIT00000002653	ENSCHIG00000001906
chi-miR-874-3p	ENSCHIT00000002653	ENSCHIG00000001906
chi-miR-874-5p	ENSCHIT00000002653	ENSCHIG00000001906
novel_100	ENSCHIT00000002653	ENSCHIG00000001906
novel_328	ENSCHIT00000002653	ENSCHIG00000001906
novel_334	ENSCHIT00000002653	ENSCHIG00000001906
novel_360	ENSCHIT00000002653	ENSCHIG00000001906
novel_387	ENSCHIT00000002653	ENSCHIG00000001906
novel_391	ENSCHIT00000002653	ENSCHIG00000001906
novel_397	ENSCHIT00000002653	ENSCHIG00000001906
novel_446	ENSCHIT00000002653	ENSCHIG00000001906
novel_545	ENSCHIT00000002653	ENSCHIG00000001906
novel_610	ENSCHIT00000002653	ENSCHIG00000001906
novel_627	ENSCHIT00000002653	ENSCHIG00000001906
chi-miR-150	ENSCHIT00000002679	ENSCHIG00000001684
chi-miR-27a-5p	ENSCHIT00000002679	ENSCHIG00000001684
chi-miR-330-3p	ENSCHIT00000002679	ENSCHIG00000001684
chi-miR-502b-5p	ENSCHIT00000002679	ENSCHIG00000001684
chi-miR-877-3p	ENSCHIT00000002679	ENSCHIG00000001684
novel_228	ENSCHIT00000002679	ENSCHIG00000001684
novel_610	ENSCHIT00000002679	ENSCHIG00000001684
chi-miR-125a-5p	ENSCHIT00000002689	ENSCHIG00000001906
chi-miR-324-3p	ENSCHIT00000002689	ENSCHIG00000001906
chi-miR-326-3p	ENSCHIT00000002689	ENSCHIG00000001906
chi-miR-330-5p	ENSCHIT00000002689	ENSCHIG00000001906
chi-miR-3432-5p	ENSCHIT00000002689	ENSCHIG00000001906
chi-miR-483	ENSCHIT00000002689	ENSCHIG00000001906
chi-miR-874-3p	ENSCHIT00000002689	ENSCHIG00000001906
chi-miR-874-5p	ENSCHIT00000002689	ENSCHIG00000001906
novel_100	ENSCHIT00000002689	ENSCHIG00000001906
novel_328	ENSCHIT00000002689	ENSCHIG00000001906
novel_334	ENSCHIT00000002689	ENSCHIG00000001906
novel_360	ENSCHIT00000002689	ENSCHIG00000001906
novel_387	ENSCHIT00000002689	ENSCHIG00000001906
novel_391	ENSCHIT00000002689	ENSCHIG00000001906
novel_397	ENSCHIT00000002689	ENSCHIG00000001906
novel_446	ENSCHIT00000002689	ENSCHIG00000001906
novel_545	ENSCHIT00000002689	ENSCHIG00000001906
novel_610	ENSCHIT00000002689	ENSCHIG00000001906
novel_627	ENSCHIT00000002689	ENSCHIG00000001906
chi-miR-324-3p	ENSCHIT00000002756	ENSCHIG00000001918
chi-miR-346-5p	ENSCHIT00000002756	ENSCHIG00000001918
novel_238	ENSCHIT00000002756	ENSCHIG00000001918
novel_323	ENSCHIT00000002756	ENSCHIG00000001918
novel_328	ENSCHIT00000002756	ENSCHIG00000001918
novel_547	ENSCHIT00000002756	ENSCHIG00000001918
novel_614	ENSCHIT00000002756	ENSCHIG00000001918
novel_627	ENSCHIT00000002756	ENSCHIG00000001918
novel_640	ENSCHIT00000002756	ENSCHIG00000001918
novel_648	ENSCHIT00000002756	ENSCHIG00000001918
chi-miR-1224	ENSCHIT00000002763	ENSCHIG00000001085
chi-miR-378-5p	ENSCHIT00000002763	ENSCHIG00000001085
chi-miR-671-5p	ENSCHIT00000002763	ENSCHIG00000001085
novel_421	ENSCHIT00000002784	ENSCHIG00000001947
chi-miR-324-3p	ENSCHIT00000002796	ENSCHIG00000001922
chi-miR-326-5p	ENSCHIT00000002796	ENSCHIG00000001922
chi-miR-328-3p	ENSCHIT00000002796	ENSCHIG00000001922
chi-miR-326-3p	ENSCHIT00000002801	ENSCHIG00000001591
chi-miR-331-3p	ENSCHIT00000002801	ENSCHIG00000001591
chi-miR-877-3p	ENSCHIT00000002801	ENSCHIG00000001591
novel_219	ENSCHIT00000002801	ENSCHIG00000001591
novel_228	ENSCHIT00000002801	ENSCHIG00000001591
novel_238	ENSCHIT00000002801	ENSCHIG00000001591
novel_323	ENSCHIT00000002801	ENSCHIG00000001591
novel_544	ENSCHIT00000002801	ENSCHIG00000001591
novel_610	ENSCHIT00000002801	ENSCHIG00000001591
novel_627	ENSCHIT00000002801	ENSCHIG00000001591
novel_648	ENSCHIT00000002801	ENSCHIG00000001591
novel_421	ENSCHIT00000002806	ENSCHIG00000001947
chi-miR-1224	ENSCHIT00000002821	ENSCHIG00000001085
chi-miR-378-5p	ENSCHIT00000002821	ENSCHIG00000001085
chi-miR-671-5p	ENSCHIT00000002821	ENSCHIG00000001085
chi-miR-1271-3p	ENSCHIT00000002832	ENSCHIG00000002050
chi-miR-1343	ENSCHIT00000002832	ENSCHIG00000002050
chi-miR-296-3p	ENSCHIT00000002832	ENSCHIG00000002050
chi-miR-324-3p	ENSCHIT00000002832	ENSCHIG00000002050
chi-miR-328-3p	ENSCHIT00000002832	ENSCHIG00000002050
chi-miR-874-5p	ENSCHIT00000002832	ENSCHIG00000002050
novel_219	ENSCHIT00000002832	ENSCHIG00000002050
novel_323	ENSCHIT00000002832	ENSCHIG00000002050
novel_328	ENSCHIT00000002832	ENSCHIG00000002050
novel_334	ENSCHIT00000002832	ENSCHIG00000002050
novel_360	ENSCHIT00000002832	ENSCHIG00000002050
novel_369	ENSCHIT00000002832	ENSCHIG00000002050
novel_387	ENSCHIT00000002832	ENSCHIG00000002050
novel_541	ENSCHIT00000002832	ENSCHIG00000002050
novel_544	ENSCHIT00000002832	ENSCHIG00000002050
novel_545	ENSCHIT00000002832	ENSCHIG00000002050
novel_584	ENSCHIT00000002832	ENSCHIG00000002050
novel_593	ENSCHIT00000002832	ENSCHIG00000002050
novel_663	ENSCHIT00000002832	ENSCHIG00000002050
chi-miR-21-3p	ENSCHIT00000002834	ENSCHIG00000002054
chi-miR-128-5p	ENSCHIT00000002839	ENSCHIG00000002056
chi-miR-188-5p	ENSCHIT00000002839	ENSCHIG00000002056
chi-miR-30f-3p	ENSCHIT00000002839	ENSCHIG00000002056
chi-miR-324-3p	ENSCHIT00000002839	ENSCHIG00000002056
chi-miR-93-3p	ENSCHIT00000002839	ENSCHIG00000002056
novel_238	ENSCHIT00000002839	ENSCHIG00000002056
novel_358	ENSCHIT00000002839	ENSCHIG00000002056
novel_397	ENSCHIT00000002839	ENSCHIG00000002056
novel_545	ENSCHIT00000002839	ENSCHIG00000002056
novel_627	ENSCHIT00000002839	ENSCHIG00000002056
chi-miR-128-5p	ENSCHIT00000002853	ENSCHIG00000002056
chi-miR-188-5p	ENSCHIT00000002853	ENSCHIG00000002056
chi-miR-30f-3p	ENSCHIT00000002853	ENSCHIG00000002056
chi-miR-324-3p	ENSCHIT00000002853	ENSCHIG00000002056
chi-miR-93-3p	ENSCHIT00000002853	ENSCHIG00000002056
novel_238	ENSCHIT00000002853	ENSCHIG00000002056
novel_358	ENSCHIT00000002853	ENSCHIG00000002056
novel_397	ENSCHIT00000002853	ENSCHIG00000002056
novel_545	ENSCHIT00000002853	ENSCHIG00000002056
novel_627	ENSCHIT00000002853	ENSCHIG00000002056
chi-miR-1271-3p	ENSCHIT00000002865	ENSCHIG00000002050
chi-miR-1343	ENSCHIT00000002865	ENSCHIG00000002050
chi-miR-296-3p	ENSCHIT00000002865	ENSCHIG00000002050
chi-miR-324-3p	ENSCHIT00000002865	ENSCHIG00000002050
chi-miR-328-3p	ENSCHIT00000002865	ENSCHIG00000002050
chi-miR-874-5p	ENSCHIT00000002865	ENSCHIG00000002050
novel_219	ENSCHIT00000002865	ENSCHIG00000002050
novel_323	ENSCHIT00000002865	ENSCHIG00000002050
novel_328	ENSCHIT00000002865	ENSCHIG00000002050
novel_334	ENSCHIT00000002865	ENSCHIG00000002050
novel_360	ENSCHIT00000002865	ENSCHIG00000002050
novel_369	ENSCHIT00000002865	ENSCHIG00000002050
novel_387	ENSCHIT00000002865	ENSCHIG00000002050
novel_541	ENSCHIT00000002865	ENSCHIG00000002050
novel_544	ENSCHIT00000002865	ENSCHIG00000002050
novel_545	ENSCHIT00000002865	ENSCHIG00000002050
novel_584	ENSCHIT00000002865	ENSCHIG00000002050
novel_593	ENSCHIT00000002865	ENSCHIG00000002050
novel_663	ENSCHIT00000002865	ENSCHIG00000002050
chi-miR-1224	ENSCHIT00000002869	ENSCHIG00000001085
chi-miR-378-5p	ENSCHIT00000002869	ENSCHIG00000001085
chi-miR-671-5p	ENSCHIT00000002869	ENSCHIG00000001085
novel_439	ENSCHIT00000002871	ENSCHIG00000002074
novel_358	ENSCHIT00000002946	ENSCHIG00000001958
novel_439	ENSCHIT00000002954	ENSCHIG00000002074
novel_274	ENSCHIT00000002985	ENSCHIG00000002159
novel_489	ENSCHIT00000002985	ENSCHIG00000002159
chi-miR-21-3p	ENSCHIT00000002999	ENSCHIG00000002173
chi-miR-1306-5p	ENSCHIT00000003122	ENSCHIG00000002028
chi-miR-330-3p	ENSCHIT00000003137	ENSCHIG00000002271
chi-miR-93-3p	ENSCHIT00000003282	ENSCHIG00000001919
novel_541	ENSCHIT00000003282	ENSCHIG00000001919
novel_364	ENSCHIT00000003317	ENSCHIG00000001838
novel_610	ENSCHIT00000003317	ENSCHIG00000001838
chi-miR-491-5p	ENSCHIT00000003323	ENSCHIG00000002408
novel_285	ENSCHIT00000003323	ENSCHIG00000002408
novel_358	ENSCHIT00000003323	ENSCHIG00000002408
novel_610	ENSCHIT00000003323	ENSCHIG00000002408
chi-miR-491-5p	ENSCHIT00000003343	ENSCHIG00000002408
novel_285	ENSCHIT00000003343	ENSCHIG00000002408
novel_358	ENSCHIT00000003343	ENSCHIG00000002408
novel_610	ENSCHIT00000003343	ENSCHIG00000002408
novel_367	ENSCHIT00000003436	ENSCHIG00000002488
novel_654	ENSCHIT00000003436	ENSCHIG00000002488
chi-miR-330-3p	ENSCHIT00000003488	ENSCHIG00000002528
chi-miR-125a-5p	ENSCHIT00000003636	ENSCHIG00000002613
chi-miR-665	ENSCHIT00000003636	ENSCHIG00000002613
chi-miR-671-3p	ENSCHIT00000003636	ENSCHIG00000002613
novel_228	ENSCHIT00000003636	ENSCHIG00000002613
novel_274	ENSCHIT00000003636	ENSCHIG00000002613
novel_367	ENSCHIT00000003636	ENSCHIG00000002613
novel_547	ENSCHIT00000003636	ENSCHIG00000002613
novel_620	ENSCHIT00000003636	ENSCHIG00000002613
chi-miR-21-3p	ENSCHIT00000003680	ENSCHIG00000002621
chi-miR-1224	ENSCHIT00000003686	ENSCHIG00000002609
chi-miR-1296	ENSCHIT00000003686	ENSCHIG00000002609
chi-miR-1343	ENSCHIT00000003686	ENSCHIG00000002609
chi-miR-324-3p	ENSCHIT00000003686	ENSCHIG00000002609
chi-miR-326-3p	ENSCHIT00000003686	ENSCHIG00000002609
novel_593	ENSCHIT00000003686	ENSCHIG00000002609
novel_619	ENSCHIT00000003686	ENSCHIG00000002609
chi-miR-204-3p	ENSCHIT00000003740	ENSCHIG00000002652
novel_159	ENSCHIT00000003740	ENSCHIG00000002652
chi-miR-204-3p	ENSCHIT00000003769	ENSCHIG00000002652
novel_159	ENSCHIT00000003769	ENSCHIG00000002652
chi-miR-146b-3p	ENSCHIT00000003816	ENSCHIG00000002627
chi-miR-202-3p	ENSCHIT00000003816	ENSCHIG00000002627
chi-miR-296-3p	ENSCHIT00000003816	ENSCHIG00000002627
chi-miR-324-3p	ENSCHIT00000003816	ENSCHIG00000002627
chi-miR-326-3p	ENSCHIT00000003816	ENSCHIG00000002627
chi-miR-328-3p	ENSCHIT00000003816	ENSCHIG00000002627
chi-miR-346-5p	ENSCHIT00000003816	ENSCHIG00000002627
chi-miR-34a	ENSCHIT00000003816	ENSCHIG00000002627
chi-miR-532-3p	ENSCHIT00000003816	ENSCHIG00000002627
chi-miR-874-3p	ENSCHIT00000003816	ENSCHIG00000002627
chi-miR-874-5p	ENSCHIT00000003816	ENSCHIG00000002627
novel_228	ENSCHIT00000003816	ENSCHIG00000002627
novel_236	ENSCHIT00000003816	ENSCHIG00000002627
novel_274	ENSCHIT00000003816	ENSCHIG00000002627
novel_334	ENSCHIT00000003816	ENSCHIG00000002627
novel_360	ENSCHIT00000003816	ENSCHIG00000002627
novel_541	ENSCHIT00000003816	ENSCHIG00000002627
novel_545	ENSCHIT00000003816	ENSCHIG00000002627
chi-miR-877-3p	ENSCHIT00000003872	ENSCHIG00000002772
chi-miR-1306-5p	ENSCHIT00000003936	ENSCHIG00000002847
chi-miR-150	ENSCHIT00000003936	ENSCHIG00000002847
chi-miR-324-3p	ENSCHIT00000003936	ENSCHIG00000002847
chi-miR-326-3p	ENSCHIT00000003936	ENSCHIG00000002847
chi-miR-500-3p	ENSCHIT00000003936	ENSCHIG00000002847
chi-miR-502a	ENSCHIT00000003936	ENSCHIG00000002847
chi-miR-532-3p	ENSCHIT00000003936	ENSCHIG00000002847
novel_228	ENSCHIT00000003936	ENSCHIG00000002847
novel_236	ENSCHIT00000003936	ENSCHIG00000002847
chi-miR-877-3p	ENSCHIT00000003947	ENSCHIG00000002772
chi-miR-423-5p	ENSCHIT00000003972	ENSCHIG00000002881
chi-miR-504	ENSCHIT00000003972	ENSCHIG00000002881
chi-miR-708-5p	ENSCHIT00000003972	ENSCHIG00000002881
chi-miR-874-3p	ENSCHIT00000003972	ENSCHIG00000002881
chi-miR-874-5p	ENSCHIT00000003972	ENSCHIG00000002881
novel_285	ENSCHIT00000003972	ENSCHIG00000002881
novel_323	ENSCHIT00000003972	ENSCHIG00000002881
novel_340	ENSCHIT00000003972	ENSCHIG00000002881
novel_387	ENSCHIT00000003972	ENSCHIG00000002881
novel_418	ENSCHIT00000003972	ENSCHIG00000002881
novel_443	ENSCHIT00000003972	ENSCHIG00000002881
chi-miR-204-5p	ENSCHIT00000003979	ENSCHIG00000002571
chi-miR-211	ENSCHIT00000003979	ENSCHIG00000002571
chi-miR-504	ENSCHIT00000003979	ENSCHIG00000002571
novel_297	ENSCHIT00000003979	ENSCHIG00000002571
novel_334	ENSCHIT00000003979	ENSCHIG00000002571
novel_444	ENSCHIT00000003979	ENSCHIG00000002571
chi-miR-1343	ENSCHIT00000003987	ENSCHIG00000002743
chi-miR-328-3p	ENSCHIT00000003987	ENSCHIG00000002743
chi-miR-342-5p	ENSCHIT00000003987	ENSCHIG00000002743
novel_358	ENSCHIT00000003987	ENSCHIG00000002743
novel_639	ENSCHIT00000003987	ENSCHIG00000002743
chi-miR-328-3p	ENSCHIT00000003988	ENSCHIG00000002757
chi-miR-346-5p	ENSCHIT00000003988	ENSCHIG00000002757
chi-miR-491-5p	ENSCHIT00000003988	ENSCHIG00000002757
chi-miR-671-5p	ENSCHIT00000003988	ENSCHIG00000002757
novel_236	ENSCHIT00000003988	ENSCHIG00000002757
novel_274	ENSCHIT00000003988	ENSCHIG00000002757
novel_545	ENSCHIT00000003988	ENSCHIG00000002757
novel_627	ENSCHIT00000003988	ENSCHIG00000002757
chi-miR-328-3p	ENSCHIT00000003991	ENSCHIG00000002757
chi-miR-346-5p	ENSCHIT00000003991	ENSCHIG00000002757
chi-miR-491-5p	ENSCHIT00000003991	ENSCHIG00000002757
chi-miR-671-5p	ENSCHIT00000003991	ENSCHIG00000002757
novel_236	ENSCHIT00000003991	ENSCHIG00000002757
novel_274	ENSCHIT00000003991	ENSCHIG00000002757
novel_545	ENSCHIT00000003991	ENSCHIG00000002757
novel_627	ENSCHIT00000003991	ENSCHIG00000002757
chi-miR-326-3p	ENSCHIT00000003997	ENSCHIG00000002022
novel_545	ENSCHIT00000003997	ENSCHIG00000002022
chi-miR-342-5p	ENSCHIT00000004000	ENSCHIG00000002861
novel_274	ENSCHIT00000004000	ENSCHIG00000002861
novel_370	ENSCHIT00000004000	ENSCHIG00000002861
novel_584	ENSCHIT00000004000	ENSCHIG00000002861
chi-miR-671-5p	ENSCHIT00000004042	ENSCHIG00000002926
chi-miR-326-3p	ENSCHIT00000004046	ENSCHIG00000002022
novel_198	ENSCHIT00000004046	ENSCHIG00000002022
chi-miR-197-5p	ENSCHIT00000004087	ENSCHIG00000002460
chi-miR-877-5p	ENSCHIT00000004087	ENSCHIG00000002460
novel_323	ENSCHIT00000004087	ENSCHIG00000002460
novel_328	ENSCHIT00000004087	ENSCHIG00000002460
novel_545	ENSCHIT00000004087	ENSCHIG00000002460
chi-miR-202-3p	ENSCHIT00000004105	ENSCHIG00000002992
novel_231	ENSCHIT00000004105	ENSCHIG00000002992
novel_397	ENSCHIT00000004105	ENSCHIG00000002992
novel_421	ENSCHIT00000004105	ENSCHIG00000002992
novel_443	ENSCHIT00000004105	ENSCHIG00000002992
novel_236	ENSCHIT00000004122	ENSCHIG00000002896
chi-miR-202-3p	ENSCHIT00000004130	ENSCHIG00000002992
novel_231	ENSCHIT00000004130	ENSCHIG00000002992
novel_397	ENSCHIT00000004130	ENSCHIG00000002992
novel_421	ENSCHIT00000004130	ENSCHIG00000002992
novel_443	ENSCHIT00000004130	ENSCHIG00000002992
novel_236	ENSCHIT00000004142	ENSCHIG00000002896
chi-miR-202-3p	ENSCHIT00000004143	ENSCHIG00000002992
novel_231	ENSCHIT00000004143	ENSCHIG00000002992
novel_397	ENSCHIT00000004143	ENSCHIG00000002992
novel_421	ENSCHIT00000004143	ENSCHIG00000002992
novel_443	ENSCHIT00000004143	ENSCHIG00000002992
chi-miR-21-3p	ENSCHIT00000004158	ENSCHIG00000003042
chi-miR-197-5p	ENSCHIT00000004178	ENSCHIG00000002460
chi-miR-877-5p	ENSCHIT00000004178	ENSCHIG00000002460
novel_323	ENSCHIT00000004178	ENSCHIG00000002460
novel_328	ENSCHIT00000004178	ENSCHIG00000002460
novel_545	ENSCHIT00000004178	ENSCHIG00000002460
chi-miR-125a-3p	ENSCHIT00000004216	ENSCHIG00000002979
novel_151	ENSCHIT00000004216	ENSCHIG00000002979
novel_418	ENSCHIT00000004216	ENSCHIG00000002979
novel_334	ENSCHIT00000004217	ENSCHIG00000002986
novel_397	ENSCHIT00000004217	ENSCHIG00000002986
novel_627	ENSCHIT00000004217	ENSCHIG00000002986
chi-miR-204-3p	ENSCHIT00000004219	ENSCHIG00000003089
chi-miR-483	ENSCHIT00000004219	ENSCHIG00000003089
novel_412	ENSCHIT00000004219	ENSCHIG00000003089
novel_664	ENSCHIT00000004219	ENSCHIG00000003089
chi-miR-125a-3p	ENSCHIT00000004228	ENSCHIG00000002979
novel_151	ENSCHIT00000004228	ENSCHIG00000002979
novel_418	ENSCHIT00000004228	ENSCHIG00000002979
novel_505	ENSCHIT00000004245	ENSCHIG00000003026
chi-miR-326-3p	ENSCHIT00000004252	ENSCHIG00000003118
chi-miR-346-5p	ENSCHIT00000004252	ENSCHIG00000003118
chi-miR-671-5p	ENSCHIT00000004252	ENSCHIG00000003118
novel_253	ENSCHIT00000004252	ENSCHIG00000003118
novel_274	ENSCHIT00000004252	ENSCHIG00000003118
novel_363	ENSCHIT00000004252	ENSCHIG00000003118
novel_297	ENSCHIT00000004272	ENSCHIG00000003138
novel_579	ENSCHIT00000004279	ENSCHIG00000003071
chi-miR-146b-3p	ENSCHIT00000004295	ENSCHIG00000002782
chi-miR-324-3p	ENSCHIT00000004295	ENSCHIG00000002782
chi-miR-324-5p	ENSCHIT00000004295	ENSCHIG00000002782
chi-miR-361-3p	ENSCHIT00000004295	ENSCHIG00000002782
novel_509	ENSCHIT00000004295	ENSCHIG00000002782
novel_579	ENSCHIT00000004296	ENSCHIG00000003071
novel_579	ENSCHIT00000004311	ENSCHIG00000003071
chi-miR-146b-3p	ENSCHIT00000004312	ENSCHIG00000002782
chi-miR-324-3p	ENSCHIT00000004312	ENSCHIG00000002782
chi-miR-324-5p	ENSCHIT00000004312	ENSCHIG00000002782
chi-miR-361-3p	ENSCHIT00000004312	ENSCHIG00000002782
novel_509	ENSCHIT00000004312	ENSCHIG00000002782
chi-miR-18b-3p	ENSCHIT00000004401	ENSCHIG00000003212
chi-miR-197-3p	ENSCHIT00000004401	ENSCHIG00000003212
chi-miR-324-3p	ENSCHIT00000004401	ENSCHIG00000003212
chi-miR-331-3p	ENSCHIT00000004401	ENSCHIG00000003212
chi-miR-410-5p	ENSCHIT00000004401	ENSCHIG00000003212
chi-miR-500-3p	ENSCHIT00000004401	ENSCHIG00000003212
chi-miR-874-3p	ENSCHIT00000004401	ENSCHIG00000003212
novel_274	ENSCHIT00000004401	ENSCHIG00000003212
novel_319	ENSCHIT00000004401	ENSCHIG00000003212
novel_334	ENSCHIT00000004401	ENSCHIG00000003212
novel_541	ENSCHIT00000004401	ENSCHIG00000003212
novel_627	ENSCHIT00000004401	ENSCHIG00000003212
chi-miR-122	ENSCHIT00000004403	ENSCHIG00000003123
chi-miR-21-3p	ENSCHIT00000004404	ENSCHIG00000003252
chi-miR-1224	ENSCHIT00000004407	ENSCHIG00000003257
novel_387	ENSCHIT00000004407	ENSCHIG00000003257
novel_444	ENSCHIT00000004407	ENSCHIG00000003257
chi-miR-21-3p	ENSCHIT00000004413	ENSCHIG00000003260
chi-miR-105a	ENSCHIT00000004414	ENSCHIG00000003212
chi-miR-18b-3p	ENSCHIT00000004414	ENSCHIG00000003212
chi-miR-197-3p	ENSCHIT00000004414	ENSCHIG00000003212
chi-miR-874-3p	ENSCHIT00000004414	ENSCHIG00000003212
novel_319	ENSCHIT00000004414	ENSCHIG00000003212
novel_541	ENSCHIT00000004414	ENSCHIG00000003212
novel_635	ENSCHIT00000004414	ENSCHIG00000003212
chi-miR-2411-5p	ENSCHIT00000004428	ENSCHIG00000003115
chi-miR-328-3p	ENSCHIT00000004428	ENSCHIG00000003115
chi-miR-873-3p	ENSCHIT00000004428	ENSCHIG00000003115
chi-miR-874-5p	ENSCHIT00000004428	ENSCHIG00000003115
novel_177	ENSCHIT00000004428	ENSCHIG00000003115
novel_228	ENSCHIT00000004428	ENSCHIG00000003115
novel_541	ENSCHIT00000004428	ENSCHIG00000003115
novel_544	ENSCHIT00000004428	ENSCHIG00000003115
chi-miR-1343	ENSCHIT00000004439	ENSCHIG00000003188
chi-miR-18a-3p	ENSCHIT00000004439	ENSCHIG00000003188
chi-miR-326-3p	ENSCHIT00000004439	ENSCHIG00000003188
chi-miR-342-5p	ENSCHIT00000004439	ENSCHIG00000003188
chi-miR-877-3p	ENSCHIT00000004439	ENSCHIG00000003188
chi-miR-93-3p	ENSCHIT00000004439	ENSCHIG00000003188
novel_323	ENSCHIT00000004439	ENSCHIG00000003188
novel_527	ENSCHIT00000004439	ENSCHIG00000003188
novel_545	ENSCHIT00000004439	ENSCHIG00000003188
novel_593	ENSCHIT00000004439	ENSCHIG00000003188
novel_646	ENSCHIT00000004439	ENSCHIG00000003188
chi-miR-188-3p	ENSCHIT00000004464	ENSCHIG00000003321
chi-miR-324-3p	ENSCHIT00000004464	ENSCHIG00000003321
chi-miR-326-3p	ENSCHIT00000004464	ENSCHIG00000003321
chi-miR-328-3p	ENSCHIT00000004464	ENSCHIG00000003321
chi-miR-483	ENSCHIT00000004464	ENSCHIG00000003321
chi-miR-671-5p	ENSCHIT00000004464	ENSCHIG00000003321
chi-miR-877-3p	ENSCHIT00000004464	ENSCHIG00000003321
novel_177	ENSCHIT00000004464	ENSCHIG00000003321
novel_228	ENSCHIT00000004464	ENSCHIG00000003321
novel_274	ENSCHIT00000004464	ENSCHIG00000003321
novel_363	ENSCHIT00000004464	ENSCHIG00000003321
novel_547	ENSCHIT00000004464	ENSCHIG00000003321
chi-miR-378-5p	ENSCHIT00000004484	ENSCHIG00000003280
chi-miR-378-5p	ENSCHIT00000004488	ENSCHIG00000003280
chi-miR-378-5p	ENSCHIT00000004499	ENSCHIG00000003280
novel_236	ENSCHIT00000004521	ENSCHIG00000003296
novel_274	ENSCHIT00000004521	ENSCHIG00000003296
novel_340	ENSCHIT00000004521	ENSCHIG00000003296
novel_363	ENSCHIT00000004521	ENSCHIG00000003296
novel_378	ENSCHIT00000004521	ENSCHIG00000003296
novel_412	ENSCHIT00000004521	ENSCHIG00000003296
novel_421	ENSCHIT00000004521	ENSCHIG00000003296
novel_478	ENSCHIT00000004521	ENSCHIG00000003296
novel_541	ENSCHIT00000004521	ENSCHIG00000003296
novel_627	ENSCHIT00000004521	ENSCHIG00000003296
novel_100	ENSCHIT00000004527	ENSCHIG00000003296
novel_236	ENSCHIT00000004527	ENSCHIG00000003296
novel_274	ENSCHIT00000004527	ENSCHIG00000003296
novel_340	ENSCHIT00000004527	ENSCHIG00000003296
novel_363	ENSCHIT00000004527	ENSCHIG00000003296
novel_378	ENSCHIT00000004527	ENSCHIG00000003296
novel_412	ENSCHIT00000004527	ENSCHIG00000003296
novel_421	ENSCHIT00000004527	ENSCHIG00000003296
novel_478	ENSCHIT00000004527	ENSCHIG00000003296
novel_541	ENSCHIT00000004527	ENSCHIG00000003296
novel_627	ENSCHIT00000004527	ENSCHIG00000003296
chi-miR-491-5p	ENSCHIT00000004533	ENSCHIG00000003332
novel_228	ENSCHIT00000004533	ENSCHIG00000003332
novel_610	ENSCHIT00000004533	ENSCHIG00000003332
novel_627	ENSCHIT00000004533	ENSCHIG00000003332
chi-miR-2411-5p	ENSCHIT00000004550	ENSCHIG00000003392
chi-miR-671-5p	ENSCHIT00000004550	ENSCHIG00000003392
novel_253	ENSCHIT00000004550	ENSCHIG00000003392
chi-miR-128-5p	ENSCHIT00000004580	ENSCHIG00000002854
chi-miR-1343	ENSCHIT00000004580	ENSCHIG00000002854
chi-miR-296-3p	ENSCHIT00000004580	ENSCHIG00000002854
chi-miR-326-3p	ENSCHIT00000004580	ENSCHIG00000002854
chi-miR-378-5p	ENSCHIT00000004580	ENSCHIG00000002854
chi-miR-874-3p	ENSCHIT00000004580	ENSCHIG00000002854
chi-miR-874-5p	ENSCHIT00000004580	ENSCHIG00000002854
novel_140	ENSCHIT00000004580	ENSCHIG00000002854
novel_228	ENSCHIT00000004580	ENSCHIG00000002854
novel_236	ENSCHIT00000004580	ENSCHIG00000002854
novel_238	ENSCHIT00000004580	ENSCHIG00000002854
novel_274	ENSCHIT00000004580	ENSCHIG00000002854
novel_340	ENSCHIT00000004580	ENSCHIG00000002854
novel_397	ENSCHIT00000004580	ENSCHIG00000002854
novel_541	ENSCHIT00000004580	ENSCHIG00000002854
novel_544	ENSCHIT00000004580	ENSCHIG00000002854
novel_610	ENSCHIT00000004580	ENSCHIG00000002854
novel_627	ENSCHIT00000004580	ENSCHIG00000002854
chi-miR-331-3p	ENSCHIT00000004601	ENSCHIG00000003402
chi-miR-345-5p	ENSCHIT00000004601	ENSCHIG00000003402
novel_274	ENSCHIT00000004601	ENSCHIG00000003402
novel_360	ENSCHIT00000004601	ENSCHIG00000003402
chi-miR-125a-5p	ENSCHIT00000004610	ENSCHIG00000003444
chi-miR-25-5p	ENSCHIT00000004610	ENSCHIG00000003444
chi-miR-320-3p	ENSCHIT00000004610	ENSCHIG00000003444
chi-miR-324-3p	ENSCHIT00000004610	ENSCHIG00000003444
chi-miR-328-3p	ENSCHIT00000004610	ENSCHIG00000003444
chi-miR-423-5p	ENSCHIT00000004610	ENSCHIG00000003444
novel_328	ENSCHIT00000004610	ENSCHIG00000003444
novel_387	ENSCHIT00000004610	ENSCHIG00000003444
novel_557	ENSCHIT00000004610	ENSCHIG00000003444
chi-miR-15a-5p	ENSCHIT00000004626	ENSCHIG00000003167
chi-miR-195-5p	ENSCHIT00000004626	ENSCHIG00000003167
chi-miR-21-3p	ENSCHIT00000004626	ENSCHIG00000003167
chi-miR-224-3p	ENSCHIT00000004626	ENSCHIG00000003167
chi-miR-296-3p	ENSCHIT00000004626	ENSCHIG00000003167
chi-miR-874-3p	ENSCHIT00000004626	ENSCHIG00000003167
novel_559	ENSCHIT00000004626	ENSCHIG00000003167
chi-miR-21-3p	ENSCHIT00000004631	ENSCHIG00000003468
chi-miR-665	ENSCHIT00000004636	ENSCHIG00000003131
chi-miR-877-3p	ENSCHIT00000004636	ENSCHIG00000003131
novel_151	ENSCHIT00000004636	ENSCHIG00000003131
novel_228	ENSCHIT00000004636	ENSCHIG00000003131
novel_627	ENSCHIT00000004636	ENSCHIG00000003131
chi-miR-105a	ENSCHIT00000004637	ENSCHIG00000003405
chi-miR-331-3p	ENSCHIT00000004637	ENSCHIG00000003405
novel_100	ENSCHIT00000004637	ENSCHIG00000003405
novel_274	ENSCHIT00000004637	ENSCHIG00000003405
novel_397	ENSCHIT00000004637	ENSCHIG00000003405
novel_634	ENSCHIT00000004637	ENSCHIG00000003405
chi-miR-874-3p	ENSCHIT00000004639	ENSCHIG00000003162
novel_588	ENSCHIT00000004639	ENSCHIG00000003162
chi-miR-130a-5p	ENSCHIT00000004641	ENSCHIG00000003466
chi-miR-330-5p	ENSCHIT00000004653	ENSCHIG00000003232
chi-miR-671-5p	ENSCHIT00000004653	ENSCHIG00000003232
novel_238	ENSCHIT00000004653	ENSCHIG00000003232
novel_243	ENSCHIT00000004653	ENSCHIG00000003232
novel_378	ENSCHIT00000004653	ENSCHIG00000003232
chi-miR-1224	ENSCHIT00000004654	ENSCHIG00000002829
chi-miR-197-5p	ENSCHIT00000004654	ENSCHIG00000002829
chi-miR-21-3p	ENSCHIT00000004654	ENSCHIG00000002829
chi-miR-326-3p	ENSCHIT00000004654	ENSCHIG00000002829
chi-miR-497-5p	ENSCHIT00000004654	ENSCHIG00000002829
chi-miR-877-3p	ENSCHIT00000004654	ENSCHIG00000002829
novel_236	ENSCHIT00000004654	ENSCHIG00000002829
novel_274	ENSCHIT00000004654	ENSCHIG00000002829
novel_285	ENSCHIT00000004654	ENSCHIG00000002829
novel_358	ENSCHIT00000004654	ENSCHIG00000002829
novel_360	ENSCHIT00000004654	ENSCHIG00000002829
novel_559	ENSCHIT00000004654	ENSCHIG00000002829
novel_648	ENSCHIT00000004654	ENSCHIG00000002829
chi-miR-346-5p	ENSCHIT00000004656	ENSCHIG00000003443
chi-miR-1306-5p	ENSCHIT00000004661	ENSCHIG00000003453
chi-miR-877-3p	ENSCHIT00000004661	ENSCHIG00000003453
novel_177	ENSCHIT00000004661	ENSCHIG00000003453
novel_228	ENSCHIT00000004661	ENSCHIG00000003453
novel_253	ENSCHIT00000004661	ENSCHIG00000003453
novel_274	ENSCHIT00000004661	ENSCHIG00000003453
novel_338	ENSCHIT00000004661	ENSCHIG00000003453
novel_547	ENSCHIT00000004661	ENSCHIG00000003453
novel_648	ENSCHIT00000004661	ENSCHIG00000003453
chi-miR-874-3p	ENSCHIT00000004670	ENSCHIG00000003162
novel_588	ENSCHIT00000004670	ENSCHIG00000003162
chi-miR-30c-3p	ENSCHIT00000004679	ENSCHIG00000003424
novel_310	ENSCHIT00000004679	ENSCHIG00000003424
novel_584	ENSCHIT00000004679	ENSCHIG00000003424
chi-miR-1224	ENSCHIT00000004688	ENSCHIG00000003435
chi-miR-1271-3p	ENSCHIT00000004688	ENSCHIG00000003435
chi-miR-296-3p	ENSCHIT00000004688	ENSCHIG00000003435
chi-miR-30f-3p	ENSCHIT00000004688	ENSCHIG00000003435
chi-miR-423-5p	ENSCHIT00000004688	ENSCHIG00000003435
novel_243	ENSCHIT00000004688	ENSCHIG00000003435
novel_545	ENSCHIT00000004688	ENSCHIG00000003435
novel_570	ENSCHIT00000004688	ENSCHIG00000003435
novel_640	ENSCHIT00000004688	ENSCHIG00000003435
chi-miR-1224	ENSCHIT00000004693	ENSCHIG00000002829
chi-miR-197-5p	ENSCHIT00000004693	ENSCHIG00000002829
chi-miR-21-3p	ENSCHIT00000004693	ENSCHIG00000002829
chi-miR-326-3p	ENSCHIT00000004693	ENSCHIG00000002829
chi-miR-497-5p	ENSCHIT00000004693	ENSCHIG00000002829
chi-miR-877-3p	ENSCHIT00000004693	ENSCHIG00000002829
novel_236	ENSCHIT00000004693	ENSCHIG00000002829
novel_274	ENSCHIT00000004693	ENSCHIG00000002829
novel_285	ENSCHIT00000004693	ENSCHIG00000002829
novel_358	ENSCHIT00000004693	ENSCHIG00000002829
novel_360	ENSCHIT00000004693	ENSCHIG00000002829
novel_559	ENSCHIT00000004693	ENSCHIG00000002829
novel_648	ENSCHIT00000004693	ENSCHIG00000002829
novel_627	ENSCHIT00000004696	ENSCHIG00000003497
chi-miR-128-5p	ENSCHIT00000004787	ENSCHIG00000003424
chi-miR-34a	ENSCHIT00000004787	ENSCHIG00000003424
chi-miR-449a-5p	ENSCHIT00000004787	ENSCHIG00000003424
chi-miR-491-5p	ENSCHIT00000004787	ENSCHIG00000003424
novel_474	ENSCHIT00000004787	ENSCHIG00000003424
novel_550	ENSCHIT00000004787	ENSCHIG00000003424
chi-miR-103-5p	ENSCHIT00000004793	ENSCHIG00000003508
chi-miR-1224	ENSCHIT00000004793	ENSCHIG00000003508
chi-miR-296-3p	ENSCHIT00000004793	ENSCHIG00000003508
novel_387	ENSCHIT00000004793	ENSCHIG00000003508
chi-miR-128-5p	ENSCHIT00000004825	ENSCHIG00000003424
chi-miR-34a	ENSCHIT00000004825	ENSCHIG00000003424
chi-miR-449a-5p	ENSCHIT00000004825	ENSCHIG00000003424
chi-miR-491-5p	ENSCHIT00000004825	ENSCHIG00000003424
novel_474	ENSCHIT00000004825	ENSCHIG00000003424
novel_550	ENSCHIT00000004825	ENSCHIG00000003424
chi-miR-128-5p	ENSCHIT00000004852	ENSCHIG00000003424
chi-miR-34a	ENSCHIT00000004852	ENSCHIG00000003424
chi-miR-449a-5p	ENSCHIT00000004852	ENSCHIG00000003424
chi-miR-491-5p	ENSCHIT00000004852	ENSCHIG00000003424
novel_474	ENSCHIT00000004852	ENSCHIG00000003424
novel_550	ENSCHIT00000004852	ENSCHIG00000003424
chi-miR-1343	ENSCHIT00000004906	ENSCHIG00000003384
chi-miR-328-3p	ENSCHIT00000004906	ENSCHIG00000003384
chi-miR-3431-5p	ENSCHIT00000004906	ENSCHIG00000003384
chi-miR-504	ENSCHIT00000004906	ENSCHIG00000003384
chi-miR-874-3p	ENSCHIT00000004906	ENSCHIG00000003384
novel_323	ENSCHIT00000004906	ENSCHIG00000003384
novel_328	ENSCHIT00000004906	ENSCHIG00000003384
novel_358	ENSCHIT00000004906	ENSCHIG00000003384
novel_387	ENSCHIT00000004906	ENSCHIG00000003384
novel_397	ENSCHIT00000004906	ENSCHIG00000003384
novel_544	ENSCHIT00000004906	ENSCHIG00000003384
novel_545	ENSCHIT00000004906	ENSCHIG00000003384
novel_627	ENSCHIT00000004906	ENSCHIG00000003384
chi-miR-1343	ENSCHIT00000004932	ENSCHIG00000003384
chi-miR-328-3p	ENSCHIT00000004932	ENSCHIG00000003384
chi-miR-3431-5p	ENSCHIT00000004932	ENSCHIG00000003384
chi-miR-504	ENSCHIT00000004932	ENSCHIG00000003384
chi-miR-874-3p	ENSCHIT00000004932	ENSCHIG00000003384
novel_323	ENSCHIT00000004932	ENSCHIG00000003384
novel_328	ENSCHIT00000004932	ENSCHIG00000003384
novel_358	ENSCHIT00000004932	ENSCHIG00000003384
novel_387	ENSCHIT00000004932	ENSCHIG00000003384
novel_397	ENSCHIT00000004932	ENSCHIG00000003384
novel_544	ENSCHIT00000004932	ENSCHIG00000003384
novel_545	ENSCHIT00000004932	ENSCHIG00000003384
novel_627	ENSCHIT00000004932	ENSCHIG00000003384
chi-miR-873-3p	ENSCHIT00000004993	ENSCHIG00000003756
chi-miR-873-3p	ENSCHIT00000005013	ENSCHIG00000003756
chi-let-7b-5p	ENSCHIT00000005016	ENSCHIG00000003722
chi-miR-326-3p	ENSCHIT00000005016	ENSCHIG00000003722
chi-miR-532-3p	ENSCHIT00000005041	ENSCHIG00000003799
novel_228	ENSCHIT00000005041	ENSCHIG00000003799
novel_236	ENSCHIT00000005041	ENSCHIG00000003799
novel_340	ENSCHIT00000005041	ENSCHIG00000003799
novel_559	ENSCHIT00000005041	ENSCHIG00000003799
novel_610	ENSCHIT00000005041	ENSCHIG00000003799
chi-miR-335-3p	ENSCHIT00000005053	ENSCHIG00000003729
chi-miR-877-3p	ENSCHIT00000005053	ENSCHIG00000003729
novel_231	ENSCHIT00000005053	ENSCHIG00000003729
novel_334	ENSCHIT00000005053	ENSCHIG00000003729
novel_541	ENSCHIT00000005053	ENSCHIG00000003729
chi-miR-532-3p	ENSCHIT00000005092	ENSCHIG00000003799
novel_228	ENSCHIT00000005092	ENSCHIG00000003799
novel_236	ENSCHIT00000005092	ENSCHIG00000003799
novel_340	ENSCHIT00000005092	ENSCHIG00000003799
novel_559	ENSCHIT00000005092	ENSCHIG00000003799
novel_610	ENSCHIT00000005092	ENSCHIG00000003799
chi-miR-92a-3p	ENSCHIT00000005122	ENSCHIG00000003847
novel_236	ENSCHIT00000005122	ENSCHIG00000003847
novel_421	ENSCHIT00000005122	ENSCHIG00000003847
novel_593	ENSCHIT00000005122	ENSCHIG00000003847
chi-miR-150	ENSCHIT00000005157	ENSCHIG00000003874
chi-miR-1224	ENSCHIT00000005261	ENSCHIG00000003951
chi-miR-342-5p	ENSCHIT00000005261	ENSCHIG00000003951
chi-miR-361-3p	ENSCHIT00000005261	ENSCHIG00000003951
novel_619	ENSCHIT00000005261	ENSCHIG00000003951
chi-miR-146b-3p	ENSCHIT00000005275	ENSCHIG00000003968
chi-miR-21-3p	ENSCHIT00000005275	ENSCHIG00000003968
novel_151	ENSCHIT00000005275	ENSCHIG00000003968
novel_274	ENSCHIT00000005275	ENSCHIG00000003968
novel_478	ENSCHIT00000005275	ENSCHIG00000003968
chi-miR-125a-5p	ENSCHIT00000005292	ENSCHIG00000003962
chi-miR-125b-5p	ENSCHIT00000005292	ENSCHIG00000003962
chi-miR-30f-3p	ENSCHIT00000005292	ENSCHIG00000003962
chi-miR-329a-3p	ENSCHIT00000005292	ENSCHIG00000003962
chi-miR-329b-3p	ENSCHIT00000005292	ENSCHIG00000003962
novel_236	ENSCHIT00000005292	ENSCHIG00000003962
novel_631	ENSCHIT00000005292	ENSCHIG00000003962
chi-miR-361-5p	ENSCHIT00000005295	ENSCHIG00000003159
chi-miR-21-3p	ENSCHIT00000005416	ENSCHIG00000004073
chi-miR-324-5p	ENSCHIT00000005447	ENSCHIG00000004099
novel_582	ENSCHIT00000005447	ENSCHIG00000004099
chi-miR-324-5p	ENSCHIT00000005467	ENSCHIG00000004099
novel_582	ENSCHIT00000005467	ENSCHIG00000004099
chi-miR-296-3p	ENSCHIT00000005514	ENSCHIG00000004008
chi-miR-328-3p	ENSCHIT00000005514	ENSCHIG00000004008
chi-miR-331-3p	ENSCHIT00000005514	ENSCHIG00000004008
chi-miR-346-5p	ENSCHIT00000005514	ENSCHIG00000004008
chi-miR-671-5p	ENSCHIT00000005514	ENSCHIG00000004008
chi-miR-874-3p	ENSCHIT00000005514	ENSCHIG00000004008
novel_323	ENSCHIT00000005514	ENSCHIG00000004008
novel_360	ENSCHIT00000005514	ENSCHIG00000004008
novel_593	ENSCHIT00000005514	ENSCHIG00000004008
chi-miR-21-3p	ENSCHIT00000005550	ENSCHIG00000004169
novel_364	ENSCHIT00000005550	ENSCHIG00000004169
chi-miR-128-5p	ENSCHIT00000005560	ENSCHIG00000004152
chi-miR-129-3p	ENSCHIT00000005560	ENSCHIG00000004152
chi-miR-296-3p	ENSCHIT00000005560	ENSCHIG00000004152
chi-miR-324-3p	ENSCHIT00000005560	ENSCHIG00000004152
chi-miR-326-3p	ENSCHIT00000005560	ENSCHIG00000004152
chi-miR-342-5p	ENSCHIT00000005560	ENSCHIG00000004152
chi-miR-378-5p	ENSCHIT00000005560	ENSCHIG00000004152
chi-miR-532-3p	ENSCHIT00000005560	ENSCHIG00000004152
chi-miR-874-5p	ENSCHIT00000005560	ENSCHIG00000004152
novel_177	ENSCHIT00000005560	ENSCHIG00000004152
novel_236	ENSCHIT00000005560	ENSCHIG00000004152
novel_274	ENSCHIT00000005560	ENSCHIG00000004152
novel_360	ENSCHIT00000005560	ENSCHIG00000004152
novel_364	ENSCHIT00000005560	ENSCHIG00000004152
novel_412	ENSCHIT00000005560	ENSCHIG00000004152
novel_421	ENSCHIT00000005560	ENSCHIG00000004152
novel_545	ENSCHIT00000005560	ENSCHIG00000004152
novel_559	ENSCHIT00000005560	ENSCHIG00000004152
novel_610	ENSCHIT00000005560	ENSCHIG00000004152
novel_627	ENSCHIT00000005560	ENSCHIG00000004152
novel_664	ENSCHIT00000005560	ENSCHIG00000004152
chi-miR-21-3p	ENSCHIT00000005572	ENSCHIG00000004169
novel_364	ENSCHIT00000005572	ENSCHIG00000004169
chi-miR-1224	ENSCHIT00000005618	ENSCHIG00000004186
chi-miR-202-3p	ENSCHIT00000005618	ENSCHIG00000004186
chi-miR-423-5p	ENSCHIT00000005618	ENSCHIG00000004186
novel_593	ENSCHIT00000005618	ENSCHIG00000004186
novel_611	ENSCHIT00000005618	ENSCHIG00000004186
chi-miR-125a-3p	ENSCHIT00000005620	ENSCHIG00000003524
chi-miR-874-5p	ENSCHIT00000005620	ENSCHIG00000003524
novel_421	ENSCHIT00000005620	ENSCHIG00000003524
chi-miR-125a-3p	ENSCHIT00000005640	ENSCHIG00000003524
chi-miR-874-5p	ENSCHIT00000005640	ENSCHIG00000003524
novel_421	ENSCHIT00000005640	ENSCHIG00000003524
novel_328	ENSCHIT00000005641	ENSCHIG00000003808
novel_334	ENSCHIT00000005641	ENSCHIG00000003808
chi-miR-326-3p	ENSCHIT00000005650	ENSCHIG00000004184
chi-miR-877-3p	ENSCHIT00000005650	ENSCHIG00000004184
novel_236	ENSCHIT00000005650	ENSCHIG00000004184
novel_610	ENSCHIT00000005650	ENSCHIG00000004184
novel_619	ENSCHIT00000005650	ENSCHIG00000004184
novel_627	ENSCHIT00000005650	ENSCHIG00000004184
chi-miR-499-3p	ENSCHIT00000005652	ENSCHIG00000003956
chi-miR-499-3p	ENSCHIT00000005664	ENSCHIG00000003956
chi-miR-1224	ENSCHIT00000005741	ENSCHIG00000003853
chi-miR-1343	ENSCHIT00000005741	ENSCHIG00000003853
chi-miR-326-3p	ENSCHIT00000005741	ENSCHIG00000003853
chi-miR-483	ENSCHIT00000005741	ENSCHIG00000003853
chi-miR-671-5p	ENSCHIT00000005741	ENSCHIG00000003853
chi-miR-874-5p	ENSCHIT00000005741	ENSCHIG00000003853
novel_218	ENSCHIT00000005741	ENSCHIG00000003853
novel_363	ENSCHIT00000005741	ENSCHIG00000003853
novel_387	ENSCHIT00000005741	ENSCHIG00000003853
novel_478	ENSCHIT00000005741	ENSCHIG00000003853
novel_545	ENSCHIT00000005741	ENSCHIG00000003853
novel_547	ENSCHIT00000005741	ENSCHIG00000003853
novel_584	ENSCHIT00000005741	ENSCHIG00000003853
novel_589	ENSCHIT00000005741	ENSCHIG00000003853
chi-miR-125a-3p	ENSCHIT00000005764	ENSCHIG00000003759
chi-miR-1388-3p	ENSCHIT00000005764	ENSCHIG00000003759
chi-miR-412-3p	ENSCHIT00000005764	ENSCHIG00000003759
chi-miR-671-5p	ENSCHIT00000005764	ENSCHIG00000003759
chi-miR-877-3p	ENSCHIT00000005764	ENSCHIG00000003759
novel_236	ENSCHIT00000005764	ENSCHIG00000003759
novel_319	ENSCHIT00000005764	ENSCHIG00000003759
novel_328	ENSCHIT00000005764	ENSCHIG00000003759
novel_334	ENSCHIT00000005764	ENSCHIG00000003759
novel_363	ENSCHIT00000005764	ENSCHIG00000003759
novel_387	ENSCHIT00000005764	ENSCHIG00000003759
novel_412	ENSCHIT00000005764	ENSCHIG00000003759
novel_559	ENSCHIT00000005764	ENSCHIG00000003759
novel_627	ENSCHIT00000005764	ENSCHIG00000003759
novel_664	ENSCHIT00000005764	ENSCHIG00000003759
chi-miR-18a-3p	ENSCHIT00000005830	ENSCHIG00000004216
chi-miR-193a	ENSCHIT00000005830	ENSCHIG00000004216
chi-miR-193b-3p	ENSCHIT00000005830	ENSCHIG00000004216
chi-miR-27a-5p	ENSCHIT00000005830	ENSCHIG00000004216
chi-miR-324-3p	ENSCHIT00000005830	ENSCHIG00000004216
chi-miR-326-3p	ENSCHIT00000005830	ENSCHIG00000004216
chi-miR-326-5p	ENSCHIT00000005830	ENSCHIG00000004216
chi-miR-346-5p	ENSCHIT00000005830	ENSCHIG00000004216
chi-miR-874-3p	ENSCHIT00000005830	ENSCHIG00000004216
chi-miR-874-5p	ENSCHIT00000005830	ENSCHIG00000004216
chi-miR-877-3p	ENSCHIT00000005830	ENSCHIG00000004216
novel_236	ENSCHIT00000005830	ENSCHIG00000004216
novel_253	ENSCHIT00000005830	ENSCHIG00000004216
novel_323	ENSCHIT00000005830	ENSCHIG00000004216
novel_348	ENSCHIT00000005830	ENSCHIG00000004216
novel_363	ENSCHIT00000005830	ENSCHIG00000004216
novel_412	ENSCHIT00000005830	ENSCHIG00000004216
novel_541	ENSCHIT00000005830	ENSCHIG00000004216
novel_544	ENSCHIT00000005830	ENSCHIG00000004216
novel_545	ENSCHIT00000005830	ENSCHIG00000004216
novel_547	ENSCHIT00000005830	ENSCHIG00000004216
novel_559	ENSCHIT00000005830	ENSCHIG00000004216
novel_584	ENSCHIT00000005830	ENSCHIG00000004216
novel_648	ENSCHIT00000005830	ENSCHIG00000004216
novel_97	ENSCHIT00000005830	ENSCHIG00000004216
chi-miR-320-3p	ENSCHIT00000005913	ENSCHIG00000003717
chi-miR-874-3p	ENSCHIT00000005913	ENSCHIG00000003717
novel_544	ENSCHIT00000005913	ENSCHIG00000003717
chi-miR-376b-3p	ENSCHIT00000005933	ENSCHIG00000004476
chi-miR-376d	ENSCHIT00000005933	ENSCHIG00000004476
chi-miR-144-3p	ENSCHIT00000005958	ENSCHIG00000004476
novel_369	ENSCHIT00000005993	ENSCHIG00000004382
novel_358	ENSCHIT00000006032	ENSCHIG00000004540
novel_367	ENSCHIT00000006032	ENSCHIG00000004540
novel_541	ENSCHIT00000006032	ENSCHIG00000004540
chi-miR-214-5p	ENSCHIT00000006070	ENSCHIG00000003788
novel_397	ENSCHIT00000006070	ENSCHIG00000003788
novel_541	ENSCHIT00000006070	ENSCHIG00000003788
chi-miR-504	ENSCHIT00000006225	ENSCHIG00000004157
chi-miR-877-5p	ENSCHIT00000006225	ENSCHIG00000004157
novel_140	ENSCHIT00000006225	ENSCHIG00000004157
novel_544	ENSCHIT00000006225	ENSCHIG00000004157
novel_545	ENSCHIT00000006225	ENSCHIG00000004157
novel_610	ENSCHIT00000006225	ENSCHIG00000004157
novel_664	ENSCHIT00000006225	ENSCHIG00000004157
novel_319	ENSCHIT00000006254	ENSCHIG00000004704
novel_540	ENSCHIT00000006254	ENSCHIG00000004704
chi-miR-1224	ENSCHIT00000006266	ENSCHIG00000004374
novel_236	ENSCHIT00000006266	ENSCHIG00000004374
chi-miR-504	ENSCHIT00000006273	ENSCHIG00000004157
chi-miR-877-5p	ENSCHIT00000006273	ENSCHIG00000004157
novel_140	ENSCHIT00000006273	ENSCHIG00000004157
novel_544	ENSCHIT00000006273	ENSCHIG00000004157
novel_545	ENSCHIT00000006273	ENSCHIG00000004157
novel_610	ENSCHIT00000006273	ENSCHIG00000004157
novel_664	ENSCHIT00000006273	ENSCHIG00000004157
novel_319	ENSCHIT00000006276	ENSCHIG00000004704
novel_540	ENSCHIT00000006276	ENSCHIG00000004704
chi-miR-296-3p	ENSCHIT00000006375	ENSCHIG00000004441
chi-miR-532-3p	ENSCHIT00000006418	ENSCHIG00000004814
novel_159	ENSCHIT00000006418	ENSCHIG00000004814
novel_285	ENSCHIT00000006418	ENSCHIG00000004814
novel_328	ENSCHIT00000006418	ENSCHIG00000004814
novel_349	ENSCHIT00000006418	ENSCHIG00000004814
novel_582	ENSCHIT00000006418	ENSCHIG00000004814
chi-miR-296-3p	ENSCHIT00000006420	ENSCHIG00000004441
chi-miR-330-3p	ENSCHIT00000006423	ENSCHIG00000004820
chi-miR-296-3p	ENSCHIT00000006452	ENSCHIG00000004441
chi-miR-30f-3p	ENSCHIT00000006471	ENSCHIG00000004602
chi-miR-326-3p	ENSCHIT00000006471	ENSCHIG00000004602
chi-miR-449b-5p	ENSCHIT00000006471	ENSCHIG00000004602
chi-miR-874-3p	ENSCHIT00000006471	ENSCHIG00000004602
chi-miR-877-3p	ENSCHIT00000006471	ENSCHIG00000004602
novel_228	ENSCHIT00000006471	ENSCHIG00000004602
novel_236	ENSCHIT00000006471	ENSCHIG00000004602
novel_334	ENSCHIT00000006471	ENSCHIG00000004602
novel_363	ENSCHIT00000006471	ENSCHIG00000004602
novel_397	ENSCHIT00000006471	ENSCHIG00000004602
novel_412	ENSCHIT00000006471	ENSCHIG00000004602
novel_443	ENSCHIT00000006471	ENSCHIG00000004602
novel_545	ENSCHIT00000006471	ENSCHIG00000004602
novel_584	ENSCHIT00000006471	ENSCHIG00000004602
novel_610	ENSCHIT00000006471	ENSCHIG00000004602
novel_634	ENSCHIT00000006471	ENSCHIG00000004602
novel_663	ENSCHIT00000006471	ENSCHIG00000004602
novel_75	ENSCHIT00000006471	ENSCHIG00000004602
chi-miR-20a-5p	ENSCHIT00000006500	ENSCHIG00000004688
chi-miR-20b	ENSCHIT00000006500	ENSCHIG00000004688
chi-miR-671-5p	ENSCHIT00000006500	ENSCHIG00000004688
novel_584	ENSCHIT00000006500	ENSCHIG00000004688
novel_236	ENSCHIT00000006505	ENSCHIG00000003954
novel_319	ENSCHIT00000006505	ENSCHIG00000003954
chi-miR-592	ENSCHIT00000006509	ENSCHIG00000004811
chi-miR-21-3p	ENSCHIT00000006596	ENSCHIG00000004954
novel_228	ENSCHIT00000006684	ENSCHIG00000004933
novel_559	ENSCHIT00000006684	ENSCHIG00000004933
novel_627	ENSCHIT00000006684	ENSCHIG00000004933
chi-miR-328-3p	ENSCHIT00000006784	ENSCHIG00000004827
chi-miR-671-5p	ENSCHIT00000006784	ENSCHIG00000004827
chi-miR-874-3p	ENSCHIT00000006784	ENSCHIG00000004827
novel_236	ENSCHIT00000006784	ENSCHIG00000004827
novel_253	ENSCHIT00000006784	ENSCHIG00000004827
novel_387	ENSCHIT00000006784	ENSCHIG00000004827
novel_541	ENSCHIT00000006784	ENSCHIG00000004827
novel_543	ENSCHIT00000006784	ENSCHIG00000004827
chi-miR-15a-5p	ENSCHIT00000006786	ENSCHIG00000004747
chi-miR-16a-5p	ENSCHIT00000006786	ENSCHIG00000004747
chi-miR-16b-5p	ENSCHIT00000006786	ENSCHIG00000004747
chi-miR-195-5p	ENSCHIT00000006786	ENSCHIG00000004747
chi-miR-671-5p	ENSCHIT00000006820	ENSCHIG00000005122
novel_446	ENSCHIT00000006820	ENSCHIG00000005122
novel_588	ENSCHIT00000006820	ENSCHIG00000005122
novel_664	ENSCHIT00000006820	ENSCHIG00000005122
chi-miR-877-3p	ENSCHIT00000006832	ENSCHIG00000005128
novel_544	ENSCHIT00000006832	ENSCHIG00000005128
novel_610	ENSCHIT00000006832	ENSCHIG00000005128
novel_369	ENSCHIT00000006869	ENSCHIG00000005156
novel_369	ENSCHIT00000006884	ENSCHIG00000005156
chi-miR-103-5p	ENSCHIT00000006904	ENSCHIG00000004522
chi-miR-532-3p	ENSCHIT00000006974	ENSCHIG00000004685
chi-miR-877-3p	ENSCHIT00000006974	ENSCHIG00000004685
novel_228	ENSCHIT00000006974	ENSCHIG00000004685
novel_253	ENSCHIT00000006974	ENSCHIG00000004685
novel_358	ENSCHIT00000006974	ENSCHIG00000004685
novel_421	ENSCHIT00000006974	ENSCHIG00000004685
novel_545	ENSCHIT00000006974	ENSCHIG00000004685
novel_559	ENSCHIT00000006974	ENSCHIG00000004685
novel_627	ENSCHIT00000006974	ENSCHIG00000004685
novel_397	ENSCHIT00000006975	ENSCHIG00000005238
novel_397	ENSCHIT00000006996	ENSCHIG00000005238
novel_397	ENSCHIT00000007012	ENSCHIG00000005238
chi-miR-200a	ENSCHIT00000007030	ENSCHIG00000005194
chi-miR-324-3p	ENSCHIT00000007030	ENSCHIG00000005194
novel_582	ENSCHIT00000007030	ENSCHIG00000005194
novel_489	ENSCHIT00000007034	ENSCHIG00000004276
novel_489	ENSCHIT00000007076	ENSCHIG00000004276
chi-miR-30f-3p	ENSCHIT00000007103	ENSCHIG00000005138
chi-miR-324-3p	ENSCHIT00000007103	ENSCHIG00000005138
chi-miR-532-3p	ENSCHIT00000007103	ENSCHIG00000005138
novel_360	ENSCHIT00000007103	ENSCHIG00000005138
novel_412	ENSCHIT00000007103	ENSCHIG00000005138
novel_443	ENSCHIT00000007103	ENSCHIG00000005138
novel_544	ENSCHIT00000007103	ENSCHIG00000005138
novel_547	ENSCHIT00000007103	ENSCHIG00000005138
novel_584	ENSCHIT00000007103	ENSCHIG00000005138
novel_627	ENSCHIT00000007103	ENSCHIG00000005138
novel_274	ENSCHIT00000007118	ENSCHIG00000005334
chi-miR-133a-3p	ENSCHIT00000007170	ENSCHIG00000005307
chi-miR-133b	ENSCHIT00000007170	ENSCHIG00000005307
chi-miR-328-3p	ENSCHIT00000007170	ENSCHIG00000005307
novel_243	ENSCHIT00000007170	ENSCHIG00000005307
novel_328	ENSCHIT00000007170	ENSCHIG00000005307
novel_334	ENSCHIT00000007170	ENSCHIG00000005307
novel_349	ENSCHIT00000007170	ENSCHIG00000005307
novel_363	ENSCHIT00000007170	ENSCHIG00000005307
novel_387	ENSCHIT00000007170	ENSCHIG00000005307
novel_391	ENSCHIT00000007170	ENSCHIG00000005307
novel_505	ENSCHIT00000007170	ENSCHIG00000005307
novel_541	ENSCHIT00000007170	ENSCHIG00000005307
novel_544	ENSCHIT00000007170	ENSCHIG00000005307
novel_559	ENSCHIT00000007170	ENSCHIG00000005307
novel_610	ENSCHIT00000007170	ENSCHIG00000005307
novel_663	ENSCHIT00000007170	ENSCHIG00000005307
novel_581	ENSCHIT00000007182	ENSCHIG00000005388
chi-miR-30f-3p	ENSCHIT00000007277	ENSCHIG00000005461
novel_505	ENSCHIT00000007277	ENSCHIG00000005461
chi-miR-330-3p	ENSCHIT00000007295	ENSCHIG00000005475
chi-miR-21-3p	ENSCHIT00000007324	ENSCHIG00000005496
chi-miR-1296	ENSCHIT00000007343	ENSCHIG00000005326
chi-miR-146b-3p	ENSCHIT00000007343	ENSCHIG00000005326
chi-miR-378-5p	ENSCHIT00000007343	ENSCHIG00000005326
novel_274	ENSCHIT00000007343	ENSCHIG00000005326
novel_328	ENSCHIT00000007343	ENSCHIG00000005326
novel_348	ENSCHIT00000007343	ENSCHIG00000005326
novel_378	ENSCHIT00000007343	ENSCHIG00000005326
novel_387	ENSCHIT00000007343	ENSCHIG00000005326
novel_412	ENSCHIT00000007343	ENSCHIG00000005326
novel_541	ENSCHIT00000007343	ENSCHIG00000005326
novel_97	ENSCHIT00000007343	ENSCHIG00000005326
chi-miR-21-3p	ENSCHIT00000007349	ENSCHIG00000005509
chi-miR-877-5p	ENSCHIT00000007486	ENSCHIG00000005265
chi-miR-1306-5p	ENSCHIT00000007496	ENSCHIG00000005361
chi-miR-877-3p	ENSCHIT00000007496	ENSCHIG00000005361
novel_610	ENSCHIT00000007496	ENSCHIG00000005361
novel_627	ENSCHIT00000007496	ENSCHIG00000005361
novel_640	ENSCHIT00000007496	ENSCHIG00000005361
novel_646	ENSCHIT00000007496	ENSCHIG00000005361
novel_228	ENSCHIT00000007519	ENSCHIG00000005544
novel_541	ENSCHIT00000007519	ENSCHIG00000005544
chi-miR-21-3p	ENSCHIT00000007529	ENSCHIG00000005644
chi-miR-21-3p	ENSCHIT00000007583	ENSCHIG00000005688
novel_489	ENSCHIT00000007642	ENSCHIG00000005658
chi-miR-296-3p	ENSCHIT00000007644	ENSCHIG00000005522
chi-miR-328-3p	ENSCHIT00000007644	ENSCHIG00000005522
chi-miR-345-5p	ENSCHIT00000007644	ENSCHIG00000005522
chi-miR-708-5p	ENSCHIT00000007644	ENSCHIG00000005522
chi-miR-877-3p	ENSCHIT00000007644	ENSCHIG00000005522
novel_236	ENSCHIT00000007644	ENSCHIG00000005522
novel_274	ENSCHIT00000007644	ENSCHIG00000005522
novel_323	ENSCHIT00000007644	ENSCHIG00000005522
novel_328	ENSCHIT00000007644	ENSCHIG00000005522
novel_334	ENSCHIT00000007644	ENSCHIG00000005522
novel_358	ENSCHIT00000007644	ENSCHIG00000005522
novel_360	ENSCHIT00000007644	ENSCHIG00000005522
novel_363	ENSCHIT00000007644	ENSCHIG00000005522
novel_397	ENSCHIT00000007644	ENSCHIG00000005522
novel_412	ENSCHIT00000007644	ENSCHIG00000005522
novel_541	ENSCHIT00000007644	ENSCHIG00000005522
novel_545	ENSCHIT00000007644	ENSCHIG00000005522
novel_584	ENSCHIT00000007644	ENSCHIG00000005522
novel_610	ENSCHIT00000007644	ENSCHIG00000005522
novel_619	ENSCHIT00000007644	ENSCHIG00000005522
novel_627	ENSCHIT00000007644	ENSCHIG00000005522
novel_363	ENSCHIT00000007654	ENSCHIG00000005692
novel_421	ENSCHIT00000007654	ENSCHIG00000005692
chi-miR-188-3p	ENSCHIT00000007663	ENSCHIG00000005742
chi-miR-671-5p	ENSCHIT00000007663	ENSCHIG00000005742
chi-miR-877-3p	ENSCHIT00000007715	ENSCHIG00000005699
novel_228	ENSCHIT00000007715	ENSCHIG00000005699
chi-miR-877-3p	ENSCHIT00000007717	ENSCHIG00000005650
novel_627	ENSCHIT00000007717	ENSCHIG00000005650
chi-miR-128-3p	ENSCHIT00000007749	ENSCHIG00000005813
chi-miR-1343	ENSCHIT00000007749	ENSCHIG00000005813
chi-miR-1388-3p	ENSCHIT00000007749	ENSCHIG00000005813
chi-miR-1388-5p	ENSCHIT00000007749	ENSCHIG00000005813
chi-miR-154b-5p	ENSCHIT00000007749	ENSCHIG00000005813
chi-miR-27a-5p	ENSCHIT00000007749	ENSCHIG00000005813
chi-miR-30f-3p	ENSCHIT00000007749	ENSCHIG00000005813
chi-miR-324-3p	ENSCHIT00000007749	ENSCHIG00000005813
chi-miR-346-5p	ENSCHIT00000007749	ENSCHIG00000005813
novel_228	ENSCHIT00000007749	ENSCHIG00000005813
novel_297	ENSCHIT00000007749	ENSCHIG00000005813
novel_363	ENSCHIT00000007749	ENSCHIG00000005813
novel_582	ENSCHIT00000007749	ENSCHIG00000005813
novel_584	ENSCHIT00000007749	ENSCHIG00000005813
novel_627	ENSCHIT00000007749	ENSCHIG00000005813
chi-miR-877-3p	ENSCHIT00000007752	ENSCHIG00000005650
novel_627	ENSCHIT00000007752	ENSCHIG00000005650
chi-miR-1343	ENSCHIT00000007759	ENSCHIG00000005777
chi-miR-328-3p	ENSCHIT00000007759	ENSCHIG00000005777
chi-miR-378-5p	ENSCHIT00000007759	ENSCHIG00000005777
chi-miR-423-3p	ENSCHIT00000007759	ENSCHIG00000005777
chi-miR-491-5p	ENSCHIT00000007759	ENSCHIG00000005777
chi-miR-671-5p	ENSCHIT00000007759	ENSCHIG00000005777
chi-miR-873-3p	ENSCHIT00000007759	ENSCHIG00000005777
novel_177	ENSCHIT00000007759	ENSCHIG00000005777
novel_219	ENSCHIT00000007759	ENSCHIG00000005777
novel_274	ENSCHIT00000007759	ENSCHIG00000005777
novel_323	ENSCHIT00000007759	ENSCHIG00000005777
novel_334	ENSCHIT00000007759	ENSCHIG00000005777
novel_348	ENSCHIT00000007759	ENSCHIG00000005777
novel_360	ENSCHIT00000007759	ENSCHIG00000005777
novel_363	ENSCHIT00000007759	ENSCHIG00000005777
novel_387	ENSCHIT00000007759	ENSCHIG00000005777
novel_391	ENSCHIT00000007759	ENSCHIG00000005777
novel_412	ENSCHIT00000007759	ENSCHIG00000005777
novel_541	ENSCHIT00000007759	ENSCHIG00000005777
novel_545	ENSCHIT00000007759	ENSCHIG00000005777
novel_547	ENSCHIT00000007759	ENSCHIG00000005777
novel_619	ENSCHIT00000007759	ENSCHIG00000005777
novel_627	ENSCHIT00000007759	ENSCHIG00000005777
novel_648	ENSCHIT00000007759	ENSCHIG00000005777
chi-miR-30c-3p	ENSCHIT00000007760	ENSCHIG00000005784
[truncated: 26,604 more rows]
