# Supplementary material for: Transcriptome analysis of mRNA and miRNA in the development of LeiZhou goat muscles
Source: Sci Rep. 2024 Apr 29;14:9858. doi: 10.1038/s41598-024-60521-9 (PMC11058254; doi:10.1038/s41598-024-60521-9)
Supplement: Supplementary file 2 — Supplementary Information 2. [file 41598_2024_60521_MOESM2_ESM.xls]

GO_accession	Description	Term_type	Over_represented_pValue	Corrected_pValue	CAD_item	CAD_list	Bg_item	Bg_list	Gene_names
GO:0070469	respiratory chain	cellular_component	3.50E-07	0.0032278	6	130	79	19425	ENSCHIG00000000023,ENSCHIG00000000006,ENSCHIG00000000035,ENSCHIG00000025853,ENSCHIG00000000032,ENSCHIG00000000019
GO:0006091	generation of precursor metabolites and energy	biological_process	1.62E-06	0.0074836	10	130	246	19425	ENSCHIG00000025820,ENSCHIG00000000035,ENSCHIG00000016824,ENSCHIG00000000019,ENSCHIG00000025853,ENSCHIG00000000032,ENSCHIG00000000023,ENSCHIG00000006614,ENSCHIG00000020968,ENSCHIG00000015001
GO:0006006	glucose metabolic process	biological_process	0.000038038	0.10215	5	130	60	19425	ENSCHIG00000006614,ENSCHIG00000016824,ENSCHIG00000025820,ENSCHIG00000015001,ENSCHIG00000020968
GO:0055114	oxidation-reduction process	biological_process	0.000053064	0.10215	17	130	855	19425	ENSCHIG00000020968,ENSCHIG00000025391,ENSCHIG00000025642,ENSCHIG00000006614,ENSCHIG00000000023,ENSCHIG00000023248,ENSCHIG00000020694,ENSCHIG00000012276,ENSCHIG00000019193,ENSCHIG00000000019,ENSCHIG00000009635,ENSCHIG00000021985,ENSCHIG00000000006,ENSCHIG00000017096,ENSCHIG00000000035,ENSCHIG00000000032,ENSCHIG00000025853
GO:0043173	nucleotide salvage	biological_process	0.000055361	0.10215	3	130	11	19425	ENSCHIG00000014663,ENSCHIG00000015980,ENSCHIG00000023693
GO:0016868	intramolecular transferase activity, phosphotransferases	molecular_function	0.00009818	0.13203	3	130	12	19425	ENSCHIG00000016824,ENSCHIG00000015001,ENSCHIG00000025872
GO:0045277	respiratory chain complex IV	cellular_component	0.00010185	0.13203	2	130	8	19425	ENSCHIG00000000023,ENSCHIG00000000019
GO:0070873	regulation of glycogen metabolic process	biological_process	0.00011449	0.13203	2	130	3	19425	ENSCHIG00000020968,ENSCHIG00000006614
GO:0015980	energy derivation by oxidation of organic compounds	biological_process	0.00020002	0.20365	5	130	85	19425	ENSCHIG00000000023,ENSCHIG00000020968,ENSCHIG00000000035,ENSCHIG00000000032,ENSCHIG00000006614
GO:0032881	regulation of polysaccharide metabolic process	biological_process	0.00024648	0.20365	2	130	4	19425	ENSCHIG00000006614,ENSCHIG00000020968
GO:0044724	single-organism carbohydrate catabolic process	biological_process	0.0002601	0.20365	4	130	48	19425	ENSCHIG00000025820,ENSCHIG00000006614,ENSCHIG00000016824,ENSCHIG00000015001
GO:0016052	carbohydrate catabolic process	biological_process	0.00031325	0.20365	4	130	50	19425	ENSCHIG00000006614,ENSCHIG00000016824,ENSCHIG00000025820,ENSCHIG00000015001
GO:0004619	phosphoglycerate mutase activity	molecular_function	0.00037527	0.20365	2	130	5	19425	ENSCHIG00000016824,ENSCHIG00000015001
GO:0043094	cellular metabolic compound salvage	biological_process	0.00038973	0.20365	3	130	19	19425	ENSCHIG00000014663,ENSCHIG00000023693,ENSCHIG00000015980
GO:0019318	hexose metabolic process	biological_process	0.0004096	0.20365	5	130	91	19425	ENSCHIG00000020968,ENSCHIG00000015001,ENSCHIG00000025820,ENSCHIG00000006614,ENSCHIG00000016824
GO:0008655	pyrimidine-containing compound salvage	biological_process	0.00041939	0.20365	2	130	5	19425	ENSCHIG00000023693,ENSCHIG00000014663
GO:0010138	pyrimidine ribonucleotide salvage	biological_process	0.00041939	0.20365	2	130	5	19425	ENSCHIG00000014663,ENSCHIG00000023693
GO:0032262	pyrimidine nucleotide salvage	biological_process	0.00041939	0.20365	2	130	5	19425	ENSCHIG00000023693,ENSCHIG00000014663
GO:0044206	UMP salvage	biological_process	0.00041939	0.20365	2	130	5	19425	ENSCHIG00000014663,ENSCHIG00000023693
GO:0022904	respiratory electron transport chain	biological_process	0.00052381	0.24164	3	130	32	19425	ENSCHIG00000000023,ENSCHIG00000000035,ENSCHIG00000000032
GO:0005996	monosaccharide metabolic process	biological_process	0.00055904	0.2456	5	130	96	19425	ENSCHIG00000025820,ENSCHIG00000016824,ENSCHIG00000006614,ENSCHIG00000020968,ENSCHIG00000015001
GO:0008324	cation transmembrane transporter activity	molecular_function	0.00068146	0.28578	11	130	481	19425	ENSCHIG00000023789,ENSCHIG00000000019,ENSCHIG00000000035,ENSCHIG00000026905,ENSCHIG00000000023,ENSCHIG00000021459,ENSCHIG00000019111,ENSCHIG00000024883,ENSCHIG00000011199,ENSCHIG00000026032,ENSCHIG00000012599
GO:0016491	oxidoreductase activity	molecular_function	0.00078625	0.31539	14	130	779	19425	ENSCHIG00000025391,ENSCHIG00000025642,ENSCHIG00000009635,ENSCHIG00000000023,ENSCHIG00000023248,ENSCHIG00000021985,ENSCHIG00000000006,ENSCHIG00000020694,ENSCHIG00000017096,ENSCHIG00000012276,ENSCHIG00000019193,ENSCHIG00000000035,ENSCHIG00000000019,ENSCHIG00000000032
GO:0051249	regulation of lymphocyte activation	biological_process	0.0009086	0.31869	3	130	31	19425	ENSCHIG00000020968,ENSCHIG00000023819,ENSCHIG00000021715
GO:0006222	UMP biosynthetic process	biological_process	0.00096719	0.31869	2	130	7	19425	ENSCHIG00000014663,ENSCHIG00000023693
GO:0009173	pyrimidine ribonucleoside monophosphate metabolic process	biological_process	0.00096719	0.31869	2	130	7	19425	ENSCHIG00000014663,ENSCHIG00000023693
GO:0009174	pyrimidine ribonucleoside monophosphate biosynthetic process	biological_process	0.00096719	0.31869	2	130	7	19425	ENSCHIG00000014663,ENSCHIG00000023693
GO:0046049	UMP metabolic process	biological_process	0.00096719	0.31869	2	130	7	19425	ENSCHIG00000023693,ENSCHIG00000014663
GO:0022900	electron transport chain	biological_process	0.001006	0.32003	5	130	151	19425	ENSCHIG00000000035,ENSCHIG00000025853,ENSCHIG00000000019,ENSCHIG00000000032,ENSCHIG00000000023
GO:0015077	monovalent inorganic cation transmembrane transporter activity	molecular_function	0.0010591	0.3257	8	130	321	19425	ENSCHIG00000019111,ENSCHIG00000026905,ENSCHIG00000000023,ENSCHIG00000000019,ENSCHIG00000000035,ENSCHIG00000012599,ENSCHIG00000011199,ENSCHIG00000026032
GO:0002694	regulation of leukocyte activation	biological_process	0.0011151	0.33188	3	130	33	19425	ENSCHIG00000020968,ENSCHIG00000023819,ENSCHIG00000021715
GO:0016866	intramolecular transferase activity	molecular_function	0.0011874	0.34235	3	130	29	19425	ENSCHIG00000015001,ENSCHIG00000025872,ENSCHIG00000016824
GO:0050865	regulation of cell activation	biological_process	0.0012559	0.35112	3	130	34	19425	ENSCHIG00000020968,ENSCHIG00000023819,ENSCHIG00000021715
GO:0006096	glycolysis	biological_process	0.001321	0.35696	3	130	34	19425	ENSCHIG00000025820,ENSCHIG00000016824,ENSCHIG00000015001
GO:0005261	cation channel activity	molecular_function	0.0013542	0.35696	7	130	198	19425	ENSCHIG00000024883,ENSCHIG00000023789,ENSCHIG00000021459,ENSCHIG00000019111,ENSCHIG00000026905,ENSCHIG00000026032,ENSCHIG00000011199
GO:0010906	regulation of glucose metabolic process	biological_process	0.0017309	0.44359	2	130	9	19425	ENSCHIG00000006614,ENSCHIG00000020968
GO:0009156	ribonucleoside monophosphate biosynthetic process	biological_process	0.0018252	0.45512	3	130	33	19425	ENSCHIG00000014663,ENSCHIG00000015980,ENSCHIG00000023693
GO:0019646	aerobic electron transport chain	biological_process	0.0019071	0.45836	1	130	1	19425	ENSCHIG00000000023
GO:0044710	single-organism metabolic process	biological_process	0.0019376	0.45836	24	130	1798	19425	ENSCHIG00000000032,ENSCHIG00000025853,ENSCHIG00000000035,ENSCHIG00000014663,ENSCHIG00000021985,ENSCHIG00000000006,ENSCHIG00000017096,ENSCHIG00000009635,ENSCHIG00000023475,ENSCHIG00000012599,ENSCHIG00000019193,ENSCHIG00000012276,ENSCHIG00000000019,ENSCHIG00000026231,ENSCHIG00000023248,ENSCHIG00000000023,ENSCHIG00000020694,ENSCHIG00000023693,ENSCHIG00000010205,ENSCHIG00000006614,ENSCHIG00000025642,…
GO:0010675	regulation of cellular carbohydrate metabolic process	biological_process	0.0021085	0.46293	2	130	11	19425	ENSCHIG00000006614,ENSCHIG00000020968
GO:0022890	inorganic cation transmembrane transporter activity	molecular_function	0.0021256	0.46293	9	130	404	19425	ENSCHIG00000012599,ENSCHIG00000026032,ENSCHIG00000011199,ENSCHIG00000019111,ENSCHIG00000026905,ENSCHIG00000000023,ENSCHIG00000000019,ENSCHIG00000000035,ENSCHIG00000023789
GO:0009129	pyrimidine nucleoside monophosphate metabolic process	biological_process	0.0021576	0.46293	2	130	12	19425	ENSCHIG00000014663,ENSCHIG00000023693
GO:0009130	pyrimidine nucleoside monophosphate biosynthetic process	biological_process	0.0021576	0.46293	2	130	12	19425	ENSCHIG00000023693,ENSCHIG00000014663
GO:0009124	nucleoside monophosphate biosynthetic process	biological_process	0.0025324	0.53101	3	130	39	19425	ENSCHIG00000015980,ENSCHIG00000023693,ENSCHIG00000014663
GO:0006007	glucose catabolic process	biological_process	0.0026947	0.53903	3	130	43	19425	ENSCHIG00000025820,ENSCHIG00000016824,ENSCHIG00000015001
GO:0009161	ribonucleoside monophosphate metabolic process	biological_process	0.0027398	0.53903	3	130	38	19425	ENSCHIG00000014663,ENSCHIG00000023693,ENSCHIG00000015980
GO:0019320	hexose catabolic process	biological_process	0.0028362	0.53903	3	130	44	19425	ENSCHIG00000016824,ENSCHIG00000025820,ENSCHIG00000015001
GO:0050870	positive regulation of T cell activation	biological_process	0.0028861	0.53903	2	130	14	19425	ENSCHIG00000021715,ENSCHIG00000020968
GO:0046365	monosaccharide catabolic process	biological_process	0.0031155	0.53903	3	130	45	19425	ENSCHIG00000025820,ENSCHIG00000016824,ENSCHIG00000015001
GO:0005739	mitochondrion	cellular_component	0.0031454	0.53903	8	130	457	19425	ENSCHIG00000000032,ENSCHIG00000000019,ENSCHIG00000026231,ENSCHIG00000025853,ENSCHIG00000000035,ENSCHIG00000000006,ENSCHIG00000000023,ENSCHIG00000021029
GO:0006109	regulation of carbohydrate metabolic process	biological_process	0.0032131	0.53903	2	130	13	19425	ENSCHIG00000020968,ENSCHIG00000006614
GO:0046649	lymphocyte activation	biological_process	0.0035977	0.53903	3	130	49	19425	ENSCHIG00000023819,ENSCHIG00000020968,ENSCHIG00000021715
GO:0043467	regulation of generation of precursor metabolites and energy	biological_process	0.0036133	0.53903	2	130	13	19425	ENSCHIG00000006614,ENSCHIG00000020968
GO:0002696	positive regulation of leukocyte activation	biological_process	0.0036693	0.53903	2	130	15	19425	ENSCHIG00000021715,ENSCHIG00000020968
GO:0050867	positive regulation of cell activation	biological_process	0.0036693	0.53903	2	130	15	19425	ENSCHIG00000020968,ENSCHIG00000021715
GO:0051251	positive regulation of lymphocyte activation	biological_process	0.0036693	0.53903	2	130	15	19425	ENSCHIG00000021715,ENSCHIG00000020968
GO:0045579	positive regulation of B cell differentiation	biological_process	0.0037795	0.53903	1	130	1	19425	ENSCHIG00000021715
GO:0030546	receptor activator activity	molecular_function	0.0039145	0.53903	1	130	1	19425	ENSCHIG00000020968
GO:0031017	exocrine pancreas development	biological_process	0.0039145	0.53903	1	130	1	19425	ENSCHIG00000020968
GO:0038028	insulin receptor signaling pathway via phosphatidylinositol 3-kinase cascade	biological_process	0.0039145	0.53903	1	130	1	19425	ENSCHIG00000020968
GO:0040018	positive regulation of multicellular organism growth	biological_process	0.0039145	0.53903	1	130	1	19425	ENSCHIG00000020968
GO:0046628	positive regulation of insulin receptor signaling pathway	biological_process	0.0039145	0.53903	1	130	1	19425	ENSCHIG00000020968
GO:0048018	receptor agonist activity	molecular_function	0.0039145	0.53903	1	130	1	19425	ENSCHIG00000020968
GO:0060669	embryonic placenta morphogenesis	biological_process	0.0039145	0.53903	1	130	1	19425	ENSCHIG00000020968
GO:1900078	positive regulation of cellular response to insulin stimulus	biological_process	0.0039145	0.53903	1	130	1	19425	ENSCHIG00000020968
GO:2000465	regulation of glycogen (starch) synthase activity	biological_process	0.0039145	0.53903	1	130	1	19425	ENSCHIG00000020968
GO:2000467	positive regulation of glycogen (starch) synthase activity	biological_process	0.0039145	0.53903	1	130	1	19425	ENSCHIG00000020968
GO:0009069	serine family amino acid metabolic process	biological_process	0.0044271	0.60065	2	130	19	19425	ENSCHIG00000023475,ENSCHIG00000026231
GO:0008137	NADH dehydrogenase (ubiquinone) activity	molecular_function	0.0048343	0.62283	2	130	22	19425	ENSCHIG00000000032,ENSCHIG00000000006
GO:0016655	oxidoreductase activity, acting on NAD(P)H, quinone or similar compound as acceptor	molecular_function	0.0048343	0.62283	2	130	22	19425	ENSCHIG00000000032,ENSCHIG00000000006
GO:0050136	NADH dehydrogenase (quinone) activity	molecular_function	0.0048343	0.62283	2	130	22	19425	ENSCHIG00000000032,ENSCHIG00000000006
GO:0045321	leukocyte activation	biological_process	0.0048606	0.62283	3	130	55	19425	ENSCHIG00000023819,ENSCHIG00000020968,ENSCHIG00000021715
GO:0005981	regulation of glycogen catabolic process	biological_process	0.0050089	0.63304	1	130	1	19425	ENSCHIG00000006614
GO:0031966	mitochondrial membrane	cellular_component	0.0051839	0.6463	5	130	224	19425	ENSCHIG00000000006,ENSCHIG00000021029,ENSCHIG00000000032,ENSCHIG00000000019,ENSCHIG00000000035
GO:0009218	pyrimidine ribonucleotide metabolic process	biological_process	0.0057543	0.68063	2	130	17	19425	ENSCHIG00000023693,ENSCHIG00000014663
GO:0009220	pyrimidine ribonucleotide biosynthetic process	biological_process	0.0057543	0.68063	2	130	17	19425	ENSCHIG00000023693,ENSCHIG00000014663
GO:0046132	pyrimidine ribonucleoside biosynthetic process	biological_process	0.0057543	0.68063	2	130	17	19425	ENSCHIG00000014663,ENSCHIG00000023693
GO:0046134	pyrimidine nucleoside biosynthetic process	biological_process	0.0057543	0.68063	2	130	17	19425	ENSCHIG00000023693,ENSCHIG00000014663
GO:0003954	NADH dehydrogenase activity	molecular_function	0.006207	0.72489	2	130	27	19425	ENSCHIG00000000032,ENSCHIG00000000006
GO:0015078	hydrogen ion transmembrane transporter activity	molecular_function	0.0064841	0.73647	4	130	154	19425	ENSCHIG00000000035,ENSCHIG00000000019,ENSCHIG00000000023,ENSCHIG00000012599
GO:0009123	nucleoside monophosphate metabolic process	biological_process	0.0067254	0.73647	3	130	53	19425	ENSCHIG00000023693,ENSCHIG00000015980,ENSCHIG00000014663
GO:0045333	cellular respiration	biological_process	0.006747	0.73647	3	130	64	19425	ENSCHIG00000000023,ENSCHIG00000000035,ENSCHIG00000000032
GO:0005977	glycogen metabolic process	biological_process	0.0068038	0.73647	2	130	16	19425	ENSCHIG00000020968,ENSCHIG00000006614
GO:0006073	cellular glucan metabolic process	biological_process	0.0068038	0.73647	2	130	16	19425	ENSCHIG00000006614,ENSCHIG00000020968
GO:0044042	glucan metabolic process	biological_process	0.0068038	0.73647	2	130	16	19425	ENSCHIG00000006614,ENSCHIG00000020968
GO:0001892	embryonic placenta development	biological_process	0.0069474	0.73647	1	130	2	19425	ENSCHIG00000020968
GO:0022891	substrate-specific transmembrane transporter activity	molecular_function	0.0070971	0.73647	12	130	709	19425	ENSCHIG00000011199,ENSCHIG00000026032,ENSCHIG00000012599,ENSCHIG00000024883,ENSCHIG00000000023,ENSCHIG00000026905,ENSCHIG00000021459,ENSCHIG00000019111,ENSCHIG00000018753,ENSCHIG00000023789,ENSCHIG00000000035,ENSCHIG00000000019
GO:0006213	pyrimidine nucleoside metabolic process	biological_process	0.0071045	0.73647	2	130	19	19425	ENSCHIG00000014663,ENSCHIG00000023693
GO:0046131	pyrimidine ribonucleoside metabolic process	biological_process	0.0071045	0.73647	2	130	19	19425	ENSCHIG00000023693,ENSCHIG00000014663
GO:0005740	mitochondrial envelope	cellular_component	0.0075837	0.75757	5	130	252	19425	ENSCHIG00000000006,ENSCHIG00000021029,ENSCHIG00000000019,ENSCHIG00000000032,ENSCHIG00000000035
GO:0005747	mitochondrial respiratory chain complex I	cellular_component	0.0076929	0.75757	2	130	30	19425	ENSCHIG00000000032,ENSCHIG00000000006
GO:0030964	NADH dehydrogenase complex	cellular_component	0.0076929	0.75757	2	130	30	19425	ENSCHIG00000000032,ENSCHIG00000000006
GO:0045271	respiratory chain complex I	cellular_component	0.0076929	0.75757	2	130	30	19425	ENSCHIG00000000006,ENSCHIG00000000032
GO:0070773	protein-N-terminal glutamine amidohydrolase activity	molecular_function	0.0078705	0.75757	1	130	1	19425	ENSCHIG00000006384
GO:0051233	spindle midzone	cellular_component	0.0078828	0.75757	1	130	1	19425	ENSCHIG00000008651
GO:0051310	metaphase plate congression	biological_process	0.0078828	0.75757	1	130	1	19425	ENSCHIG00000008651
GO:0005353	fructose transmembrane transporter activity	molecular_function	0.0081486	0.76713	1	130	1	19425	ENSCHIG00000018753
GO:0015755	fructose transport	biological_process	0.0081486	0.76713	1	130	1	19425	ENSCHIG00000018753
GO:0004648	O-phospho-L-serine:2-oxoglutarate aminotransferase activity	molecular_function	0.0084045	0.77631	1	130	1	19425	ENSCHIG00000023475
GO:0042773	ATP synthesis coupled electron transport	biological_process	0.0084143	0.77631	2	130	28	19425	ENSCHIG00000000032,ENSCHIG00000000035
GO:0005743	mitochondrial inner membrane	cellular_component	0.0086531	0.78625	4	130	171	19425	ENSCHIG00000000006,ENSCHIG00000000019,ENSCHIG00000000032,ENSCHIG00000000035
GO:0006119	oxidative phosphorylation	biological_process	0.0086926	0.78625	2	130	29	19425	ENSCHIG00000000032,ENSCHIG00000000035
GO:0030895	apolipoprotein B mRNA editing enzyme complex	cellular_component	0.0088364	0.79104	1	130	1	19425	ENSCHIG00000020411
GO:0006112	energy reserve metabolic process	biological_process	0.008917	0.79104	2	130	20	19425	ENSCHIG00000006614,ENSCHIG00000020968
GO:0044264	cellular polysaccharide metabolic process	biological_process	0.0092503	0.8064	2	130	19	19425	ENSCHIG00000006614,ENSCHIG00000020968
GO:0006238	CMP salvage	biological_process	0.0095309	0.8064	1	130	1	19425	ENSCHIG00000023693
GO:0009224	CMP biosynthetic process	biological_process	0.0095309	0.8064	1	130	1	19425	ENSCHIG00000023693
GO:0046035	CMP metabolic process	biological_process	0.0095309	0.8064	1	130	1	19425	ENSCHIG00000023693
GO:0045840	positive regulation of mitosis	biological_process	0.0096865	0.8064	1	130	2	19425	ENSCHIG00000020968
GO:0051785	positive regulation of nuclear division	biological_process	0.0096865	0.8064	1	130	2	19425	ENSCHIG00000020968
GO:0042104	positive regulation of activated T cell proliferation	biological_process	0.0097019	0.8064	1	130	3	19425	ENSCHIG00000020968
GO:0009260	ribonucleotide biosynthetic process	biological_process	0.010069	0.81647	4	130	134	19425	ENSCHIG00000012599,ENSCHIG00000023693,ENSCHIG00000015980,ENSCHIG00000014663
GO:0046390	ribose phosphate biosynthetic process	biological_process	0.010069	0.81647	4	130	134	19425	ENSCHIG00000014663,ENSCHIG00000023693,ENSCHIG00000012599,ENSCHIG00000015980
GO:0005976	polysaccharide metabolic process	biological_process	0.010163	0.81647	2	130	20	19425	ENSCHIG00000020968,ENSCHIG00000006614
GO:0050863	regulation of T cell activation	biological_process	0.010213	0.81647	2	130	26	19425	ENSCHIG00000020968,ENSCHIG00000021715
GO:0019866	organelle inner membrane	cellular_component	0.010277	0.81647	4	130	176	19425	ENSCHIG00000000006,ENSCHIG00000000032,ENSCHIG00000000019,ENSCHIG00000000035
GO:0006480	N-terminal protein amino acid methylation	biological_process	0.010354	0.81647	1	130	2	19425	ENSCHIG00000007982
GO:0033173	calcineurin-NFAT signaling cascade	biological_process	0.01123	0.87155	1	130	1	19425	ENSCHIG00000021307
GO:0001775	cell activation	biological_process	0.011242	0.87155	3	130	76	19425	ENSCHIG00000023819,ENSCHIG00000020968,ENSCHIG00000021715
GO:0006221	pyrimidine nucleotide biosynthetic process	biological_process	0.011517	0.87704	2	130	29	19425	ENSCHIG00000023693,ENSCHIG00000014663
GO:0005496	steroid binding	molecular_function	0.011581	0.87704	2	130	18	19425	ENSCHIG00000021567,ENSCHIG00000022728
GO:0015075	ion transmembrane transporter activity	molecular_function	0.011598	0.87704	11	130	663	19425	ENSCHIG00000011199,ENSCHIG00000026032,ENSCHIG00000012599,ENSCHIG00000024883,ENSCHIG00000000023,ENSCHIG00000026905,ENSCHIG00000021459,ENSCHIG00000019111,ENSCHIG00000023789,ENSCHIG00000000035,ENSCHIG00000000019
GO:0045577	regulation of B cell differentiation	biological_process	0.012233	0.91277	1	130	2	19425	ENSCHIG00000021715
GO:0004129	cytochrome-c oxidase activity	molecular_function	0.012466	0.91277	2	130	49	19425	ENSCHIG00000000023,ENSCHIG00000000019
GO:0016675	oxidoreductase activity, acting on a heme group of donors	molecular_function	0.012466	0.91277	2	130	49	19425	ENSCHIG00000000019,ENSCHIG00000000023
GO:0016676	oxidoreductase activity, acting on a heme group of donors, oxygen as acceptor	molecular_function	0.012466	0.91277	2	130	49	19425	ENSCHIG00000000023,ENSCHIG00000000019
GO:0005979	regulation of glycogen biosynthetic process	biological_process	0.013586	0.9642	1	130	2	19425	ENSCHIG00000020968
GO:0010962	regulation of glucan biosynthetic process	biological_process	0.013586	0.9642	1	130	2	19425	ENSCHIG00000020968
GO:0045725	positive regulation of glycogen biosynthetic process	biological_process	0.013586	0.9642	1	130	2	19425	ENSCHIG00000020968
GO:0070875	positive regulation of glycogen metabolic process	biological_process	0.013586	0.9642	1	130	2	19425	ENSCHIG00000020968
GO:0005673	transcription factor TFIIE complex	cellular_component	0.013833	0.96544	1	130	3	19425	ENSCHIG00000021273
GO:0022892	substrate-specific transporter activity	molecular_function	0.013869	0.96544	12	130	791	19425	ENSCHIG00000000023,ENSCHIG00000026905,ENSCHIG00000021459,ENSCHIG00000019111,ENSCHIG00000018753,ENSCHIG00000023789,ENSCHIG00000000035,ENSCHIG00000000019,ENSCHIG00000011199,ENSCHIG00000026032,ENSCHIG00000012599,ENSCHIG00000024883
GO:0005249	voltage-gated potassium channel activity	molecular_function	0.013918	0.96544	3	130	73	19425	ENSCHIG00000019111,ENSCHIG00000026905,ENSCHIG00000011199
GO:0043470	regulation of carbohydrate catabolic process	biological_process	0.014224	0.97207	1	130	2	19425	ENSCHIG00000006614
GO:0043471	regulation of cellular carbohydrate catabolic process	biological_process	0.014224	0.97207	1	130	2	19425	ENSCHIG00000006614
GO:0000272	polysaccharide catabolic process	biological_process	0.014749	0.97896	1	130	2	19425	ENSCHIG00000006614
GO:0005980	glycogen catabolic process	biological_process	0.014749	0.97896	1	130	2	19425	ENSCHIG00000006614
GO:0009251	glucan catabolic process	biological_process	0.014749	0.97896	1	130	2	19425	ENSCHIG00000006614
GO:0044247	cellular polysaccharide catabolic process	biological_process	0.014749	0.97896	1	130	2	19425	ENSCHIG00000006614
GO:0016709	oxidoreductase activity, acting on paired donors, with incorporation or reduction of molecular oxygen, NAD(P)H as one donor, and incorporation of one atom of oxygen	molecular_function	0.014925	0.98356	2	130	23	19425	ENSCHIG00000020694,ENSCHIG00000025391
GO:0004850	uridine phosphorylase activity	molecular_function	0.015091	0.98744	1	130	2	19425	ENSCHIG00000014663
GO:0044429	mitochondrial part	cellular_component	0.015408	0.99183	5	130	292	19425	ENSCHIG00000000006,ENSCHIG00000021029,ENSCHIG00000000019,ENSCHIG00000000032,ENSCHIG00000000035
GO:0051303	establishment of chromosome localization	biological_process	0.015709	0.99183	1	130	2	19425	ENSCHIG00000008651
GO:0022857	transmembrane transporter activity	molecular_function	0.016069	0.99183	14	130	974	19425	ENSCHIG00000024883,ENSCHIG00000014819,ENSCHIG00000012599,ENSCHIG00000026032,ENSCHIG00000011199,ENSCHIG00000000035,ENSCHIG00000000019,ENSCHIG00000023789,ENSCHIG00000021459,ENSCHIG00000019111,XLOC_039443,ENSCHIG00000018753,ENSCHIG00000000023,ENSCHIG00000026905
GO:0001990	regulation of systemic arterial blood pressure by hormone	biological_process	0.016087	0.99183	1	130	2	19425	ENSCHIG00000010778
GO:0003044	regulation of systemic arterial blood pressure mediated by a chemical signal	biological_process	0.016087	0.99183	1	130	2	19425	ENSCHIG00000010778
GO:0003073	regulation of systemic arterial blood pressure	biological_process	0.016087	0.99183	1	130	2	19425	ENSCHIG00000010778
GO:0003081	regulation of systemic arterial blood pressure by renin-angiotensin	biological_process	0.016087	0.99183	1	130	2	19425	ENSCHIG00000010778
GO:0004082	bisphosphoglycerate mutase activity	molecular_function	0.016196	0.99183	1	130	3	19425	ENSCHIG00000015001
GO:0050661	NADP binding	molecular_function	0.016216	0.99183	2	130	27	19425	ENSCHIG00000025391,ENSCHIG00000020694
GO:0031967	organelle envelope	cellular_component	0.016252	0.99183	5	130	284	19425	ENSCHIG00000000035,ENSCHIG00000000019,ENSCHIG00000000032,ENSCHIG00000000006,ENSCHIG00000021029
GO:0000164	protein phosphatase type 1 complex	cellular_component	0.016354	0.99183	1	130	3	19425	ENSCHIG00000006614
GO:0005746	mitochondrial respiratory chain	cellular_component	0.016472	0.99183	2	130	55	19425	ENSCHIG00000000006,ENSCHIG00000000032
GO:0031975	envelope	cellular_component	0.016556	0.99183	5	130	285	19425	ENSCHIG00000000006,ENSCHIG00000021029,ENSCHIG00000000035,ENSCHIG00000000032,ENSCHIG00000000019
GO:0005159	insulin-like growth factor receptor binding	molecular_function	0.016856	1	1	130	3	19425	ENSCHIG00000020968
GO:0034220	ion transmembrane transport	biological_process	0.017195	1	8	130	407	19425	ENSCHIG00000021459,ENSCHIG00000019111,ENSCHIG00000026905,ENSCHIG00000023789,ENSCHIG00000012599,ENSCHIG00000026032,ENSCHIG00000011199,ENSCHIG00000008651
GO:0044455	mitochondrial membrane part	cellular_component	0.017281	1	3	130	129	19425	ENSCHIG00000000006,ENSCHIG00000000035,ENSCHIG00000000032
GO:0004849	uridine kinase activity	molecular_function	0.017463	1	1	130	3	19425	ENSCHIG00000023693
GO:0044211	CTP salvage	biological_process	0.017463	1	1	130	3	19425	ENSCHIG00000023693
GO:0042110	T cell activation	biological_process	0.017645	1	2	130	34	19425	ENSCHIG00000020968,ENSCHIG00000021715
GO:0044325	ion channel binding	molecular_function	0.017684	1	1	130	3	19425	ENSCHIG00000010009
GO:0008418	protein-N-terminal asparagine amidohydrolase activity	molecular_function	0.017729	1	1	130	3	19425	ENSCHIG00000006384
GO:0004181	metallocarboxypeptidase activity	molecular_function	0.017887	1	2	130	21	19425	ENSCHIG00000014364,ENSCHIG00000014953
GO:0090307	spindle assembly involved in mitosis	biological_process	0.017912	1	1	130	2	19425	ENSCHIG00000016358
GO:0006220	pyrimidine nucleotide metabolic process	biological_process	0.018609	1	2	130	36	19425	ENSCHIG00000023693,ENSCHIG00000014663
GO:0009163	nucleoside biosynthetic process	biological_process	0.018828	1	3	130	100	19425	ENSCHIG00000012599,ENSCHIG00000023693,ENSCHIG00000014663
GO:0042455	ribonucleoside biosynthetic process	biological_process	0.018828	1	3	130	100	19425	ENSCHIG00000023693,ENSCHIG00000012599,ENSCHIG00000014663
GO:0022836	gated channel activity	molecular_function	0.019012	1	6	130	243	19425	ENSCHIG00000023789,ENSCHIG00000024883,ENSCHIG00000026905,ENSCHIG00000026032,ENSCHIG00000011199,ENSCHIG00000019111
GO:0022839	ion gated channel activity	molecular_function	0.019012	1	6	130	243	19425	ENSCHIG00000011199,ENSCHIG00000026032,ENSCHIG00000026905,ENSCHIG00000019111,ENSCHIG00000023789,ENSCHIG00000024883
GO:0005960	glycine cleavage complex	cellular_component	0.019112	1	1	130	7	19425	ENSCHIG00000026231
GO:0019464	glycine decarboxylation via glycine cleavage system	biological_process	0.019112	1	1	130	7	19425	ENSCHIG00000026231
GO:0045275	respiratory chain complex III	cellular_component	0.019344	1	1	130	7	19425	ENSCHIG00000000035
GO:1901841	regulation of high voltage-gated calcium channel activity	biological_process	0.01966	1	1	130	4	19425	ENSCHIG00000008651
GO:1901842	negative regulation of high voltage-gated calcium channel activity	biological_process	0.01966	1	1	130	4	19425	ENSCHIG00000008651
GO:1901659	glycosyl compound biosynthetic process	biological_process	0.019752	1	3	130	102	19425	ENSCHIG00000014663,ENSCHIG00000012599,ENSCHIG00000023693
GO:0004879	ligand-activated sequence-specific DNA binding RNA polymerase II transcription factor activity	molecular_function	0.020187	1	2	130	22	19425	ENSCHIG00000020292,ENSCHIG00000021567
GO:0001890	placenta development	biological_process	0.020216	1	1	130	5	19425	ENSCHIG00000020968
GO:0032885	regulation of polysaccharide biosynthetic process	biological_process	0.020692	1	1	130	3	19425	ENSCHIG00000020968
GO:0035272	exocrine system development	biological_process	0.021351	1	1	130	3	19425	ENSCHIG00000020968
GO:0006564	L-serine biosynthetic process	biological_process	0.021502	1	1	130	3	19425	ENSCHIG00000023475
GO:0005975	carbohydrate metabolic process	biological_process	0.021617	1	7	130	395	19425	ENSCHIG00000025872,ENSCHIG00000020968,ENSCHIG00000015001,ENSCHIG00000025820,ENSCHIG00000021346,ENSCHIG00000006614,ENSCHIG00000016824
GO:0005216	ion channel activity	molecular_function	0.021944	1	7	130	327	19425	ENSCHIG00000023789,ENSCHIG00000024883,ENSCHIG00000026032,ENSCHIG00000011199,ENSCHIG00000026905,ENSCHIG00000019111,ENSCHIG00000021459
GO:0014070	response to organic cyclic compound	biological_process	0.022008	1	3	130	78	19425	ENSCHIG00000020292,ENSCHIG00000024883,ENSCHIG00000022728
GO:0046006	regulation of activated T cell proliferation	biological_process	0.022037	1	1	130	5	19425	ENSCHIG00000020968
GO:0050798	activated T cell proliferation	biological_process	0.022037	1	1	130	5	19425	ENSCHIG00000020968
GO:0022838	substrate-specific channel activity	molecular_function	0.022286	1	7	130	328	19425	ENSCHIG00000026032,ENSCHIG00000011199,ENSCHIG00000026905,ENSCHIG00000021459,ENSCHIG00000019111,ENSCHIG00000023789,ENSCHIG00000024883
GO:0072528	pyrimidine-containing compound biosynthetic process	biological_process	0.022312	1	2	130	36	19425	ENSCHIG00000014663,ENSCHIG00000023693
GO:0070915	lysophosphatidic acid receptor activity	molecular_function	0.022357	1	1	130	3	19425	ENSCHIG00000017316
GO:0031304	intrinsic to mitochondrial inner membrane	cellular_component	0.022528	1	1	130	4	19425	ENSCHIG00000000035
GO:0031305	integral to mitochondrial inner membrane	cellular_component	0.022528	1	1	130	4	19425	ENSCHIG00000000035
GO:0015057	thrombin receptor activity	molecular_function	0.022715	1	1	130	5	19425	ENSCHIG00000002096
GO:0070493	thrombin receptor signaling pathway	biological_process	0.022715	1	1	130	5	19425	ENSCHIG00000002096
GO:0010676	positive regulation of cellular carbohydrate metabolic process	biological_process	0.022722	1	1	130	3	19425	ENSCHIG00000020968
GO:0010907	positive regulation of glucose metabolic process	biological_process	0.022722	1	1	130	3	19425	ENSCHIG00000020968
GO:0045913	positive regulation of carbohydrate metabolic process	biological_process	0.022722	1	1	130	3	19425	ENSCHIG00000020968
GO:0050871	positive regulation of B cell activation	biological_process	0.022938	1	1	130	4	19425	ENSCHIG00000021715
GO:0003876	AMP deaminase activity	molecular_function	0.023188	1	1	130	3	19425	ENSCHIG00000015980
GO:0032228	regulation of synaptic transmission, GABAergic	biological_process	0.023874	1	1	130	2	19425	ENSCHIG00000010205
GO:0050811	GABA receptor binding	molecular_function	0.023874	1	1	130	2	19425	ENSCHIG00000010205
GO:0051932	synaptic transmission, GABAergic	biological_process	0.023874	1	1	130	2	19425	ENSCHIG00000010205
GO:1901385	regulation of voltage-gated calcium channel activity	biological_process	0.023963	1	1	130	5	19425	ENSCHIG00000008651
GO:1901386	negative regulation of voltage-gated calcium channel activity	biological_process	0.023963	1	1	130	5	19425	ENSCHIG00000008651
GO:0006122	mitochondrial electron transport, ubiquinol to cytochrome c	biological_process	0.024593	1	1	130	8	19425	ENSCHIG00000000035
GO:0009719	response to endogenous stimulus	biological_process	0.02461	1	4	130	152	19425	ENSCHIG00000020968,ENSCHIG00000020292,ENSCHIG00000022728,ENSCHIG00000024883
GO:0001701	in utero embryonic development	biological_process	0.024656	1	1	130	5	19425	ENSCHIG00000020968
GO:0006002	fructose 6-phosphate metabolic process	biological_process	0.025147	1	1	130	3	19425	ENSCHIG00000025820
GO:0032870	cellular response to hormone stimulus	biological_process	0.025314	1	3	130	84	19425	ENSCHIG00000022728,ENSCHIG00000020292,ENSCHIG00000020968
GO:0030522	intracellular receptor signaling pathway	biological_process	0.025855	1	2	130	27	19425	ENSCHIG00000020292,ENSCHIG00000021567
GO:0043539	protein serine/threonine kinase activator activity	molecular_function	0.026214	1	1	130	5	19425	ENSCHIG00000020968
GO:0019888	protein phosphatase regulator activity	molecular_function	0.026222	1	2	130	32	19425	ENSCHIG00000006614,ENSCHIG00000013673
GO:0015267	channel activity	molecular_function	0.026232	1	7	130	347	19425	ENSCHIG00000023789,ENSCHIG00000024883,ENSCHIG00000026032,ENSCHIG00000011199,ENSCHIG00000026905,ENSCHIG00000019111,ENSCHIG00000021459
GO:0022803	passive transmembrane transporter activity	molecular_function	0.026232	1	7	130	347	19425	ENSCHIG00000026905,ENSCHIG00000011199,ENSCHIG00000026032,ENSCHIG00000019111,ENSCHIG00000021459,ENSCHIG00000023789,ENSCHIG00000024883
GO:0004180	carboxypeptidase activity	molecular_function	0.026586	1	2	130	27	19425	ENSCHIG00000014953,ENSCHIG00000014364
GO:0010243	response to organonitrogen compound	biological_process	0.026709	1	2	130	42	19425	ENSCHIG00000020968,ENSCHIG00000024883
GO:0055123	digestive system development	biological_process	0.026812	1	1	130	5	19425	ENSCHIG00000020968
GO:0050886	endocrine process	biological_process	0.026836	1	1	130	4	19425	ENSCHIG00000010778
GO:0044275	cellular carbohydrate catabolic process	biological_process	0.026873	1	1	130	4	19425	ENSCHIG00000006614
GO:0044092	negative regulation of molecular function	biological_process	0.027307	1	4	130	196	19425	ENSCHIG00000015742,ENSCHIG00000013673,ENSCHIG00000008651,ENSCHIG00000015928
GO:0003924	GTPase activity	molecular_function	0.02745	1	5	130	267	19425	ENSCHIG00000008651,ENSCHIG00000001865,ENSCHIG00000013977,ENSCHIG00000001675,ENSCHIG00000023910
GO:0046716	muscle cell cellular homeostasis	biological_process	0.027839	1	1	130	4	19425	ENSCHIG00000010009
GO:0045582	positive regulation of T cell differentiation	biological_process	0.029259	1	1	130	5	19425	ENSCHIG00000021715
GO:0045621	positive regulation of lymphocyte differentiation	biological_process	0.029259	1	1	130	5	19425	ENSCHIG00000021715
GO:0040014	regulation of multicellular organism growth	biological_process	0.029502	1	1	130	4	19425	ENSCHIG00000020968
GO:0009725	response to hormone stimulus	biological_process	0.030037	1	3	130	92	19425	ENSCHIG00000020292,ENSCHIG00000020968,ENSCHIG00000022728
GO:0003727	single-stranded RNA binding	molecular_function	0.030078	1	1	130	5	19425	ENSCHIG00000020411
GO:0007624	ultradian rhythm	biological_process	0.030216	1	1	130	2	19425	ENSCHIG00000009635
GO:0015672	monovalent inorganic cation transport	biological_process	0.030471	1	5	130	246	19425	ENSCHIG00000019111,ENSCHIG00000012599,ENSCHIG00000026905,ENSCHIG00000011199,ENSCHIG00000026032
GO:0005215	transporter activity	molecular_function	0.030494	1	14	130	1075	19425	ENSCHIG00000024883,ENSCHIG00000026032,ENSCHIG00000011199,ENSCHIG00000014819,ENSCHIG00000012599,ENSCHIG00000023789,ENSCHIG00000000035,ENSCHIG00000000019,ENSCHIG00000000023,ENSCHIG00000026905,ENSCHIG00000019111,ENSCHIG00000021459,XLOC_039443,ENSCHIG00000018753
GO:0045927	positive regulation of growth	biological_process	0.030603	1	1	130	7	19425	ENSCHIG00000020968
GO:0001765	membrane raft assembly	biological_process	0.030884	1	1	130	4	19425	ENSCHIG00000010009
GO:0031579	membrane raft organization	biological_process	0.030884	1	1	130	4	19425	ENSCHIG00000010009
GO:0070836	caveola assembly	biological_process	0.030884	1	1	130	4	19425	ENSCHIG00000010009
GO:0042102	positive regulation of T cell proliferation	biological_process	0.03119	1	1	130	6	19425	ENSCHIG00000020968
GO:0043666	regulation of phosphoprotein phosphatase activity	biological_process	0.03201	1	2	130	36	19425	ENSCHIG00000013673,ENSCHIG00000006614
GO:0050000	chromosome localization	biological_process	0.032018	1	1	130	4	19425	ENSCHIG00000008651
GO:0032410	negative regulation of transporter activity	biological_process	0.032181	1	1	130	6	19425	ENSCHIG00000008651
GO:0032413	negative regulation of ion transmembrane transporter activity	biological_process	0.032181	1	1	130	6	19425	ENSCHIG00000008651
GO:1901020	negative regulation of calcium ion transmembrane transporter activity	biological_process	0.032181	1	1	130	6	19425	ENSCHIG00000008651
GO:2001258	negative regulation of cation channel activity	biological_process	0.032181	1	1	130	6	19425	ENSCHIG00000008651
GO:0006546	glycine catabolic process	biological_process	0.03219	1	1	130	9	19425	ENSCHIG00000026231
GO:0009071	serine family amino acid catabolic process	biological_process	0.03219	1	1	130	9	19425	ENSCHIG00000026231
GO:0035556	intracellular signal transduction	biological_process	0.032371	1	10	130	593	19425	ENSCHIG00000013977,ENSCHIG00000014437,ENSCHIG00000026696,ENSCHIG00000015322,ENSCHIG00000021307,ENSCHIG00000020385,ENSCHIG00000010205,ENSCHIG00000001675,ENSCHIG00000020968,ENSCHIG00000027054
GO:0045580	regulation of T cell differentiation	biological_process	0.032783	1	1	130	6	19425	ENSCHIG00000021715
GO:0005507	copper ion binding	molecular_function	0.033066	1	2	130	41	19425	ENSCHIG00000000019,ENSCHIG00000019193
GO:0009165	nucleotide biosynthetic process	biological_process	0.034391	1	4	130	193	19425	ENSCHIG00000012599,ENSCHIG00000023693,ENSCHIG00000015980,ENSCHIG00000014663
GO:0045125	bioactive lipid receptor activity	molecular_function	0.034698	1	1	130	8	19425	ENSCHIG00000017316
GO:0032592	integral to mitochondrial membrane	cellular_component	0.03538	1	1	130	6	19425	ENSCHIG00000000035
GO:0051897	positive regulation of protein kinase B signaling cascade	biological_process	0.035392	1	1	130	5	19425	ENSCHIG00000020968
GO:1901698	response to nitrogen compound	biological_process	0.035545	1	2	130	49	19425	ENSCHIG00000024883,ENSCHIG00000020968
GO:1901293	nucleoside phosphate biosynthetic process	biological_process	0.035719	1	4	130	195	19425	ENSCHIG00000012599,ENSCHIG00000023693,ENSCHIG00000015980,ENSCHIG00000014663
GO:0004517	nitric-oxide synthase activity	molecular_function	0.036269	1	1	130	4	19425	ENSCHIG00000025391
GO:0016715	oxidoreductase activity, acting on paired donors, with incorporation or reduction of molecular oxygen, reduced ascorbate as one donor, and incorporation of one atom of oxygen	molecular_function	0.036306	1	1	130	4	19425	ENSCHIG00000019193
GO:0004965	G-protein coupled GABA receptor activity	molecular_function	0.036618	1	1	130	3	19425	ENSCHIG00000024967
GO:0035264	multicellular organism growth	biological_process	0.037675	1	1	130	5	19425	ENSCHIG00000020968
GO:0009201	ribonucleoside triphosphate biosynthetic process	biological_process	0.037824	1	2	130	67	19425	ENSCHIG00000012599,ENSCHIG00000023693
GO:0015149	hexose transmembrane transporter activity	molecular_function	0.038008	1	1	130	5	19425	ENSCHIG00000018753
GO:0010921	regulation of phosphatase activity	biological_process	0.038241	1	2	130	43	19425	ENSCHIG00000006614,ENSCHIG00000013673
GO:0003872	6-phosphofructokinase activity	molecular_function	0.038791	1	1	130	5	19425	ENSCHIG00000025820
GO:0044723	single-organism carbohydrate metabolic process	biological_process	0.039164	1	5	130	264	19425	ENSCHIG00000020968,ENSCHIG00000015001,ENSCHIG00000025820,ENSCHIG00000006614,ENSCHIG00000016824
GO:0009142	nucleoside triphosphate biosynthetic process	biological_process	0.039325	1	2	130	68	19425	ENSCHIG00000023693,ENSCHIG00000012599
GO:0008121	ubiquinol-cytochrome-c reductase activity	molecular_function	0.039984	1	1	130	10	19425	ENSCHIG00000000035
GO:0016681	oxidoreductase activity, acting on diphenols and related substances as donors, cytochrome as acceptor	molecular_function	0.039984	1	1	130	10	19425	ENSCHIG00000000035
GO:0006563	L-serine metabolic process	biological_process	0.040181	1	1	130	6	19425	ENSCHIG00000023475
GO:0016556	mRNA modification	biological_process	0.040194	1	1	130	6	19425	ENSCHIG00000020411
GO:0050864	regulation of B cell activation	biological_process	0.040779	1	1	130	7	19425	ENSCHIG00000021715
GO:0034765	regulation of ion transmembrane transport	biological_process	0.040873	1	3	130	97	19425	ENSCHIG00000008651,ENSCHIG00000026905,ENSCHIG00000019111
GO:0051896	regulation of protein kinase B signaling cascade	biological_process	0.040944	1	1	130	7	19425	ENSCHIG00000020968
GO:0045619	regulation of lymphocyte differentiation	biological_process	0.040992	1	1	130	7	19425	ENSCHIG00000021715
GO:0030521	androgen receptor signaling pathway	biological_process	0.041024	1	1	130	5	19425	ENSCHIG00000021567
GO:0045787	positive regulation of cell cycle	biological_process	0.041091	1	1	130	7	19425	ENSCHIG00000020968
GO:0030183	B cell differentiation	biological_process	0.041175	1	1	130	8	19425	ENSCHIG00000021715
GO:0032946	positive regulation of mononuclear cell proliferation	biological_process	0.041245	1	1	130	7	19425	ENSCHIG00000020968
GO:0050671	positive regulation of lymphocyte proliferation	biological_process	0.041245	1	1	130	7	19425	ENSCHIG00000020968
GO:0005267	potassium channel activity	molecular_function	0.041246	1	3	130	105	19425	ENSCHIG00000026905,ENSCHIG00000011199,ENSCHIG00000019111
GO:0032261	purine nucleotide salvage	biological_process	0.041607	1	1	130	5	19425	ENSCHIG00000015980
GO:0032264	IMP salvage	biological_process	0.041607	1	1	130	5	19425	ENSCHIG00000015980
GO:0072527	pyrimidine-containing compound metabolic process	biological_process	0.041734	1	2	130	49	19425	ENSCHIG00000014663,ENSCHIG00000023693
GO:0005158	insulin receptor binding	molecular_function	0.041878	1	1	130	7	19425	ENSCHIG00000020968
GO:0034762	regulation of transmembrane transport	biological_process	0.042021	1	3	130	98	19425	ENSCHIG00000026905,ENSCHIG00000019111,ENSCHIG00000008651
GO:0031365	N-terminal protein amino acid modification	biological_process	0.042265	1	1	130	6	19425	ENSCHIG00000007982
GO:0007268	synaptic transmission	biological_process	0.042586	1	3	130	92	19425	ENSCHIG00000024883,ENSCHIG00000023942,ENSCHIG00000010205
GO:0006544	glycine metabolic process	biological_process	0.043072	1	1	130	11	19425	ENSCHIG00000026231
GO:0051346	negative regulation of hydrolase activity	biological_process	0.043095	1	3	130	126	19425	ENSCHIG00000015742,ENSCHIG00000013673,ENSCHIG00000015928
GO:0019208	phosphatase regulator activity	molecular_function	0.043472	1	2	130	39	19425	ENSCHIG00000013673,ENSCHIG00000006614
GO:0005901	caveola	cellular_component	0.043671	1	1	130	7	19425	ENSCHIG00000010009
GO:0006812	cation transport	biological_process	0.044672	1	7	130	441	19425	ENSCHIG00000026905,ENSCHIG00000026032,ENSCHIG00000011199,ENSCHIG00000012599,ENSCHIG00000019111,ENSCHIG00000008651,ENSCHIG00000023789
GO:1901019	regulation of calcium ion transmembrane transporter activity	biological_process	0.045265	1	1	130	7	19425	ENSCHIG00000008651
GO:2001257	regulation of cation channel activity	biological_process	0.045265	1	1	130	7	19425	ENSCHIG00000008651
GO:0008235	metalloexopeptidase activity	molecular_function	0.045291	1	2	130	36	19425	ENSCHIG00000014953,ENSCHIG00000014364
GO:1902107	positive regulation of leukocyte differentiation	biological_process	0.045619	1	1	130	7	19425	ENSCHIG00000021715
GO:0019722	calcium-mediated signaling	biological_process	0.046404	1	1	130	7	19425	ENSCHIG00000021307
GO:0046914	transition metal ion binding	molecular_function	0.046509	1	12	130	924	19425	ENSCHIG00000022728,ENSCHIG00000012706,ENSCHIG00000025642,ENSCHIG00000014364,ENSCHIG00000024032,ENSCHIG00000019193,ENSCHIG00000011133,ENSCHIG00000021567,ENSCHIG00000000019,ENSCHIG00000027074,ENSCHIG00000014953,ENSCHIG00000020292
GO:0022843	voltage-gated cation channel activity	molecular_function	0.046744	1	3	130	102	19425	ENSCHIG00000026905,ENSCHIG00000011199,ENSCHIG00000019111
GO:0001649	osteoblast differentiation	biological_process	0.046992	1	1	130	9	19425	ENSCHIG00000020968
GO:0019003	GDP binding	molecular_function	0.047301	1	1	130	7	19425	ENSCHIG00000008651
GO:0035303	regulation of dephosphorylation	biological_process	0.047447	1	2	130	48	19425	ENSCHIG00000006614,ENSCHIG00000013673
GO:0004931	extracellular ATP-gated cation channel activity	molecular_function	0.047506	1	1	130	7	19425	ENSCHIG00000024883
GO:0033198	response to ATP	biological_process	0.047506	1	1	130	7	19425	ENSCHIG00000024883
GO:0035381	ATP-gated ion channel activity	molecular_function	0.047506	1	1	130	7	19425	ENSCHIG00000024883
GO:1902017	regulation of cilium assembly	biological_process	0.047954	1	1	130	9	19425	ENSCHIG00000020385
GO:0009055	electron carrier activity	molecular_function	0.048053	1	2	130	65	19425	ENSCHIG00000000035,ENSCHIG00000025853
GO:0002682	regulation of immune system process	biological_process	0.048174	1	3	130	138	19425	ENSCHIG00000020968,ENSCHIG00000023819,ENSCHIG00000021715
GO:0046872	metal ion binding	molecular_function	0.048538	1	28	130	2624	19425	ENSCHIG00000010063,ENSCHIG00000021520,ENSCHIG00000023005,ENSCHIG00000014953,ENSCHIG00000022338,ENSCHIG00000011011,ENSCHIG00000025853,ENSCHIG00000000035,ENSCHIG00000025820,ENSCHIG00000021567,ENSCHIG00000023789,ENSCHIG00000024271,ENSCHIG00000013312,ENSCHIG00000012706,ENSCHIG00000024911,ENSCHIG00000020219,ENSCHIG00000020292,ENSCHIG00000027074,ENSCHIG00000000019,ENSCHIG00000024032,ENSCHIG00000019193,…
GO:0050873	brown fat cell differentiation	biological_process	0.048902	1	1	130	5	19425	ENSCHIG00000015991
GO:0046626	regulation of insulin receptor signaling pathway	biological_process	0.049558	1	1	130	6	19425	ENSCHIG00000020968
GO:0015002	heme-copper terminal oxidase activity	molecular_function	0.050186	1	2	130	76	19425	ENSCHIG00000000023,ENSCHIG00000000019
GO:0004497	monooxygenase activity	molecular_function	0.050207	1	3	130	109	19425	ENSCHIG00000019193,ENSCHIG00000025391,ENSCHIG00000020694
GO:0009070	serine family amino acid biosynthetic process	biological_process	0.050298	1	1	130	8	19425	ENSCHIG00000023475
GO:0071804	cellular potassium ion transport	biological_process	0.050371	1	3	130	109	19425	ENSCHIG00000011199,ENSCHIG00000026905,ENSCHIG00000019111
GO:0071805	potassium ion transmembrane transport	biological_process	0.050371	1	3	130	109	19425	ENSCHIG00000019111,ENSCHIG00000026905,ENSCHIG00000011199
GO:0030001	metal ion transport	biological_process	0.051163	1	6	130	343	19425	ENSCHIG00000011199,ENSCHIG00000026032,ENSCHIG00000026905,ENSCHIG00000019111,ENSCHIG00000008651,ENSCHIG00000023789
GO:0043255	regulation of carbohydrate biosynthetic process	biological_process	0.051226	1	1	130	7	19425	ENSCHIG00000020968
GO:1900076	regulation of cellular response to insulin stimulus	biological_process	0.051413	1	1	130	7	19425	ENSCHIG00000020968
GO:0042470	melanosome	cellular_component	0.051567	1	1	130	7	19425	ENSCHIG00000014493
GO:0048770	pigment granule	cellular_component	0.051567	1	1	130	7	19425	ENSCHIG00000014493
GO:0043169	cation binding	molecular_function	0.051654	1	28	130	2636	19425	ENSCHIG00000025642,ENSCHIG00000008651,ENSCHIG00000022728,ENSCHIG00000015980,ENSCHIG00000014364,ENSCHIG00000025391,ENSCHIG00000000019,ENSCHIG00000011133,ENSCHIG00000024032,ENSCHIG00000019193,ENSCHIG00000020292,ENSCHIG00000027074,ENSCHIG00000012706,ENSCHIG00000024911,ENSCHIG00000020219,ENSCHIG00000013312,ENSCHIG00000024271,ENSCHIG00000000035,ENSCHIG00000025853,ENSCHIG00000023789,ENSCHIG00000021567,…
GO:0043269	regulation of ion transport	biological_process	0.052597	1	3	130	112	19425	ENSCHIG00000026905,ENSCHIG00000019111,ENSCHIG00000008651
GO:0016651	oxidoreductase activity, acting on NAD(P)H	molecular_function	0.052764	1	2	130	61	19425	ENSCHIG00000000032,ENSCHIG00000000006
GO:0006308	DNA catabolic process	biological_process	0.053035	1	1	130	11	19425	ENSCHIG00000022130
GO:0019226	transmission of nerve impulse	biological_process	0.05387	1	3	130	102	19425	ENSCHIG00000010205,ENSCHIG00000023942,ENSCHIG00000024883
GO:0070665	positive regulation of leukocyte proliferation	biological_process	0.05433	1	1	130	8	19425	ENSCHIG00000020968
GO:0015145	monosaccharide transmembrane transporter activity	molecular_function	0.05471	1	1	130	7	19425	ENSCHIG00000018753
GO:0051119	sugar transmembrane transporter activity	molecular_function	0.05471	1	1	130	7	19425	ENSCHIG00000018753
GO:1901566	organonitrogen compound biosynthetic process	biological_process	0.055049	1	5	130	313	19425	ENSCHIG00000012599,ENSCHIG00000023693,ENSCHIG00000015980,ENSCHIG00000023475,ENSCHIG00000014663
GO:0035637	multicellular organismal signaling	biological_process	0.055196	1	3	130	103	19425	ENSCHIG00000010205,ENSCHIG00000023942,ENSCHIG00000024883
GO:0042384	cilium assembly	biological_process	0.055743	1	1	130	10	19425	ENSCHIG00000020385
GO:0043491	protein kinase B signaling cascade	biological_process	0.056002	1	1	130	10	19425	ENSCHIG00000020968
GO:0015079	potassium ion transmembrane transporter activity	molecular_function	0.056706	1	3	130	116	19425	ENSCHIG00000026905,ENSCHIG00000011199,ENSCHIG00000019111
GO:0005219	ryanodine-sensitive calcium-release channel activity	molecular_function	0.056943	1	1	130	4	19425	ENSCHIG00000023789
GO:0015280	ligand-gated sodium channel activity	molecular_function	0.057187	1	1	130	7	19425	ENSCHIG00000026032
GO:0048016	inositol phosphate-mediated signaling	biological_process	0.057732	1	1	130	4	19425	ENSCHIG00000021307
GO:0030496	midbody	cellular_component	0.057938	1	1	130	9	19425	ENSCHIG00000008651
GO:0031016	pancreas development	biological_process	0.058867	1	1	130	10	19425	ENSCHIG00000020968
GO:0030518	intracellular steroid hormone receptor signaling pathway	biological_process	0.059646	1	1	130	7	19425	ENSCHIG00000021567
GO:0006809	nitric oxide biosynthetic process	biological_process	0.059743	1	1	130	8	19425	ENSCHIG00000025391
GO:0046209	nitric oxide metabolic process	biological_process	0.059743	1	1	130	8	19425	ENSCHIG00000025391
GO:0050731	positive regulation of peptidyl-tyrosine phosphorylation	biological_process	0.061224	1	1	130	11	19425	ENSCHIG00000020968
GO:0044262	cellular carbohydrate metabolic process	biological_process	0.061511	1	2	130	54	19425	ENSCHIG00000006614,ENSCHIG00000020968
GO:0051147	regulation of muscle cell differentiation	biological_process	0.061592	1	1	130	12	19425	ENSCHIG00000020968
GO:0031056	regulation of histone modification	biological_process	0.062026	1	1	130	14	19425	ENSCHIG00000020968
GO:1902275	regulation of chromatin organization	biological_process	0.062026	1	1	130	14	19425	ENSCHIG00000020968
GO:0022898	regulation of transmembrane transporter activity	biological_process	0.062051	1	1	130	9	19425	ENSCHIG00000008651
GO:0032409	regulation of transporter activity	biological_process	0.062051	1	1	130	9	19425	ENSCHIG00000008651
GO:0032412	regulation of ion transmembrane transporter activity	biological_process	0.062051	1	1	130	9	19425	ENSCHIG00000008651
GO:0030217	T cell differentiation	biological_process	0.062242	1	1	130	11	19425	ENSCHIG00000021715
GO:0014074	response to purine-containing compound	biological_process	0.062298	1	1	130	10	19425	ENSCHIG00000024883
GO:0046683	response to organophosphorus	biological_process	0.062298	1	1	130	10	19425	ENSCHIG00000024883
GO:0008237	metallopeptidase activity	molecular_function	0.062542	1	4	130	167	19425	ENSCHIG00000014953,ENSCHIG00000014364,ENSCHIG00000027074,ENSCHIG00000024308
GO:0050730	regulation of peptidyl-tyrosine phosphorylation	biological_process	0.063269	1	1	130	12	19425	ENSCHIG00000020968
GO:0018108	peptidyl-tyrosine phosphorylation	biological_process	0.063923	1	3	130	96	19425	ENSCHIG00000020968,ENSCHIG00000027054,ENSCHIG00000016323
GO:0043401	steroid hormone mediated signaling pathway	biological_process	0.064663	1	2	130	47	19425	ENSCHIG00000022728,ENSCHIG00000020292
GO:0005218	intracellular ligand-gated calcium channel activity	molecular_function	0.064923	1	1	130	5	19425	ENSCHIG00000023789
GO:0030295	protein kinase activator activity	molecular_function	0.065549	1	1	130	12	19425	ENSCHIG00000020968
GO:0009408	response to heat	biological_process	0.065929	1	1	130	10	19425	ENSCHIG00000024271
GO:0000278	mitotic cell cycle	biological_process	0.066247	1	3	130	127	19425	ENSCHIG00000008651,ENSCHIG00000016358,ENSCHIG00000020968
GO:0008645	hexose transport	biological_process	0.066731	1	1	130	10	19425	ENSCHIG00000018753
GO:0018212	peptidyl-tyrosine modification	biological_process	0.066971	1	3	130	98	19425	ENSCHIG00000016323,ENSCHIG00000027054,ENSCHIG00000020968
GO:0008217	regulation of blood pressure	biological_process	0.067556	1	1	130	10	19425	ENSCHIG00000010778
GO:1902115	regulation of organelle assembly	biological_process	0.067809	1	1	130	12	19425	ENSCHIG00000020385
GO:0072686	mitotic spindle	cellular_component	0.068858	1	1	130	10	19425	ENSCHIG00000008651
GO:0071383	cellular response to steroid hormone stimulus	biological_process	0.06922	1	2	130	51	19425	ENSCHIG00000022728,ENSCHIG00000020292
GO:0051208	sequestering of calcium ion	biological_process	0.06925	1	1	130	8	19425	ENSCHIG00000023789
GO:0051209	release of sequestered calcium ion into cytosol	biological_process	0.06925	1	1	130	8	19425	ENSCHIG00000023789
GO:0051238	sequestering of metal ion	biological_process	0.06925	1	1	130	8	19425	ENSCHIG00000023789
GO:0051282	regulation of sequestering of calcium ion	biological_process	0.06925	1	1	130	8	19425	ENSCHIG00000023789
GO:0051283	negative regulation of sequestering of calcium ion	biological_process	0.06925	1	1	130	8	19425	ENSCHIG00000023789
GO:0060401	cytosolic calcium ion transport	biological_process	0.06925	1	1	130	8	19425	ENSCHIG00000023789
GO:0060402	calcium ion transport into cytosol	biological_process	0.06925	1	1	130	8	19425	ENSCHIG00000023789
GO:0070679	inositol 1,4,5 trisphosphate binding	molecular_function	0.069787	1	1	130	5	19425	ENSCHIG00000010205
GO:0016853	isomerase activity	molecular_function	0.070349	1	3	130	147	19425	ENSCHIG00000016824,ENSCHIG00000015001,ENSCHIG00000025872
GO:0070925	organelle assembly	biological_process	0.070375	1	2	130	66	19425	ENSCHIG00000016358,ENSCHIG00000020385
GO:0060491	regulation of cell projection assembly	biological_process	0.070911	1	1	130	12	19425	ENSCHIG00000020385
GO:0009898	internal side of plasma membrane	cellular_component	0.070987	1	1	130	18	19425	ENSCHIG00000008651
GO:0019209	kinase activator activity	molecular_function	0.071151	1	1	130	13	19425	ENSCHIG00000020968
GO:0090068	positive regulation of cell cycle process	biological_process	0.07169	1	1	130	10	19425	ENSCHIG00000020968
GO:0043101	purine-containing compound salvage	biological_process	0.072293	1	1	130	8	19425	ENSCHIG00000015980
GO:0009755	hormone-mediated signaling pathway	biological_process	0.072523	1	2	130	55	19425	ENSCHIG00000020292,ENSCHIG00000022728
GO:0007270	neuron-neuron synaptic transmission	biological_process	0.072712	1	1	130	9	19425	ENSCHIG00000010205
GO:0035590	purinergic nucleotide receptor signaling pathway	biological_process	0.073545	1	1	130	17	19425	ENSCHIG00000024883
GO:0003707	steroid hormone receptor activity	molecular_function	0.073944	1	2	130	51	19425	ENSCHIG00000020292,ENSCHIG00000022728
GO:0005978	glycogen biosynthetic process	biological_process	0.074085	1	1	130	10	19425	ENSCHIG00000020968
GO:0009250	glucan biosynthetic process	biological_process	0.074085	1	1	130	10	19425	ENSCHIG00000020968
GO:0048545	response to steroid hormone stimulus	biological_process	0.074179	1	2	130	54	19425	ENSCHIG00000020292,ENSCHIG00000022728
GO:0019206	nucleoside kinase activity	molecular_function	0.074948	1	1	130	9	19425	ENSCHIG00000023693
GO:0001614	purinergic nucleotide receptor activity	molecular_function	0.075569	1	1	130	18	19425	ENSCHIG00000024883
GO:0016502	nucleotide receptor activity	molecular_function	0.075569	1	1	130	18	19425	ENSCHIG00000024883
GO:0009897	external side of plasma membrane	cellular_component	0.076701	1	1	130	10	19425	ENSCHIG00000009635
GO:0043408	regulation of MAPK cascade	biological_process	0.076846	1	2	130	66	19425	ENSCHIG00000020968,ENSCHIG00000014437
GO:0015276	ligand-gated ion channel activity	molecular_function	0.077084	1	3	130	108	19425	ENSCHIG00000026032,ENSCHIG00000024883,ENSCHIG00000023789
GO:0022834	ligand-gated channel activity	molecular_function	0.077084	1	3	130	108	19425	ENSCHIG00000026032,ENSCHIG00000023789,ENSCHIG00000024883
GO:1902105	regulation of leukocyte differentiation	biological_process	0.077221	1	1	130	12	19425	ENSCHIG00000021715
GO:0004499	N,N-dimethylaniline monooxygenase activity	molecular_function	0.077631	1	1	130	10	19425	ENSCHIG00000020694
GO:0005244	voltage-gated ion channel activity	molecular_function	0.077909	1	3	130	130	19425	ENSCHIG00000019111,ENSCHIG00000026905,ENSCHIG00000011199
GO:0022832	voltage-gated channel activity	molecular_function	0.077909	1	3	130	130	19425	ENSCHIG00000019111,ENSCHIG00000026905,ENSCHIG00000011199
GO:0006813	potassium ion transport	biological_process	0.078562	1	3	130	132	19425	ENSCHIG00000019111,ENSCHIG00000026905,ENSCHIG00000011199
GO:0046328	regulation of JNK cascade	biological_process	0.07859	1	1	130	9	19425	ENSCHIG00000014437
GO:0008270	zinc ion binding	molecular_function	0.079845	1	9	130	670	19425	ENSCHIG00000012706,ENSCHIG00000022728,ENSCHIG00000014364,ENSCHIG00000011133,ENSCHIG00000021567,ENSCHIG00000024032,ENSCHIG00000020292,ENSCHIG00000014953,ENSCHIG00000027074
GO:0007052	mitotic spindle organization	biological_process	0.080492	1	1	130	10	19425	ENSCHIG00000016358
GO:0008535	respiratory chain complex IV assembly	biological_process	0.080523	1	1	130	16	19425	ENSCHIG00000000023
GO:0031072	heat shock protein binding	molecular_function	0.080671	1	1	130	15	19425	ENSCHIG00000024271
GO:0006241	CTP biosynthetic process	biological_process	0.080922	1	1	130	13	19425	ENSCHIG00000023693
GO:0009148	pyrimidine nucleoside triphosphate biosynthetic process	biological_process	0.080922	1	1	130	13	19425	ENSCHIG00000023693
GO:0009208	pyrimidine ribonucleoside triphosphate metabolic process	biological_process	0.080922	1	1	130	13	19425	ENSCHIG00000023693
GO:0009209	pyrimidine ribonucleoside triphosphate biosynthetic process	biological_process	0.080922	1	1	130	13	19425	ENSCHIG00000023693
GO:0046036	CTP metabolic process	biological_process	0.080922	1	1	130	13	19425	ENSCHIG00000023693
GO:0008443	phosphofructokinase activity	molecular_function	0.081348	1	1	130	10	19425	ENSCHIG00000025820
GO:0007267	cell-cell signaling	biological_process	0.081929	1	3	130	125	19425	ENSCHIG00000024883,ENSCHIG00000023942,ENSCHIG00000010205
GO:0000280	nuclear division	biological_process	0.082391	1	2	130	66	19425	ENSCHIG00000016358,ENSCHIG00000020968
GO:0007067	mitosis	biological_process	0.082391	1	2	130	66	19425	ENSCHIG00000020968,ENSCHIG00000016358
GO:0015749	monosaccharide transport	biological_process	0.082938	1	1	130	12	19425	ENSCHIG00000018753
GO:0006188	IMP biosynthetic process	biological_process	0.083203	1	1	130	12	19425	ENSCHIG00000015980
GO:0046040	IMP metabolic process	biological_process	0.083203	1	1	130	12	19425	ENSCHIG00000015980
GO:0071495	cellular response to endogenous stimulus	biological_process	0.083362	1	3	130	139	19425	ENSCHIG00000020968,ENSCHIG00000020292,ENSCHIG00000022728
GO:2000021	regulation of ion homeostasis	biological_process	0.083758	1	1	130	10	19425	ENSCHIG00000023789
GO:0002684	positive regulation of immune system process	biological_process	0.084305	1	2	130	83	19425	ENSCHIG00000021715,ENSCHIG00000020968
GO:0033044	regulation of chromosome organization	biological_process	0.084665	1	1	130	17	19425	ENSCHIG00000020968
GO:0010927	cellular component assembly involved in morphogenesis	biological_process	0.085208	1	1	130	14	19425	ENSCHIG00000020385
GO:0050804	regulation of synaptic transmission	biological_process	0.08527	1	1	130	11	19425	ENSCHIG00000010205
GO:0008286	insulin receptor signaling pathway	biological_process	0.086398	1	1	130	13	19425	ENSCHIG00000020968
GO:1901700	response to oxygen-containing compound	biological_process	0.087469	1	2	130	75	19425	ENSCHIG00000024883,ENSCHIG00000020968
GO:0055085	transmembrane transport	biological_process	0.087844	1	11	130	876	19425	ENSCHIG00000012599,ENSCHIG00000014819,ENSCHIG00000026032,ENSCHIG00000011199,ENSCHIG00000008651,ENSCHIG00000014717,ENSCHIG00000019111,ENSCHIG00000021459,ENSCHIG00000018753,ENSCHIG00000026905,ENSCHIG00000023789
GO:0042775	mitochondrial ATP synthesis coupled electron transport	biological_process	0.088578	1	1	130	20	19425	ENSCHIG00000000035
GO:0042129	regulation of T cell proliferation	biological_process	0.088729	1	1	130	16	19425	ENSCHIG00000020968
GO:0009792	embryo development ending in birth or egg hatching	biological_process	0.08896	1	1	130	11	19425	ENSCHIG00000020968
GO:0043009	chordate embryonic development	biological_process	0.08896	1	1	130	11	19425	ENSCHIG00000020968
GO:0015144	carbohydrate transmembrane transporter activity	molecular_function	0.088979	1	1	130	12	19425	ENSCHIG00000018753
GO:1901476	carbohydrate transporter activity	molecular_function	0.088979	1	1	130	12	19425	ENSCHIG00000018753
GO:0000981	sequence-specific DNA binding RNA polymerase II transcription factor activity	molecular_function	0.089065	1	2	130	66	19425	ENSCHIG00000020292,ENSCHIG00000021567
GO:0043086	negative regulation of catalytic activity	biological_process	0.089301	1	3	130	182	19425	ENSCHIG00000015742,ENSCHIG00000013673,ENSCHIG00000015928
GO:0007204	elevation of cytosolic calcium ion concentration	biological_process	0.089594	1	1	130	13	19425	ENSCHIG00000023789
GO:0051480	cytosolic calcium ion homeostasis	biological_process	0.089594	1	1	130	13	19425	ENSCHIG00000023789
GO:0046873	metal ion transmembrane transporter activity	molecular_function	0.089737	1	5	130	287	19425	ENSCHIG00000023789,ENSCHIG00000019111,ENSCHIG00000026905,ENSCHIG00000026032,ENSCHIG00000011199
GO:0005231	excitatory extracellular ligand-gated ion channel activity	molecular_function	0.091212	1	1	130	11	19425	ENSCHIG00000024883
GO:0019932	second-messenger-mediated signaling	biological_process	0.091265	1	1	130	10	19425	ENSCHIG00000021307
GO:0051924	regulation of calcium ion transport	biological_process	0.091324	1	1	130	15	19425	ENSCHIG00000008651
GO:0005525	GTP binding	molecular_function	0.091935	1	5	130	383	19425	ENSCHIG00000023910,ENSCHIG00000001865,ENSCHIG00000008651,ENSCHIG00000013977,ENSCHIG00000001675
GO:0071396	cellular response to lipid	biological_process	0.092775	1	2	130	62	19425	ENSCHIG00000020292,ENSCHIG00000022728
GO:0030545	receptor regulator activity	molecular_function	0.092906	1	1	130	14	19425	ENSCHIG00000020968
GO:0033692	cellular polysaccharide biosynthetic process	biological_process	0.093464	1	1	130	13	19425	ENSCHIG00000020968
GO:0050793	regulation of developmental process	biological_process	0.093787	1	3	130	150	19425	ENSCHIG00000021715,ENSCHIG00000020385,ENSCHIG00000020968
GO:0051225	spindle assembly	biological_process	0.094168	1	1	130	15	19425	ENSCHIG00000016358
GO:0030098	lymphocyte differentiation	biological_process	0.094677	1	1	130	17	19425	ENSCHIG00000021715
GO:0071407	cellular response to organic cyclic compound	biological_process	0.095989	1	2	130	67	19425	ENSCHIG00000020292,ENSCHIG00000022728
GO:0007254	JNK cascade	biological_process	0.096316	1	1	130	11	19425	ENSCHIG00000014437
GO:0042113	B cell activation	biological_process	0.09638	1	1	130	18	19425	ENSCHIG00000021715
GO:0032872	regulation of stress-activated MAPK cascade	biological_process	0.096522	1	1	130	12	19425	ENSCHIG00000014437
GO:0070302	regulation of stress-activated protein kinase signaling cascade	biological_process	0.096522	1	1	130	12	19425	ENSCHIG00000014437
GO:0019001	guanyl nucleotide binding	molecular_function	0.096523	1	5	130	389	19425	ENSCHIG00000023910,ENSCHIG00000008651,ENSCHIG00000001865,ENSCHIG00000013977,ENSCHIG00000001675
GO:0032561	guanyl ribonucleotide binding	molecular_function	0.096523	1	5	130	389	19425	ENSCHIG00000013977,ENSCHIG00000001675,ENSCHIG00000001865,ENSCHIG00000008651,ENSCHIG00000023910
GO:0048285	organelle fission	biological_process	0.096626	1	2	130	74	19425	ENSCHIG00000020968,ENSCHIG00000016358
GO:0010959	regulation of metal ion transport	biological_process	0.097874	1	1	130	16	19425	ENSCHIG00000008651
GO:0032869	cellular response to insulin stimulus	biological_process	0.097963	1	1	130	16	19425	ENSCHIG00000020968
GO:0003824	catalytic activity	molecular_function	0.098115	1	46	130	5156	19425	ENSCHIG00000024519,ENSCHIG00000020219,ENSCHIG00000022130,ENSCHIG00000023475,ENSCHIG00000026143,ENSCHIG00000025820,ENSCHIG00000014953,ENSCHIG00000000006,ENSCHIG00000010205,ENSCHIG00000014364,ENSCHIG00000006384,ENSCHIG00000015980,ENSCHIG00000019193,ENSCHIG00000016323,ENSCHIG00000016824,ENSCHIG00000027074,ENSCHIG00000020694,ENSCHIG00000023693,ENSCHIG00000017991,ENSCHIG00000021346,ENSCHIG00000009635,…
GO:0032944	regulation of mononuclear cell proliferation	biological_process	0.098192	1	1	130	17	19425	ENSCHIG00000020968
GO:0050670	regulation of lymphocyte proliferation	biological_process	0.098192	1	1	130	17	19425	ENSCHIG00000020968
GO:0005178	integrin binding	molecular_function	0.098526	1	1	130	13	19425	ENSCHIG00000020968
GO:0010181	FMN binding	molecular_function	0.098759	1	1	130	13	19425	ENSCHIG00000025391
GO:0035586	purinergic receptor activity	molecular_function	0.098955	1	1	130	22	19425	ENSCHIG00000024883
GO:0035587	purinergic receptor signaling pathway	biological_process	0.098955	1	1	130	22	19425	ENSCHIG00000024883
GO:0031644	regulation of neurological system process	biological_process	0.099529	1	1	130	13	19425	ENSCHIG00000010205
GO:0051969	regulation of transmission of nerve impulse	biological_process	0.099529	1	1	130	13	19425	ENSCHIG00000010205
GO:0031090	organelle membrane	cellular_component	0.099591	1	7	130	637	19425	ENSCHIG00000020694,ENSCHIG00000021029,ENSCHIG00000010009,ENSCHIG00000000006,ENSCHIG00000000035,ENSCHIG00000000032,ENSCHIG00000000019
GO:0000271	polysaccharide biosynthetic process	biological_process	0.099998	1	1	130	14	19425	ENSCHIG00000020968
GO:0045595	regulation of cell differentiation	biological_process	0.10027	1	2	130	84	19425	ENSCHIG00000020968,ENSCHIG00000021715
GO:0003341	cilium movement	biological_process	0.10174	1	1	130	12	19425	ENSCHIG00000016814
GO:0033993	response to lipid	biological_process	0.10408	1	2	130	67	19425	ENSCHIG00000020292,ENSCHIG00000022728
GO:0048786	presynaptic active zone	cellular_component	0.10409	1	1	130	7	19425	ENSCHIG00000011011
GO:0042098	T cell proliferation	biological_process	0.10449	1	1	130	19	19425	ENSCHIG00000020968
GO:0048869	cellular developmental process	biological_process	0.10483	1	5	130	345	19425	ENSCHIG00000017544,ENSCHIG00000020968,ENSCHIG00000015991,ENSCHIG00000020385,ENSCHIG00000021715
GO:0044700	single organism signaling	biological_process	0.10495	1	24	130	2944	19425	ENSCHIG00000010009,ENSCHIG00000027054,ENSCHIG00000024967,ENSCHIG00000001675,ENSCHIG00000013176,ENSCHIG00000020219,ENSCHIG00000002096,ENSCHIG00000017316,ENSCHIG00000021567,ENSCHIG00000020968,ENSCHIG00000024883,ENSCHIG00000010205,ENSCHIG00000008651,ENSCHIG00000021307,ENSCHIG00000020385,ENSCHIG00000022728,ENSCHIG00000020292,ENSCHIG00000015322,ENSCHIG00000014437,ENSCHIG00000026696,ENSCHIG00000023942,…
GO:0023051	regulation of signaling	biological_process	0.10528	1	6	130	394	19425	ENSCHIG00000020385,ENSCHIG00000010205,ENSCHIG00000014437,ENSCHIG00000010009,ENSCHIG00000020968,ENSCHIG00000026696
GO:0032515	negative regulation of phosphoprotein phosphatase activity	biological_process	0.10578	1	1	130	16	19425	ENSCHIG00000013673
GO:0051004	regulation of lipoprotein lipase activity	biological_process	0.10578	1	1	130	16	19425	ENSCHIG00000013673
GO:0060191	regulation of lipase activity	biological_process	0.10578	1	1	130	16	19425	ENSCHIG00000013673
GO:0004364	glutathione transferase activity	molecular_function	0.10612	1	1	130	17	19425	ENSCHIG00000026143
GO:0023052	signaling	biological_process	0.10627	1	24	130	2947	19425	ENSCHIG00000023942,ENSCHIG00000013977,ENSCHIG00000013673,ENSCHIG00000016323,ENSCHIG00000020292,ENSCHIG00000015322,ENSCHIG00000014437,ENSCHIG00000026696,ENSCHIG00000024883,ENSCHIG00000010205,ENSCHIG00000008651,ENSCHIG00000021307,ENSCHIG00000022728,ENSCHIG00000020385,ENSCHIG00000020968,ENSCHIG00000021567,ENSCHIG00000002096,ENSCHIG00000017316,ENSCHIG00000024967,ENSCHIG00000001675,ENSCHIG00000013176,…
GO:0004857	enzyme inhibitor activity	molecular_function	0.1065	1	3	130	182	19425	ENSCHIG00000015928,ENSCHIG00000013673,ENSCHIG00000015742
GO:1901575	organic substance catabolic process	biological_process	0.10664	1	8	130	613	19425	ENSCHIG00000025820,ENSCHIG00000026231,ENSCHIG00000014663,ENSCHIG00000016824,ENSCHIG00000010205,ENSCHIG00000006614,ENSCHIG00000022130,ENSCHIG00000015001
GO:0009266	response to temperature stimulus	biological_process	0.10704	1	1	130	15	19425	ENSCHIG00000024271
GO:0032868	response to insulin stimulus	biological_process	0.10836	1	1	130	19	19425	ENSCHIG00000020968
GO:0015278	calcium-release channel activity	molecular_function	0.10892	1	1	130	8	19425	ENSCHIG00000023789
GO:0019843	rRNA binding	molecular_function	0.10901	1	1	130	34	19425	ENSCHIG00000007340
GO:0050660	flavin adenine dinucleotide binding	molecular_function	0.1091	1	2	130	71	19425	ENSCHIG00000025391,ENSCHIG00000020694
GO:0032879	regulation of localization	biological_process	0.10945	1	4	130	240	19425	ENSCHIG00000008651,ENSCHIG00000023789,ENSCHIG00000019111,ENSCHIG00000026905
GO:0070663	regulation of leukocyte proliferation	biological_process	0.11051	1	1	130	18	19425	ENSCHIG00000020968
GO:0004864	protein phosphatase inhibitor activity	molecular_function	0.11206	1	1	130	17	19425	ENSCHIG00000013673
GO:0019212	phosphatase inhibitor activity	molecular_function	0.11206	1	1	130	17	19425	ENSCHIG00000013673
GO:0045121	membrane raft	cellular_component	0.1121	1	1	130	19	19425	ENSCHIG00000010009
GO:0090407	organophosphate biosynthetic process	biological_process	0.11248	1	4	130	276	19425	ENSCHIG00000015980,ENSCHIG00000012599,ENSCHIG00000023693,ENSCHIG00000014663
GO:0010951	negative regulation of endopeptidase activity	biological_process	0.1134	1	2	130	90	19425	ENSCHIG00000015742,ENSCHIG00000015928
GO:0031098	stress-activated protein kinase signaling cascade	biological_process	0.11391	1	1	130	14	19425	ENSCHIG00000014437
GO:0051403	stress-activated MAPK cascade	biological_process	0.11391	1	1	130	14	19425	ENSCHIG00000014437
GO:0048568	embryonic organ development	biological_process	0.11438	1	1	130	15	19425	ENSCHIG00000020968
GO:0000165	MAPK cascade	biological_process	0.11444	1	2	130	81	19425	ENSCHIG00000020968,ENSCHIG00000014437
GO:0006367	transcription initiation from RNA polymerase II promoter	biological_process	0.11481	1	1	130	22	19425	ENSCHIG00000021273
GO:0045444	fat cell differentiation	biological_process	0.11601	1	1	130	18	19425	ENSCHIG00000015991
GO:0010627	regulation of intracellular protein kinase cascade	biological_process	0.11865	1	2	130	88	19425	ENSCHIG00000014437,ENSCHIG00000020968
GO:0051051	negative regulation of transport	biological_process	0.11997	1	1	130	19	19425	ENSCHIG00000008651
GO:0043178	alcohol binding	molecular_function	0.12022	1	1	130	12	19425	ENSCHIG00000010205
GO:0034637	cellular carbohydrate biosynthetic process	biological_process	0.12077	1	1	130	18	19425	ENSCHIG00000020968
GO:0045296	cadherin binding	molecular_function	0.12096	1	1	130	11	19425	ENSCHIG00000026793
GO:0044444	cytoplasmic part	cellular_component	0.12294	1	14	130	1790	19425	ENSCHIG00000010009,ENSCHIG00000021029,ENSCHIG00000006614,ENSCHIG00000000023,ENSCHIG00000014493,ENSCHIG00000000006,ENSCHIG00000020694,ENSCHIG00000007340,ENSCHIG00000000035,ENSCHIG00000023942,ENSCHIG00000025853,ENSCHIG00000000019,ENSCHIG00000026231,ENSCHIG00000000032
GO:0030031	cell projection assembly	biological_process	0.12343	1	1	130	20	19425	ENSCHIG00000020385
GO:0032943	mononuclear cell proliferation	biological_process	0.12353	1	1	130	22	19425	ENSCHIG00000020968
GO:0046651	lymphocyte proliferation	biological_process	0.12353	1	1	130	22	19425	ENSCHIG00000020968
GO:0008287	protein serine/threonine phosphatase complex	cellular_component	0.12499	1	1	130	15	19425	ENSCHIG00000006614
GO:0071375	cellular response to peptide hormone stimulus	biological_process	0.12526	1	1	130	20	19425	ENSCHIG00000020968
GO:1901653	cellular response to peptide	biological_process	0.12526	1	1	130	20	19425	ENSCHIG00000020968
GO:0008021	synaptic vesicle	cellular_component	0.12552	1	1	130	15	19425	ENSCHIG00000023942
GO:0001503	ossification	biological_process	0.12631	1	1	130	24	19425	ENSCHIG00000020968
GO:0010923	negative regulation of phosphatase activity	biological_process	0.12745	1	1	130	22	19425	ENSCHIG00000013673
GO:0045263	proton-transporting ATP synthase complex, coupling factor F(o)	cellular_component	0.12848	1	1	130	38	19425	ENSCHIG00000012599
GO:0009147	pyrimidine nucleoside triphosphate metabolic process	biological_process	0.12872	1	1	130	23	19425	ENSCHIG00000023693
GO:0051239	regulation of multicellular organismal process	biological_process	0.12981	1	3	130	179	19425	ENSCHIG00000020968,ENSCHIG00000021715,ENSCHIG00000010205
GO:0048598	embryonic morphogenesis	biological_process	0.13005	1	1	130	19	19425	ENSCHIG00000020968
GO:0052548	regulation of endopeptidase activity	biological_process	0.13035	1	2	130	98	19425	ENSCHIG00000015928,ENSCHIG00000015742
GO:0044459	plasma membrane part	cellular_component	0.13036	1	6	130	451	19425	ENSCHIG00000014717,ENSCHIG00000011199,ENSCHIG00000010009,ENSCHIG00000024883,ENSCHIG00000009635,ENSCHIG00000008651
GO:0007088	regulation of mitosis	biological_process	0.13097	1	1	130	20	19425	ENSCHIG00000020968
GO:0051783	regulation of nuclear division	biological_process	0.13097	1	1	130	20	19425	ENSCHIG00000020968
GO:0010466	negative regulation of peptidase activity	biological_process	0.13124	1	2	130	101	19425	ENSCHIG00000015928,ENSCHIG00000015742
GO:0008643	carbohydrate transport	biological_process	0.13183	1	1	130	20	19425	ENSCHIG00000018753
GO:0043167	ion binding	molecular_function	0.13327	1	41	130	4434	19425	ENSCHIG00000008651,ENSCHIG00000025642,ENSCHIG00000025391,ENSCHIG00000011133,ENSCHIG00000024032,ENSCHIG00000001865,ENSCHIG00000023942,ENSCHIG00000013977,ENSCHIG00000000019,ENSCHIG00000020292,ENSCHIG00000012706,ENSCHIG00000024911,ENSCHIG00000001675,ENSCHIG00000027054,ENSCHIG00000023910,ENSCHIG00000021567,ENSCHIG00000000035,ENSCHIG00000025853,ENSCHIG00000024376,ENSCHIG00000022338,ENSCHIG00000011011,…
GO:0008238	exopeptidase activity	molecular_function	0.13412	1	2	130	71	19425	ENSCHIG00000014953,ENSCHIG00000014364
GO:0016705	oxidoreductase activity, acting on paired donors, with incorporation or reduction of molecular oxygen	molecular_function	0.13443	1	3	130	168	19425	ENSCHIG00000019193,ENSCHIG00000020694,ENSCHIG00000025391
GO:0070661	leukocyte proliferation	biological_process	0.1355	1	1	130	23	19425	ENSCHIG00000020968
GO:0044782	cilium organization	biological_process	0.13592	1	1	130	20	19425	ENSCHIG00000020385
GO:0006811	ion transport	biological_process	0.1368	1	9	130	767	19425	ENSCHIG00000012599,ENSCHIG00000011199,ENSCHIG00000026032,ENSCHIG00000024883,ENSCHIG00000008651,ENSCHIG00000021459,ENSCHIG00000019111,ENSCHIG00000026905,ENSCHIG00000023789
GO:0002521	leukocyte differentiation	biological_process	0.13699	1	1	130	24	19425	ENSCHIG00000021715
GO:0004089	carbonate dehydratase activity	molecular_function	0.13755	1	1	130	20	19425	ENSCHIG00000024032
GO:0051146	striated muscle cell differentiation	biological_process	0.13873	1	1	130	22	19425	ENSCHIG00000020968
GO:0008483	transaminase activity	molecular_function	0.13928	1	1	130	20	19425	ENSCHIG00000023475
GO:0005217	intracellular ligand-gated ion channel activity	molecular_function	0.13977	1	1	130	11	19425	ENSCHIG00000023789
GO:0030154	cell differentiation	biological_process	0.14059	1	4	130	286	19425	ENSCHIG00000021715,ENSCHIG00000017544,ENSCHIG00000020968,ENSCHIG00000015991
GO:0031344	regulation of cell projection organization	biological_process	0.14077	1	1	130	23	19425	ENSCHIG00000020385
GO:0043434	response to peptide hormone stimulus	biological_process	0.14213	1	1	130	24	19425	ENSCHIG00000020968
GO:1901652	response to peptide	biological_process	0.14213	1	1	130	24	19425	ENSCHIG00000020968
GO:0008083	growth factor activity	molecular_function	0.14454	1	2	130	103	19425	XLOC_180588,ENSCHIG00000020968
GO:0048511	rhythmic process	biological_process	0.14554	1	1	130	20	19425	ENSCHIG00000009635
GO:0004866	endopeptidase inhibitor activity	molecular_function	0.14604	1	2	130	101	19425	ENSCHIG00000015928,ENSCHIG00000015742
GO:0061135	endopeptidase regulator activity	molecular_function	0.14604	1	2	130	101	19425	ENSCHIG00000015928,ENSCHIG00000015742
GO:0044425	membrane part	cellular_component	0.14681	1	45	130	5945	19425	ENSCHIG00000014717,ENSCHIG00000020694,ENSCHIG00000016323,ENSCHIG00000014819,ENSCHIG00000019309,ENSCHIG00000011199,ENSCHIG00000024883,ENSCHIG00000018753,ENSCHIG00000000006,ENSCHIG00000012965,ENSCHIG00000026905,ENSCHIG00000024421,ENSCHIG00000011009,ENSCHIG00000023789,ENSCHIG00000010009,ENSCHIG00000024967,ENSCHIG00000026016,ENSCHIG00000019111,ENSCHIG00000021459,ENSCHIG00000017462,ENSCHIG00000000023,…
GO:0044456	synapse part	cellular_component	0.14881	1	2	130	67	19425	ENSCHIG00000023942,ENSCHIG00000011011
GO:0071902	positive regulation of protein serine/threonine kinase activity	biological_process	0.14881	1	1	130	22	19425	ENSCHIG00000020968
GO:0005086	ARF guanyl-nucleotide exchange factor activity	molecular_function	0.15037	1	1	130	16	19425	ENSCHIG00000026696
GO:0032011	ARF protein signal transduction	biological_process	0.15037	1	1	130	16	19425	ENSCHIG00000026696
GO:0032012	regulation of ARF protein signal transduction	biological_process	0.15037	1	1	130	16	19425	ENSCHIG00000026696
GO:0016810	hydrolase activity, acting on carbon-nitrogen (but not peptide) bonds	molecular_function	0.15195	1	2	130	85	19425	ENSCHIG00000015980,ENSCHIG00000006384
GO:0016769	transferase activity, transferring nitrogenous groups	molecular_function	0.15227	1	1	130	22	19425	ENSCHIG00000023475
GO:0050839	cell adhesion molecule binding	molecular_function	0.15261	1	1	130	15	19425	ENSCHIG00000026793
GO:0008081	phosphoric diester hydrolase activity	molecular_function	0.15392	1	2	130	70	19425	ENSCHIG00000010205,ENSCHIG00000020219
GO:0004435	phosphatidylinositol phospholipase C activity	molecular_function	0.15494	1	1	130	15	19425	ENSCHIG00000010205
GO:0004629	phospholipase C activity	molecular_function	0.15494	1	1	130	15	19425	ENSCHIG00000010205
GO:0044421	extracellular region part	cellular_component	0.15516	1	4	130	361	19425	ENSCHIG00000020968,ENSCHIG00000026626,ENSCHIG00000015928,ENSCHIG00000010778
GO:0016814	hydrolase activity, acting on carbon-nitrogen (but not peptide) bonds, in cyclic amidines	molecular_function	0.15544	1	1	130	20	19425	ENSCHIG00000015980
GO:0042692	muscle cell differentiation	biological_process	0.15605	1	1	130	25	19425	ENSCHIG00000020968
GO:0009127	purine nucleoside monophosphate biosynthetic process	biological_process	0.15674	1	1	130	22	19425	ENSCHIG00000015980
GO:0009168	purine ribonucleoside monophosphate biosynthetic process	biological_process	0.15674	1	1	130	22	19425	ENSCHIG00000015980
GO:0052547	regulation of peptidase activity	biological_process	0.15712	1	2	130	112	19425	ENSCHIG00000015928,ENSCHIG00000015742
GO:0043410	positive regulation of MAPK cascade	biological_process	0.15754	1	1	130	26	19425	ENSCHIG00000020968
GO:0051049	regulation of transport	biological_process	0.15827	1	3	130	183	19425	ENSCHIG00000019111,ENSCHIG00000026905,ENSCHIG00000008651
GO:0009056	catabolic process	biological_process	0.15887	1	8	130	685	19425	ENSCHIG00000026231,ENSCHIG00000016824,ENSCHIG00000014663,ENSCHIG00000025820,ENSCHIG00000015001,ENSCHIG00000010205,ENSCHIG00000006614,ENSCHIG00000022130
GO:0019239	deaminase activity	molecular_function	0.15934	1	1	130	22	19425	ENSCHIG00000015980
GO:0007165	signal transduction	biological_process	0.15955	1	22	130	2849	19425	ENSCHIG00000021567,ENSCHIG00000017316,ENSCHIG00000002096,ENSCHIG00000013176,ENSCHIG00000020219,ENSCHIG00000024967,ENSCHIG00000001675,ENSCHIG00000027054,ENSCHIG00000013673,ENSCHIG00000016323,ENSCHIG00000013977,ENSCHIG00000014437,ENSCHIG00000026696,ENSCHIG00000020292,ENSCHIG00000015322,ENSCHIG00000008651,ENSCHIG00000021307,ENSCHIG00000020385,ENSCHIG00000022728,ENSCHIG00000024883,ENSCHIG00000010205,…
GO:1901605	alpha-amino acid metabolic process	biological_process	0.16145	1	2	130	104	19425	ENSCHIG00000026231,ENSCHIG00000023475
GO:0010629	negative regulation of gene expression	biological_process	0.16154	1	2	130	115	19425	ENSCHIG00000020968,ENSCHIG00000022958
GO:0003697	single-stranded DNA binding	molecular_function	0.16287	1	1	130	25	19425	ENSCHIG00000009483
GO:0005544	calcium-dependent phospholipid binding	molecular_function	0.16352	1	1	130	24	19425	ENSCHIG00000023942
GO:0005272	sodium channel activity	molecular_function	0.16428	1	1	130	20	19425	ENSCHIG00000026032
GO:0007154	cell communication	biological_process	0.16477	1	23	130	2977	19425	ENSCHIG00000017316,ENSCHIG00000002096,ENSCHIG00000021567,ENSCHIG00000027054,ENSCHIG00000013176,ENSCHIG00000020219,ENSCHIG00000024967,ENSCHIG00000001675,ENSCHIG00000014437,ENSCHIG00000026696,ENSCHIG00000020292,ENSCHIG00000015322,ENSCHIG00000013673,ENSCHIG00000016323,ENSCHIG00000023942,ENSCHIG00000013977,ENSCHIG00000020968,ENSCHIG00000008651,ENSCHIG00000021307,ENSCHIG00000022728,ENSCHIG00000020385,…
GO:0016702	oxidoreductase activity, acting on single donors with incorporation of molecular oxygen, incorporation of two atoms of oxygen	molecular_function	0.16646	1	1	130	26	19425	ENSCHIG00000025642
GO:0019200	carbohydrate kinase activity	molecular_function	0.16654	1	1	130	22	19425	ENSCHIG00000025820
GO:0010033	response to organic substance	biological_process	0.16671	1	4	130	306	19425	ENSCHIG00000020968,ENSCHIG00000020292,ENSCHIG00000022728,ENSCHIG00000024883
GO:0044707	single-multicellular organism process	biological_process	0.16809	1	11	130	1565	19425	ENSCHIG00000020968,ENSCHIG00000017544,ENSCHIG00000013176,ENSCHIG00000020385,ENSCHIG00000010778,ENSCHIG00000024883,ENSCHIG00000010205,ENSCHIG00000002096,ENSCHIG00000005050,ENSCHIG00000023942,ENSCHIG00000021715
GO:0031047	gene silencing by RNA	biological_process	0.17012	1	1	130	21	19425	ENSCHIG00000022958
GO:0003008	system process	biological_process	0.17157	1	6	130	971	19425	ENSCHIG00000010205,ENSCHIG00000023942,ENSCHIG00000010778,ENSCHIG00000024883,ENSCHIG00000020385,ENSCHIG00000013176
GO:0032844	regulation of homeostatic process	biological_process	0.17181	1	1	130	22	19425	ENSCHIG00000023789
GO:0065009	regulation of molecular function	biological_process	0.17199	1	6	130	495	19425	ENSCHIG00000015742,ENSCHIG00000020968,ENSCHIG00000006614,ENSCHIG00000015928,ENSCHIG00000008651,ENSCHIG00000013673
GO:0071417	cellular response to organonitrogen compound	biological_process	0.17238	1	1	130	31	19425	ENSCHIG00000020968
GO:0009986	cell surface	cellular_component	0.17472	1	1	130	23	19425	ENSCHIG00000009635
GO:0016701	oxidoreductase activity, acting on single donors with incorporation of molecular oxygen	molecular_function	0.17487	1	1	130	28	19425	ENSCHIG00000025642
GO:0015985	energy coupled proton transport, down electrochemical gradient	biological_process	0.1754	1	1	130	51	19425	ENSCHIG00000012599
GO:0015986	ATP synthesis coupled proton transport	biological_process	0.1754	1	1	130	51	19425	ENSCHIG00000012599
GO:0006816	calcium ion transport	biological_process	0.17658	1	2	130	83	19425	ENSCHIG00000008651,ENSCHIG00000023789
GO:0004536	deoxyribonuclease activity	molecular_function	0.17776	1	1	130	31	19425	ENSCHIG00000022130
GO:0007049	cell cycle	biological_process	0.17788	1	4	130	306	19425	ENSCHIG00000008651,ENSCHIG00000016621,ENSCHIG00000020968,ENSCHIG00000016358
GO:0030414	peptidase inhibitor activity	molecular_function	0.17984	1	2	130	118	19425	ENSCHIG00000015742,ENSCHIG00000015928
GO:0038023	signaling receptor activity	molecular_function	0.18051	1	10	130	1464	19425	ENSCHIG00000002096,ENSCHIG00000020292,ENSCHIG00000017316,ENSCHIG00000021715,ENSCHIG00000021567,ENSCHIG00000016323,ENSCHIG00000024883,ENSCHIG00000024967,ENSCHIG00000013176,ENSCHIG00000022728
GO:0009152	purine ribonucleotide biosynthetic process	biological_process	0.18052	1	2	130	125	19425	ENSCHIG00000012599,ENSCHIG00000015980
GO:0007051	spindle organization	biological_process	0.18055	1	1	130	28	19425	ENSCHIG00000016358
GO:0016620	oxidoreductase activity, acting on the aldehyde or oxo group of donors, NAD or NADP as acceptor	molecular_function	0.18141	1	1	130	30	19425	ENSCHIG00000023248
GO:0045259	proton-transporting ATP synthase complex	cellular_component	0.18181	1	1	130	55	19425	ENSCHIG00000012599
GO:0009060	aerobic respiration	biological_process	0.18212	1	1	130	29	19425	ENSCHIG00000000023
GO:0048519	negative regulation of biological process	biological_process	0.18231	1	5	130	457	19425	ENSCHIG00000023789,ENSCHIG00000008651,ENSCHIG00000021715,ENSCHIG00000022958,ENSCHIG00000020968
GO:0006164	purine nucleotide biosynthetic process	biological_process	0.18353	1	2	130	126	19425	ENSCHIG00000012599,ENSCHIG00000015980
GO:0051899	membrane depolarization	biological_process	0.18429	1	1	130	27	19425	ENSCHIG00000024883
GO:0060078	regulation of postsynaptic membrane potential	biological_process	0.18429	1	1	130	27	19425	ENSCHIG00000024883
GO:0060079	regulation of excitatory postsynaptic membrane potential	biological_process	0.18429	1	1	130	27	19425	ENSCHIG00000024883
GO:0061061	muscle structure development	biological_process	0.18447	1	1	130	32	19425	ENSCHIG00000020968
GO:0007269	neurotransmitter secretion	biological_process	0.18459	1	1	130	20	19425	ENSCHIG00000023942
GO:0045202	synapse	cellular_component	0.1846	1	2	130	76	19425	ENSCHIG00000011011,ENSCHIG00000023942
GO:0006839	mitochondrial transport	biological_process	0.18538	1	1	130	36	19425	ENSCHIG00000021029
GO:0006874	cellular calcium ion homeostasis	biological_process	0.18542	1	1	130	26	19425	ENSCHIG00000023789
GO:0008076	voltage-gated potassium channel complex	cellular_component	0.18619	1	1	130	32	19425	ENSCHIG00000011199
GO:0034705	potassium channel complex	cellular_component	0.18619	1	1	130	32	19425	ENSCHIG00000011199
GO:0003013	circulatory system process	biological_process	0.18655	1	1	130	36	19425	ENSCHIG00000010778
GO:0008015	blood circulation	biological_process	0.18655	1	1	130	36	19425	ENSCHIG00000010778
GO:0009126	purine nucleoside monophosphate metabolic process	biological_process	0.18723	1	1	130	27	19425	ENSCHIG00000015980
GO:0009167	purine ribonucleoside monophosphate metabolic process	biological_process	0.18723	1	1	130	27	19425	ENSCHIG00000015980
GO:0045597	positive regulation of cell differentiation	biological_process	0.18833	1	1	130	32	19425	ENSCHIG00000021715
GO:0009259	ribonucleotide metabolic process	biological_process	0.18954	1	4	130	272	19425	ENSCHIG00000023693,ENSCHIG00000012599,ENSCHIG00000015980,ENSCHIG00000014663
GO:0019693	ribose phosphate metabolic process	biological_process	0.18954	1	4	130	272	19425	ENSCHIG00000023693,ENSCHIG00000012599,ENSCHIG00000015980,ENSCHIG00000014663
GO:0040008	regulation of growth	biological_process	0.19019	1	1	130	34	19425	ENSCHIG00000020968
GO:0061134	peptidase regulator activity	molecular_function	0.19146	1	2	130	122	19425	ENSCHIG00000015928,ENSCHIG00000015742
GO:0000122	negative regulation of transcription from RNA polymerase II promoter	biological_process	0.19204	1	1	130	42	19425	ENSCHIG00000020968
GO:0016023	cytoplasmic membrane-bounded vesicle	cellular_component	0.19637	1	2	130	101	19425	ENSCHIG00000014493,ENSCHIG00000023942
GO:0030111	regulation of Wnt receptor signaling pathway	biological_process	0.197	1	1	130	31	19425	ENSCHIG00000020385
GO:0016458	gene silencing	biological_process	0.19703	1	1	130	25	19425	ENSCHIG00000022958
GO:0001505	regulation of neurotransmitter levels	biological_process	0.19734	1	1	130	23	19425	ENSCHIG00000023942
GO:0005615	extracellular space	cellular_component	0.19799	1	3	130	281	19425	ENSCHIG00000010778,ENSCHIG00000015928,ENSCHIG00000020968
GO:0065008	regulation of biological quality	biological_process	0.19818	1	6	130	549	19425	ENSCHIG00000024883,ENSCHIG00000010778,ENSCHIG00000023942,ENSCHIG00000023789,ENSCHIG00000002096,ENSCHIG00000010009
GO:0019887	protein kinase regulator activity	molecular_function	0.19838	1	1	130	40	19425	ENSCHIG00000020968
GO:0055074	calcium ion homeostasis	biological_process	0.1988	1	1	130	28	19425	ENSCHIG00000023789
GO:0006754	ATP biosynthetic process	biological_process	0.19983	1	1	130	54	19425	ENSCHIG00000012599
GO:1901606	alpha-amino acid catabolic process	biological_process	0.20002	1	1	130	32	19425	ENSCHIG00000026231
GO:1901699	cellular response to nitrogen compound	biological_process	0.20004	1	1	130	37	19425	ENSCHIG00000020968
GO:0060249	anatomical structure homeostasis	biological_process	0.2019	1	1	130	33	19425	ENSCHIG00000010009
GO:0031988	membrane-bounded vesicle	cellular_component	0.20254	1	2	130	103	19425	ENSCHIG00000023942,ENSCHIG00000014493
GO:0072503	cellular divalent inorganic cation homeostasis	biological_process	0.20281	1	1	130	29	19425	ENSCHIG00000023789
GO:0007243	intracellular protein kinase cascade	biological_process	0.20374	1	2	130	126	19425	ENSCHIG00000020968,ENSCHIG00000014437
GO:0080135	regulation of cellular response to stress	biological_process	0.20376	1	1	130	31	19425	ENSCHIG00000014437
GO:0006818	hydrogen transport	biological_process	0.20399	1	1	130	56	19425	ENSCHIG00000012599
GO:0015992	proton transport	biological_process	0.20399	1	1	130	56	19425	ENSCHIG00000012599
GO:0072522	purine-containing compound biosynthetic process	biological_process	0.20411	1	2	130	135	19425	ENSCHIG00000015980,ENSCHIG00000012599
GO:1901137	carbohydrate derivative biosynthetic process	biological_process	0.20428	1	4	130	348	19425	ENSCHIG00000015980,ENSCHIG00000023693,ENSCHIG00000012599,ENSCHIG00000014663
GO:0016917	GABA receptor activity	molecular_function	0.20609	1	1	130	22	19425	ENSCHIG00000024967
GO:0016679	oxidoreductase activity, acting on diphenols and related substances as donors	molecular_function	0.20645	1	1	130	37	19425	ENSCHIG00000000035
GO:0007605	sensory perception of sound	biological_process	0.20714	1	1	130	25	19425	ENSCHIG00000020385
GO:0050954	sensory perception of mechanical stimulus	biological_process	0.20714	1	1	130	25	19425	ENSCHIG00000020385
GO:0004871	signal transducer activity	molecular_function	0.21079	1	10	130	1497	19425	ENSCHIG00000002096,ENSCHIG00000020292,ENSCHIG00000017316,ENSCHIG00000021715,ENSCHIG00000021567,ENSCHIG00000016323,ENSCHIG00000024883,ENSCHIG00000024967,ENSCHIG00000013176,ENSCHIG00000022728
GO:0060089	molecular transducer activity	molecular_function	0.21079	1	10	130	1497	19425	ENSCHIG00000024967,ENSCHIG00000024883,ENSCHIG00000013176,ENSCHIG00000022728,ENSCHIG00000021715,ENSCHIG00000021567,ENSCHIG00000016323,ENSCHIG00000002096,ENSCHIG00000020292,ENSCHIG00000017316
GO:0033177	proton-transporting two-sector ATPase complex, proton-transporting domain	cellular_component	0.21094	1	1	130	54	19425	ENSCHIG00000012599
GO:0008152	metabolic process	biological_process	0.21156	1	55	130	7324	19425	ENSCHIG00000000035,ENSCHIG00000014663,ENSCHIG00000025853,ENSCHIG00000000032,ENSCHIG00000005050,ENSCHIG00000021567,ENSCHIG00000007340,ENSCHIG00000017096,ENSCHIG00000012493,ENSCHIG00000021985,ENSCHIG00000009635,ENSCHIG00000021346,ENSCHIG00000012599,ENSCHIG00000015001,ENSCHIG00000027054,ENSCHIG00000000019,ENSCHIG00000026231,ENSCHIG00000022958,ENSCHIG00000024308,ENSCHIG00000012276,ENSCHIG00000021273,…
GO:0010646	regulation of cell communication	biological_process	0.2118	1	5	130	388	19425	ENSCHIG00000026696,ENSCHIG00000020968,ENSCHIG00000014437,ENSCHIG00000020385,ENSCHIG00000010205
GO:0044765	single-organism transport	biological_process	0.21469	1	15	130	1580	19425	ENSCHIG00000008651,ENSCHIG00000024883,ENSCHIG00000011199,ENSCHIG00000026032,ENSCHIG00000012599,ENSCHIG00000014819,ENSCHIG00000021029,ENSCHIG00000023789,ENSCHIG00000023942,ENSCHIG00000011011,ENSCHIG00000026905,ENSCHIG00000014717,ENSCHIG00000021459,ENSCHIG00000019111,ENSCHIG00000018753
GO:0070838	divalent metal ion transport	biological_process	0.21477	1	2	130	97	19425	ENSCHIG00000023789,ENSCHIG00000008651
GO:0072507	divalent inorganic cation homeostasis	biological_process	0.21592	1	1	130	31	19425	ENSCHIG00000023789
GO:0032501	multicellular organismal process	biological_process	0.21611	1	11	130	1638	19425	ENSCHIG00000002096,ENSCHIG00000023942,ENSCHIG00000021715,ENSCHIG00000005050,ENSCHIG00000017544,ENSCHIG00000020968,ENSCHIG00000010778,ENSCHIG00000024883,ENSCHIG00000010205,ENSCHIG00000013176,ENSCHIG00000020385
GO:0051240	positive regulation of multicellular organismal process	biological_process	0.21729	1	1	130	46	19425	ENSCHIG00000020968
GO:0009887	organ morphogenesis	biological_process	0.21733	1	1	130	35	19425	ENSCHIG00000020968
GO:0072511	divalent inorganic cation transport	biological_process	0.21734	1	2	130	98	19425	ENSCHIG00000008651,ENSCHIG00000023789
GO:0005201	extracellular matrix structural constituent	molecular_function	0.21838	1	1	130	29	19425	ENSCHIG00000009616
GO:0005819	spindle	cellular_component	0.22001	1	1	130	32	19425	ENSCHIG00000008651
GO:0019207	kinase regulator activity	molecular_function	0.22025	1	1	130	45	19425	ENSCHIG00000020968
GO:0031410	cytoplasmic vesicle	cellular_component	0.22158	1	2	130	110	19425	ENSCHIG00000014493,ENSCHIG00000023942
GO:0030097	hemopoiesis	biological_process	0.2239	1	1	130	41	19425	ENSCHIG00000021715
GO:0016903	oxidoreductase activity, acting on the aldehyde or oxo group of donors	molecular_function	0.22442	1	1	130	40	19425	ENSCHIG00000023248
GO:0008134	transcription factor binding	molecular_function	0.22726	1	1	130	35	19425	ENSCHIG00000015991
GO:0022604	regulation of cell morphogenesis	biological_process	0.22824	1	1	130	37	19425	ENSCHIG00000020385
GO:0051336	regulation of hydrolase activity	biological_process	0.23003	1	4	130	297	19425	ENSCHIG00000015742,ENSCHIG00000013673,ENSCHIG00000015928,ENSCHIG00000006614
GO:0051656	establishment of organelle localization	biological_process	0.23158	1	1	130	30	19425	ENSCHIG00000008651
GO:0004713	protein tyrosine kinase activity	molecular_function	0.23263	1	2	130	92	19425	ENSCHIG00000027054,ENSCHIG00000016323
GO:0017137	Rab GTPase binding	molecular_function	0.23291	1	1	130	26	19425	ENSCHIG00000011011
GO:0010740	positive regulation of intracellular protein kinase cascade	biological_process	0.23495	1	1	130	41	19425	ENSCHIG00000020968
GO:0031982	vesicle	cellular_component	0.23643	1	2	130	116	19425	ENSCHIG00000023942,ENSCHIG00000014493
GO:0009145	purine nucleoside triphosphate biosynthetic process	biological_process	0.23717	1	1	130	62	19425	ENSCHIG00000012599
GO:0009206	purine ribonucleoside triphosphate biosynthetic process	biological_process	0.23717	1	1	130	62	19425	ENSCHIG00000012599
GO:0097458	neuron part	cellular_component	0.23722	1	1	130	29	19425	ENSCHIG00000011011
GO:0044057	regulation of system process	biological_process	0.24099	1	1	130	41	19425	ENSCHIG00000010205
GO:0060271	cilium morphogenesis	biological_process	0.2415	1	1	130	34	19425	ENSCHIG00000020385
GO:0008284	positive regulation of cell proliferation	biological_process	0.24166	1	1	130	41	19425	ENSCHIG00000020968
GO:0004872	receptor activity	molecular_function	0.24308	1	10	130	1532	19425	ENSCHIG00000021715,ENSCHIG00000021567,ENSCHIG00000016323,ENSCHIG00000002096,ENSCHIG00000020292,ENSCHIG00000017316,ENSCHIG00000024883,ENSCHIG00000024967,ENSCHIG00000013176,ENSCHIG00000022728
GO:0019725	cellular homeostasis	biological_process	0.24351	1	2	130	143	19425	ENSCHIG00000010009,ENSCHIG00000023789
GO:0050877	neurological system process	biological_process	0.24607	1	5	130	915	19425	ENSCHIG00000023942,ENSCHIG00000024883,ENSCHIG00000010205,ENSCHIG00000013176,ENSCHIG00000020385
GO:0004114	3',5'-cyclic-nucleotide phosphodiesterase activity	molecular_function	0.24682	1	1	130	25	19425	ENSCHIG00000020219
GO:0003674	molecular_function	molecular_function	0.24756	1	109	130	15572	19425	ENSCHIG00000012599,ENSCHIG00000015001,ENSCHIG00000026032,ENSCHIG00000027054,ENSCHIG00000026793,ENSCHIG00000024911,ENSCHIG00000008632,ENSCHIG00000021346,XLOC_039443,ENSCHIG00000022338,ENSCHIG00000017316,ENSCHIG00000016568,ENSCHIG00000011011,ENSCHIG00000012493,ENSCHIG00000021985,ENSCHIG00000021715,ENSCHIG00000000032,ENSCHIG00000005050,ENSCHIG00000021567,ENSCHIG00000012941,XLOC_180588,ENSCHIG0000000…
GO:0004112	cyclic-nucleotide phosphodiesterase activity	molecular_function	0.25044	1	1	130	26	19425	ENSCHIG00000020219
GO:0005581	collagen	cellular_component	0.2508	1	1	130	43	19425	ENSCHIG00000026626
GO:0007169	transmembrane receptor protein tyrosine kinase signaling pathway	biological_process	0.2516	1	2	130	108	19425	ENSCHIG00000020968,ENSCHIG00000016323
GO:0046034	ATP metabolic process	biological_process	0.25215	1	1	130	61	19425	ENSCHIG00000012599
GO:0016020	membrane	cellular_component	0.25368	1	46	130	6368	19425	ENSCHIG00000016323,ENSCHIG00000014717,ENSCHIG00000020694,ENSCHIG00000024883,ENSCHIG00000011199,ENSCHIG00000019309,ENSCHIG00000014819,ENSCHIG00000023789,ENSCHIG00000011009,ENSCHIG00000024421,ENSCHIG00000012965,ENSCHIG00000000006,ENSCHIG00000026905,ENSCHIG00000018753,ENSCHIG00000026016,ENSCHIG00000024967,ENSCHIG00000010009,ENSCHIG00000024032,ENSCHIG00000024308,ENSCHIG00000025816,ENSCHIG00000000019,…
GO:0020037	heme binding	molecular_function	0.25424	1	2	130	149	19425	ENSCHIG00000025853,ENSCHIG00000025391
GO:0004715	non-membrane spanning protein tyrosine kinase activity	molecular_function	0.25599	1	1	130	33	19425	ENSCHIG00000027054
GO:0004222	metalloendopeptidase activity	molecular_function	0.25609	1	2	130	111	19425	ENSCHIG00000024308,ENSCHIG00000027074
GO:0007346	regulation of mitotic cell cycle	biological_process	0.25681	1	1	130	41	19425	ENSCHIG00000020968
GO:0002520	immune system development	biological_process	0.25684	1	1	130	46	19425	ENSCHIG00000021715
GO:0048534	hematopoietic or lymphoid organ development	biological_process	0.25684	1	1	130	46	19425	ENSCHIG00000021715
GO:0051726	regulation of cell cycle	biological_process	0.25805	1	2	130	142	19425	ENSCHIG00000016621,ENSCHIG00000020968
GO:0016765	transferase activity, transferring alkyl or aryl (other than methyl) groups	molecular_function	0.25823	1	1	130	44	19425	ENSCHIG00000026143
GO:0043565	sequence-specific DNA binding	molecular_function	0.26056	1	4	130	421	19425	ENSCHIG00000020292,ENSCHIG00000022728,ENSCHIG00000005050,ENSCHIG00000021567
GO:0005929	cilium	cellular_component	0.26079	1	1	130	38	19425	ENSCHIG00000020385
GO:0009628	response to abiotic stimulus	biological_process	0.26119	1	1	130	46	19425	ENSCHIG00000024271
GO:0016021	integral to membrane	cellular_component	0.26223	1	41	130	5647	19425	ENSCHIG00000026683,ENSCHIG00000012941,ENSCHIG00000024308,ENSCHIG00000024032,ENSCHIG00000023942,ENSCHIG00000000019,ENSCHIG00000025816,ENSCHIG00000000023,ENSCHIG00000019111,ENSCHIG00000021459,ENSCHIG00000017462,ENSCHIG00000013176,ENSCHIG00000026032,ENSCHIG00000023819,ENSCHIG00000012599,ENSCHIG00000023910,ENSCHIG00000021029,ENSCHIG00000000035,ENSCHIG00000000032,ENSCHIG00000021715,ENSCHIG00000017316,…
GO:0018193	peptidyl-amino acid modification	biological_process	0.26296	1	3	130	224	19425	ENSCHIG00000020968,ENSCHIG00000027054,ENSCHIG00000016323
GO:0016051	carbohydrate biosynthetic process	biological_process	0.263	1	1	130	44	19425	ENSCHIG00000020968
GO:0007596	blood coagulation	biological_process	0.26405	1	1	130	49	19425	ENSCHIG00000002096
GO:0009063	cellular amino acid catabolic process	biological_process	0.2678	1	1	130	45	19425	ENSCHIG00000026231
GO:0031224	intrinsic to membrane	cellular_component	0.26939	1	41	130	5662	19425	ENSCHIG00000013176,ENSCHIG00000023819,ENSCHIG00000026032,ENSCHIG00000023910,ENSCHIG00000021029,ENSCHIG00000012599,ENSCHIG00000000032,ENSCHIG00000021715,ENSCHIG00000000035,ENSCHIG00000014493,ENSCHIG00000006029,ENSCHIG00000017316,ENSCHIG00000013878,ENSCHIG00000002096,ENSCHIG00000026683,ENSCHIG00000012941,ENSCHIG00000024032,ENSCHIG00000024308,ENSCHIG00000000019,ENSCHIG00000025816,ENSCHIG00000023942,…
GO:0046906	tetrapyrrole binding	molecular_function	0.27021	1	2	130	154	19425	ENSCHIG00000025853,ENSCHIG00000025391
GO:0005516	calmodulin binding	molecular_function	0.27084	1	1	130	38	19425	ENSCHIG00000025391
GO:0042391	regulation of membrane potential	biological_process	0.27138	1	1	130	41	19425	ENSCHIG00000024883
GO:0008150	biological_process	biological_process	0.27482	1	89	130	12694	19425	ENSCHIG00000025642,ENSCHIG00000019258,ENSCHIG00000007982,ENSCHIG00000017544,ENSCHIG00000015991,ENSCHIG00000025391,ENSCHIG00000025872,ENSCHIG00000022958,ENSCHIG00000000019,ENSCHIG00000012276,ENSCHIG00000021273,ENSCHIG00000021459,ENSCHIG00000015322,ENSCHIG00000014437,ENSCHIG00000000023,ENSCHIG00000021346,ENSCHIG00000012599,ENSCHIG00000015001,ENSCHIG00000021029,ENSCHIG00000016358,ENSCHIG00000026032,…
GO:0045860	positive regulation of protein kinase activity	biological_process	0.27494	1	1	130	44	19425	ENSCHIG00000020968
GO:0016763	transferase activity, transferring pentosyl groups	molecular_function	0.27548	1	1	130	43	19425	ENSCHIG00000014663
GO:0044763	single-organism cellular process	biological_process	0.27623	1	45	130	6070	19425	ENSCHIG00000026905,ENSCHIG00000018753,ENSCHIG00000023789,ENSCHIG00000010009,ENSCHIG00000020219,ENSCHIG00000024967,ENSCHIG00000026696,ENSCHIG00000014717,ENSCHIG00000016323,ENSCHIG00000013673,ENSCHIG00000016621,ENSCHIG00000020968,ENSCHIG00000011199,ENSCHIG00000014819,ENSCHIG00000016814,ENSCHIG00000022728,ENSCHIG00000020385,ENSCHIG00000021307,ENSCHIG00000010205,ENSCHIG00000024883,ENSCHIG00000017316,…
GO:0050790	regulation of catalytic activity	biological_process	0.277	1	5	130	467	19425	ENSCHIG00000015742,ENSCHIG00000020968,ENSCHIG00000015928,ENSCHIG00000006614,ENSCHIG00000013673
GO:0030234	enzyme regulator activity	molecular_function	0.27738	1	6	130	537	19425	ENSCHIG00000015742,ENSCHIG00000020968,ENSCHIG00000026696,ENSCHIG00000015928,ENSCHIG00000006614,ENSCHIG00000013673
GO:0030136	clathrin-coated vesicle	cellular_component	0.27743	1	1	130	37	19425	ENSCHIG00000023942
GO:0051094	positive regulation of developmental process	biological_process	0.27764	1	1	130	48	19425	ENSCHIG00000021715
GO:0007599	hemostasis	biological_process	0.27948	1	1	130	52	19425	ENSCHIG00000002096
GO:0033674	positive regulation of kinase activity	biological_process	0.28131	1	1	130	45	19425	ENSCHIG00000020968
GO:0051640	organelle localization	biological_process	0.28231	1	1	130	37	19425	ENSCHIG00000008651
GO:0016591	DNA-directed RNA polymerase II, holoenzyme	cellular_component	0.28269	1	1	130	48	19425	ENSCHIG00000021273
GO:0010605	negative regulation of macromolecule metabolic process	biological_process	0.28313	1	2	130	178	19425	ENSCHIG00000022958,ENSCHIG00000020968
GO:0007059	chromosome segregation	biological_process	0.28325	1	1	130	46	19425	ENSCHIG00000008651
GO:0044420	extracellular matrix part	cellular_component	0.28419	1	1	130	49	19425	ENSCHIG00000026626
GO:0050817	coagulation	biological_process	0.28558	1	1	130	53	19425	ENSCHIG00000002096
GO:0051347	positive regulation of transferase activity	biological_process	0.28618	1	1	130	46	19425	ENSCHIG00000020968
GO:0016811	hydrolase activity, acting on carbon-nitrogen (but not peptide) bonds, in linear amides	molecular_function	0.28726	1	1	130	42	19425	ENSCHIG00000006384
GO:0051082	unfolded protein binding	molecular_function	0.28943	1	1	130	62	19425	ENSCHIG00000024271
GO:0009790	embryo development	biological_process	0.28944	1	1	130	39	19425	ENSCHIG00000020968
GO:0050662	coenzyme binding	molecular_function	0.29149	1	2	130	145	19425	ENSCHIG00000020694,ENSCHIG00000025391
GO:0051235	maintenance of location	biological_process	0.29261	1	1	130	40	19425	ENSCHIG00000023789
GO:0005509	calcium ion binding	molecular_function	0.29352	1	6	130	536	19425	ENSCHIG00000010063,ENSCHIG00000021520,ENSCHIG00000022338,ENSCHIG00000013312,ENSCHIG00000024911,ENSCHIG00000023789
GO:1901607	alpha-amino acid biosynthetic process	biological_process	0.29458	1	1	130	54	19425	ENSCHIG00000023475
GO:0008289	lipid binding	molecular_function	0.29537	1	3	130	242	19425	ENSCHIG00000023942,ENSCHIG00000021567,ENSCHIG00000022728
GO:0050878	regulation of body fluid levels	biological_process	0.29684	1	1	130	56	19425	ENSCHIG00000002096
GO:0065007	biological regulation	biological_process	0.29705	1	38	130	5374	19425	ENSCHIG00000002096,ENSCHIG00000017316,ENSCHIG00000021715,ENSCHIG00000021567,ENSCHIG00000005050,ENSCHIG00000027054,ENSCHIG00000023819,ENSCHIG00000001675,ENSCHIG00000013176,ENSCHIG00000015322,ENSCHIG00000019111,ENSCHIG00000020292,ENSCHIG00000014437,ENSCHIG00000022958,ENSCHIG00000013977,ENSCHIG00000023942,ENSCHIG00000019258,ENSCHIG00000008651,ENSCHIG00000026905,ENSCHIG00000023789,ENSCHIG00000015742,…
GO:0043066	negative regulation of apoptotic process	biological_process	0.29715	1	1	130	61	19425	ENSCHIG00000021715
GO:0043069	negative regulation of programmed cell death	biological_process	0.29715	1	1	130	61	19425	ENSCHIG00000021715
GO:0010638	positive regulation of organelle organization	biological_process	0.29737	1	1	130	54	19425	ENSCHIG00000020968
GO:0060548	negative regulation of cell death	biological_process	0.30109	1	1	130	63	19425	ENSCHIG00000021715
GO:0043231	intracellular membrane-bounded organelle	cellular_component	0.30166	1	23	130	3177	19425	ENSCHIG00000016621,ENSCHIG00000019258,ENSCHIG00000022728,ENSCHIG00000020385,ENSCHIG00000008651,ENSCHIG00000000023,ENSCHIG00000020694,ENSCHIG00000020292,ENSCHIG00000021273,ENSCHIG00000026231,ENSCHIG00000000019,ENSCHIG00000023942,ENSCHIG00000020411,ENSCHIG00000010009,ENSCHIG00000021029,ENSCHIG00000010900,ENSCHIG00000014493,ENSCHIG00000000006,ENSCHIG00000005050,ENSCHIG00000021567,ENSCHIG00000025853,…
GO:0001934	positive regulation of protein phosphorylation	biological_process	0.30236	1	1	130	51	19425	ENSCHIG00000020968
GO:0042327	positive regulation of phosphorylation	biological_process	0.30236	1	1	130	51	19425	ENSCHIG00000020968
GO:0043227	membrane-bounded organelle	cellular_component	0.30239	1	23	130	3178	19425	ENSCHIG00000000006,ENSCHIG00000014493,ENSCHIG00000005050,ENSCHIG00000021567,ENSCHIG00000000035,ENSCHIG00000025853,ENSCHIG00000000032,ENSCHIG00000010009,ENSCHIG00000021029,ENSCHIG00000010900,ENSCHIG00000000023,ENSCHIG00000020694,ENSCHIG00000020292,ENSCHIG00000021273,ENSCHIG00000023942,ENSCHIG00000020411,ENSCHIG00000026231,ENSCHIG00000000019,ENSCHIG00000016621,ENSCHIG00000019258,ENSCHIG00000008651,…
GO:0000428	DNA-directed RNA polymerase complex	cellular_component	0.30299	1	1	130	53	19425	ENSCHIG00000021273
GO:0055029	nuclear DNA-directed RNA polymerase complex	cellular_component	0.30299	1	1	130	53	19425	ENSCHIG00000021273
GO:0040007	growth	biological_process	0.30316	1	1	130	55	19425	ENSCHIG00000020968
GO:0032940	secretion by cell	biological_process	0.30346	1	2	130	139	19425	ENSCHIG00000023942,ENSCHIG00000011011
GO:0006352	DNA-dependent transcription, initiation	biological_process	0.30544	1	1	130	69	19425	ENSCHIG00000021273
GO:0019205	nucleobase-containing compound kinase activity	molecular_function	0.30704	1	1	130	50	19425	ENSCHIG00000023693
GO:0030880	RNA polymerase complex	cellular_component	0.30745	1	1	130	54	19425	ENSCHIG00000021273
GO:0071310	cellular response to organic substance	biological_process	0.30972	1	3	130	276	19425	ENSCHIG00000020292,ENSCHIG00000020968,ENSCHIG00000022728
GO:0033043	regulation of organelle organization	biological_process	0.30989	1	2	130	161	19425	ENSCHIG00000020385,ENSCHIG00000020968
GO:0006875	cellular metal ion homeostasis	biological_process	0.312	1	1	130	63	19425	ENSCHIG00000023789
GO:0051213	dioxygenase activity	molecular_function	0.3147	1	1	130	47	19425	ENSCHIG00000025642
GO:0004867	serine-type endopeptidase inhibitor activity	molecular_function	0.31484	1	1	130	54	19425	ENSCHIG00000015742
GO:1901701	cellular response to oxygen-containing compound	biological_process	0.31494	1	1	130	58	19425	ENSCHIG00000020968
GO:0005578	proteinaceous extracellular matrix	cellular_component	0.31561	1	1	130	55	19425	ENSCHIG00000026626
GO:0071900	regulation of protein serine/threonine kinase activity	biological_process	0.31572	1	1	130	63	19425	ENSCHIG00000020968
GO:0006873	cellular ion homeostasis	biological_process	0.31621	1	1	130	64	19425	ENSCHIG00000023789
GO:0030003	cellular cation homeostasis	biological_process	0.31621	1	1	130	64	19425	ENSCHIG00000023789
GO:0051716	cellular response to stimulus	biological_process	0.31745	1	22	130	3137	19425	ENSCHIG00000015322,ENSCHIG00000020292,ENSCHIG00000026696,ENSCHIG00000014437,ENSCHIG00000013977,ENSCHIG00000016323,ENSCHIG00000013673,ENSCHIG00000020968,ENSCHIG00000010205,ENSCHIG00000024883,ENSCHIG00000022728,ENSCHIG00000020385,ENSCHIG00000008651,ENSCHIG00000021307,ENSCHIG00000002096,ENSCHIG00000017316,ENSCHIG00000021567,ENSCHIG00000027054,ENSCHIG00000001675,ENSCHIG00000024967,ENSCHIG00000020219,…
GO:0009892	negative regulation of metabolic process	biological_process	0.31816	1	2	130	193	19425	ENSCHIG00000020968,ENSCHIG00000022958
GO:0005737	cytoplasm	cellular_component	0.3241	1	16	130	2372	19425	ENSCHIG00000020694,ENSCHIG00000000023,ENSCHIG00000023942,ENSCHIG00000026231,ENSCHIG00000000019,ENSCHIG00000006614,ENSCHIG00000000006,ENSCHIG00000014493,ENSCHIG00000000035,ENSCHIG00000014663,ENSCHIG00000025853,ENSCHIG00000000032,ENSCHIG00000007340,ENSCHIG00000025820,ENSCHIG00000021029,ENSCHIG00000010009
GO:0050789	regulation of biological process	biological_process	0.32426	1	36	130	5166	19425	ENSCHIG00000020968,ENSCHIG00000016621,ENSCHIG00000024883,ENSCHIG00000006614,ENSCHIG00000010205,ENSCHIG00000021307,ENSCHIG00000022728,ENSCHIG00000020385,ENSCHIG00000026696,ENSCHIG00000013673,ENSCHIG00000016323,ENSCHIG00000015742,ENSCHIG00000010009,ENSCHIG00000024967,ENSCHIG00000015928,ENSCHIG00000010900,ENSCHIG00000020219,ENSCHIG00000026905,ENSCHIG00000023789,ENSCHIG00000019258,ENSCHIG00000008651,…
GO:0006836	neurotransmitter transport	biological_process	0.3243	1	1	130	44	19425	ENSCHIG00000023942
GO:0007264	small GTPase mediated signal transduction	biological_process	0.3267	1	3	130	215	19425	ENSCHIG00000013977,ENSCHIG00000001675,ENSCHIG00000026696
GO:0016469	proton-transporting two-sector ATPase complex	cellular_component	0.32689	1	1	130	87	19425	ENSCHIG00000012599
GO:0003001	generation of a signal involved in cell-cell signaling	biological_process	0.32785	1	1	130	45	19425	ENSCHIG00000023942
GO:0023061	signal release	biological_process	0.32785	1	1	130	45	19425	ENSCHIG00000023942
GO:0009119	ribonucleoside metabolic process	biological_process	0.32883	1	3	130	244	19425	ENSCHIG00000023693,ENSCHIG00000012599,ENSCHIG00000014663
GO:0045944	positive regulation of transcription from RNA polymerase II promoter	biological_process	0.32968	1	1	130	55	19425	ENSCHIG00000020968
GO:0048513	organ development	biological_process	0.33035	1	2	130	178	19425	ENSCHIG00000020968,ENSCHIG00000021715
GO:0031300	intrinsic to organelle membrane	cellular_component	0.33048	1	1	130	58	19425	ENSCHIG00000000035
GO:0031301	integral to organelle membrane	cellular_component	0.33048	1	1	130	58	19425	ENSCHIG00000000035
GO:0010562	positive regulation of phosphorus metabolic process	biological_process	0.33082	1	1	130	56	19425	ENSCHIG00000020968
GO:0045937	positive regulation of phosphate metabolic process	biological_process	0.33082	1	1	130	56	19425	ENSCHIG00000020968
GO:0016054	organic acid catabolic process	biological_process	0.33097	1	1	130	56	19425	ENSCHIG00000026231
GO:0046395	carboxylic acid catabolic process	biological_process	0.33097	1	1	130	56	19425	ENSCHIG00000026231
GO:0016836	hydro-lyase activity	molecular_function	0.33389	1	1	130	55	19425	ENSCHIG00000024032
GO:0031401	positive regulation of protein modification process	biological_process	0.33599	1	1	130	58	19425	ENSCHIG00000020968
GO:0043566	structure-specific DNA binding	molecular_function	0.33615	1	1	130	65	19425	ENSCHIG00000009483
GO:0009117	nucleotide metabolic process	biological_process	0.3372	1	4	130	372	19425	ENSCHIG00000014663,ENSCHIG00000023693,ENSCHIG00000012599,ENSCHIG00000015980
GO:0006753	nucleoside phosphate metabolic process	biological_process	0.34199	1	4	130	375	19425	ENSCHIG00000012599,ENSCHIG00000023693,ENSCHIG00000015980,ENSCHIG00000014663
GO:0009966	regulation of signal transduction	biological_process	0.34218	1	4	130	361	19425	ENSCHIG00000020385,ENSCHIG00000020968,ENSCHIG00000014437,ENSCHIG00000026696
GO:0060090	binding, bridging	molecular_function	0.34328	1	1	130	52	19425	ENSCHIG00000010009
GO:0035725	sodium ion transmembrane transport	biological_process	0.34598	1	1	130	44	19425	ENSCHIG00000026032
GO:0001653	peptide receptor activity	molecular_function	0.3471	1	1	130	87	19425	ENSCHIG00000002096
GO:0008528	G-protein coupled peptide receptor activity	molecular_function	0.3471	1	1	130	87	19425	ENSCHIG00000002096
GO:0042060	wound healing	biological_process	0.349	1	1	130	69	19425	ENSCHIG00000002096
GO:0050896	response to stimulus	biological_process	0.35024	1	24	130	3505	19425	ENSCHIG00000020968,ENSCHIG00000008651,ENSCHIG00000021307,ENSCHIG00000020385,ENSCHIG00000022728,ENSCHIG00000024883,ENSCHIG00000010205,ENSCHIG00000014437,ENSCHIG00000026696,ENSCHIG00000020292,ENSCHIG00000015322,ENSCHIG00000013673,ENSCHIG00000016323,ENSCHIG00000013977,ENSCHIG00000023819,ENSCHIG00000024271,ENSCHIG00000027054,ENSCHIG00000013176,ENSCHIG00000020219,ENSCHIG00000024967,ENSCHIG00000001675,…
GO:0055065	metal ion homeostasis	biological_process	0.35069	1	1	130	69	19425	ENSCHIG00000023789
GO:0046903	secretion	biological_process	0.3507	1	2	130	161	19425	ENSCHIG00000023942,ENSCHIG00000011011
GO:0032502	developmental process	biological_process	0.35108	1	6	130	666	19425	ENSCHIG00000017544,ENSCHIG00000020968,ENSCHIG00000015991,ENSCHIG00000005050,ENSCHIG00000020385,ENSCHIG00000021715
GO:0004620	phospholipase activity	molecular_function	0.35166	1	1	130	51	19425	ENSCHIG00000010205
GO:0032403	protein complex binding	molecular_function	0.35217	1	1	130	55	19425	ENSCHIG00000020968
GO:0001071	nucleic acid binding transcription factor activity	molecular_function	0.35627	1	5	130	582	19425	ENSCHIG00000022728,ENSCHIG00000005050,ENSCHIG00000010900,ENSCHIG00000021567,ENSCHIG00000020292
GO:0003700	sequence-specific DNA binding transcription factor activity	molecular_function	0.35627	1	5	130	582	19425	ENSCHIG00000022728,ENSCHIG00000010900,ENSCHIG00000005050,ENSCHIG00000021567,ENSCHIG00000020292
GO:0016310	phosphorylation	biological_process	0.35643	1	8	130	809	19425	ENSCHIG00000000032,ENSCHIG00000000035,ENSCHIG00000016323,ENSCHIG00000025820,ENSCHIG00000023693,ENSCHIG00000012493,ENSCHIG00000027054,ENSCHIG00000020968
GO:0051130	positive regulation of cellular component organization	biological_process	0.36014	1	1	130	71	19425	ENSCHIG00000020968
GO:0016835	carbon-oxygen lyase activity	molecular_function	0.36252	1	1	130	63	19425	ENSCHIG00000024032
GO:0006479	protein methylation	biological_process	0.36291	1	1	130	61	19425	ENSCHIG00000007982
GO:0008213	protein alkylation	biological_process	0.36291	1	1	130	61	19425	ENSCHIG00000007982
GO:0044699	single-organism process	biological_process	0.36324	1	48	130	6700	19425	ENSCHIG00000024967,ENSCHIG00000020219,ENSCHIG00000010009,ENSCHIG00000023789,ENSCHIG00000018753,ENSCHIG00000026905,ENSCHIG00000010778,ENSCHIG00000024883,ENSCHIG00000010205,ENSCHIG00000021307,ENSCHIG00000020385,ENSCHIG00000022728,ENSCHIG00000014819,ENSCHIG00000016814,ENSCHIG00000020968,ENSCHIG00000011199,ENSCHIG00000016621,ENSCHIG00000013673,ENSCHIG00000016323,ENSCHIG00000014717,ENSCHIG00000026696,…
GO:0009116	nucleoside metabolic process	biological_process	0.36336	1	3	130	267	19425	ENSCHIG00000014663,ENSCHIG00000023693,ENSCHIG00000012599
GO:0007167	enzyme linked receptor protein signaling pathway	biological_process	0.36481	1	2	130	147	19425	ENSCHIG00000020968,ENSCHIG00000016323
GO:0005262	calcium channel activity	molecular_function	0.36498	1	1	130	43	19425	ENSCHIG00000023789
GO:1901657	glycosyl compound metabolic process	biological_process	0.36618	1	3	130	269	19425	ENSCHIG00000012599,ENSCHIG00000023693,ENSCHIG00000014663
GO:0030135	coated vesicle	cellular_component	0.37726	1	1	130	55	19425	ENSCHIG00000023942
GO:0032270	positive regulation of cellular protein metabolic process	biological_process	0.37873	1	1	130	71	19425	ENSCHIG00000020968
GO:0055086	nucleobase-containing small molecule metabolic process	biological_process	0.38417	1	4	130	402	19425	ENSCHIG00000015980,ENSCHIG00000023693,ENSCHIG00000012599,ENSCHIG00000014663
GO:0022607	cellular component assembly	biological_process	0.38702	1	4	130	489	19425	ENSCHIG00000010009,ENSCHIG00000000023,ENSCHIG00000016358,ENSCHIG00000020385
GO:0005102	receptor binding	molecular_function	0.39097	1	4	130	536	19425	ENSCHIG00000010205,ENSCHIG00000015991,ENSCHIG00000020968,XLOC_180588
GO:0042451	purine nucleoside biosynthetic process	biological_process	0.39129	1	1	130	91	19425	ENSCHIG00000012599
GO:0046129	purine ribonucleoside biosynthetic process	biological_process	0.39129	1	1	130	91	19425	ENSCHIG00000012599
GO:0051247	positive regulation of protein metabolic process	biological_process	0.39166	1	1	130	74	19425	ENSCHIG00000020968
GO:0022603	regulation of anatomical structure morphogenesis	biological_process	0.39182	1	1	130	69	19425	ENSCHIG00000020385
GO:0070887	cellular response to chemical stimulus	biological_process	0.39436	1	3	130	339	19425	ENSCHIG00000020968,ENSCHIG00000020292,ENSCHIG00000022728
GO:0008652	cellular amino acid biosynthetic process	biological_process	0.3978	1	1	130	73	19425	ENSCHIG00000023475
GO:0055082	cellular chemical homeostasis	biological_process	0.39859	1	1	130	78	19425	ENSCHIG00000023789
GO:0051649	establishment of localization in cell	biological_process	0.40235	1	5	130	569	19425	ENSCHIG00000023789,ENSCHIG00000008651,ENSCHIG00000023942,ENSCHIG00000011011,ENSCHIG00000021029
GO:0004519	endonuclease activity	molecular_function	0.40303	1	1	130	87	19425	ENSCHIG00000022130
GO:0005667	transcription factor complex	cellular_component	0.40584	1	1	130	68	19425	ENSCHIG00000021273
GO:1901564	organonitrogen compound metabolic process	biological_process	0.40793	1	6	130	695	19425	ENSCHIG00000015980,ENSCHIG00000023693,ENSCHIG00000012599,ENSCHIG00000023475,ENSCHIG00000026231,ENSCHIG00000014663
GO:0070011	peptidase activity, acting on L-amino acid peptides	molecular_function	0.40852	1	5	130	576	19425	ENSCHIG00000014364,ENSCHIG00000014953,ENSCHIG00000027074,ENSCHIG00000017991,ENSCHIG00000024308
GO:0044282	small molecule catabolic process	biological_process	0.40874	1	1	130	75	19425	ENSCHIG00000026231
GO:0044712	single-organism catabolic process	biological_process	0.40874	1	1	130	75	19425	ENSCHIG00000026231
GO:0043234	protein complex	cellular_component	0.41129	1	12	130	1669	19425	ENSCHIG00000008651,ENSCHIG00000006614,ENSCHIG00000011199,ENSCHIG00000012599,ENSCHIG00000021273,ENSCHIG00000020411,ENSCHIG00000000035,ENSCHIG00000000019,ENSCHIG00000026231,ENSCHIG00000000032,ENSCHIG00000000023,ENSCHIG00000000006
GO:0003723	RNA binding	molecular_function	0.41233	1	6	130	1038	19425	ENSCHIG00000015991,ENSCHIG00000009635,ENSCHIG00000020411,ENSCHIG00000022316,ENSCHIG00000008632,ENSCHIG00000007340
GO:0010564	regulation of cell cycle process	biological_process	0.41386	1	1	130	71	19425	ENSCHIG00000020968
GO:0006796	phosphate-containing compound metabolic process	biological_process	0.41576	1	13	130	1478	19425	ENSCHIG00000012599,ENSCHIG00000015980,ENSCHIG00000020968,ENSCHIG00000027054,ENSCHIG00000006614,ENSCHIG00000023693,ENSCHIG00000012493,ENSCHIG00000000035,ENSCHIG00000014663,ENSCHIG00000000032,ENSCHIG00000013673,ENSCHIG00000016323,ENSCHIG00000025820
GO:0007005	mitochondrion organization	biological_process	0.4165	1	1	130	90	19425	ENSCHIG00000015991
GO:0006457	protein folding	biological_process	0.41657	1	1	130	93	19425	ENSCHIG00000024271
GO:0080134	regulation of response to stress	biological_process	0.41848	1	1	130	81	19425	ENSCHIG00000014437
GO:0045892	negative regulation of transcription, DNA-dependent	biological_process	0.41864	1	1	130	95	19425	ENSCHIG00000020968
GO:0016298	lipase activity	molecular_function	0.42134	1	1	130	65	19425	ENSCHIG00000010205
GO:0055080	cation homeostasis	biological_process	0.42195	1	1	130	81	19425	ENSCHIG00000023789
GO:0005179	hormone activity	molecular_function	0.42692	1	1	130	112	19425	ENSCHIG00000020968
GO:0051253	negative regulation of RNA metabolic process	biological_process	0.42986	1	1	130	98	19425	ENSCHIG00000020968
GO:0034703	cation channel complex	cellular_component	0.43026	1	1	130	68	19425	ENSCHIG00000011199
GO:0031012	extracellular matrix	cellular_component	0.43082	1	1	130	81	19425	ENSCHIG00000026626
GO:0002376	immune system process	biological_process	0.43148	1	3	130	455	19425	ENSCHIG00000020968,ENSCHIG00000023819,ENSCHIG00000021715
GO:0006793	phosphorus metabolic process	biological_process	0.43323	1	13	130	1499	19425	ENSCHIG00000027054,ENSCHIG00000020968,ENSCHIG00000015980,ENSCHIG00000012599,ENSCHIG00000006614,ENSCHIG00000012493,ENSCHIG00000023693,ENSCHIG00000025820,ENSCHIG00000016323,ENSCHIG00000013673,ENSCHIG00000000032,ENSCHIG00000014663,ENSCHIG00000000035
GO:0019637	organophosphate metabolic process	biological_process	0.43365	1	5	130	553	19425	ENSCHIG00000015980,ENSCHIG00000023693,ENSCHIG00000012599,ENSCHIG00000014663,ENSCHIG00000025820
GO:0050801	ion homeostasis	biological_process	0.43381	1	1	130	84	19425	ENSCHIG00000023789
GO:0004888	transmembrane signaling receptor activity	molecular_function	0.43515	1	7	130	1357	19425	ENSCHIG00000002096,ENSCHIG00000017316,ENSCHIG00000024883,ENSCHIG00000024967,ENSCHIG00000021715,ENSCHIG00000013176,ENSCHIG00000016323
GO:0048646	anatomical structure formation involved in morphogenesis	biological_process	0.43712	1	1	130	77	19425	ENSCHIG00000020385
GO:1901135	carbohydrate derivative metabolic process	biological_process	0.43767	1	5	130	572	19425	ENSCHIG00000012599,ENSCHIG00000023693,ENSCHIG00000015980,ENSCHIG00000025820,ENSCHIG00000014663
GO:0070588	calcium ion transmembrane transport	biological_process	0.43881	1	1	130	56	19425	ENSCHIG00000023789
GO:0016567	protein ubiquitination	biological_process	0.4389	1	2	130	192	19425	ENSCHIG00000015322,ENSCHIG00000014437
GO:0004714	transmembrane receptor protein tyrosine kinase activity	molecular_function	0.44073	1	1	130	54	19425	ENSCHIG00000016323
GO:0008233	peptidase activity	molecular_function	0.44292	1	5	130	597	19425	ENSCHIG00000014364,ENSCHIG00000014953,ENSCHIG00000027074,ENSCHIG00000017991,ENSCHIG00000024308
GO:0042592	homeostatic process	biological_process	0.44383	1	2	130	217	19425	ENSCHIG00000010009,ENSCHIG00000023789
GO:0044271	cellular nitrogen compound biosynthetic process	biological_process	0.44561	1	13	130	1834	19425	ENSCHIG00000010900,ENSCHIG00000022728,ENSCHIG00000012599,ENSCHIG00000019258,ENSCHIG00000015980,ENSCHIG00000020968,ENSCHIG00000025391,ENSCHIG00000014663,ENSCHIG00000005050,ENSCHIG00000021567,ENSCHIG00000021273,ENSCHIG00000023693,ENSCHIG00000020292
GO:0022402	cell cycle process	biological_process	0.44787	1	2	130	205	19425	ENSCHIG00000016358,ENSCHIG00000020968
GO:0006814	sodium ion transport	biological_process	0.45035	1	1	130	68	19425	ENSCHIG00000026032
GO:0005887	integral to plasma membrane	cellular_component	0.45262	1	3	130	300	19425	ENSCHIG00000014717,ENSCHIG00000011199,ENSCHIG00000024883
GO:0045859	regulation of protein kinase activity	biological_process	0.4551	1	1	130	95	19425	ENSCHIG00000020968
GO:0009451	RNA modification	biological_process	0.45593	1	1	130	93	19425	ENSCHIG00000020411
GO:0048037	cofactor binding	molecular_function	0.45847	1	2	130	209	19425	ENSCHIG00000025391,ENSCHIG00000020694
GO:0006520	cellular amino acid metabolic process	biological_process	0.45988	1	2	130	214	19425	ENSCHIG00000023475,ENSCHIG00000026231
GO:0017016	Ras GTPase binding	molecular_function	0.45999	1	1	130	64	19425	ENSCHIG00000011011
GO:0031267	small GTPase binding	molecular_function	0.46367	1	1	130	65	19425	ENSCHIG00000011011
GO:0051020	GTPase binding	molecular_function	0.46367	1	1	130	65	19425	ENSCHIG00000011011
GO:0051128	regulation of cellular component organization	biological_process	0.46367	1	2	130	222	19425	ENSCHIG00000020968,ENSCHIG00000020385
GO:0019220	regulation of phosphate metabolic process	biological_process	0.46453	1	3	130	313	19425	ENSCHIG00000020968,ENSCHIG00000006614,ENSCHIG00000013673
GO:0009653	anatomical structure morphogenesis	biological_process	0.46506	1	2	130	198	19425	ENSCHIG00000020968,ENSCHIG00000020385
GO:0032446	protein modification by small protein conjugation	biological_process	0.4655	1	2	130	205	19425	ENSCHIG00000015322,ENSCHIG00000014437
GO:0051174	regulation of phosphorus metabolic process	biological_process	0.46645	1	3	130	314	19425	ENSCHIG00000020968,ENSCHIG00000006614,ENSCHIG00000013673
GO:0016044	cellular membrane organization	biological_process	0.4669	1	1	130	82	19425	ENSCHIG00000010009
GO:0031226	intrinsic to plasma membrane	cellular_component	0.47057	1	3	130	308	19425	ENSCHIG00000014717,ENSCHIG00000011199,ENSCHIG00000024883
GO:0016055	Wnt receptor signaling pathway	biological_process	0.47158	1	1	130	90	19425	ENSCHIG00000020385
GO:0043549	regulation of kinase activity	biological_process	0.4734	1	1	130	101	19425	ENSCHIG00000020968
GO:0009967	positive regulation of signal transduction	biological_process	0.47647	1	1	130	96	19425	ENSCHIG00000020968
GO:0048858	cell projection morphogenesis	biological_process	0.47781	1	1	130	78	19425	ENSCHIG00000020385
GO:0015085	calcium ion transmembrane transporter activity	molecular_function	0.47822	1	1	130	63	19425	ENSCHIG00000023789
GO:0051641	cellular localization	biological_process	0.4784	1	5	130	616	19425	ENSCHIG00000011011,ENSCHIG00000021029,ENSCHIG00000008651,ENSCHIG00000023789,ENSCHIG00000023942
GO:0042995	cell projection	cellular_component	0.47872	1	1	130	79	19425	ENSCHIG00000020385
GO:0051338	regulation of transferase activity	biological_process	0.4798	1	1	130	103	19425	ENSCHIG00000020968
GO:0023056	positive regulation of signaling	biological_process	0.48051	1	1	130	97	19425	ENSCHIG00000020968
GO:0045893	positive regulation of transcription, DNA-dependent	biological_process	0.48092	1	1	130	91	19425	ENSCHIG00000020968
GO:0045934	negative regulation of nucleobase-containing compound metabolic process	biological_process	0.4821	1	1	130	112	19425	ENSCHIG00000020968
GO:0044087	regulation of cellular component biogenesis	biological_process	0.48235	1	1	130	96	19425	ENSCHIG00000020385
GO:0010647	positive regulation of cell communication	biological_process	0.48521	1	1	130	99	19425	ENSCHIG00000020968
GO:0016787	hydrolase activity	molecular_function	0.48577	1	17	130	2189	19425	ENSCHIG00000010205,ENSCHIG00000008651,ENSCHIG00000015980,ENSCHIG00000006384,ENSCHIG00000014364,ENSCHIG00000013977,ENSCHIG00000001865,ENSCHIG00000024308,ENSCHIG00000017991,ENSCHIG00000027074,ENSCHIG00000001675,ENSCHIG00000022130,ENSCHIG00000020219,ENSCHIG00000023910,ENSCHIG00000021089,XLOC_039443,ENSCHIG00000014953
GO:0051172	negative regulation of nitrogen compound metabolic process	biological_process	0.48606	1	1	130	114	19425	ENSCHIG00000020968
GO:0016817	hydrolase activity, acting on acid anhydrides	molecular_function	0.48617	1	6	130	728	19425	ENSCHIG00000008651,ENSCHIG00000001865,ENSCHIG00000001675,ENSCHIG00000013977,XLOC_039443,ENSCHIG00000023910
GO:0015081	sodium ion transmembrane transporter activity	molecular_function	0.48689	1	1	130	75	19425	ENSCHIG00000026032
GO:0034702	ion channel complex	cellular_component	0.48699	1	1	130	82	19425	ENSCHIG00000011199
GO:0032990	cell part morphogenesis	biological_process	0.48781	1	1	130	80	19425	ENSCHIG00000020385
GO:0001932	regulation of protein phosphorylation	biological_process	0.48941	1	1	130	107	19425	ENSCHIG00000020968
GO:0051254	positive regulation of RNA metabolic process	biological_process	0.49066	1	1	130	95	19425	ENSCHIG00000020968
GO:0090305	nucleic acid phosphodiester bond hydrolysis	biological_process	0.4924	1	1	130	110	19425	ENSCHIG00000022130
GO:0006887	exocytosis	biological_process	0.49333	1	1	130	81	19425	ENSCHIG00000011011
GO:0048583	regulation of response to stimulus	biological_process	0.4975	1	4	130	478	19425	ENSCHIG00000026696,ENSCHIG00000020968,ENSCHIG00000014437,ENSCHIG00000020385
GO:0051015	actin filament binding	molecular_function	0.49801	1	1	130	72	19425	ENSCHIG00000026793
GO:0044085	cellular component biogenesis	biological_process	0.49834	1	4	130	586	19425	ENSCHIG00000016358,ENSCHIG00000010009,ENSCHIG00000000023,ENSCHIG00000020385
GO:0050794	regulation of cellular process	biological_process	0.49931	1	32	130	4900	19425	ENSCHIG00000023819,ENSCHIG00000027054,ENSCHIG00000001675,ENSCHIG00000013176,ENSCHIG00000002096,ENSCHIG00000017316,ENSCHIG00000021715,ENSCHIG00000005050,ENSCHIG00000021567,ENSCHIG00000019258,ENSCHIG00000008651,ENSCHIG00000019111,ENSCHIG00000020292,ENSCHIG00000015322,ENSCHIG00000014437,ENSCHIG00000013977,ENSCHIG00000024967,ENSCHIG00000010900,ENSCHIG00000020219,ENSCHIG00000026905,ENSCHIG00000023789,…
GO:0010628	positive regulation of gene expression	biological_process	0.50247	1	1	130	99	19425	ENSCHIG00000020968
GO:0034654	nucleobase-containing compound biosynthetic process	biological_process	0.50367	1	12	130	1759	19425	ENSCHIG00000022728,ENSCHIG00000010900,ENSCHIG00000019258,ENSCHIG00000015980,ENSCHIG00000012599,ENSCHIG00000020968,ENSCHIG00000014663,ENSCHIG00000021273,ENSCHIG00000005050,ENSCHIG00000021567,ENSCHIG00000020292,ENSCHIG00000023693
GO:2000113	negative regulation of cellular macromolecule biosynthetic process	biological_process	0.50368	1	1	130	117	19425	ENSCHIG00000020968
GO:0005230	extracellular ligand-gated ion channel activity	molecular_function	0.50802	1	1	130	74	19425	ENSCHIG00000024883
GO:0042127	regulation of cell proliferation	biological_process	0.50943	1	1	130	102	19425	ENSCHIG00000020968
GO:0006810	transport	biological_process	0.50971	1	15	130	1960	19425	ENSCHIG00000026905,ENSCHIG00000011011,ENSCHIG00000018753,ENSCHIG00000021459,ENSCHIG00000019111,ENSCHIG00000014717,ENSCHIG00000023789,ENSCHIG00000023942,ENSCHIG00000026032,ENSCHIG00000011199,ENSCHIG00000021029,ENSCHIG00000014819,ENSCHIG00000012599,ENSCHIG00000008651,ENSCHIG00000024883
GO:0010558	negative regulation of macromolecule biosynthetic process	biological_process	0.51198	1	1	130	120	19425	ENSCHIG00000020968
GO:0019199	transmembrane receptor protein kinase activity	molecular_function	0.51271	1	1	130	70	19425	ENSCHIG00000016323
GO:0051234	establishment of localization	biological_process	0.51526	1	15	130	1966	19425	ENSCHIG00000026032,ENSCHIG00000011199,ENSCHIG00000021029,ENSCHIG00000014819,ENSCHIG00000012599,ENSCHIG00000008651,ENSCHIG00000024883,ENSCHIG00000026905,ENSCHIG00000011011,ENSCHIG00000018753,ENSCHIG00000019111,ENSCHIG00000021459,ENSCHIG00000014717,ENSCHIG00000023789,ENSCHIG00000023942
GO:0045935	positive regulation of nucleobase-containing compound metabolic process	biological_process	0.51636	1	1	130	102	19425	ENSCHIG00000020968
GO:0043414	macromolecule methylation	biological_process	0.51784	1	1	130	104	19425	ENSCHIG00000007982
GO:0042325	regulation of phosphorylation	biological_process	0.51825	1	1	130	118	19425	ENSCHIG00000020968
GO:0016042	lipid catabolic process	biological_process	0.52035	1	1	130	92	19425	ENSCHIG00000010205
GO:0007275	multicellular organismal development	biological_process	0.52055	1	4	130	516	19425	ENSCHIG00000020968,ENSCHIG00000017544,ENSCHIG00000021715,ENSCHIG00000005050
GO:0009199	ribonucleoside triphosphate metabolic process	biological_process	0.52278	1	2	130	207	19425	ENSCHIG00000023693,ENSCHIG00000012599
GO:0009057	macromolecule catabolic process	biological_process	0.52348	1	2	130	248	19425	ENSCHIG00000006614,ENSCHIG00000022130
GO:0010557	positive regulation of macromolecule biosynthetic process	biological_process	0.52468	1	1	130	106	19425	ENSCHIG00000020968
GO:0043168	anion binding	molecular_function	0.52635	1	17	130	2076	19425	ENSCHIG00000024376,ENSCHIG00000025820,ENSCHIG00000012493,ENSCHIG00000001675,ENSCHIG00000023910,ENSCHIG00000024271,ENSCHIG00000027054,ENSCHIG00000023942,ENSCHIG00000013977,ENSCHIG00000016323,ENSCHIG00000001865,ENSCHIG00000020694,ENSCHIG00000023693,ENSCHIG00000024883,ENSCHIG00000010205,ENSCHIG00000008651,ENSCHIG00000025391
GO:0051173	positive regulation of nitrogen compound metabolic process	biological_process	0.52805	1	1	130	106	19425	ENSCHIG00000020968
GO:0009891	positive regulation of biosynthetic process	biological_process	0.53282	1	1	130	109	19425	ENSCHIG00000020968
GO:0031328	positive regulation of cellular biosynthetic process	biological_process	0.53282	1	1	130	109	19425	ENSCHIG00000020968
GO:0042221	response to chemical stimulus	biological_process	0.53348	1	5	130	1159	19425	ENSCHIG00000024883,ENSCHIG00000013176,ENSCHIG00000022728,ENSCHIG00000020292,ENSCHIG00000020968
GO:0000287	magnesium ion binding	molecular_function	0.53474	1	1	130	96	19425	ENSCHIG00000008651
GO:0048878	chemical homeostasis	biological_process	0.53508	1	1	130	108	19425	ENSCHIG00000023789
GO:0019438	aromatic compound biosynthetic process	biological_process	0.53531	1	12	130	1797	19425	ENSCHIG00000020968,ENSCHIG00000015980,ENSCHIG00000019258,ENSCHIG00000012599,ENSCHIG00000022728,ENSCHIG00000010900,ENSCHIG00000023693,ENSCHIG00000020292,ENSCHIG00000021273,ENSCHIG00000005050,ENSCHIG00000021567,ENSCHIG00000014663
GO:2000026	regulation of multicellular organismal development	biological_process	0.53818	1	1	130	101	19425	ENSCHIG00000021715
GO:0009141	nucleoside triphosphate metabolic process	biological_process	0.53893	1	2	130	217	19425	ENSCHIG00000012599,ENSCHIG00000023693
GO:0016569	covalent chromatin modification	biological_process	0.54119	1	1	130	103	19425	ENSCHIG00000020968
GO:0016570	histone modification	biological_process	0.54119	1	1	130	103	19425	ENSCHIG00000020968
GO:0006461	protein complex assembly	biological_process	0.54141	1	2	130	274	19425	ENSCHIG00000016358,ENSCHIG00000000023
GO:0070271	protein complex biogenesis	biological_process	0.54202	1	2	130	275	19425	ENSCHIG00000000023,ENSCHIG00000016358
GO:0036094	small molecule binding	molecular_function	0.54341	1	16	130	1991	19425	ENSCHIG00000008651,ENSCHIG00000010205,ENSCHIG00000024883,ENSCHIG00000025391,ENSCHIG00000016323,ENSCHIG00000001865,ENSCHIG00000013977,ENSCHIG00000020694,ENSCHIG00000023693,ENSCHIG00000001675,ENSCHIG00000024271,ENSCHIG00000027054,ENSCHIG00000023910,ENSCHIG00000025820,ENSCHIG00000024376,ENSCHIG00000012493
GO:0051276	chromosome organization	biological_process	0.54606	1	2	130	264	19425	ENSCHIG00000020968,ENSCHIG00000008651
GO:0044767	single-organism developmental process	biological_process	0.54767	1	3	130	377	19425	ENSCHIG00000020968,ENSCHIG00000021715,ENSCHIG00000020385
GO:0018130	heterocycle biosynthetic process	biological_process	0.54776	1	12	130	1811	19425	ENSCHIG00000020968,ENSCHIG00000019258,ENSCHIG00000015980,ENSCHIG00000012599,ENSCHIG00000022728,ENSCHIG00000010900,ENSCHIG00000020292,ENSCHIG00000023693,ENSCHIG00000021273,ENSCHIG00000021567,ENSCHIG00000005050,ENSCHIG00000014663
GO:0005886	plasma membrane	cellular_component	0.54926	1	8	130	1481	19425	ENSCHIG00000008651,ENSCHIG00000013176,ENSCHIG00000009635,ENSCHIG00000024883,ENSCHIG00000024967,ENSCHIG00000011199,ENSCHIG00000010009,ENSCHIG00000014717
GO:0006508	proteolysis	biological_process	0.55009	1	5	130	668	19425	ENSCHIG00000014364,ENSCHIG00000014953,ENSCHIG00000027074,ENSCHIG00000017991,ENSCHIG00000024308
GO:0072509	divalent inorganic cation transmembrane transporter activity	molecular_function	0.55087	1	1	130	82	19425	ENSCHIG00000023789
GO:0031327	negative regulation of cellular biosynthetic process	biological_process	0.55147	1	1	130	131	19425	ENSCHIG00000020968
GO:0031399	regulation of protein modification process	biological_process	0.5517	1	1	130	131	19425	ENSCHIG00000020968
GO:0009890	negative regulation of biosynthetic process	biological_process	0.55512	1	1	130	133	19425	ENSCHIG00000020968
GO:0016053	organic acid biosynthetic process	biological_process	0.5587	1	1	130	113	19425	ENSCHIG00000023475
GO:0046394	carboxylic acid biosynthetic process	biological_process	0.5587	1	1	130	113	19425	ENSCHIG00000023475
GO:0004930	G-protein coupled receptor activity	molecular_function	0.55901	1	4	130	1076	19425	ENSCHIG00000024967,ENSCHIG00000013176,ENSCHIG00000002096,ENSCHIG00000017316
GO:0044281	small molecule metabolic process	biological_process	0.56095	1	6	130	807	19425	ENSCHIG00000015980,ENSCHIG00000023693,ENSCHIG00000012599,ENSCHIG00000023475,ENSCHIG00000026231,ENSCHIG00000014663
GO:0004175	endopeptidase activity	molecular_function	0.56309	1	3	130	417	19425	ENSCHIG00000017991,ENSCHIG00000027074,ENSCHIG00000024308
GO:0032991	macromolecular complex	cellular_component	0.56373	1	13	130	2343	19425	ENSCHIG00000000019,ENSCHIG00000026231,ENSCHIG00000000032,ENSCHIG00000020411,ENSCHIG00000000035,ENSCHIG00000007340,ENSCHIG00000021273,ENSCHIG00000000006,ENSCHIG00000000023,ENSCHIG00000006614,ENSCHIG00000008651,ENSCHIG00000012599,ENSCHIG00000011199
GO:0008283	cell proliferation	biological_process	0.56521	1	1	130	120	19425	ENSCHIG00000020968
GO:1901362	organic cyclic compound biosynthetic process	biological_process	0.56524	1	12	130	1834	19425	ENSCHIG00000020968,ENSCHIG00000012599,ENSCHIG00000015980,ENSCHIG00000019258,ENSCHIG00000010900,ENSCHIG00000022728,ENSCHIG00000020292,ENSCHIG00000023693,ENSCHIG00000021567,ENSCHIG00000005050,ENSCHIG00000021273,ENSCHIG00000014663
GO:0000226	microtubule cytoskeleton organization	biological_process	0.56593	1	1	130	107	19425	ENSCHIG00000016358
GO:0007017	microtubule-based process	biological_process	0.56647	1	2	130	235	19425	ENSCHIG00000016358,ENSCHIG00000016814
GO:0006366	transcription from RNA polymerase II promoter	biological_process	0.56782	1	2	130	286	19425	ENSCHIG00000021273,ENSCHIG00000020968
GO:0061024	membrane organization	biological_process	0.56838	1	1	130	110	19425	ENSCHIG00000010009
GO:0034655	nucleobase-containing compound catabolic process	biological_process	0.56871	1	2	130	212	19425	ENSCHIG00000014663,ENSCHIG00000022130
GO:0015629	actin cytoskeleton	cellular_component	0.57431	1	1	130	104	19425	ENSCHIG00000026793
GO:0032553	ribonucleotide binding	molecular_function	0.57844	1	14	130	1760	19425	ENSCHIG00000008651,ENSCHIG00000024883,ENSCHIG00000001675,ENSCHIG00000024271,ENSCHIG00000027054,ENSCHIG00000025391,ENSCHIG00000023910,ENSCHIG00000025820,ENSCHIG00000001865,ENSCHIG00000016323,ENSCHIG00000013977,ENSCHIG00000024376,ENSCHIG00000012493,ENSCHIG00000023693
GO:0009987	cellular process	biological_process	0.57871	1	70	130	10561	19425	ENSCHIG00000020292,ENSCHIG00000019111,ENSCHIG00000023942,ENSCHIG00000026231,ENSCHIG00000013977,ENSCHIG00000008651,ENSCHIG00000002096,ENSCHIG00000007340,ENSCHIG00000014663,ENSCHIG00000000035,ENSCHIG00000025853,ENSCHIG00000023819,ENSCHIG00000013176,ENSCHIG00000001675,ENSCHIG00000026696,ENSCHIG00000016824,ENSCHIG00000020411,ENSCHIG00000011199,ENSCHIG00000020968,ENSCHIG00000016621,ENSCHIG00000015980,…
GO:0003712	transcription cofactor activity	molecular_function	0.58086	1	1	130	123	19425	ENSCHIG00000015991
GO:0004518	nuclease activity	molecular_function	0.58345	1	1	130	134	19425	ENSCHIG00000022130
GO:0000989	transcription factor binding transcription factor activity	molecular_function	0.58444	1	1	130	124	19425	ENSCHIG00000015991
GO:0009611	response to wounding	biological_process	0.59026	1	1	130	155	19425	ENSCHIG00000002096
GO:0000988	protein binding transcription factor activity	molecular_function	0.59319	1	1	130	127	19425	ENSCHIG00000015991
GO:0000902	cell morphogenesis	biological_process	0.59473	1	1	130	109	19425	ENSCHIG00000020385
GO:0000166	nucleotide binding	molecular_function	0.59544	1	15	130	1918	19425	ENSCHIG00000025820,ENSCHIG00000016323,ENSCHIG00000001865,ENSCHIG00000013977,ENSCHIG00000024376,ENSCHIG00000012493,ENSCHIG00000020694,ENSCHIG00000023693,ENSCHIG00000008651,ENSCHIG00000024883,ENSCHIG00000001675,ENSCHIG00000027054,ENSCHIG00000025391,ENSCHIG00000024271,ENSCHIG00000023910
GO:1901265	nucleoside phosphate binding	molecular_function	0.59544	1	15	130	1918	19425	ENSCHIG00000013977,ENSCHIG00000024376,ENSCHIG00000025820,ENSCHIG00000016323,ENSCHIG00000001865,ENSCHIG00000020694,ENSCHIG00000023693,ENSCHIG00000012493,ENSCHIG00000001675,ENSCHIG00000024883,ENSCHIG00000008651,ENSCHIG00000023910,ENSCHIG00000027054,ENSCHIG00000025391,ENSCHIG00000024271
GO:0017111	nucleoside-triphosphatase activity	molecular_function	0.59588	1	5	130	674	19425	ENSCHIG00000023910,ENSCHIG00000013977,ENSCHIG00000001675,ENSCHIG00000008651,ENSCHIG00000001865
GO:0016311	dephosphorylation	biological_process	0.59609	1	2	130	259	19425	ENSCHIG00000013673,ENSCHIG00000006614
GO:0071944	cell periphery	cellular_component	0.60018	1	8	130	1529	19425	ENSCHIG00000009635,ENSCHIG00000024883,ENSCHIG00000024967,ENSCHIG00000008651,ENSCHIG00000013176,ENSCHIG00000010009,ENSCHIG00000011199,ENSCHIG00000014717
GO:0007018	microtubule-based movement	biological_process	0.60171	1	1	130	94	19425	ENSCHIG00000016814
GO:0030030	cell projection organization	biological_process	0.60312	1	1	130	112	19425	ENSCHIG00000020385
GO:0043229	intracellular organelle	cellular_component	0.60691	1	25	130	4168	19425	ENSCHIG00000021567,ENSCHIG00000005050,ENSCHIG00000007340,ENSCHIG00000000035,ENSCHIG00000000032,ENSCHIG00000025853,ENSCHIG00000014493,ENSCHIG00000000006,ENSCHIG00000010900,ENSCHIG00000010009,ENSCHIG00000026793,ENSCHIG00000021029,ENSCHIG00000021273,ENSCHIG00000023942,ENSCHIG00000020411,ENSCHIG00000026231,ENSCHIG00000000019,ENSCHIG00000000023,ENSCHIG00000020694,ENSCHIG00000020292,ENSCHIG00000008651,…
GO:0043226	organelle	cellular_component	0.60822	1	25	130	4170	19425	ENSCHIG00000000006,ENSCHIG00000014493,ENSCHIG00000005050,ENSCHIG00000021567,ENSCHIG00000007340,ENSCHIG00000000035,ENSCHIG00000000032,ENSCHIG00000025853,ENSCHIG00000010009,ENSCHIG00000026793,ENSCHIG00000021029,ENSCHIG00000010900,ENSCHIG00000000023,ENSCHIG00000020292,ENSCHIG00000020694,ENSCHIG00000021273,ENSCHIG00000023942,ENSCHIG00000020411,ENSCHIG00000026231,ENSCHIG00000000019,ENSCHIG00000016621,…
GO:0046907	intracellular transport	biological_process	0.60903	1	3	130	439	19425	ENSCHIG00000011011,ENSCHIG00000021029,ENSCHIG00000023789
GO:0005576	extracellular region	cellular_component	0.61201	1	5	130	902	19425	ENSCHIG00000020968,ENSCHIG00000024308,ENSCHIG00000026626,ENSCHIG00000015928,ENSCHIG00000010778
GO:0032989	cellular component morphogenesis	biological_process	0.61499	1	1	130	115	19425	ENSCHIG00000020385
GO:0000139	Golgi membrane	cellular_component	0.61636	1	1	130	134	19425	ENSCHIG00000010009
GO:0044270	cellular nitrogen compound catabolic process	biological_process	0.61881	1	2	130	234	19425	ENSCHIG00000014663,ENSCHIG00000022130
GO:0019439	aromatic compound catabolic process	biological_process	0.61991	1	2	130	235	19425	ENSCHIG00000014663,ENSCHIG00000022130
GO:0016462	pyrophosphatase activity	molecular_function	0.61999	1	5	130	695	19425	ENSCHIG00000008651,ENSCHIG00000001865,ENSCHIG00000001675,ENSCHIG00000013977,ENSCHIG00000023910
GO:0005198	structural molecule activity	molecular_function	0.62336	1	3	130	722	19425	ENSCHIG00000007340,ENSCHIG00000026793,ENSCHIG00000009616
GO:0046700	heterocycle catabolic process	biological_process	0.62337	1	2	130	236	19425	ENSCHIG00000014663,ENSCHIG00000022130
GO:0007166	cell surface receptor signaling pathway	biological_process	0.62517	1	8	130	1670	19425	ENSCHIG00000016323,ENSCHIG00000002096,ENSCHIG00000017316,ENSCHIG00000024967,ENSCHIG00000024883,ENSCHIG00000013176,ENSCHIG00000020385,ENSCHIG00000020968
GO:0016818	hydrolase activity, acting on acid anhydrides, in phosphorus-containing anhydrides	molecular_function	0.63005	1	5	130	704	19425	ENSCHIG00000023910,ENSCHIG00000008651,ENSCHIG00000001865,ENSCHIG00000001675,ENSCHIG00000013977
GO:0042981	regulation of apoptotic process	biological_process	0.6303	1	1	130	168	19425	ENSCHIG00000021715
GO:0043067	regulation of programmed cell death	biological_process	0.6303	1	1	130	168	19425	ENSCHIG00000021715
GO:0010941	regulation of cell death	biological_process	0.63267	1	1	130	170	19425	ENSCHIG00000021715
GO:0051179	localization	biological_process	0.6334	1	15	130	2125	19425	ENSCHIG00000023789,ENSCHIG00000023942,ENSCHIG00000011011,ENSCHIG00000026905,ENSCHIG00000014717,ENSCHIG00000021459,ENSCHIG00000019111,ENSCHIG00000018753,ENSCHIG00000008651,ENSCHIG00000024883,ENSCHIG00000026032,ENSCHIG00000011199,ENSCHIG00000012599,ENSCHIG00000014819,ENSCHIG00000021029
GO:0044248	cellular catabolic process	biological_process	0.63569	1	4	130	555	19425	ENSCHIG00000026231,ENSCHIG00000006614,ENSCHIG00000022130,ENSCHIG00000014663
GO:0031324	negative regulation of cellular metabolic process	biological_process	0.63601	1	1	130	174	19425	ENSCHIG00000020968
GO:1901361	organic cyclic compound catabolic process	biological_process	0.63806	1	2	130	244	19425	ENSCHIG00000022130,ENSCHIG00000014663
GO:0070647	protein modification by small protein conjugation or removal	biological_process	0.64471	1	2	130	284	19425	ENSCHIG00000014437,ENSCHIG00000015322
GO:0009150	purine ribonucleotide metabolic process	biological_process	0.64604	1	2	130	263	19425	ENSCHIG00000012599,ENSCHIG00000015980
GO:0016568	chromatin modification	biological_process	0.64649	1	1	130	135	19425	ENSCHIG00000020968
GO:0046578	regulation of Ras protein signal transduction	biological_process	0.64975	1	1	130	103	19425	ENSCHIG00000026696
GO:0048584	positive regulation of response to stimulus	biological_process	0.65174	1	1	130	167	19425	ENSCHIG00000020968
GO:0003779	actin binding	molecular_function	0.65259	1	2	130	258	19425	ENSCHIG00000026793,ENSCHIG00000010063
GO:0016482	cytoplasmic transport	biological_process	0.6526	1	1	130	158	19425	ENSCHIG00000023789
GO:0005083	small GTPase regulator activity	molecular_function	0.65272	1	1	130	104	19425	ENSCHIG00000026696
GO:0044424	intracellular part	cellular_component	0.6556	1	29	130	4875	19425	ENSCHIG00000021273,ENSCHIG00000026231,ENSCHIG00000000019,ENSCHIG00000023942,ENSCHIG00000020411,ENSCHIG00000000023,ENSCHIG00000020694,ENSCHIG00000020292,ENSCHIG00000020385,ENSCHIG00000022728,ENSCHIG00000008651,ENSCHIG00000006614,ENSCHIG00000016621,ENSCHIG00000019258,ENSCHIG00000025820,ENSCHIG00000007340,ENSCHIG00000021567,ENSCHIG00000005050,ENSCHIG00000000032,ENSCHIG00000025853,ENSCHIG00000014663,…
GO:0005543	phospholipid binding	molecular_function	0.65631	1	1	130	120	19425	ENSCHIG00000023942
GO:0019899	enzyme binding	molecular_function	0.66208	1	1	130	125	19425	ENSCHIG00000011011
GO:0006163	purine nucleotide metabolic process	biological_process	0.66313	1	2	130	273	19425	ENSCHIG00000015980,ENSCHIG00000012599
GO:0001883	purine nucleoside binding	molecular_function	0.66562	1	13	130	1734	19425	ENSCHIG00000024376,ENSCHIG00000013977,ENSCHIG00000025820,ENSCHIG00000001865,ENSCHIG00000016323,ENSCHIG00000023693,ENSCHIG00000012493,ENSCHIG00000001675,ENSCHIG00000024883,ENSCHIG00000008651,ENSCHIG00000023910,ENSCHIG00000027054,ENSCHIG00000024271
GO:0032550	purine ribonucleoside binding	molecular_function	0.66562	1	13	130	1734	19425	ENSCHIG00000001675,ENSCHIG00000024883,ENSCHIG00000008651,ENSCHIG00000023910,ENSCHIG00000024271,ENSCHIG00000027054,ENSCHIG00000013977,ENSCHIG00000024376,ENSCHIG00000016323,ENSCHIG00000025820,ENSCHIG00000001865,ENSCHIG00000023693,ENSCHIG00000012493
GO:0035639	purine ribonucleoside triphosphate binding	molecular_function	0.66562	1	13	130	1734	19425	ENSCHIG00000023910,ENSCHIG00000027054,ENSCHIG00000024271,ENSCHIG00000001675,ENSCHIG00000024883,ENSCHIG00000008651,ENSCHIG00000023693,ENSCHIG00000012493,ENSCHIG00000024376,ENSCHIG00000013977,ENSCHIG00000025820,ENSCHIG00000016323,ENSCHIG00000001865
GO:0032549	ribonucleoside binding	molecular_function	0.66845	1	13	130	1737	19425	ENSCHIG00000023693,ENSCHIG00000012493,ENSCHIG00000013977,ENSCHIG00000024376,ENSCHIG00000016323,ENSCHIG00000025820,ENSCHIG00000001865,ENSCHIG00000023910,ENSCHIG00000024271,ENSCHIG00000027054,ENSCHIG00000001675,ENSCHIG00000024883,ENSCHIG00000008651
GO:0001882	nucleoside binding	molecular_function	0.67006	1	13	130	1738	19425	ENSCHIG00000024883,ENSCHIG00000001675,ENSCHIG00000008651,ENSCHIG00000023910,ENSCHIG00000024271,ENSCHIG00000027054,ENSCHIG00000013977,ENSCHIG00000024376,ENSCHIG00000025820,ENSCHIG00000001865,ENSCHIG00000016323,ENSCHIG00000023693,ENSCHIG00000012493
GO:0048856	anatomical structure development	biological_process	0.67007	1	3	130	447	19425	ENSCHIG00000020385,ENSCHIG00000021715,ENSCHIG00000020968
GO:0044431	Golgi apparatus part	cellular_component	0.67176	1	1	130	152	19425	ENSCHIG00000010009
GO:0019752	carboxylic acid metabolic process	biological_process	0.67322	1	2	130	319	19425	ENSCHIG00000026231,ENSCHIG00000023475
GO:0016820	hydrolase activity, acting on acid anhydrides, catalyzing transmembrane movement of substances	molecular_function	0.67515	1	1	130	136	19425	XLOC_039443
GO:0044283	small molecule biosynthetic process	biological_process	0.67555	1	1	130	157	19425	ENSCHIG00000023475
GO:0032555	purine ribonucleotide binding	molecular_function	0.67645	1	13	130	1747	19425	ENSCHIG00000013977,ENSCHIG00000024376,ENSCHIG00000025820,ENSCHIG00000001865,ENSCHIG00000016323,ENSCHIG00000023693,ENSCHIG00000012493,ENSCHIG00000001675,ENSCHIG00000024883,ENSCHIG00000008651,ENSCHIG00000023910,ENSCHIG00000024271,ENSCHIG00000027054
GO:0032259	methylation	biological_process	0.67653	1	1	130	165	19425	ENSCHIG00000007982
GO:0004252	serine-type endopeptidase activity	molecular_function	0.67771	1	1	130	180	19425	ENSCHIG00000017991
GO:0005622	intracellular	cellular_component	0.68107	1	31	130	5209	19425	ENSCHIG00000012599,ENSCHIG00000021029,ENSCHIG00000010009,ENSCHIG00000026793,ENSCHIG00000001675,ENSCHIG00000010900,ENSCHIG00000000006,ENSCHIG00000014493,ENSCHIG00000014663,ENSCHIG00000000035,ENSCHIG00000025853,ENSCHIG00000000032,ENSCHIG00000005050,ENSCHIG00000021567,ENSCHIG00000025820,ENSCHIG00000007340,ENSCHIG00000019258,ENSCHIG00000016621,ENSCHIG00000006614,ENSCHIG00000008651,ENSCHIG00000022728,…
GO:0017076	purine nucleotide binding	molecular_function	0.68168	1	13	130	1755	19425	ENSCHIG00000008651,ENSCHIG00000024883,ENSCHIG00000001675,ENSCHIG00000024271,ENSCHIG00000027054,ENSCHIG00000023910,ENSCHIG00000025820,ENSCHIG00000016323,ENSCHIG00000001865,ENSCHIG00000013977,ENSCHIG00000024376,ENSCHIG00000012493,ENSCHIG00000023693
GO:0016773	phosphotransferase activity, alcohol group as acceptor	molecular_function	0.68384	1	5	130	639	19425	ENSCHIG00000027054,ENSCHIG00000012493,ENSCHIG00000025820,ENSCHIG00000016323,ENSCHIG00000021346
GO:0044711	single-organism biosynthetic process	biological_process	0.68625	1	1	130	161	19425	ENSCHIG00000023475
GO:0043436	oxoacid metabolic process	biological_process	0.68827	1	2	130	326	19425	ENSCHIG00000026231,ENSCHIG00000023475
GO:0072521	purine-containing compound metabolic process	biological_process	0.6884	1	2	130	289	19425	ENSCHIG00000015980,ENSCHIG00000012599
GO:0016829	lyase activity	molecular_function	0.69187	1	1	130	155	19425	ENSCHIG00000024032
GO:0006082	organic acid metabolic process	biological_process	0.69203	1	2	130	328	19425	ENSCHIG00000026231,ENSCHIG00000023475
GO:0032268	regulation of cellular protein metabolic process	biological_process	0.69719	1	1	130	188	19425	ENSCHIG00000020968
GO:1901363	heterocyclic compound binding	molecular_function	0.69753	1	32	130	5079	19425	ENSCHIG00000012493,ENSCHIG00000005050,ENSCHIG00000021567,ENSCHIG00000007340,ENSCHIG00000024376,ENSCHIG00000025853,ENSCHIG00000027054,ENSCHIG00000023910,ENSCHIG00000008632,ENSCHIG00000009635,ENSCHIG00000001675,ENSCHIG00000020292,ENSCHIG00000011133,ENSCHIG00000001865,ENSCHIG00000021273,ENSCHIG00000013977,ENSCHIG00000022958,ENSCHIG00000015991,ENSCHIG00000025391,ENSCHIG00000008651,ENSCHIG00000025820,…
GO:0042578	phosphoric ester hydrolase activity	molecular_function	0.69846	1	2	130	288	19425	ENSCHIG00000010205,ENSCHIG00000020219
GO:0010604	positive regulation of macromolecule metabolic process	biological_process	0.69995	1	1	130	172	19425	ENSCHIG00000020968
GO:0071822	protein complex subunit organization	biological_process	0.70008	1	2	130	361	19425	ENSCHIG00000016358,ENSCHIG00000000023
GO:0097159	organic cyclic compound binding	molecular_function	0.70115	1	32	130	5086	19425	ENSCHIG00000020411,ENSCHIG00000016323,ENSCHIG00000023693,ENSCHIG00000020694,ENSCHIG00000024883,ENSCHIG00000021307,ENSCHIG00000022728,ENSCHIG00000009483,ENSCHIG00000025820,ENSCHIG00000010900,ENSCHIG00000022316,ENSCHIG00000024271,ENSCHIG00000022958,ENSCHIG00000013977,ENSCHIG00000011133,ENSCHIG00000021273,ENSCHIG00000001865,ENSCHIG00000020292,ENSCHIG00000008651,ENSCHIG00000025391,ENSCHIG00000015991,…
GO:0008168	methyltransferase activity	molecular_function	0.70123	1	1	130	175	19425	ENSCHIG00000007982
GO:0043623	cellular protein complex assembly	biological_process	0.70156	1	1	130	178	19425	ENSCHIG00000000023
GO:0065003	macromolecular complex assembly	biological_process	0.70406	1	2	130	391	19425	ENSCHIG00000016358,ENSCHIG00000000023
GO:0005506	iron ion binding	molecular_function	0.70417	1	1	130	179	19425	ENSCHIG00000025642
GO:0051056	regulation of small GTPase mediated signal transduction	biological_process	0.70538	1	1	130	117	19425	ENSCHIG00000026696
GO:0007186	G-protein coupled receptor signaling pathway	biological_process	0.70718	1	4	130	1208	19425	ENSCHIG00000002096,ENSCHIG00000017316,ENSCHIG00000024967,ENSCHIG00000013176
GO:0031325	positive regulation of cellular metabolic process	biological_process	0.70945	1	1	130	177	19425	ENSCHIG00000020968
GO:0005789	endoplasmic reticulum membrane	cellular_component	0.71312	1	1	130	186	19425	ENSCHIG00000020694
GO:0007265	Ras protein signal transduction	biological_process	0.71525	1	1	130	130	19425	ENSCHIG00000026696
GO:0007600	sensory perception	biological_process	0.71649	1	2	130	812	19425	ENSCHIG00000020385,ENSCHIG00000013176
GO:0042175	nuclear outer membrane-endoplasmic reticulum membrane network	cellular_component	0.71765	1	1	130	188	19425	ENSCHIG00000020694
GO:0006325	chromatin organization	biological_process	0.7193	1	1	130	189	19425	ENSCHIG00000020968
GO:0044464	cell part	cellular_component	0.72048	1	38	130	6646	19425	ENSCHIG00000019258,ENSCHIG00000008651,ENSCHIG00000020292,ENSCHIG00000000023,ENSCHIG00000023942,ENSCHIG00000013977,ENSCHIG00000000019,ENSCHIG00000026231,ENSCHIG00000021273,ENSCHIG00000012599,ENSCHIG00000021029,ENSCHIG00000026793,ENSCHIG00000009635,ENSCHIG00000001675,ENSCHIG00000013176,ENSCHIG00000011011,ENSCHIG00000014493,ENSCHIG00000000035,ENSCHIG00000014663,ENSCHIG00000025853,ENSCHIG00000000032,…
GO:0051246	regulation of protein metabolic process	biological_process	0.72098	1	1	130	199	19425	ENSCHIG00000020968
GO:0009893	positive regulation of metabolic process	biological_process	0.72207	1	1	130	184	19425	ENSCHIG00000020968
GO:0048731	system development	biological_process	0.72299	1	2	130	332	19425	ENSCHIG00000020968,ENSCHIG00000021715
GO:0044432	endoplasmic reticulum part	cellular_component	0.7264	1	1	130	195	19425	ENSCHIG00000020694
GO:0008236	serine-type peptidase activity	molecular_function	0.72726	1	1	130	199	19425	ENSCHIG00000017991
GO:0017171	serine hydrolase activity	molecular_function	0.72726	1	1	130	199	19425	ENSCHIG00000017991
GO:0016741	transferase activity, transferring one-carbon groups	molecular_function	0.72803	1	1	130	187	19425	ENSCHIG00000007982
GO:0012505	endomembrane system	cellular_component	0.73107	1	2	130	370	19425	ENSCHIG00000010009,ENSCHIG00000020694
GO:0048523	negative regulation of cellular process	biological_process	0.73932	1	2	130	407	19425	ENSCHIG00000020968,ENSCHIG00000021715
GO:0005623	cell	cellular_component	0.73942	1	39	130	6847	19425	ENSCHIG00000014717,ENSCHIG00000020694,ENSCHIG00000020411,ENSCHIG00000011199,ENSCHIG00000016621,ENSCHIG00000022728,ENSCHIG00000020385,ENSCHIG00000024883,ENSCHIG00000006614,ENSCHIG00000000006,ENSCHIG00000023789,ENSCHIG00000025820,ENSCHIG00000010009,ENSCHIG00000010900,ENSCHIG00000024967,ENSCHIG00000000023,ENSCHIG00000020292,ENSCHIG00000021273,ENSCHIG00000023942,ENSCHIG00000013977,ENSCHIG00000026231,…
GO:0048522	positive regulation of cellular process	biological_process	0.74237	1	2	130	385	19425	ENSCHIG00000021715,ENSCHIG00000020968
GO:0016772	transferase activity, transferring phosphorus-containing groups	molecular_function	0.74317	1	6	130	861	19425	ENSCHIG00000021346,ENSCHIG00000025820,ENSCHIG00000016323,ENSCHIG00000012493,ENSCHIG00000027054,ENSCHIG00000023693
GO:0016071	mRNA metabolic process	biological_process	0.74414	1	1	130	204	19425	ENSCHIG00000020411
GO:0006996	organelle organization	biological_process	0.74555	1	5	130	852	19425	ENSCHIG00000008651,ENSCHIG00000020385,ENSCHIG00000016358,ENSCHIG00000020968,ENSCHIG00000015991
GO:0003677	DNA binding	molecular_function	0.75257	1	7	130	1325	19425	ENSCHIG00000005050,ENSCHIG00000010900,ENSCHIG00000021567,ENSCHIG00000009483,ENSCHIG00000021273,ENSCHIG00000022728,ENSCHIG00000020292
GO:0003735	structural constituent of ribosome	molecular_function	0.75325	1	1	130	454	19425	ENSCHIG00000007340
GO:0016301	kinase activity	molecular_function	0.75494	1	5	130	712	19425	ENSCHIG00000025820,ENSCHIG00000016323,ENSCHIG00000027054,ENSCHIG00000012493,ENSCHIG00000023693
GO:0005085	guanyl-nucleotide exchange factor activity	molecular_function	0.76	1	1	130	137	19425	ENSCHIG00000026696
GO:0005840	ribosome	cellular_component	0.76092	1	1	130	461	19425	ENSCHIG00000007340
GO:0006950	response to stress	biological_process	0.76507	1	3	130	661	19425	ENSCHIG00000002096,ENSCHIG00000014437,ENSCHIG00000024271
GO:0044446	intracellular organelle part	cellular_component	0.77183	1	10	130	1960	19425	ENSCHIG00000008651,ENSCHIG00000010009,ENSCHIG00000021029,ENSCHIG00000021273,ENSCHIG00000000019,ENSCHIG00000000032,ENSCHIG00000000035,ENSCHIG00000020411,ENSCHIG00000000006,ENSCHIG00000020694
GO:0008047	enzyme activator activity	molecular_function	0.7741	1	1	130	161	19425	ENSCHIG00000020968
GO:0006915	apoptotic process	biological_process	0.7748	1	1	130	229	19425	ENSCHIG00000021715
GO:0019222	regulation of metabolic process	biological_process	0.77566	1	12	130	2049	19425	ENSCHIG00000022958,ENSCHIG00000013673,ENSCHIG00000005050,ENSCHIG00000021567,ENSCHIG00000020292,ENSCHIG00000015928,ENSCHIG00000006614,ENSCHIG00000010900,ENSCHIG00000022728,ENSCHIG00000019258,ENSCHIG00000015742,ENSCHIG00000020968
GO:0009166	nucleotide catabolic process	biological_process	0.77606	1	1	130	152	19425	ENSCHIG00000014663
GO:0012501	programmed cell death	biological_process	0.77624	1	1	130	230	19425	ENSCHIG00000021715
GO:1901292	nucleoside phosphate catabolic process	biological_process	0.77863	1	1	130	154	19425	ENSCHIG00000014663
GO:0044422	organelle part	cellular_component	0.78243	1	10	130	1971	19425	ENSCHIG00000000035,ENSCHIG00000020411,ENSCHIG00000000019,ENSCHIG00000000032,ENSCHIG00000021273,ENSCHIG00000020694,ENSCHIG00000000006,ENSCHIG00000008651,ENSCHIG00000021029,ENSCHIG00000010009
GO:0006357	regulation of transcription from RNA polymerase II promoter	biological_process	0.79	1	1	130	232	19425	ENSCHIG00000020968
GO:0060255	regulation of macromolecule metabolic process	biological_process	0.79423	1	9	130	1652	19425	ENSCHIG00000020292,ENSCHIG00000021567,ENSCHIG00000005050,ENSCHIG00000022958,ENSCHIG00000020968,ENSCHIG00000019258,ENSCHIG00000022728,ENSCHIG00000010900,ENSCHIG00000006614
GO:0006468	protein phosphorylation	biological_process	0.79423	1	4	130	630	19425	ENSCHIG00000016323,ENSCHIG00000020968,ENSCHIG00000027054,ENSCHIG00000012493
GO:0044249	cellular biosynthetic process	biological_process	0.79813	1	15	130	2879	19425	ENSCHIG00000023693,ENSCHIG00000020292,ENSCHIG00000005050,ENSCHIG00000021567,ENSCHIG00000007340,ENSCHIG00000021273,ENSCHIG00000014663,ENSCHIG00000020968,ENSCHIG00000023475,ENSCHIG00000025391,ENSCHIG00000012599,ENSCHIG00000019258,ENSCHIG00000015980,ENSCHIG00000010900,ENSCHIG00000022728
GO:0016788	hydrolase activity, acting on ester bonds	molecular_function	0.80002	1	3	130	551	19425	ENSCHIG00000022130,ENSCHIG00000010205,ENSCHIG00000020219
GO:0015630	microtubule cytoskeleton	cellular_component	0.80061	1	1	130	204	19425	ENSCHIG00000008651
GO:0044265	cellular macromolecule catabolic process	biological_process	0.80063	1	1	130	224	19425	ENSCHIG00000022130
GO:0008219	cell death	biological_process	0.80436	1	1	130	251	19425	ENSCHIG00000021715
GO:0016265	death	biological_process	0.80436	1	1	130	251	19425	ENSCHIG00000021715
GO:0005794	Golgi apparatus	cellular_component	0.80817	1	1	130	220	19425	ENSCHIG00000010009
GO:0006351	transcription, DNA-dependent	biological_process	0.80859	1	8	130	1533	19425	ENSCHIG00000020292,ENSCHIG00000021273,ENSCHIG00000021567,ENSCHIG00000005050,ENSCHIG00000020968,ENSCHIG00000019258,ENSCHIG00000022728,ENSCHIG00000010900
GO:0031329	regulation of cellular catabolic process	biological_process	0.80898	1	1	130	176	19425	ENSCHIG00000006614
GO:0046434	organophosphate catabolic process	biological_process	0.80913	1	1	130	173	19425	ENSCHIG00000014663
GO:0005515	protein binding	molecular_function	0.81093	1	31	130	4571	19425	ENSCHIG00000010900,ENSCHIG00000017890,ENSCHIG00000027054,ENSCHIG00000024271,ENSCHIG00000026793,ENSCHIG00000010009,ENSCHIG00000021640,ENSCHIG00000023789,ENSCHIG00000026143,ENSCHIG00000024376,ENSCHIG00000021715,ENSCHIG00000011698,ENSCHIG00000016568,ENSCHIG00000011011,ENSCHIG00000010063,ENSCHIG00000008403,ENSCHIG00000006614,ENSCHIG00000010205,ENSCHIG00000025642,ENSCHIG00000025391,ENSCHIG00000015991,…
GO:0032774	RNA biosynthetic process	biological_process	0.81345	1	8	130	1540	19425	ENSCHIG00000020292,ENSCHIG00000021273,ENSCHIG00000005050,ENSCHIG00000021567,ENSCHIG00000020968,ENSCHIG00000019258,ENSCHIG00000022728,ENSCHIG00000010900
GO:0043933	macromolecular complex subunit organization	biological_process	0.81592	1	2	130	481	19425	ENSCHIG00000016358,ENSCHIG00000000023
GO:0009894	regulation of catabolic process	biological_process	0.81637	1	1	130	182	19425	ENSCHIG00000006614
GO:0010468	regulation of gene expression	biological_process	0.81739	1	8	130	1516	19425	ENSCHIG00000019258,ENSCHIG00000020968,ENSCHIG00000022728,ENSCHIG00000010900,ENSCHIG00000020292,ENSCHIG00000022958,ENSCHIG00000005050,ENSCHIG00000021567
GO:0005783	endoplasmic reticulum	cellular_component	0.81812	1	1	130	247	19425	ENSCHIG00000020694
GO:0048518	positive regulation of biological process	biological_process	0.81836	1	2	130	460	19425	ENSCHIG00000020968,ENSCHIG00000021715
GO:0009144	purine nucleoside triphosphate metabolic process	biological_process	0.82202	1	1	130	202	19425	ENSCHIG00000012599
GO:0009205	purine ribonucleoside triphosphate metabolic process	biological_process	0.82202	1	1	130	202	19425	ENSCHIG00000012599
GO:0016043	cellular component organization	biological_process	0.82323	1	7	130	1283	19425	ENSCHIG00000010009,ENSCHIG00000000023,ENSCHIG00000016358,ENSCHIG00000020968,ENSCHIG00000015991,ENSCHIG00000008651,ENSCHIG00000020385
GO:0003676	nucleic acid binding	molecular_function	0.82561	1	16	130	3217	19425	ENSCHIG00000007340,ENSCHIG00000009483,ENSCHIG00000005050,ENSCHIG00000021567,ENSCHIG00000022316,ENSCHIG00000008632,ENSCHIG00000010900,ENSCHIG00000009635,ENSCHIG00000021273,ENSCHIG00000011133,ENSCHIG00000022958,ENSCHIG00000020411,ENSCHIG00000020292,ENSCHIG00000022728,ENSCHIG00000021307,ENSCHIG00000015991
GO:0006355	regulation of transcription, DNA-dependent	biological_process	0.83335	1	7	130	1390	19425	ENSCHIG00000020292,ENSCHIG00000019258,ENSCHIG00000020968,ENSCHIG00000005050,ENSCHIG00000010900,ENSCHIG00000021567,ENSCHIG00000022728
GO:2001141	regulation of RNA biosynthetic process	biological_process	0.83367	1	7	130	1391	19425	ENSCHIG00000010900,ENSCHIG00000005050,ENSCHIG00000021567,ENSCHIG00000022728,ENSCHIG00000020968,ENSCHIG00000020292,ENSCHIG00000019258
GO:0046983	protein dimerization activity	molecular_function	0.83434	1	1	130	343	19425	ENSCHIG00000010900
GO:0034622	cellular macromolecular complex assembly	biological_process	0.83749	1	1	130	291	19425	ENSCHIG00000000023
GO:0043085	positive regulation of catalytic activity	biological_process	0.83804	1	1	130	202	19425	ENSCHIG00000020968
GO:0044237	cellular metabolic process	biological_process	0.83912	1	35	130	5861	19425	ENSCHIG00000024271,ENSCHIG00000023475,ENSCHIG00000022130,ENSCHIG00000010900,ENSCHIG00000025820,ENSCHIG00000015980,ENSCHIG00000020968,ENSCHIG00000006614,ENSCHIG00000022728,ENSCHIG00000023693,ENSCHIG00000016824,ENSCHIG00000020411,ENSCHIG00000013673,ENSCHIG00000016323,ENSCHIG00000012599,ENSCHIG00000015001,ENSCHIG00000027054,ENSCHIG00000012493,ENSCHIG00000000035,ENSCHIG00000014663,ENSCHIG00000000032,…
GO:0005488	binding	molecular_function	0.84042	1	71	130	10592	19425	ENSCHIG00000014437,ENSCHIG00000015322,ENSCHIG00000011133,ENSCHIG00000021273,ENSCHIG00000001865,ENSCHIG00000022958,ENSCHIG00000000019,ENSCHIG00000025391,ENSCHIG00000015991,ENSCHIG00000012941,XLOC_180588,ENSCHIG00000025642,ENSCHIG00000022338,ENSCHIG00000011011,ENSCHIG00000016568,ENSCHIG00000012493,ENSCHIG00000005050,ENSCHIG00000021567,ENSCHIG00000021715,ENSCHIG00000026793,ENSCHIG00000027054,ENSCHIG…
GO:0006886	intracellular protein transport	biological_process	0.84514	1	1	130	259	19425	ENSCHIG00000011011
GO:0009058	biosynthetic process	biological_process	0.84551	1	15	130	2984	19425	ENSCHIG00000014663,ENSCHIG00000007340,ENSCHIG00000021273,ENSCHIG00000005050,ENSCHIG00000021567,ENSCHIG00000023693,ENSCHIG00000020292,ENSCHIG00000022728,ENSCHIG00000010900,ENSCHIG00000015980,ENSCHIG00000019258,ENSCHIG00000012599,ENSCHIG00000025391,ENSCHIG00000023475,ENSCHIG00000020968
GO:0006955	immune response	biological_process	0.84591	1	1	130	340	19425	ENSCHIG00000023819
GO:0044451	nucleoplasm part	cellular_component	0.84683	1	1	130	255	19425	ENSCHIG00000021273
GO:0051252	regulation of RNA metabolic process	biological_process	0.84823	1	7	130	1416	19425	ENSCHIG00000020292,ENSCHIG00000019258,ENSCHIG00000020968,ENSCHIG00000010900,ENSCHIG00000005050,ENSCHIG00000021567,ENSCHIG00000022728
GO:0004984	olfactory receptor activity	molecular_function	0.85193	1	1	130	727	19425	ENSCHIG00000013176
GO:0007608	sensory perception of smell	biological_process	0.85193	1	1	130	727	19425	ENSCHIG00000013176
GO:0050911	detection of chemical stimulus involved in sensory perception of smell	biological_process	0.85193	1	1	130	727	19425	ENSCHIG00000013176
GO:0050907	detection of chemical stimulus involved in sensory perception	biological_process	0.85282	1	1	130	730	19425	ENSCHIG00000013176
GO:0009593	detection of chemical stimulus	biological_process	0.85559	1	1	130	732	19425	ENSCHIG00000013176
GO:0050906	detection of stimulus involved in sensory perception	biological_process	0.85587	1	1	130	732	19425	ENSCHIG00000013176
GO:0044093	positive regulation of molecular function	biological_process	0.85611	1	1	130	215	19425	ENSCHIG00000020968
GO:0007606	sensory perception of chemical stimulus	biological_process	0.85658	1	1	130	739	19425	ENSCHIG00000013176
GO:0016757	transferase activity, transferring glycosyl groups	molecular_function	0.85681	1	1	130	264	19425	ENSCHIG00000014663
GO:0042278	purine nucleoside metabolic process	biological_process	0.85955	1	1	130	233	19425	ENSCHIG00000012599
GO:0046128	purine ribonucleoside metabolic process	biological_process	0.85955	1	1	130	233	19425	ENSCHIG00000012599
GO:0071840	cellular component organization or biogenesis	biological_process	0.86164	1	7	130	1379	19425	ENSCHIG00000020385,ENSCHIG00000008651,ENSCHIG00000015991,ENSCHIG00000010009,ENSCHIG00000016358,ENSCHIG00000020968,ENSCHIG00000000023
GO:2000112	regulation of cellular macromolecule biosynthetic process	biological_process	0.86403	1	7	130	1448	19425	ENSCHIG00000022728,ENSCHIG00000005050,ENSCHIG00000021567,ENSCHIG00000010900,ENSCHIG00000020968,ENSCHIG00000019258,ENSCHIG00000020292
GO:1901565	organonitrogen compound catabolic process	biological_process	0.86432	1	1	130	223	19425	ENSCHIG00000026231
GO:0010556	regulation of macromolecule biosynthetic process	biological_process	0.86544	1	7	130	1452	19425	ENSCHIG00000020292,ENSCHIG00000019258,ENSCHIG00000020968,ENSCHIG00000005050,ENSCHIG00000010900,ENSCHIG00000021567,ENSCHIG00000022728
GO:0051606	detection of stimulus	biological_process	0.86713	1	1	130	742	19425	ENSCHIG00000013176
GO:0005654	nucleoplasm	cellular_component	0.86823	1	1	130	278	19425	ENSCHIG00000021273
GO:0005634	nucleus	cellular_component	0.87164	1	10	130	2086	19425	ENSCHIG00000021273,ENSCHIG00000005050,ENSCHIG00000021567,ENSCHIG00000020411,ENSCHIG00000020292,ENSCHIG00000022728,ENSCHIG00000010900,ENSCHIG00000008651,ENSCHIG00000016621,ENSCHIG00000019258
GO:0031326	regulation of cellular biosynthetic process	biological_process	0.87415	1	7	130	1473	19425	ENSCHIG00000005050,ENSCHIG00000021567,ENSCHIG00000010900,ENSCHIG00000022728,ENSCHIG00000020292,ENSCHIG00000019258,ENSCHIG00000020968
GO:0009889	regulation of biosynthetic process	biological_process	0.87435	1	7	130	1474	19425	ENSCHIG00000022728,ENSCHIG00000021567,ENSCHIG00000005050,ENSCHIG00000010900,ENSCHIG00000019258,ENSCHIG00000020292,ENSCHIG00000020968
GO:0030529	ribonucleoprotein complex	cellular_component	0.87497	1	1	130	570	19425	ENSCHIG00000007340
GO:0008092	cytoskeletal protein binding	molecular_function	0.875	1	2	130	417	19425	ENSCHIG00000010063,ENSCHIG00000026793
GO:0006928	cellular component movement	biological_process	0.87929	1	1	130	260	19425	ENSCHIG00000016814
GO:0004672	protein kinase activity	molecular_function	0.88025	1	3	130	553	19425	ENSCHIG00000027054,ENSCHIG00000012493,ENSCHIG00000016323
GO:1901576	organic substance biosynthetic process	biological_process	0.88209	1	14	130	2928	19425	ENSCHIG00000020292,ENSCHIG00000023693,ENSCHIG00000014663,ENSCHIG00000021273,ENSCHIG00000007340,ENSCHIG00000005050,ENSCHIG00000021567,ENSCHIG00000015980,ENSCHIG00000019258,ENSCHIG00000012599,ENSCHIG00000023475,ENSCHIG00000020968,ENSCHIG00000022728,ENSCHIG00000010900
GO:0006807	nitrogen compound metabolic process	biological_process	0.88226	1	17	130	3147	19425	ENSCHIG00000022728,ENSCHIG00000019258,ENSCHIG00000015980,ENSCHIG00000020968,ENSCHIG00000025391,ENSCHIG00000020411,ENSCHIG00000026231,ENSCHIG00000021273,ENSCHIG00000023693,ENSCHIG00000020292,ENSCHIG00000022130,ENSCHIG00000010900,ENSCHIG00000012599,ENSCHIG00000023475,ENSCHIG00000014663,ENSCHIG00000021567,ENSCHIG00000005050
GO:0016740	transferase activity	molecular_function	0.88256	1	10	130	1723	19425	ENSCHIG00000012493,ENSCHIG00000023693,ENSCHIG00000025820,ENSCHIG00000016323,ENSCHIG00000026143,ENSCHIG00000014663,ENSCHIG00000027054,ENSCHIG00000023475,ENSCHIG00000007982,ENSCHIG00000021346
GO:0005575	cellular_component	cellular_component	0.88354	1	68	130	11556	19425	ENSCHIG00000026905,ENSCHIG00000023789,ENSCHIG00000010009,ENSCHIG00000015928,ENSCHIG00000020411,ENSCHIG00000026626,ENSCHIG00000016621,ENSCHIG00000011199,ENSCHIG00000020968,ENSCHIG00000024883,ENSCHIG00000010778,ENSCHIG00000022728,ENSCHIG00000002096,ENSCHIG00000013878,ENSCHIG00000014493,ENSCHIG00000006029,ENSCHIG00000025853,ENSCHIG00000000035,ENSCHIG00000014663,ENSCHIG00000007340,ENSCHIG00000023910,…
GO:0033554	cellular response to stress	biological_process	0.88435	1	1	130	297	19425	ENSCHIG00000014437
GO:0007155	cell adhesion	biological_process	0.887	1	1	130	244	19425	ENSCHIG00000026793
GO:0022610	biological adhesion	biological_process	0.887	1	1	130	244	19425	ENSCHIG00000026793
GO:0044428	nuclear part	cellular_component	0.8934	1	2	130	551	19425	ENSCHIG00000020411,ENSCHIG00000021273
GO:0034613	cellular protein localization	biological_process	0.89428	1	1	130	306	19425	ENSCHIG00000011011
GO:0070727	cellular macromolecule localization	biological_process	0.89428	1	1	130	306	19425	ENSCHIG00000011011
GO:0031323	regulation of cellular metabolic process	biological_process	0.90056	1	9	130	1827	19425	ENSCHIG00000006614,ENSCHIG00000022728,ENSCHIG00000010900,ENSCHIG00000019258,ENSCHIG00000020968,ENSCHIG00000005050,ENSCHIG00000013673,ENSCHIG00000021567,ENSCHIG00000020292
GO:0044238	primary metabolic process	biological_process	0.90125	1	36	130	6148	19425	ENSCHIG00000024308,ENSCHIG00000021273,ENSCHIG00000026231,ENSCHIG00000014437,ENSCHIG00000020292,ENSCHIG00000015322,ENSCHIG00000025872,ENSCHIG00000019258,ENSCHIG00000007982,ENSCHIG00000021567,ENSCHIG00000005050,ENSCHIG00000007340,ENSCHIG00000014663,ENSCHIG00000012493,ENSCHIG00000021346,ENSCHIG00000027054,ENSCHIG00000012599,ENSCHIG00000015001,ENSCHIG00000016323,ENSCHIG00000016824,ENSCHIG00000020411,…
GO:0071704	organic substance metabolic process	biological_process	0.90579	1	37	130	6323	19425	ENSCHIG00000025820,ENSCHIG00000014953,ENSCHIG00000022130,ENSCHIG00000010900,ENSCHIG00000023475,ENSCHIG00000024271,ENSCHIG00000016824,ENSCHIG00000020411,ENSCHIG00000016323,ENSCHIG00000023693,ENSCHIG00000017991,ENSCHIG00000027074,ENSCHIG00000010205,ENSCHIG00000006614,ENSCHIG00000022728,ENSCHIG00000015980,ENSCHIG00000014364,ENSCHIG00000020968,ENSCHIG00000014663,ENSCHIG00000021567,ENSCHIG00000005050,…
GO:0005856	cytoskeleton	cellular_component	0.91243	1	2	130	557	19425	ENSCHIG00000008651,ENSCHIG00000026793
GO:0004674	protein serine/threonine kinase activity	molecular_function	0.91374	1	1	130	271	19425	ENSCHIG00000012493
GO:0005524	ATP binding	molecular_function	0.91516	1	8	130	1365	19425	ENSCHIG00000024271,ENSCHIG00000027054,ENSCHIG00000024883,ENSCHIG00000023693,ENSCHIG00000012493,ENSCHIG00000024376,ENSCHIG00000016323,ENSCHIG00000025820
GO:0032559	adenyl ribonucleotide binding	molecular_function	0.91875	1	8	130	1373	19425	ENSCHIG00000012493,ENSCHIG00000023693,ENSCHIG00000025820,ENSCHIG00000016323,ENSCHIG00000024376,ENSCHIG00000027054,ENSCHIG00000024271,ENSCHIG00000024883
GO:0006412	translation	biological_process	0.91898	1	1	130	615	19425	ENSCHIG00000007340
GO:0030554	adenyl nucleotide binding	molecular_function	0.92099	1	8	130	1381	19425	ENSCHIG00000024883,ENSCHIG00000024271,ENSCHIG00000027054,ENSCHIG00000024376,ENSCHIG00000016323,ENSCHIG00000025820,ENSCHIG00000023693,ENSCHIG00000012493
GO:0034641	cellular nitrogen compound metabolic process	biological_process	0.92219	1	15	130	2971	19425	ENSCHIG00000020968,ENSCHIG00000025391,ENSCHIG00000012599,ENSCHIG00000015980,ENSCHIG00000019258,ENSCHIG00000010900,ENSCHIG00000022728,ENSCHIG00000022130,ENSCHIG00000023693,ENSCHIG00000020292,ENSCHIG00000005050,ENSCHIG00000021567,ENSCHIG00000021273,ENSCHIG00000014663,ENSCHIG00000020411
GO:0030695	GTPase regulator activity	molecular_function	0.927	1	1	130	259	19425	ENSCHIG00000026696
GO:0015031	protein transport	biological_process	0.93055	1	1	130	381	19425	ENSCHIG00000011011
GO:0045184	establishment of protein localization	biological_process	0.93185	1	1	130	385	19425	ENSCHIG00000011011
GO:0019538	protein metabolic process	biological_process	0.93251	1	14	130	2818	19425	ENSCHIG00000012493,ENSCHIG00000027074,ENSCHIG00000014953,ENSCHIG00000014437,ENSCHIG00000015322,ENSCHIG00000017991,ENSCHIG00000016323,ENSCHIG00000007340,ENSCHIG00000024308,ENSCHIG00000027054,ENSCHIG00000024271,ENSCHIG00000014364,ENSCHIG00000020968,ENSCHIG00000007982
GO:0060589	nucleoside-triphosphatase regulator activity	molecular_function	0.93288	1	1	130	273	19425	ENSCHIG00000026696
GO:0080090	regulation of primary metabolic process	biological_process	0.93364	1	8	130	1768	19425	ENSCHIG00000020292,ENSCHIG00000005050,ENSCHIG00000021567,ENSCHIG00000020968,ENSCHIG00000019258,ENSCHIG00000022728,ENSCHIG00000010900,ENSCHIG00000006614
GO:0031981	nuclear lumen	cellular_component	0.9337	1	1	130	386	19425	ENSCHIG00000021273
GO:0006139	nucleobase-containing compound metabolic process	biological_process	0.93543	1	14	130	2862	19425	ENSCHIG00000014663,ENSCHIG00000020411,ENSCHIG00000021273,ENSCHIG00000005050,ENSCHIG00000021567,ENSCHIG00000020292,ENSCHIG00000023693,ENSCHIG00000022130,ENSCHIG00000022728,ENSCHIG00000010900,ENSCHIG00000015980,ENSCHIG00000019258,ENSCHIG00000012599,ENSCHIG00000020968
GO:0019219	regulation of nucleobase-containing compound metabolic process	biological_process	0.93584	1	7	130	1586	19425	ENSCHIG00000020968,ENSCHIG00000019258,ENSCHIG00000020292,ENSCHIG00000022728,ENSCHIG00000010900,ENSCHIG00000005050,ENSCHIG00000021567
GO:0051171	regulation of nitrogen compound metabolic process	biological_process	0.93705	1	7	130	1592	19425	ENSCHIG00000005050,ENSCHIG00000021567,ENSCHIG00000010900,ENSCHIG00000022728,ENSCHIG00000020292,ENSCHIG00000019258,ENSCHIG00000020968
GO:0016070	RNA metabolic process	biological_process	0.93811	1	9	130	2066	19425	ENSCHIG00000019258,ENSCHIG00000020968,ENSCHIG00000022728,ENSCHIG00000010900,ENSCHIG00000020292,ENSCHIG00000020411,ENSCHIG00000021273,ENSCHIG00000021567,ENSCHIG00000005050
GO:0043412	macromolecule modification	biological_process	0.94576	1	8	130	1596	19425	ENSCHIG00000007982,ENSCHIG00000027054,ENSCHIG00000020968,ENSCHIG00000020411,ENSCHIG00000016323,ENSCHIG00000015322,ENSCHIG00000012493,ENSCHIG00000014437
GO:0007010	cytoskeleton organization	biological_process	0.9477	1	1	130	373	19425	ENSCHIG00000016358
GO:0046483	heterocycle metabolic process	biological_process	0.94841	1	14	130	2930	19425	ENSCHIG00000020968,ENSCHIG00000019258,ENSCHIG00000015980,ENSCHIG00000012599,ENSCHIG00000022728,ENSCHIG00000010900,ENSCHIG00000022130,ENSCHIG00000020292,ENSCHIG00000023693,ENSCHIG00000021273,ENSCHIG00000005050,ENSCHIG00000021567,ENSCHIG00000014663,ENSCHIG00000020411
GO:0044430	cytoskeletal part	cellular_component	0.94889	1	1	130	431	19425	ENSCHIG00000008651
GO:0006725	cellular aromatic compound metabolic process	biological_process	0.94916	1	14	130	2935	19425	ENSCHIG00000020411,ENSCHIG00000014663,ENSCHIG00000021273,ENSCHIG00000005050,ENSCHIG00000021567,ENSCHIG00000023693,ENSCHIG00000020292,ENSCHIG00000022130,ENSCHIG00000022728,ENSCHIG00000010900,ENSCHIG00000015980,ENSCHIG00000019258,ENSCHIG00000012599,ENSCHIG00000020968
GO:0006629	lipid metabolic process	biological_process	0.95004	1	1	130	392	19425	ENSCHIG00000010205
GO:0043233	organelle lumen	cellular_component	0.95206	1	1	130	438	19425	ENSCHIG00000021273
GO:0070013	intracellular organelle lumen	cellular_component	0.95206	1	1	130	438	19425	ENSCHIG00000021273
GO:0016192	vesicle-mediated transport	biological_process	0.95337	1	1	130	387	19425	ENSCHIG00000011011
GO:0008104	protein localization	biological_process	0.95464	1	1	130	432	19425	ENSCHIG00000011011
GO:0031974	membrane-enclosed lumen	cellular_component	0.95591	1	1	130	459	19425	ENSCHIG00000021273
GO:1901360	organic cyclic compound metabolic process	biological_process	0.95611	1	14	130	2981	19425	ENSCHIG00000020968,ENSCHIG00000012599,ENSCHIG00000019258,ENSCHIG00000015980,ENSCHIG00000010900,ENSCHIG00000022728,ENSCHIG00000022130,ENSCHIG00000023693,ENSCHIG00000020292,ENSCHIG00000005050,ENSCHIG00000021567,ENSCHIG00000021273,ENSCHIG00000020411,ENSCHIG00000014663
GO:0071702	organic substance transport	biological_process	0.95828	1	2	130	678	19425	ENSCHIG00000011011,ENSCHIG00000018753
GO:0010467	gene expression	biological_process	0.95996	1	10	130	2615	19425	ENSCHIG00000019258,ENSCHIG00000020968,ENSCHIG00000022728,ENSCHIG00000010900,ENSCHIG00000020292,ENSCHIG00000022958,ENSCHIG00000007340,ENSCHIG00000021273,ENSCHIG00000005050,ENSCHIG00000021567
GO:0006464	cellular protein modification process	biological_process	0.96086	1	7	130	1493	19425	ENSCHIG00000020968,ENSCHIG00000014437,ENSCHIG00000027054,ENSCHIG00000012493,ENSCHIG00000007982,ENSCHIG00000015322,ENSCHIG00000016323
GO:0036211	protein modification process	biological_process	0.96086	1	7	130	1493	19425	ENSCHIG00000016323,ENSCHIG00000007982,ENSCHIG00000015322,ENSCHIG00000012493,ENSCHIG00000027054,ENSCHIG00000014437,ENSCHIG00000020968
GO:0006259	DNA metabolic process	biological_process	0.96131	1	1	130	455	19425	ENSCHIG00000022130
GO:0034645	cellular macromolecule biosynthetic process	biological_process	0.96458	1	9	130	2422	19425	ENSCHIG00000019258,ENSCHIG00000020968,ENSCHIG00000022728,ENSCHIG00000010900,ENSCHIG00000020292,ENSCHIG00000021273,ENSCHIG00000007340,ENSCHIG00000005050,ENSCHIG00000021567
GO:0009059	macromolecule biosynthetic process	biological_process	0.96667	1	9	130	2436	19425	ENSCHIG00000022728,ENSCHIG00000010900,ENSCHIG00000019258,ENSCHIG00000020968,ENSCHIG00000021273,ENSCHIG00000007340,ENSCHIG00000005050,ENSCHIG00000021567,ENSCHIG00000020292
GO:0090304	nucleic acid metabolic process	biological_process	0.97323	1	10	130	2470	19425	ENSCHIG00000020968,ENSCHIG00000019258,ENSCHIG00000022728,ENSCHIG00000010900,ENSCHIG00000022130,ENSCHIG00000020292,ENSCHIG00000021273,ENSCHIG00000021567,ENSCHIG00000005050,ENSCHIG00000020411
GO:0044267	cellular protein metabolic process	biological_process	0.97766	1	9	130	2282	19425	ENSCHIG00000024271,ENSCHIG00000027054,ENSCHIG00000020968,ENSCHIG00000007982,ENSCHIG00000012493,ENSCHIG00000014437,ENSCHIG00000015322,ENSCHIG00000016323,ENSCHIG00000007340
GO:0043228	non-membrane-bounded organelle	cellular_component	0.97904	1	3	130	1363	19425	ENSCHIG00000026793,ENSCHIG00000008651,ENSCHIG00000007340
GO:0043232	intracellular non-membrane-bounded organelle	cellular_component	0.97904	1	3	130	1363	19425	ENSCHIG00000026793,ENSCHIG00000008651,ENSCHIG00000007340
GO:0043170	macromolecule metabolic process	biological_process	0.98257	1	25	130	5145	19425	ENSCHIG00000010900,ENSCHIG00000022130,ENSCHIG00000027054,ENSCHIG00000024271,ENSCHIG00000021567,ENSCHIG00000005050,ENSCHIG00000007340,ENSCHIG00000014953,ENSCHIG00000012493,ENSCHIG00000022728,ENSCHIG00000006614,ENSCHIG00000020968,ENSCHIG00000014364,ENSCHIG00000007982,ENSCHIG00000019258,ENSCHIG00000024308,ENSCHIG00000021273,ENSCHIG00000016323,ENSCHIG00000020411,ENSCHIG00000022958,ENSCHIG00000014437,…
GO:0033036	macromolecule localization	biological_process	0.98766	1	1	130	600	19425	ENSCHIG00000011011
GO:0044260	cellular macromolecule metabolic process	biological_process	0.99544	1	19	130	4548	19425	ENSCHIG00000006614,ENSCHIG00000022728,ENSCHIG00000019258,ENSCHIG00000007982,ENSCHIG00000020968,ENSCHIG00000020411,ENSCHIG00000021273,ENSCHIG00000016323,ENSCHIG00000015322,ENSCHIG00000020292,ENSCHIG00000014437,ENSCHIG00000022130,ENSCHIG00000010900,ENSCHIG00000027054,ENSCHIG00000024271,ENSCHIG00000007340,ENSCHIG00000021567,ENSCHIG00000005050,ENSCHIG00000012493
