# Supplementary material for: Transcriptome analysis of mRNA and miRNA in the development of LeiZhou goat muscles
Source: Sci Rep. 2024 Apr 29;14:9858. doi: 10.1038/s41598-024-60521-9 (PMC11058254; doi:10.1038/s41598-024-60521-9)
Supplement: Supplementary file 3 — Supplementary Information 3. [file 41598_2024_60521_MOESM3_ESM.xls]

##Databases: KEGG PATHWAY
##Statistical test method: hypergeometric test / Fisher's exact test
##FDR correction method: Benjamini and Hochberg
#Term	Database	ID	Input number	Background number	P-Value	Corrected P-Value	Input	Hyperlink
Glycine, serine and threonine metabolism	KEGG PATHWAY	chx00260	4	46	0.00254469	0.18048167	ENSCHIG00000016824|ENSCHIG00000015001|ENSCHIG00000023475|ENSCHIG00000026231	http://www.genome.jp/kegg-bin/show_pathway?chx00260/chx:102190784%09red/chx:102180627%09red/chx:102189164%09red/chx:102187916%09red
Leukocyte transendothelial migration	KEGG PATHWAY	chx04670	6	120	0.003316561	0.18048167	ENSCHIG00000027054|ENSCHIG00000001675|ENSCHIG00000010063|ENSCHIG00000026793|ENSCHIG00000013977|ENSCHIG00000024911	http://www.genome.jp/kegg-bin/show_pathway?chx04670/chx:102177024%09red/chx:102188638%09red/chx:102176528%09red/chx:102189765%09red/chx:102179075%09red
Parkinson's disease	KEGG PATHWAY	chx05012	7	169	0.004230039	0.18048167	ENSCHIG00000025853|ENSCHIG00000000035|ENSCHIG00000000032|ENSCHIG00000000006|ENSCHIG00000000023|ENSCHIG00000000019|ENSCHIG00000012599	http://www.genome.jp/kegg-bin/show_pathway?chx05012/chx:1485866%09red/chx:1485862%09red/chx:1485859%09red/chx:1485861%09red/chx:1485856%09red/chx:1485868%09red/chx:102173997%09red
Alzheimer's disease	KEGG PATHWAY	chx05010	7	195	0.008797921	0.230706562	ENSCHIG00000025853|ENSCHIG00000025391|ENSCHIG00000000035|ENSCHIG00000000023|ENSCHIG00000000019|ENSCHIG00000023789|ENSCHIG00000012599	http://www.genome.jp/kegg-bin/show_pathway?chx05010/chx:102185490%09red/chx:1485862%09red/chx:1485859%09red/chx:1485861%09red/chx:1485868%09red/chx:102191052%09red/chx:102173997%09red
Drug metabolism - other enzymes	KEGG PATHWAY	chx00983	3	38	0.011429211	0.230706562	ENSCHIG00000023693|ENSCHIG00000014663|ENSCHIG00000021089	http://www.genome.jp/kegg-bin/show_pathway?chx00983/chx:102174717%09red/chx:102191568%09red/chx:102188887%09red
Adherens junction	KEGG PATHWAY	chx04520	4	73	0.011772416	0.230706562	ENSCHIG00000001675|ENSCHIG00000010063|ENSCHIG00000026793|ENSCHIG00000013977	http://www.genome.jp/kegg-bin/show_pathway?chx04520/chx:102179075%09red/chx:102188638%09red/chx:102189765%09red
Oxidative phosphorylation	KEGG PATHWAY	chx00190	6	161	0.012616765	0.230706562	ENSCHIG00000000035|ENSCHIG00000000032|ENSCHIG00000000006|ENSCHIG00000000023|ENSCHIG00000000019|ENSCHIG00000012599	http://www.genome.jp/kegg-bin/show_pathway?chx00190/chx:1485866%09red/chx:1485862%09red/chx:1485859%09red/chx:1485861%09red/chx:1485856%09red/chx:1485868%09red
Bacterial invasion of epithelial cells	KEGG PATHWAY	chx05100	4	78	0.014560518	0.232968283	ENSCHIG00000001675|ENSCHIG00000010009|ENSCHIG00000026793|ENSCHIG00000013977	http://www.genome.jp/kegg-bin/show_pathway?chx05100/chx:102188638%09red/chx:102189765%09red/chx:102189719%09red
Non-alcoholic fatty liver disease (NAFLD)	KEGG PATHWAY	chx04932	6	173	0.017215567	0.235729916	ENSCHIG00000025853|ENSCHIG00000001675|ENSCHIG00000000035|ENSCHIG00000000023|ENSCHIG00000013977|ENSCHIG00000000019	http://www.genome.jp/kegg-bin/show_pathway?chx04932/chx:102173997%09red/chx:102188638%09red/chx:1485862%09red/chx:1485868%09red/chx:1485859%09red
Arachidonic acid metabolism	KEGG PATHWAY	chx00590	4	84	0.0184164	0.235729916	ENSCHIG00000025642|ENSCHIG00000021985|ENSCHIG00000012276|ENSCHIG00000017096	http://www.genome.jp/kegg-bin/show_pathway?chx00590/chx:102176340%09red/chx:102178853%09red/chx:102187932%09red
Tight junction	KEGG PATHWAY	chx04530	5	134	0.0219483	0.255398401	ENSCHIG00000001675|ENSCHIG00000010063|ENSCHIG00000026793|ENSCHIG00000024911|ENSCHIG00000013977	http://www.genome.jp/kegg-bin/show_pathway?chx04530/chx:102177024%09red/chx:102188638%09red/chx:102189765%09red/chx:102179075%09red
Metabolic pathways	KEGG PATHWAY	chx01100	23	1270	0.024297217	0.259170318	ENSCHIG00000025853|ENSCHIG00000012276|ENSCHIG00000017096|ENSCHIG00000014663|ENSCHIG00000012599|ENSCHIG00000021346|ENSCHIG00000021985|ENSCHIG00000023693|ENSCHIG00000000035|ENSCHIG00000000032|ENSCHIG00000000019|ENSCHIG00000025820|ENSCHIG00000023248|ENSCHIG00000024519|ENSCHIG00000015980|ENSCHIG00000021089|ENSCHIG00000023475|ENSCHIG00000025642|ENSCHIG00000025391|ENSCHIG00000016824|ENSCHIG00000015001|…	http://www.genome.jp/kegg-bin/show_pathway?chx01100/chx:1485866%09red/chx:102185490%09red/chx:1485862%09red/chx:1485861%09red/chx:102174717%09red/chx:102191568%09red/chx:1485868%09red/chx:102189164%09red/chx:102176340%09red/chx:102183382%09red/chx:102187916%09red/chx:1485859%09red/chx:102187932%09red/chx:1485856%09red/chx:102173997%09red/chx:102176807%09red/chx:102171605%09red/chx:102178853%09red…
Focal adhesion	KEGG PATHWAY	chx04510	6	208	0.036872838	0.333070311	ENSCHIG00000010009|ENSCHIG00000001675|ENSCHIG00000010063|ENSCHIG00000013977|ENSCHIG00000024911|ENSCHIG00000009616	http://www.genome.jp/kegg-bin/show_pathway?chx04510/chx:102177024%09red/chx:102179075%09red/chx:102188638%09red/chx:102189719%09red/chx:100860743%09red
Glycolysis / Gluconeogenesis	KEGG PATHWAY	chx00010	3	62	0.038394111	0.333070311	ENSCHIG00000016824|ENSCHIG00000015001|ENSCHIG00000025820	http://www.genome.jp/kegg-bin/show_pathway?chx00010/chx:102189164%09red/chx:102186091%09red/chx:102187916%09red
Huntington's disease	KEGG PATHWAY	chx05016	6	211	0.039031677	0.333070311	ENSCHIG00000025853|ENSCHIG00000000035|ENSCHIG00000000023|ENSCHIG00000015991|ENSCHIG00000000019|ENSCHIG00000012599	http://www.genome.jp/kegg-bin/show_pathway?chx05016/chx:1485862%09red/chx:100861288%09red/chx:1485859%09red/chx:1485861%09red/chx:1485868%09red/chx:102173997%09red
Ovarian steroidogenesis	KEGG PATHWAY	chx04913	3	65	0.042979784	0.334131226	ENSCHIG00000021985|ENSCHIG00000012276|ENSCHIG00000017096	http://www.genome.jp/kegg-bin/show_pathway?chx04913/chx:102176340%09red/chx:102187932%09red
Regulation of actin cytoskeleton	KEGG PATHWAY	chx04810	6	218	0.044376803	0.334131226	ENSCHIG00000001675-RHOU|ENSCHIG00000010063��ACTN2|ENSCHIG00000002096��F2RL2|ENSCHIG00000022407��ENAH|ENSCHIG00000024911��MYL10|ENSCHIG00000013977��CDC42	http://www.genome.jp/kegg-bin/show_pathway?chx04810/chx:102177024%09red/chx:102171711%09red/chx:102188638%09red/chx:102182617%09red/chx:102179075%09red
Steroid hormone biosynthesis	KEGG PATHWAY	chx00140	3	69	0.049499233	0.351994548	ENSCHIG00000021985|ENSCHIG00000012276|ENSCHIG00000017096	http://www.genome.jp/kegg-bin/show_pathway?chx00140/chx:102176340%09red/chx:102187932%09red
Biosynthesis of amino acids	KEGG PATHWAY	chx01230	3	76	0.061988806	0.417608801	ENSCHIG00000016824|ENSCHIG00000023475|ENSCHIG00000025820	http://www.genome.jp/kegg-bin/show_pathway?chx01230/chx:102189164%09red/chx:102190784%09red/chx:102186091%09red
Cardiac muscle contraction	KEGG PATHWAY	chx04260	3	83	0.07578839	0.485045694	ENSCHIG00000000023|ENSCHIG00000000035|ENSCHIG00000000019	http://www.genome.jp/kegg-bin/show_pathway?chx04260/chx:1485862%09red/chx:1485868%09red/chx:1485859%09red
Vitamin B6 metabolism	KEGG PATHWAY	chx00750	1	8	0.098291628	0.599110878	ENSCHIG00000023475	http://www.genome.jp/kegg-bin/show_pathway?chx00750/chx:102190784%09red
T cell receptor signaling pathway	KEGG PATHWAY	chx04660	3	103	0.121623766	0.707629183	ENSCHIG00000001675|ENSCHIG00000013977|ENSCHIG00000027054	http://www.genome.jp/kegg-bin/show_pathway?chx04660/chx:102176528%09red/chx:102188638%09red
Carbon metabolism	KEGG PATHWAY	chx01200	3	109	0.136973794	0.719377256	ENSCHIG00000016824|ENSCHIG00000023475|ENSCHIG00000025820	http://www.genome.jp/kegg-bin/show_pathway?chx01200/chx:102189164%09red/chx:102190784%09red/chx:102186091%09red
Drug metabolism - cytochrome P450	KEGG PATHWAY	chx00982	2	55	0.138275551	0.719377256	ENSCHIG00000020694|ENSCHIG00000026143	http://www.genome.jp/kegg-bin/show_pathway?chx00982/chx:102174170%09red/chx:102173111%09red
Amyotrophic lateral sclerosis (ALS)	KEGG PATHWAY	chx05014	2	56	0.14218785	0.719377256	ENSCHIG00000025853|ENSCHIG00000025391	http://www.genome.jp/kegg-bin/show_pathway?chx05014/chx:102185490%09red/chx:102173997%09red
VEGF signaling pathway	KEGG PATHWAY	chx04370	2	57	0.146123505	0.719377256	ENSCHIG00000001675|ENSCHIG00000013977	http://www.genome.jp/kegg-bin/show_pathway?chx04370/chx:102188638%09red
Neurotrophin signaling pathway	KEGG PATHWAY	chx04722	3	119	0.163901973	0.725150174	ENSCHIG00000001675|ENSCHIG00000012493|ENSCHIG00000013977	http://www.genome.jp/kegg-bin/show_pathway?chx04722/chx:102179926%09red/chx:102188638%09red
Pancreatic cancer	KEGG PATHWAY	chx05212	2	63	0.170171147	0.725150174	ENSCHIG00000001675|ENSCHIG00000013977	http://www.genome.jp/kegg-bin/show_pathway?chx05212/chx:102188638%09red
Nitrogen metabolism	KEGG PATHWAY	chx00910	1	16	0.17754705	0.725150174	ENSCHIG00000024032	http://www.genome.jp/kegg-bin/show_pathway?chx00910/chx:102190368%09red
Long-term potentiation	KEGG PATHWAY	chx04720	2	66	0.182430601	0.725150174	ENSCHIG00000012493|ENSCHIG00000013673	http://www.genome.jp/kegg-bin/show_pathway?chx04720/chx:102179926%09red/chx:102176303%09red
Synaptic vesicle cycle	KEGG PATHWAY	chx04721	2	66	0.182430601	0.725150174	ENSCHIG00000011011|ENSCHIG00000023942	http://www.genome.jp/kegg-bin/show_pathway?chx04721/chx:102184538%09red/chx:102183039%09red
Renal cell carcinoma	KEGG PATHWAY	chx05211	2	67	0.186545945	0.725150174	ENSCHIG00000001675|ENSCHIG00000013977	http://www.genome.jp/kegg-bin/show_pathway?chx05211/chx:102188638%09red
Sulfur metabolism	KEGG PATHWAY	chx00920	1	17	0.186952779	0.725150174	ENSCHIG00000025853	http://www.genome.jp/kegg-bin/show_pathway?chx00920/chx:102173997%09red
Renin-angiotensin system	KEGG PATHWAY	chx04614	1	18	0.196251319	0.727649574	ENSCHIG00000010778	http://www.genome.jp/kegg-bin/show_pathway?chx04614/chx:102187651%09red
Arrhythmogenic right ventricular cardiomyopathy (ARVC)	KEGG PATHWAY	chx05412	2	70	0.19896668	0.727649574	ENSCHIG00000010063|ENSCHIG00000026793	http://www.genome.jp/kegg-bin/show_pathway?chx05412/chx:102179075%09red/chx:102189765%09red
PPAR signaling pathway	KEGG PATHWAY	chx03320	2	74	0.21567206	0.745823361	ENSCHIG00000024060|ENSCHIG00000021346	http://www.genome.jp/kegg-bin/show_pathway?chx03320/chx:102170215%09red/chx:102190552%09red
p53 signaling pathway	KEGG PATHWAY	chx04115	2	75	0.219869098	0.745823361	ENSCHIG00000025853|ENSCHIG00000016621	http://www.genome.jp/kegg-bin/show_pathway?chx04115/chx:102173997%09red/chx:102188317%09red
Proteoglycans in cancer	KEGG PATHWAY	chx05205	4	207	0.22240252	0.745823361	ENSCHIG00000001675|ENSCHIG00000010009|ENSCHIG00000013977|ENSCHIG00000020968	http://www.genome.jp/kegg-bin/show_pathway?chx05205/chx:100861277%09red/chx:102188638%09red/chx:102189719%09red
Viral carcinogenesis	KEGG PATHWAY	chx05203	4	209	0.227243055	0.745823361	ENSCHIG00000001675|ENSCHIG00000021273|ENSCHIG00000013977|ENSCHIG00000010063	http://www.genome.jp/kegg-bin/show_pathway?chx05203/chx:102179075%09red/chx:102188638%09red/chx:100861358%09red
Dorso-ventral axis formation	KEGG PATHWAY	chx04320	1	23	0.241178293	0.771770539	ENSCHIG00000022958	http://www.genome.jp/kegg-bin/show_pathway?chx04320/chx:102173845%09red
Salivary secretion	KEGG PATHWAY	chx04970	2	83	0.253633918	0.780342299	ENSCHIG00000023789|ENSCHIG00000025391	http://www.genome.jp/kegg-bin/show_pathway?chx04970/chx:102185490%09red/chx:102191052%09red
Fc gamma R-mediated phagocytosis	KEGG PATHWAY	chx04666	2	85	0.262103784	0.780342299	ENSCHIG00000001675|ENSCHIG00000013977	http://www.genome.jp/kegg-bin/show_pathway?chx04666/chx:102188638%09red
GnRH signaling pathway	KEGG PATHWAY	chx04912	2	88	0.274810639	0.780342299	ENSCHIG00000001675|ENSCHIG00000013977	http://www.genome.jp/kegg-bin/show_pathway?chx04912/chx:102188638%09red
Salmonella infection	KEGG PATHWAY	chx05132	2	90	0.283276841	0.780342299	ENSCHIG00000001675|ENSCHIG00000013977	http://www.genome.jp/kegg-bin/show_pathway?chx05132/chx:102188638%09red
Glyoxylate and dicarboxylate metabolism	KEGG PATHWAY	chx00630	1	28	0.283602371	0.780342299	ENSCHIG00000026231	http://www.genome.jp/kegg-bin/show_pathway?chx00630/chx:102180627%09red
Pentose phosphate pathway	KEGG PATHWAY	chx00030	1	29	0.291799207	0.780342299	ENSCHIG00000025820	http://www.genome.jp/kegg-bin/show_pathway?chx00030/chx:102186091%09red
Butanoate metabolism	KEGG PATHWAY	chx00650	1	29	0.291799207	0.780342299	ENSCHIG00000024519	http://www.genome.jp/kegg-bin/show_pathway?chx00650/chx:102183382%09red
Morphine addiction	KEGG PATHWAY	chx05032	2	93	0.295958225	0.780342299	ENSCHIG00000024967|ENSCHIG00000020219	http://www.genome.jp/kegg-bin/show_pathway?chx05032/chx:102186689%09red/chx:102188762%09red
Fructose and mannose metabolism	KEGG PATHWAY	chx00051	1	31	0.307913564	0.780342299	ENSCHIG00000025820	http://www.genome.jp/kegg-bin/show_pathway?chx00051/chx:102186091%09red
Galactose metabolism	KEGG PATHWAY	chx00052	1	32	0.315833198	0.780342299	ENSCHIG00000025820	http://www.genome.jp/kegg-bin/show_pathway?chx00052/chx:102186091%09red
Pyrimidine metabolism	KEGG PATHWAY	chx00240	2	98	0.317014059	0.780342299	ENSCHIG00000023693|ENSCHIG00000014663	http://www.genome.jp/kegg-bin/show_pathway?chx00240/chx:102174717%09red/chx:102191568%09red
Circadian entrainment	KEGG PATHWAY	chx04713	2	98	0.317014059	0.780342299	ENSCHIG00000023789|ENSCHIG00000025391	http://www.genome.jp/kegg-bin/show_pathway?chx04713/chx:102185490%09red/chx:102191052%09red
MAPK signaling pathway	KEGG PATHWAY	chx04010	4	250	0.330746376	0.781902079	ENSCHIG00000001675|ENSCHIG00000012493|ENSCHIG00000016621|ENSCHIG00000013977	http://www.genome.jp/kegg-bin/show_pathway?chx04010/chx:102179926%09red/chx:102188638%09red/chx:102188317%09red
Calcium signaling pathway	KEGG PATHWAY	chx04020	3	177	0.338905463	0.781902079	ENSCHIG00000024883|ENSCHIG00000023789|ENSCHIG00000025391	http://www.genome.jp/kegg-bin/show_pathway?chx04020/chx:102185490%09red/chx:102180244%09red/chx:102191052%09red
Pathways in cancer	KEGG PATHWAY	chx05200	5	331	0.339508113	0.781902079	ENSCHIG00000021567|ENSCHIG00000001675|ENSCHIG00000026793|ENSCHIG00000013977|ENSCHIG00000025853	http://www.genome.jp/kegg-bin/show_pathway?chx05200/chx:102188638%09red/chx:100860827%09red/chx:102189765%09red/chx:102173997%09red
Inflammatory mediator regulation of TRP channels	KEGG PATHWAY	chx04750	2	104	0.34208216	0.781902079	ENSCHIG00000025642|ENSCHIG00000026032	http://www.genome.jp/kegg-bin/show_pathway?chx04750/chx:102176638%09red/chx:102178853%09red
Chemokine signaling pathway	KEGG PATHWAY	chx04062	3	182	0.354491637	0.791283916	ENSCHIG00000001675|ENSCHIG00000013977|ENSCHIG00000027054	http://www.genome.jp/kegg-bin/show_pathway?chx04062/chx:102176528%09red/chx:102188638%09red
Taste transduction	KEGG PATHWAY	chx04742	1	38	0.361490028	0.791283916	ENSCHIG00000026032	http://www.genome.jp/kegg-bin/show_pathway?chx04742/chx:102176638%09red
Carbohydrate digestion and absorption	KEGG PATHWAY	chx04973	1	39	0.368798648	0.791283916	ENSCHIG00000018753	http://www.genome.jp/kegg-bin/show_pathway?chx04973/chx:102178379%09red
Amoebiasis	KEGG PATHWAY	chx05146	2	116	0.391259479	0.791283916	ENSCHIG00000010063|ENSCHIG00000009616	http://www.genome.jp/kegg-bin/show_pathway?chx05146/chx:102179075%09red/chx:100860743%09red
Natural killer cell mediated cytotoxicity	KEGG PATHWAY	chx04650	2	117	0.3952868	0.791283916	ENSCHIG00000006029|ENSCHIG00000017991	http://www.genome.jp/kegg-bin/show_pathway?chx04650/chx:102176317%09red/chx:102172624%09red
Oocyte meiosis	KEGG PATHWAY	chx04114	2	117	0.3952868	0.791283916	ENSCHIG00000021567|ENSCHIG00000012493	http://www.genome.jp/kegg-bin/show_pathway?chx04114/chx:102179926%09red/chx:100860827%09red
Protein digestion and absorption	KEGG PATHWAY	chx04974	2	120	0.4072947	0.791283916	ENSCHIG00000009616|ENSCHIG00000026626	http://www.genome.jp/kegg-bin/show_pathway?chx04974/chx:100860743%09red/chx:102191254%09red
Rap1 signaling pathway	KEGG PATHWAY	chx04015	3	201	0.413118276	0.791283916	ENSCHIG00000001675|ENSCHIG00000013977|ENSCHIG00000017316	http://www.genome.jp/kegg-bin/show_pathway?chx04015/chx:102188638%09red/chx:102186820%09red
Axon guidance	KEGG PATHWAY	chx04360	2	122	0.415235857	0.791283916	ENSCHIG00000001675|ENSCHIG00000013977	http://www.genome.jp/kegg-bin/show_pathway?chx04360/chx:102188638%09red
Graft-versus-host disease	KEGG PATHWAY	chx05332	1	46	0.41767709	0.791283916	ENSCHIG00000017991	http://www.genome.jp/kegg-bin/show_pathway?chx05332/chx:102176317%09red
AMPK signaling pathway	KEGG PATHWAY	chx04152	2	125	0.427046966	0.791283916	ENSCHIG00000015991|ENSCHIG00000025820	http://www.genome.jp/kegg-bin/show_pathway?chx04152/chx:102186091%09red/chx:100861288%09red
Starch and sucrose metabolism	KEGG PATHWAY	chx00500	1	48	0.430936291	0.791283916	ENSCHIG00000025872	http://www.genome.jp/kegg-bin/show_pathway?chx00500/chx:102185942%09red
Glutathione metabolism	KEGG PATHWAY	chx00480	1	49	0.437452639	0.791283916	ENSCHIG00000026143	http://www.genome.jp/kegg-bin/show_pathway?chx00480/chx:102174170%09red
Basal transcription factors	KEGG PATHWAY	chx03022	1	50	0.443894629	0.791283916	ENSCHIG00000021273	http://www.genome.jp/kegg-bin/show_pathway?chx03022/chx:100861358%09red
Allograft rejection	KEGG PATHWAY	chx05330	1	50	0.443894629	0.791283916	ENSCHIG00000017991	http://www.genome.jp/kegg-bin/show_pathway?chx05330/chx:102176317%09red
Endometrial cancer	KEGG PATHWAY	chx05213	1	51	0.450263107	0.791283916	ENSCHIG00000026793	http://www.genome.jp/kegg-bin/show_pathway?chx05213/chx:102189765%09red
Endocytosis	KEGG PATHWAY	chx04144	3	220	0.469992099	0.791283916	ENSCHIG00000001675|ENSCHIG00000010009|ENSCHIG00000013977	http://www.genome.jp/kegg-bin/show_pathway?chx04144/chx:102188638%09red/chx:102189719%09red
Staphylococcus aureus infection	KEGG PATHWAY	chx05150	1	55	0.47501847	0.791283916	ENSCHIG00000007888	http://www.genome.jp/kegg-bin/show_pathway?chx05150/chx:102182340%09red
Glycerolipid metabolism	KEGG PATHWAY	chx00561	1	55	0.47501847	0.791283916	ENSCHIG00000021346	http://www.genome.jp/kegg-bin/show_pathway?chx00561/chx:102170215%09red
Type I diabetes mellitus	KEGG PATHWAY	chx04940	1	55	0.47501847	0.791283916	ENSCHIG00000017991	http://www.genome.jp/kegg-bin/show_pathway?chx04940/chx:102176317%09red
Retinol metabolism	KEGG PATHWAY	chx00830	1	57	0.486976366	0.791283916	ENSCHIG00000023248	http://www.genome.jp/kegg-bin/show_pathway?chx00830/chx:102171605%09red
Metabolism of xenobiotics by cytochrome P450	KEGG PATHWAY	chx00980	1	57	0.486976366	0.791283916	ENSCHIG00000026143	http://www.genome.jp/kegg-bin/show_pathway?chx00980/chx:102174170%09red
Arginine and proline metabolism	KEGG PATHWAY	chx00330	1	59	0.498662829	0.791283916	ENSCHIG00000025391	http://www.genome.jp/kegg-bin/show_pathway?chx00330/chx:102185490%09red
Insulin signaling pathway	KEGG PATHWAY	chx04910	2	145	0.502357966	0.791283916	ENSCHIG00000015991|ENSCHIG00000006614	http://www.genome.jp/kegg-bin/show_pathway?chx04910/chx:102176299%09red/chx:100861288%09red
Autoimmune thyroid disease	KEGG PATHWAY	chx05320	1	60	0.504406197	0.791283916	ENSCHIG00000017991	http://www.genome.jp/kegg-bin/show_pathway?chx05320/chx:102176317%09red
Long-term depression	KEGG PATHWAY	chx04730	1	61	0.510083998	0.791283916	ENSCHIG00000025391	http://www.genome.jp/kegg-bin/show_pathway?chx04730/chx:102185490%09red
Adrenergic signaling in cardiomyocytes	KEGG PATHWAY	chx04261	2	148	0.513098164	0.791283916	ENSCHIG00000013673|ENSCHIG00000011009	http://www.genome.jp/kegg-bin/show_pathway?chx04261/chx:102176303%09red/chx:102182329%09red
Chemical carcinogenesis	KEGG PATHWAY	chx05204	1	64	0.526731418	0.80008781	ENSCHIG00000026143	http://www.genome.jp/kegg-bin/show_pathway?chx05204/chx:102174170%09red
mTOR signaling pathway	KEGG PATHWAY	chx04150	1	66	0.537515315	0.80008781	ENSCHIG00000012493	http://www.genome.jp/kegg-bin/show_pathway?chx04150/chx:102179926%09red
Oxytocin signaling pathway	KEGG PATHWAY	chx04921	2	155	0.537558997	0.80008781	ENSCHIG00000021307|ENSCHIG00000023789	http://www.genome.jp/kegg-bin/show_pathway?chx04921/chx:102168299%09red/chx:102191052%09red
Colorectal cancer	KEGG PATHWAY	chx05210	1	68	0.548054339	0.806332821	ENSCHIG00000025853	http://www.genome.jp/kegg-bin/show_pathway?chx05210/chx:102173997%09red
Viral myocarditis	KEGG PATHWAY	chx05416	1	71	0.563415825	0.809727908	ENSCHIG00000025853	http://www.genome.jp/kegg-bin/show_pathway?chx05416/chx:102173997%09red
Adipocytokine signaling pathway	KEGG PATHWAY	chx04920	1	71	0.563415825	0.809727908	ENSCHIG00000015991	http://www.genome.jp/kegg-bin/show_pathway?chx04920/chx:100861288%09red
Legionellosis	KEGG PATHWAY	chx05134	1	73	0.573366635	0.809727908	ENSCHIG00000025853	http://www.genome.jp/kegg-bin/show_pathway?chx05134/chx:102173997%09red
Transcriptional misregulation in cancer	KEGG PATHWAY	chx05202	2	169	0.583896467	0.809727908	ENSCHIG00000020292|ENSCHIG00000017991	http://www.genome.jp/kegg-bin/show_pathway?chx05202/chx:102176317%09red/chx:102188043%09red
Phagosome	KEGG PATHWAY	chx04145	2	171	0.590230629	0.809727908	ENSCHIG00000007888|ENSCHIG00000025391	http://www.genome.jp/kegg-bin/show_pathway?chx04145/chx:102185490%09red/chx:102182340%09red
Hypertrophic cardiomyopathy (HCM)	KEGG PATHWAY	chx05410	1	77	0.592595312	0.809727908	ENSCHIG00000021640	http://www.genome.jp/kegg-bin/show_pathway?chx05410/chx:102173234%09red
Influenza A	KEGG PATHWAY	chx05164	2	176	0.605752097	0.809727908	ENSCHIG00000025853|ENSCHIG00000001865	http://www.genome.jp/kegg-bin/show_pathway?chx05164/chx:102173997%09red/chx:102188635%09red
Purine metabolism	KEGG PATHWAY	chx00230	2	176	0.605752097	0.809727908	ENSCHIG00000015980|ENSCHIG00000020219	http://www.genome.jp/kegg-bin/show_pathway?chx00230/chx:102176807%09red/chx:102188762%09red
Progesterone-mediated oocyte maturation	KEGG PATHWAY	chx04914	1	84	0.624190482	0.809727908	ENSCHIG00000012493	http://www.genome.jp/kegg-bin/show_pathway?chx04914/chx:102179926%09red
Prostate cancer	KEGG PATHWAY	chx05215	1	84	0.624190482	0.809727908	ENSCHIG00000021567	http://www.genome.jp/kegg-bin/show_pathway?chx05215/chx:100860827%09red
Dilated cardiomyopathy	KEGG PATHWAY	chx05414	1	84	0.624190482	0.809727908	ENSCHIG00000021640	http://www.genome.jp/kegg-bin/show_pathway?chx05414/chx:102173234%09red
Neuroactive ligand-receptor interaction	KEGG PATHWAY	chx04080	3	279	0.627730327	0.809727908	ENSCHIG00000024967|ENSCHIG00000024883|ENSCHIG00000017316	http://www.genome.jp/kegg-bin/show_pathway?chx04080/chx:102186689%09red/chx:102180244%09red/chx:102186820%09red
GABAergic synapse	KEGG PATHWAY	chx04727	1	89	0.645251927	0.809727908	ENSCHIG00000024967	http://www.genome.jp/kegg-bin/show_pathway?chx04727/chx:102186689%09red
ECM-receptor interaction	KEGG PATHWAY	chx04512	1	89	0.645251927	0.809727908	ENSCHIG00000009616	http://www.genome.jp/kegg-bin/show_pathway?chx04512/chx:100860743%09red
Apoptosis	KEGG PATHWAY	chx04210	1	89	0.645251927	0.809727908	ENSCHIG00000025853	http://www.genome.jp/kegg-bin/show_pathway?chx04210/chx:102173997%09red
Small cell lung cancer	KEGG PATHWAY	chx05222	1	94	0.665136964	0.826577974	ENSCHIG00000025853	http://www.genome.jp/kegg-bin/show_pathway?chx05222/chx:102173997%09red
Estrogen signaling pathway	KEGG PATHWAY	chx04915	1	98	0.680242113	0.837221062	ENSCHIG00000024967	http://www.genome.jp/kegg-bin/show_pathway?chx04915/chx:102186689%09red
Retrograde endocannabinoid signaling	KEGG PATHWAY	chx04723	1	105	0.705060465	0.850713625	ENSCHIG00000011011	http://www.genome.jp/kegg-bin/show_pathway?chx04723/chx:102184538%09red
cAMP signaling pathway	KEGG PATHWAY	chx04024	2	213	0.706877254	0.850713625	ENSCHIG00000024967|ENSCHIG00000020219	http://www.genome.jp/kegg-bin/show_pathway?chx04024/chx:102186689%09red/chx:102188762%09red
Thyroid hormone signaling pathway	KEGG PATHWAY	chx04919	1	112	0.72795879	0.850713625	ENSCHIG00000021307	http://www.genome.jp/kegg-bin/show_pathway?chx04919/chx:102168299%09red
Cholinergic synapse	KEGG PATHWAY	chx04725	1	112	0.72795879	0.850713625	ENSCHIG00000011199	http://www.genome.jp/kegg-bin/show_pathway?chx04725/chx:102170710%09red
Ras signaling pathway	KEGG PATHWAY	chx04014	2	223	0.730215266	0.850713625	ENSCHIG00000001675|ENSCHIG00000013977	http://www.genome.jp/kegg-bin/show_pathway?chx04014/chx:102188638%09red
Serotonergic synapse	KEGG PATHWAY	chx04726	1	113	0.731082022	0.850713625	ENSCHIG00000025642	http://www.genome.jp/kegg-bin/show_pathway?chx04726/chx:102178853%09red
Systemic lupus erythematosus	KEGG PATHWAY	chx05322	1	122	0.757631104	0.864234321	ENSCHIG00000010063	http://www.genome.jp/kegg-bin/show_pathway?chx05322/chx:102179075%09red
FoxO signaling pathway	KEGG PATHWAY	chx04068	1	127	0.771234621	0.864234321	ENSCHIG00000016621	http://www.genome.jp/kegg-bin/show_pathway?chx04068/chx:102188317%09red
Platelet activation	KEGG PATHWAY	chx04611	1	128	0.773862614	0.864234321	ENSCHIG00000009616	http://www.genome.jp/kegg-bin/show_pathway?chx04611/chx:100860743%09red
Cell cycle	KEGG PATHWAY	chx04110	1	128	0.773862614	0.864234321	ENSCHIG00000016621	http://www.genome.jp/kegg-bin/show_pathway?chx04110/chx:102188317%09red
Toxoplasmosis	KEGG PATHWAY	chx05145	1	129	0.776460522	0.864234321	ENSCHIG00000025853	http://www.genome.jp/kegg-bin/show_pathway?chx05145/chx:102173997%09red
Measles	KEGG PATHWAY	chx05162	1	135	0.791435154	0.873307756	ENSCHIG00000001865	http://www.genome.jp/kegg-bin/show_pathway?chx05162/chx:102188635%09red
MicroRNAs in cancer	KEGG PATHWAY	chx05206	1	138	0.798543269	0.873619987	ENSCHIG00000022316	http://www.genome.jp/kegg-bin/show_pathway?chx05206/chx:102190637%09red
Hepatitis B	KEGG PATHWAY	chx05161	1	145	0.814204081	0.883204426	ENSCHIG00000025853	http://www.genome.jp/kegg-bin/show_pathway?chx05161/chx:102173997%09red
Hippo signaling pathway	KEGG PATHWAY	chx04390	1	152	0.82865142	0.890128163	ENSCHIG00000026793	http://www.genome.jp/kegg-bin/show_pathway?chx04390/chx:102189765%09red
Cell adhesion molecules (CAMs)	KEGG PATHWAY	chx04514	1	155	0.834495153	0.890128163	ENSCHIG00000026016	http://www.genome.jp/kegg-bin/show_pathway?chx04514/chx:102189829%09red
Protein processing in endoplasmic reticulum	KEGG PATHWAY	chx04141	1	176	0.870201281	0.920543504	ENSCHIG00000024271	http://www.genome.jp/kegg-bin/show_pathway?chx04141/chx:102187862%09red
Tuberculosis	KEGG PATHWAY	chx05152	1	185	0.883047076	0.92647562	ENSCHIG00000025853	http://www.genome.jp/kegg-bin/show_pathway?chx05152/chx:102173997%09red
Epstein-Barr virus infection	KEGG PATHWAY	chx05169	1	196	0.897039298	0.93350431	ENSCHIG00000021273	http://www.genome.jp/kegg-bin/show_pathway?chx05169/chx:100861358%09red
Herpes simplex infection	KEGG PATHWAY	chx05168	1	210	0.912460667	0.939641065	ENSCHIG00000025853	http://www.genome.jp/kegg-bin/show_pathway?chx05168/chx:102173997%09red
PI3K-Akt signaling pathway	KEGG PATHWAY	chx04151	2	356	0.917618227	0.939641065	ENSCHIG00000009616|ENSCHIG00000017316	http://www.genome.jp/kegg-bin/show_pathway?chx04151/chx:100860743%09red/chx:102186820%09red
Cytokine-cytokine receptor interaction	KEGG PATHWAY	chx04060	1	235	0.934496204	0.949329477	ENSCHIG00000021715	http://www.genome.jp/kegg-bin/show_pathway?chx04060/chx:102177601%09red
Ribosome	KEGG PATHWAY	chx03010	1	289	0.965021446	0.97262004	ENSCHIG00000007340	http://www.genome.jp/kegg-bin/show_pathway?chx03010/chx:102172508%09red
Olfactory transduction	KEGG PATHWAY	chx04740	1	849	0.999951911	0.999951911	ENSCHIG00000013176	http://www.genome.jp/kegg-bin/show_pathway?chx04740/chx:102170675%09red
