# Supplementary material for: Transcriptome analysis of mRNA and miRNA in the development of LeiZhou goat muscles
Source: Sci Rep. 2024 Apr 29;14:9858. doi: 10.1038/s41598-024-60521-9 (PMC11058254; doi:10.1038/s41598-024-60521-9)
Supplement: Supplementary file 4 — Supplementary Information 4. [file 41598_2024_60521_MOESM4_ESM.xls]

gene_id	gene_name	gene_locus	M0_FPKM	M3_FPKM	log2FoldChange	pvalue	padj
ENSCHIG00000017462	ENSCHIG00000017462	21:69031636-69169581	0	10.8326513333333	-17.5834631750432	1.04105339237814e-17	1.42515004149606e-13
ENSCHIG00000000019	COX2	MT:7016-7699	263.824157666667	3329.112386	-3.52605106852518	1.42696640970596e-13	9.76722833283485e-10
ENSCHIG00000020968	IGF2	29:50431142-50441339	98.8876393333333	9.06587533333333	3.68231565824386	1.74133887533209e-12	9.53522341354344e-09
ENSCHIG00000011698	ANKRD2	26:32848164-32857378	615.752116	47.7383783333333	3.87424216080961	1.53123892410111e-11	6.98729841716069e-08
ENSCHIG00000000006	ND1	MT:2742-3697	10.3775783333333	193.998759	-4.15720025049876	1.01349052168423e-10	3.46854462414907e-07
ENSCHIG00000023005	CSRP3	29:25126733-25147296	1577.94502766667	209.160756333333	3.01391205390051	6.73306843317588e-10	1.84344680631922e-06
ENSCHIG00000023789	RYR3	10:73739484-74312941	3.07375433333333	0.298143	3.32970466215443	9.29935807072494e-10	2.0658515995294e-06
XLOC_178064	XLOC_178064	LWLT01000021.1:34362296-34453528	0.099964	0	12.4320671446474	6.73436498752301e-09	1.31700127852423e-05
ENSCHIG00000012706	LMCD1	22:17737945-17797150	189.558001	24.8928276666667	3.15546320050898	1.08231371070572e-08	1.64625928252289e-05
ENSCHIG00000021520	CRTAC1	26:32441273-32597139	5.426258	0.659438666666667	3.11492269909546	2.08528892821824e-08	3.00490134556249e-05
ENSCHIG00000020694	FMO3	16:37175052-37202385	0.139364333333333	3.183419	-4.43658192946066	2.39825152802086e-08	3.28308642928416e-05
ENSCHIG00000023248	ENSCHIG00000023248	17:8792909-8817434	16.1388806666667	115.181271666667	-2.71573549035758	7.55510272043167e-08	8.61879822427912e-05
ENSCHIG00000012599	ENSCHIG00000012599	1:54186145-54186825	312.959259	47.4210333333333	2.83845224842443	9.69043421841493e-08	0.000102043999409993
XLOC_180588	XLOC_180588	LWLT01000021.1:30855399-30885232	0.00209066666666667	0.793948	-8.25570057953894	1.09472422678493e-07	0.000111009091130165
ENSCHIG00000021089	ENSCHIG00000021089	18:25320187-25351757	0.0352713333333333	5.232841	-7.06531817610051	1.23150578562774e-07	0.00012041927465965
ENSCHIG00000012965	RNF128	LWLT01000027.1:36718065-36816757	0.342151666666667	3.25601866666667	-3.14763544237188	1.4933714129099e-07	0.00013721633959489
ENSCHIG00000021985	ENSCHIG00000021985	13:42912130-42931782	0.412686333333333	21.279019	-5.69500923304716	1.55363838249812e-07	0.00013721633959489
ENSCHIG00000000035	CYTB	MT:14153-15292	145.302030333333	910.281942	-2.53383378971283	1.9034800919043e-07	0.000162860566988274
ENSCHIG00000016323	ROS1	9:20580255-20719725	0.839471666666667	0.221569666666667	4.37018420451975	2.73147831230646e-07	0.000213671842036111
ENSCHIG00000018254	TPD52L1	9:13232816-13265536	0.205527666666667	0	11.8655942810642	3.3528485078319e-07	0.000248101727826836
XLOC_058452	XLOC_058452	17:16757174-16776470	0.517335333333333	9.77157333333333	-4.31979784084168	6.58303089737177e-07	0.000459230449778492
ENSCHIG00000022316	IGF2BP1	19:37150967-37190433	0.115375333333333	0	11.3586800649432	6.70923627274176e-07	0.000459230449778492
ENSCHIG00000021307	RCAN1	1:41174245-41298068	196.981088333333	15.85838	4.48189352108145	7.74521055285287e-07	0.000517210048113558
ENSCHIG00000006614	PPP1R3B	27:20430944-20476265	39.426318	6.375682	2.79708045030949	1.18501775603912e-06	0.000690310662608407
ENSCHIG00000020385	DCDC2	18:231721-368413	0	0.0391623333333333	-11.3830616598679	1.25203358979586e-06	0.000711163711130467
ENSCHIG00000026905	KCNH7	2:102126594-102288620	0.373301666666667	0	11.4749305882793	1.27276459495938e-06	0.000711163711130467
ENSCHIG00000025391	NOS1	17:13328154-13516934	1.087534	8.04984666666667	-2.80527715646774	1.30037173952356e-06	0.000712057557128309
ENSCHIG00000016568	KLHDC2	10:60206532-60400498	10706.9306643333	2572.804484	2.29106248145814	1.35112983569152e-06	0.000717245662051767
ENSCHIG00000024911	MYL10	25:36010500-36101806	13.4315146666667	0.776087	4.22808324806049	1.55033120559436e-06	0.000800877699584301
XLOC_039443	XLOC_039443	14:10310016-10369410	0	0.0936946666666667	-11.4862139928679	1.62125923224365e-06	0.000822008454066644
ENSCHIG00000000023	COX3	MT:8609-9392	15.4648086666667	0.296010666666667	5.81281970973198	1.91091510945757e-06	0.000917876224242785
ENSCHIG00000009616	COL2A1	5:31868147-31888110	6.50932366666667	0.710349333333333	3.35435182707698	2.33175839231757e-06	0.0011007105693666
ENSCHIG00000024421	ENSCHIG00000024421	4:15702365-15737827	0	0.114826333333333	-11.0355054098363	2.59332862664413e-06	0.00116397941752278
ENSCHIG00000006029	ENSCHIG00000006029	LWLT01000397.1:8039-24978	0.968469666666667	0	13.2877992391014	3.09417367520294e-06	0.00136637711376421
ENSCHIG00000026016	ENSCHIG00000026016	4:8947872-9017284	0.0681743333333333	0	10.9657908667903	3.54050845617328e-06	0.001514618453462
ENSCHIG00000015742	COL28A1	4:105048997-105235311	2.86066533333333	0.550630333333333	2.571703318806	4.05091657961632e-06	0.00170630838512793
ENSCHIG00000022130	DNASE1L3	22:43032301-43056864	0	0.282404333333333	-11.76990591311	4.48113689382519e-06	0.00178744203239343
ENSCHIG00000022407	ENAH	16:27098839-27250898	28.4798753333333	7.42250466666667	2.11113003261406	4.50467512455338e-06	0.00178744203239343
ENSCHIG00000019309	SHISAL2A	3:27100938-27137957	0.325254	0	11.3526024269032	5.30837309788433e-06	0.00201384093820919
ENSCHIG00000016358	ENSCHIG00000016358	1:57911640-57974590	0	0.347342	-13.089717107348	5.36945792356444e-06	0.00201384093820919
ENSCHIG00000015322	ASB4	4:107811169-107896848	1.45353633333333	9.895099	-2.72043306890021	5.77761805375054e-06	0.00210913872924848
ENSCHIG00000020154	POF1B	LWLT01000021.1:4655552-4761948	0.040755	0	11.1932148329188	5.96755442255449e-06	0.00214981148072525
ENSCHIG00000013176	OR2AP1	5:57012011-57063202	0.730122	4.411631	-2.5150551376724	6.24990561823458e-06	0.00222228786911227
ENSCHIG00000007340	ENSCHIG00000007340	28:26399555-26404782	0.580784	0	10.8294928352308	8.0198089441868e-06	0.0027113358198188
ENSCHIG00000021029	UCP3	15:29583379-29596396	4.02047433333333	65.451687	-3.9883849562324	8.35167939981589e-06	0.00275494735286216
ENSCHIG00000024268	ENSCHIG00000024268	19:50071466-50150487	0	0.180816	-12.8797430122098	8.62690510477992e-06	0.00281185755790202
ENSCHIG00000019258	CITED1	LWLT01000021.1:9674882-9680391	22.5853203333333	1.93282066666667	3.81481101603156	9.69511091922257e-06	0.00308654002159761
ENSCHIG00000019193	MOXD1	9:57534525-57632829	2.70294933333333	0.521945	2.46770672221741	1.11222214359706e-05	0.00346040114426636
ENSCHIG00000026696	ARFGEF3	9:63072001-63242909	3.097191	0.851146	2.05606278819284	1.19551441504258e-05	0.00363688768549453
ENSCHIG00000023408	CNBD2	13:64677689-64760269	0.0242346666666667	16.6179983333333	-9.31581075339256	1.24370835568526e-05	0.00373466071268515
ENSCHIG00000011011	RIMS1	14:92755941-93356101	8.69457266666667	1.28332766666667	2.6305957653366	1.2549354818183e-05	0.00373466071268515
ENSCHIG00000026683	ATCAY	7:90440305-90499826	3.94508966666667	0.486106666666667	3.69391740588935	1.2855435128122e-05	0.00378461245562206
ENSCHIG00000014225	ENSCHIG00000014225	21:69097862-69099955	0	3.94965166666667	-11.7985055186003	1.31773333492242e-05	0.00380767650024287
ENSCHIG00000024271	DNAJA4	21:30261299-30276167	29.5012203333333	7.49625866666667	2.17611200903787	1.37754183638653e-05	0.00380966847862898
ENSCHIG00000009635	ENOX2	LWLT01000027.1:1934441-2018622	0.696268666666667	3.33093566666667	-2.11264163364655	1.42010582728004e-05	0.00384961162822774
ENSCHIG00000015980	AMPD1	3:91944493-91964754	32.5390146666667	153.044326666667	-2.1508119627883	1.83036176051117e-05	0.00486538588747917
ENSCHIG00000010205	PLCL2	1:153722206-153934958	12.3209256666667	58.9925246666667	-2.21132862105015	2.00551952207324e-05	0.00522943990427078
ENSCHIG00000022958	PIWIL2	8:69258912-69324696	0.039207	0	10.577595407153	2.04347748513971e-05	0.00527814811940001
ENSCHIG00000024060	PLIN1	21:20373023-20389141	0.131248333333333	3.73205733333333	-4.56702212250578	2.18445018451506e-05	0.00554949863976334
ENSCHIG00000026032	ASIC2	19:16601122-16898128	0	0.038552	-12.5469542613893	2.30565266600458e-05	0.00579141874702197
ENSCHIG00000008632	ENSCHIG00000008632	15:57412852-57419016	5.16440666666667	0.517488	3.4977210187871	2.42431805465473e-05	0.00603412763803562
ENSCHIG00000013442	SYCP2	13:55943690-56007380	0.188255	1.24201133333333	-2.56178808364384	2.59645973584699e-05	0.00640436676646439
ENSCHIG00000025872	PGM2L1	15:29277497-29337854	4.58152166666667	20.204215	-2.06564012933424	2.74266980048286e-05	0.00667127759480609
ENSCHIG00000026793	ENSCHIG00000026793	11:55269393-55790757	0	0.0209876666666667	-12.3336656928147	3.05750012075969e-05	0.00727924311358954
ENSCHIG00000012276	ENSCHIG00000012276	13:42692735-42706363	1.21451033333333	12.58653	-3.33105985939371	3.19368437163589e-05	0.00753792106991543
ENSCHIG00000015991	PPARGC1A	6:43769927-43919996	31.7348723333333	3.92447833333333	3.57010705928968	3.46178564694108e-05	0.0080322228158983
ENSCHIG00000020219	PDE4A	7:94831176-94871049	1.93928133333333	10.0609203333333	-2.29172070181849	3.77596770076818e-05	0.00854398509746546
ENSCHIG00000000032	ND5	MT:5329-16643	40.2144526666667	154.227882333333	-1.91519175227933	3.85272001068216e-05	0.00857590416036316
ENSCHIG00000014437	SH3RF2	7:53180275-53311030	4.72334466666667	1.02808033333333	2.45658911105696	3.9713707947659e-05	0.00876872266047545
ENSCHIG00000021640	ENSCHIG00000021640	16:78220532-78251427	5.439338	29.7212896666667	-2.32080137493512	4.66399895091851e-05	0.0100495986375916
ENSCHIG00000024061	ENSCHIG00000024061	17:247460-253345	0.0207993333333333	8.50606266666667	-8.49524066780608	4.69830390303419e-05	0.0100495986375916
ENSCHIG00000014364	AGBL1	21:16220886-16903562	1.90559533333333	0.273557	2.65278563177819	4.81246215178843e-05	0.010144102282221
ENSCHIG00000011009	SCN4B	15:53491867-53514147	2.09876	17.1896843333333	-2.98166699068421	4.81658678800807e-05	0.010144102282221
ENSCHIG00000021346	ENSCHIG00000021346	LWLT01000717.1:6960-38209	0.0643486666666667	0	10.166045538401	5.12758220355716e-05	0.0105382979928404
ENSCHIG00000017544	PPDPFL	14:61962619-62102727	1.265826	8.34716433333333	-2.61176964939034	5.55045364477208e-05	0.0110923992949062
ENSCHIG00000026626	ADIPOQ	1:80090897-80106385	0.504649333333333	11.3808113333333	-4.31991594136039	6.1784367895672e-05	0.0121697425080259
ENSCHIG00000014953	AGTPBP1	8:78597992-78791363	1.21514366666667	4.64831133333333	-1.78221685140582	6.39676233564388e-05	0.01242106070834
ENSCHIG00000020411	A1CF	26:42917654-42969308	0	0.408357666666667	-11.9810266023194	6.57903944054396e-05	0.0125348765835151
ENSCHIG00000001675	RHOU	28:44463828-44489925	17.17054	1.743787	3.50426764547485	6.59272518363042e-05	0.0125348765835151
ENSCHIG00000024597	SPON1	15:43573842-43883100	14.521809	3.945804	2.1016324793035	6.72188416785429e-05	0.0126923080435643
ENSCHIG00000006384	WDYHV1	14:65586953-65650652	16.4513776666667	4.361859	2.18373212718992	6.84057545717598e-05	0.0127661029540183
ENSCHIG00000023942	SYT2	16:78537897-78614278	0.302045666666667	0.0234466666666667	6.78145196739474	7.09136322688721e-05	0.0131185428235774
ENSCHIG00000013312	FBN2	7:84900294-85124610	18.003472	3.28941566666667	2.70886955762804	7.71205338161924e-05	0.0140765539690235
ENSCHIG00000023693	UCK2	3:117105417-117177675	20.220502	5.22706266666667	2.21783908978025	7.92600504555915e-05	0.014371264380289
ENSCHIG00000024883	P2RX3	15:2696101-2731277	0.053514	0	10.0525348435418	8.24565348195896e-05	0.0147554082799055
ENSCHIG00000016824	ENSCHIG00000016824	1:130783209-130799513	0.116389	0	10.1718109556458	8.44311927557862e-05	0.0149669090880511
ENSCHIG00000018333	CYTIP	2:97215196-97246916	0.302613666666667	4.689616	-3.76123950052659	8.54734804304046e-05	0.0149669090880511
ENSCHIG00000019111	KCNH2	4:6349667-6385687	3.04934133333333	0.535231666666667	2.76203081570989	8.88120646759987e-05	0.0153897817643302
ENSCHIG00000014717	MFSD4B	9:26464668-26475603	0.687676	4.837957	-2.74439549447288	9.00944610167313e-05	0.0155138128816169
ENSCHIG00000023467	ENSCHIG00000023467	17:229933-230614	0.00937533333333333	7.532936	-8.62760625863523	0.000102014877051273	0.0173330916935278
ENSCHIG00000013673	PPP1R1A	5:25245334-25259981	16.206794	64.3975993333333	-1.82448458230666	0.000103192006502978	0.0173330916935278
ENSCHIG00000009483	ENSCHIG00000009483	19:54873931-54886096	3.829402	0.0737663333333333	5.8476894465004	0.000104637960998634	0.0173629256617067
ENSCHIG00000010091	CNBD1	14:6412273-6940255	0.011335	0	11.713376532515	0.000111115448050197	0.0180223414463466
ENSCHIG00000014493	MLANA	8:38632356-38645363	0	0.238229333333333	-10.1791107451688	0.000112561466354698	0.0180223414463466
ENSCHIG00000008651	GEM	14:12150017-12168005	20.6550483333333	4.39956933333333	2.30266238175256	0.000123197110209352	0.0193220365633177
ENSCHIG00000021567	AR	LWLT01000021.1:13734747-13933964	0.268357666666667	1.08182366666667	-1.88469966008148	0.000123231830381683	0.0193220365633177
ENSCHIG00000021459	NALCN	12:8439893-8719480	0.567508666666667	0.106548666666667	2.58407237939587	0.000123501822512896	0.0193220365633177
ENSCHIG00000017044	ENSCHIG00000017044	17:14139283-14142990	10.9436403333333	0	14.2886335757088	0.000125536930297122	0.0194185062972028
ENSCHIG00000024519	ACSM3	25:18360412-18415642	0.077262	0.794406	-3.54170142448447	0.000129323039800089	0.0198917725094755
ENSCHIG00000017096	ENSCHIG00000017096	13:42628103-42643966	0.793448	14.1188706666667	-4.20158076070468	0.000138154075808949	0.0208886443728443
ENSCHIG00000015001	BPGM	4:21845513-21877336	9.98352733333333	38.0566543333333	-1.77926721671548	0.000145598877047038	0.0216722465393351
ENSCHIG00000010778	AGT	28:80354-91095	4.051567	0.560428333333333	3.08188866142478	0.000165824925387972	0.0245411926064718
ENSCHIG00000023475	PSAT1	8:54061902-54089068	10.796156	1.24137933333333	3.36208305991533	0.000168055180904363	0.0247375419246266
ENSCHIG00000008403	MYOM3	2:7094309-7175716	146.519694	42.1383446666667	1.97898538800416	0.000169611954438652	0.0248331855645767
ENSCHIG00000007982	METTL11B	16:36311371-36328767	0.173338333333333	3.01680833333333	-3.86508998087139	0.000172243174157547	0.0249515654246533
ENSCHIG00000023910	GBP2	3:66378135-66393019	0	0.107976333333333	-9.67859103130127	0.000187952368719498	0.0270839363324797
ENSCHIG00000014663	UPP1	4:112932614-112942044	0	0.284970666666667	-9.8041726513013	0.000191300519107466	0.0274220780766665
ENSCHIG00000027054	ITK	7:41631140-41708694	0.0581663333333333	0.647971	-3.29770515127746	0.000194331243832011	0.0277114329420657
ENSCHIG00000026231	ENSCHIG00000026231	18:9098701-9110160	2.570695	0.0300283333333333	6.55250786494639	0.000201538930396049	0.0284429606974919
ENSCHIG00000022728	ESRRB	10:15260817-15447790	2.985713	0.700189333333333	2.14840708627377	0.000205878814351195	0.0285703119081348
ENSCHIG00000021273	ENSCHIG00000021273	27:18833261-18917707	0	0.413158333333333	-14.0196710087163	0.00020661535329306	0.0285703119081348
ENSCHIG00000026143	ENSCHIG00000026143	23:24020785-24038872	0.096358	1.33912066666667	-3.68046307554895	0.000208383079322907	0.0286699514009139
ENSCHIG00000010063	ACTN2	28:35987990-36063710	1629.68558733333	593.836608666667	1.61332009802382	0.000218439978243789	0.0290762852087279
ENSCHIG00000010009	CAV3	22:17610495-17622539	146.359779666667	54.2207643333333	1.62096016386741	0.000219302164599357	0.0290762852087279
ENSCHIG00000001865	MX1	1:141248552-141273850	2.02591833333333	11.116488	-2.37671893564538	0.000219796545193954	0.0290762852087279
ENSCHIG00000016090	ENSCHIG00000016090	14:38686485-38817891	3.918761	0.401577333333333	5.99445281943835	0.000220938902003483	0.0290762852087279
ENSCHIG00000014819	SLC22A1	9:83613506-83648824	0.121985333333333	0	11.3446890637642	0.000228016953966337	0.029727981822116
ENSCHIG00000012941	ASTN1	16:56602005-56960154	0.427863666666667	0.110151	2.13738389828347	0.000234937002948185	0.03034122737603
ENSCHIG00000010900	SIM1	9:36743448-36813596	0.114515	2.109239	-3.95635699416536	0.000240611818779923	0.0307836961980164
ENSCHIG00000024967	GABBR2	8:63016043-63409104	1.204648	0.375191	2.68794239457265	0.000246651151736621	0.0311720336955329
ENSCHIG00000011199	KCNQ2	13:53495212-53543225	0.0961376666666667	0	11.3154736749439	0.000248117240029895	0.0311720336955329
ENSCHIG00000007888	FCAR	18:64257859-64268333	0	0.649189	-11.6673369939042	0.00025836478146666	0.0321534970535258
ENSCHIG00000010165	ENSCHIG00000010165	21:69201366-69206057	0.00117966666666667	0.783481	-7.91608312824284	0.000273639471286707	0.0327160484033133
ENSCHIG00000025642	ALOX15	19:26505812-26513493	2.868923	0.141053666666667	4.37972262640626	0.000279214159071736	0.0329602325320335
ENSCHIG00000025816	CEMIP2	8:47666261-47739371	1.813913	7.389868	-1.8896661127454	0.000280368374258295	0.0329602325320335
ENSCHIG00000023819	ENSCHIG00000023819	16:874539-889063	0	0.112610666666667	-9.68570454632929	0.000308347619098328	0.0357418793560334
ENSCHIG00000025853	ENSCHIG00000025853	4:49495191-49495626	46.4136463333333	0.19551	8.06163749244239	0.000309347279339941	0.0357418793560334
ENSCHIG00000016814	DNAAF4	10:48267448-48379418	0.504180333333333	1.843768	-2.58856440020814	0.000310358997209246	0.0357418793560334
ENSCHIG00000012493	ENSCHIG00000012493	LWLT01000021.1:7097433-7152183	6.27436466666667	2.17075733333333	1.71437781920901	0.000310696785373313	0.0357418793560334
ENSCHIG00000025307	ENSCHIG00000025307	28:2609508-2711384	0.354227333333333	1.66826633333333	-2.13694342652382	0.000319780476361216	0.0364802902595572
ENSCHIG00000020292	NR4A3	8:64525320-64567871	14.6944136666667	1.05234633333333	4.06583251721072	0.000323726361021437	0.0367771951801075
ENSCHIG00000024032	CA14	3:99785408-99791330	1.27263966666667	8.62309166666667	-2.56523801117144	0.000341736861610655	0.0379899365463001
ENSCHIG00000017890	LNX1	6:69547988-69738273	1.476247	6.96567266666667	-2.15936615532865	0.00034229949989256	0.0379899365463001
ENSCHIG00000005050	PITX3	26:28794557-28805442	14.7788653333333	4.55221066666667	1.90970261591419	0.000342726700278904	0.0379899365463001
ENSCHIG00000022338	MATN2	14:15888728-16041083	32.7206996666667	8.070341	2.23073524726809	0.000347652673792539	0.0383400869264045
ENSCHIG00000024308	ADAM28	8:71294865-71350606	0.059277	2.20843266666667	-4.97277731771576	0.000361399195790406	0.0394213090898228
ENSCHIG00000026465	CCDC112	10:97082389-97113419	11.2670626666667	3.23324733333333	2.06706527606429	0.000364907666721208	0.0396100260966238
ENSCHIG00000002096	F2RL2	10:93294758-93603940	4.45787566666667	34.9046206666667	-2.62407322895249	0.000371907793280261	0.0400884388670089
ENSCHIG00000019541	FAM169A	20:6753922-6798997	1.03638566666667	0.165914	2.88185151854995	0.000381336499624215	0.0408615380149438
ENSCHIG00000013977	ENSCHIG00000013977	2:5203462-5220340	14.994121	4.60233866666667	1.94488491404855	0.000383255566115093	0.0408615380149438
ENSCHIG00000025820	PFKM	5:31721266-31763408	143.023915666667	483.373667333333	-1.61190968248496	0.000425669917325629	0.0434866293524568
ENSCHIG00000024376	ENSCHIG00000024376	18:64224158-64238028	0	0.131347333333333	-9.79558705040434	0.000443291392426102	0.0450262888033117
ENSCHIG00000018753	ENSCHIG00000018753	16:42944668-42965178	0	0.279272	-11.4192006608871	0.000444030022166411	0.0450262888033117
ENSCHIG00000027074	ADAMTS20	5:36409804-36611509	9.81847533333333	3.48308233333333	1.652994850436	0.000467765443998714	0.0464019930842057
XLOC_087192	XLOC_087192	21:42743742-43043101	2.22298933333333	0.577645333333333	1.83846003725568	0.000475462631332792	0.0469643931731496
ENSCHIG00000021715	CD27	5:102851766-102856386	0	0.305579666666667	-9.46981964585703	0.000476865528402629	0.0469643931731496
ENSCHIG00000013878	ENSCHIG00000013878	2:99631725-99710827	0.132994666666667	1.08314366666667	-2.8106720802681	0.000484120048333857	0.0475079670370346
ENSCHIG00000016621	GADD45G	8:88265582-88269691	52.1656903333333	6.68497966666667	3.29377470844947	0.00049141164419696	0.0480021770987864
ENSCHIG00000017316	LPAR3	3:61930077-62015051	17.9539073333333	4.422562	2.11595750401158	0.000492662689095985	0.0480021770987864
ENSCHIG00000011133	LIN28B	9:32225177-32361874	0.00925633333333333	0	9.25940291704091	0.000497147788328648	0.048267408853369
ENSCHIG00000017991	ENSCHIG00000017991	LWLT01002159.1:1415-4715	0	0.459268	-9.59028013926375	0.000504184220741263	0.0487775963946114
ENSCHIG00000015928	ENSCHIG00000015928	5:100468707-100605992	1.366251	8.12120533333333	-2.44671927207444	0.000512792901409372	0.0490900589079972
ENSCHIG00000021364	P4HA3	15:29358152-29398307	21.0352283333333	3.49936766666667	2.88794845112636	0.000540368896529033	0.0511225748039771
ENSCHIG00000004355	BSPRY	8:102308069-102336841	0	0.0431846666666667	-9.2451792931176	0.000567263573848711	0.0524450441129038
ENSCHIG00000026328	SYNPR	22:37771710-37938164	0	0.0240113333333333	-10.8301194220112	0.000568909679006992	0.0524450441129038
ENSCHIG00000010084	PMP22	19:32435592-32463871	22.203615	7.25852666666667	1.80212777944356	0.000572994805241151	0.0526443784318707
ENSCHIG00000022485	PTPRC	16:76103173-76231446	2.00268166666667	10.3735126666667	-2.28211056602337	0.000603034941253226	0.0552190423296725
ENSCHIG00000022901	BCO1	18:9228473-9260508	1.313931	0.129197333333333	3.59204632562819	0.000613305417513715	0.0554181155977162
ENSCHIG00000024393	ENSCHIG00000024393	25:26040760-26041410	9.422211	0.14377	6.10967225274678	0.000620499448200333	0.0558837315535425
ENSCHIG00000023624	CIB2	21:30088674-30113474	6.302468	25.125462	-1.83000180319256	0.000635848350829811	0.0567064885907798
ENSCHIG00000023868	DPY19L2	4:58219837-58344290	0.419259	0.002915	6.8910290322503	0.000645669712810257	0.0573954255423117
ENSCHIG00000015321	CCDC107	8:59648715-59652024	438.126576666667	162.56207	1.63976585361221	0.000670847648069485	0.0591038224312992
XLOC_157727	XLOC_157727	7:100289568-100294080	0	0.241801666666667	-9.10358310296196	0.000707596158420999	0.0620938308378479
ENSCHIG00000027205	BSND	3:29440504-29450354	0	0.113343333333333	-9.15056086186602	0.000728266918017582	0.0632991109473123
ENSCHIG00000007906	ENSCHIG00000007906	19:49858530-49928238	1.24698733333333	0.017939	6.46847242740116	0.000749025373420014	0.0648973598065398
ENSCHIG00000022609	GPNMB	4:88686458-88713110	0.403424333333333	9.836141	-4.43260332148347	0.000756617492188259	0.0650983128202386
ENSCHIG00000022511	ENSCHIG00000022511	22:28068060-28094919	6.55704933333333	21.6602483333333	-1.57300616862957	0.000760334820960722	0.0650983128202386
ENSCHIG00000015229	ETNPPL	6:16875466-16895912	1.12658466666667	8.69085633333333	-2.97430070200682	0.000764104279972706	0.0650983128202386
ENSCHIG00000008585	ENSCHIG00000008585	23:24067179-24083565	2.06562566666667	8.40986	-1.92010206203845	0.000764468492145051	0.0650983128202386
ENSCHIG00000013682	RSPO3	9:11359294-11457451	2.72770266666667	0.499819333333333	2.51185205994899	0.000767610143267463	0.0650983128202386
ENSCHIG00000024340	ENSCHIG00000024340	5:72551746-72557317	0.0675086666666667	3.30624833333333	-5.27085481297182	0.000776855210057811	0.065643490735852
ENSCHIG00000024904	DNAI2	19:56307358-56414387	0.025457	0	10.5020500919181	0.000811291563937521	0.0673810481408253
ENSCHIG00000021635	SLAMF7	3:111319875-111328760	0.003751	0.556049	-6.82784312763123	0.000824868235328019	0.0682298109215886
ENSCHIG00000021164	PLTP	13:74165123-74176073	4.49984933333333	70.0525023333333	-3.74062417745142	0.000861339755629825	0.0701863725279434
ENSCHIG00000024845	RAC2	5:74329674-74344724	0.805864	4.69852833333333	-2.43336536538778	0.000865212777408302	0.0702927615212519
XLOC_134595	XLOC_134595	4:34910035-35139634	0.0121846666666667	0	10.5498155814087	0.000906358773288366	0.0726057219827958
ENSCHIG00000018641	TTC22	3:29253203-29291577	0	0.0484436666666667	-9.0799057579733	0.000906941704157061	0.0726057219827958
ENSCHIG00000018410	HOGA1	26:32820531-32847608	3.59060266666667	0.747570333333333	2.32597668526325	0.0009132948070464	0.0727965901393209
ENSCHIG00000011513	ENSCHIG00000011513	17:592861-593393	0.0448886666666667	9.741827	-7.15805247881659	0.000915307213769172	0.0727965901393209
ENSCHIG00000010375	FAM221A	4:48151014-48175556	1.31331766666667	0.0628523333333333	4.55963375175295	0.000925196228381721	0.0729998488094039
ENSCHIG00000008262	FABP4	14:37370685-37375203	59.1407173333333	604.730496666667	-3.19118086827841	0.000932915849446439	0.0731187573044372
ENSCHIG00000017995	TIMP4	22:56919254-56925582	14.2918543333333	45.6168836666667	-1.56643931051546	0.000947276503096897	0.0736803505065055
ENSCHIG00000018116	DLK1	21:64899117-64910127	24.227306	2.600989	3.20858616038304	0.00100388012259719	0.0774231940185594
ENSCHIG00000012180	XIRP1	22:12354255-12365830	510.477823666667	143.105633	2.1007520595644	0.00103498647389688	0.0791533370637502
ENSCHIG00000015758	CFL2	21:44484797-44520180	28.6750646666667	10.016277	1.67866874172243	0.0010488646561201	0.0799912685791427
ENSCHIG00000015030	ENSCHIG00000015030	3:80732229-80761522	2.37052333333333	14.6392276666667	-2.6111842266713	0.00105555994390585	0.080278265844995
ENSCHIG00000022643	COL14A1	14:479408-701160	53.1980823333333	21.6890143333333	1.45188917518901	0.00106650000432896	0.0804399548719629
ENSCHIG00000023590	MARCH1	6:2104822-2357305	0.202235	1.70134533333333	-2.96422187040428	0.0011043571100957	0.0819409032989439
ENSCHIG00000008720	ENSCHIG00000008720	23:4856750-4900065	0.242582666666667	1.40229333333333	-2.48001441830795	0.00112747719635375	0.0828192985306456
ENSCHIG00000025931	CDC34	7:67296466-67306167	9.52872666666667	30.0967553333333	-1.52029763795286	0.00112798640133347	0.0828192985306456
ENSCHIG00000024533	SLC27A6	7:85486505-85559426	0.212683333333333	1.35368433333333	-2.60463111903832	0.00113698234094438	0.0832337954885457
ENSCHIG00000018984	PDZRN3	22:28274218-28336426	10.7323943333333	33.2041653333333	-1.48529446630258	0.0011528370482154	0.0837514529029654
ENSCHIG00000023418	GIPC2	3:54556148-54656177	1.13703366666667	0.377530333333333	1.81788203078994	0.00118708429453191	0.0849334324109965
XLOC_178071	XLOC_178071	LWLT01000021.1:34478327-34515043	0.0640303333333333	0	10.5535494074444	0.00118861800193077	0.0849334324109965
ENSCHIG00000013965	SLC25A30	12:70995384-71008154	14.922225	55.3747683333333	-1.80099694491775	0.00119406543952514	0.0849334324109965
ENSCHIG00000026862	ENSCHIG00000026862	5:63982861-63993106	0	0.0824936666666667	-8.75486106678226	0.00119432307528521	0.0849334324109965
ENSCHIG00000015005	ENSCHIG00000015005	21:34248328-34286952	0.162647666666667	1.40243266666667	-2.95340036758807	0.00119978451684953	0.0851007779451383
ENSCHIG00000011528	C1orf94	3:9219092-9262829	0.051834	0	10.4948418964157	0.00121193790581854	0.0857406923085424
ENSCHIG00000010508	TRARG1	19:21418541-21433627	0.0481186666666667	2.12932666666667	-5.28326047684285	0.00126650064015318	0.089019819641494
ENSCHIG00000017131	SLC7A1	12:55715641-55777166	10.5645783333333	2.557563	2.31230520139012	0.00131586347416165	0.0909773385330094
ENSCHIG00000018654	PGM1	3:38942782-39008224	148.906018666667	437.133046333333	-1.49440265776215	0.00132609201718364	0.0914535852354428
ENSCHIG00000023746	GABRA5	21:3438915-3531087	0.0243283333333333	0	10.2921165456946	0.00133231954427638	0.0916522030219676
ENSCHIG00000017163	PANK1	26:39998836-40116600	36.6435046666667	10.866694	1.97161534032627	0.00141103405999846	0.0960472037615133
ENSCHIG00000025514	CPM	5:44265494-44337745	2.458332	8.290902	-1.59660912259483	0.00141589492469455	0.0960472037615133
ENSCHIG00000022772	ANOS1	LWLT01000021.1:60957425-61133352	9.32300633333333	3.41825933333333	1.63743639062003	0.00141725666823666	0.0960472037615133
ENSCHIG00000024434	ALPK2	24:57794299-57966502	12.783079	5.47925033333333	1.41364618086566	0.0014298987686965	0.096664687378127
ENSCHIG00000018745	KRT8	5:26768248-26776611	9.988491	2.42500266666667	1.98664448775995	0.00144404125251501	0.0972833012211889
ENSCHIG00000019848	IFIH1	2:102014453-102074159	1.48221466666667	5.06782966666667	-1.68811470820968	0.00146322074708936	0.0977652050922881
ENSCHIG00000025127	KCNMA1	28:12485881-13021901	6.588593	2.67837533333333	1.47415212466795	0.00147915571113076	0.0985348034429419
ENSCHIG00000025647	COL1A2	4:108820558-108856519	560.948939	128.365323666667	2.30148942054059	0.00149763987530194	0.0992830076171718
ENSCHIG00000007336	ENSCHIG00000007336	20:2867352-2959890	8.34951066666667	3.40419833333333	1.47421906524122	0.00150412861931582	0.0994287229205091
ENSCHIG00000014714	KIAA2012	2:45182855-45314119	0.2639	0.027921	3.46849568134904	0.00151799576977876	0.0994287229205091
ENSCHIG00000016736	BAG2	23:45658060-45667362	212.542891333333	68.0543683333333	1.91893313793737	0.00158465018549832	0.103054140451114
ENSCHIG00000018773	MCOLN3	3:62105118-62143832	0	0.0919756666666667	-10.732520100228	0.00158840159503159	0.103054140451114
ENSCHIG00000025891	SLC16A9	28:30119712-30201534	3.54549966666667	0.548948666666667	3.16857078527212	0.00160249794285218	0.103234802770235
ENSCHIG00000027179	MYOZ3	7:48371692-48383868	3.95927166666667	22.1557823333333	-2.49727700502438	0.00163714389922628	0.104683695047625
ENSCHIG00000015267	PHKB	18:21195252-21720696	28.5784523333333	88.2307853333333	-1.51278506722526	0.00163725079659419	0.104683695047625
XLOC_191231	XLOC_191231	LWLT01002000.1:848-2613	1.11396966666667	0	10.0492980672103	0.00164028288744771	0.104683695047625
ENSCHIG00000027095	GPT2	18:21937742-21973429	3.09952633333333	9.90871466666667	-1.54029364712335	0.001648458260492	0.104812292730735
ENSCHIG00000016472	AJAP1	16:47058095-47175057	0.818299333333333	0.212223	2.10888487136752	0.00164995427761959	0.104812292730735
ENSCHIG00000022493	ENSCHIG00000022493	25:16276039-16280350	1349.815084	581.271871	1.4293671086687	0.00166276853568515	0.105381804950286
ENSCHIG00000023029	TUBA8	5:108298055-108316615	10.5754396666667	32.5316936666667	-1.46579557531863	0.0016815625261424	0.106275468960252
ENSCHIG00000010637	PLA2R1	2:99765014-99887933	1.760271	12.386981	-2.62222999204986	0.00174555429756742	0.109084860684735
ENSCHIG00000012424	COL11A1	3:79996634-80228220	11.6459236666667	2.25705133333333	2.59814616569831	0.00174908703168848	0.109084860684735
ENSCHIG00000014257	STMN2	14:39193173-39253817	0.014899	0.504976	-4.88123391605807	0.0017570600385522	0.109333060898911
ENSCHIG00000013794	ENSCHIG00000013794	4:37599983-37619771	0	0.110049333333333	-10.1556883563023	0.00176837429401404	0.109648179843505
ENSCHIG00000000291	ENSCHIG00000000291	24:24140707-24500405	0	0.0236736666666667	-11.9859770659671	0.00177013387964605	0.109648179843505
ENSCHIG00000008645	NGEF	3:8080116-8203449	0.757269	0.239016	1.88860561863912	0.00180055810895431	0.111280994277788
ENSCHIG00000020629	ENSCHIG00000020629	17:450564-616788	0.129757333333333	5.30386466666667	-5.15837930146458	0.00188235960176356	0.114782012331146
ENSCHIG00000024942	ENSCHIG00000024942	2:15672653-15675535	0.221698666666667	0	8.59273136048086	0.00189339509847795	0.115198365336062
ENSCHIG00000008249	POSTN	12:62420246-62458759	12.984419	2.35017466666667	2.66557153989896	0.00194130773337125	0.117851584106367
ENSCHIG00000022017	ZMAT4	27:9653174-10021888	0.0686373333333333	0	10.0886506132749	0.00197354241418565	0.119543402119445
ENSCHIG00000020399	FGD6	5:24541891-24645170	0.638695666666667	2.021601	-1.51631493375301	0.00198109787229992	0.119736155950771
ENSCHIG00000012268	RIPK4	1:141593376-141619068	0.799156	0.0233843333333333	5.26441679118813	0.00200504449162102	0.120916548757912
ENSCHIG00000022844	GMPS	1:111287641-111356806	38.6626516666667	14.086821	1.72121844511643	0.00203278998262137	0.122320344910309
ENSCHIG00000026069	ENSCHIG00000026069	18:40244495-40250745	0.709808333333333	26.91477	-4.99733952405684	0.00205024886196949	0.123100358754085
ENSCHIG00000014092	SGPL1	28:18627946-18678762	1.61744333333333	9.363115	-2.33340363110588	0.00207931280969164	0.124487014758488
ENSCHIG00000012061	AKR1B1	4:22046192-22067062	34.1971243333333	10.0505733333333	2.04529231567644	0.00208623334927484	0.124487014758488
ENSCHIG00000017632	ENSCHIG00000017632	17:286891-287510	0.0532756666666667	6.538415	-6.68882988803747	0.00210081367859359	0.124768281358382
ENSCHIG00000016191	PPA1	28:19209996-19245496	19.2810453333333	8.133691	1.45153106549981	0.00210837560724293	0.124946354438754
ENSCHIG00000011665	CCT3	3:105623523-105637984	223.269251333333	98.090078	1.37586860231083	0.0021144135547805	0.125033539344137
ENSCHIG00000019772	FUT1	18:56399864-56405724	0	0.146576333333333	-8.60929172432508	0.00213170524317973	0.125478456398563
ENSCHIG00000017691	KAZN	16:50863882-51044675	2.95886666666667	0.853373	1.81668061238229	0.00214077325160854	0.125478456398563
ENSCHIG00000010100	PDZK1IP1	3:21775745-21781462	0.118827666666667	0	8.72089722240434	0.0021450852462881	0.125478456398563
ENSCHIG00000021844	HSPA13	1:21393750-21405063	21.8741306666667	7.23588566666667	1.82597088793899	0.0022271996846166	0.127570084027443
ENSCHIG00000017337	CPEB3	26:37639956-37805319	2.55711333333333	8.67245133333333	-2.09120789837679	0.0022598636286572	0.129170785572036
ENSCHIG00000024355	LINGO1	21:32341979-32362677	1.43748833333333	5.67001633333333	-1.93257096581954	0.0023006255132908	0.131226720684143
ENSCHIG00000027049	SAMHD1	13:65492640-65550898	2.88954033333333	6.767926	-1.69237937595882	0.00231070763517228	0.131527784497675
ENSCHIG00000016050	ADAMTSL3	21:23559190-23931341	18.7664036666667	7.94979333333333	1.43888672454994	0.00232618735117256	0.131853688132374
ENSCHIG00000016863	ADAMTS17	21:5567192-5955054	1.88543766666667	0.560050666666667	1.99151629429129	0.00233879541197893	0.131853688132374
ENSCHIG00000017256	CSTA	1:66438154-66449550	0.149176	0	9.80157033807475	0.0023549601335597	0.131853688132374
ENSCHIG00000021783	PHKA1	LWLT01000021.1:9348907-9526993	16.6179653333333	52.6318736666667	-1.518635208569	0.00243425987954485	0.135477111570601
XLOC_066580	XLOC_066580	19:6442884-6920370	0.588733666666667	0.061323	2.65543141478062	0.00243909594800291	0.135477111570601
ENSCHIG00000016999	CACNG5	19:62161219-62167288	0.109408333333333	0	8.41054885140082	0.00243946879010578	0.135477111570601
ENSCHIG00000011028	ENSCHIG00000011028	13:65552987-65553565	115.986511333333	36.2320603333333	1.90884417835778	0.00245111508129856	0.135848339698124
ENSCHIG00000019892	OAS1	17:9693005-9783782	4.592084	24.022151	-2.27900631149722	0.00250031652604995	0.137186705744933
ENSCHIG00000014983	ENSCHIG00000014983	21:68974193-69125912	0.684058666666667	5.09513733333333	-2.81491815413935	0.00253066750899734	0.137524335663638
ENSCHIG00000012778	MYOZ2	6:6504217-6565366	131.740322666667	45.8991423333333	1.56545580807384	0.00253272460938789	0.137524335663638
ENSCHIG00000018085	ENSCHIG00000018085	15:50643189-50710012	10.0233086666667	4.34657733333333	1.42001753005158	0.0025350864393443	0.137524335663638
ENSCHIG00000015633	GADL1	22:5137927-5329861	5.350717	28.5447996666667	-2.3691452587438	0.00253604311614397	0.137524335663638
ENSCHIG00000025507	MEST	4:25898327-25909783	48.2858866666667	13.049445	2.08465031132831	0.00255306966884886	0.137524335663638
ENSCHIG00000023341	PRKAG3	2:29002672-29008683	4.329134	18.2549776666667	-1.89782259102125	0.00255461940760571	0.137524335663638
ENSCHIG00000022239	IL17A	23:24522883-24600276	0.450198666666667	0	9.61389299803352	0.0025802721323329	0.137885845699427
ENSCHIG00000024907	ENSCHIG00000024907	3:27079471-27086376	22.8717763333333	7.54082	1.80896815858242	0.00258356546418079	0.137885845699427
ENSCHIG00000014563	TTC23	21:6674575-6868327	3.32492066666667	7.99113233333333	-1.49407177250717	0.00262469159922223	0.13928685754682
ENSCHIG00000000237	ENSCHIG00000000237	LWLT01000159.1:55123-63623	0	0.701992666666667	-11.5971223124971	0.00262507828971691	0.13928685754682
ENSCHIG00000007953	LCP1	12:70294307-70354895	3.03604433333333	11.3356623333333	-1.75829314827872	0.00265226586621322	0.140100209137002
ENSCHIG00000026674	TNS4	19:40346618-40364212	0.0310826666666667	0	8.36198949901695	0.0026522911600451	0.140100209137002
ENSCHIG00000006455	RILPL2	17:19008961-19036985	7.04523266666667	19.0851866666667	-1.30136332390821	0.00269553187257198	0.141924936806054
ENSCHIG00000026748	PCP4	1:139555428-139624144	0	0.0258583333333333	-9.81752684097671	0.00270675911224512	0.142242529240229
ENSCHIG00000023034	CLEC4A	5:99657816-99670348	1.755303	12.4724153333333	-2.61137184200979	0.00273616026967636	0.143029028255618
ENSCHIG00000023740	LBX1	26:29644027-29653068	0.0497926666666667	0.879226333333333	-3.96065179000615	0.00273739349119306	0.143029028255618
ENSCHIG00000008320	C3	7:92699619-92735728	9.32117833333333	52.030759	-2.37558855455539	0.00274386099093307	0.143093657277631
ENSCHIG00000024886	FGF5	6:95418805-95444717	0.0211966666666667	0	8.38016239733613	0.00276263166257665	0.143525791821036
ENSCHIG00000011097	SGCZ	27:22606162-22794108	0	0.0305803333333333	-11.5796283703667	0.00282850866655606	0.145567178160974
ENSCHIG00000023506	CMBL	20:62964745-62999508	27.1991283333333	73.677902	-1.31827891973749	0.00283948017484795	0.145857650482481
ENSCHIG00000003728	KERA	5:20744205-20751211	21.4896293333333	3.72060633333333	2.69428600786863	0.00285732878551293	0.146225803399175
ENSCHIG00000015361	CISH	22:49828900-49836067	8.73939666666667	36.1309293333333	-1.99130453779098	0.00294325892203046	0.148404209993134
ENSCHIG00000021120	NTN1	19:28207871-28380607	7.852092	3.224879	1.5032924596852	0.00295427072655442	0.148674000088512
ENSCHIG00000012938	ENSCHIG00000012938	29:18157971-18355853	0	0.0160763333333333	-9.81265511347789	0.00296937071268481	0.148674000088512
ENSCHIG00000006072	JHY	15:48746389-48827989	0	0.0732803333333333	-11.4762090249748	0.00298551781735228	0.148889785648976
ENSCHIG00000022795	EPHB2	2:5843738-6058369	2.91421333333333	0.968908	1.71530879914556	0.00299428498834907	0.149055506720017
ENSCHIG00000026761	NEMF	10:60206538-60400508	28988.1855466667	11868.2073566667	1.41212782522148	0.00300708556084042	0.149421044592105
ENSCHIG00000011255	PYGM	29:43406658-43421246	283.147125	847.508260333333	-1.48996244675215	0.00307375857180228	0.151381930449005
ENSCHIG00000023329	HAS1	18:58717916-58728843	2.330516	0.302753	3.16240218803747	0.00307420451811814	0.151381930449005
ENSCHIG00000022281	KCNK9	14:78417206-78514908	0.015244	0	9.61176733537051	0.00308138693496881	0.151381930449005
ENSCHIG00000018391	PARP14	1:66670165-66713982	1.992074	7.456708	-1.84807463810405	0.00308525209797819	0.151381930449005
ENSCHIG00000020027	GTF2IRD1	25:32707492-32824050	0.747923666666667	0.226252	1.90356072369771	0.00311835170358326	0.152732292115217
ENSCHIG00000010036	ENSCHIG00000010036	4:10512595-10593778	0.0533876666666667	0	11.2897603471051	0.00314974293707205	0.152982203809595
ENSCHIG00000017336	IFRD1	4:64315495-64345683	47.4880333333333	19.727427	1.54065493183999	0.00315570621620703	0.152982203809595
ENSCHIG00000020334	HSF2	9:15940965-16019241	13.973198	4.75947466666667	1.59994667188304	0.00315809511809773	0.152982203809595
ENSCHIG00000016599	CILP2	7:104958613-104968544	3.5595	0.611602666666667	2.69330816381797	0.00317336552353527	0.152982203809595
ENSCHIG00000008094	TREM2	23:33718688-33723656	0.079334	2.124931	-4.44987327333296	0.00317418405448018	0.152982203809595
ENSCHIG00000023802	VWA5B1	2:3650795-3697718	0.630818333333333	0.112467	2.71068817325538	0.0031919646170102	0.152982203809595
ENSCHIG00000011494	CLEC4D	5:99602727-99610708	0.0703016666666667	2.91478866666667	-5.14383201642178	0.00319406566966872	0.152982203809595
ENSCHIG00000005917	ARMC4	13:35970854-36142757	0.905939666666667	0.172001333333333	2.68774669994321	0.00319609264688587	0.152982203809595
ENSCHIG00000022671	SIAH3	12:70638670-70708895	0.0198653333333333	0	9.5785149476772	0.00321495265778613	0.153616385370901
ENSCHIG00000017778	NLRC5	18:26407703-26466262	0.453484666666667	2.18261633333333	-2.25199211915049	0.00326453544171785	0.155409644662771
ENSCHIG00000008917	NMRK2	7:90483068-90499826	198.936700333333	83.6909863333333	1.54355356594955	0.00327632941533539	0.155409644662771
ENSCHIG00000026290	SLIT2	6:40493739-40650884	0.801629	2.652546	-1.53982414578563	0.00327654023618156	0.155409644662771
ENSCHIG00000017362	STAR	27:12352220-12361068	0.331316333333333	5.733265	-3.91719230955134	0.00329141611631394	0.155409644662771
ENSCHIG00000000415	ENSCHIG00000000415	LWLT01000027.1:34842229-34920713	2.726966	1.083746	1.48686533264092	0.0032920043910593	0.155409644662771
ENSCHIG00000020202	OSR1	11:78974027-79141063	3.166804	1.201186	1.6251649117926	0.00329346032003382	0.155409644662771
ENSCHIG00000020194	STARD3	19:39657153-39685824	204.148066333333	97.8435773333333	1.21662017797454	0.00332997120409369	0.155848344610053
ENSCHIG00000013515	ENSCHIG00000013515	25:26119969-26127546	845.629557333333	2360.75337766667	-1.38580853732353	0.00334378838414108	0.156214925246991
ENSCHIG00000023798	SELENOK	22:46931651-46940358	79.159565	29.4503223333333	1.44687350336653	0.00338120066452493	0.157438593527259
ENSCHIG00000000248	ENSCHIG00000000248	28:20396743-20417399	90.52401	32.365131	1.75805377720443	0.0034141485923236	0.158433854761403
ENSCHIG00000021115	AHSG	1:80273399-80280675	0	0.683455333333333	-11.334413183205	0.00344128582688707	0.159146683833524
ENSCHIG00000011401	DNAH11	4:89875117-90233385	1.99783966666667	0.682697333333333	1.66949969681499	0.00349062740319762	0.159815865672488
ENSCHIG00000011814	OTUD1	13:23758181-23759629	140.797617	27.5711853333333	2.51452084102122	0.00350896682686675	0.160387316782612
ENSCHIG00000023932	SCPEP1	19:7432538-7455425	8.67114833333333	32.821583	-1.81501021170908	0.00352323891914553	0.160503757682671
ENSCHIG00000026062	GRB14	2:104448127-104587334	1.53330533333333	0.659195	1.51038521295962	0.0035386029625668	0.160652915350618
ENSCHIG00000025088	NCF2	16:63226833-63263504	0.321959333333333	2.67676133333333	-2.95262603344639	0.0035512696321227	0.160652915350618
ENSCHIG00000004189	MTMR7	27:25605393-25705778	4.63829766666667	1.33212966666667	1.96812175117473	0.00355585180987161	0.160652915350618
ENSCHIG00000025056	ENSCHIG00000025056	14:81613948-81616245	1123.710144	528.269826333333	1.30202778202612	0.00356375371252991	0.160744667043421
ENSCHIG00000025214	ENSCHIG00000025214	5:25521033-25524490	606.196991	269.362182333333	1.37491730911587	0.00360276095325203	0.161572533524689
ENSCHIG00000010817	HIST1H1D	23:18187739-18279604	314.185984333333	122.266794666667	1.54772043480497	0.0036042468111792	0.161572533524689
ENSCHIG00000025883	DDX58	8:11385661-11431805	2.23354766666667	7.06810366666667	-1.56315421291069	0.00360571306415811	0.161572533524689
ENSCHIG00000011819	GADD45B	7:89446297-89449061	15.1220036666667	3.838168	2.19463410395895	0.00364207398388778	0.16264739860042
ENSCHIG00000017934	ENSCHIG00000017934	8:109932276-109947080	0.082927	1.73333333333333e-05	7.55934887654089	0.00365645018612944	0.16264739860042
ENSCHIG00000011805	ENSCHIG00000011805	17:434185-434601	0.0609743333333333	9.60791933333333	-7.02523823315721	0.00366338287992105	0.16264739860042
ENSCHIG00000023662	TP63	1:77162740-77426849	3.63923366666667	8.80414766666667	-1.32986213726502	0.00366342301835019	0.16264739860042
ENSCHIG00000010981	IQCG	1:69937532-69989310	862.939375	385.112298666667	1.28063961847949	0.00375471723096577	0.166311442711474
ENSCHIG00000023355	CD2	3:94052819-94068013	0.160493666666667	1.39304366666667	-2.93947476964886	0.0037617867361155	0.166311442711474
ENSCHIG00000023924	LMOD2	4:32228741-32239800	106.336230333333	49.6890816666667	1.26320155950606	0.00377118735205094	0.166311442711474
ENSCHIG00000012086	ENSCHIG00000012086	12:15391083-15452356	0	0.0241363333333333	-9.53268745998779	0.00377221249584811	0.166311442711474
ENSCHIG00000022849	CCT7	11:11064816-11080690	155.447906333333	73.7533546666667	1.27174386441932	0.00379764745675593	0.166895328601157
ENSCHIG00000011677	RPL17-C18orf32	24:49348931-49351354	655.607279666667	272.710068	1.49792211038965	0.00382057286499471	0.167098186055416
ENSCHIG00000022544	TIMP3	5:70075650-70135274	159.862426666667	66.4732463333333	1.49552122974333	0.00383030743500916	0.1672567579954
ENSCHIG00000023487	EPSTI1	12:73426447-73529355	0.862067333333333	4.395905	-2.28805284955615	0.00383923742984647	0.16729285412525
ENSCHIG00000013968	LAPTM5	2:13131674-13158981	11.700456	47.5613083333333	-1.85702030469126	0.00384335458726696	0.16729285412525
ENSCHIG00000009184	ENSCHIG00000009184	23:20987400-20992475	2.426447	14.093348	-2.54707317693967	0.0038702683555233	0.16819694810456
ENSCHIG00000019733	MEDAG	12:56698576-56713615	135.058055	38.9267703333333	2.05203130201527	0.00390339415504288	0.168826730387367
XLOC_190223	XLOC_190223	LWLT01000899.1:3298-20598	0	0.081995	-9.54585136471113	0.00392140275932256	0.168826730387367
ENSCHIG00000018423	PHGDH	3:96956986-96988240	6.87556833333333	1.05044733333333	2.95434743910337	0.00394625749101993	0.168826730387367
ENSCHIG00000015701	ADAMDEC1	8:71387138-71410765	0.022117	3.948433	-7.11250080906926	0.00395571034550711	0.168826730387367
ENSCHIG00000012421	ENSCHIG00000012421	10:87911152-87914328	1120.032369	512.18161	1.35591405112838	0.00396050657566613	0.168826730387367
ENSCHIG00000024945	ENSCHIG00000024945	18:56556726-56557939	62.831693	208.405718333333	-1.58269363949745	0.00397711087508892	0.168826730387367
ENSCHIG00000009082	TNR	16:55060397-55283077	0	0.00675133333333333	-9.53470312343391	0.0039810547261186	0.168826730387367
ENSCHIG00000026929	ENSCHIG00000026929	8:110690180-110695109	724.837972	346.200022333333	1.27531243101425	0.00398342042551733	0.168826730387367
ENSCHIG00000020728	FSD1	7:90774163-90785910	0	0.0469116666666667	-8.15026375665046	0.0039926606901018	0.168956811490413
ENSCHIG00000016319	EIF2AK2	11:19416279-19455457	3.25825633333333	8.67118766666667	-1.43156628341424	0.0040238891317176	0.169507745415381
ENSCHIG00000001441	ENSCHIG00000001441	18:15891595-15894391	1051.66921	491.94458	1.31481457063952	0.00402629253383236	0.169507745415381
ENSCHIG00000018493	NAIP	20:10150393-10190203	0.301170333333333	1.88656366666667	-2.59130539507791	0.00404456939508308	0.169507745415381
ENSCHIG00000023773	SLC16A10	9:26475890-26607958	3.185747	9.821764	-1.51540646437115	0.00404469306167795	0.169507745415381
ENSCHIG00000019616	LEP	4:27665917-27682282	0.003334	0.628611333333333	-6.98527968877352	0.00404490019121103	0.169507745415381
ENSCHIG00000011355	PON3	4:108013562-108048424	2.83699566666667	10.448932	-1.79910044429991	0.00404901806134846	0.169507745415381
ENSCHIG00000017831	SYT9	15:36940027-37149786	1.746136	0.772870666666667	1.33514034853006	0.00408002788781765	0.170545165710778
ENSCHIG00000016711	SYNM	21:6843787-6868368	36.3432733333333	105.572779333333	-1.4716576775924	0.00412773031165822	0.171725228538958
ENSCHIG00000018721	TIPARP	1:110484497-110512421	37.869674	11.8356056666667	1.948074289574	0.00413334766087779	0.171725228538958
ENSCHIG00000026897	ENSCHIG00000026897	19:56460004-56463751	67.1011313333333	27.1197853333333	1.53592894180013	0.00418258163936854	0.172921353225606
ENSCHIG00000025729	C1D	11:66136940-66224485	6.01430366666667	2.601525	1.37961963255792	0.00418877156495654	0.172921353225606
ENSCHIG00000025814	SBSPON	14:45644813-45676781	2.78828433333333	1.29831466666667	1.96660187537383	0.00420234509022079	0.172921353225606
ENSCHIG00000002488	ENSCHIG00000002488	3:23102241-23244703	0.008184	0	9.49252912846863	0.00420301003822711	0.172921353225606
ENSCHIG00000015874	ENSCHIG00000015874	5:86652601-86680173	0.0425956666666667	0	9.53459245354995	0.00422548662793699	0.173268663449727
ENSCHIG00000017360	ENSCHIG00000017360	17:35548-43128	6.34650566666667	1.28184033333333	2.61484487435738	0.00424719098931517	0.173557973278299
ENSCHIG00000015497	LRRC46	19:38255380-38261124	0	0.113251666666667	-8.2600585969105	0.00427452626895625	0.173631911718562
ENSCHIG00000009912	MYBPC2	18:57595892-57621728	271.111658666667	789.282979333333	-1.38553875090696	0.00427518853373231	0.173631911718562
ENSCHIG00000008212	ENSCHIG00000008212	3:22233865-22234751	31.8737093333333	7.10709633333333	2.3924856145877	0.00428021396341138	0.173631911718562
ENSCHIG00000015367	ATF3	16:69579015-69584224	48.3288993333333	9.643657	2.53194786770355	0.00430805189196003	0.174143604355078
ENSCHIG00000010319	ENSCHIG00000010319	5:72921289-72937973	0	0.0290473333333333	-7.99446240264116	0.00431240599557115	0.174143604355078
ENSCHIG00000018697	ATXN1	23:9460487-9944652	4.55316066666667	13.0016543333333	-1.36984613860802	0.00432202525093926	0.174189034770658
ENSCHIG00000022600	ENSCHIG00000022600	3:31081121-31166850	150.990674333333	71.9853436666667	1.26567454638178	0.00432625529215997	0.174189034770658
ENSCHIG00000015813	GRM5	29:6334669-6628597	0.0742173333333333	0.00109466666666667	9.17248490463884	0.00434084228143478	0.174285095264946
ENSCHIG00000018915	ENSCHIG00000018915	5:101320496-101352238	0	0.0149083333333333	-7.95369165550331	0.00434518181166306	0.174285095264946
ENSCHIG00000017466	PMP2	14:37400552-37408146	9.71216833333333	1.572831	2.8891833706119	0.00434773804981767	0.174285095264946
ENSCHIG00000017266	GALNT6	5:28102221-28131213	0.0864376666666667	0.951057666666667	-3.34769293456281	0.00436454008614246	0.174702840670314
ENSCHIG00000015398	THEM4	3:101275588-101323981	2.28378033333333	9.73114533333333	-2.06809032059759	0.00439192229489577	0.175542248922557
ENSCHIG00000010202	PRRX1	16:36742674-36816575	18.5956496666667	8.59564033333333	1.304444963844	0.00444812141783044	0.177529324050699
ENSCHIG00000019173	RAP1GAP2	19:23547087-23652991	3.53512666666667	1.36431566666667	1.66175280703705	0.00447678673205655	0.177895419357005
ENSCHIG00000026879	DZIP3	1:53215977-53319058	11.8705983333333	5.676929	1.25027766500083	0.00449557803583593	0.178310028133733
ENSCHIG00000023975	ENSCHIG00000023975	14:11637666-11662210	3.40185133333333	0.692292	2.30317993601306	0.0045067584451055	0.178310028133733
ENSCHIG00000015009	MYO1F	7:93268775-93304226	0.561102333333333	2.64926266666667	-2.13653921671884	0.00454333844457453	0.178933295247435
ENSCHIG00000008692	CNTN5	15:73020289-73673681	0.00503866666666667	0	11.0631694888637	0.0045511610823805	0.178933295247435
ENSCHIG00000027090	HSD17B3	8:82759833-82811630	0.023275	0	9.39971620943957	0.00455334807603145	0.178933295247435
ENSCHIG00000024880	ENSCHIG00000024880	5:73239043-73262503	16.392728	66.2121913333333	-2.02073786197984	0.00455518853089821	0.178933295247435
ENSCHIG00000011781	EMP2	25:9160570-9203991	60.6276546666667	25.585655	1.45532489000976	0.00458408870460134	0.179553311363777
ENSCHIG00000013243	RPL34	6:16990826-16995455	958.221252333333	487.541554666667	1.19357775707007	0.00461205307929098	0.180390573225582
ENSCHIG00000017403	SLC25A21	21:46298081-46452158	1.204411	0.325313	1.90314145079285	0.00467618686389633	0.181903000290963
ENSCHIG00000008425	COL10A1	9:21734669-21814091	0.111614666666667	0.0115943333333333	3.36328662899018	0.00467879858533705	0.181903000290963
ENSCHIG00000019674	LPXN	15:1492187-1528841	0.596448333333333	3.05319866666667	-2.26768887988069	0.00468394080153143	0.181903000290963
ENSCHIG00000016815	PLCXD3	20:33010258-33202927	0.289925333333333	1.46731833333333	-2.06257014424043	0.00469547341397362	0.181946916287916
ENSCHIG00000011578	EEF1D	14:80920623-80929833	174.121793	81.8603056666667	1.26856931245727	0.00470848555820318	0.181946916287916
ENSCHIG00000010320	DGAT2	15:27720975-27753988	2.17133133333333	9.10989666666667	-2.02591861033186	0.00471165359027477	0.181946916287916
ENSCHIG00000003705	TCAP	19:39683398-39684133	1775.23559566667	878.436482666667	1.17054816177929	0.0047422918691367	0.182872125471963
ENSCHIG00000016062	JAML	15:53428331-53453670	1.513402	8.474996	-2.43186119445226	0.0047962923984401	0.184434957270915
ENSCHIG00000006417	MYL6B	5:56536786-56542763	1434.18353266667	528.53656	1.55240141008425	0.00481045981134699	0.184483828749941
ENSCHIG00000020368	ENSCHIG00000020368	3:19528991-19531066	2185.49898266667	1064.40804033333	1.24405711106868	0.00485048259809209	0.185684984932614
ENSCHIG00000017136	RNF213	19:51486271-51608479	1.79709566666667	5.25806666666667	-1.47014328260706	0.00485807939786011	0.185684984932614
ENSCHIG00000024242	KHDRBS2	23:47871981-48673939	0.00671633333333333	0	10.9855819276237	0.00491650570731595	0.18716347759147
ENSCHIG00000015831	ENSCHIG00000015831	18:52323594-52515601	0.018948	0	10.8113170822891	0.00491924990106134	0.18716347759147
ENSCHIG00000012973	ENSCHIG00000012973	2:134707075-134731122	0	0.0531773333333333	-9.39179315239477	0.0049287726850305	0.18716347759147
ENSCHIG00000004099	IPCEF1	9:78186489-78344569	0.113312666666667	0.562061	-1.91899209003588	0.00497559921883909	0.188048630931724
ENSCHIG00000026640	ENSCHIG00000026640	3:41429783-41569380	0.0229793333333333	0	10.8553453350344	0.00497955576995142	0.188048630931724
ENSCHIG00000019030	SLC15A1	12:10646662-10678376	0.848734	0.003481	7.81355027596463	0.00502879344095063	0.189054194996728
ENSCHIG00000025022	PSD4	11:46515224-46558328	0.153684666666667	0.894095333333333	-2.44690078760962	0.00504965956006246	0.189387707665794
ENSCHIG00000014010	ENSCHIG00000014010	1:21415915-21513982	0.198777	1.26836333333333	-2.55797256987829	0.00506396237769436	0.189407412484828
ENSCHIG00000012949	ENSCHIG00000012949	6:117184543-117211018	0.040888	0	9.36705707681305	0.00507159209804206	0.189433997342829
ENSCHIG00000023951	CIDEC	22:16691454-16698393	0.252769	3.252089	-3.41127504752717	0.00509696374527278	0.18980291026273
ENSCHIG00000012416	ATP8B1	24:57061736-57128336	12.4237796666667	6.11923033333333	1.24411516512603	0.00510226604161472	0.18980291026273
ENSCHIG00000013185	FGL1	27:26159786-26184764	1.63592533333333	8.13592566666667	-2.22701572741643	0.00512428706095253	0.190363440219565
ENSCHIG00000016918	ENSCHIG00000016918	6:96019524-96199179	0	0.0230366666666667	-10.9458576129208	0.00513162104682363	0.190377578104315
ENSCHIG00000022323	DPP10	2:68441296-69214278	0.0488503333333333	0.00332433333333333	4.05038502137435	0.00519113698652332	0.191805856348208
ENSCHIG00000022254	SNAP91	9:10750325-10920627	1.35499933333333	0.587960333333333	1.46402982215594	0.00520320276512609	0.191992572111034
ENSCHIG00000025829	IGF2BP3	4:88490335-88636829	2.78443133333333	0.941294666666667	1.81284470308208	0.00529813031265466	0.194186760147486
ENSCHIG00000012342	RPS3	15:28417540-28421842	744.039571	361.749318333333	1.2539610449598	0.00530855107194946	0.194308582618856
ENSCHIG00000022582	CPEB2	6:110429989-110508683	1.30171033333333	3.55195566666667	-1.30637733987122	0.00533550807074238	0.194774500625141
ENSCHIG00000025789	HOMER1	10:90736574-90908862	4.46076	11.1567736666667	-1.48584641373594	0.00534465455927809	0.194848598107157
ENSCHIG00000026309	ENSCHIG00000026309	3:108232185-108235789	0	0.132594666666667	-7.91940194845798	0.00535726629017045	0.195048661913001
ENSCHIG00000012269	COL11A2	23:41304154-41331925	4.94127466666667	1.10354266666667	2.32503387032755	0.00542863947881903	0.196590821552014
ENSCHIG00000000016	COX1	MT:5329-6873	1545.55639666667	4043.03751633333	-1.27931691928117	0.00546695863691942	0.197466834459389
ENSCHIG00000019984	CD6	29:36550660-36594354	0.0290496666666667	0.457238333333333	-3.91521167913603	0.00550338947278398	0.198520817358831
ENSCHIG00000000292	APCDD1	24:42487074-42520158	23.982399	8.205064	1.83452130399405	0.00551974389587876	0.198834327302164
ENSCHIG00000011502	ENSCHIG00000011502	29:26351177-26352112	0.37467	0	7.66591002648035	0.00552660517465745	0.198834327302164
ENSCHIG00000011680	RPL24	1:45795132-45802688	177.899948	86.913358	1.24853782089811	0.00555036435865746	0.19942706794709
ENSCHIG00000025105	ENSCHIG00000025105	LWLT01001016.1:17121-20083	0	1.36135833333333	-10.8661464816883	0.005585684024387	0.20029082079657
ENSCHIG00000020828	IL7R	20:38265978-38298573	0.208975666666667	1.34328833333333	-2.41365044268829	0.00563781598951596	0.200725310763274
ENSCHIG00000015078	KLHL33	10:76290916-76292729	3.17795433333333	17.475677	-2.35272387672811	0.00568928093133377	0.201841665308728
ENSCHIG00000025608	ENSCHIG00000025608	13:70877666-70997684	0.698553333333333	0.216608666666667	1.88709119827646	0.0056912876883136	0.201841665308728
ENSCHIG00000023993	ENSCHIG00000023993	5:111766637-111771282	0	0.086121	-7.67936515241317	0.00570043096351273	0.201904397606746
ENSCHIG00000010512	NIFK	2:62720715-62730298	67.476766	27.9496626666667	1.52343959673019	0.00573921039293498	0.202830442496377
ENSCHIG00000014445	VGLL2	9:20721372-20730364	26.203464	10.2769276666667	1.48700480874245	0.00575878268005077	0.203182617264317
ENSCHIG00000004302	ENSCHIG00000004302	7:92527496-92530014	0	0.210187333333333	-8.06134446517698	0.00579283271923696	0.203858569434433
ENSCHIG00000016349	FBXL4	9:37803527-38166088	1.78347266666667	6.451553	-1.7852956111429	0.00583600497272435	0.204327340342992
ENSCHIG00000017677	ENSCHIG00000017677	3:109175538-109220376	0.539155333333333	2.538838	-2.15939671264001	0.00584787989942153	0.204481614005443
ENSCHIG00000023873	TPX2	13:60599921-60651474	2.16777833333333	7.138433	-1.65272649612399	0.00586779858869772	0.204916399948922
ENSCHIG00000026408	TAF1D	29:582862-599857	42.5227496666667	16.5101436666667	1.57336861838444	0.00588957445623669	0.205153510225578
ENSCHIG00000021891	HIST1H1C	23:18104849-18186848	172.141530333333	74.1256206666667	1.3855462115413	0.00589860433744002	0.20520697351305
ENSCHIG00000009231	MPEG1	15:1111460-1113613	2.85997166666667	23.544699	-2.88333259072275	0.0059812578767552	0.205988502399598
ENSCHIG00000012195	PRKG1	26:44250014-44502171	19.7309186666667	9.064089	1.29739038647905	0.0060105411473476	0.206736942303053
ENSCHIG00000026809	PYCR1	19:50332773-50340174	4.601575	1.11092433333333	2.28904219303827	0.00604476016451855	0.206874360680442
ENSCHIG00000016001	TEX9	10:48860543-49204952	6.56017933333333	3.11062333333333	1.49682095264357	0.00605291450862393	0.206894814396522
ENSCHIG00000010188	LRRC4B	18:57744741-57786891	0.582686	0.112111	2.58951087867345	0.0060663083041132	0.207094083613859
ENSCHIG00000020528	GRID2	6:31264405-32061227	0.0750453333333333	0.011578	2.92229389138869	0.00610283880873945	0.207757693626976
ENSCHIG00000008821	ENSCHIG00000008821	LWLT01000027.1:36213443-36321798	1.83379966666667	0.582376333333333	1.88996197711369	0.00617235200774818	0.208815515985041
ENSCHIG00000006387	HIST1H1E	23:18186058-18186717	383.501521	148.516777	1.53700681580275	0.00626318995910582	0.21118211562852
ENSCHIG00000027216	IRF8	18:13215809-13264020	0.843769666666667	4.162506	-2.14609468826775	0.00630298581556925	0.211802553328478
ENSCHIG00000021989	PGF	10:16911638-16926057	7.15989733333333	2.08062266666667	2.43649310345155	0.00631342689666682	0.211802553328478
ENSCHIG00000021250	CLEC4F	11:13454788-13463362	0.157552333333333	1.62397333333333	-3.23598491880694	0.00637423737956845	0.213349933025923
ENSCHIG00000016664	ENSCHIG00000016664	12:13444237-13639059	0.015624	0	10.5544710674015	0.00638758439500738	0.213434419897956
ENSCHIG00000024747	ENSCHIG00000024747	3:108101526-108104819	0.134143	2.20823566666667	-3.82830896463916	0.00639515956002876	0.213434419897956
ENSCHIG00000025933	TRIM7	7:70246271-70261940	3.20280466666667	8.56171566666667	-1.93209526655808	0.00641716917115105	0.213434419897956
ENSCHIG00000022528	ENSCHIG00000022528	1:40045937-40754451	0.00377666666666667	0	10.5942757094242	0.00641796195013134	0.213434419897956
ENSCHIG00000017391	SERPINA5	21:58669759-58675509	1.01833	0.079311	3.94750689579384	0.00642719980174276	0.213434419897956
ENSCHIG00000011689	ADAM23	2:41016060-41207314	0.491029	0.173244	1.67725500240368	0.0064303066402499	0.213434419897956
ENSCHIG00000012482	ADGRG2	LWLT01000021.1:51064191-51186147	0.637418333333333	0.151118	2.21631216416305	0.00643133045092274	0.213434419897956
ENSCHIG00000020130	ENSCHIG00000020130	13:58863739-59000588	2.825737	9.63816433333333	-1.70935342267779	0.00646591261488819	0.214120808057358
ENSCHIG00000023311	ENSCHIG00000023311	23:44384909-44390028	1.72137	0.0892293333333333	4.41933284352058	0.00649903757367464	0.214382108107998
ENSCHIG00000009411	MAT1A	28:10155746-10175095	0	0.028658	-8.19129158539917	0.00651419561285914	0.21447382689804
ENSCHIG00000021288	CIRBP	7:66765091-66775301	21.7421793333333	9.22532833333333	1.47768041764024	0.00651748507904488	0.21447382689804
ENSCHIG00000016735	IL2RB	5:74221074-74267262	0.2522	1.10222533333333	-2.07739762059427	0.00652873329959475	0.21458606123602
ENSCHIG00000014599	RPL15	27:3606681-3608606	1001.93760166667	504.243682666667	1.19782023275891	0.00659469183148701	0.216234811562015
XLOC_031798	XLOC_031798	12:71690440-71743460	1.75808366666667	0.680252	1.82912030633233	0.00661396109097818	0.216607225729535
ENSCHIG00000011647	TEX12	15:59867969-59869904	0	0.208815333333333	-7.74458144964124	0.00662464397157751	0.216697882076249
ENSCHIG00000011272	PLXNC1	5:23678032-23831416	0.447696666666667	1.64928466666667	-1.65884011551976	0.00666941491998245	0.21790204187852
ENSCHIG00000013811	ENSCHIG00000013811	22:49036235-49037874	996.152934	500.427256333333	1.20072100063763	0.00671556949553795	0.21881241745757
ENSCHIG00000021652	ATRNL1	26:15636872-16441719	5.49712833333333	2.208061	1.50381891648783	0.00672816923787198	0.21881241745757
ENSCHIG00000011918	ENSCHIG00000011918	15:41900002-41961005	0.091924	0.500632333333333	-2.22973068846193	0.00674205824299555	0.21881241745757
ENSCHIG00000003216	ENSCHIG00000003216	12:14999841-15011229	0	0.099994	-9.12126669394616	0.00675591414174312	0.21881241745757
ENSCHIG00000023364	EML6	11:37152044-37327483	1.70163066666667	0.78941	1.33102239105278	0.00675995246089134	0.21881241745757
ENSCHIG00000026263	FMOD	16:506914-516484	16.840797	5.29703866666667	1.84294134031348	0.0067692069683539	0.21881241745757
ENSCHIG00000018579	SPON2	6:117171456-117174266	26.9570653333333	7.79379366666667	2.07737118533361	0.00677948221454488	0.21888613626418
ENSCHIG00000014807	SLC26A8	23:38764658-38832076	0.005092	0.206898	-5.00316294520107	0.00682523142262522	0.219762641333308
ENSCHIG00000007884	KCNT1	11:102785412-102844198	0.265357666666667	1.63151166666667	-2.54505995721945	0.00686592548640614	0.220567386655264
ENSCHIG00000013063	SEMA3B	22:50165419-50173997	16.4493166666667	6.838603	1.45354757836344	0.00688901342043193	0.220859834236541
ENSCHIG00000013840	DIXDC1	15:60038403-60130786	2.86411566666667	11.0819993333333	-1.83372718041635	0.00694305859328451	0.221813303647067
ENSCHIG00000018118	SYT14	16:71731483-71990517	0.0304266666666667	0.00337633333333333	7.58421796790687	0.00695158528139584	0.221826868787106
ENSCHIG00000021412	NPPC	2:16143446-16149196	7.50216733333333	0.525414	4.08235035094332	0.00700851063317536	0.222673291435488
ENSCHIG00000026255	GM2A	7:47891314-47907210	2.85209533333333	8.85908633333333	-1.47874989562388	0.00702140430801769	0.222673291435488
ENSCHIG00000016671	ATXN7L1	4:73341809-73653652	3.488596	12.7134693333333	-1.52832933389046	0.00702323809516689	0.222673291435488
ENSCHIG00000021832	RSAD2	11:89642346-89658669	3.63845033333333	12.128176	-1.66840428450805	0.00703085579076474	0.222673291435488
ENSCHIG00000019900	THEMIS	9:53015346-53232088	0.009291	0.0742693333333333	-2.80389695447999	0.00703182417784753	0.222673291435488
ENSCHIG00000000467	ENSCHIG00000000467	16:5144710-5207855	0	0.0487256666666667	-10.6784549439053	0.00704154521423295	0.222673291435488
ENSCHIG00000011567	LGALS3	10:35548594-35611095	3.13568533333333	25.8768156666667	-1.64198079975867	0.00704317434468507	0.222673291435488
ENSCHIG00000016778	NRXN1	11:32380005-32602125	0.418155666666667	0.161009666666667	1.57152277776172	0.00707159457165154	0.223141920683141
ENSCHIG00000021059	MUSK	8:99947032-100039245	0.332580666666667	1.49566666666667	-1.95799507172715	0.00708520141605942	0.223165451166045
ENSCHIG00000022378	CCDC172	26:15176925-15241160	0	0.0163083333333333	-9.06218771134722	0.00722741963143896	0.226902011927935
ENSCHIG00000009696	IL1RN	11:46487521-46495392	0.401092333333333	5.59453333333333	-3.8462914555756	0.00723659794430605	0.226902011927935
ENSCHIG00000023270	SLC14A2	24:45442863-45657070	0.750605	0.0168263333333333	4.34355966102305	0.00729880978125636	0.228186379375305
ENSCHIG00000024085	RPS9	18:64780209-64786432	958.247294333333	490.427266333333	1.16840195844113	0.0073008973422246	0.228186379375305
ENSCHIG00000018788	ENSCHIG00000018788	28:30626896-30742282	0.0865096666666667	0.00275633333333333	5.32048349778814	0.00733714172095377	0.229057700316982
ENSCHIG00000010446	CD4	5:102554414-102579674	0.013723	0.292155666666667	-4.36317792011716	0.0073874201235503	0.230332724271874
ENSCHIG00000010896	PANX3	29:27422418-27430524	0	0.060185	-8.017443825899	0.00740322135064281	0.230332724271874
ENSCHIG00000017281	PPEF1	LWLT01000021.1:51232080-51381790	1.415367	0.689249666666667	1.29052015760435	0.00741793355437295	0.230528493513254
ENSCHIG00000005312	LMO7	12:35494807-35715710	77.061928	36.0843316666667	1.32115702855213	0.00745874248243127	0.230832061698769
ENSCHIG00000006632	DPP6	4:2981444-3353010	3.14970266666667	1.52838833333333	1.42344799966824	0.00746142571326237	0.230832061698769
ENSCHIG00000011607	IGFBP5	2:31118649-31136269	57.2046866666667	20.9506023333333	1.61090664627043	0.00747406430375633	0.230962084167657
ENSCHIG00000013192	DPEP1	18:15936405-15942118	0.052375	0	7.52093237018311	0.00749972412363298	0.230972943510627
ENSCHIG00000017082	SLC2A12	9:59202016-59309619	0.911123	2.61101733333333	-1.53325696806788	0.00754200640261448	0.231339314905904
ENSCHIG00000011200	ARHGAP30	3:111695030-111708426	1.010114	4.68776566666667	-2.07428505317923	0.00754774185956242	0.231339314905904
ENSCHIG00000016398	MYL12A	24:37784592-37789091	967.269551666667	498.786702333333	1.10572339497347	0.00754885885509748	0.231339314905904
ENSCHIG00000023152	ENSCHIG00000023152	10:92625430-92882228	4.50247666666667	2.20298566666667	1.228767480812	0.00755459846759766	0.231339314905904
ENSCHIG00000015166	ENSCHIG00000015166	17:9277396-9281456	1099.45043966667	554.788869333333	1.20029970596268	0.00756185027630809	0.231339314905904
ENSCHIG00000009124	RBFOX3	19:52511644-52538577	0.174470333333333	0	10.5631941102944	0.0075623173542052	0.231339314905904
ENSCHIG00000010160	JAM3	29:32279041-32314450	30.3654033333333	13.048041	1.47359112228959	0.00758561166033955	0.231619219846042
ENSCHIG00000012736	ITGBL1	12:8173167-8398845	6.88833033333333	2.84728966666667	1.43233196812386	0.00759828764127061	0.231663159610633
XLOC_125080	XLOC_125080	3:8940817-9134280	0	0.0150723333333333	-10.6002056903988	0.00762259089430032	0.231871691116168
ENSCHIG00000024873	ASRGL1	29:41080122-41102014	6.00154566666667	16.8344756666667	-1.34343800879355	0.00762969432444894	0.231871691116168
ENSCHIG00000023964	KY	1:134264853-134313454	1.17964833333333	6.79965333333333	-2.44390852934932	0.00764166970091375	0.231871691116168
ENSCHIG00000018862	ENSCHIG00000018862	11:46879832-46896130	0.0144223333333333	0.486662333333333	-4.81249173728323	0.00764382731408814	0.231871691116168
ENSCHIG00000019864	PAX8	11:46575267-46639419	0	0.0177546666666667	-9.12227380498163	0.0076474720434603	0.231871691116168
ENSCHIG00000010306	COPG2	4:25754012-25896792	15.6544733333333	7.90757766666667	1.18464688505202	0.00765697497902352	0.231902326620887
XLOC_129506	XLOC_129506	4:6924571-6998630	0.200958	0.912712333333333	-1.95798141539111	0.00772986749012573	0.231902326620887
ENSCHIG00000000168	CD40LG	LWLT01000027.1:10212558-10224430	0	0.158708333333333	-7.46770851744127	0.00773027648721375	0.231902326620887
ENSCHIG00000018287	TNFRSF12A	25:2318095-2321710	72.937327	24.2590733333333	1.68329685041814	0.00773677593770877	0.231902326620887
ENSCHIG00000013986	ENSCHIG00000013986	20:3263303-3276620	245.432673	124.351529666667	1.18976556010774	0.00774165333034409	0.231902326620887
ENSCHIG00000020856	PROKR2	13:46993638-47004478	0	0.0299446666666667	-7.39091623803397	0.00776562563161038	0.232366190347389
ENSCHIG00000016421	ENSCHIG00000016421	LWLT01000983.1:2127-17554	0	0.0630686666666667	-9.00084873682582	0.00781549589242212	0.233603124496316
ENSCHIG00000026899	IYD	9:74809154-74837979	0.130368	0	10.330707749794	0.00793485383055464	0.236002868437379
ENSCHIG00000022865	PIP4K2B	19:39015793-39038136	13.1501186666667	33.5892116666667	-1.2494601110244	0.00794836147088895	0.236002868437379
ENSCHIG00000010409	ENSCHIG00000010409	8:24797787-24801694	869.044026666667	435.100759	1.22075348072005	0.00795049843747358	0.236002868437379
ENSCHIG00000025742	CCT2	5:43353257-43368610	137.162981666667	69.0528373333333	1.19993603189389	0.00796108152048756	0.236002868437379
ENSCHIG00000011447	ABCB4	4:87389796-87459957	0.22747	0.041083	2.71520428326635	0.00796607318626981	0.236002868437379
ENSCHIG00000026852	SUN3	4:112821894-112864565	0	0.0225173333333333	-8.99315829482973	0.00798762912639241	0.236002868437379
ENSCHIG00000001570	MLLT11	3:100441877-100442149	0.101772666666667	6.76692433333333	-5.49240064161557	0.00798911136792783	0.236002868437379
ENSCHIG00000017627	LMOD3	22:32364969-32369787	50.3007646666667	150.083699333333	-1.5392157886177	0.00799856013741461	0.236002868437379
ENSCHIG00000023795	TBC1D8	11:5908255-6047077	17.4276276666667	7.60657333333333	1.44770892752521	0.00799922064026765	0.236002868437379
ENSCHIG00000004460	KCNH4	19:41923356-41939082	0	0.022965	-7.51248265119934	0.00802197769181707	0.236165298090602
ENSCHIG00000011327	ATOH8	11:48682061-48725529	11.8454733333333	4.95252966666667	1.5063182967462	0.00804382010131146	0.236553974816119
ENSCHIG00000019612	SLC4A4	6:86965565-87335737	0.914858	3.64831466666667	-1.73696126910813	0.00805782906888297	0.236711697507454
ENSCHIG00000018797	IKZF1	4:114928067-115008033	0.481303333333333	1.50731133333333	-1.48251249155375	0.0080893964047677	0.23713017576674
ENSCHIG00000012705	PIGR	16:4080424-4116451	0.0322623333333333	0	8.97076369838543	0.00810157519172064	0.23720432727568
ENSCHIG00000008702	ENSCHIG00000008702	15:57528883-57533666	2.99144933333333	0.461227666666667	2.94157169289667	0.00812869154759962	0.237349974749403
ENSCHIG00000026534	ENSCHIG00000026534	2:5140334-5147456	0.453728333333333	4.019283	-2.97426582473437	0.00816803406103229	0.237941323595363
ENSCHIG00000021022	ENSCHIG00000021022	3:14223948-14262724	0.058157	0	10.3475437605174	0.00820320101131702	0.238402108935565
ENSCHIG00000011708	IL5RA	22:23046669-23068251	0.111084666666667	0.86532	-2.91550584448903	0.00821115412273048	0.238402108935565
ENSCHIG00000009303	CLEC7A	5:98280943-98294532	0.0599273333333333	1.49328933333333	-4.09823590112138	0.00823410418487697	0.238737573494641
ENSCHIG00000023806	NRK	LWLT01000027.1:39653221-39779281	21.761899	7.20937466666667	1.78200558317202	0.00824736405371569	0.238737573494641
ENSCHIG00000009267	ENSCHIG00000009267	3:103699203-103700462	902.166626	463.330790333333	1.1625047091039	0.00824886754541548	0.238737573494641
ENSCHIG00000021125	RGCC	12:74920548-74933114	107.486919666667	50.0981623333333	1.32129206611048	0.00827407146682836	0.239133926807349
ENSCHIG00000008577	SFRP4	4:70562818-70572288	13.282239	4.69569133333333	1.61230847219225	0.00828003077590003	0.239133926807349
ENSCHIG00000015731	GNL2	3:12479528-12503656	24.2871643333333	10.815003	1.4211511470473	0.00832742370950095	0.240133351178077
ENSCHIG00000019165	KCNH6	19:47456639-47481942	0	0.116493	-10.4569944153634	0.00834631370395884	0.240133351178077
ENSCHIG00000015608	ASPN	8:83832931-83862752	17.508958	6.07453166666667	1.71830613723526	0.00837983895028665	0.240133351178077
ENSCHIG00000012106	EIF3D	5:73623133-73635109	147.439491	75.0791966666667	1.1845381444195	0.00838969213675821	0.240133351178077
ENSCHIG00000022954	HERC6	6:36819857-36872364	0.51814	1.65529866666667	-1.67623896445586	0.00839205035489591	0.240133351178077
ENSCHIG00000012953	ELOVL5	23:23693537-23758207	13.580715	4.80871233333333	1.71085557867154	0.0083966546105721	0.240133351178077
ENSCHIG00000025766	ENSCHIG00000025766	15:2652325-2686066	0.0865606666666667	0	8.99258173040142	0.0083991961516176	0.240133351178077
ENSCHIG00000021102	ENSCHIG00000021102	16:18093993-18350839	0.131046333333333	0.0283996666666667	2.3360660385852	0.0084310165188024	0.24045083465447
ENSCHIG00000009799	NCKAP1L	5:25283989-25384985	0.928029666666667	3.51758333333333	-1.76526405633133	0.00844688266460204	0.240519363290307
ENSCHIG00000002963	RHOQ	11:28566218-28648288	5.81079733333333	16.846721	-1.69645411574682	0.00845977379920983	0.240519363290307
ENSCHIG00000021913	MKX	13:36217053-36284543	7.43872733333333	2.28106233333333	1.96856818152893	0.00848987156705265	0.240748979445473
ENSCHIG00000015148	TM4SF1	1:118380593-118390521	56.2371493333333	22.3772963333333	1.53053985203006	0.00849422967034322	0.240748979445473
ENSCHIG00000021462	ART3	6:91369962-91510309	150.576479666667	65.0380973333333	1.42646724773426	0.00853251180283508	0.241583909668895
XLOC_075223	XLOC_075223	2:89731128-89891526	0.107454666666667	0.554210333333333	-2.13192837319152	0.00856897597088888	0.241633758628043
ENSCHIG00000018928	GHR	20:31880734-32042994	22.0051956666667	58.3840716666667	-1.30634745176529	0.00856957447780524	0.241633758628043
ENSCHIG00000021562	FBL	18:50278828-50286020	63.94528	29.3966096666667	1.36064322156175	0.00857998590805963	0.241678430223009
ENSCHIG00000018822	DDI2	16:50374986-50407198	19.0852406666667	54.716283	-1.40051720344801	0.00861297185233801	0.242118277188305
ENSCHIG00000017725	SLC6A15	5:14365857-14419852	0.185303666666667	0.006268	4.41013365555234	0.00863001520640819	0.24233967829359
ENSCHIG00000018749	ENPP5	23:29468112-29478681	9.52049633333333	4.01823	1.4013358299064	0.00879331315886232	0.244569589778975
ENSCHIG00000019623	ENSCHIG00000019623	18:64276412-64282371	0	0.208956	-9.22263245143034	0.00879875254509993	0.244569589778975
ENSCHIG00000013910	ENSCHIG00000013910	7:90518136-90530292	338.969752	170.443095	1.2083944378518	0.00883809589280905	0.245268771132605
ENSCHIG00000002918	ENSCHIG00000002918	5:28163609-28195567	0.621977666666667	2.81279566666667	-2.01030238430096	0.00885678977718266	0.245268771132605
ENSCHIG00000018691	INPP5D	3:7877426-8016081	0.705016333333333	2.04828566666667	-1.37752434246847	0.00885948388290441	0.245268771132605
ENSCHIG00000021889	EYA4	9:58480587-58849767	11.5401313333333	26.6639523333333	-1.2868820461354	0.00885973975127457	0.245268771132605
ENSCHIG00000016245	ENSCHIG00000016245	21:34253446-34272881	0.00489366666666667	0.268338666666667	-5.47235333867404	0.00888527539091717	0.24572722719992
ENSCHIG00000014963	POPDC2	1:64086552-64124738	8.10581333333333	2.11993933333333	1.77851726387368	0.00891246035241903	0.246230324913098
ENSCHIG00000024301	ENSCHIG00000024301	2:82686558-82788212	0.440775666666667	1.564179	-1.74679048108046	0.00898299139808059	0.247806606002282
ENSCHIG00000015462	ENSCHIG00000015462	7:103044513-103046375	0.134926	2.209584	-3.82578295326187	0.00898761677783213	0.247806606002282
ENSCHIG00000024561	RPL22	16:45658228-45680762	799.243225	420.997121	1.15760096024577	0.00901802393544951	0.248394846407115
ENSCHIG00000026619	ST14	29:35583030-35625488	0.041502	0.569291666666667	-3.48387384184034	0.00902746987833652	0.248405123416056
ENSCHIG00000015317	TRIM6	15:34591467-34612306	0	0.0167696666666667	-7.46057675906261	0.00907991907881215	0.248965022490229
ENSCHIG00000020464	MRPS6	1:41693226-41763504	11.4876296666667	6.202153	1.20310607170904	0.00911970220253819	0.249508414230246
ENSCHIG00000014571	FAM131C	2:89364-118465	0.309393	0.0167483333333333	3.46295879406418	0.00912224415225087	0.249508414230246
ENSCHIG00000017958	ALDH1A1	8:48840704-48897982	7.88054466666667	19.9081273333333	-1.17825862748538	0.0091420248968187	0.249550847108673
ENSCHIG00000009322	HGF	4:81310142-81398200	0.392114	1.90831033333333	-2.15774298763706	0.00917498567845251	0.2499521720302
ENSCHIG00000002328	AMER2	12:52766573-52775805	0.130191	0.00146366666666667	7.27467112297223	0.00923475838451195	0.251050547343473
ENSCHIG00000014196	ZNF516	24:2610195-2720088	3.76496266666667	1.61389233333333	1.44498816202553	0.00924743031575395	0.251050547343473
ENSCHIG00000017086	MYLK2	13:60666232-60683087	60.029349	161.815808666667	-1.29231331844945	0.00925198152852787	0.251050547343473
ENSCHIG00000012385	S100A2	3:103342824-103347366	4.269701	27.3250756666667	-2.47315245653276	0.00928678850759165	0.251745527276586
ENSCHIG00000015585	RACK1	7:70210835-70215337	1199.86942533333	626.345204666667	1.14351851400483	0.00929812353987627	0.251803486051704
ENSCHIG00000015380	ENSCHIG00000015380	3:69932692-69940682	732.768392	375.078125	1.18561665687957	0.00945228443194287	0.254245505059931
ENSCHIG00000011740	ARHGDIB	5:93543528-93566126	2.08790366666667	6.25145766666667	-1.44667982373193	0.00945309407481865	0.254245505059931
ENSCHIG00000024343	ENSCHIG00000024343	6:36233887-36287183	6.44626666666667	3.023806	1.33474861256723	0.00945330085653273	0.254245505059931
ENSCHIG00000018597	PRSS8	25:27100871-27104310	0.0395903333333333	0.914812	-4.20559135207205	0.00948146255220647	0.254502905114569
ENSCHIG00000026794	EEF1B2	2:41425960-41431045	187.620910666667	96.3187026666667	1.17243810962688	0.00950778269846355	0.254806244537327
ENSCHIG00000016249	ENSCHIG00000016249	28:1441220-1497043	0.053441	0.370449	-2.54553597725971	0.00953053376469059	0.254806244537327
ENSCHIG00000022699	FAM189A1	21:27728573-27968541	0.008406	0	10.1885340468141	0.0095416712969598	0.254806244537327
ENSCHIG00000026969	NR0B2	2:9670481-9672221	0	0.175711	-7.36217052551622	0.00955790982650332	0.254806244537327
ENSCHIG00000024640	ACTL8	2:1224979-1362580	0.791091666666667	0.471811666666667	1.89960204799712	0.00957422413326574	0.254895717166013
ENSCHIG00000020727	LHX8	3:51248806-51274553	0	0.067847	-8.92063662125378	0.00959483981173448	0.254895717166013
ENSCHIG00000018108	KCNN4	18:53040029-53053435	0	0.0644646666666667	-8.7745808465378	0.00961712538195302	0.254895717166013
ENSCHIG00000015149	ENSCHIG00000015149	9:58088711-58092066	298.728922333333	156.498425666667	1.13330137191786	0.00967607999729674	0.255715631511571
ENSCHIG00000021015	TINAGL1	2:13807904-13818137	51.4007366666667	24.8944103333333	1.26331206853426	0.0097794368584135	0.257736693423304
ENSCHIG00000003272	ENSCHIG00000003272	9:78406218-78510867	6.211528	2.74481333333333	1.41263096874252	0.00978439126916285	0.257736693423304
ENSCHIG00000010543	ENSCHIG00000010543	5:87108703-87129144	42.6560833333333	21.895178	1.13158834656699	0.00979021005735183	0.257736693423304
ENSCHIG00000003945	ENSCHIG00000003945	11:103663287-103665761	1208.327901	607.917521	1.21910048386932	0.00983490327011957	0.258664569291646
ENSCHIG00000013573	CCDC92	17:19426977-19467316	0.528619	1.80756333333333	-1.70579520201733	0.00987513235304711	0.259224591269489
ENSCHIG00000011054	WNT2	4:69162427-69207396	0.739850333333333	0.340222333333333	2.10022991569367	0.00997899835215608	0.261173757366957
ENSCHIG00000026234	PTK2B	8:74250600-74349155	0.581307666666667	1.938985	-1.5839318928401	0.00998754242168098	0.261173757366957
ENSCHIG00000006001	WDR43	11:70609719-70648474	25.011361	10.4954363333333	1.52770567667043	0.009998808434038	0.261218870339243
ENSCHIG00000026358	TLDC2	13:65485700-65493895	0	0.0332803333333333	-7.17620889597994	0.0100569342829961	0.262127717202088
ENSCHIG00000018664	PHF24	8:59029371-59052894	2.92935466666667	0.990468333333333	1.94775684838208	0.0100667044459777	0.262127717202088
ENSCHIG00000005444	HSF2BP	1:143223572-143308842	9.06891233333333	3.86472433333333	1.18556979938556	0.0100904100464943	0.262127717202088
ENSCHIG00000021911	SDS	17:10117784-10125699	1.81503433333333	9.013532	-2.23277864453053	0.0101330585549489	0.262127717202088
ENSCHIG00000010860	PRG4	16:65997047-66075068	1.410605	3.97308933333333	-1.21079063415605	0.0101334538123606	0.262127717202088
ENSCHIG00000023128	ENSCHIG00000023128	5:118963498-118970762	0.0976673333333333	0	8.75977985355161	0.0101393363211577	0.262127717202088
ENSCHIG00000011968	ENSCHIG00000011968	1:108600367-108960763	0.280609	0.109643666666667	1.56744897776618	0.0101853599117398	0.262127717202088
ENSCHIG00000024160	RPS16	18:49999794-50002128	839.673563333333	444.223449333333	1.1233502814484	0.0101909571115357	0.262127717202088
ENSCHIG00000011215	FAM81B	7:15814156-15867928	0.013756	0	8.60500737162733	0.0101940613663447	0.262127717202088
ENSCHIG00000000350	MAPRE2	24:22189200-22378615	7.87966766666667	16.5298803333333	-1.16105627799119	0.0102273100642002	0.262127717202088
ENSCHIG00000022194	ENSCHIG00000022194	25:1430185-1432131	1381.83683233333	743.90861	1.08194536310535	0.0103001542429509	0.26331271990453
ENSCHIG00000008003	ENSCHIG00000008003	13:66861779-66888888	6.01869433333333	1.36098566666667	2.21126518496763	0.0103525665146258	0.264095970846545
ENSCHIG00000002921	H1F0	5:108541998-108542582	81.544805	27.1229006666667	1.7917068788746	0.0103674798413489	0.264095970846545
ENSCHIG00000023292	ENSCHIG00000023292	LWLT01000021.1:9710918-9716073	404.179860333333	209.468872	1.16077701892088	0.010378249635195	0.264095970846545
ENSCHIG00000025727	SCGB3A2	7:51358155-51362037	0.549006666666667	0	10.0421559432873	0.0104599871905879	0.2658137712593
ENSCHIG00000024745	EOMES	22:2006924-2012319	0	0.0797743333333333	-7.73227779818246	0.0104756586869055	0.2658137712593
ENSCHIG00000012560	NKAIN3	14:54181480-54652778	0.0411003333333333	0.00471266666666667	7.1981104914684	0.010502760000897	0.266008386738722
ENSCHIG00000016089	PI15	14:43900710-43930954	9.63566733333333	3.64303066666667	1.5777586132794	0.0106123714406665	0.268040698961262
ENSCHIG00000021795	ENSCHIG00000021795	5:98590580-98634779	0	0.240214666666667	-9.03993866049844	0.0106495244479207	0.268731179594121
ENSCHIG00000027170	NSMCE2	14:66949289-67182575	6.67514866666667	4.37508433333333	1.2068343589662	0.0107441624426	0.270869634913394
ENSCHIG00000008083	ENSCHIG00000008083	12:15471786-15660700	0	0.00443066666666667	-8.6804212519479	0.0107646556348695	0.27091354508624
ENSCHIG00000025565	ENSCHIG00000025565	8:63901854-63909475	96.177681	43.784204	1.38275437371826	0.0108194667149509	0.271641358316082
ENSCHIG00000022578	ADGRG6	9:66811024-66961531	3.388863	1.61007266666667	1.22381203992073	0.0108271613994741	0.271641358316082
ENSCHIG00000000397	PFKL	LWLT01000915.1:6321-23826	20.4566983333333	10.5658596666667	1.1510233366322	0.0108328935849568	0.271641358316082
ENSCHIG00000013444	PAPSS2	26:42079097-42114695	1.31574366666667	4.64779	-1.6988794846204	0.0108343023222602	0.271641358316082
ENSCHIG00000011407	MRPL41	11:105749820-105784988	95.3767266666667	38.001446	1.31203499800705	0.0108670315563528	0.272212677933562
ENSCHIG00000018952	ALB	6:89001829-89138714	0.00977033333333333	0.281957666666667	-4.72424713269956	0.0109982053142288	0.274312768507949
ENSCHIG00000007536	ENSCHIG00000007536	10:12915025-12937761	0	0.035316	-8.69619904974997	0.0110109840604199	0.274312768507949
ENSCHIG00000008598	ENSCHIG00000008598	7:78953784-79018723	1.25225166666667	0.0509146666666667	4.79872032079934	0.0111187871313884	0.275452800185138
ENSCHIG00000014646	HDDC2	9:13208014-13240694	6.08720133333333	2.10830133333333	1.89933481378882	0.0111247704519398	0.275452800185138
ENSCHIG00000014344	CYP2F1	18:50959148-50970898	3.49094233333333	19.9877566666667	-2.55455098903089	0.0111458806301346	0.275491141412103
ENSCHIG00000017451	RPL18	18:56288177-56290660	590.805186	315.563262666667	1.11095657209054	0.0112005430949388	0.276349384468881
ENSCHIG00000021668	SPOCK1	7:61946060-62151997	5.181238	1.98175166666667	1.49113858885779	0.01121385609938	0.276349384468881
ENSCHIG00000009782	OAF	15:51559324-51578197	16.7358323333333	8.09509033333333	1.25704825152132	0.0113301189423985	0.278462591134587
ENSCHIG00000020278	PIK3AP1	26:33586253-33687501	1.04052666666667	3.323106	-1.53286311315497	0.0113615447552418	0.278734528542801
ENSCHIG00000027015	RYR2	28:34898927-35711939	0.900153666666667	0.469763333333333	1.11233173293607	0.0113908787091833	0.278946626683184
ENSCHIG00000019435	ENSCHIG00000019435	18:59923580-59970630	0	0.018267	-8.82507398897522	0.0114103629275527	0.278946626683184
ENSCHIG00000016959	LRRC18	28:2523598-2541192	0.0179746666666667	0	7.38243216743378	0.0114770296008572	0.279812638861861
ENSCHIG00000022905	PANK2	13:50588578-50669335	9.08258733333333	4.479729	1.24085759824808	0.0115237140450007	0.280360518751757
ENSCHIG00000010541	GALNTL6	8:5197881-5433906	0.30676	0.0800256666666667	2.22124626544734	0.0115535057877571	0.280360518751757
ENSCHIG00000010305	ALX4	15:8588402-8637528	0	0.0152246666666667	-8.62924794314046	0.0115586109022015	0.280360518751757
ENSCHIG00000014586	ENSCHIG00000014586	21:58155115-58184883	0	0.0263446666666667	-8.6275161417539	0.0115614320554368	0.280360518751757
ENSCHIG00000003497	PRR16	7:77275420-77556044	0.264564666666667	1.050937	-1.91518490375965	0.0115711817885783	0.280360518751757
ENSCHIG00000004568	STAM	13:31454192-31506943	15.489848	7.397763	1.2829131377214	0.011684024724819	0.281634756602531
ENSCHIG00000016503	TCP1	9:83345224-83355614	154.169497	80.5695623333333	1.13965270190256	0.0116854919281375	0.281634756602531
ENSCHIG00000015759	ENSCHIG00000015759	15:34710324-34727967	0.397037333333333	2.23635933333333	-2.38790005953708	0.0117147042591921	0.282090490688144
ENSCHIG00000015682	LHFPL6	12:63864662-63867122	2.97525633333333	0.198181333333333	4.19217133469707	0.0117897880933946	0.283400007207245
ENSCHIG00000021584	ENSCHIG00000021584	25:2580219-2591840	0	0.096233	-7.20250206779803	0.0118403046600092	0.284364650251221
ENSCHIG00000016921	HTR2A	12:69719711-69785162	0.141875333333333	0.0184346666666667	3.1549374007592	0.0118910287657314	0.285332582451323
ENSCHIG00000009736	ANGPTL1	16:58825140-58849218	32.73839	15.3443466666667	1.29277141051022	0.0119692646959614	0.286958404650374
ENSCHIG00000013743	ENSCHIG00000013743	11:37569789-37572227	1201.06237833333	648.850952	1.09125115441867	0.0121549915628873	0.29069470064036
XLOC_105327	XLOC_105327	25:37178071-37191511	0.0283746666666667	0.35943	-3.48455282994878	0.0121625736128265	0.29069470064036
ENSCHIG00000024371	DRD1	10:95515882-95519286	0.178831333333333	2.08611166666667	-3.41049260774249	0.0122877697144458	0.292661480196302
ENSCHIG00000020256	GPD1	5:29442867-29447843	91.753021	231.626220333333	-1.18802618779111	0.012293651482234	0.292661480196302
ENSCHIG00000019370	MMS22L	9:39736501-39858086	0.277924333333333	0.816321333333333	-1.46792910451518	0.0122998420874588	0.292661480196302
ENSCHIG00000021886	ENSCHIG00000021886	3:77943335-77967845	0.746215333333333	2.581832	-1.63952957761494	0.0123033479566801	0.292661480196302
ENSCHIG00000015796	ENSCHIG00000015796	5:99317027-99370056	0	0.0187243333333333	-8.73688121336078	0.0123225769069571	0.292864438485744
ENSCHIG00000016827	NCAM2	1:13852693-14110035	0.214021333333333	0.668750333333333	-1.52642095017812	0.0123454611029003	0.292923676744875
ENSCHIG00000008075	AFP	6:89026097-89048847	0	0.09016	-10.0458926154793	0.0123464671084987	0.292923676744875
ENSCHIG00000014130	CD74	7:48669053-48675801	27.9385283333333	83.3098956666667	-1.48446128495878	0.0124038846507527	0.293618486089651
ENSCHIG00000018014	UBE4A	15:53261623-53296890	11.318981	32.024839	-1.39614404123341	0.0124089104199866	0.293618486089651
ENSCHIG00000009545	TOX3	18:16293560-16412310	0	0.0170246666666667	-10.0391733396464	0.0124186495814974	0.293618486089651
ENSCHIG00000012968	CCL11	19:15522595-15526405	1.43154566666667	0.0692813333333333	4.5513779277629	0.0124529169015636	0.294174643527102
XLOC_075977	XLOC_075977	2:112356032-112496183	1.33948866666667	3.65537733333333	-1.48658103050682	0.0124834489661732	0.294641680383496
ENSCHIG00000020881	ENSCHIG00000020881	27:8365009-8374018	2.577099	0.533290666666667	2.41331194972469	0.0125857580514116	0.296800576821361
ENSCHIG00000005472	IQCA1	3:4788056-4973125	0.0474313333333333	0.422665333333333	-2.45627241764496	0.0126261672185586	0.297496564008019
ENSCHIG00000025330	OCA2	2:135914986-136217196	3.22344366666667	1.444259	1.37464869435133	0.0126370029563288	0.297496564008019
ENSCHIG00000026419	SSC4D	25:35327801-35347374	2.15413566666667	0.577783666666667	2.21883850107857	0.0126684315319894	0.29798022930785
ENSCHIG00000019090	TMEM212	1:95168043-95201426	0.0339553333333333	0	8.57960023316631	0.0127222253117433	0.298820671810408
ENSCHIG00000006813	PWWP3B	LWLT01000027.1:39950219-39983076	9.06194	4.53341966666667	1.17208095051129	0.0127459395213214	0.299032629095337
ENSCHIG00000019558	RPL27	19:42699920-42702045	899.902669	489.233785	1.08543775908511	0.0129527272167625	0.301778286841336
ENSCHIG00000022172	FHOD3	24:20640529-21128182	3.10690633333333	7.690501	-1.16616819955126	0.0129780581526221	0.301891464877349
ENSCHIG00000020687	RIPPLY2	9:52771501-52775824	0.889343666666667	0.104028333333333	3.59848888910695	0.0130098403772321	0.302122292016121
ENSCHIG00000003453	ENSCHIG00000003453	17:263017-264315	0.0502036666666667	2.873133	-5.72594899424837	0.0130100508523689	0.302122292016121
ENSCHIG00000025745	LAMC3	11:100696110-100762938	1.22799633333333	0.364204666666667	1.95204555048321	0.01307464650547	0.302819948370894
XLOC_095959	XLOC_095959	22:53155230-53188825	0.027882	0.257666666666667	-3.03047972517645	0.0130909756701251	0.302819948370894
ENSCHIG00000027003	ENSCHIG00000027003	11:86794518-86798498	105.510397666667	40.9501176666667	1.63966085759149	0.0131015770974481	0.302819948370894
ENSCHIG00000015994	LIPG	24:49368520-49422243	3.870435	10.7045296666667	-1.27563658422067	0.0131064552693491	0.302819948370894
ENSCHIG00000015024	BRIX1	20:39202069-39210841	19.179739	8.76573166666667	1.37589431978106	0.0131795715894324	0.303740311908309
ENSCHIG00000010497	PTDSS2	29:45937152-45962808	23.3012773333333	11.9650066666667	1.16011959278288	0.0133093585516172	0.305702120624772
ENSCHIG00000008000	MB	5:72491465-72503494	360.543816666667	1349.43524166667	-1.92309231349865	0.0133399960101816	0.305841919883275
ENSCHIG00000013756	ACTN3	29:44980061-44991670	309.455632333333	727.167866666667	-1.09995115443485	0.0133489570203628	0.305841919883275
ENSCHIG00000022569	PHYH	13:27294749-27311267	65.7384733333333	153.698898	-1.12030084281587	0.0133751123597971	0.306184950918799
ENSCHIG00000019756	ENSCHIG00000019756	9:40116297-40129076	18.8228396666667	8.14068333333333	1.46725857447858	0.0134403603135115	0.306757566801886
ENSCHIG00000024275	DYRK2	5:45475132-45489808	40.355615	20.152604	1.21248240668122	0.0134554348321107	0.306757566801886
ENSCHIG00000012243	SLC2A3	5:99770935-99851863	20.164413	8.69204366666667	1.48933605984854	0.0135690223244908	0.308546175917913
ENSCHIG00000015700	MAP3K21	28:39073257-39130744	2.05696	0.977544	1.27146186463547	0.0135920447727907	0.308570973328553
XLOC_060004	XLOC_060004	18:3111021-3113780	0	0.271723666666667	-8.61874879466817	0.0136440470743738	0.309226686930209
ENSCHIG00000017078	SEMA3C	4:80171953-80379690	34.420439	17.171097	1.12291791751496	0.0137777171158732	0.311237720227304
ENSCHIG00000003902	IGSF3	3:93835785-93964118	6.10846533333333	2.27035133333333	1.67006224239835	0.0137925100524967	0.311315031102479
ENSCHIG00000012393	HK2	11:9602960-9688858	13.1952	5.25260766666667	1.53244807552809	0.0138276788086172	0.311851744729102
ENSCHIG00000014444	RPL37	20:33645176-33649315	398.929778666667	219.848399	1.07287602107661	0.013841329012374	0.3119026724525
ENSCHIG00000016565	AUTS2	25:29613312-29713273	5.596211	2.188279	1.44062683070203	0.0139950795691105	0.314499826570287
ENSCHIG00000017801	ASS1	11:100250045-100293285	4.019038	9.331762	-1.08035799976026	0.0140025307202301	0.314499826570287
ENSCHIG00000011284	ENSCHIG00000011284	23:18212350-18212982	82.384079	24.8366683333333	1.92730308945091	0.0141172126606377	0.31601959529692
ENSCHIG00000012113	ENSCHIG00000012113	1:83625335-83656929	0.017732	0.2855	-3.87114387046112	0.0141235179339614	0.31601959529692
ENSCHIG00000000511	ENSCHIG00000000511	LWLT01000052.1:379593-426164	2.079876	0.966256	1.28980276547492	0.0141546512860324	0.31601959529692
ENSCHIG00000016445	ENSCHIG00000016445	17:64136650-64141345	1470.714315	796.349487	1.09846453787413	0.0141592102008932	0.31601959529692
ENSCHIG00000020559	PTGER3	3:46663384-46705573	0.921619666666667	3.42591333333333	-1.71365318049693	0.0141625349146909	0.31601959529692
ENSCHIG00000005530	ENSCHIG00000005530	12:14194230-14517670	3.34457066666667	8.51530233333333	-1.15763502575489	0.0141877461204139	0.31602436849192
ENSCHIG00000006698	TRPC4	12:62497568-62646306	0.579734666666667	0.246564	1.48378153385402	0.0141973765749319	0.31602436849192
ENSCHIG00000014335	IKZF3	19:39764218-39833613	0.0991663333333333	0.473369	-2.20754288698714	0.0142118177003517	0.316088835757862
ENSCHIG00000009663	ENSCHIG00000009663	15:36120576-36127451	1.15052833333333	6.78182733333333	-2.49524376598106	0.0142631665444025	0.316560337914688
ENSCHIG00000021319	COL1A1	19:36105609-36122283	527.233576666667	176.129888	1.75569583305917	0.0142677036044679	0.316560337914688
ENSCHIG00000015523	SLC2A1	3:17445287-17472537	9.00842866666667	3.132215	1.85257194098804	0.0142921843403074	0.316590384347311
ENSCHIG00000010796	HEATR5A	21:41269848-41403358	3.821892	9.46235466666667	-1.20559576110592	0.0143925927884659	0.317786127383393
ENSCHIG00000008864	ENSCHIG00000008864	28:2478715-2493528	0.368501666666667	1.93273	-2.29348893074434	0.0145238236116832	0.31990970769451
ENSCHIG00000019988	MYL2	17:16514759-16523918	1642.47749833333	613.705871666667	1.44840564707229	0.0145505163849588	0.319973691861947
ENSCHIG00000017590	BYSL	23:33109130-33118404	14.5226053333333	6.28704366666667	1.46494047061762	0.0145751043806351	0.3200094489474
ENSCHIG00000015607	ENSCHIG00000015607	13:42653430-42665109	0.0123166666666667	0.393782666666667	-5.03190367189492	0.01459389500148	0.320165265421091
ENSCHIG00000024342	FDFT1	8:7453609-7479779	44.94557	128.937357666667	-1.49208532685241	0.0146464066295957	0.320629833369887
ENSCHIG00000025263	RPS18	23:41231650-41252314	1194.374817	625.317169333333	1.08919504151038	0.0146502034970499	0.320629833369887
ENSCHIG00000009630	ENSCHIG00000009630	4:14524470-14528093	0	0.241550333333333	-7.62408976125514	0.0146828377030935	0.321087390952873
ENSCHIG00000015222	SAXO1	8:25069755-25188433	0	0.00844066666666667	-8.43528205331748	0.0147095951950457	0.321358567313812
ENSCHIG00000008047	CCDC71L	4:72481738-72510522	4.590324	11.688227	-1.16132306405881	0.0147304504174306	0.321358567313812
ENSCHIG00000025389	ENSCHIG00000025389	LWLT01000027.1:40652755-40657967	97.8198726666667	52.4009486666667	1.10215534486751	0.0147650716965268	0.321748949886997
ENSCHIG00000012144	SLC25A6	LWLT01000216.1:35730-40159	208.091903666667	113.097554666667	1.08498802391331	0.0147718481320704	0.321748949886997
ENSCHIG00000021568	IBSP	6:37375600-37461320	0.0515436666666667	0.462075333333333	-4.94498899659489	0.0147836507108695	0.321750057879886
ENSCHIG00000016396	ENSCHIG00000016396	LWLT01000027.1:13833944-13844810	2.83859233333333	0.787863333333333	2.09272581587802	0.0149779601114952	0.324688495560275
ENSCHIG00000023561	ENSCHIG00000023561	21:22130281-22133444	1547.73962366667	856.873718	1.05311039759353	0.0150941635272901	0.326690200168913
ENSCHIG00000025447	ASPA	19:24014129-24036437	1.325315	5.25462566666667	-1.87086184152304	0.0151315605849261	0.327191138164257
ENSCHIG00000026932	ENSCHIG00000026932	4:88767264-88820187	1.038476	2.666748	-1.26155777126561	0.0151600294113684	0.327191138164257
ENSCHIG00000022855	ENSCHIG00000022855	1:96123155-96123422	3.856364	0.014148	6.3119636254406	0.0151749201099322	0.327191138164257
ENSCHIG00000022636	MMRN1	6:35194805-35297101	8.17953133333334	4.25960366666667	1.14471830992433	0.0152194897144791	0.327754307123623
ENSCHIG00000009981	ASB8	5:31681824-31756711	10.0481256666667	23.3455113333333	-1.08385586513995	0.0152876267796128	0.328350533367688
ENSCHIG00000018437	HDAC4	3:2202577-2496236	3.59909833333333	7.565827	-1.11672264154255	0.0152908042676432	0.328350533367688
ENSCHIG00000001877	ERC2	22:44472600-45286192	0.096435	0.0402306666666667	1.45386745104067	0.0153294162837517	0.328760258771739
ENSCHIG00000017623	UGT8	6:11267797-11345872	3.49608033333333	1.18044933333333	1.77561065655335	0.0153339000858874	0.328760258771739
ENSCHIG00000014180	LHFPL2	10:91493444-91796955	1.539371	1.624109	-1.85877817330354	0.0153537284835868	0.328927802935933
ENSCHIG00000022490	RASGEF1B	6:96672057-96708537	20.831585	9.044358	1.45471888417316	0.0153962759106141	0.329386398580733
ENSCHIG00000005557	SNRPD1	24:34947488-34997640	7.560742	4.515115	1.36006046542932	0.0153991961058964	0.329386398580733
ENSCHIG00000026987	PTN	4:19492379-19518824	15.3433106666667	6.38614033333333	1.40000767099117	0.0154448929403893	0.329848458513978
ENSCHIG00000020565	ENSCHIG00000020565	12:13987447-14067321	0	0.021613	-9.84662367304841	0.0154586221901524	0.329884346799831
ENSCHIG00000013139	PAQR3	6:93996590-94144302	5.702011	8.15037866666667	-1.11431159173695	0.0155028532991653	0.330570576696142
ENSCHIG00000017618	PDE8A	21:21945326-22089517	14.7795136666667	34.9770476666667	-1.16781878224773	0.0156035677800446	0.33230713858257
ENSCHIG00000025646	ENSCHIG00000025646	7:103514235-103518380	608.368896666667	335.142425333333	1.05510772949219	0.0156085678884249	0.33230713858257
ENSCHIG00000026204	SMAP2	3:15054082-15100632	1.93697166666667	4.83157633333333	-1.19279862373462	0.0156267588387527	0.332309284546802
ENSCHIG00000026499	RMND5A	11:47749788-47805413	54.7533073333333	140.351425	-1.2595205593211	0.0156714936246731	0.332526465780933
ENSCHIG00000018536	IFI44L	3:55152033-55172440	1.634339	5.738861	-1.91790794483709	0.015697028023093	0.332526465780933
ENSCHIG00000004339	EIF3E	14:25881143-25928628	256.782704666667	142.667790666667	1.03698012952517	0.015701415117956	0.332526465780933
ENSCHIG00000010087	ENSCHIG00000010087	9:183177-185304	3201.75138333333	1675.94978833333	1.15130951356059	0.0157038869299371	0.332526465780933
ENSCHIG00000025364	DPH6	10:72029712-72222430	3.98283233333333	2.13761066666667	1.07685933164286	0.0157428994181263	0.332968420543994
ENSCHIG00000023303	H3F3B	19:55044330-55047840	217.086466333333	109.271298666667	1.19478846266013	0.0157490815809369	0.332968420543994
ENSCHIG00000012742	SLC19A2	16:35628780-35661504	7.37478633333333	2.928795	1.631741320786	0.015788107441549	0.33353595188439
ENSCHIG00000009000	FAM89A	28:41544044-41564018	2.31196933333333	6.46709766666667	-1.41758595589795	0.0158255931024032	0.334070095258826
ENSCHIG00000012951	BMP2	13:48690121-48781594	2.41888633333333	0.936180333333333	1.69486569301398	0.0158611570213813	0.334498880825684
ENSCHIG00000014324	ENSCHIG00000014324	29:28602866-28622460	0.0655056666666667	0.456106666666667	-3.23514928747765	0.0158703402678171	0.334498880825684
ENSCHIG00000012702	NMU	6:71601119-71632027	0.499884333333333	0.00643	6.53176672214248	0.0158985226940307	0.334577750069075
ENSCHIG00000014850	GLCE	10:85102057-85223977	12.342516	6.417652	1.15654765177604	0.0159141078128014	0.334648508300069
ENSCHIG00000014136	ITGB2	1:144694788-144712131	2.894417	10.3269246666667	-1.72483977449265	0.0160147958010788	0.336507363190894
ENSCHIG00000016253	BEST3	5:43229112-43309270	4.486497	1.952668	1.14209274845352	0.0160796300041951	0.336900849297046
ENSCHIG00000022864	VRK1	21:60961897-61042379	8.40078933333333	3.92560033333333	1.26216806947412	0.0160991446077922	0.336900849297046
ENSCHIG00000014590	ENSCHIG00000014590	8:59671682-59678940	3098.09724966667	1695.96883133333	1.00355177700243	0.016232758002002	0.338247058940474
ENSCHIG00000012205	TXLNG	LWLT01000021.1:53678699-53714192	6.12853533333333	2.88143033333333	1.42962604597139	0.0162334868128048	0.338247058940474
ENSCHIG00000020612	KRT7	5:27371556-27387450	0.235555333333333	0.0188866666666667	3.65430902134394	0.0163392421558589	0.339933215034394
ENSCHIG00000012338	SSR3	1:110642116-110653873	99.9165193333333	53.483972	1.121464993871	0.0164063070562433	0.340267631286314
ENSCHIG00000003853	HSF4	18:36074161-36083321	1.74061866666667	7.15323133333333	-2.00023215610437	0.0164094813828382	0.340267631286314
ENSCHIG00000020526	MMP19	5:56793433-56798651	1.83395033333333	8.932662	-2.1168311898238	0.0164273580115477	0.340267631286314
ENSCHIG00000021720	RPL21	12:54103575-54105405	967.267842666667	532.669037	1.06952727832842	0.0164298845304981	0.340267631286314
ENSCHIG00000020172	ENSCHIG00000020172	7:88166988-88169064	0	0.309849666666667	-8.40178282426315	0.0164721471411681	0.340744471133516
ENSCHIG00000025488	ADGB	9:70986398-71174014	0.00798066666666667	0	9.53418008839588	0.016477799765542	0.340744471133516
ENSCHIG00000021173	ENSCHIG00000021173	19:55523829-55537044	13.6527233333333	33.0498363333333	-1.1400506279538	0.0165060667195328	0.341071396765349
ENSCHIG00000024838	HTATIP2	29:23953011-23965738	1.939921	6.29057766666667	-1.58737180743089	0.0165786365586183	0.342054627233165
ENSCHIG00000024779	SORCS1	26:24136482-24511161	0.476375	0.242360333333333	1.43727618625359	0.0166855542930982	0.343225988723318
ENSCHIG00000017386	ENSCHIG00000017386	6:15479624-15484290	0.328436333333333	0	9.51471927306959	0.0167197099026358	0.34341255620725
ENSCHIG00000008597	ENSCHIG00000008597	20:31280923-31309177	0.052154	0	9.50981217042912	0.0168410212873364	0.345127486396695
ENSCHIG00000020076	CD84	3:110806993-110847683	1.35364766666667	5.08630966666667	-1.73695839217535	0.0168640286986576	0.345340494944313
ENSCHIG00000025612	ENSCHIG00000025612	13:43229085-43246296	0.286	0.0144846666666667	4.59934317034302	0.0168925286585433	0.345665577086889
ENSCHIG00000018413	FYB1	20:35199949-35306508	0.276293	1.04282	-1.60479094225968	0.0169362081774823	0.346103420935869
ENSCHIG00000024078	TWISTNB	4:92117922-92131154	8.394511	3.72423466666667	1.42104810275645	0.0169395614792557	0.346103420935869
ENSCHIG00000024990	CCN2	9:57174897-57216170	6.59052433333333	3.01168266666667	1.30223176554762	0.0169518495005296	0.346103420935869
ENSCHIG00000011784	SKAP2	4:50902206-51072320	3.00918766666667	7.99731166666667	-1.27450028921865	0.0170068756722583	0.346437289573353
ENSCHIG00000017038	ENSCHIG00000017038	17:9696152-9712827	0.000718333333333333	0.110243666666667	-6.66890622048942	0.0170188156790299	0.346437289573353
ENSCHIG00000019912	SLC25A34	16:50311012-50318341	12.5595513333333	47.201744	-1.93538386584089	0.0170747519298972	0.34717228309852
ENSCHIG00000012085	ONECUT2	24:56886392-56933707	0.026881	0	9.69144272492429	0.0170929631329415	0.34717228309852
ENSCHIG00000015559	ENSCHIG00000015559	20:10119273-10143221	9.82827466666667	4.78283233333333	1.25802032513805	0.017106904838905	0.347175983112862
ENSCHIG00000015437	DOT1L	7:89187291-89237011	10.0490216666667	5.35884066666667	1.15085597630689	0.0171185060521701	0.347175983112862
ENSCHIG00000016266	ENSCHIG00000016266	22:49035640-49043629	25.0589543333333	13.1350793333333	1.10970856687211	0.0172168907632012	0.348326611016047
ENSCHIG00000022036	THRB	27:3764600-4200369	5.311547	11.5166453333333	-1.06988286783637	0.0172261306591083	0.348326611016047
ENSCHIG00000015532	ARHGAP45	7:66906700-66918974	0.837903666666667	3.59807766666667	-1.96120762590809	0.0172574802925398	0.348702991091843
ENSCHIG00000020784	ENSCHIG00000020784	25:2106664-2109046	0.105130666666667	2.89452033333333	-4.563462522734	0.0172943958732086	0.349191198091872
ENSCHIG00000021079	ENSCHIG00000021079	LWLT01006545.1:1037-6465	0.0178576666666667	4.11615133333333	-7.65645260559361	0.0173275628617819	0.349603053495009
ENSCHIG00000024028	PRKAG2	4:5464413-5775168	7.53058833333333	3.727463	1.26675278345287	0.0173922162608946	0.350610418244458
ENSCHIG00000020009	ENSCHIG00000020009	4:31974851-31982379	0	0.0255436666666667	-6.67633153599559	0.0174712070285207	0.351476628080997
ENSCHIG00000019241	ENSCHIG00000019241	4:70170049-70191716	0	0.026312	-8.24883256967785	0.0175614183232815	0.352029664710025
ENSCHIG00000019467	ENSCHIG00000019467	23:21329108-21332459	60.2372743333333	157.921885	-1.20183878147558	0.0175619198601065	0.352029664710025
ENSCHIG00000016076	ENSCHIG00000016076	19:39092721-39096489	2060.037679	1153.83571366667	1.04333606345362	0.0176473935280571	0.353192973249031
ENSCHIG00000024410	SNAI2	14:62099234-62104288	12.9409073333333	3.18750033333333	2.19149391290426	0.0176603271954165	0.353193643742373
ENSCHIG00000003540	ENSCHIG00000003540	29:42206343-42216353	0	0.0634163333333333	-8.41086222900659	0.01782430880404	0.355512089170145
ENSCHIG00000013150	ENSCHIG00000013150	LWLT01000021.1:30266383-30293154	19.1276053333333	10.3355266666667	1.07472638155355	0.0178330403920569	0.355512089170145
ENSCHIG00000023131	HMCN1	16:65437875-65859219	1.67146166666667	0.719963	1.3637342162474	0.0178445795343425	0.355512089170145
ENSCHIG00000016056	PKM	10:82207350-82265622	111.254804	298.254369	-1.39835213831789	0.017854162774716	0.355512089170145
ENSCHIG00000024559	ZNF385B	2:118875820-118974646	1.69117666666667	0.520949333333333	1.71826607455682	0.0179070176560084	0.356170031074784
ENSCHIG00000016808	DDIT4L	6:24778490-24799476	6.64788533333333	28.2249503333333	-2.05870420203224	0.0179132230099703	0.356170031074784
ENSCHIG00000027094	ENSCHIG00000027094	1:126573868-126608167	4.501436	0.166294333333333	4.89555822302065	0.0179911459363461	0.356941727964651
ENSCHIG00000023211	ENSCHIG00000023211	7:66636613-66637885	806.305175666667	452.836934666667	1.03404057991612	0.018050814867416	0.357866227556106
ENSCHIG00000025078	HSPA5	11:95624838-95628991	134.529790333333	62.3907406666667	1.34137717392603	0.0181786245672002	0.359618903197524
ENSCHIG00000026124	GCNT2	23:4802186-4833469	0.766026	9.14179	-3.63394864540083	0.0182339348045713	0.359771690866078
ENSCHIG00000021513	PSMB9	23:41490176-41496621	2.753692	9.083875	-1.67212984448569	0.0182345132231006	0.359771690866078
ENSCHIG00000020356	FGD4	5:75796229-75861972	1.46081466666667	3.50749266666667	-1.12716640262849	0.0182719488133531	0.359771690866078
ENSCHIG00000011503	CASP7	26:17807862-17843390	2.41741366666667	6.75270566666667	-1.31188973980763	0.018315852878183	0.359771690866078
ENSCHIG00000008860	ENSCHIG00000008860	4:106106625-106194806	1.40434466666667	0.352714	2.15373019228143	0.0183287354337043	0.359771690866078
ENSCHIG00000012523	PTX3	1:109705569-109711190	3.874428	21.229109	-2.13892119723752	0.0183645826654009	0.359771690866078
ENSCHIG00000015603	TMC7	25:16789452-16827116	2.29489633333333	1.02445166666667	1.31313002098073	0.0183696466181842	0.359771690866078
ENSCHIG00000014643	STPG2	6:26872147-27225828	0	0.00465433333333333	-9.59742130706483	0.0183729237745899	0.359771690866078
ENSCHIG00000019381	SPEG	2:28396090-28453862	13.538801	29.9074346666667	-1.14241555155631	0.0183744934711858	0.359771690866078
ENSCHIG00000004382	HSPD1	2:49917196-49929049	58.443129	30.204919	1.18719642165288	0.0184606569756749	0.359771690866078
ENSCHIG00000017392	DKC1	LWLT01000053.1:210739-224915	29.2652196666667	15.2500106666667	1.16939482023113	0.0184637585430168	0.359771690866078
ENSCHIG00000012786	ENSCHIG00000012786	8:64914527-64963506	5.72995833333333	2.41402733333333	1.47582528844256	0.0184850594034728	0.359771690866078
ENSCHIG00000017846	ENSCHIG00000017846	6:113803216-114109867	0.540063666666667	0.269633666666667	1.22962322662481	0.0184885777073148	0.359771690866078
ENSCHIG00000026296	AKNA	8:103267782-103315177	0.389754333333333	1.597637	-1.89395852966413	0.0185407712973827	0.360286316197346
ENSCHIG00000010808	KNTC1	17:18301931-18364871	0.357588333333333	1.17446666666667	-1.54885329033563	0.0185413426174097	0.360286316197346
ENSCHIG00000011445	ENSCHIG00000011445	17:212605-222250	0	1.264394	-8.95739631339699	0.0185668625487481	0.360526333136294
ENSCHIG00000009940	ENSCHIG00000009940	19:32673534-32704285	1.08763133333333	0.372050333333333	1.71658199080246	0.0187350913173217	0.362957717087067
ENSCHIG00000021740	ENSCHIG00000021740	4:9083785-9234954	0	0.0105233333333333	-9.56721263054259	0.01875086595896	0.362957717087067
ENSCHIG00000003691	NEK10	22:1356693-1628298	0.207848	0.0206213333333333	2.72749749839186	0.0187583611409548	0.362957717087067
ENSCHIG00000026089	RPS10	23:40203453-40209180	821.388305666667	461.348907333333	1.03695599599754	0.0188898729550047	0.364986472572388
ENSCHIG00000025463	ENSCHIG00000025463	18:64429847-64436768	0	0.0262643333333333	-6.57664156084423	0.0189282537737299	0.365246416523274
ENSCHIG00000018212	KMO	16:33716250-33782176	0	0.0476206666666667	-9.55895801474066	0.01895545608405	0.365479881778313
ENSCHIG00000017482	WWP1	14:5872551-5976795	23.996531	53.652036	-1.02457711641912	0.0190216987053284	0.366436619872809
ENSCHIG00000012319	ZAP70	11:2972694-3005673	0.165724666666667	0.947374333333333	-2.24959220311096	0.0191157542192847	0.36753527722598
ENSCHIG00000015577	REEP1	11:48123646-48270780	3.58564766666667	8.083472	-1.09439370763771	0.0191399072710871	0.367741418368488
ENSCHIG00000022763	SEMA4A	3:105493943-105511785	0.234508666666667	1.13763133333333	-2.11950918652154	0.0191603164708561	0.367875388959025
ENSCHIG00000012221	NKIRAS1	27:3512400-3608663	75.4490393333333	41.8279623333333	1.06226942659158	0.0192081081381803	0.368534542897854
ENSCHIG00000011019	C1orf158	16:53203804-53239443	0	0.014715	-8.13073710952816	0.0192832333475731	0.368865062676534
ENSCHIG00000010493	UBR2	23:32447176-32548645	13.730232	31.572808	-1.05935450718145	0.0192866852009338	0.368865062676534
ENSCHIG00000017807	HSP90AB1	23:31092443-31098852	159.076794666667	86.9949953333333	1.07071836188517	0.0193069285083332	0.368865062676534
ENSCHIG00000014526	ISG20	21:18888768-18905312	0.0729433333333333	0.912907	-3.46558845098621	0.0193157643796793	0.368865062676534
ENSCHIG00000018841	KCNJ3	2:94806466-94988987	0.810136	0.323937666666667	1.47503949415571	0.0193247409433155	0.368865062676534
ENSCHIG00000021230	LRRC39	3:77384624-77402028	43.4020946666667	96.751203	-1.0227966381279	0.0193662878920225	0.368983713427754
ENSCHIG00000017943	GSG1L	25:25243797-25499099	0	0.00553233333333333	-9.5223176399727	0.0195870748193971	0.371638345105595
ENSCHIG00000019280	DDX18	2:66653122-66668705	14.199399	7.12558733333333	1.23741772853764	0.0196217646141531	0.371650918468729
ENSCHIG00000026092	MYH2	19:29230021-29256304	2436.31099433333	1111.58980333333	1.24509382705288	0.0196386922759869	0.371650918468729
ENSCHIG00000001722	CYTL1	6:104454731-104459986	7.08420066666667	2.089887	1.96672805527492	0.019651045826108	0.371650918468729
ENSCHIG00000007701	CLEC6A	5:99631690-99649626	0.031725	0.596608333333333	-4.02693702071688	0.0196605540849712	0.371650918468729
XLOC_063247	XLOC_063247	18:65882655-65994254	9.501994	4.05694866666667	1.35466290013741	0.0196827434084392	0.371650918468729
ENSCHIG00000018247	ENSCHIG00000018247	18:49394476-49401115	0	0.0284003333333333	-6.61049181361295	0.0197120605090633	0.371947970143104
ENSCHIG00000013536	RBM24	23:10300653-10326923	12.9467213333333	6.31856533333333	1.26869218989862	0.0197580283293821	0.372474518719427
ENSCHIG00000011250	MSR1	27:24579020-24656390	3.91137066666667	16.5320566666667	-1.92467398852768	0.0197799893629991	0.372474518719427
ENSCHIG00000019922	MLXIP	17:17943278-17997505	4.98330266666667	11.489595	-1.07218021573577	0.0197908065332766	0.372474518719427
ENSCHIG00000021998	SMG6	19:22871587-23077056	13.5405206666667	8.77314733333333	1.1272654225823	0.0197943834594677	0.372474518719427
ENSCHIG00000017110	ENSCHIG00000017110	27:32138856-32390626	0.724499	0.251633	1.98733628460059	0.0198771959853603	0.373315152112447
ENSCHIG00000016286	ENSCHIG00000016286	LWLT01000027.1:8394342-8466037	1.78503933333333	4.699239	-1.33456396152291	0.0198956463658799	0.373353599624008
ENSCHIG00000019950	GRAMD1A	18:46572159-46595193	7.65837333333333	3.93013566666667	1.18648097748504	0.0199233916995024	0.373618179000462
ENSCHIG00000000505	ENSCHIG00000000505	12:13807527-13823433	0	0.0323546666666667	-8.09447238735404	0.0199713957837526	0.373859088857026
ENSCHIG00000000469	RNF138	24:25387398-25426069	11.5532096666667	6.12196133333333	1.12905085765553	0.0199887988071105	0.373859088857026
ENSCHIG00000000022	ATP6	MT:7929-8609	1.16623833333333	0.0697086666666667	4.0205162635855	0.0200045131369131	0.373859088857026
ENSCHIG00000021429	ZDHHC21	8:29370184-29477275	4.071515	1.42033766666667	1.20754897635226	0.0200530028208336	0.374509661822377
ENSCHIG00000004124	ENSCHIG00000004124	10:51633801-51634445	41.68397	11.012275	2.08339382298026	0.0200949323263591	0.37503691354014
ENSCHIG00000023423	PFKFB3	13:10918459-10999452	82.838422	286.636489666667	-1.53292168623431	0.0201814525161768	0.375781431479076
ENSCHIG00000023166	TMOD4	3:100515341-100518647	270.972900333333	605.815877333333	-1.04397119225607	0.0201897251800913	0.375781431479076
ENSCHIG00000019503	FSTL1	1:64830526-64887717	183.874628333333	86.8876076666667	1.25120227401201	0.0202290980726287	0.376258475632133
ENSCHIG00000022195	RECK	8:60015017-60096825	8.09559733333333	4.390224	1.07131575788735	0.0203589771017106	0.376925489828078
ENSCHIG00000022506	ENSCHIG00000022506	20:1633172-1820476	1.429423	4.25505166666667	-1.39233146793642	0.0203750949613045	0.376925489828078
XLOC_138767	XLOC_138767	5:32294773-32410642	0.0227376666666667	0.454573666666667	-4.39877843396294	0.0205058832034133	0.378981161157446
ENSCHIG00000017080	CCDC197	21:57966253-58053090	4.78449333333333	7.365334	-1.81791767933081	0.0205139004651498	0.378981161157446
ENSCHIG00000024375	NAPEPLD	4:75824688-75878820	3.14359766666667	12.9106423333333	-1.85235931210729	0.020553936763301	0.379464757007699
ENSCHIG00000008049	HYAL2	22:50103662-50107273	30.461121	14.5082716666667	1.29331536364962	0.0205772814924048	0.379639750660749
ENSCHIG00000018735	ENSCHIG00000018735	10:58987682-58999850	0.143201666666667	1.22856866666667	-2.9912054686904	0.0206048054111413	0.379742746319959
ENSCHIG00000023331	ENSCHIG00000023331	7:83739760-83762349	2.62717	1.05064366666667	1.54035380817259	0.020610603785071	0.379742746319959
ENSCHIG00000013950	ENSCHIG00000013950	4:105532446-105551952	2.543392	0.887915333333333	1.79614075688788	0.0206398159328514	0.379877599866228
ENSCHIG00000021575	SLC18A1	8:66841332-66882920	0	0.012542	-8.04151177225867	0.0207687624377164	0.380862656920454
ENSCHIG00000020683	LCP2	20:2209125-2255843	1.35580733333333	4.062037	-1.55495441301031	0.02088303739015	0.382323843435827
ENSCHIG00000011854	ALAS2	LWLT01000021.1:25500282-25521204	1.787253	0.322426666666667	2.6602068682852	0.0208865968530318	0.382323843435827
ENSCHIG00000021671	IFIT1	26:40277401-40287638	4.41399533333333	16.3645653333333	-1.89597708447733	0.0208977011193921	0.382323843435827
ENSCHIG00000020732	CRYBG1	9:30662571-30888654	1.54285533333333	4.03922166666667	-1.30955122904058	0.0209141898226906	0.382323843435827
ENSCHIG00000011600	ENSCHIG00000011600	3:111061718-111064978	0	0.174931333333333	-8.12506713975135	0.0209182628097034	0.382323843435827
ENSCHIG00000019739	ENSCHIG00000019739	22:21873378-21882609	0.86357	4.00560833333333	-2.20546762733841	0.0210621736490278	0.384440834891155
ENSCHIG00000015368	RPLP0	17:8562076-8565963	1158.57466633333	665.812734	0.993537350152991	0.0211088342875826	0.384779476670922
ENSCHIG00000016945	ENSCHIG00000016945	14:16048471-16051512	684.709757333333	392.252645	1.0078503478011	0.0211344385471323	0.384849859689755
ENSCHIG00000008922	ENSCHIG00000008922	LWLT01000027.1:12033809-12183453	1.365711	0.589676	1.2165059592927	0.0211462439398546	0.384849859689755
ENSCHIG00000010156	AGO2	14:78995168-79075172	29.3192936666667	16.227419	1.07477549143186	0.0211548646346865	0.384849859689755
ENSCHIG00000018163	ERAP2	7:14246596-14290040	1.01828966666667	2.73250633333333	-1.32248398598978	0.0212346268275196	0.385083215158112
ENSCHIG00000024834	BPIFA1	13:62315680-62320301	0.264078	0	9.24040765224912	0.0212459439755544	0.385083215158112
ENSCHIG00000010325	ASB2	21:57966690-58001115	43.4341093333333	156.929110333333	-1.88267490564257	0.0212815101105544	0.385361418860363
ENSCHIG00000006805	SSR4	LWLT01000070.1:16194-21253	57.19347	31.557716	1.04252640924515	0.0213716537347843	0.386482501720382
ENSCHIG00000025016	HOOK1	3:34639886-34706718	0.697241333333333	0.190818	2.2010472144489	0.0214110804473268	0.386684677814881
ENSCHIG00000013416	TREML1	23:33727370-33731900	0	0.07097	-6.52314935270587	0.0214620950926431	0.387095323808614
ENSCHIG00000019403	ENSCHIG00000019403	22:13153241-13156693	981.042358666667	559.312988333333	1.02318402117908	0.0214810822068309	0.387182718723386
ENSCHIG00000018847	GATA6	24:34499840-34531707	1.092503	0.298364	2.05075318983538	0.0215603525369494	0.388163983239995
ENSCHIG00000015197	RAD51C	19:9292702-9323668	7.16654066666667	4.60619633333333	1.29408475535138	0.021563878100297	0.388163983239995
ENSCHIG00000011589	CACNG2	5:73670990-73787254	0.0103246666666667	0	9.21651552439385	0.0216387415028215	0.388939458246134
ENSCHIG00000012238	MAP4K1	18:49135129-49278481	10.883373	23.8379706666667	-0.984283046549344	0.0216550033818069	0.388939458246134
ENSCHIG00000014088	CRYAB	15:60124938-60134308	51.4641636666667	29.2806233333333	1.05788175287081	0.0216637815049985	0.388939458246134
ENSCHIG00000007485	PLCB2	10:67144498-67165277	0.141676	0.813985	-2.33935823560886	0.0217323487390767	0.389914794316632
ENSCHIG00000016057	ENSCHIG00000016057	10:67223652-67284811	0.245492333333333	1.12394166666667	-2.08165380159763	0.021783798864455	0.390326327951515
ENSCHIG00000020264	RHBDL2	3:13692911-13727299	0.132708	0.756412666666667	-3.17500804646804	0.021892401695314	0.391503635542784
ENSCHIG00000015845	PFKFB4	22:51389240-51422836	43.1250076666667	119.462595666667	-1.2827898002464	0.0219338920886155	0.391858165472996
ENSCHIG00000015639	RIMS4	13:72689763-72761307	0.00573166666666667	0	8.02691197272949	0.0219965786251479	0.392341580571938
ENSCHIG00000019613	IFT81	17:17067279-17158410	10.166139	5.764256	1.03157522317578	0.0220270579924397	0.392629440608728
ENSCHIG00000020477	TNFRSF1B	16:39984832-40017832	3.82709233333333	10.3917366666667	-1.34798516535725	0.0221168470956047	0.393615774530964
ENSCHIG00000010456	CXXC4	6:21008359-21031670	0.0168686666666667	0	7.7202963026138	0.0221255223712756	0.393615774530964
ENSCHIG00000011069	ENSCHIG00000011069	LWLT01000021.1:45590456-45668983	4.877255	2.52529733333333	1.05728675885104	0.0221650080337	0.394062178541996
ENSCHIG00000020807	ENSCHIG00000020807	10:42397622-42447140	0	0.00938133333333333	-7.88308220175796	0.0221808078333452	0.394087175645139
ENSCHIG00000010390	EPHA5	6:81446291-81851971	0.253137333333333	0.0945236666666667	1.56539672102968	0.022281252450226	0.395358658998534
ENSCHIG00000011558	CKAP2L	11:46089862-46111488	0.432022666666667	1.82456666666667	-2.01987823122154	0.022325157681821	0.395543926195773
ENSCHIG00000027171	ENSCHIG00000027171	3:112092647-112228397	0.494556666666667	1.41793933333333	-1.67727147388949	0.0223935788971189	0.396068344072492
ENSCHIG00000026221	MAPT	19:45520077-45642831	2.89708	7.70658	-1.32873528437884	0.0225111517902195	0.396465243304467
ENSCHIG00000024474	NAPSA	18:57523320-57530640	0.107174	0.860793	-2.900013219891	0.0225160229491168	0.396465243304467
ENSCHIG00000010216	ENSCHIG00000010216	8:11017731-11038060	11.0182913333333	27.4353983333333	-1.20619407731234	0.0225194350258388	0.396465243304467
ENSCHIG00000012139	CLVS1	14:55110186-55272412	0.00638666666666667	0	9.22860850009507	0.0225355022584334	0.396465243304467
ENSCHIG00000001947	DDO	9:27104894-27123805	2.387778	6.859075	-1.46830326227846	0.0225847286907152	0.396816061451143
ENSCHIG00000020823	ENSCHIG00000020823	28:1560518-1569019	0	0.060545	-7.99431892244444	0.0226095310879894	0.396816061451143
ENSCHIG00000009985	ENSCHIG00000009985	LWLT01002523.1:10207-11094	757.233337333333	388.917368666667	1.20866996608081	0.0226311012603138	0.396816061451143
ENSCHIG00000005294	CD5	29:36659587-36681270	0.118571666666667	0.745622666666667	-2.39368331532047	0.022696173226636	0.397433226002468
ENSCHIG00000020543	ENSCHIG00000020543	2:6752151-6756073	718.407247	414.053314	1.00095577496287	0.0227161013987528	0.397433226002468
ENSCHIG00000024185	FABP7	9:15691638-15695022	0.483452	5.294	-3.19385087657355	0.0227175206798591	0.397433226002468
ENSCHIG00000025454	ENSCHIG00000025454	5:109670328-109676632	429.914449	232.326075	1.12974268124174	0.0227666569419422	0.397816003434587
ENSCHIG00000024477	TMPRSS2	1:141283428-141319525	0.0103446666666667	0	7.69151866393472	0.0227684604033017	0.397816003434587
ENSCHIG00000013201	HLA-DRA	23:23345617-23350010	23.4658143333333	62.7956256666667	-1.32260979028007	0.0228785979494207	0.398097256659828
ENSCHIG00000025247	CYB5R4	9:52648966-52769075	3.28611666666667	1.73032533333333	1.08042645791713	0.0228873040794811	0.398097256659828
ENSCHIG00000026120	ENSCHIG00000026120	19:6894693-6918321	0.0431203333333333	0	9.2075838264593	0.0228972430187014	0.398097256659828
ENSCHIG00000022840	ENSCHIG00000022840	9:85765707-85795255	0	0.0430323333333333	-9.40614973045808	0.0229494783750706	0.398097256659828
ENSCHIG00000026110	KCNK1	28:38798897-38872861	1.13042466666667	0.264298333333333	2.46658776003405	0.0229735806830976	0.398097256659828
ENSCHIG00000019230	ADAM8	26:387476-398574	0.163032333333333	0.996702666666667	-2.51227989521475	0.0230152620664643	0.398403302975095
ENSCHIG00000007312	ZDHHC18	2:9590395-9626140	1.33044266666667	3.82254233333333	-1.40499178998105	0.0230639992408607	0.398403302975095
ENSCHIG00000025637	TCTEX1D1	3:42349656-42380832	0	0.0152726666666667	-7.96360346710466	0.0231196479696732	0.399071816173147
ENSCHIG00000020232	TMCC3	5:24077166-24150378	3.15077166666667	1.54890966666667	1.23717219932965	0.023131851867007	0.399071816173147
ENSCHIG00000018292	EML5	10:2746462-2897954	4.17934366666667	2.394501	1.00904104537121	0.0232894321104527	0.400775913666773
ENSCHIG00000012162	BLOC1S2	26:30484427-30492644	33.022248	17.865172	1.10279080189831	0.0233146462712895	0.400775913666773
ENSCHIG00000013420	BCL11A	11:42803318-42902053	0.004185	0.0959796666666667	-4.45419823970474	0.0233554230236985	0.400775913666773
ENSCHIG00000015760	PES1	17:1744083-1756815	36.3417	19.4543943333333	1.08515875691885	0.0233905615492346	0.400775913666773
ENSCHIG00000018632	PRDX3	26:12647782-12656060	33.1750316666667	79.5425643333333	-1.16243572784842	0.0234227437132521	0.400775913666773
ENSCHIG00000011980	ATE1	26:10155350-10315488	50.435647	26.975288	1.09165287500223	0.0234314953885516	0.400775913666773
ENSCHIG00000016799	FBXO36	2:17661277-17762783	0.44376	0.139983333333333	1.9726687316948	0.0234401075156512	0.400775913666773
ENSCHIG00000024913	CNTN6	22:24858176-25184280	0	0.00389566666666667	-9.3876358681835	0.0234569771221285	0.400775913666773
ENSCHIG00000014575	CDH12	20:51005668-51488806	0.182529666666667	0.0701656666666667	1.60514460166363	0.0234874131217419	0.400775913666773
ENSCHIG00000023856	ENSCHIG00000023856	28:3209581-3232854	0.01665	0	7.91825395277155	0.0235683457581218	0.400775913666773
ENSCHIG00000016028	THBS3	3:104707780-104717630	7.428297	3.23973466666667	1.33381312057104	0.0235708165173816	0.400775913666773
XLOC_122270	XLOC_122270	3:38679330-38686175	0.757340666666667	0.094715	3.12374756526991	0.0235811767831453	0.400775913666773
ENSCHIG00000011185	TENM3	27:31756132-31951634	2.4545	1.58846333333333	0.998778596798905	0.0235871859709471	0.400775913666773
ENSCHIG00000022181	GNL3	22:48073505-48092012	43.9335786666667	18.5959353333333	1.38229277280992	0.0236205360311271	0.400775913666773
ENSCHIG00000026148	PDE7B	9:60950267-61314992	18.18679	10.335846	1.03154418739734	0.0236268609798213	0.400775913666773
ENSCHIG00000024730	PRPF38A	3:26860019-26878575	20.0458283333333	11.0939133333333	1.06099554919785	0.0236460714785549	0.400775913666773
ENSCHIG00000026836	FGF1	7:56876924-56906515	2.15061533333333	1.14084433333333	2.06488778586713	0.0236581536839768	0.400775913666773
ENSCHIG00000009104	ENSCHIG00000009104	5:56584443-56590698	92.770724	49.059962	1.15890914314991	0.0236782227984762	0.400775913666773
ENSCHIG00000021716	ENSCHIG00000021716	1:79615355-79632609	0.215825333333333	1.34193666666667	-2.63184144650986	0.023714564265908	0.400775913666773
ENSCHIG00000017178	S-LZ	5:43844775-43902170	1.58479733333333	6.24366733333333	-1.90547699466932	0.0237189888284491	0.400775913666773
ENSCHIG00000009709	ENSCHIG00000009709	19:19182842-19201494	0.949	3.72243533333333	-1.87571530115333	0.0237716589766693	0.400775913666773
ENSCHIG00000011095	ENSCHIG00000011095	1:96536571-96551659	1.641057	0.479187333333333	1.95643853597194	0.0237810446380304	0.400775913666773
ENSCHIG00000027183	SLC4A10	2:101344372-101695348	0	0.0132176666666667	-7.95309296200587	0.0237844425088858	0.400775913666773
ENSCHIG00000026364	GNMT	23:32235221-32238525	0.544782666666667	0.0306583333333333	4.38159203230067	0.0237975834413308	0.400775913666773
ENSCHIG00000026023	ENSCHIG00000026023	3:66484089-66505251	0	0.022038	-7.84903141831366	0.0238216620498891	0.400775913666773
ENSCHIG00000013672	ENSCHIG00000013672	18:66115429-66123165	7.02230466666667	2.95382166666667	1.4948351243297	0.0238307895631508	0.400775913666773
ENSCHIG00000026213	KCNIP4	6:40713669-40958412	0.003944	0.096614	-4.28755219787222	0.023869435183223	0.400832584694563
ENSCHIG00000014442	TCP11L2	5:68352314-68397007	24.3305826666667	13.7396986666667	1.0216336669584	0.023904301270175	0.400832584694563
ENSCHIG00000011562	OLR1	5:98248657-98261351	0.035758	0.670443666666667	-4.14658971615069	0.0239060767597595	0.400832584694563
ENSCHIG00000000189	FAM83H	LWLT01000127.1:81028-91200	0.217914333333333	1.495325	-2.59619021502596	0.0239073600499004	0.400832584694563
ENSCHIG00000024345	ENSCHIG00000024345	3:72167775-72209099	0.909879	2.95543966666667	-1.57169193029043	0.0240077253135666	0.402022942727915
ENSCHIG00000012517	ENSCHIG00000012517	9:74108855-74124137	1.09698133333333	0.236665333333333	2.50912925251836	0.0240791323401598	0.4023632987474
ENSCHIG00000009432	ABTB2	15:17997675-18178952	1.21852133333333	0.672871	1.01574047183209	0.0240962116929173	0.4023632987474
ENSCHIG00000022037	ENSCHIG00000022037	1:117789654-117794446	25.7416713333333	10.8407343333333	1.31339098288587	0.0241015307332531	0.4023632987474
ENSCHIG00000023388	PFKFB1	LWLT01000021.1:25534763-25666224	3.922417	15.9323066666667	-1.87491127001099	0.024145868959696	0.402664779494999
ENSCHIG00000023872	ENSCHIG00000023872	18:53922274-53934243	0	0.0350636666666667	-7.73451593579513	0.0241490035403334	0.402664779494999
ENSCHIG00000007290	ENSCHIG00000007290	1:148291103-148292835	11.8752263333333	48.1465283333333	-2.01552756015347	0.0242195126616065	0.403542751793104
ENSCHIG00000003729	DNAJB5	8:59058694-59069377	11.2169516666667	5.16340033333333	1.25440048141848	0.0242344257501184	0.403542751793104
ENSCHIG00000027103	LIMK1	25:33041465-33066300	0.945215666666667	2.87581366666667	-1.53099133267396	0.0242562109678215	0.403542751793104
ENSCHIG00000025013	NOP58	2:45107915-45130536	32.213908	15.9655703333333	1.26844796845545	0.0242606146846652	0.403542751793104
ENSCHIG00000013560	ENSCHIG00000013560	18:64296581-64312157	0	0.026725	-7.74037460722951	0.0243111304828711	0.404123340710452
ENSCHIG00000019832	HSPA9	7:60577488-60591565	189.642525	100.146438666667	1.14620701388217	0.0243250398294615	0.404123340710452
ENSCHIG00000006979	CD247	3:118818076-118903490	0.935574333333333	3.06404566666667	-1.38989333966877	0.0243636952672218	0.404290324102271
ENSCHIG00000012492	ACADL	2:37842580-37884537	34.19886	17.0857013333333	1.13797171374219	0.024388925336311	0.404448447475989
ENSCHIG00000020463	PLEKHB2	2:134458302-134494298	12.5898696666667	27.202187	-1.00616355909188	0.0244507132922704	0.405227650865054
ENSCHIG00000020044	DOCK4	4:63613398-64087493	1.822993	4.08111666666667	-1.08218537417453	0.024476746815981	0.405413703009525
ENSCHIG00000022153	EIF4A1	19:27044917-27052117	133.353455666667	62.150973	1.37557076326236	0.0245232103212953	0.405937711842046
ENSCHIG00000008525	STEAP4	4:47803579-47827827	0.300803	1.89955466666667	-2.74083206860358	0.024592929216036	0.406360110538692
ENSCHIG00000020938	UGT2A2	6:85675683-85729946	0.022928	0	9.07087455324297	0.024603302241223	0.406360110538692
XLOC_046909	XLOC_046909	15:71997913-72015820	0.020192	0	7.79659594665083	0.0246080961055244	0.406360110538692
ENSCHIG00000005972	SURF1	11:103655015-103671387	23.4949326666667	14.8108526666667	1.04904022551273	0.024674419443689	0.407209722693648
ENSCHIG00000019649	ENSCHIG00000019649	18:3788965-3793480	0.094286	0	7.98966437245252	0.0247008356496758	0.407263775559978
ENSCHIG00000011391	RP2	LWLT01000021.1:19380993-19431577	0.725009666666667	1.928352	-1.30510798455286	0.024733378573709	0.407333703232021
ENSCHIG00000010763	PRSS12	6:7205616-7291902	0.670295333333333	0.228225333333333	1.79966971737287	0.0247414422906188	0.407333703232021
ENSCHIG00000000425	EMILIN2	24:37455801-37513590	19.2468323333333	10.5028266666667	1.09306492678777	0.0248724019026131	0.408182024021559
ENSCHIG00000017631	ENSCHIG00000017631	26:41248031-41260190	0.166105333333333	0.976718	-2.35525578810409	0.0248991794438973	0.408182024021559
ENSCHIG00000001308	SRM	16:41062734-41070911	18.679272	9.39847	1.2290621191528	0.0249058993872378	0.408182024021559
ENSCHIG00000015492	ENSCHIG00000015492	14:4770307-4772973	30.915019	14.8424526666667	1.25219793370801	0.0249464471176878	0.408182024021559
ENSCHIG00000014125	ENSCHIG00000014125	11:60149580-60160934	83.2929026666667	48.088534	0.989880449612344	0.0249579552757198	0.408182024021559
ENSCHIG00000024055	ENSCHIG00000024055	26:29147036-29148794	7.18585433333333	1.48613933333333	2.56256271399321	0.0249787559186469	0.408182024021559
ENSCHIG00000024155	FERMT3	29:42934275-42951109	1.17138833333333	4.401843	-1.79193806332085	0.024986780826916	0.408182024021559
ENSCHIG00000014701	RPL36	7:91914184-91915190	1156.233846	673.281087333333	0.981009262582901	0.0251666097336057	0.410407624832523
ENSCHIG00000020407	XAF1	19:24955092-24968498	0.381041333333333	2.15558433333333	-2.20422557785046	0.0251734219665003	0.410407624832523
ENSCHIG00000017860	CCT8	1:5483368-5496694	102.510276666667	58.45631	1.00600211825948	0.0252105911771457	0.410407624832523
ENSCHIG00000026036	DKK2	6:18462576-18588725	6.846662	3.37794966666667	1.12842248745748	0.0252129597490158	0.410407624832523
ENSCHIG00000002428	CEP70	1:130088606-130186805	11.0504513333333	2.75540066666667	1.08594315954461	0.02522867087871	0.41041935828176
ENSCHIG00000010313	ENSCHIG00000010313	LWLT01000027.1:24282215-24299116	54.6451186666667	30.858673	0.996495148864235	0.0252499167369682	0.410458275042945
ENSCHIG00000014506	CHRNB1	19:26933821-26942030	16.2527836666667	8.37993833333333	1.08792623142756	0.0252655802156165	0.410458275042945
ENSCHIG00000016047	CRAT	11:99028955-99041025	33.9931513333333	76.5872003333333	-1.06322937760706	0.0254506776113811	0.411835111618155
ENSCHIG00000004835	DNTT	26:33937963-33969847	0	0.012878	-7.72947713560934	0.0254963310607805	0.411835111618155
ENSCHIG00000012042	MTHFD2L	6:89621810-89767946	2.78759266666667	1.745481	1.10876539913334	0.0255035555651634	0.411835111618155
ENSCHIG00000026174	HSPB7	2:73598-75709	111.435872333333	53.669869	1.20254482100362	0.0255097161165445	0.411835111618155
ENSCHIG00000004441	NET1	13:42505011-42543691	22.2188236666667	8.93145066666666	1.1841108500394	0.0255196331783643	0.411835111618155
ENSCHIG00000004177	ENSCHIG00000004177	18:9112189-9215347	0.00326766666666667	0	7.70975457180491	0.0255262860008039	0.411835111618155
ENSCHIG00000014050	ENSCHIG00000014050	10:76297276-76299288	3.544793	14.5896923333333	-1.918587251187	0.0255750037380789	0.412149944690718
ENSCHIG00000025859	NME8	4:70581813-70618920	0	0.0122066666666667	-7.91211470054193	0.0255759069370514	0.412149944690718
ENSCHIG00000017192	SLC22A7	23:31943508-31950157	0	0.023778	-6.3691741379239	0.0256119128081605	0.412487388690957
ENSCHIG00000020538	AXIN2	19:61364118-61390188	1.90009	0.78385	1.53572093740299	0.0256487015666566	0.4127895630183
ENSCHIG00000022665	CPZ	6:114960620-114983430	6.70071666666667	1.88953933333333	2.0743591294011	0.0257014236149704	0.413199810425293
ENSCHIG00000017255	MAL2	14:37054383-37083018	0.199249	1.10810966666667	-2.26378765114447	0.025809597216664	0.414695400349204
ENSCHIG00000027048	SYT13	15:7667068-7710367	0.30145	0.0285186666666667	3.56666089093543	0.0259581072457051	0.415997364766557
ENSCHIG00000016459	CFLAR	2:46206458-46284628	23.5290936666667	13.5390913333333	1.01401163009577	0.0260700264838104	0.417410090701897
ENSCHIG00000016267	ENSCHIG00000016267	29:40119452-40129922	0	0.115999333333333	-9.1827987522363	0.0261192646384676	0.417684967813318
ENSCHIG00000007684	TOMM20	28:37463885-37478362	113.237948	58.721807	1.05390848400244	0.0261329613888094	0.417684967813318
ENSCHIG00000008236	PDE6D	2:16276641-16312898	5.110133	10.0096686666667	-2.05947917926766	0.0261747851723315	0.417914188721115
ENSCHIG00000017030	LOX	7:78880892-78892968	27.294519	13.0307486666667	1.32283325676675	0.0261961542443328	0.417914188721115
ENSCHIG00000010352	EHHADH	1:81547457-81613871	1.42441533333333	3.464333	-1.22392116304743	0.0262347712137266	0.417914188721115
ENSCHIG00000024568	ATP1A4	3:110405169-110437854	0.355429333333333	0.125545	2.60651705964383	0.0262531136415716	0.417914188721115
ENSCHIG00000013266	NOS3	4:6316080-6334032	1.75756266666667	4.92662533333333	-1.38582335622476	0.0263438063869312	0.418847697873972
ENSCHIG00000021572	VLDLR	8:41671605-41706926	2.50306266666667	6.675045	-1.34023658778274	0.0264591767114291	0.420200579572053
ENSCHIG00000017994	ENSCHIG00000017994	14:51387927-51417489	0.865625333333333	2.78125933333333	-1.66157114452811	0.0265929516706094	0.421497014366879
ENSCHIG00000017560	PCDHAC2	7:58411651-58576084	2.390911	5.20636633333333	-1.01812428410165	0.026675198509541	0.422022289841307
ENSCHIG00000009959	SEZ6L	17:5019579-5092953	0.170160333333333	0.666117333333333	-1.78733564066861	0.0266884420691661	0.422022289841307
ENSCHIG00000022629	PRDX4	LWLT01000021.1:46308017-46319416	44.215538	25.194117	1.02159426438724	0.0266923769680019	0.422022289841307
ENSCHIG00000024661	LRP4	15:6159565-6198120	8.216382	4.32817333333333	1.15839752774189	0.0267515163991615	0.422393176177994
ENSCHIG00000014891	PRTG	10:48407813-48546451	3.06740566666667	1.49390766666667	1.32207561985436	0.0268908335884161	0.423817950254107
ENSCHIG00000002285	DAPK2	10:56998969-57133582	1.14261333333333	3.47970533333333	-1.36798286188659	0.0268945706453583	0.423817950254107
ENSCHIG00000025625	ACAD11	1:136538963-136653195	3.31784866666667	7.30308833333333	-1.19615281314167	0.0269303891942287	0.423820992894514
ENSCHIG00000009010	FAM222B	19:20003280-20058373	0.364138333333333	1.04206733333333	-1.40865750500568	0.0269348233184723	0.423820992894514
ENSCHIG00000000357	ENSCHIG00000000357	24:8232660-8523871	0.039523	0.149522666666667	-1.78732956515656	0.0269601162638547	0.423934296674406
ENSCHIG00000006433	AFAP1L2	26:17121520-17228064	7.62444466666667	3.771289	1.19029564944565	0.0269938669012563	0.42401897985628
ENSCHIG00000017781	ENSCHIG00000017781	15:52758953-52760023	852.055399333333	490.964274	0.998503166283559	0.0270249764189095	0.424264237025987
ENSCHIG00000016126	ENSCHIG00000016126	12:14838474-15003980	0.00898466666666667	0.104938333333333	-3.47457840710387	0.0270503596101351	0.424359333696967
ENSCHIG00000022312	NLRC3	25:2830437-2846599	0.161814333333333	0.989767	-2.57999418475562	0.0270764277111614	0.424359333696967
ENSCHIG00000009299	SLMAP	22:43250117-43421154	24.4220023333333	18.8030066666667	0.920779891402517	0.0270915724107576	0.424359333696967
ENSCHIG00000008697	DUSP7	22:48900522-48925687	4.87473466666667	12.6401513333333	-1.26210704262025	0.0270930317141714	0.424359333696967
ENSCHIG00000008989	PML	21:34017884-34067693	1.01061833333333	3.098399	-1.36814212431101	0.0271107711993847	0.424372396547075
ENSCHIG00000021442	ENSCHIG00000021442	LWLT01000070.1:109980-117777	7.10268266666667	17.541024	-1.21276155510564	0.0271780789441341	0.424824786725864
ENSCHIG00000014997	PRMT1	18:57085578-57096230	116.836217333333	67.1639823333333	0.972506869817394	0.0272516007332395	0.425625542769746
ENSCHIG00000015168	GALM	11:20863325-20915982	2.20976833333333	5.40156933333333	-1.22607609815837	0.0272887878843297	0.425909253762814
ENSCHIG00000013991	C16orf89	25:3985486-4002180	1.18437733333333	0.311338666666667	2.09609032091934	0.0273008780581372	0.425909253762814
XLOC_100256	XLOC_100256	23:40990804-41015958	0.363274666666667	0.096577	3.9403267452535	0.0273360700442575	0.426169351233658
ENSCHIG00000017227	ENSCHIG00000017227	4:74726823-74727548	76.3774913333333	34.5132926666667	1.35839472974737	0.0273579776570236	0.426169351233658
ENSCHIG00000011940	AOPEP	8:80989613-81412972	21.3567296666667	13.0791003333333	0.935777067779717	0.0273840729041765	0.426169351233658
ENSCHIG00000010532	GNG2	10:58255584-58387481	3.75101233333333	8.12745033333333	-0.956240084694736	0.0273974007931626	0.426169351233658
ENSCHIG00000021286	LGALS3BP	19:52609192-52633630	3.08451	7.33953466666667	-1.12393064419234	0.0274402638354726	0.426169351233658
ENSCHIG00000019299	RUVBL1	22:59405016-59439049	10.691482	6.06205433333333	1.02978856044131	0.0274420748100712	0.426169351233658
ENSCHIG00000023366	DECR2	25:326014-332369	6.12277933333333	15.9768553333333	-1.29858712067313	0.0274869691937917	0.426371797484261
ENSCHIG00000019310	EPHB1	1:133661446-134113548	0.129569666666667	0.510415333333333	-1.82511937761504	0.0275050290552915	0.426371797484261
ENSCHIG00000015673	STRADB	2:45902759-45941927	2.102952	4.957877	-1.09232886209966	0.0275329755634674	0.426371797484261
ENSCHIG00000026583	ENSCHIG00000026583	7:101207736-101235432	0.0132673333333333	0.320098	-4.563097268799	0.0275603909548915	0.42655508420236
ENSCHIG00000012676	IFI44	3:55187651-55208068	0.404814	1.878333	-2.29865113499603	0.0276067418744939	0.42678994115289
ENSCHIG00000018129	PAH	5:65262850-65371692	0	0.0169233333333333	-9.12246167687915	0.0276434195916694	0.42711579288957
ENSCHIG00000021941	SACS	12:52091251-52171306	11.7000683333333	6.04192366666667	1.18085644988938	0.0278444048821842	0.428814816642201
ENSCHIG00000019638	IL1RAPL2	LWLT01000027.1:39472065-39579036	0	0.0102776666666667	-9.17377192995697	0.0278504289861315	0.428814816642201
ENSCHIG00000010042	FAM3D	22:42617992-42664843	0	0.0247936666666667	-9.1168487310301	0.0278776364173942	0.428814816642201
ENSCHIG00000003341	ACTC1	10:72761736-72767207	1320.57224766667	266.764056666667	2.66461794095275	0.0278899601360674	0.428814816642201
ENSCHIG00000016282	CRYBB2	17:5761894-5775275	0.649317666666667	0.0177643333333333	5.05720708321754	0.0279283151503751	0.428855491027549
ENSCHIG00000022789	CXorf65	LWLT01000021.1:10652915-10654767	0	0.0753146666666667	-6.233992377297	0.0280315868341979	0.429268984725532
ENSCHIG00000024851	HK3	7:72247970-72271744	0.375446666666667	1.26624433333333	-2.2614575566407	0.0280558501819414	0.429268984725532
ENSCHIG00000010684	SLC24A3	13:38540463-38702616	2.84450833333333	1.45420066666667	1.2080599566576	0.0280646977054257	0.429268984725532
ENSCHIG00000022656	FSD2	21:22329284-22350581	13.5875863333333	30.5992233333333	-1.07671638259347	0.0280692548374714	0.429268984725532
ENSCHIG00000015240	PTPRM	24:40853676-41338881	38.6711076666667	21.9430713333333	1.01031221242911	0.0280830527070682	0.429268984725532
ENSCHIG00000011423	CTSZ	13:56693430-56702581	12.5554163333333	35.57845	-1.39153129075501	0.0280963519715166	0.429268984725532
ENSCHIG00000018817	ADAMTS19	7:85907369-86170452	0.953169333333333	0.329055	1.72885755477886	0.0281183735604619	0.429365839214661
ENSCHIG00000017729	SEC14L1	19:53917976-53964284	26.8447063333333	12.551837	1.31135811401233	0.0281362396997226	0.429399167635844
ENSCHIG00000011858	ENSCHIG00000011858	8:10386061-10387023	22.5929443333333	6.43613066666667	2.0393618498068	0.0282481884796942	0.43044869584362
ENSCHIG00000019087	EIF4EBP1	27:12389701-12430792	96.63664	36.469309	0.962414300104174	0.0282894391016748	0.43044869584362
ENSCHIG00000017651	PADI2	2:628312-686353	163.067441333333	89.1493706666667	1.10354037346494	0.0283096331745915	0.43044869584362
ENSCHIG00000016747	ENSCHIG00000016747	22:41307258-41401299	0	0.00393266666666667	-7.55802235973098	0.0283374482216746	0.43044869584362
ENSCHIG00000004597	ABCD2	5:41031375-41118399	0.0399766666666667	0.325773	-2.72117251272465	0.0283422013674643	0.43044869584362
ENSCHIG00000015258	IGF2BP2	1:80992610-81243253	5.356936	2.592281	1.26274474871066	0.0283688958364237	0.43044869584362
ENSCHIG00000021093	GALK2	10:42095216-42231612	1.71560666666667	4.30392833333333	-1.22889244556359	0.0283765675012247	0.43044869584362
ENSCHIG00000021732	ENSCHIG00000021732	18:56950342-56953798	1816.610636	1082.44384733333	0.943296052465958	0.0284266557607112	0.430926565244541
ENSCHIG00000020094	ID4	23:12264977-12269974	5.10011766666667	1.61539133333333	1.87769441861753	0.0285227517854489	0.431688458338201
ENSCHIG00000026109	NNAT	13:66020681-66041826	3.285459	11.5628633333333	-1.43495306637563	0.0285946961466931	0.432294722426564
ENSCHIG00000024771	HBAI	25:162342-163392	37.273296	9.016768	2.24374399521489	0.0286252733405628	0.432294722426564
ENSCHIG00000007781	ENSCHIG00000007781	4:14557548-14562627	0	0.0738653333333333	-7.56453757964131	0.0286417555966904	0.432294722426564
ENSCHIG00000019747	SPI1	15:5771086-5787939	1.823835	5.99173	-1.60506225525525	0.0287906797162857	0.434063887638869
ENSCHIG00000023163	EIF3K	18:49279805-49295883	21.999584	12.5619313333333	1.01354657652465	0.0288133438561535	0.434166506019607
ENSCHIG00000025717	KYNU	2:82455302-82575937	0.07683	0.448374333333333	-2.47805605538832	0.0289866767221927	0.436319326539532
ENSCHIG00000015208	FRMPD4	LWLT01000021.1:57447567-57784884	0.631555	0.304940333333333	1.1373853125007	0.0290176445684502	0.436346908174997
ENSCHIG00000018119	C1QL3	13:30347585-30354178	0.672768666666667	0.102570333333333	2.88251990081719	0.0290497542829533	0.436527564496694
ENSCHIG00000000097	ENSCHIG00000000097	28:3784798-3801163	2.872168	7.67805666666667	-1.27212138258572	0.0291628598655786	0.437986802117211
ENSCHIG00000026340	MSH4	3:52110991-52249694	7.51337433333333	4.081484	1.18636067588141	0.0292252444742944	0.438269208863297
ENSCHIG00000011485	GLRA3	8:6895712-7071913	0.005388	0	8.92802045009409	0.0292599965833819	0.438269208863297
ENSCHIG00000025868	PLK2	20:20903493-20909535	55.377739	24.327734	1.38164533752455	0.0292608837769664	0.438269208863297
ENSCHIG00000017135	IRF4	23:189691-207170	5.23079366666667	1.47765633333333	2.08051418386411	0.0292617010775451	0.438269208863297
ENSCHIG00000013067	ENSCHIG00000013067	12:34980094-34998753	0.016322	0	7.45459954806447	0.0292966404546413	0.438552607439925
ENSCHIG00000010445	ARHGAP36	LWLT01004092.1:487-8854	19.2196016666667	6.08064166666667	1.90294363206488	0.0294357356611143	0.440153471690688
ENSCHIG00000014348	RPS26	5:56651892-56657813	84.8702593333333	49.6363423333333	0.978965744645395	0.029495972201692	0.440592040815466
ENSCHIG00000015698	ENSCHIG00000015698	4:14534434-14537639	0	0.0927873333333333	-6.48513337949588	0.0295455271170311	0.440592040815466
ENSCHIG00000006499	ANKEF1	13:3055068-3083093	0.028397	0.380434333333333	-2.91531426757617	0.0296535598889226	0.441771205276262
ENSCHIG00000000147	PLAT	27:8543343-8567510	5.70964766666667	2.84926533333333	1.11921325816932	0.0296568711529921	0.441771205276262
ENSCHIG00000019879	NSMCE1	25:24714262-24749296	47.4671326666667	28.2492606666667	0.934651539054218	0.0296942755780528	0.442087858103049
ENSCHIG00000019987	ATAD3A	16:49585053-49600833	15.2420523333333	6.406263	1.54250415947949	0.0298114736038458	0.442869417145792
ENSCHIG00000027227	IMP4	2:135224381-135235087	27.431959	13.7700286666667	1.24893098230148	0.0298945888986682	0.443622736832866
ENSCHIG00000019850	PAK1IP1	23:4918798-4929676	25.5725653333333	14.1398836666667	1.07739492781937	0.0300285364383523	0.444887066637255
ENSCHIG00000016805	ENSCHIG00000016805	2:17288610-17322715	1.48155433333333	4.01096933333333	-1.32661333679908	0.0301422328118505	0.446109035441811
ENSCHIG00000023778	ENSCHIG00000023778	17:9788422-9810695	0.0471046666666667	0.859802	-4.16691247874932	0.0301635663370417	0.446109035441811
ENSCHIG00000027084	ENSCHIG00000027084	13:60691825-60703732	1.946322	6.67766666666667	-1.72904233018106	0.0301861950475948	0.446109035441811
ENSCHIG00000012783	TMEM156	6:58763789-58806464	0.0614033333333333	0.389196	-2.55996048437633	0.0302026309879519	0.446109035441811
ENSCHIG00000016798	PCDH9	12:46062915-46173677	0.306610666666667	1.024511	-1.57209781158577	0.0302337619657184	0.446109035441811
ENSCHIG00000024525	MICAL3	5:108086477-108160864	15.2250466666667	9.02360833333333	0.95893742970426	0.0302406421488972	0.446109035441811
ENSCHIG00000014769	TAGLN	15:54424546-54457018	24.5231463333333	14.3179963333333	0.958058711222939	0.0302518224235756	0.446109035441811
ENSCHIG00000018658	ENSCHIG00000018658	25:10419526-10431027	38.0347666666667	18.7799283333333	1.28629562534736	0.0302576602072918	0.446109035441811
ENSCHIG00000025358	MEGF10	7:83960216-84115984	4.051967	2.50727266666667	1.34209172433516	0.0303347010088736	0.446763732609979
ENSCHIG00000025011	CYP27A1	2:29014942-29055830	3.22232666666667	8.261635	-1.19216360919097	0.0304007935724217	0.447208326284741
ENSCHIG00000016312	ENSCHIG00000016312	14:90926529-90943183	0.0473956666666667	0.000487333333333333	6.30566134362435	0.0304302243277137	0.447208326284741
ENSCHIG00000021178	CD1E	3:108261423-108266120	0.097128	0.919571666666667	-3.11755421303088	0.0304554153869652	0.447338421609293
ENSCHIG00000014403	ENSCHIG00000014403	29:511433-542264	16.1539583333333	9.39756933333333	0.991182039314004	0.0306163748241064	0.448353064224061
ENSCHIG00000007974	ENSCHIG00000007974	4:7042819-7078615	0.0476073333333333	0.356801333333333	-2.58294735138674	0.030635736619643	0.448353064224061
ENSCHIG00000012280	ENSCHIG00000012280	10:70349730-70351477	0.00209166666666667	0.129769	-5.02812975584212	0.0306391242617779	0.448353064224061
ENSCHIG00000019440	ENSCHIG00000019440	4:94677619-94725666	2.65452133333333	6.274945	-1.13565829487625	0.0307107542140694	0.448771652816287
ENSCHIG00000022525	UBASH3A	1:142279687-142319005	0.0102743333333333	0.194028	-4.19739545892805	0.0307429724709705	0.448771652816287
ENSCHIG00000026957	SPATA22	19:23998571-24011679	0	0.0266063333333333	-7.51772836779951	0.0307467799925152	0.448771652816287
ENSCHIG00000017514	CHN1	2:114258220-114466813	0.938514	2.127165	-1.02045447138966	0.0307496848198749	0.448771652816287
ENSCHIG00000022831	ARHGAP6	LWLT01000021.1:58725524-59005371	1.82063	3.76394133333333	-0.926425704146019	0.030808163595325	0.449385567968249
ENSCHIG00000024190	PDAP1	25:37877695-37883415	81.219396	48.14623	0.945721263729247	0.0308752287210335	0.449890065286845
ENSCHIG00000025943	ENSCHIG00000025943	23:39288216-39290648	989.421672	585.662933333333	0.945875802240028	0.0308756138892575	0.449890065286845
ENSCHIG00000018566	DTHD1	6:56306890-56391587	0.0104753333333333	0	8.78436870637011	0.03094374946184	0.450487069149047
ENSCHIG00000015159	NHP2	7:71372945-71376561	75.642722	41.8953603333333	1.06420554268183	0.030994230462467	0.450487069149047
ENSCHIG00000026535	TRANK1	22:10490216-10562955	1.811834	4.21238133333333	-1.1469939043964	0.030994705534715	0.450487069149047
ENSCHIG00000025948	FCRLA	3:112247414-112253623	0	0.0529496666666667	-7.3841825391949	0.03099885453365	0.450487069149047
ENSCHIG00000012455	CD3E	15:53321686-53327654	0.271454	1.654287	-2.4251451076973	0.0310707905183743	0.450786739523644
ENSCHIG00000017258	BAIAP2	19:50942324-51006640	6.10186233333333	8.39412033333333	-1.0344983152445	0.031138528482411	0.450955113276968
ENSCHIG00000015815	DNAJB4	3:54522925-54531572	128.170936333333	72.4837113333333	1.00624594016915	0.0311903032083765	0.450955113276968
ENSCHIG00000011472	GBA3	6:42683903-42811509	0.00941266666666667	0	8.76802461610189	0.0312541170084158	0.450955113276968
ENSCHIG00000022479	MOV10	3:89939263-89965983	1.83977566666667	4.351174	-1.27041351790418	0.0312616532743959	0.450955113276968
ENSCHIG00000018570	PRSS22	25:2073127-2077926	0.0596576666666667	0	7.26260805836739	0.0313105842128814	0.451246244313867
ENSCHIG00000011030	CPEB4	20:5658227-5731031	9.733018	21.764932	-0.996434019223555	0.0313506173381076	0.451246244313867
ENSCHIG00000017089	LIMS2	2:131639057-131678111	17.3786126666667	9.82705133333333	0.99956250463441	0.0313836124651046	0.451246244313867
ENSCHIG00000022658	GPX3	7:48112190-48120536	68.526372	201.077347	-1.38050363988567	0.0314243504726633	0.451246244313867
ENSCHIG00000008463	PET117	13:37777164-37780819	27.693737	13.5205166666667	1.26420982627506	0.0314310449053796	0.451246244313867
ENSCHIG00000026513	KLHL21	16:45337920-45347836	11.3424523333333	29.440102	-1.3304322763513	0.0314645381594568	0.451246244313867
ENSCHIG00000023256	IPP	3:20401166-20430312	1.79054466666667	4.462528	-1.26178848719056	0.0314741462769991	0.451246244313867
ENSCHIG00000026086	HACD1	13:31410156-31431506	64.434148	28.1519236666667	1.39264882639452	0.0314839499982082	0.451246244313867
ENSCHIG00000021826	STXBP5L	1:65300592-65612478	0.0178186666666667	0.203521333333333	-3.14449732247792	0.0314960945572811	0.451246244313867
ENSCHIG00000025053	SYT4	24:12775646-12787153	0.0732273333333333	0.00204666666666667	5.01453439212385	0.0315426143531274	0.451569603279487
ENSCHIG00000018269	FGF2	17:36138861-36320524	2.25269466666667	1.10529033333333	1.77620261980078	0.0316077821507389	0.451569603279487
ENSCHIG00000021114	NEDD9	23:5212530-5407498	11.045176	5.06777533333333	1.36537777003186	0.031614972538019	0.451569603279487
ENSCHIG00000023098	ENSCHIG00000023098	11:68839367-68887547	0	0.021703	-8.96893634329819	0.031635959814642	0.451569603279487
ENSCHIG00000017184	RPS20	14:58802155-58804777	543.684123	321.914993333333	0.967731095085306	0.0316419973886781	0.451569603279487
ENSCHIG00000018252	GNAT3	4:79659738-79908429	2.77604766666667	6.22102666666667	-0.989109827325367	0.031646638678042	0.451569603279487
ENSCHIG00000011810	MTRF1	12:75067299-75103774	10.492371	5.92278433333333	1.02289630846704	0.0317322270437015	0.452102968198018
ENSCHIG00000023010	PITPNC1	19:48792946-49056675	3.946471	8.88647733333333	-1.19745180044203	0.0317375325934691	0.452102968198018
ENSCHIG00000024027	TMEM38A	7:102384602-102411437	64.82246	36.5528223333333	1.00951885303568	0.0318337418054698	0.452876869613942
ENSCHIG00000000315	ENSCHIG00000000315	28:11924816-11932390	249.514211333333	115.183029333333	0.981012743002188	0.0318948182716611	0.453399911453691
ENSCHIG00000011267	LRRC36	18:36206999-36263836	1.628397	4.15301866666667	-1.37751137532417	0.0320912662339148	0.455604553222154
ENSCHIG00000017366	GPX2	10:26053216-26056881	5.013452	1.08272033333333	2.25651509694627	0.0320998277207179	0.455604553222154
ENSCHIG00000012721	MFSD6	2:130644871-130712060	1.19444266666667	2.664989	-1.05847187916599	0.0321656230767312	0.456072639255805
ENSCHIG00000018198	CCT5	20:62988620-62999440	79.955897	45.6565983333333	1.03494951148043	0.0322035601062186	0.456140413078575
ENSCHIG00000020033	IQCB1	1:65924862-65964666	5.608832	2.93392266666667	1.18528365170346	0.032220883118228	0.456140413078575
ENSCHIG00000025140	FHL2	11:9139498-9152353	4.43522166666667	2.015084	1.29305696204772	0.0322719190270887	0.456390945786499
ENSCHIG00000007119	JARID2	23:8589351-8868298	10.1822423333333	5.17035133333333	1.20736186791693	0.0323391461268213	0.45710556623967
ENSCHIG00000019905	USP3	10:56596153-56699182	10.603714	6.28198433333333	0.939815789131275	0.0323701600945989	0.457307849963892
ENSCHIG00000021677	MISP	7:67146345-67151195	0.0233513333333333	0	6.10185112549318	0.0324333007657245	0.45772144896623
ENSCHIG00000015599	ENSCHIG00000015599	29:36799900-36807557	0	0.142592	-8.93744280995349	0.0324868374368893	0.457936592425417
ENSCHIG00000024890	CYTH4	5:74382869-74404504	0.940395666666667	3.22281566666667	-1.67539180780483	0.0324982942796517	0.457936592425417
ENSCHIG00000011800	DDX5	19:48287269-48296467	61.1718003333333	32.2205616666667	1.15987904441078	0.0325876601780932	0.458539979766085
ENSCHIG00000005576	FSIP1	10:67621308-67819604	0.180391	0.06808	1.6695046740779	0.0326608274528442	0.458607871838634
ENSCHIG00000026198	PROM1	6:111436607-111553311	1.17637366666667	0.625637	1.09210935538445	0.0327158109978868	0.458641161961671
ENSCHIG00000026307	ADGRG5	18:26875088-26902276	0.028868	0.206706333333333	-2.62873212722318	0.0328147741368935	0.458711692639759
ENSCHIG00000015999	ENO1	16:43110066-43123660	154.462639	81.838694	1.15975247734369	0.0328332511876793	0.458711692639759
ENSCHIG00000006835	NUFIP1	12:71398051-71430947	12.1601086666667	6.98875566666667	0.959784694846408	0.0328526628331707	0.458711692639759
ENSCHIG00000023620	LRP2BP	27:29907731-29930268	0	0.0155986666666667	-7.44407871484243	0.0328585003852602	0.458711692639759
ENSCHIG00000024069	RNF149	11:6087377-6130953	7.44433866666667	12.6408266666667	-1.1185398534594	0.032859008491889	0.458711692639759
ENSCHIG00000010227	ENSCHIG00000010227	24:42556947-42810419	1.45250033333333	0.776275333333333	1.10831414990624	0.0328851218131642	0.458711692639759
ENSCHIG00000025722	NQO1	18:38049290-38061693	4.81253733333333	11.6513556666667	-1.19614223114897	0.0328883835294147	0.458711692639759
ENSCHIG00000017609	OXT	13:51458982-51460078	0.104023333333333	0	6.09812966132558	0.0329217124223029	0.458763865096777
ENSCHIG00000018279	ADSSL1	21:68600658-68617578	59.3982133333333	131.436215666667	-1.0680029538238	0.0330028599243321	0.458888090351983
ENSCHIG00000027115	ENSCHIG00000027115	7:31228608-31315244	0	0.0106663333333333	-8.91408545107856	0.0330131889812884	0.458888090351983
ENSCHIG00000014376	CASQ2	3:92920395-92993370	63.8642303333333	25.2204863333333	1.48684835611628	0.0330183548702804	0.458888090351983
ENSCHIG00000023850	ENSCHIG00000023850	11:5904042-5908625	1112.23156733333	677.997965666667	0.909412754321952	0.0331838318402039	0.460486635556483
ENSCHIG00000021615	ENSCHIG00000021615	11:9444475-9516987	0.0101476666666667	0	8.9076608172535	0.0332405821174248	0.461040475072429
ENSCHIG00000016389	ENSCHIG00000016389	8:8497970-8507893	0.231823666666667	0.0263373333333333	3.32729310228148	0.0332687432636191	0.4611974287669
ENSCHIG00000012683	FGF10	20:30428683-30568611	0.434517	1.454671	-1.49641530396752	0.033366092497173	0.461612049762557
ENSCHIG00000001419	TAGLN3	1:56529272-56543947	3.786696	12.9833443333333	-1.54120373941081	0.0334001592435295	0.461849979761916
ENSCHIG00000015755	ENSCHIG00000015755	18:54307328-54308708	94.9491703333333	53.206988	1.00971608388228	0.0334534196123452	0.462136368476812
ENSCHIG00000018483	GPC3	LWLT01000027.1:11390352-11602624	21.7618526666667	11.3777686666667	1.12373882019076	0.0334546288148231	0.462136368476812
ENSCHIG00000008753	CREB3L1	15:6660943-6697835	6.07990966666667	2.42871366666667	1.5970304670607	0.0335745906102333	0.462989855363091
ENSCHIG00000020993	PLCE1	26:35756038-36126748	4.79266666666667	2.38349033333333	1.07429452448002	0.0335801505531337	0.462989855363091
ENSCHIG00000023534	SEC14L4	17:1800735-1812930	0	0.0265563333333333	-7.43562796301126	0.0335955445338454	0.462989855363091
ENSCHIG00000021138	OSTN	1:75830695-75869498	0.018972	0	8.73581668565974	0.0336009657988408	0.462989855363091
ENSCHIG00000016627	THBS2	9:90578110-90605459	12.9840833333333	6.96921	1.13451102670108	0.0337873611241464	0.465061693709295
ENSCHIG00000018848	ADGRB1	14:80158862-80222537	0.513866	0.164445666666667	1.84743771793845	0.0338330469311902	0.465061781433052
ENSCHIG00000020617	ENSCHIG00000020617	21:69374233-69377771	0	0.087922	-7.35615798254651	0.0338362638743066	0.465061781433052
ENSCHIG00000025694	ARHGAP25	11:66825729-66917893	1.47180733333333	3.44434366666667	-1.08178363162587	0.0338831362940129	0.465472347513186
ENSCHIG00000024211	NPR3	20:40868118-40946344	9.14412333333333	3.39685633333333	1.71465824042012	0.0340259637995241	0.466731895224033
XLOC_154928	XLOC_154928	7:25960877-26242025	0.030551	0.002077	4.09776613069613	0.0341351353918594	0.467540647031516
ENSCHIG00000021881	OTOR	13:10400490-10404560	8.656452	2.09218733333333	2.1944799776351	0.0341506430408356	0.467540647031516
ENSCHIG00000012490	VOPP1	22:387831-558651	1.02944966666667	0.487608666666667	1.18360742976828	0.0341764354824628	0.467540647031516
ENSCHIG00000017849	ENSCHIG00000017849	19:41242772-41247047	0.0597653333333333	0	7.38514108938436	0.0344031893340057	0.469234705055588
ENSCHIG00000026552	SNTB1	14:118442-366408	12.1170576666667	25.4354076666667	-0.945628094288028	0.034406824444497	0.469234705055588
ENSCHIG00000025670	SLC7A2	27:25769588-25834074	24.620797	14.81446	0.934997372015442	0.0344140869919143	0.469234705055588
ENSCHIG00000013364	TOMM6	23:33198631-33207381	14.1469846666667	5.19138633333333	2.63811706486594	0.0344704295697719	0.469768985162162
ENSCHIG00000025449	SNRPB	13:52011991-52022591	23.027983	12.6460106666667	1.0833779801164	0.0345510927139454	0.470634013639359
ENSCHIG00000019536	RPS5	18:67087577-67092294	805.294637	486.276153333333	0.932891655099258	0.0346068521448607	0.470991881525617
ENSCHIG00000019646	WDR93	21:20374375-20451924	0.0843783333333333	0.392551	-2.1598068158997	0.0346117705405435	0.470991881525617
ENSCHIG00000017825	KLK5	18:58029766-58041028	0.022308	0	7.32803682406557	0.034681522007369	0.471706602602958
ENSCHIG00000019180	SRSF7	11:20923017-20932259	11.4401776666667	5.38968333333333	1.26752929459434	0.034700635438659	0.471732223274601
ENSCHIG00000024785	SLC6A6	22:57729618-57811452	1.18615533333333	3.697227	-1.38599945522024	0.0349896548962289	0.475189365775719
ENSCHIG00000025233	RPL26	19:27715357-27719165	952.613912	583.490234333333	0.90630003789814	0.0351157971866416	0.476193863879673
ENSCHIG00000019606	EXD1	10:66352607-66388591	0.067864	0.335807	-2.23679209411443	0.0351549718015296	0.476489095521821
ENSCHIG00000020456	MYO15A	19:34106667-34152491	0.102855666666667	0.0186276666666667	2.67458379473655	0.0351879608315067	0.476700237311145
ENSCHIG00000013181	ENSCHIG00000013181	10:47137121-47535002	0.090012	0.0254083333333333	2.0163025924523	0.0352716103197286	0.477361057312827
ENSCHIG00000017858	IFI6	2:10300596-10306204	6.40086533333333	19.818948	-1.54254724742093	0.0352948182860951	0.477439145185276
ENSCHIG00000020581	ENSCHIG00000020581	20:8141922-8148564	249.504206333333	152.859550333333	0.912453045866404	0.0353324477405673	0.4774763507843
ENSCHIG00000023276	ENSCHIG00000023276	15:46919327-46922916	206.179901333333	123.813639333333	0.94365062187167	0.0353975074718786	0.478119564416657
ENSCHIG00000018926	PGAM5	17:26699875-26705602	37.4210586666667	18.2379476666667	1.26826014014839	0.0354820131699787	0.478589789871441
ENSCHIG00000024954	ENSCHIG00000024954	3:110752497-110775276	0.028701	0.237358	-2.94787595851313	0.0354851963341847	0.478589789871441
ENSCHIG00000022223	MAPRE3	11:72329334-72333363	10.2953376666667	24.972441	-1.16461092858505	0.035490728886238	0.478589789871441
ENSCHIG00000019263	EMID1	17:2711259-2752194	3.11352266666667	1.35411933333333	1.34017798543247	0.0355197214295178	0.478589789871441
ENSCHIG00000000338	ENSCHIG00000000338	LWLT01000042.1:394298-396693	0.278416666666667	0.013888	4.37115296337633	0.0357337128115667	0.479820168253008
ENSCHIG00000020077	ENSCHIG00000020077	9:26749587-26769162	38.4360116666667	20.8326586666667	1.13554403324149	0.0358244106595425	0.480471845021354
ENSCHIG00000022211	SGK2	13:71714388-71730182	0	0.018933	-7.25140213790487	0.0358348919804816	0.480471845021354
ENSCHIG00000022450	LYN	14:58837116-58883286	2.42258933333333	6.08031966666667	-1.14792764931552	0.0359534286928417	0.48158949323939
ENSCHIG00000007971	ENSCHIG00000007971	15:34805720-34828841	0.031442	0.501626333333333	-4.00560300575499	0.0360129178400409	0.482150453566004
ENSCHIG00000010517	ADAMTS16	20:67785008-67971035	2.03010633333333	1.00447166666667	1.30326990078567	0.0360492944516568	0.482401580054697
ENSCHIG00000026840	NT5C1A	3:14391148-14406030	6.369264	14.5572313333333	-1.0868468990768	0.0361061589384155	0.482816871450717
ENSCHIG00000025791	STK33	15:38251530-38331533	0.36371	0.112747666666667	1.87709298002053	0.0361264768211419	0.482816871450717
XLOC_101027	XLOC_101027	24:31259502-31371618	0	0.008297	-8.85232399257302	0.0361894961282437	0.483332787558626
ENSCHIG00000019743	KLHL34	LWLT01000021.1:48553030-48554973	20.990562	9.23489466666667	1.3450862561882	0.0362426665429993	0.483679886726972
ENSCHIG00000009014	FAM91A1	14:65912456-65953492	22.310864	11.2951186666667	1.17671892488492	0.0362861495064539	0.483679886726972
ENSCHIG00000022694	CACFD1	11:103755755-103763223	9.819627	4.91315866666667	1.23196115551512	0.0364436801481232	0.485008668319193
ENSCHIG00000022437	ENSCHIG00000022437	21:25692585-25719010	1.850794	0.58771	1.93535545222026	0.0364555908493541	0.485008668319193
ENSCHIG00000020541	ALDH5A1	18:86175-114472	6.344278	15.6364266666667	-1.14031704535255	0.0364881491200981	0.485191371908289
ENSCHIG00000017106	OSBPL3	4:49196091-49386686	0.15456	0.422233	-1.25869716950001	0.036558239440849	0.485828581953186
ENSCHIG00000000428	RNMT	24:43646861-43866540	3.22222633333333	2.159628	1.08366365134179	0.0365736009329176	0.485828581953186
ENSCHIG00000006291	ENSCHIG00000006291	20:31770568-31776392	18.019249	7.06902033333333	1.49809906563158	0.0365893033342149	0.485828581953186
ENSCHIG00000013488	CALN1	25:28427155-28921023	0	0.015779	-7.23146997209702	0.0366111101365124	0.48588249366339
ENSCHIG00000008844	ENSCHIG00000008844	5:74558615-74573087	2.61766933333333	6.47218366666667	-1.18589738905232	0.0366311303695141	0.485912654257231
ENSCHIG00000016720	ARHGAP22	28:2751294-2933230	1.23640866666667	4.43777266666667	-1.83263678476586	0.0366942094320552	0.486249277090286
ENSCHIG00000012120	ALPL	2:4757151-4778460	0.725067	2.20784066666667	-1.48806335115353	0.0367175996861081	0.486249277090286
ENSCHIG00000022730	ENSCHIG00000022730	18:57980337-57986592	0.0389596666666667	0	7.23483919925759	0.0367453067789109	0.486249277090286
ENSCHIG00000022391	CHST13	22:60059219-60065557	0	0.142736	-8.75437400112338	0.0367852918632848	0.486543239577234
ENSCHIG00000024752	ENSCHIG00000024752	3:21274964-21300879	17.3284933333333	35.941967	-0.923456944205334	0.0370325193638506	0.488177081950968
ENSCHIG00000024151	ENSCHIG00000024151	17:61291425-61296832	0.73811	0.044017	4.07581777310538	0.0370336315866964	0.488177081950968
ENSCHIG00000016486	APOD	1:71801493-71814121	89.7810543333333	222.783709333333	-1.13642931058138	0.0371162665958231	0.489030925470183
ENSCHIG00000018152	CYTH1	19:52766592-52854871	20.0923913333333	10.470902	1.14921989174974	0.0372605434255029	0.489813192590561
ENSCHIG00000010546	ENSCHIG00000010546	10:84902185-84904271	2054.669922	1261.16540533333	0.869719795213362	0.0372769969216638	0.489813192590561
ENSCHIG00000025239	ENSCHIG00000025239	LWLT01000684.1:80764-83031	810.327026333333	500.021474333333	0.898661139409617	0.0373313826304813	0.490213872920838
ENSCHIG00000002992	HSPA12A	26:14743284-14923023	8.730474	4.60303233333333	1.14191793505876	0.0373844057218025	0.490539881426617
ENSCHIG00000008579	TMEM37	2:64892966-64898776	0.812930333333333	0.13227	2.76501214125673	0.0373920425339621	0.490539881426617
ENSCHIG00000026088	OIP5	10:66267960-66308742	4.893436	2.43068166666667	1.37914648668914	0.0375014828074137	0.491269424777119
ENSCHIG00000017912	C16orf91	25:1033430-1038095	16.5915096666667	8.01682966666667	1.34151001349623	0.0376117851774912	0.492243339567176
ENSCHIG00000010260	ENSCHIG00000010260	6:97672701-97676298	171.505549333333	91.1960083333333	1.13166426998108	0.0376627110350968	0.492385446489955
ENSCHIG00000010199	ENSCHIG00000010199	5:43121431-43162295	0.824995666666667	0.221614	2.07437704216568	0.0376980022151758	0.492385446489955
ENSCHIG00000021899	ENSCHIG00000021899	23:20953386-20957072	0.784068333333333	4.82995033333333	-2.43934280823246	0.0377078061426556	0.492385446489955
ENSCHIG00000014089	ENSCHIG00000014089	6:116157217-116169118	0.876843333333333	2.75790933333333	-1.54279202742446	0.0378127168700351	0.492987797706995
ENSCHIG00000016625	TLR8	LWLT01000021.1:50657662-50698774	0.188854	0.971837	-2.33252315840569	0.0378390974478454	0.493096929569043
ENSCHIG00000015937	HOXC9	5:25768177-25770675	3.26589666666667	12.1750146666667	-1.68118842231533	0.038096758734247	0.495149822345481
ENSCHIG00000017047	GBX2	3:5114610-5117653	0.0992806666666667	0	7.51426264226816	0.0381124107531264	0.495149822345481
ENSCHIG00000013867	TMEM94	19:55266817-55288598	5.43606833333333	11.960422	-1.04894746571991	0.0381269444538743	0.495149822345481
ENSCHIG00000023744	IL23R	3:42776377-42838596	0	0.014031	-8.71033098667133	0.0381466579779433	0.495149822345481
ENSCHIG00000025094	SCG3	10:44491503-44529141	0.861299	2.77834633333333	-1.58313880062405	0.0382036585738605	0.495322183542195
ENSCHIG00000003321	RGS14	7:71743329-71761194	0.190698666666667	0.832517	-2.01747246370757	0.0382088626918849	0.495322183542195
XLOC_107265	XLOC_107265	25:40623533-40939036	2.01268666666667	1.21495833333333	0.915232197810549	0.0383125625502746	0.496196617816446
ENSCHIG00000017463	DHX36	1:112964363-113009342	23.23707	13.6776596666667	0.948728577861156	0.038351805222655	0.496470011910672
ENSCHIG00000011261	ENSCHIG00000011261	10:60377076-60377396	438.434366666667	248.695638	1.0188412547951	0.0383808055230042	0.496610621178796
ENSCHIG00000022085	ENSCHIG00000022085	19:39341278-39344165	1424.65710433333	871.896159	0.914786070029295	0.0384043351349196	0.496680345611226
ENSCHIG00000022701	CCL22	18:26722312-26728406	0	0.142293333333333	-8.69534748907207	0.038485618865314	0.497261802224366
ENSCHIG00000003781	C1orf100	16:31328234-31362687	0.0185416666666667	0	8.70474629268314	0.0385495637672618	0.497645890706233
ENSCHIG00000013508	ASB16	19:43626752-43633391	0.886060333333333	4.791352	-2.47284824673789	0.0385516978044457	0.497645890706233
ENSCHIG00000026701	SLFN11	19:14456913-14470810	0.0338223333333333	0.542548	-4.00955466744312	0.0386201224947473	0.49800046209155
ENSCHIG00000010300	ENSCHIG00000010300	19:35007956-35009239	3.35690166666667	15.3541663333333	-2.07430826674326	0.0386360206917945	0.49800046209155
ENSCHIG00000016021	ENSCHIG00000016021	24:62017794-62028773	0	0.0261626666666667	-7.16824026166808	0.0386505562568044	0.49800046209155
ENSCHIG00000023017	ENSCHIG00000023017	11:97723730-97727898	707.332519333333	426.715657333333	0.953593236835374	0.0387264920794929	0.49800046209155
ENSCHIG00000019523	ENSCHIG00000019523	7:95895611-95901348	0.0405806666666667	0	7.1088043395736	0.03873625855702	0.49800046209155
ENSCHIG00000015073	ENSCHIG00000015073	25:4019026-4030458	1.68137466666667	0.397239333333333	2.43339639582827	0.0387434715855444	0.49800046209155
ENSCHIG00000007845	RSC1A1	16:50370595-50372448	22.4219366666667	59.1284156666667	-1.27300149034999	0.0387558409787388	0.49800046209155
ENSCHIG00000024833	GLRB	17:28965790-29079467	0.13495	0.0185963333333333	2.88332321424837	0.038779246326717	0.49800046209155
ENSCHIG00000014836	HOXA10	4:51338889-51348791	0.231355333333333	3.36272866666667	-3.28201186846433	0.0388002828477653	0.498037010824644
ENSCHIG00000011312	ZSWIM2	2:126932881-126953141	0	0.013261	-7.08621390774854	0.0388573037842228	0.498104552931742
ENSCHIG00000015713	ATP6V1G1	8:103484872-103493949	122.996025333333	69.5592346666667	0.995679601894698	0.0388601236371745	0.498104552931742
ENSCHIG00000025267	GALNT17	25:28965560-29393068	2.74910633333333	1.21449633333333	1.45500105319339	0.0388821990050973	0.498154294132222
ENSCHIG00000016965	LTF	22:52977070-53007570	0.398550666666667	0.0888803333333333	2.48355207288997	0.0389705464746862	0.499044502699596
ENSCHIG00000017824	NEDD4	10:48621070-48747165	4.96868166666667	9.99487	-0.865719490569065	0.0390014172322154	0.499044502699596
ENSCHIG00000007683	SAMD9	4:110143968-110166494	0.987856333333333	4.57210233333333	-2.29100591538502	0.0390245911201956	0.499044502699596
ENSCHIG00000009133	MLYCD	18:11629420-11652316	24.032544	12.9828843333333	1.13862090238841	0.0390785447886792	0.499378892056761
ENSCHIG00000026798	DDX54	17:9959520-9976799	29.508904	17.684727	0.945651340084386	0.039105458364794	0.499378892056761
ENSCHIG00000015239	RPS6KA1	2:9362810-9399918	1.87872933333333	5.419102	-1.35191232982717	0.0392027444456087	0.500387850898052
ENSCHIG00000009947	ENSCHIG00000009947	9:83261628-83271298	77.4855346666667	159.190073666667	-0.895021041909189	0.0392436733951594	0.500676856424077
ENSCHIG00000017741	ENSCHIG00000017741	19:19012972-19018850	0.0442923333333333	0	7.3963516181988	0.0392832648273936	0.500948536427205
ENSCHIG00000023124	PTPRT	13:70268299-70878006	0.460150333333333	0.226079	1.21868212342702	0.0393306479312933	0.50131927826391
ENSCHIG00000011433	NRROS	1:70886728-70916327	1.11454266666667	3.07473933333333	-1.33319536359854	0.0394007236598121	0.501978786915773
ENSCHIG00000010354	ENSCHIG00000010354	5:26112543-26120615	337.143229333333	192.841669666667	0.968257953278512	0.0394404301403603	0.502250947354848
XLOC_060792	XLOC_060792	18:14866395-15116700	0.871977333333333	0.333590333333333	1.80457628826371	0.0395001392156786	0.502777457734107
ENSCHIG00000012469	ENSCHIG00000012469	7:48648098-48650916	1059.18345133333	649.750935666667	0.911617265347685	0.0396898463715503	0.504652047811187
ENSCHIG00000009889	LRRC20	28:19080959-19157637	5.19677466666667	13.055829	-1.33943446647565	0.0397027105075166	0.504652047811187
ENSCHIG00000014675	LYPD6B	2:89186937-89310361	0.008562	0	8.43687708676005	0.0398176427799008	0.505811867965745
ENSCHIG00000013686	MYC	14:69338893-69342782	23.244505	11.1704393333333	1.30552658200876	0.0399034732692025	0.506498467611263
ENSCHIG00000025240	GCSAM	1:56673538-56692542	0.0265516666666667	0.298365	-3.4287400836879	0.0399371599395197	0.506691150131655
XLOC_181917	XLOC_181917	LWLT01000027.1:7997335-8195185	0.352675666666667	0.751165666666667	-1.63057919774285	0.0400329319337479	0.507670978885634
ENSCHIG00000011901	UTP18	19:35099940-35158135	11.0060456666667	5.12348866666667	1.01003592187446	0.0400740034347693	0.507956546315069
ENSCHIG00000007543	LRRC74A	10:14971057-15000231	0.008289	0	7.07199642170845	0.0401912873597558	0.508793435786376
ENSCHIG00000025629	COL4A4	2:20407290-20558519	0.786402333333333	0.221863	1.77906181016808	0.0402089129643988	0.508793435786376
ENSCHIG00000022548	SLC30A10	16:21955045-21968020	0.0168133333333333	0	7.10069811161331	0.0402431631115189	0.508793435786376
ENSCHIG00000020813	SEL1L3	6:45658612-45769098	0.343009	1.055701	-1.52240562696	0.0404078064066797	0.510533147950385
ENSCHIG00000014654	ACSM5	25:17917063-17948889	1.779644	4.53848766666667	-1.16179073314063	0.0404385067762838	0.510685367632783
ENSCHIG00000006252	SLC46A3	12:55260529-55284604	3.02073366666667	9.030351	-1.68236920737741	0.0405970609696065	0.512202839027689
ENSCHIG00000021187	AQP3	8:74979274-74987405	0.814651	3.287116	-1.80168596540192	0.0407212180460482	0.513308576833681
ENSCHIG00000019029	CDH15	18:15662771-15681990	11.3367346666667	6.63120866666667	0.911957362079336	0.0407646655079834	0.51347021313977
ENSCHIG00000023492	ENSCHIG00000023492	21:4468988-4476999	18.390994	10.4220706666667	1.01991566707301	0.0407715491203426	0.51347021313977
ENSCHIG00000022343	ENSCHIG00000022343	18:62125918-62143828	0.757731666666667	0.188552666666667	2.19699857070985	0.0409208109806217	0.514845417616983
ENSCHIG00000019849	SLC7A5	18:14700487-14726791	2.869369	1.298268	1.36274163511487	0.0409307136002625	0.514845417616983
ENSCHIG00000016318	RAMP1	3:3413753-3455768	16.745955	8.933659	1.09553849967784	0.0409371589229765	0.514845417616983
ENSCHIG00000011466	URI1	18:41708380-41768185	19.5280926666667	12.722565	0.896327699898401	0.041001926042516	0.515423201615265
ENSCHIG00000024648	ENSCHIG00000024648	8:102220958-102240141	5.305017	2.708347	1.20416955532001	0.0410244025753602	0.515469076691504
ENSCHIG00000008245	UNG	17:7118828-7128568	25.5088103333333	14.932545	0.972516962156093	0.0411233378191154	0.516212639174959
XLOC_133358	XLOC_133358	4:6237547-6249281	0.160199333333333	0.89864	-2.40055051492053	0.0411401431272055	0.516212639174959
ENSCHIG00000011296	CALM3	18:54785479-54788664	51.2589263333333	107.747744333333	-0.950681955123326	0.0412041001999396	0.516541693852632
ENSCHIG00000000133	F10	LWLT01000036.1:61239-74111	0.769589333333333	0.181311	2.30166678076901	0.0412369166753008	0.516611148061138
ENSCHIG00000003167	EIF3G	7:94576374-94581018	142.431681	87.961772	0.884676229247021	0.0412473782702673	0.516611148061138
ENSCHIG00000011978	TMEM176B	4:6508958-6515910	2.258277	6.57523266666667	-1.4794031723081	0.0413179817803466	0.517022405468057
ENSCHIG00000021260	CLDN1	1:76761369-76779687	5.744001	2.73020566666667	1.27026222729253	0.0413537079816919	0.51707668257482
ENSCHIG00000017196	KLF4	8:96957112-96967519	12.9184906666667	5.82090233333333	1.35425076386959	0.0414559693581243	0.517819649267428
ENSCHIG00000014720	RAB3D	7:95601196-95607961	2.59120633333333	7.31515433333333	-1.43844016915007	0.0414944247872442	0.517819649267428
ENSCHIG00000000122	PPM1F	LWLT01000042.1:251321-263215	3.09658166666667	7.25833433333333	-1.10394506915685	0.041495171865033	0.517819649267428
ENSCHIG00000011611	ANO4	5:63424828-63683807	0	0.00581333333333333	-8.58585700850547	0.0415365051213773	0.51783381224594
ENSCHIG00000011848	ENSCHIG00000011848	3:10918153-10949046	3.15886833333333	6.98185166666667	-1.06922391427958	0.0415530474270181	0.51783381224594
ENSCHIG00000015817	WLS	3:43700669-43820666	6.76233333333333	3.609566	0.995355653478561	0.0417060167508423	0.518987868545466
ENSCHIG00000016755	NOLC1	26:28846834-28855689	21.802739	11.8897913333333	1.11970188330444	0.0417479655421892	0.519081538864485
ENSCHIG00000018294	UNC45B	19:14552561-14584951	28.7947166666667	61.4183016666667	-0.980634824649956	0.0418206625176976	0.519398761395938
ENSCHIG00000005172	ENSCHIG00000005172	8:100674050-100674454	0	0.256057333333333	-5.83020660361254	0.0418303907694964	0.519398761395938
ENSCHIG00000018472	ENSCHIG00000018472	2:117967598-118021219	8.72734533333333	212.660781333333	-4.54549867907294	0.0418781507204518	0.519756069163757
ENSCHIG00000019587	FLT1	12:54897606-55105184	19.0455303333333	11.1654026666667	0.9260131493594	0.0419260163213955	0.519878804738898
ENSCHIG00000018944	NOVA1	21:36162029-36335730	0.679443333333333	2.12224066666667	-1.6568549934831	0.0420046112566961	0.520188568667555
ENSCHIG00000012503	ENSCHIG00000012503	10:79155012-79218326	0	0.384864666666667	-7.01455563020068	0.0420079961037278	0.520188568667555
ENSCHIG00000009657	SH3TC1	6:114652326-114717960	1.501446	3.411281	-1.00111077515413	0.0421543004641865	0.521764282282533
ENSCHIG00000014108	ENSCHIG00000014108	18:4156062-4169880	172.208786	108.783841333333	0.858945854673234	0.0421881061363297	0.521946750070751
ENSCHIG00000022152	ENSCHIG00000022152	18:14298355-14313599	1.27549466666667	0.409725	1.87092774415774	0.0422495156072044	0.522470410031459
ENSCHIG00000022654	TTLL6	19:37362328-37400068	1.205347	0.287113	2.4371181648524	0.0423533951412115	0.523336790483946
ENSCHIG00000000265	ITGB1BP2	LWLT01000164.1:11797-15128	64.6366793333333	37.0973016666667	0.983851217620907	0.0423771141528225	0.523336790483946
ENSCHIG00000024645	PCDH12	7:57496211-57513001	0.951182333333333	3.451666	-1.72197811222447	0.0423881090030445	0.523336790483946
ENSCHIG00000016601	ENSCHIG00000016601	3:90197903-90208825	38.0576476666667	22.9268163333333	0.909242197068917	0.042601826748874	0.524343271625425
ENSCHIG00000012935	NOL10	11:86573271-86662177	9.561106	5.66044233333333	0.973197976878398	0.0426138354937966	0.524343271625425
ENSCHIG00000011268	UBE2G1	19:24597618-24688557	33.3011986666667	80.6268473333333	-1.11921771099741	0.0426189891283914	0.524343271625425
ENSCHIG00000025096	SEMA7A	21:33678632-33703971	9.716023	4.75945633333333	1.21317617645322	0.0426307798910915	0.524343271625425
ENSCHIG00000014795	LPCAT3	5:102379979-102413679	16.9082053333333	9.41411166666667	1.08956852820802	0.0428518346041283	0.525645331373847
ENSCHIG00000012461	CLUL1	24:35853996-35885116	0.006991	0	7.04420163223868	0.0429068182732627	0.525711110168087
ENSCHIG00000021191	BTK	LWLT01000027.1:40615461-40648806	0.6813	2.37032033333333	-1.68266662771554	0.0429178054872605	0.525711110168087
ENSCHIG00000024490	APOH	19:61754709-61767212	0	0.0190973333333333	-6.98324024740619	0.0429300543640577	0.525711110168087
ENSCHIG00000014189	TRAV29DV5	10:78752043-78780890	0	0.025389	-8.61828178684044	0.0429442341449955	0.525711110168087
ENSCHIG00000009370	ATP4B	LWLT01000036.1:294905-300397	0	0.0517616666666667	-7.12859926436161	0.042953203310786	0.525711110168087
ENSCHIG00000021048	DPP4	2:101704172-101783836	5.88469933333333	3.26214133333333	0.963767610888374	0.0430708521674377	0.526915487708793
ENSCHIG00000010000	ANPEP	21:20482347-20515201	0.275426333333333	1.14563466666667	-1.86232749752078	0.0431476723032203	0.527443854598697
ENSCHIG00000025037	LVRN	10:96299185-96370690	10.012377	6.144065	0.892335319066674	0.0431525707403879	0.527443854598697
ENSCHIG00000020254	LIPA	26:40361694-40402386	13.3757583333333	41.4253143333333	-1.45818227176596	0.0431896654339528	0.527661691171885
ENSCHIG00000010894	ENSCHIG00000010894	2:16490328-16496813	89.3871183333333	54.9215556666667	0.910270429287968	0.0432337114206712	0.527964221671077
ENSCHIG00000026417	ENSCHIG00000026417	10:55093906-55097542	0	0.0865356666666667	-7.10328052878982	0.0434946363336615	0.529497398034379
ENSCHIG00000016268	CASC1	5:83372013-83511369	4.15121133333333	1.67191533333333	1.07883364596595	0.0435615327987825	0.529781697058051
ENSCHIG00000009839	ENSCHIG00000009839	3:77833659-77927217	0.349214333333333	1.060801	-1.42766495971831	0.0435936287542271	0.529781697058051
ENSCHIG00000006450	ENSCHIG00000006450	7:94569569-94576368	9.43905833333333	4.03716766666667	1.5034684447886	0.0438736465789674	0.532334002165712
ENSCHIG00000022403	NUP210L	3:103699163-103790482	18.8527313333333	11.1422476666667	0.912017734191676	0.043886472129885	0.532334002165712
ENSCHIG00000012331	SNCA	6:35380626-35536612	3.16730566666667	1.578323	1.11817580588041	0.0439026325610935	0.532334002165712
ENSCHIG00000025655	VWCE	29:40138383-40168409	0.437497666666667	0.121912	2.09116325325656	0.0439656169154161	0.532625940498751
ENSCHIG00000024367	NBEA	12:59785489-60936833	5.76512933333333	3.519195	0.883353796258746	0.0440143058109782	0.532738654585909
ENSCHIG00000012264	ARHGEF38	6:19807789-19954637	0.00430866666666667	0	8.29577591980134	0.0440337910401176	0.532738654585909
ENSCHIG00000024673	ENSCHIG00000024673	23:21489172-21496068	13.4860386666667	28.596918	-0.968964920133446	0.0440759912470424	0.532738654585909
ENSCHIG00000010157	NFKBIA	21:45051852-45054610	70.5461313333333	41.299259	0.975353044123179	0.0441166109858129	0.532773865856544
ENSCHIG00000013467	RPS21	13:54171485-54185735	42.9100026666667	26.7646583333333	0.87009630616997	0.0441335011418475	0.532773865856544
ENSCHIG00000024938	ENSCHIG00000024938	18:64385926-64392900	0	0.034127	-7.02573592767257	0.0441901895932702	0.533223094259209
ENSCHIG00000016523	CRIP3	23:31941017-31943390	0	0.114669333333333	-7.20774377607036	0.0443046834262443	0.533898735707369
ENSCHIG00000014485	BRINP2	16:57052091-57111381	0.445924666666667	0.162566333333333	1.64335065322603	0.0443975019506826	0.534596227279502
ENSCHIG00000016465	PRMT3	29:23812697-23948254	8.48435366666667	5.10419133333333	0.937778774897009	0.0444016151369147	0.534596227279502
ENSCHIG00000025964	ZC3H12D	9:73645811-73677300	0.0410326666666667	0.253037	-2.54648453248233	0.0444608879665336	0.534642417046517
XLOC_186979	XLOC_186979	LWLT01000054.1:30956-389942	0.110281333333333	0.00507533333333333	4.60508110174792	0.0445140064905682	0.534642417046517
ENSCHIG00000000328	CSF2RA	LWLT01000039.1:574868-602103	1.598447	4.30980766666667	-1.27744080270912	0.0445143423533268	0.534642417046517
ENSCHIG00000019395	ENSCHIG00000019395	3:111036079-111043060	1.118485	4.446786	-1.83677748201901	0.04457665042016	0.535056603179992
ENSCHIG00000015150	BAMBI	13:35396716-35404604	1.05391966666667	0.236290666666667	2.37865440213836	0.0446184362532993	0.535088990880019
ENSCHIG00000014093	ARAP2	6:56065830-56308773	0.656439	1.726409	-1.18488980142422	0.0446477961769554	0.535206660038906
ENSCHIG00000018339	DPYSL3	7:51746656-51863070	31.4558426666667	17.487496	1.01054567975797	0.0447726605313169	0.536233890064271
ENSCHIG00000001607	TMPRSS11A	6:84123444-84391081	0.017559	0.149409333333333	-2.97379376948552	0.0449000248617245	0.537524171704922
ENSCHIG00000005265	ADAM19	7:41355441-41474978	4.39546133333333	9.27288233333333	-0.97647607772452	0.0449706645491905	0.53782291430783
ENSCHIG00000026006	ASIC1	5:29465864-29488293	0	0.0147976666666667	-6.94183990612728	0.0450247306395253	0.53782291430783
ENSCHIG00000014164	RYR1	18:49136050-49261694	102.50827	204.771001	-0.867096612074919	0.0450376170949593	0.53782291430783
ENSCHIG00000023696	CKLF	18:35551611-35570311	0.0332753333333333	0	8.27278538154406	0.0450454785593306	0.53782291430783
ENSCHIG00000020875	CTSL	8:80747999-80765580	0.493510666666667	2.19376833333333	-1.90617984899716	0.0450583884971295	0.53782291430783
ENSCHIG00000014009	ERRFI1	16:43903658-43910590	7.79879	3.193939	1.5424556916971	0.0450659556708047	0.53782291430783
ENSCHIG00000021464	ENSCHIG00000021464	4:110850284-110868971	0.033217	0	8.27278502899985	0.0450718911042802	0.53782291430783
ENSCHIG00000017513	BLNK	26:34006984-34083936	0.484182666666667	2.31857333333333	-2.02872757711155	0.0452187275261972	0.539217570095711
ENSCHIG00000018569	ENSCHIG00000018569	LWLT01000032.1:695078-701791	0	0.109711666666667	-8.46736710187944	0.0452690799993767	0.539530931790221
ENSCHIG00000012411	ENSCHIG00000012411	5:101027815-101042701	0	0.016255	-7.0208366312388	0.0452921969139927	0.539530931790221
ENSCHIG00000013027	C6orf118	9:87691347-87730430	0.00483066666666667	0	6.73193738175453	0.0453150131151045	0.539530931790221
ENSCHIG00000016619	CLIC2	LWLT01000037.1:152205-181413	1.04915033333333	3.790219	-1.83632373434335	0.0453774871757915	0.539530931790221
ENSCHIG00000024562	PWP1	5:69612243-69630711	42.3873763333333	26.2447263333333	0.890080681007015	0.0453829480957259	0.539530931790221
ENSCHIG00000015172	KNOP1	25:17149489-17163077	7.68061733333333	4.25598233333333	1.06676139245757	0.0454373624887941	0.539542030795807
ENSCHIG00000019360	MFAP5	5:100076928-100089574	45.6453146666667	23.619104	1.10328033701441	0.0455478141130125	0.540317852079796
ENSCHIG00000007841	ENSCHIG00000007841	14:15788714-15854136	70.9605523333333	43.4455373333333	0.9043785637099	0.045650555365714	0.541171824800683
ENSCHIG00000024147	COX8A	29:42694024-42695479	151.293157	89.799624	0.961761023047081	0.0456593343544168	0.541171824800683
ENSCHIG00000027213	ENSCHIG00000027213	18:56959608-56961915	1342.67565933333	848.954386333333	0.860190306498408	0.0458325685657552	0.542990002060499
ENSCHIG00000012005	EVI2B	19:18330238-18339933	0.736893	3.70086566666667	-2.24745777146872	0.0458911418260821	0.543213822765371
ENSCHIG00000022360	ZNF770	10:72526952-72610891	8.585302	5.200312	0.902360465504862	0.0459609526507863	0.543531261997965
ENSCHIG00000017684	RPLP2	29:45706834-45708713	808.105489	510.069732666667	0.869572509311952	0.0460406214816336	0.543531261997965
ENSCHIG00000026694	NRCAM	4:70799347-71037231	3.28891333333333	1.18321833333333	1.64741729740214	0.0460603243852367	0.543531261997965
ENSCHIG00000011190	PRCP	29:12198044-12286992	2.394502	5.65007366666667	-1.11680309299242	0.0460664676171209	0.543531261997965
ENSCHIG00000027138	PDE1B	5:25256415-25281103	0.62663	1.78037966666667	-1.34334519148738	0.0461159399061757	0.543531261997965
ENSCHIG00000026035	ARID5A	11:2481674-2499901	6.00540933333333	2.52489766666667	1.6143255142094	0.0461164805734787	0.543531261997965
ENSCHIG00000019375	NXPE3	1:45862455-45911976	5.60397466666667	2.96015266666667	1.16722485719841	0.0461979068020608	0.543968219055665
ENSCHIG00000026681	ENSCHIG00000026681	18:66485246-66498435	2.33972233333333	0.866838333333333	1.6839390786992	0.0462186596147136	0.543968219055665
ENSCHIG00000009141	RRS1	14:51424407-51425504	23.653407	8.424248	1.75044591540144	0.0463294764176206	0.543968219055665
ENSCHIG00000013620	ARRB1	15:28462478-28533929	4.289636	9.176417	-0.980438822492874	0.0463587267206766	0.543968219055665
ENSCHIG00000020739	STEAP2	4:45784400-45815931	0.491444666666667	2.039625	-1.75692028175479	0.0463777185158095	0.543968219055665
ENSCHIG00000025987	C8orf37	14:13129866-13155672	7.82904333333333	4.52695266666667	1.02959822563811	0.0463966688763255	0.543968219055665
ENSCHIG00000004708	5S_rRNA	28:44543472-44578952	0.0151693333333333	0	8.29230368383686	0.0464115519223858	0.543968219055665
ENSCHIG00000025489	DENR	17:18461834-18476464	13.0182556666667	7.76304366666667	0.973401881197996	0.0464603099845747	0.543968219055665
ENSCHIG00000021588	SPECC1	19:33204664-33404585	32.410436	20.207911	0.881496555939342	0.0464962000341237	0.543968219055665
ENSCHIG00000027041	ENSCHIG00000027041	11:32969964-33062887	0.493134	0.204997	1.44104621288419	0.0464988782953339	0.543968219055665
ENSCHIG00000014631	BTBD1	21:24427525-24473119	68.7023073333333	43.2912243333333	0.819087026676426	0.0465138040909072	0.543968219055665
ENSCHIG00000025183	TRMT9B	27:21534834-21611659	4.39954933333333	1.45518766666667	1.75499323173416	0.0465538550919599	0.543968219055665
ENSCHIG00000025095	ZBTB11	1:45767913-45794388	4.84872333333333	10.239172	-0.991252706162448	0.0466384974402725	0.544414703803509
ENSCHIG00000011099	RPL32	22:56323257-56326439	932.485758333333	592.312815333333	0.851564391790927	0.0466487780825827	0.544414703803509
XLOC_191243	XLOC_191243	LWLT01002021.1:12133-20217	8.401238	22.1273516666667	-1.3263434792383	0.0466880615426097	0.544474024353637
XLOC_090914	XLOC_090914	21:67184103-67242703	0.220773333333333	0.962735333333333	-3.08879628607563	0.046799964582129	0.545098687000418
ENSCHIG00000021477	STK32B	6:104059828-104328855	0.265825333333333	0.114062333333333	1.36681143712686	0.0468059554407035	0.545098687000418
ENSCHIG00000023232	MAPRE1	13:61512875-61536063	41.4586346666667	24.5750566666667	0.969548526827265	0.0468069328002477	0.545098687000418
ENSCHIG00000019405	SERPING1	15:2420687-2434294	11.6838413333333	25.258884	-0.956498579734637	0.0469238813069549	0.545821995996103
ENSCHIG00000025297	KPNA5	9:21067168-21132568	0.0347706666666667	0.305915	-3.35157585201865	0.0469288497963705	0.545821995996103
ENSCHIG00000012809	PLA1A	1:64058996-64086178	0.372248333333333	0.0863883333333333	2.27722418379759	0.0470303874628364	0.546321875411201
ENSCHIG00000018346	GTPBP4	13:45745323-45758693	36.1277543333333	20.5909796666667	1.05254097347553	0.0470316907244311	0.546321875411201
ENSCHIG00000026555	TEP1	10:76242247-76308851	2.391922	5.234476	-0.988359784288615	0.0471305744773975	0.54700635804013
ENSCHIG00000023289	ENSCHIG00000023289	29:49603183-49640436	21.7452376666667	12.7294433333333	0.992698237176441	0.0473863118176671	0.548365416848729
ENSCHIG00000022314	FADS1	29:40597232-40611041	7.650898	3.988683	1.12706315353693	0.0473972815795383	0.548365416848729
ENSCHIG00000022822	PDE10A	9:87739761-87892016	3.10279266666667	1.537885	1.23076182469073	0.0474097575547651	0.548365416848729
ENSCHIG00000020573	PAK5	13:2246691-2670604	0.123262666666667	0.0451576666666667	1.60917440955469	0.0474122141171933	0.548365416848729
ENSCHIG00000014238	IFIT3	26:40304469-40314189	4.87711	13.433978	-1.41061246209152	0.0474133244896899	0.548365416848729
ENSCHIG00000019397	NPAS3	21:43568100-43700071	0.545358	0.249703666666667	1.29008349325348	0.0474414764608821	0.548365416848729
ENSCHIG00000014145	CD53	3:88058443-88092629	1.91023066666667	5.39264333333333	-1.3605216513472	0.0474479591115321	0.548365416848729
ENSCHIG00000021834	MYH15	1:52987697-53141505	0.623661333333333	0.164708666666667	2.13570600989831	0.0475777697388871	0.549031088066458
ENSCHIG00000026398	GABRA2	6:65347187-65518607	0.283765	0.10254	1.64590139667169	0.0475857690924323	0.549031088066458
ENSCHIG00000023504	ENSCHIG00000023504	1:143401401-143405390	0.028847	2.35272	-6.25593809335857	0.0476684404668519	0.549521781701869
ENSCHIG00000022769	NOS2	19:19203838-19244068	0.144564	0.736712333333333	-2.21584095807264	0.0477748894202561	0.550468526389194
ENSCHIG00000012407	RCL1	8:39520992-39583863	14.531402	8.17154033333333	1.11962941661159	0.0477907771367513	0.550468526389194
ENSCHIG00000022082	ENSCHIG00000022082	7:72753428-72757814	23.13484	12.3843136666667	1.13921162071019	0.0479001067399126	0.551395106214928
ENSCHIG00000017242	ENSCHIG00000017242	LWLT01000089.1:88384-103964	0.735712	0.211862333333333	1.97994834848766	0.0479114999702441	0.551395106214928
ENSCHIG00000022956	ENSCHIG00000022956	29:23312981-23675409	0.551584333333333	0.239015	1.36730767265359	0.0479636263083714	0.55176307760374
ENSCHIG00000015790	ENSCHIG00000015790	19:56148173-56168795	0.0243613333333333	0.400974333333333	-4.00787162771146	0.0480494983328558	0.552109378065788
ENSCHIG00000024019	OLA1	2:113618472-113785862	7.994851	5.09548433333333	0.819252489196171	0.048065459745824	0.552109378065788
ENSCHIG00000024623	ENSCHIG00000024623	19:9101924-9110482	16.993073	9.029138	1.11023917610386	0.0480743912235231	0.552109378065788
ENSCHIG00000027114	LACTB	10:56193357-56208748	6.89599566666667	14.310903	-0.933754140065495	0.0481023339353859	0.552198658623451
ENSCHIG00000012027	ENSCHIG00000012027	15:19604263-19621392	143.097371333333	90.0299973333333	0.869918482821433	0.0483345620794353	0.553553067512952
ENSCHIG00000010780	EYA2	13:75052316-75287086	0.809074666666667	0.370888666666667	1.30184528941764	0.0484291238560417	0.553553067512952
ENSCHIG00000007566	CYFIP2	7:41499047-41627822	0.267209333333333	0.681382	-1.15232652305342	0.0484330976015528	0.553553067512952
ENSCHIG00000017156	ADAR	3:104148009-104172446	3.36790733333333	6.997148	-0.935929820821326	0.048436729305521	0.553553067512952
ENSCHIG00000023416	MZB1	7:59834439-59836265	0.113784333333333	1.21354733333333	-3.14456436367054	0.0484571638859686	0.553553067512952
ENSCHIG00000013564	SULT1C4	11:44438231-44450881	0.675098333333333	2.23273966666667	-1.67242595280467	0.0484582169933938	0.553553067512952
ENSCHIG00000008238	ENSCHIG00000008238	3:112118605-112138544	2.04258433333333	7.47422566666667	-1.7894582563063	0.0484629351995524	0.553553067512952
ENSCHIG00000008475	TSPYL5	14:15359313-15363758	15.0061673333333	5.632696	1.70291438543564	0.0485248637498938	0.553709459344402
ENSCHIG00000010049	ZNRF1	18:3602839-3699307	7.75239333333333	17.1371453333333	-0.932269817248562	0.0485250905166845	0.553709459344402
ENSCHIG00000018347	STXBP1	11:97859286-97927074	1.49204	3.585635	-1.23143876694819	0.0485605508674503	0.553743990920417
ENSCHIG00000020113	TNFSF8	8:103790606-103816995	0.449153	1.79243566666667	-1.81791540972382	0.0486454621672651	0.554250565408886
ENSCHIG00000012427	PAGR1	25:26333782-26338041	7.71200833333333	18.5287176666667	-1.17155967835341	0.0487642640262842	0.555373038592194
ENSCHIG00000025118	ENSCHIG00000025118	3:29118047-29147261	0.197247666666667	0.0247196666666667	3.13996215405969	0.0487902447669491	0.555437884188897
ENSCHIG00000023431	MARCH10	19:46738081-46925650	6.54368733333333	1.83997133333333	1.95121674215868	0.0489158291740268	0.556173790263987
ENSCHIG00000022265	LAPTM4A	11:78515941-78533518	139.958542	88.806605	0.815870917962308	0.0490288351695626	0.556857518434187
ENSCHIG00000025156	ADIG	13:67047329-67068225	0.157353666666667	0.721020333333333	-2.90982426341722	0.0490369800556932	0.556857518434187
ENSCHIG00000025534	ACOT6	10:18052632-18061045	0.892070333333333	3.11557833333333	-1.75704826037326	0.0490911434145161	0.557241465815106
ENSCHIG00000020814	ITPRIP	26:26846410-26883943	14.032964	7.44112166666667	1.15876198579271	0.0491301633626277	0.557281298727127
ENSCHIG00000025555	GRASP	5:27559385-27568730	6.476291	2.90692366666667	1.33979164210198	0.0492366979629684	0.557737506631407
ENSCHIG00000013737	MAP1B	20:9411493-9505074	2.846227	6.58400233333333	-1.11705731615082	0.0493065645715932	0.557806720898371
XLOC_191588	XLOC_191588	LWLT01002770.1:7850-16450	0	0.0243436666666667	-6.77013199184839	0.0493183410867519	0.557806720898371
ENSCHIG00000026220	ENSCHIG00000026220	1:82931388-82988731	2.38590333333333	1.10154133333333	1.30583232917928	0.0493623069908898	0.557806720898371
ENSCHIG00000013916	ENSCHIG00000013916	5:101535037-101591886	0	0.00361233333333333	-6.82037377836989	0.049395273156494	0.557806720898371
ENSCHIG00000015708	BBOX1	15:25115210-25187089	0	0.00946333333333333	-8.34788211932103	0.0494033151809449	0.557806720898371
ENSCHIG00000014325	EIF3L	5:108591268-108615588	24.784012	15.260691	0.903589193673668	0.0494057963467822	0.557806720898371
ENSCHIG00000009108	SPTSSB	1:105586836-105617130	0.413434666666667	0.944502333333333	-1.77133780020845	0.0496002838141784	0.558972023156817
ENSCHIG00000025443	ENSCHIG00000025443	23:2983182-3000625	11.6250506666667	6.809192	0.971056842384853	0.049611089384969	0.558972023156817
ENSCHIG00000024254	ATP2B1	5:19248599-19380064	16.442151	33.0098026666667	-0.935997638279128	0.0496448383463601	0.559122183909911
ENSCHIG00000017599	ENSCHIG00000017599	4:39253620-39396498	0.122632666666667	0.336326333333333	-1.2826573093838	0.0496806456357149	0.559295393445822
ENSCHIG00000012581	ENSCHIG00000012581	8:71219063-71219673	144.250134666667	81.5660476666667	1.02386441553934	0.0497262425345672	0.55957862488858
ENSCHIG00000000491	ERGIC1	20:4672793-4771192	15.1043993333333	9.354651	0.887837248217719	0.0498089301873645	0.55983376712999
ENSCHIG00000019338	ITGA4	2:121172803-121273876	0.936771	2.037638	-0.970791805644367	0.0498112675608827	0.55983376712999
ENSCHIG00000020210	TRIM2	17:66448234-66502400	5.57900133333333	12.49182	-1.12343963336659	0.0498386499020184	0.55983376712999
ENSCHIG00000015405	CCNL1	1:110008240-110028757	19.7941746666667	6.7741	1.08697617531316	0.0498511532292237	0.55983376712999
ENSCHIG00000022794	SNCB	7:72505033-72512163	0	0.093818	-8.32858837364061	0.049930899383333	0.560499423622908
ENSCHIG00000026884	TDRD5	16:59388188-59470188	0	0.017276	-8.4016449843877	0.0499907621969305	0.560727963550945
ENSCHIG00000021630	ENSCHIG00000021630	23:22587508-22602064	6.22854666666667	15.967555	-1.28744565654831	0.0499922188183592	0.560727963550945
ENSCHIG00000016338	ENSCHIG00000016338	7:103109166-103115024	0	0.0356193333333333	-6.77038202640403	0.0500645102518784	0.561145463562459
ENSCHIG00000026536	PTGR1	8:100704630-100734488	6.542349	15.710909	-1.08017928099383	0.050203639314116	0.561948258700401
ENSCHIG00000018578	CKMT2	7:29293678-29318959	88.5063766666667	234.443878333333	-1.20655761744243	0.0502918753671574	0.562216550022499
ENSCHIG00000013622	ENSCHIG00000013622	15:21176238-21224412	0.011597	0	8.11371471953769	0.0502951074740364	0.562216550022499
ENSCHIG00000026895	PAX2	26:29994534-30085415	0	0.00734366666666667	-8.31884413370727	0.0503104614382111	0.562216550022499
ENSCHIG00000017818	ENSCHIG00000017818	2:15481889-15495747	0	0.048102	-8.31884397383999	0.0503302836090821	0.562216550022499
ENSCHIG00000022871	MIF	17:66507-69727	56.3291186666667	24.840819	1.27608942209064	0.0503508156125193	0.562216550022499
ENSCHIG00000026923	C11orf88	15:60524497-60560423	0.015893	0	8.10072199467666	0.0506271759550434	0.564841666859467
ENSCHIG00000026200	PDE6H	5:93521530-93532362	0	0.0187933333333333	-6.71002638241939	0.0507508783721825	0.56599116046924
ENSCHIG00000012603	FAM78A	11:100919707-100933687	3.752535	8.521449	-1.01348573643139	0.0508869537366016	0.566742126544433
ENSCHIG00000003436	ELAVL3	7:95690999-95698856	0.0213986666666667	0	6.59001180006212	0.050928597375889	0.566742126544433
ENSCHIG00000014333	RGMA	21:13245234-13295993	4.97873133333333	10.52238	-0.983203551362165	0.0509958618381352	0.566742126544433
ENSCHIG00000008304	CFAP52	19:28601141-28628401	0.189435666666667	0.862747	-2.46792232576338	0.0510184748320093	0.566742126544433
ENSCHIG00000026900	CEP112	19:61428931-61744931	13.8362006666667	8.33637766666667	0.888336164102355	0.0510829439645508	0.566742126544433
ENSCHIG00000021903	RAB7B	16:3108921-3126447	1.06477933333333	3.07732033333333	-1.41731230524946	0.0510833926315463	0.566742126544433
ENSCHIG00000022768	CTSS	3:100163014-100186635	28.5339383333333	91.785408	-1.55791146683692	0.0511073265457768	0.566742126544433
ENSCHIG00000010438	AATF	19:12932820-13048252	2.852483	1.76275533333333	0.907708790252861	0.0511098522193547	0.566742126544433
ENSCHIG00000021423	ENSCHIG00000021423	10:1209783-1217353	178.604553333333	362.894526333333	-0.87012381866044	0.0511114991291003	0.566742126544433
ENSCHIG00000015719	ZNF536	18:41940414-42395037	0.589061	0.226461333333333	1.25639113234074	0.0511181798472401	0.566742126544433
ENSCHIG00000027128	LYL1	7:97847293-97951128	1.08390433333333	2.34551433333333	-1.06921453250875	0.051142511470552	0.566742126544433
ENSCHIG00000026670	SERBP1	3:42980049-42994983	314.54305	195.395151666667	0.891419188857282	0.0512997671511835	0.567948372354327
ENSCHIG00000006806	ENSCHIG00000006806	LWLT01000021.1:57360804-57367275	0.026122	0	6.69504156561558	0.0515697983197383	0.569199154976046
ENSCHIG00000018215	ENSCHIG00000018215	18:63029317-63036656	0.206161666666667	1.62857333333333	-2.87780825612631	0.0515993163398957	0.569199154976046
ENSCHIG00000018872	TULP1	23:39245227-39290775	44.736593	27.97662	0.866362156348556	0.0516265640200308	0.569199154976046
ENSCHIG00000015890	ENSCHIG00000015890	13:71653504-71656567	11.2252846666667	4.32018633333333	1.64626954042237	0.0516391262491475	0.569199154976046
ENSCHIG00000018049	CENPE	6:21952728-22028629	0.216055666666667	0.812816	-1.93114174359701	0.0516587398618842	0.569199154976046
ENSCHIG00000025895	MPP2	19:43408002-43432236	0.447152666666667	0.0985243333333333	2.40226563749554	0.0516892255083369	0.569199154976046
ENSCHIG00000019577	CUBN	13:30618188-30890026	0.0547303333333333	0.150167	-1.3630062623053	0.0517382172941469	0.569199154976046
ENSCHIG00000024713	WDR1	6:105576160-105620723	24.8544143333333	15.5526533333333	0.860414923821077	0.0517781654107204	0.569199154976046
ENSCHIG00000021972	PKHD1	23:24649196-25095279	0.184404333333333	0.0682516666666667	1.49868470939204	0.0517869569759791	0.569199154976046
ENSCHIG00000023709	DTX3L	1:66646777-66655897	2.293787	6.349315	-1.39655006687483	0.051822708739772	0.569363540363651
ENSCHIG00000020793	KCNQ1	29:49785177-50163766	2.52347933333333	1.478078	1.23838084917685	0.051931458699457	0.570174700286831
ENSCHIG00000015452	CDH6	20:42140605-42288579	2.47712333333333	1.404526	0.94713635560311	0.0519500775276312	0.570174700286831
ENSCHIG00000010311	AXDND1	16:59277641-59338000	0.179771666666667	0.0696663333333333	2.11067883654172	0.0519776036361735	0.570174700286831
ENSCHIG00000014908	BTBD3	13:5186952-5220616	7.402853	3.70824833333333	1.2410896431719	0.0519838090948219	0.570174700286831
ENSCHIG00000013439	AOX1	2:46768025-46837181	17.3104293333333	48.1089976666667	-1.45095461141304	0.0520006657151911	0.570174700286831
ENSCHIG00000004688	ENSCHIG00000004688	11:66312732-66379927	12.352847	24.1423823333333	-0.81832483302916	0.052092446036073	0.570688744176326
ENSCHIG00000009576	ZNF532	24:58102548-58236951	9.54487966666667	5.70103566666667	0.968351742453722	0.0521303374066658	0.570688744176326
ENSCHIG00000009909	ASPM	16:74621837-74683206	0.288756	1.42584166666667	-2.01172720234447	0.0521684330890934	0.570688744176326
ENSCHIG00000020844	ASCC1	28:17322697-17447896	66.5871643333333	35.010925	1.09912129784034	0.0521738517387173	0.570688744176326
ENSCHIG00000017409	SMPX	LWLT01000021.1:48309516-48360147	277.714442	174.618764	0.851747165390575	0.0521884929746282	0.570688744176326
ENSCHIG00000025024	TBRG4	4:43648450-43657021	36.8066993333333	20.563779	1.06820712808527	0.0521934554007641	0.570688744176326
ENSCHIG00000000509	MAPK14	23:38678484-38748669	16.914116	33.8645113333333	-0.897783489024059	0.0522440785302864	0.571014221988308
ENSCHIG00000000210	RHOBTB1	28:28854240-28944892	10.5699946666667	22.275056	-0.977163231064463	0.052283420799761	0.571216192368977
ENSCHIG00000016448	ACE2	LWLT01000021.1:54689857-54735945	0.0488236666666667	0.288290333333333	-2.26681114979507	0.052308329594875	0.571260373345865
ENSCHIG00000014621	ENSCHIG00000014621	25:1686885-1692188	37.858903	22.3756056666667	0.97512910508209	0.0525991213701966	0.572844346471611
ENSCHIG00000010826	B3GALNT2	28:37119166-37182479	30.2034856666667	18.6317796666667	0.86700850128851	0.0526088034361554	0.572844346471611
ENSCHIG00000014508	SNX31	14:18427815-18501608	0.00723133333333333	0	8.04753463758639	0.0526173104828381	0.572844346471611
ENSCHIG00000010482	CLMP	15:48540417-48645090	11.871122	6.39210033333333	1.15405064615671	0.0526666011853348	0.573115609639619
ENSCHIG00000003140	MADD	15:5807997-5844474	0.925857333333333	2.81031066666667	-1.22725299838487	0.0527236004907538	0.573205894459424
ENSCHIG00000023743	APLNR	15:2817003-2825557	0.789704333333333	4.79104033333333	-2.41707759698105	0.0527518068950639	0.573205894459424
ENSCHIG00000017585	TRPM2	1:144280950-144326467	0.364659	1.93865966666667	-2.11526577470412	0.0527820011880287	0.573205894459424
ENSCHIG00000026243	KCNK17	23:35644218-35660094	0	0.040388	-8.25895122941179	0.0528101359208902	0.573205894459424
ENSCHIG00000022487	ENSCHIG00000022487	29:41247630-41257031	470.337117666667	303.672516	0.807036849110366	0.0528214497140555	0.573205894459424
ENSCHIG00000020885	ENSCHIG00000020885	18:64194261-64214166	0.790520333333333	3.24288233333333	-1.93479291879285	0.0529113411687667	0.57344066119272
ENSCHIG00000018939	HIF3A	18:54608046-54636851	1.78529233333333	0.824207666666667	1.30794682660018	0.0529178431109607	0.57344066119272
ENSCHIG00000016122	GPI	18:45820872-45848535	78.2035863333333	173.184834666667	-0.970006285404838	0.0529237749251364	0.57344066119272
ENSCHIG00000016352	MAST4	20:12426824-12551877	3.499115	7.393368	-0.866009970278555	0.0531017828334543	0.574426595099622
ENSCHIG00000014427	TBX15	3:96299353-96425002	31.1199266666667	18.370349	0.894375313055268	0.0533046090106794	0.575894796524084
ENSCHIG00000014309	CAPSL	20:38211274-38230079	0.027608	0	8.02019438536951	0.0533216446615491	0.575894796524084
ENSCHIG00000014095	FRMPD1	8:61473917-61519398	0.0990556666666667	0.468813666666667	-2.20879215946575	0.0533948813597386	0.576242243154173
ENSCHIG00000006707	PRSS56	2:15571796-15577152	0.317417	4.53942233333333	-3.33663663673635	0.0533996446396915	0.576242243154173
ENSCHIG00000009059	SLC6A13	5:106099482-106137919	3.000826	0.698385666666667	3.37023385600407	0.0534439531871905	0.576242243154173
ENSCHIG00000023187	GDNF	20:36600484-36630025	1.602953	0.299462	2.60652032055822	0.0534590488188612	0.576242243154173
ENSCHIG00000020591	TMEM86A	29:25443013-25452037	7.222625	3.32427566666667	1.7246833069409	0.0535183951995931	0.576654916241503
XLOC_178128	XLOC_178128	LWLT01000021.1:36248337-36660266	1.86940233333333	3.353123	-1.01678263356789	0.0536537252105026	0.577658412323378
ENSCHIG00000011524	FAM155A	12:2878079-3055661	0.172466	0.026594	2.86077423801156	0.0537237420971599	0.577838141927564
ENSCHIG00000017396	ALYREF	19:50373359-50376864	39.4530543333333	22.2674906666667	1.03009826116261	0.0537450883405281	0.577838141927564
ENSCHIG00000015350	ENSCHIG00000015350	29:46332742-46346886	0.125461	0.739218666666667	-2.32266953635273	0.0537729046836649	0.577838141927564
ENSCHIG00000021664	ENSCHIG00000021664	25:26701229-26705460	0.265994666666667	0.0218493333333333	3.74964408540997	0.053814829102754	0.57790907417136
ENSCHIG00000010966	RCN3	18:56977894-56985333	18.508633	10.312007	1.06173520428598	0.0538272371703895	0.57790907417136
ENSCHIG00000011868	ENSCHIG00000011868	10:38318951-38348335	6.20367066666667	12.9565756666667	-0.96730734950562	0.0539619037390607	0.578242108610098
ENSCHIG00000007842	ENSCHIG00000007842	28:1574078-1609394	0.370102	0.0942416666666667	2.20037189929127	0.053982498615998	0.578242108610098
ENSCHIG00000009143	ACTG2	11:10598877-10623757	2.396166	0.923526333333333	1.5493706957864	0.0540189420647365	0.578401568698517
ENSCHIG00000016209	SLC19A3	2:19857601-19915558	0.100138333333333	1.39446933333333	-3.84561235694802	0.0541404804124452	0.579028208286069
ENSCHIG00000011749	KLRK1	5:98045755-98059034	0.203502	0.974045333333333	-2.89348403564845	0.0544005391767057	0.579767815941211
ENSCHIG00000006747	ENSCHIG00000006747	13:57858562-57868062	0.139514	0.848435666666667	-2.47944669187044	0.0544288077059354	0.579767815941211
ENSCHIG00000024918	SCMH1	3:15637813-15855395	6.49142833333333	4.07546933333333	0.8523425505011	0.0544327338680145	0.579767815941211
ENSCHIG00000008764	SIGLEC15	24:45815447-45821140	0	0.115628333333333	-8.20707233218828	0.0544518816537006	0.579767815941211
ENSCHIG00000013843	STARD10	15:30692266-30716881	0.405607	1.281362	-1.49389519150751	0.0544840083809344	0.579767815941211
ENSCHIG00000009091	WNT2B	3:89793081-89807011	1.527438	0.546378333333333	1.62423885081938	0.0545217987616971	0.579934859478052
ENSCHIG00000012653	ATP13A4	1:73622972-73748922	0	0.00462866666666667	-8.20821066196367	0.0546155185935375	0.580706129542704
ENSCHIG00000013534	TRPC7	7:62735182-62875162	0	0.004218	-8.28644784395605	0.0546833526331668	0.581134714673265
ENSCHIG00000023931	ENSCHIG00000023931	4:45888221-45903145	0	0.0407563333333333	-8.18578632183037	0.0549957599744257	0.583593810825059
XLOC_078560	XLOC_078560	2:43852937-43898650	0.100924666666667	0.471295666666667	-2.19820059692206	0.0550195140322619	0.583593810825059
ENSCHIG00000025890	LAMB1	4:71229200-71305140	106.132064666667	60.8581426666667	0.970041766773689	0.0550657171877827	0.583679547380682
ENSCHIG00000026326	ASCL4	5:69690081-69690614	0	0.211173333333333	-5.91291505978567	0.0551314666903703	0.584150319858997
ENSCHIG00000024465	CCKAR	6:46344650-46353823	0.0503123333333333	0	8.20322339270703	0.0551629319541601	0.584257606952785
ENSCHIG00000018740	ENSCHIG00000018740	LWLT01001448.1:2806-23056	0.204006333333333	0.763850666666667	-1.77899869448047	0.0551888028843667	0.584305581659349
ENSCHIG00000000164	TNMD	LWLT01000027.1:41714484-41735993	12.843187	1.96762	2.92314514341285	0.0553150740015185	0.585416084687891
ENSCHIG00000010818	ENSCHIG00000010818	18:64018879-64025634	0.0246986666666667	0	6.48332905722095	0.0553761509636646	0.585483492034113
ENSCHIG00000025581	ECT2	1:94258074-94326723	0.350635333333333	1.108566	-1.56187271860779	0.0553855964194584	0.585483492034113
ENSCHIG00000020913	ENSCHIG00000020913	2:49932625-49951749	1.06932533333333	0.278903	2.68045668737982	0.0555099189279058	0.586095581696996
ENSCHIG00000013792	TMEM132C	17:22312762-22765317	1.019959	0.631322	0.867126435079855	0.0555171184476212	0.586095581696996
ENSCHIG00000015935	FAM167A	8:7763304-7788257	0.150268	0.0157886666666667	3.40655435425198	0.0555919053908896	0.586095581696996
ENSCHIG00000016738	ENSCHIG00000016738	10:60400728-60401156	319.708801333333	194.960546	0.894034335289983	0.0556335761305869	0.586095581696996
ENSCHIG00000011277	ZNF593	2:9026465-9030795	38.1067573333333	13.7730336666667	1.64636488058825	0.0556442365558003	0.586095581696996
ENSCHIG00000010137	RBL1	13:65581964-65641120	0.987742333333333	2.1523	-1.0090680726738	0.0556741564187676	0.586095581696996
ENSCHIG00000017630	DNAJA3	25:3490281-3519929	44.965969	27.9579243333333	0.892039934815906	0.0556960051484906	0.586095581696996
ENSCHIG00000020270	BFSP2	1:135504316-135579040	0.0859656666666667	0.844388333333333	-2.91255250374599	0.0558610656773641	0.58695780957085
ENSCHIG00000025768	SPTBN2	29:45100105-45132734	0.863012	0.241342	2.1577975495712	0.0558895142098399	0.58695780957085
ENSCHIG00000019164	LMX1B	11:96936644-97023166	0.097493	0.0145633333333333	2.89424164835651	0.0560594376906653	0.587694461486757
ENSCHIG00000013087	ENSCHIG00000013087	12:51160994-51161302	138.685414666667	68.8592656666667	1.20942038652119	0.0561084666069076	0.587694461486757
ENSCHIG00000020344	ENSCHIG00000020344	11:47654587-47669607	0.216683333333333	0.92372	-1.95670692856512	0.0561118576077757	0.587694461486757
ENSCHIG00000012095	BTG1	5:21647910-21796551	104.605957333333	81.740803	1.07753073716728	0.0561509554792963	0.587694461486757
ENSCHIG00000006579	ENSCHIG00000006579	2:13764207-13777119	0.0120626666666667	0	6.60295601167973	0.0561528438310149	0.587694461486757
ENSCHIG00000022754	FASLG	16:38639194-38672892	0.0182116666666667	0.123905333333333	-2.55679046989415	0.0562293613324515	0.587895979041985
ENSCHIG00000018319	PAMR1	15:16905083-16986819	5.23412366666667	2.56411866666667	1.09801682331415	0.0562407340662852	0.587895979041985
ENSCHIG00000016405	RSL24D1	10:48071914-48088725	33.6048746666667	21.1979623333333	0.868203525954614	0.0562846484738143	0.587895979041985
ENSCHIG00000009007	RBM3	LWLT01000071.1:117430-128245	61.9469836666667	19.5079213333333	1.18340709869613	0.0562984886154275	0.587895979041985
ENSCHIG00000026203	ENSCHIG00000026203	17:577951-578486	0.0233146666666667	1.47844366666667	-5.46539593346914	0.056415610541835	0.588420190866629
ENSCHIG00000017126	ENSCHIG00000017126	5:27991815-27993209	0	0.147626	-6.7045785273735	0.0564614467757146	0.588674010385487
ENSCHIG00000015217	CALR3	7:102218136-102246515	0	0.00627166666666667	-6.54800271250306	0.0565319176107974	0.589184382286267
ENSCHIG00000015583	CHGA	21:57046696-57059438	1.31922233333333	0.408279333333333	1.89826840306489	0.0566022889305395	0.589302064377988
ENSCHIG00000013221	TEKT3	19:32493346-32521280	0.681334	0.244471666666667	1.70515135402215	0.0566260500636209	0.589302064377988
ENSCHIG00000015849	ENSCHIG00000015849	25:27588869-27598074	101.858136333333	64.112025	0.865790242123704	0.0566508284978584	0.589302064377988
ENSCHIG00000015921	MPZ	3:111904525-111910579	55.093134	25.297132	1.31184589795551	0.0567187127685544	0.589721496550157
ENSCHIG00000023208	FAR2	5:78824393-78876024	0.159886666666667	0.037516	2.30251894095025	0.0567773061436215	0.589721496550157
ENSCHIG00000019349	CPXM2	26:8355571-8539570	4.155096	1.76986933333333	1.37337917519363	0.0568412767742172	0.590022286125653
ENSCHIG00000012621	SLC16A3	19:50015628-50026953	16.488846	46.437491	-1.2479121249122	0.0568493659665975	0.590022286125653
ENSCHIG00000024250	KLB	6:59118825-59149916	0.042059	0.302457666666667	-2.60755700784419	0.0568735921586409	0.590050049151736
ENSCHIG00000023275	CD68	19:27048898-27053282	3.83323766666667	14.3690013333333	-1.76746005738991	0.0569568367582152	0.590466199774015
ENSCHIG00000005856	FBXL13	4:75944889-76159854	0.00214533333333333	0	7.99793495375368	0.0570808656142349	0.59115034041378
ENSCHIG00000016205	FAM118A	5:114636541-114662339	3.128271	1.65993933333333	1.28650469595563	0.0570876036397982	0.59115034041378
ENSCHIG00000015002	SEC61G	22:1305892-1307362	69.1996126666667	40.1277173333333	0.98283075921318	0.057206200772288	0.591496913385694
ENSCHIG00000019373	ENSCHIG00000019373	26:26943930-26958749	2.306325	5.431352	-1.15934746129436	0.0572193554164314	0.591496913385694
ENSCHIG00000016495	OPRD1	2:11286879-11329672	0.114173333333333	0.525868	-1.84682660070261	0.0573348559424544	0.592142972783273
ENSCHIG00000006716	ENSCHIG00000006716	8:44179687-44181000	0	0.0632023333333333	-5.51046254415451	0.0573713918044833	0.592296883942288
ENSCHIG00000016300	TFF3	1:142143926-142147780	0.119278333333333	0	7.8442904581479	0.057451511605526	0.592900465981039
ENSCHIG00000026044	B9D1	19:33773312-33781322	13.8250046666667	7.84893966666667	0.993188266591482	0.0574847770508557	0.593003009187466
ENSCHIG00000018419	SACM1L	22:53580925-53632499	13.7666126666667	8.29951833333333	0.962791881685139	0.0575047660393996	0.593003009187466
ENSCHIG00000011753	ADCY6	5:30632225-30645191	14.9731586666667	8.88364933333333	0.995218790785111	0.0575562569307346	0.593310526546153
ENSCHIG00000020848	SLC46A1	19:19715202-19721270	0.780470666666667	3.37167	-1.92397573859843	0.057583529018535	0.593368250281697
ENSCHIG00000018358	PMFBP1	18:40171184-40215849	0.00550566666666667	0	6.41432371968814	0.057639190045503	0.593669351517952
ENSCHIG00000025886	CFAP54	5:59425245-59760839	1.72789666666667	1.043395	0.867807334584785	0.0576590319598007	0.593669351517952
ENSCHIG00000015158	CYP17	26:28274626-28281539	0.026704	0	6.63273971884759	0.0576954472222596	0.593669351517952
ENSCHIG00000026512	HCLS1	1:65789209-65818623	1.81060533333333	4.39709566666667	-1.17459133285612	0.057728786647651	0.593669351517952
ENSCHIG00000010591	ENSCHIG00000010591	1:81856999-81857589	155.547523666667	89.39984	1.01150748429287	0.057779709775318	0.593669351517952
ENSCHIG00000021842	DSG3	24:25976355-26008273	0.0135203333333333	0	7.98151406410205	0.0577862165088331	0.593669351517952
ENSCHIG00000026371	ENSCHIG00000026371	10:12158056-12164173	0.0254696666666667	0	6.57887530203772	0.0578914677394149	0.594527567605942
ENSCHIG00000025783	ADGRV1	7:19868977-20414894	0.101707	0.223323333333333	-1.00299708882075	0.0583998407386533	0.599221432360173
ENSCHIG00000014945	DNAJB13	15:29624185-29636828	0.0194336666666667	0	6.48650908945662	0.0584176160781369	0.599221432360173
ENSCHIG00000021312	RALGPS2	16:58731347-58916879	4.58960133333333	2.57972133333333	1.03747667286871	0.0585375433186623	0.599586421542803
ENSCHIG00000006817	USP12	12:54006213-54064966	14.0215056666667	7.86452633333333	1.07755341579943	0.058556873536343	0.599586421542803
ENSCHIG00000015482	ENSCHIG00000015482	3:27807311-27815457	41.190718	25.6938483333333	0.889599381516654	0.0585597180856014	0.599586421542803
ENSCHIG00000016374	GFRA2	8:68675605-68779622	0.673523666666667	0.326289333333333	1.16435290190736	0.0585811635789108	0.599586421542803
ENSCHIG00000000573	ENSCHIG00000000573	21:58014619-58019914	7.77441166666667	24.930615	-1.72227892933698	0.0586779194082922	0.599903941553261
ENSCHIG00000023822	COL16A1	2:13889948-13943039	3.33194433333333	1.801272	1.07910187114806	0.0587352469882079	0.600265892978777
ENSCHIG00000006603	ENSCHIG00000006603	LWLT01000143.1:839-10095	0.119641666666667	0	7.93110142383217	0.0588110385823069	0.600592101956352
ENSCHIG00000022282	TBC1D5	1:153719771-154524661	4.899518	7.61405266666667	-0.808292132938428	0.0588346279590075	0.600608977960353
ENSCHIG00000010800	ENSCHIG00000010800	19:55961206-55974010	0.353131666666667	1.811892	-2.26806015220739	0.0589474961241191	0.600892418631316
ENSCHIG00000024115	CRISPLD2	18:12373815-12443773	41.1086316666667	22.6454143333333	1.12965831518906	0.0589501821265829	0.600892418631316
ENSCHIG00000019356	TNNC1	22:48530483-48534051	2526.01420066667	1321.01210533333	1.00396379555957	0.0589879886504507	0.600895621188639
XLOC_044771	XLOC_044771	15:2220388-2238416	3.213347	1.130504	1.64580419891612	0.0591400180848546	0.601520990779079
ENSCHIG00000002631	ENSCHIG00000002631	3:100752699-100753775	0	0.157751666666667	-6.53039406714907	0.0591436687672041	0.601520990779079
ENSCHIG00000009587	KLK6	18:58043026-58051794	0	0.020534	-6.61212871673565	0.0592063061953767	0.60185435446432
ENSCHIG00000016775	B4GALNT3	5:106269505-106365423	0.881049	0.457727333333333	1.12691949900614	0.0592886599990148	0.602064205014175
ENSCHIG00000014131	BCL2A1	21:25605743-25611587	0.909881	3.36626733333333	-1.73826479632771	0.0593467119518091	0.602064205014175
ENSCHIG00000018867	PTPRU	2:11661711-11733519	1.27942566666667	0.674318	1.18040350021436	0.0593507639299558	0.602064205014175
ENSCHIG00000000458	PRR32	LWLT01000027.1:21603574-21605459	0.272596	3.00735066666667	-3.28613049737052	0.0593510095085013	0.602064205014175
ENSCHIG00000017113	LIMCH1	6:60787269-61155969	15.604514	29.363306	-0.78003015189974	0.0594913129490712	0.603040598753284
ENSCHIG00000024063	EDN2	3:16110904-16116782	0.0252416666666667	0	6.55024251266761	0.0595547320069338	0.60342193603154
ENSCHIG00000020257	FETUB	1:80225344-80241686	0	0.03168	-8.08313457918487	0.0596029700608395	0.603478261494491
ENSCHIG00000000423	MEP1B	24:25293755-25328374	0	0.00507266666666667	-6.55304664431709	0.0596602066760629	0.603478261494491
ENSCHIG00000011336	IMPDH2	22:50993270-51056574	13.110777	7.58414933333333	0.827589521040675	0.0596738150162615	0.603478261494491
ENSCHIG00000015870	ENSCHIG00000015870	8:70009508-70028078	0	0.00965966666666667	-6.55304705692404	0.059688780895105	0.603478261494491
ENSCHIG00000006808	HOXC10	5:25780567-25785575	0.199933	3.005582	-3.55895241061207	0.0597762220116952	0.60413923309642
ENSCHIG00000016456	C1orf112	16:35994529-36088022	0.987628666666667	1.907051	-0.978550215242406	0.0598053024104112	0.604210101363339
ENSCHIG00000021817	PLB1	11:70867015-70961721	0.546225	0.025707	3.69399471270328	0.0598856881394644	0.604799061442418
ENSCHIG00000015354	DDOST	2:3981183-3997029	75.3858156666667	48.9949873333333	0.810463852483193	0.0599733570555066	0.605461114610146
ENSCHIG00000007638	ENSCHIG00000007638	LWLT01000021.1:63047228-63402087	0.0828696666666667	0.0238613333333333	1.96273536042061	0.060182636779427	0.606936110374631
ENSCHIG00000023912	ST3GAL2	18:2959200-2971568	24.2091783333333	47.5924593333333	-0.883975381933997	0.0601970430110472	0.606936110374631
ENSCHIG00000013042	SLC4A8	5:27993453-28054496	0.0402806666666667	0.192386666666667	-2.07564725219114	0.0602532428761443	0.606936110374631
ENSCHIG00000022202	ENSCHIG00000022202	LWLT01000313.1:12375-21773	0.064701	0.76362	-3.7597215202054	0.0602538940005234	0.606936110374631
ENSCHIG00000022159	ENSCHIG00000022159	3:77278905-77333344	21.739822	14.0746143333333	0.824462774710408	0.0602720053639334	0.606936110374631
ENSCHIG00000021547	LPP	1:78166104-78903407	12.0475146666667	10.3852276666667	0.803361866695242	0.0602847782907419	0.606936110374631
ENSCHIG00000014546	RAPGEF4	2:112557413-112685558	3.19805066666667	6.588091	-1.02840311927709	0.0602968048584315	0.606936110374631
ENSCHIG00000019147	ENSCHIG00000019147	17:8332675-8334501	0.807506666666667	0.0794313333333333	3.4548117470259	0.0604076217272497	0.607604803552671
ENSCHIG00000017272	ATP6V1C2	11:86482858-86541532	3.886396	1.59577266666667	1.57602109884982	0.0606434846171326	0.609529355848926
ENSCHIG00000019860	BCL11B	21:63474680-63574380	0.0321366666666667	0.222366666666667	-2.29864027397887	0.060797951254815	0.610337704320253
ENSCHIG00000025730	ENSCHIG00000025730	3:88771778-88777467	0.588952	2.80472733333333	-2.10370848045012	0.0609382860647853	0.611370221387965
ENSCHIG00000025128	ARHGEF37	7:49437186-49475241	0.751176333333333	1.798951	-1.17330175405814	0.0609890284423965	0.611431200924341
ENSCHIG00000013645	SLC33A1	1:111384365-111404862	12.73831	7.62668766666667	0.977043666745625	0.061021203357295	0.611529841405337
ENSCHIG00000016164	ENSCHIG00000016164	17:52615502-52618093	15.603328	6.777421	1.41723426378431	0.0611612582273378	0.612633518118204
ENSCHIG00000015611	HOXA6	4:51310699-51321496	0.527774333333333	2.492382	-1.79678289041888	0.0611825288273077	0.612633518118204
ENSCHIG00000019058	ENSCHIG00000019058	4:6254870-6263681	0.171475666666667	0.950134	-2.39967931643435	0.0612589087927115	0.612633518118204
ENSCHIG00000019018	AOC1	4:6449750-6454750	15.965747	4.99862133333333	1.68715839837918	0.0613217234278887	0.612633518118204
ENSCHIG00000024959	DOK4	18:7920228-7932430	0.761598333333333	2.650671	-1.65187350218766	0.0613232199714705	0.612633518118204
ENSCHIG00000021259	PKNOX2	29:27930261-28222293	7.62026366666667	6.081	0.877341612277791	0.0613308779522024	0.612633518118204
ENSCHIG00000025026	NENF	16:69778080-69787070	37.13451	23.644731	0.81511735711762	0.0613665514868623	0.612633518118204
ENSCHIG00000017779	ACTA2	26:40710438-40728391	50.2154756666667	25.966604	1.10337035734995	0.0614131631950661	0.612633518118204
ENSCHIG00000017328	TENT4A	20:66410792-66427459	6.66938766666667	3.851005	1.00007408120963	0.0614222216748044	0.612633518118204
ENSCHIG00000012099	NDRG2	10:76832538-76843383	14.4861083333333	30.5541743333333	-0.95506786341439	0.0614614681553976	0.612801724918657
ENSCHIG00000002020	BCAR3	3:70634155-70790953	4.08014833333333	2.53634733333333	0.879051870335949	0.061502096241454	0.612983579539413
ENSCHIG00000022156	PGPEP1L	21:7343779-7358423	0.489098666666667	0.176145666666667	3.26120316548688	0.0615268742749744	0.613007383833524
ENSCHIG00000021427	ENSCHIG00000021427	3:108150261-108153528	0	0.154880333333333	-8.04339458632068	0.0615784288570508	0.613074837700798
ENSCHIG00000012066	MINK1	19:26295268-26312471	3.14318633333333	6.815244	-0.971639851529296	0.061624459887395	0.613310100784074
XLOC_098245	XLOC_098245	23:41857363-41881503	0.120036	0.527120333333333	-1.99773606482478	0.06174583922062	0.614294815414736
ENSCHIG00000015867	METTL1	5:55032872-55039735	9.53486	4.29078666666667	1.51968831295617	0.0618844788314582	0.614950272022498
ENSCHIG00000012009	CD3G	15:53303559-53310694	0.230348333333333	1.09844233333333	-2.12336226087202	0.0618988348778914	0.614950272022498
ENSCHIG00000017726	AASDHPPT	15:80872729-80974293	5.48058833333333	4.04152333333333	0.884807138793675	0.0619464863668523	0.614950272022498
ENSCHIG00000015546	MAP3K19	2:73921701-73980157	0.00721	0	7.71383591346293	0.0619715522330816	0.614976124896535
ENSCHIG00000014079	ARHGAP15	2:83017911-83382932	0.454092	0.871145333333333	-1.100014945693	0.0620574553174537	0.615287132895944
ENSCHIG00000009043	ENSCHIG00000009043	2:114045318-114153637	0.0782896666666667	0.318660666666667	-1.71158241342085	0.0620942893883063	0.615287132895944
ENSCHIG00000023612	NOCT	17:52416112-52434453	6.249888	3.05038633333333	1.2916672987214	0.0621237173873518	0.615287132895944
ENSCHIG00000014781	SYDE2	3:62277185-62315863	3.223178	1.93109933333333	0.951741742733411	0.0621656446407361	0.615287132895944
ENSCHIG00000014673	PARP12	4:16905817-16948833	1.18593166666667	2.560261	-0.972918753277636	0.0622014430578601	0.615287132895944
ENSCHIG00000023614	FNDC1	9:82802985-82890306	4.699689	2.441464	1.08643782281597	0.062206109329605	0.615287132895944
ENSCHIG00000018179	CCNJ	26:34173271-34192781	2.81359166666667	1.313074	1.38122940169049	0.0622315267100869	0.615287132895944
ENSCHIG00000022700	GNGT2	19:37002976-37011611	0.454167666666667	1.812555	-2.01411676500986	0.0622449441890265	0.615287132895944
ENSCHIG00000015623	ZNF804B	4:46770347-46871194	0.00409733333333333	0	7.6966720117817	0.0622955657160371	0.615287132895944
ENSCHIG00000015131	HIF1AN	26:30246304-30255423	24.9086526666667	51.8838673333333	-0.984551663826845	0.0623468500512965	0.615287132895944
ENSCHIG00000018855	CBLN2	24:5356195-5365234	0.213016	0.0167386666666667	3.7470939904123	0.0623517352360164	0.615287132895944
ENSCHIG00000025790	C8orf48	27:22049881-22242451	2.39444466666667	0.503131333333333	1.47286542781907	0.0623519706749245	0.615287132895944
ENSCHIG00000013164	ENSCHIG00000013164	20:24072019-24083753	0	0.0284183333333333	-6.49418892990504	0.0623720654329965	0.615287132895944
ENSCHIG00000017472	FBP2	8:80776340-80884361	38.396734	125.392088666667	-1.73480120771059	0.0624051241523995	0.615287132895944
ENSCHIG00000019094	ENSCHIG00000019094	6:19200502-19226971	107.671943666667	70.772372	0.785603472148851	0.0624249553078647	0.615287132895944
ENSCHIG00000019986	BCR	LWLT01000042.1:2882-77475	2.02713733333333	4.518853	-1.0793662096907	0.0624638413165456	0.615287132895944
ENSCHIG00000025125	BCAT1	5:83672419-83787999	1.81802733333333	0.883737666666667	1.55038599690387	0.0624724021372685	0.615287132895944
ENSCHIG00000022443	REXO5	25:18429591-18487693	0.647211333333333	1.50284033333333	-1.11517166200375	0.0624982214026444	0.615287132895944
ENSCHIG00000019236	FOXR1	15:52775552-52789300	0	0.012053	-6.40585708459639	0.0625037324448195	0.615287132895944
ENSCHIG00000014338	EPB41	2:11370191-11539777	6.21944933333333	11.6840796666667	-0.803407222554999	0.06255680327111	0.615287132895944
ENSCHIG00000023776	VEGFD	LWLT01000021.1:54894522-54936305	2.051039	4.14212833333333	-0.892991631320401	0.0626063822958655	0.615287132895944
ENSCHIG00000009070	MYH4	19:29173492-29196520	83.697619	200.806503333333	-1.02777353482459	0.0626198287313995	0.615287132895944
ENSCHIG00000006085	SLC14A1	24:45664530-45720836	0.00824133333333333	0.0748996666666667	-3.09561141158395	0.0626375090495393	0.615287132895944
ENSCHIG00000010033	ENSCHIG00000010033	LWLT01000174.1:60762-63285	3.22883366666667	0.78596	2.23144726707223	0.0626617209348914	0.615287132895944
ENSCHIG00000014058	ESR1	9:76094787-76376135	1.89166833333333	3.62147166666667	-0.868356851163732	0.0626742534320002	0.615287132895944
ENSCHIG00000022458	INSYN1	10:80873595-80887366	7.32357633333333	14.5690546666667	-0.978679621371641	0.0627178376484603	0.615287132895944
ENSCHIG00000000033	ND6	MT:13552-14079	15.581875	48.0737686666667	-1.49325402574407	0.0627602208263673	0.615287132895944
ENSCHIG00000021415	NME2	19:35231955-35237423	73.4226406666667	47.6509576666667	0.820712179984226	0.0627669733072199	0.615287132895944
ENSCHIG00000021879	DUSP1	20:4599677-4604826	35.824258	18.2708066666667	1.15844295437996	0.0628879101246901	0.616104436602679
ENSCHIG00000024798	GTPBP8	1:57472747-57486483	4.89428966666667	10.7511586666667	-1.02564789445495	0.0629178569246901	0.616104436602679
ENSCHIG00000026907	CD8A	11:47727839-47735352	0.366868	1.818714	-2.17063855452471	0.06299297324372	0.616168228255444
ENSCHIG00000007220	SLC7A8	10:79691594-79745157	2.228902	8.905819	-1.76798406205479	0.0629961539387632	0.616168228255444
ENSCHIG00000007926	ENSCHIG00000007926	9:56622940-56623218	465.813222333333	261.714309666667	1.08824641216781	0.0630846303803812	0.616220690065074
XLOC_027998	XLOC_027998	12:40958352-41097073	0.259524666666667	1.70919333333333	-2.94596590409297	0.0631082519386131	0.616220690065074
ENSCHIG00000013747	LYPD5	18:53067727-53073680	0	0.0290113333333333	-6.47778648993321	0.0631097854173807	0.616220690065074
ENSCHIG00000020877	MN1	17:3860282-3905620	6.01369366666667	11.5836093333333	-0.797002206104353	0.0631404015036609	0.616299840559263
ENSCHIG00000023563	MAPK13	23:38654507-38662716	0.293277	0.0272803333333333	3.50528512928306	0.0632775537941926	0.617379939402979
ENSCHIG00000020567	ELOVL3	26:28794532-28809552	0.921507333333333	0.306149	1.78329715871431	0.0633575442458738	0.617379939402979
ENSCHIG00000019956	ENSCHIG00000019956	20:10104811-10108274	2.86263766666667	8.86598133333333	-1.51526626812539	0.0633666820807905	0.617379939402979
ENSCHIG00000024094	ZSWIM7	19:33153704-33215649	2.155488	1.104376	1.05195618105513	0.0633925405771561	0.617379939402979
ENSCHIG00000026575	KRAS	5:83372013-83412224	2.94713166666667	1.77801	1.88163327857544	0.0634425434476202	0.617379939402979
ENSCHIG00000010010	ENSCHIG00000010010	7:82415916-82416717	60.049267	31.3135586666667	1.15193077721434	0.0634877884404666	0.617379939402979
ENSCHIG00000023264	CLVS2	9:15478574-15553617	0.005339	0	7.64390698558681	0.0635103528184915	0.617379939402979
ENSCHIG00000009767	SIL1	7:59971451-60232796	9.187622	5.59353733333333	0.885286645214107	0.0635130574020256	0.617379939402979
ENSCHIG00000014447	CHRNA3	21:30577574-30593638	0.015138	0.347831666666667	-4.27471498373999	0.0635400875403363	0.617379939402979
ENSCHIG00000009653	MOCS1	23:34956529-34989913	2.976306	6.451889	-0.991311412490861	0.0636325418346553	0.617927689685997
ENSCHIG00000024167	GMPR	23:9460472-9944158	64.058492	129.964296333333	-1.22346076276997	0.0636630971556294	0.617927689685997
ENSCHIG00000017088	EVA1C	1:1421565-1546497	3.81364633333333	1.45414366666667	1.52703121629981	0.0636712600081661	0.617927689685997
ENSCHIG00000008729	MCOLN2	3:62036399-62103467	0.0173366666666667	0.0942173333333333	-2.34427450766557	0.0636908557761015	0.617927689685997
ENSCHIG00000021928	MTMR11	3:99486651-99494929	0.717751	2.71867	-1.8452964738994	0.0640941733210528	0.621061971722939
ENSCHIG00000013427	SHISA4	LWLT01017352.1:3099-5653	29.4128876666667	60.3918636666667	-0.925973909685108	0.0641199971437794	0.621061971722939
ENSCHIG00000024312	KLHL35	15:28402027-28412586	0.0127806666666667	0	6.343151865106	0.064127330949295	0.621061971722939
ENSCHIG00000024404	MAP2K6	19:60349246-60457784	8.43046766666667	17.5626353333333	-0.928475321867303	0.0642710354850345	0.621912233452091
ENSCHIG00000010348	ENSCHIG00000010348	2:90152627-90158149	7.45217366666667	3.741067	1.17468041292194	0.0643059489614136	0.621912233452091
ENSCHIG00000020087	ENSCHIG00000020087	25:16287309-16293212	13.4452766666667	28.560613	-0.938768215038753	0.0643490005376921	0.622108504845152
ENSCHIG00000005868	ENSCHIG00000005868	3:86221969-86228058	0.489065333333333	2.287239	-2.24899683120821	0.0643804746106633	0.622193086609725
ENSCHIG00000013015	ENSCHIG00000013015	4:6959043-6969140	0.211274333333333	0.989587666666667	-2.03732430038176	0.064426410944047	0.622404492621957
ENSCHIG00000001994	OGT	LWLT01000021.1:10305168-10343993	14.4148693333333	28.773576	-0.852600396059794	0.0644985839575682	0.622404492621957
XLOC_159176	XLOC_159176	7:39199985-39656378	0.390555333333333	1.03174033333333	-1.62364269676498	0.0645045449885264	0.622404492621957
ENSCHIG00000013351	SLC37A2	29:27824166-27851456	0.521911666666667	1.815971	-1.67792682200885	0.0645137680028056	0.622404492621957
ENSCHIG00000022005	ENSCHIG00000022005	21:34322809-34351792	0	0.0178103333333333	-7.95362286654128	0.0645618932810217	0.622404492621957
ENSCHIG00000009870	HS3ST3A1	19:31424637-31507694	0.217134	0.0352833333333333	2.79404511968122	0.0645933078360003	0.622404492621957
ENSCHIG00000010676	C21orf91	1:17836940-17868767	23.4329383333333	14.0928106666667	0.940779331609299	0.0646242004813063	0.622404492621957
XLOC_181869	XLOC_181869	LWLT01000027.1:4572166-4639980	0	0.00721033333333333	-8.04003156171724	0.0646565270706453	0.622404492621957
ENSCHIG00000018458	ENSCHIG00000018458	19:18922243-18931105	1.09334333333333	0.252969333333333	2.33291013440929	0.0646741820793687	0.622404492621957
ENSCHIG00000021617	PIK3R5	19:28098408-28172676	0.575538333333333	1.417394	-1.27409105316158	0.0646909717568864	0.622404492621957
ENSCHIG00000022532	ENSCHIG00000022532	26:34255958-34261712	0.0253053333333333	0	6.42391816412957	0.0647926159521723	0.622404492621957
ENSCHIG00000019119	ZNF385D	27:1193082-1571664	4.294235	1.79020766666667	1.22607067355757	0.0648000828937106	0.622404492621957
ENSCHIG00000018896	CFD	7:67064296-67066451	9.75117333333333	36.5760396666667	-1.64190971141684	0.0648590863375876	0.622404492621957
ENSCHIG00000000763	RINL	18:49475168-49481622	0.0252696666666667	0.292687333333333	-3.34508374710617	0.064883882592664	0.622404492621957
ENSCHIG00000022923	RANBP1	LWLT01000035.1:631069-635718	64.068181	40.1835886666667	0.892372412048082	0.0648908661417082	0.622404492621957
ENSCHIG00000021090	SLC9A3	20:71521866-71558691	0.169346	0.0301356666666667	2.58663601312926	0.0649496006031435	0.622404492621957
ENSCHIG00000021611	NOX4	29:5577655-5768151	1.08819966666667	2.261788	-1.30859606985515	0.064970672410006	0.622404492621957
ENSCHIG00000022168	TPH1	15:47859440-47897611	0.009622	0	7.68966302683049	0.0650467915984062	0.622915742277986
ENSCHIG00000022645	ZCCHC4	6:45282192-45343250	4.49097933333333	2.68047133333333	0.858573877104798	0.0650755951039743	0.622973677745354
ENSCHIG00000015525	ENSCHIG00000015525	11:61731326-61754993	304.703654333333	182.586797	0.961762932421401	0.0651535289703092	0.62298134792805
ENSCHIG00000019320	KIAA1211L	11:3968409-4017565	0.378829333333333	0.121643	1.88418861949305	0.0651604862808313	0.62298134792805
ENSCHIG00000013812	PHTF2	4:76816543-76953072	7.769768	14.0062366666667	-0.785756718652225	0.0652318903779042	0.623380079112265
ENSCHIG00000024400	SLC35F2	15:64909914-64976714	0.673598333333333	1.77838733333333	-1.24804983170842	0.0652954634752513	0.62352309493814
ENSCHIG00000021847	ARHGAP27	19:44677465-44712924	2.13833133333333	4.39453933333333	-0.977652125809202	0.0653126927547034	0.62352309493814
ENSCHIG00000008206	BTG3	1:18030922-18053387	6.48789066666667	3.96131366666667	0.931798448289476	0.0653321798949777	0.62352309493814
ENSCHIG00000011155	VAV1	7:92782110-92851992	0.401710666666667	1.24632033333333	-1.48384996923432	0.0653438217195822	0.62352309493814
ENSCHIG00000004260	RNF182	23:7549649-7556374	0.0983076666666667	0.005289	4.09876652315752	0.0653607247332795	0.62352309493814
ENSCHIG00000011914	ENTPD8	11:105901186-105903903	0	0.0615343333333333	-6.41768117492115	0.0655299194998743	0.624475308044638
ENSCHIG00000019765	ANKRD40	19:35671685-35685662	9.64209333333333	19.4212213333333	-0.926803963870953	0.0655787925313407	0.624475308044638
ENSCHIG00000020509	ATP6V1A	1:58233959-58266762	4.26872266666667	8.68514566666667	-0.926288602446142	0.0656886258507819	0.624475308044638
ENSCHIG00000010304	C17orf98	19:39086877-39089879	0	0.0531086666666667	-6.35852345972218	0.0657312740440632	0.624643338195132
ENSCHIG00000011008	VARS	23:22416248-22429112	14.10883	8.489874	0.919432777171402	0.065858610489247	0.625006203322389
ENSCHIG00000020906	VSTM2L	13:66368605-66408199	0.284486666666667	0.851115666666667	-1.44813465372662	0.0659055090853614	0.625234557605027
ENSCHIG00000012138	CD180	20:12401107-12418516	0.018704	0.232476333333333	-3.52971833014492	0.0660277225328996	0.625325851231168
ENSCHIG00000013106	WDR49	1:99306528-99470822	0	0.00292233333333333	-8.0080676137471	0.0660292571868022	0.625325851231168
ENSCHIG00000010410	ENSCHIG00000010410	4:106935085-106939204	7.895924	3.50907833333333	1.4090104172513	0.0660513581629414	0.625325851231168
ENSCHIG00000009621	TFDP2	1:126343154-126547347	16.0012926666667	34.4720263333333	-1.0307713646292	0.0660590868321315	0.625325851231168
ENSCHIG00000012398	ACER3	15:26533551-26681794	2.26992066666667	1.41223566666667	0.855859931776625	0.0660981912861286	0.625325851231168
ENSCHIG00000022882	DSCAML1	15:54097375-54251586	0	0.00395233333333333	-7.87602258003051	0.0661038712817428	0.625325851231168
ENSCHIG00000021039	MMP13	15:76763872-76776096	0	0.0429196666666667	-7.90235370145084	0.0661435284402448	0.625325851231168
ENSCHIG00000007022	MECR	2:11604704-11640527	7.59673933333333	4.72475433333333	0.896345203022301	0.0662451019389706	0.625598858249787
ENSCHIG00000002856	ACKR3	3:4718376-4730858	43.2409396666667	21.925316	1.10908581901007	0.0662480540819106	0.625598858249787
ENSCHIG00000025347	KTN1	10:35120114-35190136	45.132459	29.8421006666667	0.78353631948337	0.0662968342812923	0.625598858249787
ENSCHIG00000011207	ENSCHIG00000011207	3:105186403-105188469	0	0.0738566666666667	-6.35221748726931	0.0662990340366359	0.625598858249787
ENSCHIG00000014223	GRIA2	17:29126004-29321494	0.130693333333333	0.360705666666667	-1.22508419310522	0.0663253725647608	0.625598858249787
ENSCHIG00000010155	CAMK2G	28:15875357-15933407	7.774671	15.6001016666667	-1.04911223852118	0.0663689234371341	0.625598858249787
ENSCHIG00000005238	MRAP2	9:52531587-52614077	0.0925116666666667	0.0230576666666667	2.11549726719613	0.0663719418236233	0.625598858249787
ENSCHIG00000019630	VTCN1	3:94476695-94623805	0.243953666666667	1.07724466666667	-1.88138753985119	0.0665373616075443	0.626453378078733
ENSCHIG00000012779	GPR183	12:10139036-10140106	0.447457666666667	3.46129933333333	-2.69394747690584	0.0665649394471706	0.62649758581096
ENSCHIG00000013932	GOLT1A	16:1347452-1353460	0	0.0791793333333333	-7.9918150453417	0.0666166118503763	0.626555145597482
ENSCHIG00000017710	KIF4A	LWLT01000021.1:11177634-11303756	0.269866	0.93948	-1.70052376327024	0.0666168241657573	0.626555145597482
ENSCHIG00000025532	UGCG	8:101009228-101044913	11.2675043333333	6.90707	0.945325821475168	0.0667175999471472	0.62707316857072
ENSCHIG00000026586	TTC7A	11:28987288-29101596	1.81782433333333	3.51844633333333	-0.812969157692314	0.0667391222779151	0.62707316857072
ENSCHIG00000026373	OVCH2	15:37401377-37426570	0.468682666666667	0.0558963333333333	3.24805756106195	0.0667406119001819	0.62707316857072
ENSCHIG00000004066	SUSD1	8:101198274-101304102	0.0986973333333333	0.397019	-1.97504653776615	0.0668526062972966	0.627232884743833
ENSCHIG00000021986	SUFU	26:28464430-28571097	0.787221333333333	1.63896666666667	-0.955332668622654	0.066990493400784	0.627529408051355
ENSCHIG00000016562	ENSCHIG00000016562	18:48197792-48205483	0.0791843333333333	0.00362566666666667	4.29456039868067	0.0669954512485522	0.627529408051355
ENSCHIG00000013935	TMEM71	14:73395131-73423617	0.237398	0.986092333333333	-1.85500707762944	0.0670781555000394	0.628089199533372
ENSCHIG00000009713	ERAP1	7:14340334-14432186	3.49427133333333	6.679288	-0.832291057006316	0.0671929774914155	0.628949241277766
ENSCHIG00000011389	ENSCHIG00000011389	LWLT01000021.1:22426769-22515245	0.400852	1.10373233333333	-1.3193096544311	0.0672191378637601	0.628979075725184
ENSCHIG00000005652	ENSCHIG00000005652	29:45196493-45215989	0.250798666666667	0.0117213333333333	4.71369675281876	0.0673179010954738	0.629688013014341
ENSCHIG00000017933	PP2D1	1:157041464-157085389	0.125863	0.497674	-2.1622147569699	0.0673541422444997	0.629811837606611
XLOC_145817	XLOC_145817	5:93685309-93689103	0.099388	0	7.55142492906471	0.067433659711357	0.630340105577755
ENSCHIG00000021184	COA7	3:27161307-27179381	4.069789	2.09412933333333	1.23463530877188	0.0675935171279672	0.631358197145856
ENSCHIG00000023038	SPATC1L	1:145827034-145845190	0	0.0257646666666667	-7.80800479972895	0.067633124304102	0.631358197145856
ENSCHIG00000012548	ENSCHIG00000012548	29:25872725-25875975	3.13212666666667	18.022434	-2.27058943169549	0.0676435809481489	0.631358197145856
ENSCHIG00000018893	FKBP3	21:54346027-54356043	177.734349666667	114.605975	0.780527625405885	0.0677602377257561	0.631814792300901
ENSCHIG00000002873	RC3H1	16:53818490-53852842	10.9430333333333	21.976473	-0.829276825659803	0.0677790173690088	0.631814792300901
ENSCHIG00000023963	KAT14	13:37781109-37806498	10.3812483333333	6.39315666666667	0.931876224461545	0.0677917760515606	0.631814792300901
ENSCHIG00000020935	SLC35F1	9:19820179-20031146	2.503221	1.216581	1.21625531929702	0.0678507219956663	0.631814792300901
ENSCHIG00000010230	ZIC5	12:9587362-9593727	0.0215223333333333	0	6.20461172301337	0.0678967603096769	0.631814792300901
ENSCHIG00000011076	ENSCHIG00000011076	26:9524476-9572811	0.0981123333333333	0.961829333333333	-3.18714526877186	0.0679144940918789	0.631814792300901
ENSCHIG00000027079	FGD2	23:37814657-37841791	0.996545333333333	3.09115	-1.53526049398618	0.0679522342775064	0.631951162460546
ENSCHIG00000017622	BMP2K	6:93997721-94114660	3.382154	6.77774533333333	-0.866345621831786	0.0680099712342405	0.632273345474455
ENSCHIG00000009461	MYL12B	24:37804903-37813245	20.9147833333333	12.849402	0.862174432666535	0.0680864113251226	0.63276912955551
ENSCHIG00000008973	TRPM1	21:27054158-27154972	0.236439666666667	0.0581263333333333	1.93160132349059	0.0682128414423186	0.632820681050331
ENSCHIG00000024407	ENSCHIG00000024407	11:48786690-48806735	0.339182333333333	1.136008	-1.65687040959358	0.0683307321057947	0.632820681050331
ENSCHIG00000016653	PDE6C	26:36421429-36479854	0	0.00831766666666667	-7.94192831100994	0.0683555450695059	0.632820681050331
ENSCHIG00000014791	C9	20:35063991-35124694	0.00611366666666667	0	7.53219366577258	0.0683619491236822	0.632820681050331
ENSCHIG00000014695	DOCK8	8:43853860-44028617	1.623886	3.17401833333333	-0.826986917495869	0.0684328137410606	0.632820681050331
ENSCHIG00000021880	ENSCHIG00000021880	LWLT01001440.1:18706-21105	0	0.184193333333333	-7.89023793951792	0.068438944602047	0.632820681050331
ENSCHIG00000011196	CWH43	6:68164889-68217692	0	0.008772	-7.79400416537244	0.0684540325784737	0.632820681050331
ENSCHIG00000017186	ARID3A	7:66981853-67013587	0.762401333333333	2.01568133333333	-1.26791028682288	0.0684591980031497	0.632820681050331
ENSCHIG00000018286	AQP9	10:50896959-51074973	0.0139136666666667	0.258490333333333	-4.12016462239925	0.0684893345234932	0.632820681050331
ENSCHIG00000015496	ENSCHIG00000015496	17:549293-549986	0	0.221941666666667	-6.3147678764015	0.0685268131702005	0.632820681050331
ENSCHIG00000005922	FFAR2	18:46943137-46944126	0	0.0782353333333333	-5.41209830242916	0.0685534233192018	0.632820681050331
ENSCHIG00000023864	POLE4	11:9572284-9574072	20.8558516666667	9.77178833333333	1.24360504818986	0.0686287258652511	0.632820681050331
ENSCHIG00000026472	AGMAT	16:50429258-50448206	0.366365333333333	1.707514	-2.1909485347517	0.0686589131118829	0.632820681050331
ENSCHIG00000016983	MMP9	13:74256212-74263335	0.241735	2.140859	-2.80138755388037	0.068659162470186	0.632820681050331
ENSCHIG00000019479	POLR1E	8:61267297-61283693	21.5801846666667	14.0829616666667	0.816147748798557	0.0686692908419657	0.632820681050331
ENSCHIG00000000154	ENSCHIG00000000154	LWLT01001422.1:6462-17026	0.0318496666666667	0	7.78925823833495	0.0686881438720949	0.632820681050331
ENSCHIG00000018239	CDHR3	4:73197549-73250073	1.96532	0.444646	2.15470958311153	0.0687453638718338	0.632820681050331
ENSCHIG00000014066	MED12L	1:116238848-116626541	0.526075	0.265033	1.08993530341155	0.0687493802141755	0.632820681050331
ENSCHIG00000018911	RAB25	3:105413058-105419380	0	0.0280583333333333	-6.47564267932897	0.0687578108471062	0.632820681050331
ENSCHIG00000024573	SELP	16:35770605-35817754	0.512151333333333	1.272077	-1.24425971482851	0.0687853591002515	0.632820681050331
ENSCHIG00000017285	SH3PXD2B	20:4156257-4273898	4.18975833333333	2.59707466666667	0.871357641445765	0.0688374796000327	0.632874446781987
ENSCHIG00000020605	NPEPL1	13:56983861-57000466	9.94520733333333	19.6017206666667	-0.898160934550185	0.0688655769996944	0.632874446781987
ENSCHIG00000020445	RASSF6	6:89144524-89178708	0.00967333333333333	0	7.58486114305798	0.0689373600196407	0.632874446781987
ENSCHIG00000008876	FAM171A1	13:29108064-29241131	2.70653433333333	1.72150566666667	0.938674471288499	0.0689414427630046	0.632874446781987
ENSCHIG00000006655	CDK8	12:53563496-53640072	8.33049533333333	5.05026733333333	0.94905167565765	0.0690500901358734	0.633128740063656
ENSCHIG00000016761	PCSK6	21:28576132-28747245	7.89086166666667	5.264906	0.8026907122416	0.0691084237516977	0.633213021577587
ENSCHIG00000011192	EDEM1	22:21033422-21056860	6.823438	13.775851	-0.891216469146482	0.0691101120059072	0.633213021577587
ENSCHIG00000008358	ENSCHIG00000008358	23:24508720-24518984	0.01584	0	6.29735126079573	0.0691763352493479	0.633213021577587
ENSCHIG00000013103	ENSCHIG00000013103	24:30663291-30762710	0.456434666666667	0.982941	-0.998747746096682	0.0692180388976541	0.633213021577587
ENSCHIG00000015829	HIC1	19:22871613-23082206	17.549553	11.169666	0.870549070708405	0.0693459093772455	0.633371114338789
ENSCHIG00000014840	DERL3	17:101084-103043	0.0338703333333333	0.670709333333333	-3.98003065704333	0.0693483893977894	0.633371114338789
ENSCHIG00000003751	ENSCHIG00000003751	8:85297335-85303514	0.0843103333333333	0.00393366666666667	4.50052687938614	0.0693815242471488	0.633371114338789
ENSCHIG00000010307	ENSCHIG00000010307	23:32293718-32298189	40.6466413333333	25.114109	0.930067338779705	0.0694441676464888	0.633559435519233
ENSCHIG00000022814	DENND4C	8:24803669-24882757	4.53896366666667	8.52744066666667	-0.792097698606842	0.0695498346346801	0.634100873281021
ENSCHIG00000021933	TENT4B	18:18670522-18743306	3.58833566666667	6.895799	-0.896092836043626	0.0696004735625923	0.634351320129898
ENSCHIG00000026691	CMYA5	10:90502294-90602201	124.084421666667	246.959116666667	-0.909672002581226	0.0696628413944493	0.634708464072754
ENSCHIG00000017364	ENSCHIG00000017364	12:58115170-58121520	0.0661266666666667	0.561961333333333	-3.09773625056271	0.0697228038191283	0.634764232820799
ENSCHIG00000018477	CHCHD4	22:58000812-58026971	4.36067533333333	2.65739	0.93033023168152	0.0697472837856161	0.634764232820799
ENSCHIG00000008776	SLC30A7	3:78094026-78186339	13.952107	9.26159133333333	0.792372176317758	0.0697538994485635	0.634764232820799
ENSCHIG00000024962	TNIP1	7:48082774-48111325	20.943072	41.918643	-0.867444649373219	0.0697661678782652	0.634764232820799
ENSCHIG00000024017	ABRA	14:24325521-24335985	22.5833536666667	45.7902273333333	-0.916297277548914	0.0697848840640858	0.634764232820799
ENSCHIG00000024943	ICOS	2:43740347-43767498	0.0132603333333333	0.130656	-3.12153957236007	0.0698666673788661	0.634875368790566
ENSCHIG00000010143	P2RX6	LWLT01000035.1:1-19059	4.13953666666667	8.742909	-1.05637611323181	0.070002160886505	0.635398607238787
ENSCHIG00000003131	TIMM50	18:50037561-50048185	8.62316466666667	5.02847233333333	0.986271759978051	0.0700159453353825	0.635398607238787
ENSCHIG00000023348	ENSCHIG00000023348	12:52476496-52579845	1.17634633333333	2.57451633333333	-0.919283934778386	0.0701245962706743	0.635398607238787
ENSCHIG00000024424	TMEM196	4:91849870-92101914	0.00688933333333333	0.215058333333333	-3.91908852008282	0.0701324733238489	0.635398607238787
ENSCHIG00000011890	AGR2	4:95214711-95238023	0.0259383333333333	0	7.49294706368603	0.0701324955545461	0.635398607238787
ENSCHIG00000000288	GALR1	24:2157485-2168609	0.0299506666666667	0	7.76624777159937	0.0701755647595699	0.635398607238787
ENSCHIG00000012437	SLC6A1	22:55028311-55068098	0.370825333333333	1.12512	-1.41039813922704	0.0702398642541839	0.635398607238787
ENSCHIG00000026699	SLC25A4	27:30062466-30066184	1760.94472233333	973.665883333333	1.08428179605358	0.0702431306987862	0.635398607238787
ENSCHIG00000024098	ENSCHIG00000024098	29:42769743-42777639	0.942084666666667	3.09668366666667	-1.69148145740471	0.0702463604079826	0.635398607238787
ENSCHIG00000008209	ENSCHIG00000008209	20:48369957-48370706	43.5268323333333	20.9957353333333	1.26444664674497	0.0703136255977553	0.635398607238787
ENSCHIG00000023507	KLHL28	21:54195896-54306352	1.17356833333333	2.37615666666667	-1.00129781580734	0.0703175895458383	0.635398607238787
ENSCHIG00000024247	VNN2	9:58002720-58030399	0.471032666666667	1.801812	-1.74591884797048	0.0703228076557837	0.635398607238787
ENSCHIG00000003005	LIN9	16:27800179-27889161	1.731239	3.28574333333333	-0.83029293170001	0.0703469527000708	0.635398607238787
ENSCHIG00000012325	KLF6	13:43934642-44017431	104.928171666667	66.173836	0.907551827924566	0.0703621420483274	0.635398607238787
ENSCHIG00000025445	ENSCHIG00000025445	11:36442274-36459688	0.109193666666667	0.495074666666667	-1.98701706491	0.0703651914660142	0.635398607238787
ENSCHIG00000017003	GRAMD1C	1:58288443-58387076	1.941159	3.70008133333333	-1.00153491999269	0.0704268419947871	0.635536093268054
ENSCHIG00000022932	SQSTM1	7:107369707-107380176	128.214861666667	261.030843333333	-0.953628699885256	0.0704720747408915	0.635734739482988
ENSCHIG00000025583	C10orf62	26:32842185-32842895	0.922473666666667	0.0975763333333333	3.24688200973553	0.0705056455019493	0.635743537106316
XLOC_043147	XLOC_043147	14:41734208-41773657	0.035425	0	6.36334381418539	0.0705862994119721	0.635927045607234
ENSCHIG00000019289	ENSCHIG00000019289	25:26032713-26036134	19.094291	38.4894726666667	-0.896103919773238	0.0706717661852664	0.636487594206056
ENSCHIG00000010623	ENSCHIG00000010623	16:27525080-27528513	0	0.045133	-6.34381270617553	0.0708254450363401	0.636518296600908
ENSCHIG00000025780	ENSCHIG00000025780	19:18324832-18326648	1.1115	5.60446766666667	-2.13290648048875	0.0708680859834538	0.636518296600908
ENSCHIG00000019351	CFAP97	27:30030772-30075006	15.7640243333333	9.32384133333333	0.964744881183433	0.0709045938161494	0.636518296600908
ENSCHIG00000025428	ENSCHIG00000025428	16:62092847-62105311	599.154531	372.17393	0.933864657377056	0.0709134111354603	0.636518296600908
ENSCHIG00000020656	MYO5A	10:45158921-45349679	1.36420666666667	2.70055166666667	-0.843491176733803	0.0709178026134866	0.636518296600908
ENSCHIG00000026772	BCHE	1:100990036-101152786	4.42759866666667	2.39061566666667	0.984046072892858	0.0709296306189585	0.636518296600908
ENSCHIG00000016912	GARS	4:54487519-54561134	11.0882613333333	5.53054366666667	0.936267324866418	0.0709739900723661	0.636518296600908
ENSCHIG00000019946	F3	3:71540577-71551408	6.317125	3.57335766666667	1.24597389490763	0.0709774045627149	0.636518296600908
ENSCHIG00000018652	TYK2	7:94760764-94786266	4.023826	8.14823533333333	-0.899742600913851	0.0711357211313017	0.636696513745516
ENSCHIG00000025448	ENSCHIG00000025448	8:99188929-99263581	3.13944333333333	1.76921533333333	0.992200644007574	0.0712198668835159	0.636696513745516
ENSCHIG00000004311	SEC14L6	17:1781342-1790587	0.0139996666666667	0	6.20535558393089	0.0712229690530901	0.636696513745516
ENSCHIG00000018012	SCD5	6:97922624-98097910	7.26954366666667	4.395886	0.913397298268433	0.0712290545453791	0.636696513745516
ENSCHIG00000023835	PTGER4	20:33738786-33750099	3.22709333333333	7.88719666666667	-1.1311657311179	0.0712452836365043	0.636696513745516
ENSCHIG00000019335	NOX1	LWLT01000138.1:66491-76705	0.013013	0	6.14706544034261	0.0712530814900567	0.636696513745516
ENSCHIG00000009819	ECI1	25:1658784-1685496	25.339043	15.884737	0.915515118528829	0.0713096860691335	0.636994419212661
ENSCHIG00000026541	P4HB	19:50404979-50414163	133.433024	89.2342526666667	0.775446187694548	0.0713373558641487	0.637033746315893
ENSCHIG00000023302	TWF1	5:36145686-36180832	10.8303876666667	6.48181933333333	0.944336447292885	0.0714613800511009	0.637933200006225
ENSCHIG00000019977	SLC5A1	17:704664-757907	0.0461966666666667	0.00379166666666667	3.96590695943501	0.0715896262364647	0.63873301564587
ENSCHIG00000012989	CRISP3	23:26707466-26729489	0.0141823333333333	0	7.51811915386255	0.0716151405137248	0.63873301564587
ENSCHIG00000006042	CDKN1A	23:38154930-38164294	104.602363666667	49.1236313333333	1.39727322680871	0.07169436698891	0.639059054250447
ENSCHIG00000019709	ENSCHIG00000019709	29:46522679-46525109	10.806675	4.218349	1.49216344222772	0.0718272221127221	0.639738944119784
ENSCHIG00000012445	ENSCHIG00000012445	21:68945373-68946925	0	0.308448	-6.40371231594892	0.0719531720128353	0.640652324077859
ENSCHIG00000010785	ARID1A	2:9497830-9565136	2.81550666666667	5.32930133333333	-0.805980529819126	0.072016539740038	0.640877021100028
ENSCHIG00000026938	SLC1A2	15:17002693-17158670	1.55173733333333	0.435696	2.24528479631491	0.0720953433684932	0.640877021100028
ENSCHIG00000017102	TTLL7	3:60926534-61098603	7.666024	13.9067093333333	-0.790945535777805	0.0721492557136911	0.641091834178948
ENSCHIG00000008329	ASB14	22:43756721-43769995	0.557703	5.341981	-3.30662530267762	0.0721664426363095	0.641091834178948
ENSCHIG00000018843	GRM3	4:86763665-86868467	0	0.00389533333333333	-7.78097481069045	0.07221515449295	0.641108532705084
XLOC_192821	XLOC_192821	LWLT01007912.1:805-11499	0.0405436666666667	0.265018333333333	-2.59771327337201	0.0722888168295592	0.641442944628848
ENSCHIG00000022610	TTC19	19:33061904-33153590	8.62257	4.60808533333333	0.932124979319028	0.0726150221222199	0.64382341019568
ENSCHIG00000016330	OGN	8:83785578-83805478	24.5992993333333	13.31884	1.0504448110052	0.0728356673967506	0.645570649937079
ENSCHIG00000019697	GRID2IP	25:39222441-39253672	0.0167443333333333	0.000912333333333333	4.22601845932589	0.0729247543722733	0.646060368352756
ENSCHIG00000017615	VPS37B	17:18525381-18584934	3.31228866666667	1.85788	0.910529623602877	0.0729381131004919	0.646060368352756
ENSCHIG00000019324	SLC34A1	7:71721177-71733951	0.027641	0	7.67032523499496	0.0730725901951012	0.646415007092626
ENSCHIG00000018082	TMEM222	2:10012882-10024179	7.10241433333333	3.955809	1.02495327288961	0.073200995854559	0.646742002332467
ENSCHIG00000019326	PRTFDC1	13:25042715-25150079	4.87583333333333	2.533611	1.00956423127238	0.073211159245893	0.646742002332467
ENSCHIG00000014199	CLEC16A	25:9506844-9741139	6.31502933333333	3.87638866666667	0.824606520588277	0.0732276638018425	0.646742002332467
ENSCHIG00000013329	ENSCHIG00000013329	11:31855773-32321677	0.359307	0.213220333333333	0.964459582162172	0.0732628197433508	0.64684383803715
ENSCHIG00000019161	ANGPT2	27:39010349-39065223	3.828575	2.39043966666667	0.829188407732685	0.0733381105971014	0.646979635947028
ENSCHIG00000001919	NUBP1	25:9327609-9345639	9.152642	5.59904166666667	0.921318090586916	0.0733437118813355	0.646979635947028
ENSCHIG00000011780	HSD17B11	6:102675521-102722176	3.24445833333333	7.95480166666667	-1.22958388887775	0.0733677263818488	0.646979635947028
ENSCHIG00000019433	ENSCHIG00000019433	6:89477071-89482841	0.0923773333333333	0	7.38990144081015	0.0733763060990252	0.646979635947028
ENSCHIG00000020815	LIPE	18:51723435-51799628	2.606206	7.7621	-1.30810302018832	0.0733963530169644	0.646979635947028
ENSCHIG00000018786	RRAGB	LWLT01000021.1:25165489-25206339	1.89440133333333	1.017134	1.13162621350984	0.0736482687047682	0.648573801501399
ENSCHIG00000017350	RHEB	4:5807713-5862281	29.7288253333333	19.6449633333333	0.787556882063625	0.073787261338073	0.649588883657589
ENSCHIG00000016104	ENSCHIG00000016104	24:382385-395223	0.086974	0.466573666666667	-2.26221467981749	0.073845027610047	0.649888463817254
ENSCHIG00000021644	CORO1A	25:26040530-26048015	0.754490333333333	2.54691133333333	-1.6512219309387	0.0739832664399356	0.650577189823688
ENSCHIG00000017425	NIM1K	20:31445419-31471073	0.123747	0.506921666666667	-1.83900906848039	0.0739993654858159	0.650577189823688
ENSCHIG00000009728	STAT1	2:56431620-56473688	20.7587216666667	39.1546296666667	-0.809857454798682	0.0740299411008214	0.650577189823688
ENSCHIG00000013860	LCK	2:14416853-14441869	0.124176666666667	0.467311333333333	-1.78760903924828	0.074042095163834	0.650577189823688
ENSCHIG00000021123	ENSCHIG00000021123	13:43192447-43209972	0.018368	0	7.64532058821212	0.0741054958153458	0.650594463472433
ENSCHIG00000016145	NPTX2	25:38370761-38382921	1.745103	0.435232333333333	2.22702183591992	0.0741154886464201	0.650594463472433
ENSCHIG00000012651	SMAD6	10:87654942-87729622	1.59743766666667	0.984360666666667	0.869898576442568	0.0741203239281601	0.650594463472433
ENSCHIG00000012620	OLFM4	12:75859727-75884319	0.0224056666666667	0	7.64532111801052	0.0741391112178674	0.650594463472433
ENSCHIG00000015323	ENSCHIG00000015323	6:85392478-85415710	0	0.016175	-7.6257544771046	0.0741958212558537	0.650883495727016
ENSCHIG00000019540	SLC39A4	14:81411083-81415364	0.099723	0.005527	4.08009122454316	0.0742750584417333	0.651330057524805
ENSCHIG00000025628	PINK1	2:3963398-3979454	52.867607	96.935239	-0.74176778586676	0.0742943047463372	0.651330057524805
ENSCHIG00000027152	RBP2	1:129156418-129190912	0.00950233333333333	0	7.47184469740142	0.0744017196555368	0.651438782661675
ENSCHIG00000021304	CYP4V2	27:29296824-29312793	1.671509	4.56731566666667	-1.29848370459959	0.0744118721305708	0.651438782661675
ENSCHIG00000007261	ENSCHIG00000007261	11:37823894-37853744	19.55553	12.732474	0.822729088921118	0.0744874096569669	0.651770785873473
ENSCHIG00000024545	AKAP1	19:7545153-7575679	31.614748	20.303684	0.843863433746613	0.0745438846349538	0.65205655508639
ENSCHIG00000012663	MYOT	7:61139238-61157917	479.908946	303.252609333333	0.807040043701868	0.0745963081379116	0.652299574981551
ENSCHIG00000022111	MITF	22:31527873-31755428	16.7661563333333	34.950178	-0.87262047036932	0.0746525022047862	0.652299574981551
ENSCHIG00000021024	CAPG	11:49108381-49126514	2.60688866666667	7.804613	-1.44909148018172	0.0746682640034647	0.652299574981551
ENSCHIG00000003835	WDR78	3:42418992-42524459	0.096066	0.0294476666666667	1.93173147592756	0.0747066374300347	0.652299574981551
ENSCHIG00000023756	PLIN3	7:91234786-91252499	9.430263	5.97122233333333	0.865743896027118	0.0747179899369301	0.652299574981551
ENSCHIG00000012870	ANKS6	8:63443196-63496027	0.561082333333333	1.285441	-1.11129351219496	0.0747806145114892	0.652299574981551
ENSCHIG00000023449	INCENP	29:40954549-40979672	1.060192	2.49423366666667	-1.13550167390693	0.0748487923294927	0.652299574981551
ENSCHIG00000012128	ENSCHIG00000012128	21:58140949-58145801	0.0195683333333333	0.310001666666667	-3.78336557906369	0.0748544391780914	0.652299574981551
ENSCHIG00000008913	ATP8A2	12:52884172-53353891	0.109927666666667	0.327028	-1.88323260928356	0.0748584398414272	0.652299574981551
ENSCHIG00000017127	MYH6	10:79895134-79925120	35.5849106666667	18.225029	1.01958422161131	0.0748981328621814	0.652299574981551
ENSCHIG00000022359	TSPAN5	6:26553732-26593328	3.34957	1.35665233333333	1.34771453350904	0.0749117992365717	0.652299574981551
ENSCHIG00000026733	ENSCHIG00000026733	19:29203162-29225276	1757.88260933333	4687.92350266667	-1.15399055913552	0.0749397807299886	0.652299574981551
ENSCHIG00000021637	PCSK2	13:37222700-37263108	0.00779066666666667	0	7.61987203573249	0.0749773237366256	0.652299574981551
ENSCHIG00000000894	PLAGL1	9:68406335-68463133	8.06370266666667	4.75164433333333	0.891710765456078	0.0750348823130888	0.65236171670926
XLOC_022060	XLOC_022060	11:92053861-92057916	0.140378	0.011269	3.64997907869674	0.0750640939423401	0.65236171670926
ENSCHIG00000022004	APOE	18:53692510-53698949	9.70875833333333	24.1618886666667	-1.12263881648482	0.0751397695262215	0.65236171670926
ENSCHIG00000016575	ENSCHIG00000016575	25:17182077-17238321	0	0.006583	-7.60770192791472	0.0751526153549445	0.65236171670926
ENSCHIG00000016453	SYNE1	9:76398642-76808876	6.765883	12.393072	-0.753449083564646	0.0751710320419933	0.65236171670926
ENSCHIG00000017521	ENSCHIG00000017521	19:55894911-55911999	0.0528823333333333	0.39212	-2.78682738232966	0.0751987639351272	0.65236171670926
ENSCHIG00000016990	GPR143	LWLT01000021.1:60720341-60771245	0.748807333333333	0.119414333333333	2.72156525896764	0.0752590926911785	0.65236171670926
ENSCHIG00000000110	MSS51	28:16213292-16216349	10.641542	29.1733196666667	-1.52509491634678	0.0752722260165483	0.65236171670926
ENSCHIG00000012449	SOCS7	19:38654621-38689734	5.80751266666667	11.8053176666667	-0.871380907300452	0.0752804790736749	0.65236171670926
ENSCHIG00000020553	LRRC43	17:18025800-18045621	0.012056	0	6.05069900876162	0.0752951362590313	0.65236171670926
ENSCHIG00000020722	EMC2	14:25967462-26218131	8.79614	5.81715	0.800120267093226	0.0753227557011471	0.65236171670926
ENSCHIG00000017048	SLC9A2	11:7202564-7292998	1.26117266666667	2.76561433333333	-0.975027328284898	0.0753453290610147	0.65236171670926
ENSCHIG00000008869	RGS8	16:62328369-62361385	0.0220236666666667	0.167065666666667	-2.42691815765844	0.0753487340168001	0.65236171670926
ENSCHIG00000008995	NTMT1	11:99502021-99504137	30.545236	16.9421623333333	1.08360671843376	0.0753650648289342	0.65236171670926
ENSCHIG00000013995	SUSD4	16:25183285-25316762	1.83322333333333	0.602944333333333	2.00087336596756	0.0753921101636008	0.652389565160944
ENSCHIG00000021530	RNASEL	16:62247654-62262178	0.887809	2.64675966666667	-1.53402971511482	0.0754909814892581	0.652456013587674
ENSCHIG00000017762	GABPB2	3:100441877-100519861	18.3626613333333	39.9649013333333	-0.97773725007386	0.0755013789107499	0.652456013587674
ENSCHIG00000026238	CHSY1	21:4512089-4591329	8.51892833333333	5.28355933333333	0.899409575220898	0.0755468283085433	0.652456013587674
ENSCHIG00000009527	RPH3AL	19:22123016-22240588	0.90895	1.775259	-0.854575472388266	0.0755656181635029	0.652456013587674
ENSCHIG00000014876	LRTM2	5:107163994-107190822	0.0524156666666667	0	6.20906137978535	0.0755666028374489	0.652456013587674
ENSCHIG00000016978	TMEM143	18:56067711-56094283	2.67036233333333	5.87821566666667	-1.14500508777773	0.0755981937315009	0.65252299690251
ENSCHIG00000012829	PSMB8	23:41507085-41510217	12.4258786666667	27.4792953333333	-1.06914235417914	0.0756502906439472	0.652766879149269
ENSCHIG00000020785	TTF2	3:94363158-94413610	0.766301	1.66599066666667	-0.99537271802281	0.075691257811846	0.65291460227805
XLOC_093633	XLOC_093633	22:51352253-51382793	0.49986	0.174950666666667	1.65852363636647	0.0757490164599897	0.653207030443483
ENSCHIG00000011067	CELA1	5:28141141-28155496	0	0.0356456666666667	-7.58226641326228	0.0759103072429679	0.653843544304979
XLOC_181486	XLOC_181486	LWLT01000021.1:59749313-59797395	0.838258	0.259038666666667	1.8154307741883	0.0759360054107339	0.653843544304979
ENSCHIG00000021607	LOXL1	21:34104104-34128343	8.82473233333333	5.40178	0.854603020296061	0.0759768220586702	0.653843544304979
ENSCHIG00000020852	ENSCHIG00000020852	7:103788654-103802433	4.76230433333333	9.58472266666667	-0.854348017233984	0.0760128351386855	0.653843544304979
ENSCHIG00000014751	ENSCHIG00000014751	2:2633730-2638545	31.9249163333333	19.800702	0.911007832571921	0.0760278530366652	0.653843544304979
ENSCHIG00000009725	BICC1	28:31206339-31553738	9.04925	5.91925333333333	0.818880658354657	0.0760377605123289	0.653843544304979
ENSCHIG00000025030	AKR1D1	4:18587381-18636056	0	0.007494	-7.58942066165818	0.0760974607869146	0.654151453339069
ENSCHIG00000026720	TTPA	14:53987836-54055142	0.100407333333333	0.756681333333333	-2.71054691041257	0.0762023859139863	0.654760523736566
ENSCHIG00000002829	ARHGAP10	17:60490156-60864957	35.9591246666667	24.2497246666667	0.789477577594813	0.0763119027141634	0.655209909928403
ENSCHIG00000018900	SHISA3	6:61787615-61793602	4.02166633333333	1.51635566666667	1.60963716439532	0.0763163155250986	0.655209909928403
ENSCHIG00000019602	APH1B	10:56342160-56379870	0.804819	1.781037	-1.05178796317823	0.0764689390597705	0.655236883800297
ENSCHIG00000013587	SNTN	22:37740067-37753854	0.023308	0	7.3243360046211	0.0765368969609615	0.655236883800297
ENSCHIG00000025467	ENSCHIG00000025467	5:99086306-99102319	0.0200593333333333	0	7.32433596006019	0.0765393706624125	0.655236883800297
ENSCHIG00000023741	ARMC3	13:23359075-23441618	0.00384766666666667	0	7.32433580962694	0.076547722295864	0.655236883800297
ENSCHIG00000012539	LNPEP	7:14135009-14231518	45.3752263333333	31.133032	0.789525294097077	0.0765558663331479	0.655236883800297
ENSCHIG00000004933	SULT1B1	6:85773260-85796855	0.013617	0	7.32433548037202	0.0765660051706268	0.655236883800297
ENSCHIG00000014128	ESRP1	14:12539520-12598595	0.00558633333333333	0	7.32433537777786	0.076571703020126	0.655236883800297
ENSCHIG00000024650	LSM3	22:57935628-57990492	6.794948	3.82432933333333	0.955663414636989	0.0766643406555263	0.655236883800297
ENSCHIG00000027160	CCDC146	4:76269177-76385326	1.60586166666667	3.77760133333333	-1.21220899287141	0.0766739239622717	0.655236883800297
ENSCHIG00000017008	EN2	4:2659397-2667073	0.218105	0.0251886666666667	3.35890730522549	0.0766857687252374	0.655236883800297
ENSCHIG00000024683	ITIH3	22:47988104-48001693	0.001968	0.053044	-4.10860395929012	0.0767276328213254	0.655236883800297
ENSCHIG00000026165	CEBPB	13:77738770-77799439	71.1983926666667	147.687888	-0.791258026549205	0.0767697524995606	0.655236883800297
ENSCHIG00000023922	SLC25A15	12:64836763-64892713	5.267166	2.76591733333333	1.25478648959608	0.0767771327594151	0.655236883800297
ENSCHIG00000016163	ENSCHIG00000016163	5:112037746-112044633	0.0420143333333333	0	7.39952698325729	0.0768218596057686	0.655236883800297
ENSCHIG00000025475	ENSCHIG00000025475	15:31930395-31933366	0.000690666666666667	0.0974106666666667	-5.1172744153348	0.0768796431998537	0.655236883800297
ENSCHIG00000027055	ADAMTS2	7:106531946-106789840	22.6848953333333	12.5827136666667	1.04483110751394	0.076890158505349	0.655236883800297
ENSCHIG00000011774	MYO1A	5:55707842-55730404	0.005054	0	6.01319513181867	0.0768937186944657	0.655236883800297
XLOC_188675	XLOC_188675	LWLT01000191.1:1405-50353	1.38078166666667	0.683393	1.10446413451265	0.0769181994644362	0.655236883800297
ENSCHIG00000025288	RAB15	10:26026682-26050485	2.985444	1.35361333333333	1.22224598778961	0.0769570810649721	0.655236883800297
ENSCHIG00000023632	CIT	17:15502505-15672548	0.207992333333333	0.707704333333333	-1.59401209514659	0.0769633500418576	0.655236883800297
ENSCHIG00000019574	SPINT2	18:48977927-49004670	82.3397266666667	52.8029833333333	0.877097035935056	0.0769930999082842	0.655236883800297
ENSCHIG00000021822	DOK2	8:68892755-68900970	0.222013666666667	1.14430033333333	-2.22850797508151	0.0769992511178786	0.655236883800297
ENSCHIG00000021131	VPS13C	10:54902081-55081678	6.28586233333333	13.092895	-0.99955841657537	0.0770558891305444	0.655283364223983
ENSCHIG00000010874	ARHGAP5	21:41938603-41996312	28.7741756666667	19.5422916666667	0.745902264335818	0.0770668188319963	0.655283364223983
ENSCHIG00000020011	DDX31	11:102107422-102183727	18.080754	11.9562543333333	0.805037664996312	0.077133446217629	0.655456448629109
ENSCHIG00000012228	SH2D1B	3:113072035-113098474	0.0397603333333333	0.878971666666667	-4.42451334068934	0.0771350552424482	0.655456448629109
ENSCHIG00000023197	PODXL2	LWLT01000136.1:47408-88061	1.27778033333333	0.477564	1.77622711653799	0.0772406209901349	0.655913033485756
ENSCHIG00000013565	CLEC4E	5:99584321-99596508	0.169217	1.889138	-3.16306456178039	0.0773184884409735	0.655913033485756
ENSCHIG00000021403	KIF16B	13:9890011-10190173	5.142262	3.476541	0.763834560063653	0.0773302091818926	0.655913033485756
ENSCHIG00000013839	PLIN2	8:24994420-25002070	12.0142726666667	39.676704	-1.4745208112046	0.0773771031748994	0.655913033485756
ENSCHIG00000026177	ERLIN2	27:12645853-12660332	15.847258	10.3576383333333	0.782495493723561	0.0773804411468276	0.655913033485756
ENSCHIG00000009052	SLC16A14	2:17627548-17649884	3.14760666666667	1.478392	1.1417336783464	0.0775770335751318	0.656766110777221
ENSCHIG00000018565	ENSCHIG00000018565	8:92666781-92669997	1.04219366666667	0.036056	4.90893707376703	0.0776183827748012	0.656913045437799
ENSCHIG00000003466	ENSCHIG00000003466	10:31865719-31887764	0.027987	0	7.37459195465088	0.0778785994377388	0.658392705456732
ENSCHIG00000021961	CSRNP1	22:12328476-12333255	16.9656193333333	7.226516	1.50801338701342	0.0779197270936599	0.658445743239912
ENSCHIG00000021038	DCAF8	3:110466402-110490905	26.3402603333333	49.6238173333333	-0.784703801506227	0.0779927816257805	0.658751400636422
ENSCHIG00000004216	DRD2	15:58322506-58393525	0	0.005132	-7.62109962915222	0.0780076281372695	0.658751400636422
ENSCHIG00000025692	ABI3	19:36993723-37002553	0.655028666666667	2.16845633333333	-1.56119458321051	0.0780280796327081	0.658751400636422
ENSCHIG00000012254	STAU2	14:45041071-45358413	6.70414666666667	4.45032	0.77894789577469	0.0780838007000737	0.659011172542335
ENSCHIG00000020073	LRWD1	25:35492963-35499411	12.9589596666667	7.22671033333333	1.03129376804332	0.0781069891120887	0.659011172542335
[truncated: 16,085 more rows]
