# Supplementary material for: Transcriptome analysis of mRNA and miRNA in the development of LeiZhou goat muscles
Source: Sci Rep. 2024 Apr 29;14:9858. doi: 10.1038/s41598-024-60521-9 (PMC11058254; doi:10.1038/s41598-024-60521-9)
Supplement: Supplementary file 5 — Supplementary Information 5. [file 41598_2024_60521_MOESM5_ESM.xls]

ENSCHIG00000013176		OR2AP1
ENSCHIG00000021307		RCAN1
