# Supplementary material for: Transcriptome analysis of mRNA and miRNA in the development of LeiZhou goat muscles
Source: Sci Rep. 2024 Apr 29;14:9858. doi: 10.1038/s41598-024-60521-9 (PMC11058254; doi:10.1038/s41598-024-60521-9)
Supplement: Supplementary file 6 — Supplementary Information 6. [file 41598_2024_60521_MOESM6_ESM.xls]

GO_accession	Description	Term_type	Over_represented_pValue	Corrected_pValue	CAD_item	CAD_list	Bg_item	Bg_list	Gene_names
GO:0005840	ribosome	cellular_component	4.65E-27	4.29E-23	59	809	461	19425	ENSCHIG00000012342,ENSCHIG00000013743,ENSCHIG00000027213,ENSCHIG00000013243,ENSCHIG00000022493,ENSCHIG00000025454,ENSCHIG00000021720,ENSCHIG00000004461,ENSCHIG00000014599,ENSCHIG00000014444,ENSCHIG00000014944,ENSCHIG00000024561,ENSCHIG00000011099,ENSCHIG00000025646,ENSCHIG00000018150,ENSCHIG00000025943,ENSCHIG00000009985,ENSCHIG00000026929,ENSCHIG00000023850,ENSCHIG00000011677,ENSCHIG00000012421,…
GO:0003735	structural constituent of ribosome	molecular_function	1.08E-26	4.97E-23	58	809	454	19425	ENSCHIG00000021757,ENSCHIG00000023292,ENSCHIG00000021732,ENSCHIG00000025263,ENSCHIG00000024160,ENSCHIG00000012421,ENSCHIG00000018150,ENSCHIG00000025646,ENSCHIG00000026929,ENSCHIG00000009985,ENSCHIG00000025943,ENSCHIG00000023850,ENSCHIG00000011677,ENSCHIG00000014599,ENSCHIG00000014444,ENSCHIG00000024561,ENSCHIG00000014944,ENSCHIG00000011099,ENSCHIG00000021720,ENSCHIG00000009931,ENSCHIG00000004461,…
GO:0030529	ribonucleoprotein complex	cellular_component	1.86E-23	5.72E-20	64	809	570	19425	ENSCHIG00000017451,ENSCHIG00000010409,ENSCHIG00000000315,ENSCHIG00000015166,ENSCHIG00000009267,ENSCHIG00000013811,ENSCHIG00000019403,ENSCHIG00000015380,ENSCHIG00000010348,ENSCHIG00000016445,ENSCHIG00000024085,ENSCHIG00000025389,ENSCHIG00000019536,ENSCHIG00000015368,ENSCHIG00000025233,ENSCHIG00000016945,ENSCHIG00000015149,ENSCHIG00000026089,ENSCHIG00000019558,ENSCHIG00000016076,ENSCHIG00000011028,…
GO:0006412	translation	biological_process	9.49E-22	2.19E-18	67	809	615	19425	ENSCHIG00000004339,ENSCHIG00000025263,ENSCHIG00000021757,ENSCHIG00000022582,ENSCHIG00000013243,ENSCHIG00000027213,ENSCHIG00000022493,ENSCHIG00000004461,ENSCHIG00000014944,ENSCHIG00000024561,ENSCHIG00000009985,ENSCHIG00000025646,ENSCHIG00000011261,ENSCHIG00000019087,ENSCHIG00000017184,ENSCHIG00000012469,ENSCHIG00000014348,ENSCHIG00000026794,ENSCHIG00000020368,ENSCHIG00000020543,ENSCHIG00000023211,…
GO:0005198	structural molecule activity	molecular_function	4.10E-20	7.56E-17	73	809	722	19425	ENSCHIG00000008821,ENSCHIG00000025263,ENSCHIG00000009616,ENSCHIG00000021757,ENSCHIG00000000415,ENSCHIG00000027213,ENSCHIG00000013243,ENSCHIG00000025629,ENSCHIG00000022493,ENSCHIG00000009931,ENSCHIG00000004461,ENSCHIG00000014944,ENSCHIG00000024561,ENSCHIG00000009985,ENSCHIG00000025646,ENSCHIG00000011261,ENSCHIG00000016711,ENSCHIG00000017184,ENSCHIG00000025768,ENSCHIG00000012469,ENSCHIG00000019328,…
GO:0043228	non-membrane-bounded organelle	cellular_component	1.54E-15	2.03E-12	106	809	1363	19425	ENSCHIG00000016711,ENSCHIG00000019879,ENSCHIG00000026408,ENSCHIG00000011261,ENSCHIG00000025768,ENSCHIG00000012469,ENSCHIG00000011401,ENSCHIG00000020512,XLOC_098245,ENSCHIG00000002921,ENSCHIG00000017184,ENSCHIG00000011284,ENSCHIG00000023211,ENSCHIG00000020543,ENSCHIG00000009070,ENSCHIG00000020368,ENSCHIG00000014348,ENSCHIG00000025239,ENSCHIG00000000171,ENSCHIG00000023561,ENSCHIG00000025263,ENSCHIG…
GO:0043232	intracellular non-membrane-bounded organelle	cellular_component	1.54E-15	2.03E-12	106	809	1363	19425	ENSCHIG00000025239,ENSCHIG00000000171,ENSCHIG00000023561,ENSCHIG00000011284,ENSCHIG00000023211,ENSCHIG00000020543,ENSCHIG00000009070,ENSCHIG00000020368,ENSCHIG00000014348,ENSCHIG00000012469,ENSCHIG00000025768,ENSCHIG00000011401,ENSCHIG00000020512,XLOC_098245,ENSCHIG00000002921,ENSCHIG00000017184,ENSCHIG00000016711,ENSCHIG00000019879,ENSCHIG00000026408,ENSCHIG00000011261,ENSCHIG00000009985,ENSCHIG…
GO:0044444	cytoplasmic part	cellular_component	5.13E-10	5.38E-07	114	809	1790	19425	ENSCHIG00000024085,ENSCHIG00000016445,ENSCHIG00000010348,ENSCHIG00000016945,ENSCHIG00000025233,ENSCHIG00000025742,ENSCHIG00000015368,ENSCHIG00000019536,ENSCHIG00000008236,ENSCHIG00000016775,ENSCHIG00000025389,ENSCHIG00000016076,ENSCHIG00000019558,ENSCHIG00000015149,ENSCHIG00000026089,ENSCHIG00000025949,ENSCHIG00000025056,ENSCHIG00000001441,ENSCHIG00000011028,ENSCHIG00000025565,ENSCHIG00000012490,…
GO:0044391	ribosomal subunit	cellular_component	5.25E-10	5.38E-07	16	809	96	19425	ENSCHIG00000014944,ENSCHIG00000025943,ENSCHIG00000009985,ENSCHIG00000018150,ENSCHIG00000011677,ENSCHIG00000012342,ENSCHIG00000023211,ENSCHIG00000017184,ENSCHIG00000021732,ENSCHIG00000025056,ENSCHIG00000026089,ENSCHIG00000019536,ENSCHIG00000025233,ENSCHIG00000016945,ENSCHIG00000016445,ENSCHIG00000024085
GO:0044267	cellular protein metabolic process	biological_process	2.51E-08	2.32E-05	147	809	2282	19425	ENSCHIG00000022849,ENSCHIG00000004339,ENSCHIG00000008011,ENSCHIG00000023873,ENSCHIG00000024404,ENSCHIG00000010390,ENSCHIG00000022582,ENSCHIG00000025628,ENSCHIG00000004461,ENSCHIG00000013243,ENSCHIG00000009985,ENSCHIG00000007155,ENSCHIG00000024561,ENSCHIG00000014944,ENSCHIG00000019087,ENSCHIG00000017184,ENSCHIG00000015913,ENSCHIG00000018867,ENSCHIG00000017557,ENSCHIG00000007982,ENSCHIG00000013899,…
GO:0005737	cytoplasm	cellular_component	4.47E-08	3.75E-05	138	809	2372	19425	ENSCHIG00000012095,ENSCHIG00000022493,ENSCHIG00000027213,ENSCHIG00000011101,ENSCHIG00000019167,ENSCHIG00000021364,ENSCHIG00000010679,ENSCHIG00000025646,ENSCHIG00000026838,ENSCHIG00000026758,ENSCHIG00000025263,ENSCHIG00000022254,ENSCHIG00000014493,ENSCHIG00000017651,ENSCHIG00000021757,ENSCHIG00000020694,ENSCHIG00000014348,ENSCHIG00000023211,ENSCHIG00000020543,ENSCHIG00000023561,ENSCHIG00000011578,…
GO:0044724	single-organism carbohydrate catabolic process	biological_process	4.96E-08	3.82E-05	13	809	48	19425	ENSCHIG00000006614,ENSCHIG00000024129,ENSCHIG00000016122,ENSCHIG00000008960,ENSCHIG00000016056,ENSCHIG00000025820,ENSCHIG00000022516,ENSCHIG00000013515,ENSCHIG00000005138,ENSCHIG00000015001,ENSCHIG00000009440,ENSCHIG00000016031,ENSCHIG00000000397
GO:0006096	glycolysis	biological_process	6.23E-08	4.42E-05	11	809	34	19425	ENSCHIG00000016122,ENSCHIG00000022516,ENSCHIG00000005138,ENSCHIG00000013515,ENSCHIG00000015001,ENSCHIG00000016056,ENSCHIG00000008960,ENSCHIG00000025820,ENSCHIG00000000397,ENSCHIG00000016031,ENSCHIG00000009440
GO:0016052	carbohydrate catabolic process	biological_process	8.55E-08	5.63E-05	13	809	50	19425	ENSCHIG00000006614,ENSCHIG00000024129,ENSCHIG00000016122,ENSCHIG00000025820,ENSCHIG00000016056,ENSCHIG00000008960,ENSCHIG00000005138,ENSCHIG00000022516,ENSCHIG00000015001,ENSCHIG00000013515,ENSCHIG00000009440,ENSCHIG00000016031,ENSCHIG00000000397
GO:0015935	small ribosomal subunit	cellular_component	1.40E-07	8.62E-05	9	809	36	19425	ENSCHIG00000012342,ENSCHIG00000019536,ENSCHIG00000016445,ENSCHIG00000024085,ENSCHIG00000023211,ENSCHIG00000014944,ENSCHIG00000017184,ENSCHIG00000009985,ENSCHIG00000026089
GO:0019538	protein metabolic process	biological_process	2.35E-07	0.00013579	171	809	2818	19425	ENSCHIG00000009981,ENSCHIG00000023341,ENSCHIG00000025943,ENSCHIG00000011099,ENSCHIG00000017482,ENSCHIG00000022211,ENSCHIG00000010964,ENSCHIG00000014599,ENSCHIG00000010319,ENSCHIG00000021720,ENSCHIG00000016465,ENSCHIG00000025454,ENSCHIG00000012027,ENSCHIG00000017337,ENSCHIG00000019302,ENSCHIG00000013743,ENSCHIG00000012342,ENSCHIG00000025791,ENSCHIG00000023292,ENSCHIG00000019381,ENSCHIG00000012238,…
GO:0006091	generation of precursor metabolites and energy	biological_process	3.55E-07	0.00019241	27	809	246	19425	ENSCHIG00000017550,ENSCHIG00000015001,ENSCHIG00000008960,ENSCHIG00000025820,ENSCHIG00000016031,ENSCHIG00000009440,ENSCHIG00000024129,ENSCHIG00000021783,ENSCHIG00000006614,ENSCHIG00000017276,ENSCHIG00000006876,ENSCHIG00000027234,XLOC_154928,ENSCHIG00000025853,ENSCHIG00000022516,ENSCHIG00000013515,ENSCHIG00000020968,ENSCHIG00000005138,ENSCHIG00000000035,ENSCHIG00000016056,ENSCHIG00000019646,ENSCHIG…
GO:0006006	glucose metabolic process	biological_process	6.83E-07	0.00035003	13	809	60	19425	ENSCHIG00000009440,ENSCHIG00000016031,ENSCHIG00000000397,ENSCHIG00000025820,ENSCHIG00000016056,ENSCHIG00000008960,ENSCHIG00000022516,ENSCHIG00000005138,ENSCHIG00000015001,ENSCHIG00000013515,ENSCHIG00000020968,ENSCHIG00000016122,ENSCHIG00000006614
GO:0006007	glucose catabolic process	biological_process	9.27E-07	0.00045037	11	809	43	19425	ENSCHIG00000016122,ENSCHIG00000025820,ENSCHIG00000008960,ENSCHIG00000016056,ENSCHIG00000005138,ENSCHIG00000022516,ENSCHIG00000013515,ENSCHIG00000015001,ENSCHIG00000009440,ENSCHIG00000016031,ENSCHIG00000000397
GO:0019320	hexose catabolic process	biological_process	1.17E-06	0.00053863	11	809	44	19425	ENSCHIG00000022516,ENSCHIG00000005138,ENSCHIG00000013515,ENSCHIG00000015001,ENSCHIG00000025820,ENSCHIG00000008960,ENSCHIG00000016056,ENSCHIG00000016031,ENSCHIG00000000397,ENSCHIG00000009440,ENSCHIG00000016122
GO:0046365	monosaccharide catabolic process	biological_process	1.64E-06	0.00072172	11	809	45	19425	ENSCHIG00000016122,ENSCHIG00000000397,ENSCHIG00000016031,ENSCHIG00000009440,ENSCHIG00000022516,ENSCHIG00000005138,ENSCHIG00000013515,ENSCHIG00000015001,ENSCHIG00000008960,ENSCHIG00000016056,ENSCHIG00000025820
GO:0005344	oxygen transporter activity	molecular_function	0.000001985	0.00076308	6	809	18	19425	ENSCHIG00000019220,ENSCHIG00000024771,ENSCHIG00000024184,ENSCHIG00000023338,ENSCHIG00000008000,ENSCHIG00000017796
GO:0015669	gas transport	biological_process	0.000001985	0.00076308	6	809	18	19425	ENSCHIG00000024184,ENSCHIG00000024771,ENSCHIG00000023338,ENSCHIG00000008000,ENSCHIG00000019220,ENSCHIG00000017796
GO:0015671	oxygen transport	biological_process	0.000001985	0.00076308	6	809	18	19425	ENSCHIG00000017796,ENSCHIG00000019220,ENSCHIG00000024184,ENSCHIG00000023338,ENSCHIG00000024771,ENSCHIG00000008000
GO:0032991	macromolecular complex	cellular_component	2.58E-06	0.00095328	126	809	2343	19425	ENSCHIG00000016945,ENSCHIG00000025233,ENSCHIG00000025742,ENSCHIG00000015368,ENSCHIG00000019536,ENSCHIG00000025389,ENSCHIG00000024085,ENSCHIG00000016445,ENSCHIG00000010348,ENSCHIG00000025949,ENSCHIG00000001441,ENSCHIG00000025056,ENSCHIG00000011028,ENSCHIG00000025565,ENSCHIG00000020411,ENSCHIG00000016076,ENSCHIG00000008651,ENSCHIG00000019558,ENSCHIG00000023303,ENSCHIG00000015149,ENSCHIG00000026089,…
GO:0019318	hexose metabolic process	biological_process	7.56E-06	0.0026828	15	809	91	19425	ENSCHIG00000025820,ENSCHIG00000008960,ENSCHIG00000016056,ENSCHIG00000022516,ENSCHIG00000013515,ENSCHIG00000005138,ENSCHIG00000020968,ENSCHIG00000015001,ENSCHIG00000009440,ENSCHIG00000014616,ENSCHIG00000000397,ENSCHIG00000016031,ENSCHIG00000006614,ENSCHIG00000015168,ENSCHIG00000016122
GO:0005833	hemoglobin complex	cellular_component	8.67E-06	0.0029615	5	809	15	19425	ENSCHIG00000017796,ENSCHIG00000024184,ENSCHIG00000024771,ENSCHIG00000023338,ENSCHIG00000019220
GO:0019825	oxygen binding	molecular_function	0.000014269	0.0047016	6	809	21	19425	ENSCHIG00000019220,ENSCHIG00000024184,ENSCHIG00000008000,ENSCHIG00000023338,ENSCHIG00000024771,ENSCHIG00000017796
GO:0005996	monosaccharide metabolic process	biological_process	0.000017319	0.0055099	15	809	96	19425	ENSCHIG00000016122,ENSCHIG00000015168,ENSCHIG00000006614,ENSCHIG00000000397,ENSCHIG00000016031,ENSCHIG00000009440,ENSCHIG00000014616,ENSCHIG00000022516,ENSCHIG00000005138,ENSCHIG00000013515,ENSCHIG00000015001,ENSCHIG00000020968,ENSCHIG00000008960,ENSCHIG00000016056,ENSCHIG00000025820
GO:0019843	rRNA binding	molecular_function	0.000020563	0.0063238	7	809	34	19425	ENSCHIG00000015380,ENSCHIG00000014444,ENSCHIG00000025949,ENSCHIG00000011028,ENSCHIG00000010348,ENSCHIG00000024085,ENSCHIG00000023292
GO:0005977	glycogen metabolic process	biological_process	0.000069475	0.019424	6	809	16	19425	ENSCHIG00000015267,ENSCHIG00000006614,ENSCHIG00000021783,ENSCHIG00000024129,ENSCHIG00000017550,ENSCHIG00000020968
GO:0006073	cellular glucan metabolic process	biological_process	0.000069475	0.019424	6	809	16	19425	ENSCHIG00000015267,ENSCHIG00000006614,ENSCHIG00000021783,ENSCHIG00000017550,ENSCHIG00000024129,ENSCHIG00000020968
GO:0044042	glucan metabolic process	biological_process	0.000069475	0.019424	6	809	16	19425	ENSCHIG00000015267,ENSCHIG00000024129,ENSCHIG00000017550,ENSCHIG00000020968,ENSCHIG00000021783,ENSCHIG00000006614
GO:0055114	oxidation-reduction process	biological_process	0.000079476	0.021462	59	809	855	19425	ENSCHIG00000008988,ENSCHIG00000000006,ENSCHIG00000018618,ENSCHIG00000019646,ENSCHIG00000015607,ENSCHIG00000025853,ENSCHIG00000000035,ENSCHIG00000020694,ENSCHIG00000000032,ENSCHIG00000018372,ENSCHIG00000012276,ENSCHIG00000019193,ENSCHIG00000025612,ENSCHIG00000017631,ENSCHIG00000008960,ENSCHIG00000005111,ENSCHIG00000017550,ENSCHIG00000024907,ENSCHIG00000004597,ENSCHIG00000017958,ENSCHIG00000017124,…
GO:0043209	myelin sheath	cellular_component	0.000081419	0.021462	3	809	3	19425	ENSCHIG00000017466,ENSCHIG00000015921,ENSCHIG00000019328
GO:0006112	energy reserve metabolic process	biological_process	0.00017968	0.044959	6	809	20	19425	ENSCHIG00000015267,ENSCHIG00000006614,ENSCHIG00000021783,ENSCHIG00000024129,ENSCHIG00000020968,ENSCHIG00000017550
GO:0044264	cellular polysaccharide metabolic process	biological_process	0.0001803	0.044959	6	809	19	19425	ENSCHIG00000015267,ENSCHIG00000006614,ENSCHIG00000021783,ENSCHIG00000024129,ENSCHIG00000017550,ENSCHIG00000020968
GO:0044445	cytosolic part	cellular_component	0.00018793	0.045627	9	809	77	19425	ENSCHIG00000026089,ENSCHIG00000023338,ENSCHIG00000024771,ENSCHIG00000024184,ENSCHIG00000017796,ENSCHIG00000016445,ENSCHIG00000019220,ENSCHIG00000016945,ENSCHIG00000025742
GO:0008652	cellular amino acid biosynthetic process	biological_process	0.00023212	0.05491	11	809	73	19425	ENSCHIG00000024098,ENSCHIG00000026809,ENSCHIG00000013950,ENSCHIG00000018423,ENSCHIG00000010679,ENSCHIG00000018578,ENSCHIG00000017651,ENSCHIG00000017801,ENSCHIG00000023475,ENSCHIG00000025428,ENSCHIG00000025125
GO:0005976	polysaccharide metabolic process	biological_process	0.00023823	0.054947	6	809	20	19425	ENSCHIG00000021783,ENSCHIG00000017550,ENSCHIG00000024129,ENSCHIG00000020968,ENSCHIG00000006614,ENSCHIG00000015267
GO:1901607	alpha-amino acid biosynthetic process	biological_process	0.00028927	0.065093	9	809	54	19425	ENSCHIG00000018423,ENSCHIG00000013950,ENSCHIG00000024098,ENSCHIG00000026809,ENSCHIG00000017801,ENSCHIG00000010679,ENSCHIG00000017651,ENSCHIG00000023475,ENSCHIG00000025428
GO:0015934	large ribosomal subunit	cellular_component	0.0003283	0.072117	7	809	60	19425	ENSCHIG00000021732,ENSCHIG00000016945,ENSCHIG00000025056,ENSCHIG00000025233,ENSCHIG00000011677,ENSCHIG00000018150,ENSCHIG00000025943
GO:1901566	organonitrogen compound biosynthetic process	biological_process	0.00044586	0.095662	26	809	313	19425	ENSCHIG00000022844,ENSCHIG00000024549,ENSCHIG00000015980,ENSCHIG00000003270,ENSCHIG00000023693,ENSCHIG00000018279,ENSCHIG00000017651,ENSCHIG00000021041,ENSCHIG00000023329,ENSCHIG00000011217,ENSCHIG00000018578,ENSCHIG00000026809,ENSCHIG00000013195,ENSCHIG00000015872,ENSCHIG00000023502,ENSCHIG00000025428,ENSCHIG00000025125,ENSCHIG00000014663,ENSCHIG00000023475,ENSCHIG00000011854,ENSCHIG00000010679,…
GO:0008655	pyrimidine-containing compound salvage	biological_process	0.00084499	0.16587	3	809	5	19425	ENSCHIG00000014663,ENSCHIG00000015194,ENSCHIG00000023693
GO:0010138	pyrimidine ribonucleotide salvage	biological_process	0.00084499	0.16587	3	809	5	19425	ENSCHIG00000015194,ENSCHIG00000014663,ENSCHIG00000023693
GO:0032262	pyrimidine nucleotide salvage	biological_process	0.00084499	0.16587	3	809	5	19425	ENSCHIG00000023693,ENSCHIG00000015194,ENSCHIG00000014663
GO:0044206	UMP salvage	biological_process	0.00084499	0.16587	3	809	5	19425	ENSCHIG00000015194,ENSCHIG00000014663,ENSCHIG00000023693
GO:0016491	oxidoreductase activity	molecular_function	0.00099411	0.18999	51	809	779	19425	ENSCHIG00000017096,ENSCHIG00000017124,ENSCHIG00000017958,ENSCHIG00000025391,ENSCHIG00000006876,ENSCHIG00000022629,ENSCHIG00000022901,ENSCHIG00000009947,ENSCHIG00000020031,ENSCHIG00000012276,ENSCHIG00000019193,ENSCHIG00000017631,ENSCHIG00000008960,ENSCHIG00000025612,ENSCHIG00000005111,ENSCHIG00000024907,ENSCHIG00000000032,ENSCHIG00000018372,ENSCHIG00000008988,ENSCHIG00000000006,ENSCHIG00000019646,…
GO:0045765	regulation of angiogenesis	biological_process	0.0010091	0.18999	6	809	26	19425	ENSCHIG00000014726,ENSCHIG00000017641,ENSCHIG00000019616,ENSCHIG00000012095,ENSCHIG00000018848,ENSCHIG00000016627
GO:0043173	nucleotide salvage	biological_process	0.0011215	0.20693	4	809	11	19425	ENSCHIG00000015980,ENSCHIG00000023693,ENSCHIG00000015194,ENSCHIG00000014663
GO:1901342	regulation of vasculature development	biological_process	0.0011666	0.21103	6	809	27	19425	ENSCHIG00000014726,ENSCHIG00000017641,ENSCHIG00000016627,ENSCHIG00000018848,ENSCHIG00000012095,ENSCHIG00000019616
GO:0009161	ribonucleoside monophosphate metabolic process	biological_process	0.00123	0.21823	7	809	38	19425	ENSCHIG00000015980,ENSCHIG00000011217,ENSCHIG00000022844,ENSCHIG00000018279,ENSCHIG00000023693,ENSCHIG00000015194,ENSCHIG00000014663
GO:0006563	L-serine metabolic process	biological_process	0.0012881	0.22422	3	809	6	19425	ENSCHIG00000010679,ENSCHIG00000018423,ENSCHIG00000023475
GO:0006334	nucleosome assembly	biological_process	0.0015393	0.25821	6	809	42	19425	ENSCHIG00000010817,ENSCHIG00000021891,ENSCHIG00000011284,ENSCHIG00000002921,ENSCHIG00000006387,ENSCHIG00000000171
GO:0031497	chromatin assembly	biological_process	0.0015393	0.25821	6	809	42	19425	ENSCHIG00000000171,ENSCHIG00000006387,ENSCHIG00000002921,ENSCHIG00000011284,ENSCHIG00000021891,ENSCHIG00000010817
GO:1901605	alpha-amino acid metabolic process	biological_process	0.0015682	0.25836	12	809	104	19425	ENSCHIG00000010679,ENSCHIG00000017651,ENSCHIG00000017801,ENSCHIG00000024098,ENSCHIG00000026809,ENSCHIG00000013950,ENSCHIG00000018423,ENSCHIG00000026231,ENSCHIG00000022844,ENSCHIG00000025428,ENSCHIG00000003270,ENSCHIG00000023475
GO:0005509	calcium ion binding	molecular_function	0.0016525	0.26747	43	809	536	19425	ENSCHIG00000023645,ENSCHIG00000020190,ENSCHIG00000026290,ENSCHIG00000021480,ENSCHIG00000013488,ENSCHIG00000021668,ENSCHIG00000006481,ENSCHIG00000020239,ENSCHIG00000021423,ENSCHIG00000011296,ENSCHIG00000021520,ENSCHIG00000016667,ENSCHIG00000018319,ENSCHIG00000017641,ENSCHIG00000018116,ENSCHIG00000014164,ENSCHIG00000017651,ENSCHIG00000023383,ENSCHIG00000016627,ENSCHIG00000015146,ENSCHIG00000024661,…
GO:0016868	intramolecular transferase activity, phosphotransferases	molecular_function	0.0018196	0.28729	4	809	12	19425	ENSCHIG00000005138,ENSCHIG00000015001,ENSCHIG00000025872,ENSCHIG00000018654
GO:0015980	energy derivation by oxidation of organic compounds	biological_process	0.0018372	0.28729	10	809	85	19425	ENSCHIG00000006876,ENSCHIG00000000032,ENSCHIG00000015267,ENSCHIG00000024129,ENSCHIG00000021783,ENSCHIG00000006614,ENSCHIG00000008988,ENSCHIG00000017550,ENSCHIG00000020968,ENSCHIG00000000035
GO:0034728	nucleosome organization	biological_process	0.0019556	0.29961	6	809	44	19425	ENSCHIG00000000171,ENSCHIG00000006387,ENSCHIG00000002921,ENSCHIG00000011284,ENSCHIG00000021891,ENSCHIG00000010817
GO:0006220	pyrimidine nucleotide metabolic process	biological_process	0.0019809	0.29961	6	809	36	19425	ENSCHIG00000014663,ENSCHIG00000015194,ENSCHIG00000015872,ENSCHIG00000003270,XLOC_154928,ENSCHIG00000023693
GO:0072358	cardiovascular system development	biological_process	0.002053	0.30065	9	809	64	19425	ENSCHIG00000017641,ENSCHIG00000019616,ENSCHIG00000018848,ENSCHIG00000016627,ENSCHIG00000012095,ENSCHIG00000017285,ENSCHIG00000014726,ENSCHIG00000012180,ENSCHIG00000024239
GO:0072359	circulatory system development	biological_process	0.002053	0.30065	9	809	64	19425	ENSCHIG00000014726,ENSCHIG00000024239,ENSCHIG00000012180,ENSCHIG00000018848,ENSCHIG00000012095,ENSCHIG00000016627,ENSCHIG00000017285,ENSCHIG00000019616,ENSCHIG00000017641
GO:0004365	glyceraldehyde-3-phosphate dehydrogenase (NAD+) (phosphorylating) activity	molecular_function	0.0022353	0.32011	2	809	3	19425	ENSCHIG00000022516,ENSCHIG00000008960
GO:0006333	chromatin assembly or disassembly	biological_process	0.0022587	0.32011	6	809	45	19425	ENSCHIG00000006387,ENSCHIG00000002921,ENSCHIG00000000171,ENSCHIG00000021891,ENSCHIG00000010817,ENSCHIG00000011284
GO:0019722	calcium-mediated signaling	biological_process	0.0024134	0.32011	3	809	7	19425	ENSCHIG00000011296,ENSCHIG00000021423,ENSCHIG00000021307
GO:0000272	polysaccharide catabolic process	biological_process	0.0024287	0.32011	2	809	2	19425	ENSCHIG00000024129,ENSCHIG00000006614
GO:0005980	glycogen catabolic process	biological_process	0.0024287	0.32011	2	809	2	19425	ENSCHIG00000024129,ENSCHIG00000006614
GO:0009251	glucan catabolic process	biological_process	0.0024287	0.32011	2	809	2	19425	ENSCHIG00000024129,ENSCHIG00000006614
GO:0044247	cellular polysaccharide catabolic process	biological_process	0.0024287	0.32011	2	809	2	19425	ENSCHIG00000006614,ENSCHIG00000024129
GO:0016525	negative regulation of angiogenesis	biological_process	0.0024682	0.32073	4	809	12	19425	ENSCHIG00000014726,ENSCHIG00000017641,ENSCHIG00000016627,ENSCHIG00000018848
GO:0009064	glutamine family amino acid metabolic process	biological_process	0.0026151	0.33202	6	809	32	19425	ENSCHIG00000025428,ENSCHIG00000017801,ENSCHIG00000022844,ENSCHIG00000013950,ENSCHIG00000026809,ENSCHIG00000003270
GO:0005201	extracellular matrix structural constituent	molecular_function	0.0026271	0.33202	6	809	29	19425	ENSCHIG00000025647,ENSCHIG00000000415,ENSCHIG00000021319,ENSCHIG00000012424,ENSCHIG00000025629,ENSCHIG00000009616
GO:0009070	serine family amino acid biosynthetic process	biological_process	0.0028708	0.34415	3	809	8	19425	ENSCHIG00000010679,ENSCHIG00000018423,ENSCHIG00000023475
GO:0006222	UMP biosynthetic process	biological_process	0.0029168	0.34415	3	809	7	19425	ENSCHIG00000023693,ENSCHIG00000014663,ENSCHIG00000015194
GO:0009173	pyrimidine ribonucleoside monophosphate metabolic process	biological_process	0.0029168	0.34415	3	809	7	19425	ENSCHIG00000015194,ENSCHIG00000014663,ENSCHIG00000023693
GO:0009174	pyrimidine ribonucleoside monophosphate biosynthetic process	biological_process	0.0029168	0.34415	3	809	7	19425	ENSCHIG00000015194,ENSCHIG00000014663,ENSCHIG00000023693
GO:0046049	UMP metabolic process	biological_process	0.0029168	0.34415	3	809	7	19425	ENSCHIG00000023693,ENSCHIG00000015194,ENSCHIG00000014663
GO:0009156	ribonucleoside monophosphate biosynthetic process	biological_process	0.0029468	0.34415	6	809	33	19425	ENSCHIG00000022844,ENSCHIG00000015980,ENSCHIG00000014663,ENSCHIG00000015194,ENSCHIG00000023693,ENSCHIG00000018279
GO:0022603	regulation of anatomical structure morphogenesis	biological_process	0.0030482	0.35153	9	809	69	19425	ENSCHIG00000020799,ENSCHIG00000025448,ENSCHIG00000017641,ENSCHIG00000019616,ENSCHIG00000018848,ENSCHIG00000016627,ENSCHIG00000012095,ENSCHIG00000010188,ENSCHIG00000014726
GO:0001525	angiogenesis	biological_process	0.0031844	0.3627	7	809	42	19425	ENSCHIG00000014726,ENSCHIG00000017641,ENSCHIG00000024239,ENSCHIG00000018848,ENSCHIG00000016627,ENSCHIG00000012095,ENSCHIG00000019616
GO:0006541	glutamine metabolic process	biological_process	0.0033327	0.37496	4	809	14	19425	ENSCHIG00000013950,ENSCHIG00000003270,ENSCHIG00000025428,ENSCHIG00000022844
GO:0009069	serine family amino acid metabolic process	biological_process	0.0034211	0.38028	4	809	19	19425	ENSCHIG00000010679,ENSCHIG00000026231,ENSCHIG00000018423,ENSCHIG00000023475
GO:0022848	acetylcholine-gated cation channel activity	molecular_function	0.0036207	0.39767	4	809	16	19425	ENSCHIG00000014693,ENSCHIG00000018272,ENSCHIG00000020021,ENSCHIG00000017361
GO:0006221	pyrimidine nucleotide biosynthetic process	biological_process	0.0037869	0.41103	5	809	29	19425	ENSCHIG00000014663,ENSCHIG00000015872,ENSCHIG00000015194,ENSCHIG00000003270,ENSCHIG00000023693
GO:0004082	bisphosphoglycerate mutase activity	molecular_function	0.0038886	0.41379	2	809	3	19425	ENSCHIG00000015001,ENSCHIG00000005138
GO:0001932	regulation of protein phosphorylation	biological_process	0.0039019	0.41379	11	809	107	19425	ENSCHIG00000012238,ENSCHIG00000008697,ENSCHIG00000023341,ENSCHIG00000024028,ENSCHIG00000023873,ENSCHIG00000019616,ENSCHIG00000020968,ENSCHIG00000019302,ENSCHIG00000014834,ENSCHIG00000003573,ENSCHIG00000006042
GO:0016053	organic acid biosynthetic process	biological_process	0.004177	0.42704	12	809	113	19425	ENSCHIG00000017651,ENSCHIG00000018578,ENSCHIG00000010679,ENSCHIG00000017801,ENSCHIG00000026809,ENSCHIG00000024098,ENSCHIG00000013950,ENSCHIG00000018012,ENSCHIG00000018423,ENSCHIG00000025428,ENSCHIG00000025125,ENSCHIG00000023475
GO:0046394	carboxylic acid biosynthetic process	biological_process	0.004177	0.42704	12	809	113	19425	ENSCHIG00000023475,ENSCHIG00000025428,ENSCHIG00000025125,ENSCHIG00000013950,ENSCHIG00000018012,ENSCHIG00000018423,ENSCHIG00000024098,ENSCHIG00000026809,ENSCHIG00000017801,ENSCHIG00000018578,ENSCHIG00000010679,ENSCHIG00000017651
GO:0015629	actin cytoskeleton	cellular_component	0.0041838	0.42704	12	809	104	19425	ENSCHIG00000026733,ENSCHIG00000008714,ENSCHIG00000009070,ENSCHIG00000011344,ENSCHIG00000021834,ENSCHIG00000015777,ENSCHIG00000012494,ENSCHIG00000015758,ENSCHIG00000020704,ENSCHIG00000020512,ENSCHIG00000007239,ENSCHIG00000025768
GO:0005975	carbohydrate metabolic process	biological_process	0.0042121	0.42704	29	809	395	19425	ENSCHIG00000015267,ENSCHIG00000016122,ENSCHIG00000021799,ENSCHIG00000018372,ENSCHIG00000003073,ENSCHIG00000020256,ENSCHIG00000000397,ENSCHIG00000011255,ENSCHIG00000015030,ENSCHIG00000016056,ENSCHIG00000022516,ENSCHIG00000025872,ENSCHIG00000020968,ENSCHIG00000013515,ENSCHIG00000005138,ENSCHIG00000021462,ENSCHIG00000018654,ENSCHIG00000015168,ENSCHIG00000006614,ENSCHIG00000024129,ENSCHIG00000021783,…
GO:0048514	blood vessel morphogenesis	biological_process	0.0042803	0.42924	7	809	44	19425	ENSCHIG00000019616,ENSCHIG00000018848,ENSCHIG00000012095,ENSCHIG00000016627,ENSCHIG00000014726,ENSCHIG00000024239,ENSCHIG00000017641
GO:0006323	DNA packaging	biological_process	0.0044397	0.44043	6	809	49	19425	ENSCHIG00000010817,ENSCHIG00000021891,ENSCHIG00000011284,ENSCHIG00000006387,ENSCHIG00000002921,ENSCHIG00000000171
GO:0016903	oxidoreductase activity, acting on the aldehyde or oxo group of donors	molecular_function	0.0048406	0.4751	6	809	40	19425	ENSCHIG00000017958,ENSCHIG00000000162,ENSCHIG00000006876,ENSCHIG00000008960,ENSCHIG00000023248,ENSCHIG00000022516
GO:0051239	regulation of multicellular organismal process	biological_process	0.0050828	0.4753	16	809	179	19425	ENSCHIG00000011086,ENSCHIG00000019328,ENSCHIG00000017641,ENSCHIG00000018848,ENSCHIG00000014485,ENSCHIG00000016627,ENSCHIG00000011198,ENSCHIG00000020704,ENSCHIG00000010205,ENSCHIG00000007239,ENSCHIG00000014726,ENSCHIG00000019616,ENSCHIG00000020968,ENSCHIG00000012095,ENSCHIG00000010188,ENSCHIG00000003452
GO:0004849	uridine kinase activity	molecular_function	0.0050962	0.4753	2	809	3	19425	ENSCHIG00000023693,ENSCHIG00000015194
GO:0044211	CTP salvage	biological_process	0.0050962	0.4753	2	809	3	19425	ENSCHIG00000023693,ENSCHIG00000015194
GO:0009218	pyrimidine ribonucleotide metabolic process	biological_process	0.0052033	0.4753	4	809	17	19425	ENSCHIG00000014663,ENSCHIG00000003270,ENSCHIG00000015194,ENSCHIG00000023693
GO:0009220	pyrimidine ribonucleotide biosynthetic process	biological_process	0.0052033	0.4753	4	809	17	19425	ENSCHIG00000023693,ENSCHIG00000014663,ENSCHIG00000015194,ENSCHIG00000003270
GO:0046132	pyrimidine ribonucleoside biosynthetic process	biological_process	0.0052033	0.4753	4	809	17	19425	ENSCHIG00000023693,ENSCHIG00000014663,ENSCHIG00000015194,ENSCHIG00000003270
GO:0046134	pyrimidine nucleoside biosynthetic process	biological_process	0.0052033	0.4753	4	809	17	19425	ENSCHIG00000014663,ENSCHIG00000003270,ENSCHIG00000015194,ENSCHIG00000023693
GO:0005853	eukaryotic translation elongation factor 1 complex	cellular_component	0.0052808	0.47765	2	809	5	19425	ENSCHIG00000026794,ENSCHIG00000011578
GO:0001568	blood vessel development	biological_process	0.005411	0.4777	7	809	47	19425	ENSCHIG00000014726,ENSCHIG00000024239,ENSCHIG00000017641,ENSCHIG00000018848,ENSCHIG00000012095,ENSCHIG00000016627,ENSCHIG00000019616
GO:0045444	fat cell differentiation	biological_process	0.0054346	0.4777	4	809	18	19425	ENSCHIG00000025156,ENSCHIG00000015991,ENSCHIG00000019616,ENSCHIG00000019733
GO:0045859	regulation of protein kinase activity	biological_process	0.0054366	0.4777	10	809	95	19425	ENSCHIG00000023873,ENSCHIG00000024028,ENSCHIG00000023341,ENSCHIG00000008697,ENSCHIG00000012238,ENSCHIG00000006042,ENSCHIG00000014834,ENSCHIG00000019302,ENSCHIG00000019616,ENSCHIG00000020968
GO:0070873	regulation of glycogen metabolic process	biological_process	0.0055091	0.4795	2	809	3	19425	ENSCHIG00000006614,ENSCHIG00000020968
GO:0009124	nucleoside monophosphate biosynthetic process	biological_process	0.0056158	0.48421	6	809	39	19425	ENSCHIG00000015980,ENSCHIG00000022844,ENSCHIG00000023693,ENSCHIG00000018279,ENSCHIG00000014663,ENSCHIG00000015194
GO:0006564	L-serine biosynthetic process	biological_process	0.0057487	0.49109	2	809	3	19425	ENSCHIG00000018423,ENSCHIG00000023475
GO:0050661	NADP binding	molecular_function	0.0058949	0.49896	5	809	27	19425	ENSCHIG00000008960,ENSCHIG00000020694,ENSCHIG00000022516,ENSCHIG00000025391,ENSCHIG00000013266
GO:0022836	gated channel activity	molecular_function	0.0062302	0.51665	22	809	243	19425	ENSCHIG00000011199,ENSCHIG00000016999,ENSCHIG00000010227,ENSCHIG00000014564,ENSCHIG00000020021,ENSCHIG00000019111,ENSCHIG00000017361,ENSCHIG00000026905,ENSCHIG00000020293,ENSCHIG00000023789,ENSCHIG00000020793,ENSCHIG00000021249,ENSCHIG00000018272,ENSCHIG00000014164,ENSCHIG00000015851,ENSCHIG00000026842,ENSCHIG00000024883,ENSCHIG00000026032,ENSCHIG00000010300,ENSCHIG00000020879,ENSCHIG00000014693,…
GO:0022839	ion gated channel activity	molecular_function	0.0062302	0.51665	22	809	243	19425	ENSCHIG00000023789,ENSCHIG00000020793,ENSCHIG00000026905,ENSCHIG00000020293,ENSCHIG00000017361,ENSCHIG00000019111,ENSCHIG00000020021,ENSCHIG00000016999,ENSCHIG00000010227,ENSCHIG00000011199,ENSCHIG00000014564,ENSCHIG00000015851,ENSCHIG00000014164,ENSCHIG00000021249,ENSCHIG00000018272,ENSCHIG00000020879,ENSCHIG00000010300,ENSCHIG00000026032,ENSCHIG00000024883,ENSCHIG00000026842,ENSCHIG00000023746,…
GO:0001944	vasculature development	biological_process	0.0063148	0.51665	7	809	48	19425	ENSCHIG00000018848,ENSCHIG00000012095,ENSCHIG00000016627,ENSCHIG00000019616,ENSCHIG00000024239,ENSCHIG00000017641,ENSCHIG00000014726
GO:0022613	ribonucleoprotein complex biogenesis	biological_process	0.0063702	0.51665	12	809	148	19425	ENSCHIG00000013864,ENSCHIG00000003945,ENSCHIG00000010313,ENSCHIG00000012106,ENSCHIG00000004339,ENSCHIG00000015368,ENSCHIG00000012027,XLOC_178128,ENSCHIG00000015760,ENSCHIG00000021562,ENSCHIG00000009393,ENSCHIG00000012407
GO:0005829	cytosol	cellular_component	0.0063839	0.51665	12	809	155	19425	ENSCHIG00000024184,ENSCHIG00000026089,ENSCHIG00000023338,ENSCHIG00000024771,ENSCHIG00000026221,ENSCHIG00000019220,ENSCHIG00000021720,ENSCHIG00000016445,ENSCHIG00000017796,ENSCHIG00000008236,ENSCHIG00000025742,ENSCHIG00000016945
GO:0050793	regulation of developmental process	biological_process	0.006555	0.52588	14	809	150	19425	ENSCHIG00000025448,ENSCHIG00000020799,ENSCHIG00000017641,ENSCHIG00000019733,ENSCHIG00000019328,ENSCHIG00000011086,ENSCHIG00000010188,ENSCHIG00000012095,ENSCHIG00000018848,ENSCHIG00000016627,ENSCHIG00000014485,ENSCHIG00000020968,ENSCHIG00000019616,ENSCHIG00000014726
GO:0051899	membrane depolarization	biological_process	0.0068757	0.53759	5	809	27	19425	ENSCHIG00000017361,ENSCHIG00000024883,ENSCHIG00000020021,ENSCHIG00000018272,ENSCHIG00000014693
GO:0060078	regulation of postsynaptic membrane potential	biological_process	0.0068757	0.53759	5	809	27	19425	ENSCHIG00000017361,ENSCHIG00000024883,ENSCHIG00000020021,ENSCHIG00000018272,ENSCHIG00000014693
GO:0060079	regulation of excitatory postsynaptic membrane potential	biological_process	0.0068757	0.53759	5	809	27	19425	ENSCHIG00000024883,ENSCHIG00000017361,ENSCHIG00000014693,ENSCHIG00000018272,ENSCHIG00000020021
GO:0042325	regulation of phosphorylation	biological_process	0.0074494	0.57755	11	809	118	19425	ENSCHIG00000019302,ENSCHIG00000020968,ENSCHIG00000019616,ENSCHIG00000006042,ENSCHIG00000003573,ENSCHIG00000014834,ENSCHIG00000008697,ENSCHIG00000012238,ENSCHIG00000024028,ENSCHIG00000023873,ENSCHIG00000023341
GO:0000786	nucleosome	cellular_component	0.0075687	0.57873	7	809	114	19425	ENSCHIG00000002921,ENSCHIG00000006387,ENSCHIG00000000171,ENSCHIG00000010817,ENSCHIG00000021891,ENSCHIG00000023303,ENSCHIG00000011284
GO:0006002	fructose 6-phosphate metabolic process	biological_process	0.0075907	0.57873	2	809	3	19425	ENSCHIG00000025820,ENSCHIG00000000397
GO:0006213	pyrimidine nucleoside metabolic process	biological_process	0.0077155	0.57873	4	809	19	19425	ENSCHIG00000014663,ENSCHIG00000015194,ENSCHIG00000003270,ENSCHIG00000023693
GO:0046131	pyrimidine ribonucleoside metabolic process	biological_process	0.0077155	0.57873	4	809	19	19425	ENSCHIG00000014663,ENSCHIG00000015194,ENSCHIG00000003270,ENSCHIG00000023693
GO:0043549	regulation of kinase activity	biological_process	0.0079545	0.59184	10	809	101	19425	ENSCHIG00000024028,ENSCHIG00000023873,ENSCHIG00000023341,ENSCHIG00000008697,ENSCHIG00000012238,ENSCHIG00000006042,ENSCHIG00000014834,ENSCHIG00000019302,ENSCHIG00000020968,ENSCHIG00000019616
GO:0009123	nucleoside monophosphate metabolic process	biological_process	0.0083498	0.61628	7	809	53	19425	ENSCHIG00000011217,ENSCHIG00000022844,ENSCHIG00000015980,ENSCHIG00000015194,ENSCHIG00000014663,ENSCHIG00000018279,ENSCHIG00000023693
GO:0003674	molecular_function	molecular_function	0.0087403	0.63998	680	809	15572	19425	ENSCHIG00000020701,ENSCHIG00000011844,ENSCHIG00000022338,ENSCHIG00000025742,ENSCHIG00000018848,ENSCHIG00000020680,ENSCHIG00000022942,ENSCHIG00000020813,ENSCHIG00000025868,ENSCHIG00000022901,ENSCHIG00000025949,ENSCHIG00000011086,ENSCHIG00000009966,ENSCHIG00000026938,ENSCHIG00000002829,ENSCHIG00000005138,ENSCHIG00000010409,ENSCHIG00000017560,ENSCHIG00000010320,ENSCHIG00000022181,ENSCHIG00000009483,…
GO:0051338	regulation of transferase activity	biological_process	0.0090668	0.65866	10	809	103	19425	ENSCHIG00000012238,ENSCHIG00000008697,ENSCHIG00000023341,ENSCHIG00000023873,ENSCHIG00000024028,ENSCHIG00000020968,ENSCHIG00000019616,ENSCHIG00000019302,ENSCHIG00000014834,ENSCHIG00000006042
GO:0004784	superoxide dismutase activity	molecular_function	0.0092805	0.66373	2	809	4	19425	ENSCHIG00000017899,ENSCHIG00000009947
GO:0016721	oxidoreductase activity, acting on superoxide radicals as acceptor	molecular_function	0.0092805	0.66373	2	809	4	19425	ENSCHIG00000009947,ENSCHIG00000017899
GO:0032268	regulation of cellular protein metabolic process	biological_process	0.0094889	0.67342	15	809	188	19425	ENSCHIG00000006042,ENSCHIG00000014834,ENSCHIG00000019087,ENSCHIG00000003573,ENSCHIG00000013742,ENSCHIG00000019302,ENSCHIG00000019616,ENSCHIG00000017337,ENSCHIG00000020968,ENSCHIG00000024028,ENSCHIG00000023873,ENSCHIG00000023341,ENSCHIG00000022582,ENSCHIG00000008697,ENSCHIG00000012238
GO:0009129	pyrimidine nucleoside monophosphate metabolic process	biological_process	0.010156	0.70232	3	809	12	19425	ENSCHIG00000023693,ENSCHIG00000015194,ENSCHIG00000014663
GO:0009130	pyrimidine nucleoside monophosphate biosynthetic process	biological_process	0.010156	0.70232	3	809	12	19425	ENSCHIG00000023693,ENSCHIG00000014663,ENSCHIG00000015194
GO:0005978	glycogen biosynthetic process	biological_process	0.010274	0.70232	3	809	10	19425	ENSCHIG00000024129,ENSCHIG00000020968,ENSCHIG00000017550
GO:0009250	glucan biosynthetic process	biological_process	0.010274	0.70232	3	809	10	19425	ENSCHIG00000024129,ENSCHIG00000017550,ENSCHIG00000020968
GO:0032881	regulation of polysaccharide metabolic process	biological_process	0.010403	0.70232	2	809	4	19425	ENSCHIG00000020968,ENSCHIG00000006614
GO:0005730	nucleolus	cellular_component	0.010423	0.70232	7	809	66	19425	ENSCHIG00000015760,ENSCHIG00000026089,ENSCHIG00000026408,ENSCHIG00000009393,ENSCHIG00000012407,ENSCHIG00000015731,XLOC_178128
GO:0009147	pyrimidine nucleoside triphosphate metabolic process	biological_process	0.010429	0.70232	4	809	23	19425	ENSCHIG00000003270,ENSCHIG00000015194,ENSCHIG00000023693,XLOC_154928
GO:0005516	calmodulin binding	molecular_function	0.010996	0.7299	6	809	38	19425	ENSCHIG00000025051,ENSCHIG00000021783,ENSCHIG00000020033,ENSCHIG00000025391,ENSCHIG00000015267,ENSCHIG00000013266
GO:0043094	cellular metabolic compound salvage	biological_process	0.010997	0.7299	4	809	19	19425	ENSCHIG00000023693,ENSCHIG00000015194,ENSCHIG00000014663,ENSCHIG00000015980
GO:0003746	translation elongation factor activity	molecular_function	0.011235	0.73612	3	809	17	19425	ENSCHIG00000026794,ENSCHIG00000011578,ENSCHIG00000010087
GO:0022627	cytosolic small ribosomal subunit	cellular_component	0.011324	0.73612	2	809	7	19425	ENSCHIG00000016445,ENSCHIG00000026089
GO:0009058	biosynthetic process	biological_process	0.011726	0.73612	140	809	2984	19425	ENSCHIG00000009985,ENSCHIG00000020027,ENSCHIG00000024561,ENSCHIG00000011854,ENSCHIG00000014944,ENSCHIG00000004461,ENSCHIG00000025125,ENSCHIG00000013243,ENSCHIG00000000162,ENSCHIG00000022582,ENSCHIG00000026809,ENSCHIG00000013672,ENSCHIG00000016031,ENSCHIG00000003270,ENSCHIG00000019922,ENSCHIG00000004339,ENSCHIG00000025239,ENSCHIG00000014663,ENSCHIG00000017557,ENSCHIG00000022036,ENSCHIG00000020368,…
GO:0042391	regulation of membrane potential	biological_process	0.011741	0.73612	6	809	41	19425	ENSCHIG00000017361,ENSCHIG00000024883,ENSCHIG00000018272,ENSCHIG00000020021,ENSCHIG00000019328,ENSCHIG00000014693
GO:0022824	transmitter-gated ion channel activity	molecular_function	0.011794	0.73612	4	809	20	19425	ENSCHIG00000017361,ENSCHIG00000014693,ENSCHIG00000020021,ENSCHIG00000018272
GO:0022835	transmitter-gated channel activity	molecular_function	0.011794	0.73612	4	809	20	19425	ENSCHIG00000017361,ENSCHIG00000018272,ENSCHIG00000020021,ENSCHIG00000014693
GO:0015276	ligand-gated ion channel activity	molecular_function	0.011829	0.73612	12	809	108	19425	ENSCHIG00000024883,ENSCHIG00000017361,ENSCHIG00000026032,ENSCHIG00000010300,ENSCHIG00000023789,ENSCHIG00000014564,ENSCHIG00000020021,ENSCHIG00000026842,ENSCHIG00000023746,ENSCHIG00000014164,ENSCHIG00000018272,ENSCHIG00000014693
GO:0022834	ligand-gated channel activity	molecular_function	0.011829	0.73612	12	809	108	19425	ENSCHIG00000018272,ENSCHIG00000014693,ENSCHIG00000023746,ENSCHIG00000014164,ENSCHIG00000014564,ENSCHIG00000026842,ENSCHIG00000020021,ENSCHIG00000017361,ENSCHIG00000024883,ENSCHIG00000026032,ENSCHIG00000010300,ENSCHIG00000023789
GO:2000021	regulation of ion homeostasis	biological_process	0.01188	0.73612	3	809	10	19425	ENSCHIG00000019328,ENSCHIG00000023789,ENSCHIG00000014164
GO:0044275	cellular carbohydrate catabolic process	biological_process	0.011888	0.73612	2	809	4	19425	ENSCHIG00000024129,ENSCHIG00000006614
GO:0044249	cellular biosynthetic process	biological_process	0.012121	0.74555	135	809	2879	19425	ENSCHIG00000025391,ENSCHIG00000012469,ENSCHIG00000013195,ENSCHIG00000020877,ENSCHIG00000018279,ENSCHIG00000021913,ENSCHIG00000015980,ENSCHIG00000022844,ENSCHIG00000011261,ENSCHIG00000017550,ENSCHIG00000024549,ENSCHIG00000026969,ENSCHIG00000011578,ENSCHIG00000023561,ENSCHIG00000020543,ENSCHIG00000021567,ENSCHIG00000023475,ENSCHIG00000023211,ENSCHIG00000014348,ENSCHIG00000021757,ENSCHIG00000017651,…
GO:0005355	glucose transmembrane transporter activity	molecular_function	0.012204	0.74565	2	809	4	19425	ENSCHIG00000012243,ENSCHIG00000015523
GO:0022892	substrate-specific transporter activity	molecular_function	0.012848	0.77983	49	809	791	19425	ENSCHIG00000020879,ENSCHIG00000020446,ENSCHIG00000010300,ENSCHIG00000026032,ENSCHIG00000017389,ENSCHIG00000024883,ENSCHIG00000008000,ENSCHIG00000026842,ENSCHIG00000000019,ENSCHIG00000017796,ENSCHIG00000015474,ENSCHIG00000017048,ENSCHIG00000024341,ENSCHIG00000009059,ENSCHIG00000024771,ENSCHIG00000014693,ENSCHIG00000024254,ENSCHIG00000020793,ENSCHIG00000026905,ENSCHIG00000019111,ENSCHIG00000019220,…
GO:0070469	respiratory chain	cellular_component	0.012943	0.78047	6	809	79	19425	ENSCHIG00000000035,ENSCHIG00000025853,ENSCHIG00000000019,ENSCHIG00000000032,ENSCHIG00000000006,ENSCHIG00000008988
GO:0044456	synapse part	cellular_component	0.013061	0.78245	9	809	67	19425	ENSCHIG00000011011,ENSCHIG00000014693,ENSCHIG00000018272,ENSCHIG00000023942,ENSCHIG00000003452,ENSCHIG00000017361,ENSCHIG00000001877,ENSCHIG00000026842,ENSCHIG00000020021
GO:0004619	phosphoglycerate mutase activity	molecular_function	0.013609	0.80561	2	809	5	19425	ENSCHIG00000005138,ENSCHIG00000015001
GO:0072528	pyrimidine-containing compound biosynthetic process	biological_process	0.013622	0.80561	5	809	36	19425	ENSCHIG00000023693,ENSCHIG00000014663,ENSCHIG00000015194,ENSCHIG00000015872,ENSCHIG00000003270
GO:0045860	positive regulation of protein kinase activity	biological_process	0.013876	0.8064	6	809	44	19425	ENSCHIG00000012238,ENSCHIG00000020968,ENSCHIG00000019616,ENSCHIG00000019302,ENSCHIG00000014834,ENSCHIG00000023873
GO:0038024	cargo receptor activity	molecular_function	0.01417	0.8064	8	809	66	19425	ENSCHIG00000021572,ENSCHIG00000012690,ENSCHIG00000021895,ENSCHIG00000012612,ENSCHIG00000010763,ENSCHIG00000027016,ENSCHIG00000025814,ENSCHIG00000019984
GO:0016459	myosin complex	cellular_component	0.014182	0.8064	7	809	44	19425	ENSCHIG00000021834,ENSCHIG00000011344,ENSCHIG00000020512,ENSCHIG00000009070,ENSCHIG00000008714,ENSCHIG00000026733,ENSCHIG00000012494
GO:0048037	cofactor binding	molecular_function	0.014283	0.8064	17	809	209	19425	ENSCHIG00000020256,ENSCHIG00000011255,ENSCHIG00000020694,ENSCHIG00000022516,ENSCHIG00000018423,ENSCHIG00000015229,ENSCHIG00000011854,ENSCHIG00000007941,ENSCHIG00000013266,ENSCHIG00000008960,ENSCHIG00000027095,ENSCHIG00000015633,ENSCHIG00000025391,ENSCHIG00000025577,ENSCHIG00000006876,ENSCHIG00000017276,ENSCHIG00000020031
GO:0008152	metabolic process	biological_process	0.014468	0.8064	341	809	7324	19425	ENSCHIG00000026969,ENSCHIG00000024886,ENSCHIG00000020694,ENSCHIG00000014348,ENSCHIG00000023211,ENSCHIG00000017807,ENSCHIG00000021567,ENSCHIG00000014264,ENSCHIG00000010313,ENSCHIG00000015168,ENSCHIG00000020883,ENSCHIG00000017086,ENSCHIG00000022844,ENSCHIG00000022335,ENSCHIG00000023424,ENSCHIG00000021913,ENSCHIG00000002914,ENSCHIG00000019879,ENSCHIG00000027137,ENSCHIG00000010679,ENSCHIG00000018939,…
GO:0072527	pyrimidine-containing compound metabolic process	biological_process	0.01461	0.8064	6	809	49	19425	ENSCHIG00000015194,ENSCHIG00000014663,ENSCHIG00000003270,ENSCHIG00000015872,XLOC_154928,ENSCHIG00000023693
GO:0031399	regulation of protein modification process	biological_process	0.014651	0.8064	11	809	131	19425	ENSCHIG00000020968,ENSCHIG00000019616,ENSCHIG00000019302,ENSCHIG00000003573,ENSCHIG00000014834,ENSCHIG00000006042,ENSCHIG00000012238,ENSCHIG00000008697,ENSCHIG00000023341,ENSCHIG00000024028,ENSCHIG00000023873
GO:0019932	second-messenger-mediated signaling	biological_process	0.014683	0.8064	3	809	10	19425	ENSCHIG00000021307,ENSCHIG00000011296,ENSCHIG00000021423
GO:0006241	CTP biosynthetic process	biological_process	0.014771	0.8064	3	809	13	19425	ENSCHIG00000003270,ENSCHIG00000015194,ENSCHIG00000023693
GO:0009148	pyrimidine nucleoside triphosphate biosynthetic process	biological_process	0.014771	0.8064	3	809	13	19425	ENSCHIG00000003270,ENSCHIG00000015194,ENSCHIG00000023693
GO:0009208	pyrimidine ribonucleoside triphosphate metabolic process	biological_process	0.014771	0.8064	3	809	13	19425	ENSCHIG00000003270,ENSCHIG00000015194,ENSCHIG00000023693
GO:0009209	pyrimidine ribonucleoside triphosphate biosynthetic process	biological_process	0.014771	0.8064	3	809	13	19425	ENSCHIG00000023693,ENSCHIG00000003270,ENSCHIG00000015194
GO:0046036	CTP metabolic process	biological_process	0.014771	0.8064	3	809	13	19425	ENSCHIG00000023693,ENSCHIG00000003270,ENSCHIG00000015194
GO:0032147	activation of protein kinase activity	biological_process	0.015312	0.82803	5	809	31	19425	ENSCHIG00000019616,ENSCHIG00000012238,ENSCHIG00000019302,ENSCHIG00000014834,ENSCHIG00000023873
GO:0004517	nitric-oxide synthase activity	molecular_function	0.015347	0.82803	2	809	4	19425	ENSCHIG00000013266,ENSCHIG00000025391
GO:0009084	glutamine family amino acid biosynthetic process	biological_process	0.015718	0.84191	3	809	14	19425	ENSCHIG00000025428,ENSCHIG00000017801,ENSCHIG00000026809
GO:0033674	positive regulation of kinase activity	biological_process	0.015787	0.84191	6	809	45	19425	ENSCHIG00000014834,ENSCHIG00000023873,ENSCHIG00000012238,ENSCHIG00000020968,ENSCHIG00000019616,ENSCHIG00000019302
GO:1901576	organic substance biosynthetic process	biological_process	0.015994	0.84298	136	809	2928	19425	ENSCHIG00000023693,ENSCHIG00000023740,ENSCHIG00000016445,ENSCHIG00000025233,ENSCHIG00000015149,ENSCHIG00000016076,ENSCHIG00000011028,ENSCHIG00000018578,XLOC_115142,ENSCHIG00000025949,ENSCHIG00000010409,ENSCHIG00000009267,ENSCHIG00000021799,ENSCHIG00000019258,ENSCHIG00000010087,ENSCHIG00000013742,ENSCHIG00000018697,ENSCHIG00000012106,ENSCHIG00000011588,ENSCHIG00000023662,ENSCHIG00000020292,ENSCHIG…
GO:0005215	transporter activity	molecular_function	0.01618	0.84298	64	809	1075	19425	ENSCHIG00000023746,ENSCHIG00000014819,ENSCHIG00000017082,ENSCHIG00000000035,ENSCHIG00000012354,ENSCHIG00000023338,ENSCHIG00000004597,ENSCHIG00000023789,ENSCHIG00000022410,ENSCHIG00000027016,ENSCHIG00000014564,ENSCHIG00000024341,ENSCHIG00000014693,ENSCHIG00000024883,ENSCHIG00000020879,ENSCHIG00000020446,ENSCHIG00000000019,ENSCHIG00000026842,ENSCHIG00000005530,ENSCHIG00000020579,ENSCHIG00000015851,…
GO:0051246	regulation of protein metabolic process	biological_process	0.016199	0.84298	15	809	199	19425	ENSCHIG00000012238,ENSCHIG00000008697,ENSCHIG00000022582,ENSCHIG00000023341,ENSCHIG00000024028,ENSCHIG00000023873,ENSCHIG00000019616,ENSCHIG00000017337,ENSCHIG00000020968,ENSCHIG00000013742,ENSCHIG00000019302,ENSCHIG00000014834,ENSCHIG00000003573,ENSCHIG00000019087,ENSCHIG00000006042
GO:0000303	response to superoxide	biological_process	0.016355	0.84298	2	809	6	19425	ENSCHIG00000009947,ENSCHIG00000017899
GO:0019430	removal of superoxide radicals	biological_process	0.016355	0.84298	2	809	6	19425	ENSCHIG00000017899,ENSCHIG00000009947
GO:0071451	cellular response to superoxide	biological_process	0.016355	0.84298	2	809	6	19425	ENSCHIG00000009947,ENSCHIG00000017899
GO:0006109	regulation of carbohydrate metabolic process	biological_process	0.016563	0.84436	3	809	13	19425	ENSCHIG00000019922,ENSCHIG00000006614,ENSCHIG00000020968
GO:0042102	positive regulation of T cell proliferation	biological_process	0.016725	0.84436	2	809	6	19425	ENSCHIG00000019616,ENSCHIG00000020968
GO:0004457	lactate dehydrogenase activity	molecular_function	0.016753	0.84436	2	809	7	19425	ENSCHIG00000018372,ENSCHIG00000003073
GO:0004459	L-lactate dehydrogenase activity	molecular_function	0.016753	0.84436	2	809	7	19425	ENSCHIG00000018372,ENSCHIG00000003073
GO:0032993	protein-DNA complex	cellular_component	0.016943	0.84436	7	809	124	19425	ENSCHIG00000021891,ENSCHIG00000010817,ENSCHIG00000023303,ENSCHIG00000011284,ENSCHIG00000006387,ENSCHIG00000002921,ENSCHIG00000000171
GO:0051897	positive regulation of protein kinase B signaling cascade	biological_process	0.017082	0.84436	2	809	5	19425	ENSCHIG00000019616,ENSCHIG00000020968
GO:0005861	troponin complex	cellular_component	0.017243	0.84436	2	809	7	19425	ENSCHIG00000020704,ENSCHIG00000007239
GO:0005865	striated muscle thin filament	cellular_component	0.017243	0.84436	2	809	7	19425	ENSCHIG00000020704,ENSCHIG00000007239
GO:0036379	myofilament	cellular_component	0.017243	0.84436	2	809	7	19425	ENSCHIG00000020704,ENSCHIG00000007239
GO:0051347	positive regulation of transferase activity	biological_process	0.017297	0.84436	6	809	46	19425	ENSCHIG00000014834,ENSCHIG00000023873,ENSCHIG00000012238,ENSCHIG00000020968,ENSCHIG00000019616,ENSCHIG00000019302
GO:0022626	cytosolic ribosome	cellular_component	0.017501	0.84688	3	809	28	19425	ENSCHIG00000026089,ENSCHIG00000016445,ENSCHIG00000016945
GO:0004114	3',5'-cyclic-nucleotide phosphodiesterase activity	molecular_function	0.017532	0.84688	5	809	25	19425	ENSCHIG00000020219,ENSCHIG00000008236,ENSCHIG00000026148,ENSCHIG00000020852,ENSCHIG00000017618
GO:2000026	regulation of multicellular organismal development	biological_process	0.018386	0.88346	10	809	101	19425	ENSCHIG00000017641,ENSCHIG00000011086,ENSCHIG00000019328,ENSCHIG00000014726,ENSCHIG00000010188,ENSCHIG00000019616,ENSCHIG00000018848,ENSCHIG00000014485,ENSCHIG00000012095,ENSCHIG00000016627
GO:2000271	positive regulation of fibroblast apoptotic process	biological_process	0.018717	0.89473	1	809	1	19425	ENSCHIG00000012095
GO:0030915	Smc5-Smc6 complex	cellular_component	0.018861	0.89697	2	809	4	19425	ENSCHIG00000019879,ENSCHIG00000027170
GO:0015149	hexose transmembrane transporter activity	molecular_function	0.019188	0.89924	2	809	5	19425	ENSCHIG00000012243,ENSCHIG00000015523
GO:0032874	positive regulation of stress-activated MAPK cascade	biological_process	0.019201	0.89924	2	809	6	19425	ENSCHIG00000010291,ENSCHIG00000019616
GO:0070304	positive regulation of stress-activated protein kinase signaling cascade	biological_process	0.019201	0.89924	2	809	6	19425	ENSCHIG00000010291,ENSCHIG00000019616
GO:0004112	cyclic-nucleotide phosphodiesterase activity	molecular_function	0.019395	0.90372	5	809	26	19425	ENSCHIG00000026148,ENSCHIG00000008236,ENSCHIG00000020219,ENSCHIG00000017618,ENSCHIG00000020852
GO:0033692	cellular polysaccharide biosynthetic process	biological_process	0.020059	0.92915	3	809	13	19425	ENSCHIG00000024129,ENSCHIG00000017550,ENSCHIG00000020968
GO:0003872	6-phosphofructokinase activity	molecular_function	0.020142	0.92915	2	809	5	19425	ENSCHIG00000000397,ENSCHIG00000025820
GO:0005388	calcium-transporting ATPase activity	molecular_function	0.020391	0.93595	3	809	11	19425	ENSCHIG00000017389,ENSCHIG00000015474,ENSCHIG00000024254
GO:0048646	anatomical structure formation involved in morphogenesis	biological_process	0.021211	0.96877	8	809	77	19425	ENSCHIG00000024239,ENSCHIG00000014726,ENSCHIG00000012095,ENSCHIG00000018848,ENSCHIG00000016627,ENSCHIG00000019616,ENSCHIG00000017641,ENSCHIG00000023400
GO:0051082	unfolded protein binding	molecular_function	0.021543	0.97911	6	809	62	19425	ENSCHIG00000023424,ENSCHIG00000011665,ENSCHIG00000025742,ENSCHIG00000017807,ENSCHIG00000022849,ENSCHIG00000024271
GO:0044723	single-organism carbohydrate metabolic process	biological_process	0.022482	1	19	809	264	19425	ENSCHIG00000024129,ENSCHIG00000015168,ENSCHIG00000006614,ENSCHIG00000016031,ENSCHIG00000014616,ENSCHIG00000009440,ENSCHIG00000017550,ENSCHIG00000015001,ENSCHIG00000008960,ENSCHIG00000025820,ENSCHIG00000016122,ENSCHIG00000021799,ENSCHIG00000000397,ENSCHIG00000005138,ENSCHIG00000013515,ENSCHIG00000020968,ENSCHIG00000022516,ENSCHIG00000021462,ENSCHIG00000016056
GO:0001732	formation of translation initiation complex	biological_process	0.023825	1	3	809	16	19425	ENSCHIG00000012106,ENSCHIG00000012027,ENSCHIG00000004339
GO:0002183	cytoplasmic translational initiation	biological_process	0.023825	1	3	809	16	19425	ENSCHIG00000012027,ENSCHIG00000004339,ENSCHIG00000012106
GO:0005852	eukaryotic translation initiation factor 3 complex	cellular_component	0.023825	1	3	809	16	19425	ENSCHIG00000012027,ENSCHIG00000004339,ENSCHIG00000012106
GO:0016282	eukaryotic 43S preinitiation complex	cellular_component	0.023825	1	3	809	16	19425	ENSCHIG00000012106,ENSCHIG00000004339,ENSCHIG00000012027
GO:0033290	eukaryotic 48S preinitiation complex	cellular_component	0.023825	1	3	809	16	19425	ENSCHIG00000004339,ENSCHIG00000012027,ENSCHIG00000012106
GO:0070993	translation preinitiation complex	cellular_component	0.023825	1	3	809	16	19425	ENSCHIG00000004339,ENSCHIG00000012027,ENSCHIG00000012106
GO:0055085	transmembrane transport	biological_process	0.023861	1	55	809	876	19425	ENSCHIG00000015851,ENSCHIG00000019977,ENSCHIG00000014164,ENSCHIG00000013578,ENSCHIG00000015523,ENSCHIG00000021249,ENSCHIG00000018272,ENSCHIG00000020793,XLOC_190223,ENSCHIG00000026905,ENSCHIG00000025330,ENSCHIG00000019111,ENSCHIG00000007254,ENSCHIG00000014717,ENSCHIG00000020021,ENSCHIG00000021459,ENSCHIG00000016999,ENSCHIG00000011199,ENSCHIG00000010227,ENSCHIG00000026838,ENSCHIG00000024341,ENSCHIG…
GO:0042254	ribosome biogenesis	biological_process	0.023875	1	8	809	101	19425	ENSCHIG00000003945,ENSCHIG00000010313,ENSCHIG00000015760,ENSCHIG00000021562,ENSCHIG00000009393,ENSCHIG00000012407,ENSCHIG00000015368,XLOC_178128
GO:0000271	polysaccharide biosynthetic process	biological_process	0.024136	1	3	809	14	19425	ENSCHIG00000017550,ENSCHIG00000024129,ENSCHIG00000020968
GO:0001934	positive regulation of protein phosphorylation	biological_process	0.024205	1	6	809	51	19425	ENSCHIG00000014834,ENSCHIG00000023873,ENSCHIG00000019616,ENSCHIG00000012238,ENSCHIG00000020968,ENSCHIG00000019302
GO:0042327	positive regulation of phosphorylation	biological_process	0.024205	1	6	809	51	19425	ENSCHIG00000019302,ENSCHIG00000019616,ENSCHIG00000012238,ENSCHIG00000020968,ENSCHIG00000023873,ENSCHIG00000014834
GO:0030017	sarcomere	cellular_component	0.024438	1	2	809	8	19425	ENSCHIG00000007239,ENSCHIG00000020704
GO:0044449	contractile fiber part	cellular_component	0.024438	1	2	809	8	19425	ENSCHIG00000007239,ENSCHIG00000020704
GO:0005216	ion channel activity	molecular_function	0.024851	1	25	809	327	19425	ENSCHIG00000014164,ENSCHIG00000014293,ENSCHIG00000015851,ENSCHIG00000021249,ENSCHIG00000018272,ENSCHIG00000017361,ENSCHIG00000023789,ENSCHIG00000020793,ENSCHIG00000026905,ENSCHIG00000020293,ENSCHIG00000020021,ENSCHIG00000021459,ENSCHIG00000016999,ENSCHIG00000010227,ENSCHIG00000014564,ENSCHIG00000011199,ENSCHIG00000019111,ENSCHIG00000023746,ENSCHIG00000014693,ENSCHIG00000026032,ENSCHIG00000024883,…
GO:0016209	antioxidant activity	molecular_function	0.025106	1	5	809	43	19425	ENSCHIG00000018632,ENSCHIG00000024907,ENSCHIG00000009947,ENSCHIG00000022629,ENSCHIG00000017899
GO:0022838	substrate-specific channel activity	molecular_function	0.025793	1	25	809	328	19425	ENSCHIG00000023746,ENSCHIG00000014693,ENSCHIG00000024883,ENSCHIG00000026032,ENSCHIG00000010300,ENSCHIG00000020879,ENSCHIG00000026842,ENSCHIG00000012354,ENSCHIG00000014164,ENSCHIG00000015851,ENSCHIG00000014293,ENSCHIG00000021249,ENSCHIG00000018272,ENSCHIG00000017361,ENSCHIG00000026905,ENSCHIG00000020293,ENSCHIG00000023789,ENSCHIG00000020793,ENSCHIG00000016999,ENSCHIG00000010227,ENSCHIG00000011199,…
GO:0044765	single-organism transport	biological_process	0.025864	1	89	809	1580	19425	ENSCHIG00000011011,ENSCHIG00000017831,ENSCHIG00000008651,ENSCHIG00000020293,ENSCHIG00000017361,ENSCHIG00000024366,ENSCHIG00000013965,ENSCHIG00000017725,ENSCHIG00000024104,ENSCHIG00000019612,ENSCHIG00000021152,ENSCHIG00000021144,ENSCHIG00000012144,ENSCHIG00000012243,ENSCHIG00000017255,ENSCHIG00000026938,ENSCHIG00000025373,ENSCHIG00000011991,ENSCHIG00000019588,ENSCHIG00000012331,ENSCHIG00000014293,…
GO:0044237	cellular metabolic process	biological_process	0.026016	1	272	809	5861	19425	ENSCHIG00000022211,ENSCHIG00000017482,ENSCHIG00000011099,ENSCHIG00000000894,ENSCHIG00000025943,ENSCHIG00000010202,ENSCHIG00000009981,ENSCHIG00000019302,ENSCHIG00000012342,ENSCHIG00000025428,ENSCHIG00000022384,ENSCHIG00000026231,ENSCHIG00000016465,ENSCHIG00000012027,ENSCHIG00000006212,ENSCHIG00000012238,ENSCHIG00000021732,ENSCHIG00000015872,ENSCHIG00000023292,ENSCHIG00000004835,ENSCHIG00000012421,…
GO:0051896	regulation of protein kinase B signaling cascade	biological_process	0.026184	1	2	809	7	19425	ENSCHIG00000020968,ENSCHIG00000019616
GO:0065004	protein-DNA complex assembly	biological_process	0.026611	1	6	809	66	19425	ENSCHIG00000000171,ENSCHIG00000002921,ENSCHIG00000006387,ENSCHIG00000011284,ENSCHIG00000021891,ENSCHIG00000010817
GO:0019752	carboxylic acid metabolic process	biological_process	0.026614	1	22	809	319	19425	ENSCHIG00000010679,ENSCHIG00000017801,ENSCHIG00000024098,ENSCHIG00000018372,ENSCHIG00000018423,ENSCHIG00000013950,ENSCHIG00000026231,ENSCHIG00000025125,ENSCHIG00000025428,ENSCHIG00000023475,ENSCHIG00000003073,ENSCHIG00000018578,ENSCHIG00000020031,ENSCHIG00000017651,ENSCHIG00000026809,ENSCHIG00000000162,ENSCHIG00000018012,ENSCHIG00000015633,ENSCHIG00000004597,ENSCHIG00000022844,ENSCHIG00000016266,…
GO:0031365	N-terminal protein amino acid modification	biological_process	0.027053	1	2	809	6	19425	ENSCHIG00000007982,ENSCHIG00000017557
GO:0050873	brown fat cell differentiation	biological_process	0.027155	1	2	809	5	19425	ENSCHIG00000019616,ENSCHIG00000015991
GO:0000166	nucleotide binding	molecular_function	0.027277	1	111	809	1918	19425	ENSCHIG00000020694,ENSCHIG00000011241,ENSCHIG00000009070,ENSCHIG00000014324,ENSCHIG00000017807,ENSCHIG00000000397,ENSCHIG00000022795,ENSCHIG00000012416,ENSCHIG00000024271,ENSCHIG00000004597,ENSCHIG00000022844,ENSCHIG00000024549,ENSCHIG00000018279,ENSCHIG00000020031,ENSCHIG00000017086,ENSCHIG00000018623,ENSCHIG00000020512,ENSCHIG00000025391,ENSCHIG00000011401,ENSCHIG00000013977,ENSCHIG00000020883,…
GO:1901265	nucleoside phosphate binding	molecular_function	0.027277	1	111	809	1918	19425	ENSCHIG00000004597,ENSCHIG00000022844,ENSCHIG00000024549,ENSCHIG00000018279,ENSCHIG00000020031,ENSCHIG00000018623,ENSCHIG00000020512,ENSCHIG00000017086,ENSCHIG00000025391,ENSCHIG00000011401,ENSCHIG00000013977,ENSCHIG00000020883,ENSCHIG00000011241,ENSCHIG00000020694,ENSCHIG00000009070,ENSCHIG00000014324,ENSCHIG00000017807,ENSCHIG00000000397,ENSCHIG00000022795,ENSCHIG00000012416,ENSCHIG00000024271,…
GO:0032946	positive regulation of mononuclear cell proliferation	biological_process	0.028064	1	2	809	7	19425	ENSCHIG00000019616,ENSCHIG00000020968
GO:0050671	positive regulation of lymphocyte proliferation	biological_process	0.028064	1	2	809	7	19425	ENSCHIG00000019616,ENSCHIG00000020968
GO:0044057	regulation of system process	biological_process	0.028179	1	5	809	41	19425	ENSCHIG00000003452,ENSCHIG00000019328,ENSCHIG00000007239,ENSCHIG00000010205,ENSCHIG00000020704
GO:0044710	single-organism metabolic process	biological_process	0.028807	1	95	809	1798	19425	ENSCHIG00000025853,ENSCHIG00000020694,ENSCHIG00000000035,ENSCHIG00000015607,ENSCHIG00000014663,ENSCHIG00000012124,ENSCHIG00000023475,ENSCHIG00000008988,ENSCHIG00000000006,ENSCHIG00000000032,ENSCHIG00000018372,ENSCHIG00000017550,ENSCHIG00000024907,ENSCHIG00000024549,ENSCHIG00000022844,ENSCHIG00000004597,ENSCHIG00000015980,ENSCHIG00000025612,ENSCHIG00000019193,ENSCHIG00000012276,ENSCHIG00000018279,…
GO:0002181	cytoplasmic translation	biological_process	0.029086	1	3	809	18	19425	ENSCHIG00000012106,ENSCHIG00000012027,ENSCHIG00000004339
GO:0006810	transport	biological_process	0.029124	1	107	809	1960	19425	ENSCHIG00000021943,ENSCHIG00000014693,ENSCHIG00000023942,ENSCHIG00000024341,ENSCHIG00000025814,ENSCHIG00000019984,ENSCHIG00000005530,ENSCHIG00000026842,ENSCHIG00000020446,ENSCHIG00000020879,ENSCHIG00000012612,ENSCHIG00000024883,ENSCHIG00000019616,ENSCHIG00000024184,ENSCHIG00000021029,ENSCHIG00000021249,ENSCHIG00000013578,ENSCHIG00000015523,ENSCHIG00000019977,ENSCHIG00000015851,ENSCHIG00000020579,…
GO:0045202	synapse	cellular_component	0.029355	1	9	809	76	19425	ENSCHIG00000014693,ENSCHIG00000011011,ENSCHIG00000023942,ENSCHIG00000018272,ENSCHIG00000020021,ENSCHIG00000026842,ENSCHIG00000003452,ENSCHIG00000017361,ENSCHIG00000001877
GO:0004364	glutathione transferase activity	molecular_function	0.029415	1	3	809	17	19425	ENSCHIG00000023592,ENSCHIG00000024688,ENSCHIG00000008585
GO:0071824	protein-DNA complex subunit organization	biological_process	0.029701	1	6	809	68	19425	ENSCHIG00000006387,ENSCHIG00000002921,ENSCHIG00000000171,ENSCHIG00000010817,ENSCHIG00000021891,ENSCHIG00000011284
GO:0005219	ryanodine-sensitive calcium-release channel activity	molecular_function	0.0302	1	2	809	4	19425	ENSCHIG00000023789,ENSCHIG00000014164
GO:0005158	insulin receptor binding	molecular_function	0.030357	1	2	809	7	19425	ENSCHIG00000001452,ENSCHIG00000020968
GO:0009126	purine nucleoside monophosphate metabolic process	biological_process	0.030744	1	4	809	27	19425	ENSCHIG00000015980,ENSCHIG00000011217,ENSCHIG00000022844,ENSCHIG00000018279
GO:0009167	purine ribonucleoside monophosphate metabolic process	biological_process	0.030744	1	4	809	27	19425	ENSCHIG00000022844,ENSCHIG00000011217,ENSCHIG00000015980,ENSCHIG00000018279
GO:0003723	RNA binding	molecular_function	0.030915	1	45	809	1038	19425	ENSCHIG00000013864,ENSCHIG00000011578,ENSCHIG00000015380,ENSCHIG00000023999,ENSCHIG00000023211,ENSCHIG00000026794,ENSCHIG00000015991,ENSCHIG00000019403,ENSCHIG00000025214,ENSCHIG00000025829,ENSCHIG00000021933,ENSCHIG00000017184,ENSCHIG00000020411,ENSCHIG00000025949,ENSCHIG00000025056,ENSCHIG00000011028,ENSCHIG00000009725,ENSCHIG00000015258,ENSCHIG00000010348,ENSCHIG00000024085,ENSCHIG00000019536,…
GO:0036094	small molecule binding	molecular_function	0.031051	1	114	809	1991	19425	ENSCHIG00000022181,ENSCHIG00000023806,ENSCHIG00000012221,ENSCHIG00000025411,ENSCHIG00000024104,ENSCHIG00000012494,ENSCHIG00000015777,ENSCHIG00000003341,ENSCHIG00000011344,ENSCHIG00000025931,ENSCHIG00000011323,ENSCHIG00000026733,ENSCHIG00000015731,ENSCHIG00000024798,ENSCHIG00000022865,ENSCHIG00000006876,ENSCHIG00000008651,ENSCHIG00000002285,ENSCHIG00000003691,ENSCHIG00000023502,ENSCHIG00000011217,…
GO:0051234	establishment of localization	biological_process	0.031463	1	107	809	1966	19425	ENSCHIG00000023338,ENSCHIG00000004597,ENSCHIG00000023789,ENSCHIG00000022410,ENSCHIG00000027016,ENSCHIG00000023070,ENSCHIG00000014564,ENSCHIG00000015311,ENSCHIG00000014819,ENSCHIG00000023746,ENSCHIG00000017082,ENSCHIG00000012416,ENSCHIG00000009368,ENSCHIG00000010306,ENSCHIG00000012354,ENSCHIG00000027205,ENSCHIG00000020579,ENSCHIG00000015851,ENSCHIG00000019977,ENSCHIG00000015523,ENSCHIG00000013578,…
GO:0005668	RNA polymerase transcription factor SL1 complex	cellular_component	0.031776	1	1	809	1	19425	ENSCHIG00000026408
GO:0030016	myofibril	cellular_component	0.031807	1	2	809	9	19425	ENSCHIG00000007239,ENSCHIG00000020704
GO:0043292	contractile fiber	cellular_component	0.031807	1	2	809	9	19425	ENSCHIG00000007239,ENSCHIG00000020704
GO:0030546	receptor activator activity	molecular_function	0.032092	1	1	809	1	19425	ENSCHIG00000020968
GO:0031017	exocrine pancreas development	biological_process	0.032092	1	1	809	1	19425	ENSCHIG00000020968
GO:0038028	insulin receptor signaling pathway via phosphatidylinositol 3-kinase cascade	biological_process	0.032092	1	1	809	1	19425	ENSCHIG00000020968
GO:0040018	positive regulation of multicellular organism growth	biological_process	0.032092	1	1	809	1	19425	ENSCHIG00000020968
GO:0046628	positive regulation of insulin receptor signaling pathway	biological_process	0.032092	1	1	809	1	19425	ENSCHIG00000020968
GO:0048018	receptor agonist activity	molecular_function	0.032092	1	1	809	1	19425	ENSCHIG00000020968
GO:0060669	embryonic placenta morphogenesis	biological_process	0.032092	1	1	809	1	19425	ENSCHIG00000020968
GO:1900078	positive regulation of cellular response to insulin stimulus	biological_process	0.032092	1	1	809	1	19425	ENSCHIG00000020968
GO:2000465	regulation of glycogen (starch) synthase activity	biological_process	0.032092	1	1	809	1	19425	ENSCHIG00000020968
GO:2000467	positive regulation of glycogen (starch) synthase activity	biological_process	0.032092	1	1	809	1	19425	ENSCHIG00000020968
GO:0032559	adenyl ribonucleotide binding	molecular_function	0.032146	1	86	809	1373	19425	ENSCHIG00000011665,ENSCHIG00000025820,ENSCHIG00000021834,ENSCHIG00000012238,ENSCHIG00000025791,ENSCHIG00000013969,ENSCHIG00000019381,ENSCHIG00000024028,ENSCHIG00000017389,ENSCHIG00000000248,ENSCHIG00000027054,ENSCHIG00000005472,ENSCHIG00000025428,ENSCHIG00000019302,ENSCHIG00000015474,ENSCHIG00000017102,ENSCHIG00000010964,ENSCHIG00000022211,ENSCHIG00000023341,ENSCHIG00000022864,ENSCHIG00000012094,…
GO:0030170	pyridoxal phosphate binding	molecular_function	0.032177	1	6	809	51	19425	ENSCHIG00000011255,ENSCHIG00000015229,ENSCHIG00000007941,ENSCHIG00000015633,ENSCHIG00000027095,ENSCHIG00000011854
GO:0008150	biological_process	biological_process	0.032451	1	555	809	12694	19425	ENSCHIG00000009985,ENSCHIG00000020027,ENSCHIG00000010205,ENSCHIG00000006804,ENSCHIG00000020875,ENSCHIG00000024752,ENSCHIG00000024883,ENSCHIG00000024017,ENSCHIG00000013243,ENSCHIG00000010009,ENSCHIG00000020446,ENSCHIG00000020879,ENSCHIG00000021249,ENSCHIG00000026809,ENSCHIG00000015523,ENSCHIG00000018319,ENSCHIG00000024404,ENSCHIG00000012497,ENSCHIG00000015851,ENSCHIG00000022849,ENSCHIG00000019111,…
GO:0008137	NADH dehydrogenase (ubiquinone) activity	molecular_function	0.032455	1	3	809	22	19425	ENSCHIG00000000032,ENSCHIG00000000006,ENSCHIG00000027234
GO:0016655	oxidoreductase activity, acting on NAD(P)H, quinone or similar compound as acceptor	molecular_function	0.032455	1	3	809	22	19425	ENSCHIG00000027234,ENSCHIG00000000006,ENSCHIG00000000032
GO:0050136	NADH dehydrogenase (quinone) activity	molecular_function	0.032455	1	3	809	22	19425	ENSCHIG00000000032,ENSCHIG00000027234,ENSCHIG00000000006
GO:0006414	translational elongation	biological_process	0.033013	1	3	809	26	19425	ENSCHIG00000010087,ENSCHIG00000011578,ENSCHIG00000026794
GO:0045211	postsynaptic membrane	cellular_component	0.033845	1	6	809	44	19425	ENSCHIG00000018272,ENSCHIG00000026842,ENSCHIG00000020021,ENSCHIG00000014693,ENSCHIG00000017361,ENSCHIG00000003452
GO:0097060	synaptic membrane	cellular_component	0.033845	1	6	809	44	19425	ENSCHIG00000026842,ENSCHIG00000020021,ENSCHIG00000018272,ENSCHIG00000014693,ENSCHIG00000017361,ENSCHIG00000003452
GO:0043436	oxoacid metabolic process	biological_process	0.034541	1	22	809	326	19425	ENSCHIG00000018012,ENSCHIG00000000162,ENSCHIG00000026809,ENSCHIG00000020031,ENSCHIG00000017651,ENSCHIG00000018578,ENSCHIG00000003270,ENSCHIG00000016266,ENSCHIG00000004597,ENSCHIG00000022844,ENSCHIG00000015633,ENSCHIG00000018423,ENSCHIG00000013950,ENSCHIG00000018372,ENSCHIG00000024098,ENSCHIG00000017801,ENSCHIG00000010679,ENSCHIG00000003073,ENSCHIG00000023475,ENSCHIG00000025125,ENSCHIG00000025428,…
GO:0016620	oxidoreductase activity, acting on the aldehyde or oxo group of donors, NAD or NADP as acceptor	molecular_function	0.034545	1	4	809	30	19425	ENSCHIG00000017958,ENSCHIG00000022516,ENSCHIG00000023248,ENSCHIG00000008960
GO:0016310	phosphorylation	biological_process	0.035223	1	52	809	809	19425	ENSCHIG00000018578,ENSCHIG00000011217,ENSCHIG00000002285,ENSCHIG00000017086,ENSCHIG00000003691,ENSCHIG00000020883,ENSCHIG00000016323,ENSCHIG00000009440,ENSCHIG00000023693,ENSCHIG00000025868,ENSCHIG00000003573,ENSCHIG00000012494,ENSCHIG00000022795,ENSCHIG00000023806,ENSCHIG00000000032,ENSCHIG00000011323,ENSCHIG00000022865,ENSCHIG00000000035,ENSCHIG00000000397,ENSCHIG00000014834,ENSCHIG00000025051,…
GO:0030554	adenyl nucleotide binding	molecular_function	0.035333	1	86	809	1381	19425	ENSCHIG00000011401,ENSCHIG00000018623,ENSCHIG00000020512,ENSCHIG00000017086,ENSCHIG00000020883,ENSCHIG00000024549,ENSCHIG00000022844,ENSCHIG00000004597,ENSCHIG00000024271,ENSCHIG00000012416,ENSCHIG00000022795,ENSCHIG00000014324,ENSCHIG00000000397,ENSCHIG00000017807,ENSCHIG00000009070,ENSCHIG00000010390,ENSCHIG00000024404,ENSCHIG00000019771,ENSCHIG00000025051,ENSCHIG00000000772,ENSCHIG00000007254,…
GO:0032868	response to insulin stimulus	biological_process	0.035587	1	3	809	19	19425	ENSCHIG00000001452,ENSCHIG00000020968,ENSCHIG00000019616
GO:0006821	chloride transport	biological_process	0.035763	1	6	809	48	19425	ENSCHIG00000021249,ENSCHIG00000014564,ENSCHIG00000014293,ENSCHIG00000020879,ENSCHIG00000027205,ENSCHIG00000023746
GO:0016765	transferase activity, transferring alkyl or aryl (other than methyl) groups	molecular_function	0.035812	1	5	809	44	19425	ENSCHIG00000023592,ENSCHIG00000024688,ENSCHIG00000008585,ENSCHIG00000013195,ENSCHIG00000024671
GO:0071900	regulation of protein serine/threonine kinase activity	biological_process	0.035823	1	6	809	63	19425	ENSCHIG00000023341,ENSCHIG00000024028,ENSCHIG00000006042,ENSCHIG00000020968,ENSCHIG00000012238,ENSCHIG00000008697
GO:0004418	hydroxymethylbilane synthase activity	molecular_function	0.036743	1	1	809	1	19425	ENSCHIG00000013195
GO:0006082	organic acid metabolic process	biological_process	0.03681	1	22	809	328	19425	ENSCHIG00000010679,ENSCHIG00000017801,ENSCHIG00000018372,ENSCHIG00000024098,ENSCHIG00000018423,ENSCHIG00000013950,ENSCHIG00000026231,ENSCHIG00000025428,ENSCHIG00000025125,ENSCHIG00000003073,ENSCHIG00000023475,ENSCHIG00000017651,ENSCHIG00000020031,ENSCHIG00000018578,ENSCHIG00000026809,ENSCHIG00000000162,ENSCHIG00000018012,ENSCHIG00000022844,ENSCHIG00000004597,ENSCHIG00000015633,ENSCHIG00000016266,…
GO:0009260	ribonucleotide biosynthetic process	biological_process	0.036972	1	10	809	134	19425	ENSCHIG00000023693,ENSCHIG00000018279,ENSCHIG00000003270,ENSCHIG00000014663,ENSCHIG00000015980,ENSCHIG00000022844,ENSCHIG00000024549,ENSCHIG00000023502,ENSCHIG00000015194,ENSCHIG00000011217
GO:0046390	ribose phosphate biosynthetic process	biological_process	0.036972	1	10	809	134	19425	ENSCHIG00000011217,ENSCHIG00000023502,ENSCHIG00000015194,ENSCHIG00000015980,ENSCHIG00000024549,ENSCHIG00000022844,ENSCHIG00000018279,ENSCHIG00000023693,ENSCHIG00000014663,ENSCHIG00000003270
GO:0045121	membrane raft	cellular_component	0.037147	1	3	809	19	19425	ENSCHIG00000021480,ENSCHIG00000010009,ENSCHIG00000017255
GO:0010562	positive regulation of phosphorus metabolic process	biological_process	0.037505	1	6	809	56	19425	ENSCHIG00000014834,ENSCHIG00000023873,ENSCHIG00000019616,ENSCHIG00000012238,ENSCHIG00000020968,ENSCHIG00000019302
GO:0045937	positive regulation of phosphate metabolic process	biological_process	0.037505	1	6	809	56	19425	ENSCHIG00000019302,ENSCHIG00000019616,ENSCHIG00000012238,ENSCHIG00000020968,ENSCHIG00000023873,ENSCHIG00000014834
GO:0051694	pointed-end actin filament capping	biological_process	0.037612	1	2	809	7	19425	ENSCHIG00000017627,ENSCHIG00000023166
GO:0005981	regulation of glycogen catabolic process	biological_process	0.037623	1	1	809	1	19425	ENSCHIG00000006614
GO:0015919	peroxisomal membrane transport	biological_process	0.038259	1	1	809	1	19425	ENSCHIG00000026838
GO:0045046	protein import into peroxisome membrane	biological_process	0.038259	1	1	809	1	19425	ENSCHIG00000026838
GO:0035498	carnosine metabolic process	biological_process	0.038266	1	1	809	1	19425	ENSCHIG00000024098
GO:0035499	carnosine biosynthetic process	biological_process	0.038266	1	1	809	1	19425	ENSCHIG00000024098
GO:0047730	carnosine synthase activity	molecular_function	0.038266	1	1	809	1	19425	ENSCHIG00000024098
GO:0004046	aminoacylase activity	molecular_function	0.038382	1	1	809	1	19425	ENSCHIG00000016266
GO:0044262	cellular carbohydrate metabolic process	biological_process	0.038679	1	6	809	54	19425	ENSCHIG00000006614,ENSCHIG00000024129,ENSCHIG00000020968,ENSCHIG00000017550,ENSCHIG00000021783,ENSCHIG00000015267
GO:0016866	intramolecular transferase activity	molecular_function	0.038789	1	4	809	29	19425	ENSCHIG00000018654,ENSCHIG00000005138,ENSCHIG00000025872,ENSCHIG00000015001
GO:0015267	channel activity	molecular_function	0.039236	1	25	809	347	19425	ENSCHIG00000020793,ENSCHIG00000023789,ENSCHIG00000020293,ENSCHIG00000026905,ENSCHIG00000017361,ENSCHIG00000019111,ENSCHIG00000020021,ENSCHIG00000021459,ENSCHIG00000016999,ENSCHIG00000011199,ENSCHIG00000010227,ENSCHIG00000014564,ENSCHIG00000014293,ENSCHIG00000015851,ENSCHIG00000014164,ENSCHIG00000021249,ENSCHIG00000018272,ENSCHIG00000020879,ENSCHIG00000010300,ENSCHIG00000026032,ENSCHIG00000024883,…
GO:0022803	passive transmembrane transporter activity	molecular_function	0.039236	1	25	809	347	19425	ENSCHIG00000023746,ENSCHIG00000014693,ENSCHIG00000010300,ENSCHIG00000020879,ENSCHIG00000024883,ENSCHIG00000026032,ENSCHIG00000012354,ENSCHIG00000026842,ENSCHIG00000014293,ENSCHIG00000015851,ENSCHIG00000014164,ENSCHIG00000021249,ENSCHIG00000018272,ENSCHIG00000026905,ENSCHIG00000020293,ENSCHIG00000020793,ENSCHIG00000023789,ENSCHIG00000017361,ENSCHIG00000019111,ENSCHIG00000016999,ENSCHIG00000014564,…
GO:0032870	cellular response to hormone stimulus	biological_process	0.039419	1	8	809	84	19425	ENSCHIG00000022728,ENSCHIG00000026969,ENSCHIG00000020292,ENSCHIG00000001452,ENSCHIG00000019616,ENSCHIG00000020968,ENSCHIG00000014058,ENSCHIG00000022036
GO:0016051	carbohydrate biosynthetic process	biological_process	0.03945	1	5	809	44	19425	ENSCHIG00000016122,ENSCHIG00000016031,ENSCHIG00000024129,ENSCHIG00000020968,ENSCHIG00000017550
GO:0008135	translation factor activity, nucleic acid binding	molecular_function	0.039971	1	6	809	73	19425	ENSCHIG00000004339,ENSCHIG00000011578,ENSCHIG00000026794,ENSCHIG00000012027,ENSCHIG00000010087,ENSCHIG00000012106
GO:0035025	positive regulation of Rho protein signal transduction	biological_process	0.04028	1	1	809	1	19425	ENSCHIG00000024017
GO:0005174	CD40 receptor binding	molecular_function	0.040669	1	1	809	1	19425	ENSCHIG00000000168
GO:0002191	cap-dependent translational initiation	biological_process	0.040687	1	1	809	1	19425	ENSCHIG00000012106
GO:0019530	taurine metabolic process	biological_process	0.040728	1	1	809	1	19425	ENSCHIG00000021041
GO:0042412	taurine biosynthetic process	biological_process	0.040728	1	1	809	1	19425	ENSCHIG00000021041
GO:0005618	cell wall	cellular_component	0.040882	1	1	809	1	19425	XLOC_178128
GO:0009274	peptidoglycan-based cell wall	cellular_component	0.040882	1	1	809	1	19425	XLOC_178128
GO:0009276	Gram-negative-bacterium-type cell wall	cellular_component	0.040882	1	1	809	1	19425	XLOC_178128
GO:0030313	cell envelope	cellular_component	0.040882	1	1	809	1	19425	XLOC_178128
GO:0044283	small molecule biosynthetic process	biological_process	0.040935	1	12	809	157	19425	ENSCHIG00000025125,ENSCHIG00000025428,ENSCHIG00000023475,ENSCHIG00000017801,ENSCHIG00000018578,ENSCHIG00000010679,ENSCHIG00000017651,ENSCHIG00000018012,ENSCHIG00000013950,ENSCHIG00000018423,ENSCHIG00000024098,ENSCHIG00000026809
GO:0031401	positive regulation of protein modification process	biological_process	0.041227	1	6	809	58	19425	ENSCHIG00000014834,ENSCHIG00000023873,ENSCHIG00000020968,ENSCHIG00000012238,ENSCHIG00000019616,ENSCHIG00000019302
GO:0005832	chaperonin-containing T-complex	cellular_component	0.041255	1	1	809	1	19425	ENSCHIG00000025742
GO:0020037	heme binding	molecular_function	0.041287	1	11	809	149	19425	ENSCHIG00000017796,ENSCHIG00000018618,ENSCHIG00000008000,ENSCHIG00000013266,ENSCHIG00000019220,ENSCHIG00000025853,ENSCHIG00000021270,ENSCHIG00000024184,ENSCHIG00000024771,ENSCHIG00000025391,ENSCHIG00000023338
GO:0015145	monosaccharide transmembrane transporter activity	molecular_function	0.041358	1	2	809	7	19425	ENSCHIG00000012243,ENSCHIG00000015523
GO:0051119	sugar transmembrane transporter activity	molecular_function	0.041358	1	2	809	7	19425	ENSCHIG00000015523,ENSCHIG00000012243
GO:0015732	prostaglandin transport	biological_process	0.041546	1	1	809	1	19425	ENSCHIG00000019616
GO:0032310	prostaglandin secretion	biological_process	0.041546	1	1	809	1	19425	ENSCHIG00000019616
GO:0032814	regulation of natural killer cell activation	biological_process	0.041546	1	1	809	1	19425	ENSCHIG00000019616
GO:0032817	regulation of natural killer cell proliferation	biological_process	0.041546	1	1	809	1	19425	ENSCHIG00000019616
GO:0038108	negative regulation of appetite by leptin-mediated signaling pathway	biological_process	0.041546	1	1	809	1	19425	ENSCHIG00000019616
GO:0050892	intestinal absorption	biological_process	0.041546	1	1	809	1	19425	ENSCHIG00000019616
GO:1990051	activation of protein kinase C activity	biological_process	0.041546	1	1	809	1	19425	ENSCHIG00000019616
GO:0071541	eukaryotic translation initiation factor 3 complex, eIF3m	cellular_component	0.041804	1	1	809	1	19425	ENSCHIG00000012027
GO:0043168	anion binding	molecular_function	0.041833	1	118	809	2076	19425	ENSCHIG00000000772,ENSCHIG00000025051,ENSCHIG00000010390,ENSCHIG00000024404,ENSCHIG00000017641,ENSCHIG00000019771,XLOC_190223,ENSCHIG00000022254,ENSCHIG00000017687,ENSCHIG00000007254,ENSCHIG00000021844,ENSCHIG00000003270,ENSCHIG00000022849,ENSCHIG00000015673,ENSCHIG00000012493,ENSCHIG00000017801,ENSCHIG00000024341,ENSCHIG00000022153,ENSCHIG00000012268,ENSCHIG00000011854,ENSCHIG00000010585,ENSCHIG…
GO:0070773	protein-N-terminal glutamine amidohydrolase activity	molecular_function	0.042093	1	1	809	1	19425	ENSCHIG00000006384
GO:0051233	spindle midzone	cellular_component	0.04213	1	1	809	1	19425	ENSCHIG00000008651
GO:0051310	metaphase plate congression	biological_process	0.04213	1	1	809	1	19425	ENSCHIG00000008651
GO:0034637	cellular carbohydrate biosynthetic process	biological_process	0.042266	1	3	809	18	19425	ENSCHIG00000017550,ENSCHIG00000024129,ENSCHIG00000020968
GO:0004122	cystathionine beta-synthase activity	molecular_function	0.042294	1	1	809	1	19425	ENSCHIG00000010679
GO:0006535	cysteine biosynthetic process from serine	biological_process	0.042294	1	1	809	1	19425	ENSCHIG00000010679
GO:0019343	cysteine biosynthetic process via cystathionine	biological_process	0.042294	1	1	809	1	19425	ENSCHIG00000010679
GO:0019344	cysteine biosynthetic process	biological_process	0.042294	1	1	809	1	19425	ENSCHIG00000010679
GO:0005218	intracellular ligand-gated calcium channel activity	molecular_function	0.042403	1	2	809	5	19425	ENSCHIG00000014164,ENSCHIG00000023789
GO:0070981	L-asparagine biosynthetic process	biological_process	0.04279	1	1	809	1	19425	ENSCHIG00000013950
GO:0070982	L-asparagine metabolic process	biological_process	0.04279	1	1	809	1	19425	ENSCHIG00000013950
GO:0004807	triose-phosphate isomerase activity	molecular_function	0.04311	1	1	809	2	19425	ENSCHIG00000016031
GO:0043167	ion binding	molecular_function	0.043262	1	232	809	4434	19425	ENSCHIG00000013756,ENSCHIG00000024271,ENSCHIG00000012416,ENSCHIG00000022795,ENSCHIG00000008988,ENSCHIG00000000397,ENSCHIG00000015030,ENSCHIG00000011255,ENSCHIG00000022036,ENSCHIG00000025853,ENSCHIG00000011241,ENSCHIG00000000035,ENSCHIG00000011401,ENSCHIG00000023338,ENSCHIG00000023131,ENSCHIG00000020512,ENSCHIG00000013977,ENSCHIG00000017481,ENSCHIG00000015913,ENSCHIG00000014616,ENSCHIG00000024645,…
GO:0051920	peroxiredoxin activity	molecular_function	0.043288	1	2	809	10	19425	ENSCHIG00000022629,ENSCHIG00000018632
GO:0051287	NAD binding	molecular_function	0.043883	1	5	809	44	19425	ENSCHIG00000008960,ENSCHIG00000020031,ENSCHIG00000022516,ENSCHIG00000020256,ENSCHIG00000018423
GO:0008277	regulation of G-protein coupled receptor protein signaling pathway	biological_process	0.044069	1	2	809	10	19425	ENSCHIG00000003321,ENSCHIG00000016318
GO:0070665	positive regulation of leukocyte proliferation	biological_process	0.044451	1	2	809	8	19425	ENSCHIG00000020968,ENSCHIG00000019616
GO:0003954	NADH dehydrogenase activity	molecular_function	0.045448	1	3	809	27	19425	ENSCHIG00000000032,ENSCHIG00000000006,ENSCHIG00000027234
GO:0008307	structural constituent of muscle	molecular_function	0.04553	1	1	809	1	19425	ENSCHIG00000016711
GO:0070588	calcium ion transmembrane transport	biological_process	0.0459	1	7	809	56	19425	ENSCHIG00000012354,ENSCHIG00000024254,ENSCHIG00000016999,ENSCHIG00000015474,ENSCHIG00000023789,ENSCHIG00000017389,ENSCHIG00000014164
GO:0016624	oxidoreductase activity, acting on the aldehyde or oxo group of donors, disulfide as acceptor	molecular_function	0.046231	1	2	809	10	19425	ENSCHIG00000000162,ENSCHIG00000006876
GO:0023019	signal transduction involved in regulation of gene expression	biological_process	0.04632	1	1	809	1	19425	ENSCHIG00000024886
GO:0045273	respiratory chain complex II	cellular_component	0.046697	1	1	809	1	19425	ENSCHIG00000008988
GO:0045281	succinate dehydrogenase complex	cellular_component	0.046697	1	1	809	1	19425	ENSCHIG00000008988
GO:0004648	O-phospho-L-serine:2-oxoglutarate aminotransferase activity	molecular_function	0.047068	1	1	809	1	19425	ENSCHIG00000023475
GO:0004462	lactoylglutathione lyase activity	molecular_function	0.047072	1	1	809	1	19425	ENSCHIG00000018327
GO:0004347	glucose-6-phosphate isomerase activity	molecular_function	0.047363	1	1	809	1	19425	ENSCHIG00000016122
GO:0032553	ribonucleotide binding	molecular_function	0.047464	1	101	809	1760	19425	ENSCHIG00000011844,ENSCHIG00000025742,ENSCHIG00000016323,ENSCHIG00000025868,ENSCHIG00000023693,ENSCHIG00000009440,ENSCHIG00000011217,ENSCHIG00000018578,ENSCHIG00000008651,ENSCHIG00000023502,ENSCHIG00000003691,ENSCHIG00000002285,ENSCHIG00000025931,ENSCHIG00000022865,ENSCHIG00000026733,ENSCHIG00000011323,ENSCHIG00000024798,ENSCHIG00000015731,ENSCHIG00000003341,ENSCHIG00000015777,ENSCHIG00000011344,…
GO:0005524	ATP binding	molecular_function	0.047533	1	84	809	1365	19425	ENSCHIG00000002285,ENSCHIG00000003691,ENSCHIG00000023502,ENSCHIG00000018578,ENSCHIG00000011217,ENSCHIG00000009440,ENSCHIG00000023693,ENSCHIG00000025868,ENSCHIG00000016323,ENSCHIG00000025742,ENSCHIG00000025411,ENSCHIG00000024104,ENSCHIG00000012494,ENSCHIG00000023806,ENSCHIG00000011344,ENSCHIG00000015777,ENSCHIG00000003341,ENSCHIG00000026733,ENSCHIG00000011323,ENSCHIG00000022865,ENSCHIG00000025931,…
GO:0045056	transcytosis	biological_process	0.047934	1	1	809	1	19425	ENSCHIG00000017255
GO:0034614	cellular response to reactive oxygen species	biological_process	0.0483	1	2	809	10	19425	ENSCHIG00000017899,ENSCHIG00000009947
GO:0044711	single-organism biosynthetic process	biological_process	0.048724	1	12	809	161	19425	ENSCHIG00000023475,ENSCHIG00000025125,ENSCHIG00000025428,ENSCHIG00000013950,ENSCHIG00000018423,ENSCHIG00000018012,ENSCHIG00000024098,ENSCHIG00000026809,ENSCHIG00000017801,ENSCHIG00000010679,ENSCHIG00000018578,ENSCHIG00000017651
GO:0043491	protein kinase B signaling cascade	biological_process	0.048835	1	2	809	10	19425	ENSCHIG00000020968,ENSCHIG00000019616
GO:0005230	extracellular ligand-gated ion channel activity	molecular_function	0.048951	1	8	809	74	19425	ENSCHIG00000014564,ENSCHIG00000020021,ENSCHIG00000026842,ENSCHIG00000024883,ENSCHIG00000017361,ENSCHIG00000014693,ENSCHIG00000018272,ENSCHIG00000023746
GO:0004617	phosphoglycerate dehydrogenase activity	molecular_function	0.049398	1	1	809	1	19425	ENSCHIG00000018423
GO:0003912	DNA nucleotidylexotransferase activity	molecular_function	0.04973	1	1	809	1	19425	ENSCHIG00000004835
GO:0006809	nitric oxide biosynthetic process	biological_process	0.050499	1	2	809	8	19425	ENSCHIG00000025391,ENSCHIG00000013266
GO:0046209	nitric oxide metabolic process	biological_process	0.050499	1	2	809	8	19425	ENSCHIG00000025391,ENSCHIG00000013266
GO:0030229	very-low-density lipoprotein particle receptor activity	molecular_function	0.051403	1	1	809	1	19425	ENSCHIG00000021572
GO:0006520	cellular amino acid metabolic process	biological_process	0.051739	1	15	809	214	19425	ENSCHIG00000003270,ENSCHIG00000023475,ENSCHIG00000026231,ENSCHIG00000022844,ENSCHIG00000016266,ENSCHIG00000025428,ENSCHIG00000025125,ENSCHIG00000024098,ENSCHIG00000026809,ENSCHIG00000018423,ENSCHIG00000013950,ENSCHIG00000010679,ENSCHIG00000018578,ENSCHIG00000017651,ENSCHIG00000017801
GO:0005523	tropomyosin binding	molecular_function	0.052102	1	2	809	9	19425	ENSCHIG00000017627,ENSCHIG00000023166
GO:0046906	tetrapyrrole binding	molecular_function	0.052244	1	11	809	154	19425	ENSCHIG00000008000,ENSCHIG00000013266,ENSCHIG00000019220,ENSCHIG00000017796,ENSCHIG00000018618,ENSCHIG00000021270,ENSCHIG00000025853,ENSCHIG00000024184,ENSCHIG00000025391,ENSCHIG00000024771,ENSCHIG00000023338
GO:0030042	actin filament depolymerization	biological_process	0.053297	1	4	809	31	19425	ENSCHIG00000023166,ENSCHIG00000025768,ENSCHIG00000015758,ENSCHIG00000017627
GO:0032943	mononuclear cell proliferation	biological_process	0.053454	1	3	809	22	19425	ENSCHIG00000000168,ENSCHIG00000019616,ENSCHIG00000020968
GO:0046651	lymphocyte proliferation	biological_process	0.053454	1	3	809	22	19425	ENSCHIG00000019616,ENSCHIG00000020968,ENSCHIG00000000168
GO:0004055	argininosuccinate synthase activity	molecular_function	0.054469	1	1	809	1	19425	ENSCHIG00000017801
GO:0009725	response to hormone stimulus	biological_process	0.055142	1	8	809	92	19425	ENSCHIG00000020968,ENSCHIG00000019616,ENSCHIG00000022036,ENSCHIG00000014058,ENSCHIG00000020292,ENSCHIG00000001452,ENSCHIG00000022728,ENSCHIG00000026969
GO:0015662	ATPase activity, coupled to transmembrane movement of ions, phosphorylative mechanism	molecular_function	0.055282	1	3	809	17	19425	ENSCHIG00000015474,ENSCHIG00000024254,ENSCHIG00000017389
GO:0031226	intrinsic to plasma membrane	cellular_component	0.055536	1	22	809	308	19425	ENSCHIG00000019588,ENSCHIG00000025373,ENSCHIG00000023387,ENSCHIG00000024883,ENSCHIG00000003452,ENSCHIG00000026195,ENSCHIG00000018483,ENSCHIG00000011185,ENSCHIG00000015921,ENSCHIG00000009059,ENSCHIG00000022795,ENSCHIG00000017725,ENSCHIG00000011199,ENSCHIG00000024366,ENSCHIG00000014717,ENSCHIG00000015603,ENSCHIG00000012100,ENSCHIG00000022410,ENSCHIG00000020793,ENSCHIG00000019328,ENSCHIG00000010390,…
GO:0071540	eukaryotic translation initiation factor 3 complex, eIF3e	cellular_component	0.055729	1	1	809	1	19425	ENSCHIG00000004339
GO:0060236	regulation of mitotic spindle organization	biological_process	0.056732	1	1	809	1	19425	ENSCHIG00000023873
GO:0090224	regulation of spindle organization	biological_process	0.056732	1	1	809	1	19425	ENSCHIG00000023873
GO:0030895	apolipoprotein B mRNA editing enzyme complex	cellular_component	0.056755	1	1	809	1	19425	ENSCHIG00000020411
GO:0001892	embryonic placenta development	biological_process	0.056884	1	1	809	2	19425	ENSCHIG00000020968
GO:0006937	regulation of muscle contraction	biological_process	0.056932	1	2	809	10	19425	ENSCHIG00000020704,ENSCHIG00000007239
GO:0004034	aldose 1-epimerase activity	molecular_function	0.056974	1	1	809	1	19425	ENSCHIG00000015168
GO:0043218	compact myelin	cellular_component	0.057084	1	1	809	1	19425	ENSCHIG00000019328
GO:0043220	Schmidt-Lanterman incisure	cellular_component	0.057084	1	1	809	1	19425	ENSCHIG00000019328
GO:1900402	regulation of carbohydrate metabolic process by regulation of transcription from RNA polymerase II promoter	biological_process	0.057271	1	1	809	1	19425	ENSCHIG00000019922
GO:0035335	peptidyl-tyrosine dephosphorylation	biological_process	0.057354	1	9	809	92	19425	ENSCHIG00000012147,ENSCHIG00000017421,ENSCHIG00000019167,ENSCHIG00000014724,ENSCHIG00000018867,ENSCHIG00000024051,ENSCHIG00000008697,ENSCHIG00000022485,ENSCHIG00000021889
GO:0032760	positive regulation of tumor necrosis factor production	biological_process	0.058125	1	1	809	2	19425	ENSCHIG00000019616
GO:0072606	interleukin-8 secretion	biological_process	0.058125	1	1	809	2	19425	ENSCHIG00000019616
GO:0022900	electron transport chain	biological_process	0.058283	1	9	809	151	19425	ENSCHIG00000017276,ENSCHIG00000000032,XLOC_154928,ENSCHIG00000027234,ENSCHIG00000000035,ENSCHIG00000025853,ENSCHIG00000000019,ENSCHIG00000019646,ENSCHIG00000008988
GO:0010506	regulation of autophagy	biological_process	0.058478	1	3	809	22	19425	ENSCHIG00000019616,ENSCHIG00000006212,ENSCHIG00000025399
GO:0004854	xanthine dehydrogenase activity	molecular_function	0.058654	1	1	809	1	19425	ENSCHIG00000017276
GO:0004855	xanthine oxidase activity	molecular_function	0.058654	1	1	809	1	19425	ENSCHIG00000017276
GO:0016726	oxidoreductase activity, acting on CH or CH2 groups, NAD or NADP as acceptor	molecular_function	0.058654	1	1	809	1	19425	ENSCHIG00000017276
GO:0016727	oxidoreductase activity, acting on CH or CH2 groups, oxygen as acceptor	molecular_function	0.058654	1	1	809	1	19425	ENSCHIG00000017276
GO:0008483	transaminase activity	molecular_function	0.058945	1	3	809	20	19425	ENSCHIG00000025125,ENSCHIG00000023475,ENSCHIG00000015229
GO:0051208	sequestering of calcium ion	biological_process	0.059406	1	2	809	8	19425	ENSCHIG00000014164,ENSCHIG00000023789
GO:0051209	release of sequestered calcium ion into cytosol	biological_process	0.059406	1	2	809	8	19425	ENSCHIG00000023789,ENSCHIG00000014164
GO:0051238	sequestering of metal ion	biological_process	0.059406	1	2	809	8	19425	ENSCHIG00000014164,ENSCHIG00000023789
GO:0051282	regulation of sequestering of calcium ion	biological_process	0.059406	1	2	809	8	19425	ENSCHIG00000023789,ENSCHIG00000014164
GO:0051283	negative regulation of sequestering of calcium ion	biological_process	0.059406	1	2	809	8	19425	ENSCHIG00000014164,ENSCHIG00000023789
GO:0060401	cytosolic calcium ion transport	biological_process	0.059406	1	2	809	8	19425	ENSCHIG00000023789,ENSCHIG00000014164
GO:0060402	calcium ion transport into cytosol	biological_process	0.059406	1	2	809	8	19425	ENSCHIG00000014164,ENSCHIG00000023789
GO:0031462	Cul2-RING ubiquitin ligase complex	cellular_component	0.059635	1	1	809	1	19425	ENSCHIG00000000716
GO:0006238	CMP salvage	biological_process	0.059966	1	1	809	1	19425	ENSCHIG00000023693
GO:0009224	CMP biosynthetic process	biological_process	0.059966	1	1	809	1	19425	ENSCHIG00000023693
GO:0046035	CMP metabolic process	biological_process	0.059966	1	1	809	1	19425	ENSCHIG00000023693
GO:0045598	regulation of fat cell differentiation	biological_process	0.059987	1	2	809	10	19425	ENSCHIG00000019616,ENSCHIG00000019733
GO:0046658	anchored to plasma membrane	cellular_component	0.060412	1	2	809	8	19425	ENSCHIG00000018483,ENSCHIG00000012100
GO:0044085	cellular component biogenesis	biological_process	0.060534	1	31	809	586	19425	ENSCHIG00000010313,ENSCHIG00000023662,ENSCHIG00000002921,ENSCHIG00000017627,ENSCHIG00000025768,ENSCHIG00000012106,ENSCHIG00000004339,ENSCHIG00000015368,ENSCHIG00000012407,ENSCHIG00000021562,ENSCHIG00000015760,ENSCHIG00000023166,ENSCHIG00000022254,ENSCHIG00000000171,ENSCHIG00000024752,ENSCHIG00000003945,ENSCHIG00000013864,ENSCHIG00000023400,ENSCHIG00000016358,XLOC_178128,ENSCHIG00000017285,ENSCHIG…
GO:0072686	mitotic spindle	cellular_component	0.060749	1	2	809	10	19425	ENSCHIG00000008651,XLOC_098245
GO:0004133	glycogen debranching enzyme activity	molecular_function	0.060857	1	1	809	1	19425	ENSCHIG00000024129
GO:0004134	4-alpha-glucanotransferase activity	molecular_function	0.060857	1	1	809	1	19425	ENSCHIG00000024129
GO:0004135	amylo-alpha-1,6-glucosidase activity	molecular_function	0.060857	1	1	809	1	19425	ENSCHIG00000024129
GO:0004558	alpha-glucosidase activity	molecular_function	0.060857	1	1	809	1	19425	ENSCHIG00000024129
GO:0010906	regulation of glucose metabolic process	biological_process	0.061106	1	2	809	9	19425	ENSCHIG00000006614,ENSCHIG00000020968
GO:0004618	phosphoglycerate kinase activity	molecular_function	0.061305	1	1	809	2	19425	ENSCHIG00000009440
GO:0003824	catalytic activity	molecular_function	0.061994	1	256	809	5156	19425	ENSCHIG00000000162,ENSCHIG00000017899,ENSCHIG00000024688,ENSCHIG00000020781,ENSCHIG00000021048,ENSCHIG00000016031,ENSCHIG00000003270,ENSCHIG00000011854,ENSCHIG00000011198,ENSCHIG00000025125,ENSCHIG00000023592,ENSCHIG00000025872,ENSCHIG00000022516,ENSCHIG00000025628,ENSCHIG00000003073,ENSCHIG00000000019,ENSCHIG00000011401,ENSCHIG00000011689,XLOC_098245,ENSCHIG00000013977,ENSCHIG00000004597,ENSCHIG…
GO:0034063	stress granule assembly	biological_process	0.062267	1	1	809	1	19425	ENSCHIG00000013864
GO:0006480	N-terminal protein amino acid methylation	biological_process	0.0626	1	1	809	2	19425	ENSCHIG00000007982
GO:0005247	voltage-gated chloride channel activity	molecular_function	0.062661	1	2	809	8	19425	ENSCHIG00000021249,ENSCHIG00000020879
GO:0065003	macromolecular complex assembly	biological_process	0.063332	1	22	809	391	19425	ENSCHIG00000004339,ENSCHIG00000022254,ENSCHIG00000023166,ENSCHIG00000002921,ENSCHIG00000023662,ENSCHIG00000017627,ENSCHIG00000012106,ENSCHIG00000025768,ENSCHIG00000025477,ENSCHIG00000017285,ENSCHIG00000006387,ENSCHIG00000017799,ENSCHIG00000012027,ENSCHIG00000015777,ENSCHIG00000009393,ENSCHIG00000011284,ENSCHIG00000010817,ENSCHIG00000021891,ENSCHIG00000013864,ENSCHIG00000000171,ENSCHIG00000024752,…
GO:0090257	regulation of muscle system process	biological_process	0.063937	1	2	809	11	19425	ENSCHIG00000020704,ENSCHIG00000007239
GO:0050662	coenzyme binding	molecular_function	0.063994	1	11	809	145	19425	ENSCHIG00000020031,ENSCHIG00000017276,ENSCHIG00000025577,ENSCHIG00000006876,ENSCHIG00000025391,ENSCHIG00000018423,ENSCHIG00000022516,ENSCHIG00000020694,ENSCHIG00000008960,ENSCHIG00000013266,ENSCHIG00000020256
GO:0032555	purine ribonucleotide binding	molecular_function	0.064238	1	99	809	1747	19425	ENSCHIG00000008651,ENSCHIG00000002285,ENSCHIG00000003691,ENSCHIG00000023502,ENSCHIG00000011217,ENSCHIG00000018578,ENSCHIG00000025868,ENSCHIG00000009440,ENSCHIG00000023693,ENSCHIG00000025742,ENSCHIG00000016323,ENSCHIG00000011844,ENSCHIG00000022181,ENSCHIG00000023806,ENSCHIG00000025411,ENSCHIG00000024104,ENSCHIG00000012494,ENSCHIG00000012221,ENSCHIG00000015777,ENSCHIG00000003341,ENSCHIG00000011344,…
GO:0022618	ribonucleoprotein complex assembly	biological_process	0.064291	1	5	809	58	19425	ENSCHIG00000004339,ENSCHIG00000013864,ENSCHIG00000012027,ENSCHIG00000012106,ENSCHIG00000009393
GO:0097458	neuron part	cellular_component	0.064613	1	4	809	29	19425	ENSCHIG00000011011,ENSCHIG00000026221,ENSCHIG00000019328,ENSCHIG00000001877
GO:0003730	mRNA 3'-UTR binding	molecular_function	0.064715	1	2	809	8	19425	ENSCHIG00000017337,ENSCHIG00000022582
GO:0000785	chromatin	cellular_component	0.065075	1	7	809	153	19425	ENSCHIG00000023303,ENSCHIG00000011284,ENSCHIG00000010817,ENSCHIG00000021891,ENSCHIG00000000171,ENSCHIG00000002921,ENSCHIG00000006387
GO:0004725	protein tyrosine phosphatase activity	molecular_function	0.065108	1	9	809	95	19425	ENSCHIG00000017421,ENSCHIG00000014724,ENSCHIG00000019167,ENSCHIG00000018867,ENSCHIG00000024051,ENSCHIG00000012147,ENSCHIG00000008697,ENSCHIG00000022485,ENSCHIG00000021889
GO:0070661	leukocyte proliferation	biological_process	0.065532	1	3	809	23	19425	ENSCHIG00000000168,ENSCHIG00000019616,ENSCHIG00000020968
GO:0033173	calcineurin-NFAT signaling cascade	biological_process	0.065825	1	1	809	1	19425	ENSCHIG00000021307
GO:0009163	nucleoside biosynthetic process	biological_process	0.066104	1	7	809	100	19425	ENSCHIG00000014663,ENSCHIG00000003270,ENSCHIG00000015194,ENSCHIG00000018279,ENSCHIG00000023693,ENSCHIG00000011217,ENSCHIG00000022844
GO:0042455	ribonucleoside biosynthetic process	biological_process	0.066104	1	7	809	100	19425	ENSCHIG00000022844,ENSCHIG00000011217,ENSCHIG00000014663,ENSCHIG00000015194,ENSCHIG00000003270,ENSCHIG00000023693,ENSCHIG00000018279
GO:0022857	transmembrane transporter activity	molecular_function	0.066489	1	55	809	974	19425	ENSCHIG00000004597,ENSCHIG00000017361,ENSCHIG00000023789,ENSCHIG00000022410,ENSCHIG00000020293,ENSCHIG00000027016,ENSCHIG00000014564,ENSCHIG00000019612,ENSCHIG00000023746,ENSCHIG00000014819,ENSCHIG00000024104,ENSCHIG00000017725,ENSCHIG00000012144,ENSCHIG00000017082,ENSCHIG00000012243,ENSCHIG00000021152,ENSCHIG00000026938,ENSCHIG00000000035,ENSCHIG00000025373,ENSCHIG00000012354,ENSCHIG00000014164,…
GO:0043408	regulation of MAPK cascade	biological_process	0.066556	1	6	809	66	19425	ENSCHIG00000010291,ENSCHIG00000008697,ENSCHIG00000019302,ENSCHIG00000019616,ENSCHIG00000020968,ENSCHIG00000012238
GO:0008360	regulation of cell shape	biological_process	0.066714	1	2	809	9	19425	ENSCHIG00000025448,ENSCHIG00000020799
GO:0005520	insulin-like growth factor binding	molecular_function	0.067017	1	3	809	22	19425	ENSCHIG00000024310,ENSCHIG00000010830,ENSCHIG00000025360
GO:0034622	cellular macromolecular complex assembly	biological_process	0.06804	1	17	809	291	19425	ENSCHIG00000022254,ENSCHIG00000023166,ENSCHIG00000004339,ENSCHIG00000012106,ENSCHIG00000025768,ENSCHIG00000002921,ENSCHIG00000017627,ENSCHIG00000009393,ENSCHIG00000015777,ENSCHIG00000011284,ENSCHIG00000021891,ENSCHIG00000010817,ENSCHIG00000006387,ENSCHIG00000012027,ENSCHIG00000017799,ENSCHIG00000000171,ENSCHIG00000013864
GO:0046033	AMP metabolic process	biological_process	0.068941	1	2	809	9	19425	ENSCHIG00000011217,ENSCHIG00000018279
GO:0019226	transmission of nerve impulse	biological_process	0.068996	1	9	809	102	19425	ENSCHIG00000019328,ENSCHIG00000023942,ENSCHIG00000018272,ENSCHIG00000014693,ENSCHIG00000010205,ENSCHIG00000017361,ENSCHIG00000024883,ENSCHIG00000020021,ENSCHIG00000023387
GO:0006468	protein phosphorylation	biological_process	0.069144	1	41	809	630	19425	ENSCHIG00000020883,ENSCHIG00000002285,ENSCHIG00000003691,ENSCHIG00000017086,ENSCHIG00000016323,ENSCHIG00000025868,ENSCHIG00000003573,ENSCHIG00000022795,ENSCHIG00000023806,ENSCHIG00000012494,ENSCHIG00000011323,ENSCHIG00000014834,ENSCHIG00000012238,ENSCHIG00000025051,ENSCHIG00000025791,ENSCHIG00000019771,ENSCHIG00000023873,ENSCHIG00000010390,ENSCHIG00000024028,ENSCHIG00000013969,ENSCHIG00000019381,…
GO:0051146	striated muscle cell differentiation	biological_process	0.069235	1	3	809	22	19425	ENSCHIG00000012095,ENSCHIG00000020968,ENSCHIG00000023400
GO:0017076	purine nucleotide binding	molecular_function	0.069237	1	99	809	1755	19425	ENSCHIG00000024271,ENSCHIG00000012416,ENSCHIG00000022795,ENSCHIG00000014324,ENSCHIG00000000397,ENSCHIG00000017807,ENSCHIG00000009070,ENSCHIG00000011241,ENSCHIG00000011401,ENSCHIG00000018623,ENSCHIG00000017086,ENSCHIG00000020512,ENSCHIG00000020883,ENSCHIG00000013977,ENSCHIG00000018279,ENSCHIG00000024549,ENSCHIG00000004597,ENSCHIG00000022844,ENSCHIG00000021480,ENSCHIG00000019952,ENSCHIG00000013950,…
GO:0043434	response to peptide hormone stimulus	biological_process	0.069403	1	3	809	24	19425	ENSCHIG00000020968,ENSCHIG00000019616,ENSCHIG00000001452
GO:1901652	response to peptide	biological_process	0.069403	1	3	809	24	19425	ENSCHIG00000001452,ENSCHIG00000020968,ENSCHIG00000019616
GO:0014046	dopamine secretion	biological_process	0.069405	1	1	809	1	19425	ENSCHIG00000012331
GO:0014059	regulation of dopamine secretion	biological_process	0.069405	1	1	809	1	19425	ENSCHIG00000012331
GO:0015837	amine transport	biological_process	0.069405	1	1	809	1	19425	ENSCHIG00000012331
GO:0050432	catecholamine secretion	biological_process	0.069405	1	1	809	1	19425	ENSCHIG00000012331
GO:0050433	regulation of catecholamine secretion	biological_process	0.069405	1	1	809	1	19425	ENSCHIG00000012331
GO:0051952	regulation of amine transport	biological_process	0.069405	1	1	809	1	19425	ENSCHIG00000012331
GO:0010035	response to inorganic substance	biological_process	0.069597	1	3	809	24	19425	ENSCHIG00000017934,ENSCHIG00000017899,ENSCHIG00000009947
GO:0032484	Ral protein signal transduction	biological_process	0.069804	1	1	809	1	19425	ENSCHIG00000021312
GO:0032485	regulation of Ral protein signal transduction	biological_process	0.069804	1	1	809	1	19425	ENSCHIG00000021312
GO:0051147	regulation of muscle cell differentiation	biological_process	0.069915	1	2	809	12	19425	ENSCHIG00000020968,ENSCHIG00000012095
GO:0005496	steroid binding	molecular_function	0.070033	1	3	809	18	19425	ENSCHIG00000022728,ENSCHIG00000014058,ENSCHIG00000021567
GO:0071826	ribonucleoprotein complex subunit organization	biological_process	0.070042	1	5	809	59	19425	ENSCHIG00000012106,ENSCHIG00000009393,ENSCHIG00000012027,ENSCHIG00000004339,ENSCHIG00000013864
GO:0044238	primary metabolic process	biological_process	0.070549	1	282	809	6148	19425	ENSCHIG00000025233,ENSCHIG00000023693,ENSCHIG00000009440,ENSCHIG00000016445,ENSCHIG00000023740,XLOC_178071,ENSCHIG00000020411,XLOC_115142,ENSCHIG00000018578,ENSCHIG00000003691,ENSCHIG00000015149,ENSCHIG00000016076,ENSCHIG00000006876,ENSCHIG00000022954,ENSCHIG00000009267,ENSCHIG00000010493,ENSCHIG00000019258,ENSCHIG00000025820,ENSCHIG00000011665,ENSCHIG00000015994,ENSCHIG00000010087,ENSCHIG0000002…
GO:0045840	positive regulation of mitosis	biological_process	0.07057	1	1	809	2	19425	ENSCHIG00000020968
GO:0051785	positive regulation of nuclear division	biological_process	0.07057	1	1	809	2	19425	ENSCHIG00000020968
GO:0019206	nucleoside kinase activity	molecular_function	0.071053	1	2	809	9	19425	ENSCHIG00000023693,ENSCHIG00000015194
GO:1901659	glycosyl compound biosynthetic process	biological_process	0.071142	1	7	809	102	19425	ENSCHIG00000015194,ENSCHIG00000014663,ENSCHIG00000003270,ENSCHIG00000018279,ENSCHIG00000023693,ENSCHIG00000011217,ENSCHIG00000022844
GO:0004663	Rab geranylgeranyltransferase activity	molecular_function	0.071457	1	1	809	2	19425	ENSCHIG00000024671
GO:0004996	thyroid-stimulating hormone receptor activity	molecular_function	0.071753	1	1	809	1	19425	ENSCHIG00000018424
GO:0035637	multicellular organismal signaling	biological_process	0.072708	1	9	809	103	19425	ENSCHIG00000010205,ENSCHIG00000014693,ENSCHIG00000018272,ENSCHIG00000023942,ENSCHIG00000019328,ENSCHIG00000023387,ENSCHIG00000020021,ENSCHIG00000017361,ENSCHIG00000024883
GO:0009055	electron carrier activity	molecular_function	0.073014	1	5	809	65	19425	ENSCHIG00000017276,ENSCHIG00000025853,ENSCHIG00000000035,ENSCHIG00000008988,ENSCHIG00000027234
GO:0016769	transferase activity, transferring nitrogenous groups	molecular_function	0.073444	1	3	809	22	19425	ENSCHIG00000015229,ENSCHIG00000023475,ENSCHIG00000025125
GO:0030424	axon	cellular_component	0.07367	1	2	809	10	19425	ENSCHIG00000026221,ENSCHIG00000019328
GO:0009127	purine nucleoside monophosphate biosynthetic process	biological_process	0.073672	1	3	809	22	19425	ENSCHIG00000018279,ENSCHIG00000015980,ENSCHIG00000022844
GO:0009168	purine ribonucleoside monophosphate biosynthetic process	biological_process	0.073672	1	3	809	22	19425	ENSCHIG00000022844,ENSCHIG00000015980,ENSCHIG00000018279
GO:0051093	negative regulation of developmental process	biological_process	0.073951	1	4	809	37	19425	ENSCHIG00000018848,ENSCHIG00000016627,ENSCHIG00000017641,ENSCHIG00000014726
GO:0051261	protein depolymerization	biological_process	0.074248	1	4	809	34	19425	ENSCHIG00000023166,ENSCHIG00000025768,ENSCHIG00000015758,ENSCHIG00000017627
GO:0046873	metal ion transmembrane transporter activity	molecular_function	0.074377	1	20	809	287	19425	ENSCHIG00000015851,ENSCHIG00000014164,ENSCHIG00000026905,ENSCHIG00000020293,ENSCHIG00000020793,ENSCHIG00000023789,ENSCHIG00000019111,ENSCHIG00000011199,ENSCHIG00000016999,ENSCHIG00000027016,ENSCHIG00000017048,ENSCHIG00000017725,ENSCHIG00000009059,ENSCHIG00000024254,ENSCHIG00000021152,ENSCHIG00000010300,ENSCHIG00000026032,ENSCHIG00000017389,ENSCHIG00000012354,ENSCHIG00000015474
GO:0030295	protein kinase activator activity	molecular_function	0.074485	1	2	809	12	19425	ENSCHIG00000020968,ENSCHIG00000014834
GO:0007270	neuron-neuron synaptic transmission	biological_process	0.074626	1	2	809	9	19425	ENSCHIG00000010205,ENSCHIG00000023387
GO:0005326	neurotransmitter transporter activity	molecular_function	0.074785	1	3	809	20	19425	ENSCHIG00000021152,ENSCHIG00000017725,ENSCHIG00000009059
GO:0005328	neurotransmitter:sodium symporter activity	molecular_function	0.074785	1	3	809	20	19425	ENSCHIG00000021152,ENSCHIG00000009059,ENSCHIG00000017725
GO:0010675	regulation of cellular carbohydrate metabolic process	biological_process	0.075577	1	2	809	11	19425	ENSCHIG00000006614,ENSCHIG00000020968
GO:0005784	Sec61 translocon complex	cellular_component	0.075889	1	1	809	4	19425	ENSCHIG00000025565
GO:0071256	translocon complex	cellular_component	0.075889	1	1	809	4	19425	ENSCHIG00000025565
GO:0015085	calcium ion transmembrane transporter activity	molecular_function	0.076012	1	7	809	63	19425	ENSCHIG00000023789,ENSCHIG00000017389,ENSCHIG00000014164,ENSCHIG00000012354,ENSCHIG00000024254,ENSCHIG00000016999,ENSCHIG00000015474
GO:0032270	positive regulation of cellular protein metabolic process	biological_process	0.076734	1	6	809	71	19425	ENSCHIG00000023873,ENSCHIG00000014834,ENSCHIG00000019302,ENSCHIG00000019616,ENSCHIG00000012238,ENSCHIG00000020968
GO:0034632	retinol transporter activity	molecular_function	0.077594	1	1	809	2	19425	ENSCHIG00000020579
GO:0034633	retinol transport	biological_process	0.077594	1	1	809	2	19425	ENSCHIG00000020579
GO:0046864	isoprenoid transport	biological_process	0.077594	1	1	809	2	19425	ENSCHIG00000020579
GO:0046865	terpenoid transport	biological_process	0.077594	1	1	809	2	19425	ENSCHIG00000020579
GO:0006816	calcium ion transport	biological_process	0.077986	1	8	809	83	19425	ENSCHIG00000012354,ENSCHIG00000015474,ENSCHIG00000016999,ENSCHIG00000023789,ENSCHIG00000017389,ENSCHIG00000024254,ENSCHIG00000008651,ENSCHIG00000014164
GO:0042104	positive regulation of activated T cell proliferation	biological_process	0.078149	1	1	809	3	19425	ENSCHIG00000020968
GO:0005856	cytoskeleton	cellular_component	0.078504	1	32	809	557	19425	ENSCHIG00000014724,ENSCHIG00000026221,ENSCHIG00000021834,ENSCHIG00000000350,ENSCHIG00000013492,ENSCHIG00000023873,ENSCHIG00000024172,ENSCHIG00000019167,ENSCHIG00000003118,ENSCHIG00000018745,ENSCHIG00000015208,ENSCHIG00000010482,ENSCHIG00000023029,ENSCHIG00000008714,ENSCHIG00000007239,ENSCHIG00000014095,ENSCHIG00000015758,ENSCHIG00000026388,ENSCHIG00000016711,ENSCHIG00000008236,ENSCHIG00000011401,…
GO:0005244	voltage-gated ion channel activity	molecular_function	0.078974	1	10	809	130	19425	ENSCHIG00000021249,ENSCHIG00000015851,ENSCHIG00000016999,ENSCHIG00000011199,ENSCHIG00000019111,ENSCHIG00000010300,ENSCHIG00000026905,ENSCHIG00000020293,ENSCHIG00000020793,ENSCHIG00000020879
GO:0022832	voltage-gated channel activity	molecular_function	0.078974	1	10	809	130	19425	ENSCHIG00000026905,ENSCHIG00000010300,ENSCHIG00000020293,ENSCHIG00000020793,ENSCHIG00000020879,ENSCHIG00000011199,ENSCHIG00000016999,ENSCHIG00000019111,ENSCHIG00000015851,ENSCHIG00000021249
GO:0019215	intermediate filament binding	molecular_function	0.079259	1	1	809	2	19425	ENSCHIG00000026388
GO:0050999	regulation of nitric-oxide synthase activity	biological_process	0.079648	1	1	809	2	19425	ENSCHIG00000019616
GO:0002715	regulation of natural killer cell mediated immunity	biological_process	0.079808	1	1	809	2	19425	ENSCHIG00000019616
GO:0042269	regulation of natural killer cell mediated cytotoxicity	biological_process	0.079808	1	1	809	2	19425	ENSCHIG00000019616
GO:0017172	cysteine dioxygenase activity	molecular_function	0.079947	1	1	809	2	19425	ENSCHIG00000021041
GO:0005044	scavenger receptor activity	molecular_function	0.080167	1	6	809	62	19425	ENSCHIG00000019984,ENSCHIG00000012690,ENSCHIG00000025814,ENSCHIG00000010763,ENSCHIG00000012612,ENSCHIG00000021895
GO:0043933	macromolecular complex subunit organization	biological_process	0.080601	1	26	809	481	19425	ENSCHIG00000016358,ENSCHIG00000003321,ENSCHIG00000000171,ENSCHIG00000015758,ENSCHIG00000024752,ENSCHIG00000013864,ENSCHIG00000009393,ENSCHIG00000015777,ENSCHIG00000011284,ENSCHIG00000021891,ENSCHIG00000010817,ENSCHIG00000017285,ENSCHIG00000022172,ENSCHIG00000017799,ENSCHIG00000006387,ENSCHIG00000012027,ENSCHIG00000025477,ENSCHIG00000012106,ENSCHIG00000025768,ENSCHIG00000023873,ENSCHIG00000017627,…
GO:0044346	fibroblast apoptotic process	biological_process	0.080631	1	1	809	2	19425	ENSCHIG00000012095
GO:2000269	regulation of fibroblast apoptotic process	biological_process	0.080631	1	1	809	2	19425	ENSCHIG00000012095
GO:0023051	regulation of signaling	biological_process	0.080709	1	26	809	394	19425	ENSCHIG00000006433,ENSCHIG00000012238,ENSCHIG00000012331,ENSCHIG00000019328,ENSCHIG00000015872,ENSCHIG00000017831,ENSCHIG00000012100,ENSCHIG00000020399,ENSCHIG00000026062,ENSCHIG00000021312,ENSCHIG00000000292,ENSCHIG00000008645,ENSCHIG00000016318,ENSCHIG00000008697,ENSCHIG00000018483,ENSCHIG00000003321,ENSCHIG00000010205,ENSCHIG00000026141,ENSCHIG00000019616,ENSCHIG00000024017,ENSCHIG00000020968,…
GO:0001787	natural killer cell proliferation	biological_process	0.08079	1	1	809	2	19425	ENSCHIG00000019616
GO:0009165	nucleotide biosynthetic process	biological_process	0.080807	1	12	809	193	19425	ENSCHIG00000014663,ENSCHIG00000003270,ENSCHIG00000023693,ENSCHIG00000018279,ENSCHIG00000022844,ENSCHIG00000024549,ENSCHIG00000015980,ENSCHIG00000015872,ENSCHIG00000015194,ENSCHIG00000023502,ENSCHIG00000011588,ENSCHIG00000011217
GO:0010243	response to organonitrogen compound	biological_process	0.080857	1	4	809	42	19425	ENSCHIG00000001452,ENSCHIG00000024883,ENSCHIG00000020968,ENSCHIG00000019616
GO:0051179	localization	biological_process	0.081501	1	110	809	2125	19425	ENSCHIG00000026938,ENSCHIG00000017255,ENSCHIG00000025373,ENSCHIG00000014834,ENSCHIG00000011991,ENSCHIG00000019588,ENSCHIG00000017725,ENSCHIG00000013965,ENSCHIG00000024104,ENSCHIG00000016318,ENSCHIG00000019612,ENSCHIG00000021152,ENSCHIG00000021144,ENSCHIG00000021572,ENSCHIG00000012144,ENSCHIG00000012243,ENSCHIG00000020293,ENSCHIG00000017361,ENSCHIG00000021895,ENSCHIG00000024366,ENSCHIG00000021826,…
GO:0051303	establishment of chromosome localization	biological_process	0.082504	1	1	809	2	19425	ENSCHIG00000008651
GO:0002534	cytokine production involved in inflammatory response	biological_process	0.083807	1	1	809	3	19425	ENSCHIG00000019616
GO:0072604	interleukin-6 secretion	biological_process	0.083807	1	1	809	3	19425	ENSCHIG00000019616
GO:1900015	regulation of cytokine production involved in inflammatory response	biological_process	0.083807	1	1	809	3	19425	ENSCHIG00000019616
GO:0001883	purine nucleoside binding	molecular_function	0.085199	1	97	809	1734	19425	ENSCHIG00000013977,ENSCHIG00000020883,ENSCHIG00000018623,ENSCHIG00000020512,ENSCHIG00000017086,ENSCHIG00000011401,ENSCHIG00000018279,ENSCHIG00000022844,ENSCHIG00000004597,ENSCHIG00000024549,ENSCHIG00000012416,ENSCHIG00000024271,ENSCHIG00000022795,ENSCHIG00000017807,ENSCHIG00000000397,ENSCHIG00000014324,ENSCHIG00000011241,ENSCHIG00000009070,ENSCHIG00000019771,ENSCHIG00000024404,ENSCHIG00000010390,…
GO:0032550	purine ribonucleoside binding	molecular_function	0.085199	1	97	809	1734	19425	ENSCHIG00000024549,ENSCHIG00000022844,ENSCHIG00000004597,ENSCHIG00000018279,ENSCHIG00000011401,ENSCHIG00000017086,ENSCHIG00000018623,ENSCHIG00000020512,ENSCHIG00000020883,ENSCHIG00000013977,ENSCHIG00000009070,ENSCHIG00000011241,ENSCHIG00000014324,ENSCHIG00000000397,ENSCHIG00000017807,ENSCHIG00000022795,ENSCHIG00000024271,ENSCHIG00000012416,XLOC_190223,ENSCHIG00000007254,ENSCHIG00000017687,ENSCHIG…
GO:0035639	purine ribonucleoside triphosphate binding	molecular_function	0.085199	1	97	809	1734	19425	ENSCHIG00000011665,ENSCHIG00000025820,ENSCHIG00000018739,ENSCHIG00000021834,ENSCHIG00000010087,ENSCHIG00000012238,ENSCHIG00000025791,ENSCHIG00000019381,ENSCHIG00000013969,ENSCHIG00000005472,ENSCHIG00000013320,ENSCHIG00000027054,ENSCHIG00000017389,ENSCHIG00000000248,ENSCHIG00000019302,ENSCHIG00000023029,ENSCHIG00000025428,ENSCHIG00000015474,ENSCHIG00000017102,ENSCHIG00000022211,ENSCHIG00000010964,…
GO:0016651	oxidoreductase activity, acting on NAD(P)H	molecular_function	0.085486	1	5	809	61	19425	ENSCHIG00000017631,ENSCHIG00000019646,ENSCHIG00000000032,ENSCHIG00000027234,ENSCHIG00000000006
GO:0032640	tumor necrosis factor production	biological_process	0.085548	1	1	809	3	19425	ENSCHIG00000019616
GO:0032680	regulation of tumor necrosis factor production	biological_process	0.085548	1	1	809	3	19425	ENSCHIG00000019616
GO:0048771	tissue remodeling	biological_process	0.085695	1	2	809	13	19425	ENSCHIG00000019616,ENSCHIG00000011198
GO:0005249	voltage-gated potassium channel activity	molecular_function	0.085771	1	6	809	73	19425	ENSCHIG00000020793,ENSCHIG00000026905,ENSCHIG00000010300,ENSCHIG00000020293,ENSCHIG00000011199,ENSCHIG00000019111
GO:1901293	nucleoside phosphate biosynthetic process	biological_process	0.086027	1	12	809	195	19425	ENSCHIG00000015980,ENSCHIG00000022844,ENSCHIG00000024549,ENSCHIG00000023693,ENSCHIG00000018279,ENSCHIG00000003270,ENSCHIG00000014663,ENSCHIG00000011217,ENSCHIG00000011588,ENSCHIG00000023502,ENSCHIG00000015872,ENSCHIG00000015194
GO:0015926	glucosidase activity	molecular_function	0.086106	1	1	809	2	19425	ENSCHIG00000024129
GO:0006801	superoxide metabolic process	biological_process	0.086173	1	2	809	12	19425	ENSCHIG00000017899,ENSCHIG00000009947
GO:0019209	kinase activator activity	molecular_function	0.086444	1	2	809	13	19425	ENSCHIG00000020968,ENSCHIG00000014834
GO:0008443	phosphofructokinase activity	molecular_function	0.086665	1	2	809	10	19425	ENSCHIG00000000397,ENSCHIG00000025820
GO:0071704	organic substance metabolic process	biological_process	0.086887	1	288	809	6323	19425	ENSCHIG00000025742,ENSCHIG00000025868,ENSCHIG00000022942,ENSCHIG00000011028,ENSCHIG00000025949,ENSCHIG00000002285,ENSCHIG00000017343,ENSCHIG00000005138,ENSCHIG00000002829,ENSCHIG00000010409,ENSCHIG00000017421,ENSCHIG00000014834,ENSCHIG00000021799,ENSCHIG00000016266,ENSCHIG00000013742,ENSCHIG00000015760,ENSCHIG00000006632,ENSCHIG00000010763,ENSCHIG00000024051,ENSCHIG00000026840,ENSCHIG00000011588,…
GO:0045601	regulation of endothelial cell differentiation	biological_process	0.087076	1	1	809	3	19425	ENSCHIG00000012095
GO:0045603	positive regulation of endothelial cell differentiation	biological_process	0.087076	1	1	809	3	19425	ENSCHIG00000012095
GO:0004016	adenylate cyclase activity	molecular_function	0.087291	1	2	809	8	19425	ENSCHIG00000023502,ENSCHIG00000024549
GO:0009653	anatomical structure morphogenesis	biological_process	0.087424	1	14	809	198	19425	ENSCHIG00000010188,ENSCHIG00000016627,ENSCHIG00000020033,ENSCHIG00000018848,ENSCHIG00000012095,ENSCHIG00000020968,ENSCHIG00000019616,ENSCHIG00000024239,ENSCHIG00000014726,ENSCHIG00000025448,ENSCHIG00000017354,ENSCHIG00000020799,ENSCHIG00000017641,ENSCHIG00000023400
GO:0000120	RNA polymerase I transcription factor complex	cellular_component	0.087581	1	1	809	2	19425	ENSCHIG00000026408
GO:0030054	cell junction	cellular_component	0.087638	1	9	809	119	19425	ENSCHIG00000017361,ENSCHIG00000003452,ENSCHIG00000026842,ENSCHIG00000020021,ENSCHIG00000024645,ENSCHIG00000012180,ENSCHIG00000018272,ENSCHIG00000021260,ENSCHIG00000014693
GO:0016861	intramolecular oxidoreductase activity, interconverting aldoses and ketoses	molecular_function	0.087641	1	2	809	14	19425	ENSCHIG00000016122,ENSCHIG00000016031
GO:0006820	anion transport	biological_process	0.08814	1	14	809	195	19425	ENSCHIG00000019616,ENSCHIG00000020879,ENSCHIG00000014564,ENSCHIG00000017687,ENSCHIG00000009059,ENSCHIG00000019612,ENSCHIG00000027205,ENSCHIG00000023746,ENSCHIG00000024341,ENSCHIG00000014293,ENSCHIG00000021249,ENSCHIG00000012416,ENSCHIG00000017131,ENSCHIG00000019849
GO:0032549	ribonucleoside binding	molecular_function	0.088326	1	97	809	1737	19425	ENSCHIG00000000397,ENSCHIG00000017807,ENSCHIG00000014324,ENSCHIG00000009070,ENSCHIG00000011241,ENSCHIG00000024271,ENSCHIG00000012416,ENSCHIG00000022795,ENSCHIG00000018279,ENSCHIG00000024549,ENSCHIG00000004597,ENSCHIG00000022844,ENSCHIG00000020883,ENSCHIG00000013977,ENSCHIG00000011401,ENSCHIG00000018623,ENSCHIG00000017086,ENSCHIG00000020512,ENSCHIG00000005530,ENSCHIG00000025628,ENSCHIG00000024883,…
GO:0042730	fibrinolysis	biological_process	0.088372	1	1	809	2	19425	ENSCHIG00000011198
GO:0007052	mitotic spindle organization	biological_process	0.088881	1	2	809	10	19425	ENSCHIG00000023873,ENSCHIG00000016358
GO:0071800	podosome assembly	biological_process	0.08927	1	1	809	2	19425	ENSCHIG00000017285
GO:1901700	response to oxygen-containing compound	biological_process	0.089313	1	6	809	75	19425	ENSCHIG00000019616,ENSCHIG00000024883,ENSCHIG00000009947,ENSCHIG00000020968,ENSCHIG00000017899,ENSCHIG00000001452
GO:0030877	beta-catenin destruction complex	cellular_component	0.089552	1	1	809	2	19425	ENSCHIG00000010291
GO:0007268	synaptic transmission	biological_process	0.089843	1	8	809	92	19425	ENSCHIG00000020021,ENSCHIG00000023387,ENSCHIG00000024883,ENSCHIG00000017361,ENSCHIG00000023942,ENSCHIG00000018272,ENSCHIG00000010205,ENSCHIG00000014693
GO:0001882	nucleoside binding	molecular_function	0.089916	1	97	809	1738	19425	ENSCHIG00000011217,ENSCHIG00000018578,ENSCHIG00000008651,ENSCHIG00000002285,ENSCHIG00000023502,ENSCHIG00000003691,ENSCHIG00000016323,ENSCHIG00000025742,ENSCHIG00000011844,ENSCHIG00000025868,ENSCHIG00000009440,ENSCHIG00000023693,ENSCHIG00000022181,ENSCHIG00000023806,ENSCHIG00000025411,ENSCHIG00000024104,ENSCHIG00000012221,ENSCHIG00000012494,ENSCHIG00000025931,ENSCHIG00000026733,ENSCHIG00000011323,…
GO:0000422	mitochondrion degradation	biological_process	0.090043	1	1	809	2	19425	ENSCHIG00000025628
GO:0022891	substrate-specific transmembrane transporter activity	molecular_function	0.090426	1	40	809	709	19425	ENSCHIG00000015474,ENSCHIG00000026842,ENSCHIG00000000019,ENSCHIG00000010300,ENSCHIG00000020879,ENSCHIG00000024883,ENSCHIG00000026032,ENSCHIG00000017389,ENSCHIG00000024254,ENSCHIG00000014693,ENSCHIG00000017048,ENSCHIG00000024341,ENSCHIG00000009059,ENSCHIG00000019111,ENSCHIG00000011199,ENSCHIG00000016999,ENSCHIG00000010227,ENSCHIG00000020021,ENSCHIG00000021459,ENSCHIG00000026905,ENSCHIG00000020793,…
GO:0051247	positive regulation of protein metabolic process	biological_process	0.090575	1	6	809	74	19425	ENSCHIG00000014834,ENSCHIG00000023873,ENSCHIG00000020968,ENSCHIG00000012238,ENSCHIG00000019616,ENSCHIG00000019302
GO:0005979	regulation of glycogen biosynthetic process	biological_process	0.090733	1	1	809	2	19425	ENSCHIG00000020968
GO:0010962	regulation of glucan biosynthetic process	biological_process	0.090733	1	1	809	2	19425	ENSCHIG00000020968
GO:0045725	positive regulation of glycogen biosynthetic process	biological_process	0.090733	1	1	809	2	19425	ENSCHIG00000020968
GO:0070875	positive regulation of glycogen metabolic process	biological_process	0.090733	1	1	809	2	19425	ENSCHIG00000020968
GO:0043410	positive regulation of MAPK cascade	biological_process	0.093196	1	3	809	26	19425	ENSCHIG00000010291,ENSCHIG00000019616,ENSCHIG00000020968
GO:0050870	positive regulation of T cell activation	biological_process	0.093575	1	2	809	14	19425	ENSCHIG00000019616,ENSCHIG00000020968
GO:0042692	muscle cell differentiation	biological_process	0.093756	1	3	809	25	19425	ENSCHIG00000012095,ENSCHIG00000020968,ENSCHIG00000023400
GO:0001965	G-protein alpha-subunit binding	molecular_function	0.094287	1	1	809	2	19425	ENSCHIG00000003321
GO:0043470	regulation of carbohydrate catabolic process	biological_process	0.094404	1	1	809	2	19425	ENSCHIG00000006614
GO:0043471	regulation of cellular carbohydrate catabolic process	biological_process	0.094404	1	1	809	2	19425	ENSCHIG00000006614
GO:0016879	ligase activity, forming carbon-nitrogen bonds	molecular_function	0.095063	1	11	809	140	19425	ENSCHIG00000018279,ENSCHIG00000027170,ENSCHIG00000003270,ENSCHIG00000022954,ENSCHIG00000025428,ENSCHIG00000022844,ENSCHIG00000013950,ENSCHIG00000024098,ENSCHIG00000017801,ENSCHIG00000017482,ENSCHIG00000007155
GO:0010507	negative regulation of autophagy	biological_process	0.095455	1	1	809	3	19425	ENSCHIG00000019616
GO:0031641	regulation of myelination	biological_process	0.095516	1	1	809	2	19425	ENSCHIG00000019328
GO:0016709	oxidoreductase activity, acting on paired donors, with incorporation or reduction of molecular oxygen, NAD(P)H as one donor, and incorporation of one atom of oxygen	molecular_function	0.095605	1	3	809	23	19425	ENSCHIG00000025391,ENSCHIG00000013266,ENSCHIG00000020694
GO:0033270	paranode region of axon	cellular_component	0.095625	1	1	809	2	19425	ENSCHIG00000019328
GO:0044304	main axon	cellular_component	0.095625	1	1	809	2	19425	ENSCHIG00000019328
GO:0000302	response to reactive oxygen species	biological_process	0.095709	1	2	809	13	19425	ENSCHIG00000017899,ENSCHIG00000009947
GO:0009059	macromolecule biosynthetic process	biological_process	0.095714	1	106	809	2436	19425	ENSCHIG00000024561,ENSCHIG00000014944,ENSCHIG00000018939,ENSCHIG00000020027,ENSCHIG00000009985,ENSCHIG00000025646,ENSCHIG00000020968,ENSCHIG00000027213,ENSCHIG00000013243,ENSCHIG00000011101,ENSCHIG00000022493,ENSCHIG00000004461,ENSCHIG00000013672,ENSCHIG00000022728,ENSCHIG00000022582,ENSCHIG00000021757,ENSCHIG00000004339,ENSCHIG00000019922,ENSCHIG00000013686,ENSCHIG00000025263,ENSCHIG00000023561,…
GO:0030239	myofibril assembly	biological_process	0.095954	1	1	809	2	19425	ENSCHIG00000023400
GO:0045214	sarcomere organization	biological_process	0.095954	1	1	809	2	19425	ENSCHIG00000023400
GO:0004743	pyruvate kinase activity	molecular_function	0.096255	1	1	809	2	19425	ENSCHIG00000016056
GO:0032844	regulation of homeostatic process	biological_process	0.096268	1	3	809	22	19425	ENSCHIG00000019328,ENSCHIG00000023789,ENSCHIG00000014164
GO:0046850	regulation of bone remodeling	biological_process	0.096319	1	1	809	3	19425	ENSCHIG00000019616
GO:0010265	SCF complex assembly	biological_process	0.096479	1	1	809	2	19425	ENSCHIG00000017799
GO:0004850	uridine phosphorylase activity	molecular_function	0.096748	1	1	809	2	19425	ENSCHIG00000014663
GO:0004998	transferrin receptor activity	molecular_function	0.097789	1	1	809	2	19425	ENSCHIG00000027016
GO:0015682	ferric iron transport	biological_process	0.097789	1	1	809	2	19425	ENSCHIG00000027016
GO:0033570	transferrin transmembrane transporter activity	molecular_function	0.097789	1	1	809	2	19425	ENSCHIG00000027016
GO:0033572	transferrin transport	biological_process	0.097789	1	1	809	2	19425	ENSCHIG00000027016
GO:0048786	presynaptic active zone	cellular_component	0.09838	1	2	809	7	19425	ENSCHIG00000011011,ENSCHIG00000001877
GO:0006094	gluconeogenesis	biological_process	0.098419	1	2	809	13	19425	ENSCHIG00000016031,ENSCHIG00000016122
GO:0019319	hexose biosynthetic process	biological_process	0.098419	1	2	809	13	19425	ENSCHIG00000016031,ENSCHIG00000016122
GO:0046364	monosaccharide biosynthetic process	biological_process	0.098419	1	2	809	13	19425	ENSCHIG00000016122,ENSCHIG00000016031
GO:0043401	steroid hormone mediated signaling pathway	biological_process	0.098634	1	5	809	47	19425	ENSCHIG00000020292,ENSCHIG00000022728,ENSCHIG00000026969,ENSCHIG00000022036,ENSCHIG00000014058
GO:0046330	positive regulation of JNK cascade	biological_process	0.098651	1	1	809	3	19425	ENSCHIG00000010291
GO:0004735	pyrroline-5-carboxylate reductase activity	molecular_function	0.099082	1	1	809	3	19425	ENSCHIG00000026809
GO:0001990	regulation of systemic arterial blood pressure by hormone	biological_process	0.099194	1	1	809	2	19425	ENSCHIG00000010778
GO:0003044	regulation of systemic arterial blood pressure mediated by a chemical signal	biological_process	0.099194	1	1	809	2	19425	ENSCHIG00000010778
GO:0003073	regulation of systemic arterial blood pressure	biological_process	0.099194	1	1	809	2	19425	ENSCHIG00000010778
GO:0003081	regulation of systemic arterial blood pressure by renin-angiotensin	biological_process	0.099194	1	1	809	2	19425	ENSCHIG00000010778
GO:0004465	lipoprotein lipase activity	molecular_function	0.099304	1	1	809	2	19425	ENSCHIG00000015994
GO:0016702	oxidoreductase activity, acting on single donors with incorporation of molecular oxygen, incorporation of two atoms of oxygen	molecular_function	0.099472	1	3	809	26	19425	ENSCHIG00000021364,ENSCHIG00000022901,ENSCHIG00000021041
GO:0042998	positive regulation of Golgi to plasma membrane protein transport	biological_process	0.099678	1	1	809	2	19425	ENSCHIG00000011991
GO:0071253	connexin binding	molecular_function	0.099678	1	1	809	2	19425	ENSCHIG00000011991
GO:0033842	N-acetyl-beta-glucosaminyl-glycoprotein 4-beta-N-acetylgalactosaminyltransferase activity	molecular_function	0.10012	1	1	809	2	19425	ENSCHIG00000016775
GO:0034599	cellular response to oxidative stress	biological_process	0.10024	1	2	809	14	19425	ENSCHIG00000009947,ENSCHIG00000017899
GO:0051015	actin filament binding	molecular_function	0.10041	1	7	809	72	19425	ENSCHIG00000026733,ENSCHIG00000008714,ENSCHIG00000009070,ENSCHIG00000020512,ENSCHIG00000023166,ENSCHIG00000011344,ENSCHIG00000021834
GO:0045600	positive regulation of fat cell differentiation	biological_process	0.10064	1	1	809	3	19425	ENSCHIG00000019733
GO:0008418	protein-N-terminal asparagine amidohydrolase activity	molecular_function	0.10187	1	1	809	3	19425	ENSCHIG00000006384
GO:0034645	cellular macromolecule biosynthetic process	biological_process	0.10196	1	105	809	2422	19425	ENSCHIG00000011556,ENSCHIG00000023740,ENSCHIG00000016445,ENSCHIG00000024085,ENSCHIG00000010348,ENSCHIG00000025233,ENSCHIG00000016945,ENSCHIG00000025389,ENSCHIG00000019536,ENSCHIG00000019558,ENSCHIG00000016076,ENSCHIG00000015149,ENSCHIG00000024129,ENSCHIG00000011028,XLOC_115142,ENSCHIG00000025949,ENSCHIG00000025056,ENSCHIG00000001441,ENSCHIG00000011164,ENSCHIG00000009267,ENSCHIG00000010409,ENSCHIG…
GO:0072321	chaperone-mediated protein transport	biological_process	0.10234	1	1	809	5	19425	ENSCHIG00000009368
GO:0004332	fructose-bisphosphate aldolase activity	molecular_function	0.103	1	1	809	3	19425	ENSCHIG00000013515
GO:0010646	regulation of cell communication	biological_process	0.10331	1	25	809	388	19425	ENSCHIG00000024017,ENSCHIG00000020968,ENSCHIG00000019616,ENSCHIG00000026141,ENSCHIG00000019986,ENSCHIG00000019302,ENSCHIG00000010291,ENSCHIG00000012613,ENSCHIG00000008645,ENSCHIG00000000292,ENSCHIG00000008697,ENSCHIG00000016318,ENSCHIG00000018483,ENSCHIG00000010205,ENSCHIG00000003321,ENSCHIG00000012100,ENSCHIG00000020399,ENSCHIG00000026062,ENSCHIG00000021312,ENSCHIG00000012238,ENSCHIG00000006433,…
GO:0046168	glycerol-3-phosphate catabolic process	biological_process	0.10332	1	1	809	3	19425	ENSCHIG00000020256
GO:0008190	eukaryotic initiation factor 4E binding	molecular_function	0.10362	1	1	809	3	19425	ENSCHIG00000019087
GO:0003779	actin binding	molecular_function	0.10368	1	18	809	258	19425	ENSCHIG00000025768,ENSCHIG00000020512,ENSCHIG00000017627,ENSCHIG00000021834,ENSCHIG00000023166,ENSCHIG00000012180,ENSCHIG00000010063,ENSCHIG00000013756,ENSCHIG00000019291,ENSCHIG00000015758,ENSCHIG00000020799,ENSCHIG00000012494,ENSCHIG00000011344,ENSCHIG00000008714,ENSCHIG00000023256,ENSCHIG00000024017,ENSCHIG00000009070,ENSCHIG00000026733
GO:0004379	glycylpeptide N-tetradecanoyltransferase activity	molecular_function	0.10388	1	1	809	2	19425	ENSCHIG00000017557
GO:0006499	N-terminal protein myristoylation	biological_process	0.10388	1	1	809	2	19425	ENSCHIG00000017557
GO:0018377	protein myristoylation	biological_process	0.10388	1	1	809	2	19425	ENSCHIG00000017557
GO:0019107	myristoyltransferase activity	molecular_function	0.10388	1	1	809	2	19425	ENSCHIG00000017557
GO:0004084	branched-chain-amino-acid transaminase activity	molecular_function	0.10398	1	1	809	2	19425	ENSCHIG00000025125
GO:0009082	branched-chain amino acid biosynthetic process	biological_process	0.10398	1	1	809	2	19425	ENSCHIG00000025125
GO:0052654	L-leucine transaminase activity	molecular_function	0.10398	1	1	809	2	19425	ENSCHIG00000025125
GO:0052655	L-valine transaminase activity	molecular_function	0.10398	1	1	809	2	19425	ENSCHIG00000025125
GO:0052656	L-isoleucine transaminase activity	molecular_function	0.10398	1	1	809	2	19425	ENSCHIG00000025125
GO:0015144	carbohydrate transmembrane transporter activity	molecular_function	0.10406	1	2	809	12	19425	ENSCHIG00000015523,ENSCHIG00000012243
GO:1901476	carbohydrate transporter activity	molecular_function	0.10406	1	2	809	12	19425	ENSCHIG00000015523,ENSCHIG00000012243
GO:0019911	structural constituent of myelin sheath	molecular_function	0.1043	1	1	809	2	19425	ENSCHIG00000019328
GO:0072331	signal transduction by p53 class mediator	biological_process	0.10477	1	1	809	4	19425	ENSCHIG00000006042
GO:0043467	regulation of generation of precursor metabolites and energy	biological_process	0.10488	1	2	809	13	19425	ENSCHIG00000006614,ENSCHIG00000020968
GO:0008081	phosphoric diester hydrolase activity	molecular_function	0.10525	1	7	809	70	19425	ENSCHIG00000026148,ENSCHIG00000024375,ENSCHIG00000020219,ENSCHIG00000008236,ENSCHIG00000017618,ENSCHIG00000020852,ENSCHIG00000010205
GO:0008260	3-oxoacid CoA-transferase activity	molecular_function	0.10526	1	1	809	3	19425	ENSCHIG00000012124
GO:0046952	ketone body catabolic process	biological_process	0.10526	1	1	809	3	19425	ENSCHIG00000012124
GO:0007204	elevation of cytosolic calcium ion concentration	biological_process	0.10572	1	2	809	13	19425	ENSCHIG00000023789,ENSCHIG00000014164
GO:0051480	cytosolic calcium ion homeostasis	biological_process	0.10572	1	2	809	13	19425	ENSCHIG00000023789,ENSCHIG00000014164
GO:0004019	adenylosuccinate synthase activity	molecular_function	0.10637	1	1	809	3	19425	ENSCHIG00000018279
GO:0003883	CTP synthase activity	molecular_function	0.10706	1	1	809	2	19425	ENSCHIG00000003270
GO:0044210	'de novo' CTP biosynthetic process	biological_process	0.10706	1	1	809	2	19425	ENSCHIG00000003270
GO:0030228	lipoprotein particle receptor activity	molecular_function	0.10738	1	1	809	3	19425	ENSCHIG00000021572
GO:0007214	gamma-aminobutyric acid signaling pathway	biological_process	0.1079	1	2	809	9	19425	ENSCHIG00000023746,ENSCHIG00000014564
GO:0004738	pyruvate dehydrogenase activity	molecular_function	0.10822	1	1	809	4	19425	ENSCHIG00000000162
GO:0004739	pyruvate dehydrogenase (acetyl-transferring) activity	molecular_function	0.10822	1	1	809	4	19425	ENSCHIG00000000162
GO:0051693	actin filament capping	biological_process	0.10837	1	3	809	24	19425	ENSCHIG00000023166,ENSCHIG00000025768,ENSCHIG00000017627
GO:0032768	regulation of monooxygenase activity	biological_process	0.10868	1	1	809	3	19425	ENSCHIG00000019616
GO:0009967	positive regulation of signal transduction	biological_process	0.10874	1	7	809	96	19425	ENSCHIG00000019616,ENSCHIG00000006433,ENSCHIG00000024017,ENSCHIG00000020968,ENSCHIG00000010291,ENSCHIG00000026062,ENSCHIG00000015872
GO:0032637	interleukin-8 production	biological_process	0.10891	1	1	809	4	19425	ENSCHIG00000019616
GO:0005758	mitochondrial intermembrane space	cellular_component	0.10892	1	2	809	21	19425	ENSCHIG00000009368,ENSCHIG00000026758
GO:0031970	organelle envelope lumen	cellular_component	0.10892	1	2	809	21	19425	ENSCHIG00000026758,ENSCHIG00000009368
GO:0016717	oxidoreductase activity, acting on paired donors, with oxidation of a pair of donors resulting in the reduction of molecular oxygen to two molecules of water	molecular_function	0.10905	1	1	809	2	19425	ENSCHIG00000018012
GO:0005887	integral to plasma membrane	cellular_component	0.11003	1	20	809	300	19425	ENSCHIG00000024366,ENSCHIG00000011199,ENSCHIG00000014717,ENSCHIG00000015603,ENSCHIG00000020793,ENSCHIG00000022410,ENSCHIG00000019328,ENSCHIG00000010390,ENSCHIG00000015851,ENSCHIG00000019588,ENSCHIG00000023387,ENSCHIG00000025373,ENSCHIG00000024883,ENSCHIG00000026195,ENSCHIG00000003452,ENSCHIG00000011185,ENSCHIG00000022795,ENSCHIG00000015921,ENSCHIG00000009059,ENSCHIG00000017725
GO:0008286	insulin receptor signaling pathway	biological_process	0.11052	1	2	809	13	19425	ENSCHIG00000020968,ENSCHIG00000001452
GO:0016774	phosphotransferase activity, carboxyl group as acceptor	molecular_function	0.11097	1	1	809	3	19425	ENSCHIG00000009440
GO:0045182	translation regulator activity	molecular_function	0.11102	1	2	809	12	19425	ENSCHIG00000022582,ENSCHIG00000017337
GO:0090307	spindle assembly involved in mitosis	biological_process	0.11184	1	1	809	2	19425	ENSCHIG00000016358
GO:0044325	ion channel binding	molecular_function	0.1119	1	1	809	3	19425	ENSCHIG00000010009
GO:0000164	protein phosphatase type 1 complex	cellular_component	0.11206	1	1	809	3	19425	ENSCHIG00000006614
GO:0023056	positive regulation of signaling	biological_process	0.11318	1	7	809	97	19425	ENSCHIG00000024017,ENSCHIG00000020968,ENSCHIG00000019616,ENSCHIG00000006433,ENSCHIG00000010291,ENSCHIG00000015872,ENSCHIG00000026062
GO:0043005	neuron projection	cellular_component	0.11322	1	2	809	13	19425	ENSCHIG00000019328,ENSCHIG00000026221
GO:0016701	oxidoreductase activity, acting on single donors with incorporation of molecular oxygen	molecular_function	0.11368	1	3	809	28	19425	ENSCHIG00000021364,ENSCHIG00000022901,ENSCHIG00000021041
GO:0002696	positive regulation of leukocyte activation	biological_process	0.11377	1	2	809	15	19425	ENSCHIG00000020968,ENSCHIG00000019616
GO:0050867	positive regulation of cell activation	biological_process	0.11377	1	2	809	15	19425	ENSCHIG00000019616,ENSCHIG00000020968
GO:0051251	positive regulation of lymphocyte activation	biological_process	0.11377	1	2	809	15	19425	ENSCHIG00000019616,ENSCHIG00000020968
GO:0005261	cation channel activity	molecular_function	0.11407	1	14	809	198	19425	ENSCHIG00000015851,ENSCHIG00000014164,ENSCHIG00000019111,ENSCHIG00000012354,ENSCHIG00000021459,ENSCHIG00000011199,ENSCHIG00000016999,ENSCHIG00000020793,ENSCHIG00000023789,ENSCHIG00000010300,ENSCHIG00000026905,ENSCHIG00000020293,ENSCHIG00000026032,ENSCHIG00000024883
GO:0071706	tumor necrosis factor superfamily cytokine production	biological_process	0.11439	1	1	809	4	19425	ENSCHIG00000019616
GO:0043546	molybdopterin cofactor binding	molecular_function	0.11475	1	1	809	2	19425	ENSCHIG00000017276
GO:0015278	calcium-release channel activity	molecular_function	0.11487	1	2	809	8	19425	ENSCHIG00000023789,ENSCHIG00000014164
GO:0005159	insulin-like growth factor receptor binding	molecular_function	0.11599	1	1	809	3	19425	ENSCHIG00000020968
GO:0007346	regulation of mitotic cell cycle	biological_process	0.11613	1	4	809	41	19425	ENSCHIG00000020968,ENSCHIG00000014485,ENSCHIG00000006042,ENSCHIG00000023873
GO:0015075	ion transmembrane transporter activity	molecular_function	0.11634	1	37	809	663	19425	ENSCHIG00000023789,ENSCHIG00000020293,ENSCHIG00000017361,ENSCHIG00000027016,ENSCHIG00000014564,ENSCHIG00000017725,ENSCHIG00000019612,ENSCHIG00000023746,ENSCHIG00000021152,ENSCHIG00000000035,ENSCHIG00000012354,ENSCHIG00000014293,ENSCHIG00000015851,ENSCHIG00000014164,ENSCHIG00000021249,ENSCHIG00000018272,ENSCHIG00000020793,ENSCHIG00000026905,ENSCHIG00000019111,ENSCHIG00000020021,ENSCHIG00000021459,…
GO:0071383	cellular response to steroid hormone stimulus	biological_process	0.11667	1	5	809	51	19425	ENSCHIG00000020292,ENSCHIG00000026969,ENSCHIG00000022036,ENSCHIG00000014058,ENSCHIG00000022728
GO:0016616	oxidoreductase activity, acting on the CH-OH group of donors, NAD or NADP as acceptor	molecular_function	0.11672	1	5	809	63	19425	ENSCHIG00000020031,ENSCHIG00000020256,ENSCHIG00000003073,ENSCHIG00000018423,ENSCHIG00000018372
GO:0015872	dopamine transport	biological_process	0.11735	1	1	809	2	19425	ENSCHIG00000012331
GO:0051937	catecholamine transport	biological_process	0.11735	1	1	809	2	19425	ENSCHIG00000012331
GO:0001910	regulation of leukocyte mediated cytotoxicity	biological_process	0.11743	1	1	809	3	19425	ENSCHIG00000019616
GO:0019033	viral tegument	cellular_component	0.11771	1	1	809	3	19425	XLOC_178128
GO:0070507	regulation of microtubule cytoskeleton organization	biological_process	0.11866	1	3	809	27	19425	ENSCHIG00000014257,ENSCHIG00000021972,ENSCHIG00000023873
GO:0038066	p38MAPK cascade	biological_process	0.11876	1	1	809	3	19425	ENSCHIG00000019616
GO:1900744	regulation of p38MAPK cascade	biological_process	0.11876	1	1	809	3	19425	ENSCHIG00000019616
GO:1900745	positive regulation of p38MAPK cascade	biological_process	0.11876	1	1	809	3	19425	ENSCHIG00000019616
GO:0045277	respiratory chain complex IV	cellular_component	0.11913	1	1	809	8	19425	ENSCHIG00000000019
GO:0045446	endothelial cell differentiation	biological_process	0.11949	1	1	809	4	19425	ENSCHIG00000012095
GO:0044424	intracellular part	cellular_component	0.12007	1	207	809	4875	19425	ENSCHIG00000014444,ENSCHIG00000026388,ENSCHIG00000018150,ENSCHIG00000026929,ENSCHIG00000013646,ENSCHIG00000023850,ENSCHIG00000024671,ENSCHIG00000011677,ENSCHIG00000023029,ENSCHIG00000010482,ENSCHIG00000014058,ENSCHIG00000000248,ENSCHIG00000006387,XLOC_178128,ENSCHIG00000003118,ENSCHIG00000027170,ENSCHIG00000020256,ENSCHIG00000009393,ENSCHIG00000020292,ENSCHIG00000012331,ENSCHIG00000026840,ENSCHIG…
GO:0010647	positive regulation of cell communication	biological_process	0.12071	1	7	809	99	19425	ENSCHIG00000026062,ENSCHIG00000015872,ENSCHIG00000024017,ENSCHIG00000020968,ENSCHIG00000006433,ENSCHIG00000019616,ENSCHIG00000010291
GO:0002228	natural killer cell mediated immunity	biological_process	0.12155	1	1	809	3	19425	ENSCHIG00000019616
GO:0042267	natural killer cell mediated cytotoxicity	biological_process	0.12155	1	1	809	3	19425	ENSCHIG00000019616
GO:0030835	negative regulation of actin filament depolymerization	biological_process	0.12189	1	3	809	25	19425	ENSCHIG00000017627,ENSCHIG00000023166,ENSCHIG00000025768
GO:0032872	regulation of stress-activated MAPK cascade	biological_process	0.12219	1	2	809	12	19425	ENSCHIG00000019616,ENSCHIG00000010291
GO:0070302	regulation of stress-activated protein kinase signaling cascade	biological_process	0.12219	1	2	809	12	19425	ENSCHIG00000019616,ENSCHIG00000010291
GO:0030101	natural killer cell activation	biological_process	0.12249	1	1	809	3	19425	ENSCHIG00000019616
GO:0034103	regulation of tissue remodeling	biological_process	0.12254	1	1	809	4	19425	ENSCHIG00000019616
GO:0008308	voltage-gated anion channel activity	molecular_function	0.12273	1	2	809	15	19425	ENSCHIG00000020879,ENSCHIG00000021249
GO:0005200	structural constituent of cytoskeleton	molecular_function	0.12274	1	3	809	32	19425	ENSCHIG00000025768,ENSCHIG00000016711,ENSCHIG00000023029
GO:0016567	protein ubiquitination	biological_process	0.12276	1	13	809	192	19425	ENSCHIG00000009981,ENSCHIG00000013508,ENSCHIG00000010493,ENSCHIG00000017482,ENSCHIG00000007155,ENSCHIG00000026879,ENSCHIG00000015913,ENSCHIG00000026932,ENSCHIG00000012449,ENSCHIG00000002914,ENSCHIG00000027170,ENSCHIG00000015322,ENSCHIG00000022954
GO:0033210	leptin-mediated signaling pathway	biological_process	0.1233	1	1	809	3	19425	ENSCHIG00000019616
GO:0046427	positive regulation of JAK-STAT cascade	biological_process	0.12343	1	1	809	4	19425	ENSCHIG00000019616
GO:0000460	maturation of 5.8S rRNA	biological_process	0.12352	1	1	809	3	19425	ENSCHIG00000015760
GO:0000466	maturation of 5.8S rRNA from tricistronic rRNA transcript (SSU-rRNA, 5.8S rRNA, LSU-rRNA)	biological_process	0.12352	1	1	809	3	19425	ENSCHIG00000015760
GO:0030687	preribosome, large subunit precursor	cellular_component	0.12352	1	1	809	3	19425	ENSCHIG00000015760
GO:0004879	ligand-activated sequence-specific DNA binding RNA polymerase II transcription factor activity	molecular_function	0.12364	1	3	809	22	19425	ENSCHIG00000022036,ENSCHIG00000021567,ENSCHIG00000020292
GO:1901698	response to nitrogen compound	biological_process	0.12401	1	4	809	49	19425	ENSCHIG00000001452,ENSCHIG00000024883,ENSCHIG00000020968,ENSCHIG00000019616
GO:0042129	regulation of T cell proliferation	biological_process	0.12425	1	2	809	16	19425	ENSCHIG00000020968,ENSCHIG00000019616
GO:0006897	endocytosis	biological_process	0.12443	1	9	809	116	19425	ENSCHIG00000021572,ENSCHIG00000012690,ENSCHIG00000010763,ENSCHIG00000027016,ENSCHIG00000025814,ENSCHIG00000019984,ENSCHIG00000021895,ENSCHIG00000019616,ENSCHIG00000012612
GO:0051341	regulation of oxidoreductase activity	biological_process	0.1245	1	1	809	4	19425	ENSCHIG00000019616
GO:0004556	alpha-amylase activity	molecular_function	0.12451	1	1	809	3	19425	ENSCHIG00000015030
GO:0016160	amylase activity	molecular_function	0.12451	1	1	809	3	19425	ENSCHIG00000015030
GO:0003707	steroid hormone receptor activity	molecular_function	0.12488	1	5	809	51	19425	ENSCHIG00000026969,ENSCHIG00000022036,ENSCHIG00000014058,ENSCHIG00000022728,ENSCHIG00000020292
GO:0004661	protein geranylgeranyltransferase activity	molecular_function	0.12505	1	1	809	3	19425	ENSCHIG00000024671
GO:0051249	regulation of lymphocyte activation	biological_process	0.1251	1	3	809	31	19425	ENSCHIG00000023819,ENSCHIG00000019616,ENSCHIG00000020968
GO:0010181	FMN binding	molecular_function	0.12605	1	2	809	13	19425	ENSCHIG00000013266,ENSCHIG00000025391
GO:0034220	ion transmembrane transport	biological_process	0.1264	1	25	809	407	19425	ENSCHIG00000014693,ENSCHIG00000024254,ENSCHIG00000023746,ENSCHIG00000017048,ENSCHIG00000026842,ENSCHIG00000015474,ENSCHIG00000012354,ENSCHIG00000026032,ENSCHIG00000017389,ENSCHIG00000010300,ENSCHIG00000018272,ENSCHIG00000008651,ENSCHIG00000014164,ENSCHIG00000015851,ENSCHIG00000021459,ENSCHIG00000020021,ENSCHIG00000011199,ENSCHIG00000016999,ENSCHIG00000014564,ENSCHIG00000019111,ENSCHIG00000017361,…
GO:0032615	interleukin-12 production	biological_process	0.12642	1	1	809	3	19425	ENSCHIG00000019616
GO:0015698	inorganic anion transport	biological_process	0.12654	1	7	809	86	19425	ENSCHIG00000027205,ENSCHIG00000023746,ENSCHIG00000019612,ENSCHIG00000020879,ENSCHIG00000014293,ENSCHIG00000014564,ENSCHIG00000021249
GO:0007051	spindle organization	biological_process	0.12698	1	3	809	28	19425	ENSCHIG00000003321,ENSCHIG00000023873,ENSCHIG00000016358
GO:0050501	hyaluronan synthase activity	molecular_function	0.1272	1	1	809	3	19425	ENSCHIG00000023329
GO:0045595	regulation of cell differentiation	biological_process	0.12723	1	6	809	84	19425	ENSCHIG00000012095,ENSCHIG00000014485,ENSCHIG00000020968,ENSCHIG00000019616,ENSCHIG00000010188,ENSCHIG00000019733
GO:0032886	regulation of microtubule-based process	biological_process	0.12789	1	3	809	28	19425	ENSCHIG00000023873,ENSCHIG00000021972,ENSCHIG00000014257
GO:0032885	regulation of polysaccharide biosynthetic process	biological_process	0.12802	1	1	809	3	19425	ENSCHIG00000020968
GO:1901841	regulation of high voltage-gated calcium channel activity	biological_process	0.12829	1	1	809	4	19425	ENSCHIG00000008651
GO:1901842	negative regulation of high voltage-gated calcium channel activity	biological_process	0.12829	1	1	809	4	19425	ENSCHIG00000008651
GO:0030837	negative regulation of actin filament polymerization	biological_process	0.12833	1	3	809	26	19425	ENSCHIG00000025768,ENSCHIG00000023166,ENSCHIG00000017627
GO:0032272	negative regulation of protein polymerization	biological_process	0.12833	1	3	809	26	19425	ENSCHIG00000017627,ENSCHIG00000025768,ENSCHIG00000023166
GO:0015464	acetylcholine receptor activity	molecular_function	0.12836	1	1	809	5	19425	ENSCHIG00000003452
GO:0016907	G-protein coupled acetylcholine receptor activity	molecular_function	0.12836	1	1	809	5	19425	ENSCHIG00000003452
GO:0001933	negative regulation of protein phosphorylation	biological_process	0.12888	1	3	809	39	19425	ENSCHIG00000006042,ENSCHIG00000003573,ENSCHIG00000008697
GO:0042326	negative regulation of phosphorylation	biological_process	0.12888	1	3	809	39	19425	ENSCHIG00000006042,ENSCHIG00000003573,ENSCHIG00000008697
GO:0035418	protein localization to synapse	biological_process	0.129	1	1	809	3	19425	ENSCHIG00000020715
GO:0097120	receptor localization to synapse	biological_process	0.129	1	1	809	3	19425	ENSCHIG00000020715
GO:1900383	regulation of synaptic plasticity by receptor localization to synapse	biological_process	0.129	1	1	809	3	19425	ENSCHIG00000020715
GO:0009755	hormone-mediated signaling pathway	biological_process	0.12923	1	5	809	55	19425	ENSCHIG00000022728,ENSCHIG00000026969,ENSCHIG00000022036,ENSCHIG00000014058,ENSCHIG00000020292
GO:0006457	protein folding	biological_process	0.13013	1	6	809	93	19425	ENSCHIG00000025742,ENSCHIG00000011665,ENSCHIG00000023424,ENSCHIG00000022849,ENSCHIG00000024271,ENSCHIG00000017807
GO:0042273	ribosomal large subunit biogenesis	biological_process	0.13015	1	2	809	19	19425	ENSCHIG00000009393,ENSCHIG00000015760
GO:0035272	exocrine system development	biological_process	0.13015	1	1	809	3	19425	ENSCHIG00000020968
GO:0031644	regulation of neurological system process	biological_process	0.13065	1	2	809	13	19425	ENSCHIG00000019328,ENSCHIG00000010205
GO:0051969	regulation of transmission of nerve impulse	biological_process	0.13065	1	2	809	13	19425	ENSCHIG00000019328,ENSCHIG00000010205
GO:0042578	phosphoric ester hydrolase activity	molecular_function	0.13209	1	19	809	288	19425	ENSCHIG00000026840,ENSCHIG00000022485,ENSCHIG00000021889,ENSCHIG00000008011,ENSCHIG00000008236,ENSCHIG00000020219,ENSCHIG00000017618,ENSCHIG00000024051,ENSCHIG00000014724,ENSCHIG00000008697,ENSCHIG00000010205,ENSCHIG00000026148,ENSCHIG00000014065,ENSCHIG00000024375,ENSCHIG00000012147,ENSCHIG00000017421,ENSCHIG00000018867,ENSCHIG00000020852,ENSCHIG00000019167
GO:0030284	estrogen receptor activity	molecular_function	0.13211	1	1	809	2	19425	ENSCHIG00000014058
GO:0032228	regulation of synaptic transmission, GABAergic	biological_process	0.13232	1	1	809	2	19425	ENSCHIG00000010205
GO:0050811	GABA receptor binding	molecular_function	0.13232	1	1	809	2	19425	ENSCHIG00000010205
GO:0051932	synaptic transmission, GABAergic	biological_process	0.13232	1	1	809	2	19425	ENSCHIG00000010205
GO:0035513	oxidative RNA demethylation	biological_process	0.13262	1	1	809	2	19425	ENSCHIG00000027248
GO:0035515	oxidative RNA demethylase activity	molecular_function	0.13262	1	1	809	2	19425	ENSCHIG00000027248
GO:0035553	oxidative single-stranded RNA demethylation	biological_process	0.13262	1	1	809	2	19425	ENSCHIG00000027248
GO:0030834	regulation of actin filament depolymerization	biological_process	0.1327	1	3	809	27	19425	ENSCHIG00000025768,ENSCHIG00000023166,ENSCHIG00000017627
GO:0005178	integrin binding	molecular_function	0.13291	1	2	809	13	19425	ENSCHIG00000020968,ENSCHIG00000020190
GO:0048545	response to steroid hormone stimulus	biological_process	0.13303	1	5	809	54	19425	ENSCHIG00000014058,ENSCHIG00000022036,ENSCHIG00000026969,ENSCHIG00000022728,ENSCHIG00000020292
GO:0006534	cysteine metabolic process	biological_process	0.13331	1	1	809	3	19425	ENSCHIG00000010679
GO:0070925	organelle assembly	biological_process	0.13335	1	5	809	66	19425	ENSCHIG00000016358,ENSCHIG00000009393,ENSCHIG00000023400,ENSCHIG00000017285,ENSCHIG00000013864
GO:0046649	lymphocyte activation	biological_process	0.13343	1	4	809	49	19425	ENSCHIG00000020968,ENSCHIG00000019616,ENSCHIG00000023819,ENSCHIG00000000168
GO:0007195	adenylate cyclase-inhibiting dopamine receptor signaling pathway	biological_process	0.13348	1	1	809	3	19425	ENSCHIG00000023387
GO:0014068	positive regulation of phosphatidylinositol 3-kinase cascade	biological_process	0.13406	1	1	809	4	19425	ENSCHIG00000019616
GO:0006782	protoporphyrinogen IX biosynthetic process	biological_process	0.13408	1	1	809	4	19425	ENSCHIG00000011854
GO:0046501	protoporphyrinogen IX metabolic process	biological_process	0.13408	1	1	809	4	19425	ENSCHIG00000011854
GO:0055001	muscle cell development	biological_process	0.13425	1	2	809	16	19425	ENSCHIG00000023400,ENSCHIG00000012095
GO:0055002	striated muscle cell development	biological_process	0.13425	1	2	809	16	19425	ENSCHIG00000012095,ENSCHIG00000023400
GO:0004373	glycogen (starch) synthase activity	molecular_function	0.13426	1	1	809	3	19425	ENSCHIG00000017550
GO:0031304	intrinsic to mitochondrial inner membrane	cellular_component	0.13433	1	1	809	4	19425	ENSCHIG00000000035
GO:0031305	integral to mitochondrial inner membrane	cellular_component	0.13433	1	1	809	4	19425	ENSCHIG00000000035
GO:0005854	nascent polypeptide-associated complex	cellular_component	0.13479	1	1	809	6	19425	ENSCHIG00000013646
GO:0003876	AMP deaminase activity	molecular_function	0.1349	1	1	809	3	19425	ENSCHIG00000015980
GO:0003922	GMP synthase (glutamine-hydrolyzing) activity	molecular_function	0.13491	1	1	809	3	19425	ENSCHIG00000022844
GO:0004111	creatine kinase activity	molecular_function	0.13508	1	1	809	4	19425	ENSCHIG00000018578
GO:0006599	phosphagen metabolic process	biological_process	0.13508	1	1	809	4	19425	ENSCHIG00000018578
GO:0006603	phosphocreatine metabolic process	biological_process	0.13508	1	1	809	4	19425	ENSCHIG00000018578
GO:0042396	phosphagen biosynthetic process	biological_process	0.13508	1	1	809	4	19425	ENSCHIG00000018578
GO:0046314	phosphocreatine biosynthetic process	biological_process	0.13508	1	1	809	4	19425	ENSCHIG00000018578
GO:0005960	glycine cleavage complex	cellular_component	0.13624	1	1	809	7	19425	ENSCHIG00000026231
GO:0019464	glycine decarboxylation via glycine cleavage system	biological_process	0.13624	1	1	809	7	19425	ENSCHIG00000026231
GO:0019838	growth factor binding	molecular_function	0.13637	1	3	809	28	19425	ENSCHIG00000010830,ENSCHIG00000024310,ENSCHIG00000025360
GO:0001890	placenta development	biological_process	0.13658	1	1	809	5	19425	ENSCHIG00000020968
GO:0043242	negative regulation of protein complex disassembly	biological_process	0.13723	1	3	809	26	19425	ENSCHIG00000023166,ENSCHIG00000025768,ENSCHIG00000017627
GO:1901880	negative regulation of protein depolymerization	biological_process	0.13723	1	3	809	26	19425	ENSCHIG00000023166,ENSCHIG00000025768,ENSCHIG00000017627
GO:0070838	divalent metal ion transport	biological_process	0.13732	1	8	809	97	19425	ENSCHIG00000024254,ENSCHIG00000008651,ENSCHIG00000014164,ENSCHIG00000012354,ENSCHIG00000016999,ENSCHIG00000015474,ENSCHIG00000023789,ENSCHIG00000017389
GO:0006942	regulation of striated muscle contraction	biological_process	0.13744	1	1	809	3	19425	ENSCHIG00000007239
GO:0006498	N-terminal protein lipidation	biological_process	0.1375	1	1	809	3	19425	ENSCHIG00000017557
GO:0070915	lysophosphatidic acid receptor activity	molecular_function	0.13753	1	1	809	3	19425	ENSCHIG00000017316
GO:0004064	arylesterase activity	molecular_function	0.13832	1	1	809	3	19425	ENSCHIG00000011355
GO:0004367	glycerol-3-phosphate dehydrogenase [NAD+] activity	molecular_function	0.13999	1	1	809	4	19425	ENSCHIG00000020256
GO:0032869	cellular response to insulin stimulus	biological_process	0.14074	1	2	809	16	19425	ENSCHIG00000001452,ENSCHIG00000020968
GO:0008184	glycogen phosphorylase activity	molecular_function	0.14116	1	1	809	3	19425	ENSCHIG00000011255
GO:0048519	negative regulation of biological process	biological_process	0.14141	1	24	809	457	19425	ENSCHIG00000011198,ENSCHIG00000020798,ENSCHIG00000003822,ENSCHIG00000008697,ENSCHIG00000000292,ENSCHIG00000014726,ENSCHIG00000020968,ENSCHIG00000012095,ENSCHIG00000011101,ENSCHIG00000019616,ENSCHIG00000017641,ENSCHIG00000018697,ENSCHIG00000008651,ENSCHIG00000025768,ENSCHIG00000014164,ENSCHIG00000017627,ENSCHIG00000006042,ENSCHIG00000023166,ENSCHIG00000003573,ENSCHIG00000019087,ENSCHIG00000023789,…
GO:0031333	negative regulation of protein complex assembly	biological_process	0.14154	1	3	809	27	19425	ENSCHIG00000017627,ENSCHIG00000023166,ENSCHIG00000025768
GO:0072511	divalent inorganic cation transport	biological_process	0.14183	1	8	809	98	19425	ENSCHIG00000024254,ENSCHIG00000008651,ENSCHIG00000014164,ENSCHIG00000012354,ENSCHIG00000016999,ENSCHIG00000015474,ENSCHIG00000023789,ENSCHIG00000017389
GO:0016917	GABA receptor activity	molecular_function	0.14258	1	3	809	22	19425	ENSCHIG00000024967,ENSCHIG00000014564,ENSCHIG00000023746
GO:0015091	ferric iron transmembrane transporter activity	molecular_function	0.14273	1	1	809	3	19425	ENSCHIG00000027016
GO:0072510	trivalent inorganic cation transmembrane transporter activity	molecular_function	0.14273	1	1	809	3	19425	ENSCHIG00000027016
GO:0072512	trivalent inorganic cation transport	biological_process	0.14273	1	1	809	3	19425	ENSCHIG00000027016
GO:0016646	oxidoreductase activity, acting on the CH-NH group of donors, NAD or NADP as acceptor	molecular_function	0.14281	1	2	809	15	19425	ENSCHIG00000026809,ENSCHIG00000012042
GO:0045275	respiratory chain complex III	cellular_component	0.14322	1	1	809	7	19425	ENSCHIG00000000035
GO:0061061	muscle structure development	biological_process	0.14339	1	3	809	32	19425	ENSCHIG00000023400,ENSCHIG00000012095,ENSCHIG00000020968
GO:0043624	cellular protein complex disassembly	biological_process	0.14361	1	4	809	45	19425	ENSCHIG00000017627,ENSCHIG00000015758,ENSCHIG00000025768,ENSCHIG00000023166
GO:0002694	regulation of leukocyte activation	biological_process	0.1439	1	3	809	33	19425	ENSCHIG00000019616,ENSCHIG00000020968,ENSCHIG00000023819
GO:0022890	inorganic cation transmembrane transporter activity	molecular_function	0.14433	1	22	809	404	19425	ENSCHIG00000019111,ENSCHIG00000016999,ENSCHIG00000011199,ENSCHIG00000027016,ENSCHIG00000026905,ENSCHIG00000020293,ENSCHIG00000023789,ENSCHIG00000020793,ENSCHIG00000015851,ENSCHIG00000014164,ENSCHIG00000012354,ENSCHIG00000015474,ENSCHIG00000000019,ENSCHIG00000010300,ENSCHIG00000000035,ENSCHIG00000026032,ENSCHIG00000017389,ENSCHIG00000024254,ENSCHIG00000021152,ENSCHIG00000017048,ENSCHIG00000017725,…
GO:0010676	positive regulation of cellular carbohydrate metabolic process	biological_process	0.14438	1	1	809	3	19425	ENSCHIG00000020968
GO:0010907	positive regulation of glucose metabolic process	biological_process	0.14438	1	1	809	3	19425	ENSCHIG00000020968
GO:0045913	positive regulation of carbohydrate metabolic process	biological_process	0.14438	1	1	809	3	19425	ENSCHIG00000020968
GO:0044208	'de novo' AMP biosynthetic process	biological_process	0.14488	1	1	809	4	19425	ENSCHIG00000018279
GO:0006086	acetyl-CoA biosynthetic process from pyruvate	biological_process	0.14499	1	1	809	5	19425	ENSCHIG00000000162
GO:0031341	regulation of cell killing	biological_process	0.14527	1	1	809	4	19425	ENSCHIG00000019616
GO:0032635	interleukin-6 production	biological_process	0.14585	1	1	809	5	19425	ENSCHIG00000019616
GO:0032944	regulation of mononuclear cell proliferation	biological_process	0.1459	1	2	809	17	19425	ENSCHIG00000020968,ENSCHIG00000019616
GO:0050670	regulation of lymphocyte proliferation	biological_process	0.1459	1	2	809	17	19425	ENSCHIG00000019616,ENSCHIG00000020968
GO:0015057	thrombin receptor activity	molecular_function	0.14669	1	1	809	5	19425	ENSCHIG00000026366
GO:0070493	thrombin receptor signaling pathway	biological_process	0.14669	1	1	809	5	19425	ENSCHIG00000026366
GO:0043604	amide biosynthetic process	biological_process	0.1467	1	2	809	17	19425	ENSCHIG00000013950,ENSCHIG00000024098
GO:0006561	proline biosynthetic process	biological_process	0.14675	1	1	809	4	19425	ENSCHIG00000026809
GO:0055129	L-proline biosynthetic process	biological_process	0.14675	1	1	809	4	19425	ENSCHIG00000026809
GO:0009719	response to endogenous stimulus	biological_process	0.14698	1	10	809	152	19425	ENSCHIG00000022728,ENSCHIG00000026969,ENSCHIG00000024886,ENSCHIG00000019616,ENSCHIG00000020968,ENSCHIG00000024883,ENSCHIG00000022036,ENSCHIG00000014058,ENSCHIG00000020292,ENSCHIG00000001452
GO:0045747	positive regulation of Notch signaling pathway	biological_process	0.14786	1	1	809	6	19425	ENSCHIG00000015872
GO:0031330	negative regulation of cellular catabolic process	biological_process	0.14816	1	1	809	4	19425	ENSCHIG00000019616
GO:0005537	mannose binding	molecular_function	0.14857	1	1	809	4	19425	ENSCHIG00000010830
GO:0044459	plasma membrane part	cellular_component	0.14872	1	26	809	451	19425	ENSCHIG00000010390,ENSCHIG00000008651,ENSCHIG00000019328,ENSCHIG00000015851,ENSCHIG00000014717,ENSCHIG00000011199,ENSCHIG00000024366,ENSCHIG00000022410,ENSCHIG00000020793,ENSCHIG00000015603,ENSCHIG00000012100,ENSCHIG00000011185,ENSCHIG00000009635,ENSCHIG00000018483,ENSCHIG00000019467,ENSCHIG00000017725,ENSCHIG00000015921,ENSCHIG00000022795,ENSCHIG00000009059,ENSCHIG00000025373,ENSCHIG00000023387,…
GO:0042996	regulation of Golgi to plasma membrane protein transport	biological_process	0.14933	1	1	809	3	19425	ENSCHIG00000011991
GO:0046006	regulation of activated T cell proliferation	biological_process	0.15037	1	1	809	5	19425	ENSCHIG00000020968
GO:0050798	activated T cell proliferation	biological_process	0.15037	1	1	809	5	19425	ENSCHIG00000020968
GO:0006811	ion transport	biological_process	0.15084	1	42	809	767	19425	ENSCHIG00000018272,ENSCHIG00000021249,ENSCHIG00000015851,ENSCHIG00000014293,ENSCHIG00000012331,ENSCHIG00000014164,ENSCHIG00000027205,ENSCHIG00000019111,ENSCHIG00000017687,ENSCHIG00000016999,ENSCHIG00000011199,ENSCHIG00000021459,ENSCHIG00000020021,ENSCHIG00000026905,ENSCHIG00000020793,ENSCHIG00000024254,ENSCHIG00000019849,ENSCHIG00000017131,ENSCHIG00000014693,ENSCHIG00000017048,ENSCHIG00000024341,…
GO:0045597	positive regulation of cell differentiation	biological_process	0.15121	1	3	809	32	19425	ENSCHIG00000019733,ENSCHIG00000012095,ENSCHIG00000014485
GO:0016605	PML body	cellular_component	0.15201	1	1	809	3	19425	ENSCHIG00000004339
GO:0007624	ultradian rhythm	biological_process	0.15268	1	1	809	2	19425	ENSCHIG00000009635
GO:0005881	cytoplasmic microtubule	cellular_component	0.15275	1	1	809	3	19425	ENSCHIG00000010482
GO:0004591	oxoglutarate dehydrogenase (succinyl-transferring) activity	molecular_function	0.15289	1	1	809	3	19425	ENSCHIG00000006876
GO:0045736	negative regulation of cyclin-dependent protein serine/threonine kinase activity	biological_process	0.15414	1	1	809	6	19425	ENSCHIG00000006042
GO:0000165	MAPK cascade	biological_process	0.15503	1	6	809	81	19425	ENSCHIG00000012238,ENSCHIG00000020968,ENSCHIG00000019616,ENSCHIG00000019302,ENSCHIG00000010291,ENSCHIG00000008697
GO:0004645	phosphorylase activity	molecular_function	0.15605	1	1	809	4	19425	ENSCHIG00000011255
GO:0003870	5-aminolevulinate synthase activity	molecular_function	0.15619	1	1	809	4	19425	ENSCHIG00000011854
GO:0016749	N-succinyltransferase activity	molecular_function	0.15619	1	1	809	4	19425	ENSCHIG00000011854
GO:0009142	nucleoside triphosphate biosynthetic process	biological_process	0.15637	1	4	809	68	19425	ENSCHIG00000023693,ENSCHIG00000003270,ENSCHIG00000015194,ENSCHIG00000011217
GO:0050865	regulation of cell activation	biological_process	0.15644	1	3	809	34	19425	ENSCHIG00000019616,ENSCHIG00000020968,ENSCHIG00000023819
GO:0007267	cell-cell signaling	biological_process	0.15725	1	9	809	125	19425	ENSCHIG00000018272,ENSCHIG00000023942,ENSCHIG00000014693,ENSCHIG00000010205,ENSCHIG00000017831,ENSCHIG00000017361,ENSCHIG00000024883,ENSCHIG00000020021,ENSCHIG00000023387
GO:0006526	arginine biosynthetic process	biological_process	0.15732	1	1	809	4	19425	ENSCHIG00000017801
GO:0045663	positive regulation of myoblast differentiation	biological_process	0.15765	1	1	809	4	19425	ENSCHIG00000012095
GO:0012506	vesicle membrane	cellular_component	0.15811	1	4	809	46	19425	ENSCHIG00000023070,ENSCHIG00000010306,ENSCHIG00000008236,ENSCHIG00000012490
GO:0030659	cytoplasmic vesicle membrane	cellular_component	0.15811	1	4	809	46	19425	ENSCHIG00000008236,ENSCHIG00000010306,ENSCHIG00000012490,ENSCHIG00000023070
GO:0016614	oxidoreductase activity, acting on CH-OH group of donors	molecular_function	0.1587	1	5	809	69	19425	ENSCHIG00000018423,ENSCHIG00000003073,ENSCHIG00000020256,ENSCHIG00000018372,ENSCHIG00000020031
GO:1901385	regulation of voltage-gated calcium channel activity	biological_process	0.1587	1	1	809	5	19425	ENSCHIG00000008651
GO:1901386	negative regulation of voltage-gated calcium channel activity	biological_process	0.1587	1	1	809	5	19425	ENSCHIG00000008651
GO:0030195	negative regulation of blood coagulation	biological_process	0.15975	1	1	809	4	19425	ENSCHIG00000011198
GO:1900047	negative regulation of hemostasis	biological_process	0.15975	1	1	809	4	19425	ENSCHIG00000011198
GO:0006413	translational initiation	biological_process	0.15986	1	4	809	57	19425	ENSCHIG00000019087,ENSCHIG00000012106,ENSCHIG00000012027,ENSCHIG00000004339
GO:0002532	production of molecular mediator involved in inflammatory response	biological_process	0.16039	1	1	809	5	19425	ENSCHIG00000019616
GO:0046425	regulation of JAK-STAT cascade	biological_process	0.16059	1	1	809	6	19425	ENSCHIG00000019616
GO:0050886	endocrine process	biological_process	0.16068	1	1	809	4	19425	ENSCHIG00000010778
GO:0016884	carbon-nitrogen ligase activity, with glutamine as amido-N-donor	molecular_function	0.16082	1	2	809	17	19425	ENSCHIG00000013950,ENSCHIG00000022844
GO:0031098	stress-activated protein kinase signaling cascade	biological_process	0.1609	1	2	809	14	19425	ENSCHIG00000019616,ENSCHIG00000010291
GO:0051403	stress-activated MAPK cascade	biological_process	0.1609	1	2	809	14	19425	ENSCHIG00000010291,ENSCHIG00000019616
GO:0014070	response to organic cyclic compound	biological_process	0.16173	1	6	809	78	19425	ENSCHIG00000020292,ENSCHIG00000022728,ENSCHIG00000024883,ENSCHIG00000026969,ENSCHIG00000014058,ENSCHIG00000022036
GO:0001701	in utero embryonic development	biological_process	0.1618	1	1	809	5	19425	ENSCHIG00000020968
GO:0044260	cellular macromolecule metabolic process	biological_process	0.16181	1	202	809	4548	19425	ENSCHIG00000021933,ENSCHIG00000019558,ENSCHIG00000011164,ENSCHIG00000001441,ENSCHIG00000025056,ENSCHIG00000024129,ENSCHIG00000010348,ENSCHIG00000024085,ENSCHIG00000012449,ENSCHIG00000003573,ENSCHIG00000011556,ENSCHIG00000019536,ENSCHIG00000025389,ENSCHIG00000016945,ENSCHIG00000016323,ENSCHIG00000007972,ENSCHIG00000012494,ENSCHIG00000015380,ENSCHIG00000023999,ENSCHIG00000019864,ENSCHIG00000023806,…
GO:0005968	Rab-protein geranylgeranyltransferase complex	cellular_component	0.16233	1	1	809	4	19425	ENSCHIG00000024671
GO:0042098	T cell proliferation	biological_process	0.16285	1	2	809	19	19425	ENSCHIG00000020968,ENSCHIG00000019616
GO:0000104	succinate dehydrogenase activity	molecular_function	0.16287	1	1	809	4	19425	ENSCHIG00000008988
GO:0004656	procollagen-proline 4-dioxygenase activity	molecular_function	0.16364	1	1	809	3	19425	ENSCHIG00000021364
GO:0031545	peptidyl-proline 4-dioxygenase activity	molecular_function	0.16364	1	1	809	3	19425	ENSCHIG00000021364
GO:0032446	protein modification by small protein conjugation	biological_process	0.1642	1	13	809	205	19425	ENSCHIG00000009981,ENSCHIG00000013508,ENSCHIG00000007155,ENSCHIG00000017482,ENSCHIG00000010493,ENSCHIG00000026932,ENSCHIG00000015913,ENSCHIG00000026879,ENSCHIG00000012449,ENSCHIG00000002914,ENSCHIG00000027170,ENSCHIG00000015322,ENSCHIG00000022954
GO:0009331	glycerol-3-phosphate dehydrogenase complex	cellular_component	0.16471	1	1	809	4	19425	ENSCHIG00000020256
GO:0004198	calcium-dependent cysteine-type endopeptidase activity	molecular_function	0.16501	1	2	809	14	19425	ENSCHIG00000023400,ENSCHIG00000008347
GO:0070290	NAPE-specific phospholipase D activity	molecular_function	0.1651	1	1	809	3	19425	ENSCHIG00000024375
GO:0050000	chromosome localization	biological_process	0.16511	1	1	809	4	19425	ENSCHIG00000008651
GO:0046716	muscle cell cellular homeostasis	biological_process	0.1656	1	1	809	4	19425	ENSCHIG00000010009
GO:0032451	demethylase activity	molecular_function	0.16588	1	1	809	3	19425	ENSCHIG00000027248
GO:0001518	voltage-gated sodium channel complex	cellular_component	0.16606	1	2	809	13	19425	ENSCHIG00000015851,ENSCHIG00000026195
GO:0034706	sodium channel complex	cellular_component	0.16606	1	2	809	13	19425	ENSCHIG00000015851,ENSCHIG00000026195
GO:0006914	autophagy	biological_process	0.16612	1	5	809	70	19425	ENSCHIG00000025399,ENSCHIG00000023070,ENSCHIG00000025628,ENSCHIG00000019616,ENSCHIG00000006212
GO:0040014	regulation of multicellular organism growth	biological_process	0.16627	1	1	809	4	19425	ENSCHIG00000020968
GO:0016849	phosphorus-oxygen lyase activity	molecular_function	0.16633	1	3	809	25	19425	ENSCHIG00000024549,ENSCHIG00000011588,ENSCHIG00000023502
GO:0008381	mechanically-gated ion channel activity	molecular_function	0.16644	1	1	809	3	19425	ENSCHIG00000010227
GO:0022833	mechanically gated channel activity	molecular_function	0.16644	1	1	809	3	19425	ENSCHIG00000010227
GO:0043241	protein complex disassembly	biological_process	0.16703	1	4	809	48	19425	ENSCHIG00000025768,ENSCHIG00000023166,ENSCHIG00000015758,ENSCHIG00000017627
GO:0015370	solute:sodium symporter activity	molecular_function	0.1671	1	3	809	29	19425	ENSCHIG00000009059,ENSCHIG00000017725,ENSCHIG00000021152
GO:0046579	positive regulation of Ras protein signal transduction	biological_process	0.16729	1	1	809	3	19425	ENSCHIG00000024017
GO:0051057	positive regulation of small GTPase mediated signal transduction	biological_process	0.16729	1	1	809	3	19425	ENSCHIG00000024017
GO:0043539	protein serine/threonine kinase activator activity	molecular_function	0.1675	1	1	809	5	19425	ENSCHIG00000020968
GO:0033014	tetrapyrrole biosynthetic process	biological_process	0.16824	1	2	809	18	19425	ENSCHIG00000013195,ENSCHIG00000011854
GO:0090335	regulation of brown fat cell differentiation	biological_process	0.16861	1	1	809	3	19425	ENSCHIG00000019616
GO:0006417	regulation of translation	biological_process	0.16972	1	4	809	48	19425	ENSCHIG00000013742,ENSCHIG00000017337,ENSCHIG00000019087,ENSCHIG00000022582
GO:0000287	magnesium ion binding	molecular_function	0.17007	1	7	809	96	19425	ENSCHIG00000016056,ENSCHIG00000026840,ENSCHIG00000008651,ENSCHIG00000012416,ENSCHIG00000018279,ENSCHIG00000018654,ENSCHIG00000017687
GO:0046950	cellular ketone body metabolic process	biological_process	0.17033	1	1	809	4	19425	ENSCHIG00000012124
GO:0007041	lysosomal transport	biological_process	0.1704	1	1	809	4	19425	ENSCHIG00000010830
GO:0004356	glutamate-ammonia ligase activity	molecular_function	0.17063	1	1	809	5	19425	ENSCHIG00000025428
GO:0006542	glutamine biosynthetic process	biological_process	0.17063	1	1	809	5	19425	ENSCHIG00000025428
GO:0010467	gene expression	biological_process	0.17095	1	109	809	2615	19425	ENSCHIG00000026969,ENSCHIG00000011578,ENSCHIG00000023561,ENSCHIG00000024886,ENSCHIG00000025239,ENSCHIG00000014348,ENSCHIG00000022036,ENSCHIG00000026794,ENSCHIG00000020368,ENSCHIG00000021567,ENSCHIG00000020543,ENSCHIG00000023211,ENSCHIG00000017184,ENSCHIG00000010313,ENSCHIG00000014264,XLOC_098245,ENSCHIG00000012469,ENSCHIG00000020334,ENSCHIG00000020877,ENSCHIG00000021913,ENSCHIG00000022335,ENSCHIG…
GO:0010627	regulation of intracellular protein kinase cascade	biological_process	0.1713	1	6	809	88	19425	ENSCHIG00000008697,ENSCHIG00000010291,ENSCHIG00000019302,ENSCHIG00000019616,ENSCHIG00000012238,ENSCHIG00000020968
GO:0014066	regulation of phosphatidylinositol 3-kinase cascade	biological_process	0.17143	1	1	809	5	19425	ENSCHIG00000019616
GO:0017075	syntaxin-1 binding	molecular_function	0.172	1	1	809	3	19425	ENSCHIG00000020293
GO:0031400	negative regulation of protein modification process	biological_process	0.17233	1	3	809	44	19425	ENSCHIG00000006042,ENSCHIG00000003573,ENSCHIG00000008697
GO:0001963	synaptic transmission, dopaminergic	biological_process	0.17239	1	1	809	5	19425	ENSCHIG00000023387
GO:0004952	dopamine neurotransmitter receptor activity	molecular_function	0.17239	1	1	809	5	19425	ENSCHIG00000023387
GO:0070663	regulation of leukocyte proliferation	biological_process	0.17241	1	2	809	18	19425	ENSCHIG00000020968,ENSCHIG00000019616
GO:0006122	mitochondrial electron transport, ubiquinol to cytochrome c	biological_process	0.17267	1	1	809	8	19425	ENSCHIG00000000035
GO:1901879	regulation of protein depolymerization	biological_process	0.17279	1	3	809	30	19425	ENSCHIG00000023166,ENSCHIG00000025768,ENSCHIG00000017627
GO:0055123	digestive system development	biological_process	0.17314	1	1	809	5	19425	ENSCHIG00000020968
GO:0005802	trans-Golgi network	cellular_component	0.17334	1	2	809	14	19425	ENSCHIG00000017687,ENSCHIG00000011991
GO:0030522	intracellular receptor signaling pathway	biological_process	0.17357	1	3	809	27	19425	ENSCHIG00000022036,ENSCHIG00000020292,ENSCHIG00000021567
GO:0008097	5S rRNA binding	molecular_function	0.17395	1	1	809	9	19425	ENSCHIG00000015380
GO:0007213	G-protein coupled acetylcholine receptor signaling pathway	biological_process	0.17467	1	1	809	6	19425	ENSCHIG00000003452
GO:0006172	ADP biosynthetic process	biological_process	0.1753	1	1	809	4	19425	ENSCHIG00000011217
GO:0009136	purine nucleoside diphosphate biosynthetic process	biological_process	0.1753	1	1	809	4	19425	ENSCHIG00000011217
GO:0009180	purine ribonucleoside diphosphate biosynthetic process	biological_process	0.1753	1	1	809	4	19425	ENSCHIG00000011217
GO:0009188	ribonucleoside diphosphate biosynthetic process	biological_process	0.1753	1	1	809	4	19425	ENSCHIG00000011217
GO:0046031	ADP metabolic process	biological_process	0.1753	1	1	809	4	19425	ENSCHIG00000011217
GO:0072509	divalent inorganic cation transmembrane transporter activity	molecular_function	0.17575	1	7	809	82	19425	ENSCHIG00000024254,ENSCHIG00000012354,ENSCHIG00000015474,ENSCHIG00000016999,ENSCHIG00000023789,ENSCHIG00000017389,ENSCHIG00000014164
GO:0030159	receptor signaling complex scaffold activity	molecular_function	0.17627	1	1	809	3	19425	ENSCHIG00000010291
GO:0000027	ribosomal large subunit assembly	biological_process	0.17645	1	1	809	4	19425	ENSCHIG00000009393
GO:0007193	adenylate cyclase-inhibiting G-protein coupled receptor signaling pathway	biological_process	0.17678	1	1	809	4	19425	ENSCHIG00000023387
GO:0030858	positive regulation of epithelial cell differentiation	biological_process	0.17783	1	1	809	5	19425	ENSCHIG00000012095
GO:0032984	macromolecular complex disassembly	biological_process	0.17783	1	4	809	49	19425	ENSCHIG00000015758,ENSCHIG00000017627,ENSCHIG00000025768,ENSCHIG00000023166
GO:0045321	leukocyte activation	biological_process	0.17793	1	4	809	55	19425	ENSCHIG00000020968,ENSCHIG00000019616,ENSCHIG00000000168,ENSCHIG00000023819
GO:0019887	protein kinase regulator activity	molecular_function	0.17796	1	3	809	40	19425	ENSCHIG00000020968,ENSCHIG00000014834,ENSCHIG00000006042
GO:0030425	dendrite	cellular_component	0.17894	1	1	809	4	19425	ENSCHIG00000026221
GO:0070989	oxidative demethylation	biological_process	0.17918	1	1	809	3	19425	ENSCHIG00000027248
GO:0005819	spindle	cellular_component	0.18001	1	3	809	32	19425	ENSCHIG00000008651,ENSCHIG00000023873,XLOC_098245
GO:0003727	single-stranded RNA binding	molecular_function	0.18078	1	1	809	5	19425	ENSCHIG00000020411
GO:0006865	amino acid transport	biological_process	0.18141	1	3	809	31	19425	ENSCHIG00000017131,ENSCHIG00000019849,ENSCHIG00000009059
GO:0009895	negative regulation of catabolic process	biological_process	0.18203	1	1	809	5	19425	ENSCHIG00000019616
GO:0001765	membrane raft assembly	biological_process	0.18217	1	1	809	4	19425	ENSCHIG00000010009
GO:0031579	membrane raft organization	biological_process	0.18217	1	1	809	4	19425	ENSCHIG00000010009
GO:0070836	caveola assembly	biological_process	0.18217	1	1	809	4	19425	ENSCHIG00000010009
GO:0030001	metal ion transport	biological_process	0.18254	1	20	809	343	19425	ENSCHIG00000008651,ENSCHIG00000014164,ENSCHIG00000015851,ENSCHIG00000027016,ENSCHIG00000016999,ENSCHIG00000011199,ENSCHIG00000019111,ENSCHIG00000020793,ENSCHIG00000023789,ENSCHIG00000026905,ENSCHIG00000020293,ENSCHIG00000024254,ENSCHIG00000017048,ENSCHIG00000015474,ENSCHIG00000012354,ENSCHIG00000017389,ENSCHIG00000026032,ENSCHIG00000026195,ENSCHIG00000007884,ENSCHIG00000010300
GO:0071103	DNA conformation change	biological_process	0.18294	1	6	809	97	19425	ENSCHIG00000006387,ENSCHIG00000002921,ENSCHIG00000000171,ENSCHIG00000010817,ENSCHIG00000021891,ENSCHIG00000011284
GO:0005217	intracellular ligand-gated ion channel activity	molecular_function	0.18357	1	2	809	11	19425	ENSCHIG00000023789,ENSCHIG00000014164
GO:0030684	preribosome	cellular_component	0.1844	1	2	809	20	19425	ENSCHIG00000015760,ENSCHIG00000010313
GO:0071495	cellular response to endogenous stimulus	biological_process	0.18514	1	9	809	139	19425	ENSCHIG00000024886,ENSCHIG00000022728,ENSCHIG00000026969,ENSCHIG00000020292,ENSCHIG00000001452,ENSCHIG00000019616,ENSCHIG00000020968,ENSCHIG00000022036,ENSCHIG00000014058
GO:0030955	potassium ion binding	molecular_function	0.18612	1	1	809	5	19425	ENSCHIG00000016056
GO:0031420	alkali metal ion binding	molecular_function	0.18612	1	1	809	5	19425	ENSCHIG00000016056
GO:0004066	asparagine synthase (glutamine-hydrolyzing) activity	molecular_function	0.18871	1	1	809	6	19425	ENSCHIG00000013950
GO:0010563	negative regulation of phosphorus metabolic process	biological_process	0.18871	1	3	809	45	19425	ENSCHIG00000006042,ENSCHIG00000003573,ENSCHIG00000008697
GO:0045936	negative regulation of phosphate metabolic process	biological_process	0.18871	1	3	809	45	19425	ENSCHIG00000006042,ENSCHIG00000003573,ENSCHIG00000008697
GO:0004861	cyclin-dependent protein serine/threonine kinase inhibitor activity	molecular_function	0.18873	1	1	809	7	19425	ENSCHIG00000006042
GO:0004965	G-protein coupled GABA receptor activity	molecular_function	0.18932	1	1	809	3	19425	ENSCHIG00000024967
GO:0046325	negative regulation of glucose import	biological_process	0.18964	1	1	809	4	19425	ENSCHIG00000019616
GO:0043170	macromolecule metabolic process	biological_process	0.1902	1	228	809	5145	19425	ENSCHIG00000025239,ENSCHIG00000024271,ENSCHIG00000022795,ENSCHIG00000000171,ENSCHIG00000026932,ENSCHIG00000018867,ENSCHIG00000026794,ENSCHIG00000020368,ENSCHIG00000022036,ENSCHIG00000018817,ENSCHIG00000013899,ENSCHIG00000007982,ENSCHIG00000017557,ENSCHIG00000020334,XLOC_098245,ENSCHIG00000011689,ENSCHIG00000002921,ENSCHIG00000015913,ENSCHIG00000017184,ENSCHIG00000019087,ENSCHIG00000026408,ENSCHIG…
GO:0007507	heart development	biological_process	0.19025	1	2	809	20	19425	ENSCHIG00000017285,ENSCHIG00000012180
GO:0003158	endothelium development	biological_process	0.19047	1	1	809	7	19425	ENSCHIG00000012095
GO:0017137	Rab GTPase binding	molecular_function	0.19077	1	3	809	26	19425	ENSCHIG00000014709,ENSCHIG00000011011,ENSCHIG00000020641
GO:0051960	regulation of nervous system development	biological_process	0.19129	1	3	809	33	19425	ENSCHIG00000010188,ENSCHIG00000014485,ENSCHIG00000019328
GO:0016748	succinyltransferase activity	molecular_function	0.19147	1	1	809	5	19425	ENSCHIG00000011854
GO:0019789	SUMO ligase activity	molecular_function	0.19176	1	1	809	4	19425	ENSCHIG00000027170
GO:0030867	rough endoplasmic reticulum membrane	cellular_component	0.19177	1	1	809	7	19425	ENSCHIG00000025565
GO:0051493	regulation of cytoskeleton organization	biological_process	0.19193	1	7	809	106	19425	ENSCHIG00000025768,ENSCHIG00000015777,ENSCHIG00000021972,ENSCHIG00000023873,ENSCHIG00000023166,ENSCHIG00000014257,ENSCHIG00000017627
GO:0051051	negative regulation of transport	biological_process	0.19228	1	2	809	19	19425	ENSCHIG00000019616,ENSCHIG00000008651
GO:0016832	aldehyde-lyase activity	molecular_function	0.19244	1	1	809	5	19425	ENSCHIG00000013515
GO:0006836	neurotransmitter transport	biological_process	0.19245	1	4	809	44	19425	ENSCHIG00000009059,ENSCHIG00000017725,ENSCHIG00000023942,ENSCHIG00000021152
GO:0022607	cellular component assembly	biological_process	0.19272	1	24	809	489	19425	ENSCHIG00000012106,ENSCHIG00000025768,ENSCHIG00000023662,ENSCHIG00000002921,ENSCHIG00000017627,ENSCHIG00000022254,ENSCHIG00000023166,ENSCHIG00000004339,ENSCHIG00000016358,ENSCHIG00000023400,ENSCHIG00000000171,ENSCHIG00000024752,ENSCHIG00000013864,ENSCHIG00000015777,ENSCHIG00000009393,ENSCHIG00000011284,ENSCHIG00000010817,ENSCHIG00000021891,ENSCHIG00000017285,ENSCHIG00000012027,ENSCHIG00000017799,…
GO:0015399	primary active transmembrane transporter activity	molecular_function	0.19308	1	9	809	132	19425	ENSCHIG00000024254,ENSCHIG00000024104,ENSCHIG00000024341,ENSCHIG00000027016,ENSCHIG00000015474,ENSCHIG00000005530,XLOC_190223,ENSCHIG00000017389,ENSCHIG00000004597
GO:0015405	P-P-bond-hydrolysis-driven transmembrane transporter activity	molecular_function	0.19308	1	9	809	132	19425	ENSCHIG00000024341,ENSCHIG00000024104,ENSCHIG00000024254,ENSCHIG00000004597,ENSCHIG00000017389,XLOC_190223,ENSCHIG00000005530,ENSCHIG00000015474,ENSCHIG00000027016
GO:0071596	ubiquitin-dependent protein catabolic process via the N-end rule pathway	biological_process	0.19312	1	1	809	3	19425	ENSCHIG00000010493
GO:0000185	activation of MAPKKK activity	biological_process	0.19342	1	1	809	4	19425	ENSCHIG00000012238
GO:0008349	MAP kinase kinase kinase kinase activity	molecular_function	0.19342	1	1	809	4	19425	ENSCHIG00000012238
GO:0015844	monoamine transport	biological_process	0.19369	1	1	809	4	19425	ENSCHIG00000012331
GO:0071396	cellular response to lipid	biological_process	0.19374	1	5	809	62	19425	ENSCHIG00000014058,ENSCHIG00000022036,ENSCHIG00000026969,ENSCHIG00000022728,ENSCHIG00000020292
GO:0044320	cellular response to leptin stimulus	biological_process	0.19422	1	1	809	4	19425	ENSCHIG00000019616
GO:0044321	response to leptin stimulus	biological_process	0.19422	1	1	809	4	19425	ENSCHIG00000019616
GO:0001909	leukocyte mediated cytotoxicity	biological_process	0.19443	1	1	809	5	19425	ENSCHIG00000019616
GO:0006793	phosphorus metabolic process	biological_process	0.19456	1	80	809	1499	19425	ENSCHIG00000018867,ENSCHIG00000014663,ENSCHIG00000000397,ENSCHIG00000000035,ENSCHIG00000000032,ENSCHIG00000022795,ENSCHIG00000018279,ENSCHIG00000015980,ENSCHIG00000024549,ENSCHIG00000022844,ENSCHIG00000017086,ENSCHIG00000020883,ENSCHIG00000019167,ENSCHIG00000025628,ENSCHIG00000019986,ENSCHIG00000020968,ENSCHIG00000026141,ENSCHIG00000019616,ENSCHIG00000021480,ENSCHIG00000019952,ENSCHIG00000015194,…
GO:0006941	striated muscle contraction	biological_process	0.19488	1	1	809	5	19425	ENSCHIG00000007239
GO:0009081	branched-chain amino acid metabolic process	biological_process	0.19616	1	1	809	4	19425	ENSCHIG00000025125
GO:0030213	hyaluronan biosynthetic process	biological_process	0.19627	1	1	809	5	19425	ENSCHIG00000023329
GO:0015081	sodium ion transmembrane transporter activity	molecular_function	0.19636	1	6	809	75	19425	ENSCHIG00000017048,ENSCHIG00000015851,ENSCHIG00000017725,ENSCHIG00000009059,ENSCHIG00000026032,ENSCHIG00000021152
GO:0006796	phosphate-containing compound metabolic process	biological_process	0.19639	1	79	809	1478	19425	ENSCHIG00000022211,ENSCHIG00000008697,ENSCHIG00000010964,ENSCHIG00000012094,ENSCHIG00000003321,ENSCHIG00000022864,ENSCHIG00000023341,ENSCHIG00000019302,ENSCHIG00000016056,ENSCHIG00000027054,ENSCHIG00000020256,ENSCHIG00000022485,ENSCHIG00000026840,ENSCHIG00000011588,ENSCHIG00000012238,ENSCHIG00000024028,XLOC_154928,ENSCHIG00000019381,ENSCHIG00000013969,ENSCHIG00000015872,ENSCHIG00000025791,ENSCHIG…
GO:0005332	gamma-aminobutyric acid:sodium symporter activity	molecular_function	0.19697	1	1	809	4	19425	ENSCHIG00000009059
GO:0015185	gamma-aminobutyric acid transmembrane transporter activity	molecular_function	0.19697	1	1	809	4	19425	ENSCHIG00000009059
GO:0015812	gamma-aminobutyric acid transport	biological_process	0.19697	1	1	809	4	19425	ENSCHIG00000009059
GO:0008593	regulation of Notch signaling pathway	biological_process	0.1977	1	1	809	7	19425	ENSCHIG00000015872
GO:0051494	negative regulation of cytoskeleton organization	biological_process	0.19811	1	3	809	32	19425	ENSCHIG00000017627,ENSCHIG00000023166,ENSCHIG00000025768
GO:0043001	Golgi to plasma membrane protein transport	biological_process	0.19836	1	1	809	5	19425	ENSCHIG00000011991
GO:0022411	cellular component disassembly	biological_process	0.19849	1	4	809	52	19425	ENSCHIG00000023166,ENSCHIG00000025768,ENSCHIG00000015758,ENSCHIG00000017627
GO:0006177	GMP biosynthetic process	biological_process	0.19861	1	1	809	5	19425	ENSCHIG00000022844
GO:0050852	T cell receptor signaling pathway	biological_process	0.19896	1	1	809	5	19425	ENSCHIG00000022485
GO:0032410	negative regulation of transporter activity	biological_process	0.19932	1	1	809	6	19425	ENSCHIG00000008651
GO:0032413	negative regulation of ion transmembrane transporter activity	biological_process	0.19932	1	1	809	6	19425	ENSCHIG00000008651
GO:1901020	negative regulation of calcium ion transmembrane transporter activity	biological_process	0.19932	1	1	809	6	19425	ENSCHIG00000008651
GO:2001258	negative regulation of cation channel activity	biological_process	0.19932	1	1	809	6	19425	ENSCHIG00000008651
GO:0018101	peptidyl-citrulline biosynthetic process from peptidyl-arginine	biological_process	0.19993	1	1	809	4	19425	ENSCHIG00000017651
GO:0019240	citrulline biosynthetic process	biological_process	0.19993	1	1	809	4	19425	ENSCHIG00000017651
GO:0032269	negative regulation of cellular protein metabolic process	biological_process	0.20021	1	4	809	62	19425	ENSCHIG00000008697,ENSCHIG00000006042,ENSCHIG00000019087,ENSCHIG00000003573
GO:0016715	oxidoreductase activity, acting on paired donors, with incorporation or reduction of molecular oxygen, reduced ascorbate as one donor, and incorporation of one atom of oxygen	molecular_function	0.20073	1	1	809	4	19425	ENSCHIG00000019193
GO:0006072	glycerol-3-phosphate metabolic process	biological_process	0.20109	1	1	809	6	19425	ENSCHIG00000020256
GO:0009135	purine nucleoside diphosphate metabolic process	biological_process	0.20132	1	1	809	5	19425	ENSCHIG00000011217
GO:0009179	purine ribonucleoside diphosphate metabolic process	biological_process	0.20132	1	1	809	5	19425	ENSCHIG00000011217
GO:0009185	ribonucleoside diphosphate metabolic process	biological_process	0.20132	1	1	809	5	19425	ENSCHIG00000011217
GO:0071901	negative regulation of protein serine/threonine kinase activity	biological_process	0.20137	1	2	809	27	19425	ENSCHIG00000008697,ENSCHIG00000006042
GO:0050819	negative regulation of coagulation	biological_process	0.20229	1	1	809	5	19425	ENSCHIG00000011198
GO:0006171	cAMP biosynthetic process	biological_process	0.2024	1	2	809	16	19425	ENSCHIG00000023502,ENSCHIG00000024549
GO:0046058	cAMP metabolic process	biological_process	0.2024	1	2	809	16	19425	ENSCHIG00000024549,ENSCHIG00000023502
GO:0032096	negative regulation of response to food	biological_process	0.20295	1	1	809	5	19425	ENSCHIG00000019616
GO:0032099	negative regulation of appetite	biological_process	0.20295	1	1	809	5	19425	ENSCHIG00000019616
GO:0042100	B cell proliferation	biological_process	0.20326	1	1	809	6	19425	ENSCHIG00000000168
GO:0005003	ephrin receptor activity	molecular_function	0.20555	1	2	809	14	19425	ENSCHIG00000022795,ENSCHIG00000010390
GO:0009133	nucleoside diphosphate biosynthetic process	biological_process	0.20587	1	1	809	5	19425	ENSCHIG00000011217
GO:0005791	rough endoplasmic reticulum	cellular_component	0.20597	1	1	809	8	19425	ENSCHIG00000025565
GO:0071375	cellular response to peptide hormone stimulus	biological_process	0.20614	1	2	809	20	19425	ENSCHIG00000020968,ENSCHIG00000001452
GO:1901653	cellular response to peptide	biological_process	0.20614	1	2	809	20	19425	ENSCHIG00000001452,ENSCHIG00000020968
GO:0010829	negative regulation of glucose transport	biological_process	0.20622	1	1	809	5	19425	ENSCHIG00000019616
GO:0035264	multicellular organism growth	biological_process	0.20656	1	1	809	5	19425	ENSCHIG00000020968
GO:0016645	oxidoreductase activity, acting on the CH-NH group of donors	molecular_function	0.20788	1	2	809	19	19425	ENSCHIG00000026809,ENSCHIG00000012042
GO:0044433	cytoplasmic vesicle part	cellular_component	0.20831	1	4	809	51	19425	ENSCHIG00000023070,ENSCHIG00000010306,ENSCHIG00000008236,ENSCHIG00000012490
GO:0045947	negative regulation of translational initiation	biological_process	0.20914	1	1	809	6	19425	ENSCHIG00000019087
GO:0022843	voltage-gated cation channel activity	molecular_function	0.20926	1	7	809	102	19425	ENSCHIG00000019111,ENSCHIG00000011199,ENSCHIG00000020793,ENSCHIG00000015851,ENSCHIG00000020293,ENSCHIG00000026905,ENSCHIG00000010300
GO:0018344	protein geranylgeranylation	biological_process	0.21069	1	1	809	5	19425	ENSCHIG00000024671
GO:0006979	response to oxidative stress	biological_process	0.21149	1	3	809	39	19425	ENSCHIG00000009947,ENSCHIG00000024907,ENSCHIG00000017899
GO:0032592	integral to mitochondrial membrane	cellular_component	0.21149	1	1	809	6	19425	ENSCHIG00000000035
GO:0022604	regulation of cell morphogenesis	biological_process	0.21196	1	3	809	37	19425	ENSCHIG00000020799,ENSCHIG00000025448,ENSCHIG00000010188
GO:0044092	negative regulation of molecular function	biological_process	0.21199	1	10	809	196	19425	ENSCHIG00000017995,ENSCHIG00000008697,ENSCHIG00000022772,ENSCHIG00000008651,ENSCHIG00000015928,ENSCHIG00000024511,ENSCHIG00000013673,ENSCHIG00000017256,ENSCHIG00000015742,ENSCHIG00000006042
GO:0050840	extracellular matrix binding	molecular_function	0.21215	1	1	809	5	19425	ENSCHIG00000017641
GO:0006546	glycine catabolic process	biological_process	0.21238	1	1	809	9	19425	ENSCHIG00000026231
GO:0009071	serine family amino acid catabolic process	biological_process	0.21238	1	1	809	9	19425	ENSCHIG00000026231
GO:0004721	phosphoprotein phosphatase activity	molecular_function	0.21249	1	10	809	152	19425	ENSCHIG00000008011,ENSCHIG00000012147,ENSCHIG00000024051,ENSCHIG00000019167,ENSCHIG00000014724,ENSCHIG00000018867,ENSCHIG00000017421,ENSCHIG00000008697,ENSCHIG00000022485,ENSCHIG00000021889
GO:0045927	positive regulation of growth	biological_process	0.21334	1	1	809	7	19425	ENSCHIG00000020968
GO:0031225	anchored to membrane	cellular_component	0.21356	1	2	809	19	19425	ENSCHIG00000018483,ENSCHIG00000012100
GO:1901701	cellular response to oxygen-containing compound	biological_process	0.214	1	4	809	58	19425	ENSCHIG00000009947,ENSCHIG00000020968,ENSCHIG00000017899,ENSCHIG00000001452
GO:0044430	cytoskeletal part	cellular_component	0.21429	1	22	809	431	19425	ENSCHIG00000026221,ENSCHIG00000021834,ENSCHIG00000016711,ENSCHIG00000000350,ENSCHIG00000023873,ENSCHIG00000020512,XLOC_098245,ENSCHIG00000011401,ENSCHIG00000025768,ENSCHIG00000008651,ENSCHIG00000011344,ENSCHIG00000015777,ENSCHIG00000018745,ENSCHIG00000010482,ENSCHIG00000023029,ENSCHIG00000026733,ENSCHIG00000008714,ENSCHIG00000009070,ENSCHIG00000020704,ENSCHIG00000007239,ENSCHIG00000012494,ENSCHIG…
GO:0071407	cellular response to organic cyclic compound	biological_process	0.21477	1	5	809	67	19425	ENSCHIG00000020292,ENSCHIG00000014058,ENSCHIG00000022036,ENSCHIG00000026969,ENSCHIG00000022728
GO:0032502	developmental process	biological_process	0.2157	1	34	809	666	19425	ENSCHIG00000014726,ENSCHIG00000019616,ENSCHIG00000020968,ENSCHIG00000012095,ENSCHIG00000010202,ENSCHIG00000019733,ENSCHIG00000017944,ENSCHIG00000016627,ENSCHIG00000017544,ENSCHIG00000017641,ENSCHIG00000023662,ENSCHIG00000021889,ENSCHIG00000014891,ENSCHIG00000024239,ENSCHIG00000015991,ENSCHIG00000017285,ENSCHIG00000021563,ENSCHIG00000010188,ENSCHIG00000023400,ENSCHIG00000024886,ENSCHIG00000023194,…
GO:0030521	androgen receptor signaling pathway	biological_process	0.2164	1	1	809	5	19425	ENSCHIG00000021567
GO:0008091	spectrin	cellular_component	0.21671	1	1	809	4	19425	ENSCHIG00000025768
GO:0030863	cortical cytoskeleton	cellular_component	0.21671	1	1	809	4	19425	ENSCHIG00000025768
GO:0030864	cortical actin cytoskeleton	cellular_component	0.21671	1	1	809	4	19425	ENSCHIG00000025768
GO:0072593	reactive oxygen species metabolic process	biological_process	0.21681	1	2	809	20	19425	ENSCHIG00000017899,ENSCHIG00000009947
GO:0016820	hydrolase activity, acting on acid anhydrides, catalyzing transmembrane movement of substances	molecular_function	0.2178	1	9	809	136	19425	ENSCHIG00000024254,ENSCHIG00000024104,ENSCHIG00000024341,XLOC_039443,ENSCHIG00000005530,ENSCHIG00000015474,XLOC_190223,ENSCHIG00000017389,ENSCHIG00000004597
GO:0016846	carbon-sulfur lyase activity	molecular_function	0.21785	1	1	809	6	19425	ENSCHIG00000018327
GO:0008565	protein transporter activity	molecular_function	0.21843	1	3	809	41	19425	ENSCHIG00000027016,ENSCHIG00000020446,ENSCHIG00000016318
GO:0015293	symporter activity	molecular_function	0.21851	1	4	809	47	19425	ENSCHIG00000021152,ENSCHIG00000017725,ENSCHIG00000009059,ENSCHIG00000026938
GO:0008252	nucleotidase activity	molecular_function	0.21875	1	1	809	6	19425	ENSCHIG00000026840
GO:0008253	5'-nucleotidase activity	molecular_function	0.21875	1	1	809	6	19425	ENSCHIG00000026840
GO:0016023	cytoplasmic membrane-bounded vesicle	cellular_component	0.21887	1	7	809	101	19425	ENSCHIG00000012490,ENSCHIG00000010306,ENSCHIG00000008236,ENSCHIG00000023070,ENSCHIG00000023942,ENSCHIG00000022254,ENSCHIG00000014493
GO:0001906	cell killing	biological_process	0.21984	1	1	809	6	19425	ENSCHIG00000019616
GO:0045333	cellular respiration	biological_process	0.2204	1	4	809	64	19425	ENSCHIG00000006876,ENSCHIG00000000032,ENSCHIG00000008988,ENSCHIG00000000035
GO:0003857	3-hydroxyacyl-CoA dehydrogenase activity	molecular_function	0.22066	1	1	809	5	19425	ENSCHIG00000020031
GO:0005747	mitochondrial respiratory chain complex I	cellular_component	0.22072	1	2	809	30	19425	ENSCHIG00000000006,ENSCHIG00000000032
GO:0030964	NADH dehydrogenase complex	cellular_component	0.22072	1	2	809	30	19425	ENSCHIG00000000032,ENSCHIG00000000006
GO:0045271	respiratory chain complex I	cellular_component	0.22072	1	2	809	30	19425	ENSCHIG00000000006,ENSCHIG00000000032
GO:0043244	regulation of protein complex disassembly	biological_process	0.22103	1	3	809	35	19425	ENSCHIG00000023166,ENSCHIG00000025768,ENSCHIG00000017627
GO:0051219	phosphoprotein binding	molecular_function	0.22106	1	1	809	4	19425	ENSCHIG00000010830
GO:0005779	integral to peroxisomal membrane	cellular_component	0.22153	1	1	809	6	19425	ENSCHIG00000026838
GO:0031231	intrinsic to peroxisomal membrane	cellular_component	0.22153	1	1	809	6	19425	ENSCHIG00000026838
GO:0010466	negative regulation of peptidase activity	biological_process	0.22211	1	6	809	101	19425	ENSCHIG00000015742,ENSCHIG00000017256,ENSCHIG00000024511,ENSCHIG00000017995,ENSCHIG00000015928,ENSCHIG00000022772
GO:0045125	bioactive lipid receptor activity	molecular_function	0.22337	1	1	809	8	19425	ENSCHIG00000017316
GO:0008410	CoA-transferase activity	molecular_function	0.22372	1	1	809	6	19425	ENSCHIG00000012124
GO:0001935	endothelial cell proliferation	biological_process	0.22386	1	1	809	6	19425	ENSCHIG00000019616
GO:0001936	regulation of endothelial cell proliferation	biological_process	0.22386	1	1	809	6	19425	ENSCHIG00000019616
GO:0046037	GMP metabolic process	biological_process	0.2239	1	1	809	6	19425	ENSCHIG00000022844
GO:0019207	kinase regulator activity	molecular_function	0.22405	1	3	809	45	19425	ENSCHIG00000006042,ENSCHIG00000014834,ENSCHIG00000020968
GO:0004488	methylenetetrahydrofolate dehydrogenase (NADP+) activity	molecular_function	0.22486	1	1	809	4	19425	ENSCHIG00000012042
GO:0022804	active transmembrane transporter activity	molecular_function	0.22554	1	15	809	240	19425	ENSCHIG00000021152,ENSCHIG00000024254,ENSCHIG00000024104,ENSCHIG00000017725,ENSCHIG00000024341,ENSCHIG00000017048,ENSCHIG00000019612,ENSCHIG00000009059,ENSCHIG00000027016,ENSCHIG00000015474,ENSCHIG00000005530,XLOC_190223,ENSCHIG00000017389,ENSCHIG00000026938,ENSCHIG00000004597
GO:0004714	transmembrane receptor protein tyrosine kinase activity	molecular_function	0.2262	1	5	809	54	19425	ENSCHIG00000010390,ENSCHIG00000013969,ENSCHIG00000021480,ENSCHIG00000016323,ENSCHIG00000022795
GO:0051248	negative regulation of protein metabolic process	biological_process	0.2266	1	4	809	66	19425	ENSCHIG00000006042,ENSCHIG00000019087,ENSCHIG00000003573,ENSCHIG00000008697
GO:0008191	metalloendopeptidase inhibitor activity	molecular_function	0.22716	1	1	809	6	19425	ENSCHIG00000017995
GO:0010576	metalloenzyme regulator activity	molecular_function	0.22716	1	1	809	6	19425	ENSCHIG00000017995
GO:0048551	metalloenzyme inhibitor activity	molecular_function	0.22716	1	1	809	6	19425	ENSCHIG00000017995
GO:0043169	cation binding	molecular_function	0.22746	1	132	809	2636	19425	ENSCHIG00000019001,ENSCHIG00000009368,ENSCHIG00000024094,ENSCHIG00000020585,ENSCHIG00000021567,ENSCHIG00000013312,ENSCHIG00000026148,ENSCHIG00000025391,ENSCHIG00000009814,ENSCHIG00000018327,ENSCHIG00000018279,ENSCHIG00000010063,ENSCHIG00000023789,ENSCHIG00000015980,ENSCHIG00000019098,ENSCHIG00000024549,ENSCHIG00000021480,ENSCHIG00000024098,ENSCHIG00000020239,ENSCHIG00000016293,ENSCHIG00000021668,…
GO:0003956	NAD(P)+-protein-arginine ADP-ribosyltransferase activity	molecular_function	0.22797	1	1	809	7	19425	ENSCHIG00000021462
GO:0005545	1-phosphatidylinositol binding	molecular_function	0.22812	1	1	809	4	19425	ENSCHIG00000022254
GO:0048584	positive regulation of response to stimulus	biological_process	0.22867	1	9	809	167	19425	ENSCHIG00000026062,ENSCHIG00000022942,ENSCHIG00000024017,ENSCHIG00000020968,ENSCHIG00000019616,ENSCHIG00000010291,ENSCHIG00000015872,ENSCHIG00000006433,ENSCHIG00000022485
GO:0006167	AMP biosynthetic process	biological_process	0.22935	1	1	809	5	19425	ENSCHIG00000018279
GO:0032261	purine nucleotide salvage	biological_process	0.22954	1	1	809	5	19425	ENSCHIG00000015980
GO:0032264	IMP salvage	biological_process	0.22954	1	1	809	5	19425	ENSCHIG00000015980
GO:0030856	regulation of epithelial cell differentiation	biological_process	0.22966	1	1	809	6	19425	ENSCHIG00000012095
GO:0019829	cation-transporting ATPase activity	molecular_function	0.22974	1	3	809	39	19425	ENSCHIG00000015474,ENSCHIG00000024254,ENSCHIG00000017389
GO:0042625	ATPase activity, coupled to transmembrane movement of ions	molecular_function	0.22974	1	3	809	39	19425	ENSCHIG00000015474,ENSCHIG00000024254,ENSCHIG00000017389
GO:0018195	peptidyl-arginine modification	biological_process	0.23081	1	1	809	5	19425	ENSCHIG00000017651
GO:0016556	mRNA modification	biological_process	0.23132	1	1	809	6	19425	ENSCHIG00000020411
GO:0042773	ATP synthesis coupled electron transport	biological_process	0.23218	1	2	809	28	19425	ENSCHIG00000000032,ENSCHIG00000000035
GO:0030976	thiamine pyrophosphate binding	molecular_function	0.23233	1	1	809	5	19425	ENSCHIG00000006876
GO:0008154	actin polymerization or depolymerization	biological_process	0.23234	1	5	809	77	19425	ENSCHIG00000015777,ENSCHIG00000025768,ENSCHIG00000023166,ENSCHIG00000017627,ENSCHIG00000015758
GO:0004668	protein-arginine deiminase activity	molecular_function	0.23265	1	1	809	5	19425	ENSCHIG00000017651
GO:0043043	peptide biosynthetic process	biological_process	0.2335	1	1	809	6	19425	ENSCHIG00000024098
GO:0033993	response to lipid	biological_process	0.23353	1	5	809	67	19425	ENSCHIG00000014058,ENSCHIG00000022036,ENSCHIG00000026969,ENSCHIG00000022728,ENSCHIG00000020292
GO:0000793	condensed chromosome	cellular_component	0.23411	1	3	809	38	19425	XLOC_098245,ENSCHIG00000027170,ENSCHIG00000019879
GO:0031988	membrane-bounded vesicle	cellular_component	0.23411	1	7	809	103	19425	ENSCHIG00000012490,ENSCHIG00000008236,ENSCHIG00000010306,ENSCHIG00000022254,ENSCHIG00000014493,ENSCHIG00000023942,ENSCHIG00000023070
GO:0032105	negative regulation of response to extracellular stimulus	biological_process	0.23419	1	1	809	6	19425	ENSCHIG00000019616
GO:0032108	negative regulation of response to nutrient levels	biological_process	0.23419	1	1	809	6	19425	ENSCHIG00000019616
GO:0006085	acetyl-CoA biosynthetic process	biological_process	0.23513	1	1	809	7	19425	ENSCHIG00000000162
GO:0090316	positive regulation of intracellular protein transport	biological_process	0.23702	1	1	809	6	19425	ENSCHIG00000011991
GO:0016211	ammonia ligase activity	molecular_function	0.23708	1	1	809	7	19425	ENSCHIG00000025428
GO:0016880	acid-ammonia (or amide) ligase activity	molecular_function	0.23708	1	1	809	7	19425	ENSCHIG00000025428
GO:0005254	chloride channel activity	molecular_function	0.23725	1	3	809	33	19425	ENSCHIG00000014293,ENSCHIG00000020879,ENSCHIG00000021249
GO:0051346	negative regulation of hydrolase activity	biological_process	0.23804	1	7	809	126	19425	ENSCHIG00000015742,ENSCHIG00000017256,ENSCHIG00000013673,ENSCHIG00000024511,ENSCHIG00000017995,ENSCHIG00000015928,ENSCHIG00000022772
GO:0006090	pyruvate metabolic process	biological_process	0.23816	1	1	809	7	19425	ENSCHIG00000000162
GO:0000226	microtubule cytoskeleton organization	biological_process	0.23871	1	7	809	107	19425	ENSCHIG00000003321,ENSCHIG00000003118,ENSCHIG00000023873,ENSCHIG00000016358,ENSCHIG00000021972,ENSCHIG00000017354,ENSCHIG00000014257
GO:0006119	oxidative phosphorylation	biological_process	0.23934	1	2	809	29	19425	ENSCHIG00000000032,ENSCHIG00000000035
GO:0032094	response to food	biological_process	0.23991	1	1	809	7	19425	ENSCHIG00000019616
GO:0032095	regulation of response to food	biological_process	0.23991	1	1	809	7	19425	ENSCHIG00000019616
GO:0006470	protein dephosphorylation	biological_process	0.24293	1	10	809	158	19425	ENSCHIG00000021889,ENSCHIG00000022485,ENSCHIG00000008697,ENSCHIG00000024051,ENSCHIG00000014724,ENSCHIG00000019167,ENSCHIG00000018867,ENSCHIG00000017421,ENSCHIG00000008011,ENSCHIG00000012147
GO:0045787	positive regulation of cell cycle	biological_process	0.24363	1	1	809	7	19425	ENSCHIG00000020968
GO:0010740	positive regulation of intracellular protein kinase cascade	biological_process	0.24385	1	3	809	41	19425	ENSCHIG00000019616,ENSCHIG00000020968,ENSCHIG00000010291
GO:0008121	ubiquinol-cytochrome-c reductase activity	molecular_function	0.24394	1	1	809	10	19425	ENSCHIG00000000035
GO:0016681	oxidoreductase activity, acting on diphenols and related substances as donors, cytochrome as acceptor	molecular_function	0.24394	1	1	809	10	19425	ENSCHIG00000000035
GO:0016705	oxidoreductase activity, acting on paired donors, with incorporation or reduction of molecular oxygen	molecular_function	0.24444	1	10	809	168	19425	ENSCHIG00000020694,ENSCHIG00000021270,ENSCHIG00000019193,ENSCHIG00000018618,ENSCHIG00000021364,ENSCHIG00000018632,ENSCHIG00000013266,ENSCHIG00000022629,ENSCHIG00000025391,ENSCHIG00000018012
GO:0035251	UDP-glucosyltransferase activity	molecular_function	0.24547	1	1	809	5	19425	ENSCHIG00000017550
GO:0009966	regulation of signal transduction	biological_process	0.24548	1	21	809	361	19425	ENSCHIG00000016318,ENSCHIG00000008697,ENSCHIG00000000292,ENSCHIG00000008645,ENSCHIG00000003321,ENSCHIG00000018483,ENSCHIG00000010291,ENSCHIG00000019986,ENSCHIG00000019302,ENSCHIG00000019616,ENSCHIG00000026141,ENSCHIG00000024017,ENSCHIG00000020968,ENSCHIG00000012613,ENSCHIG00000006433,ENSCHIG00000012238,ENSCHIG00000015872,ENSCHIG00000020399,ENSCHIG00000012100,ENSCHIG00000021312,ENSCHIG00000026062
GO:0005622	intracellular	cellular_component	0.24579	1	216	809	5209	19425	ENSCHIG00000019220,ENSCHIG00000026221,ENSCHIG00000015760,ENSCHIG00000007336,ENSCHIG00000021834,ENSCHIG00000016266,ENSCHIG00000013742,ENSCHIG00000000350,ENSCHIG00000025820,ENSCHIG00000011665,ENSCHIG00000012106,ENSCHIG00000006805,ENSCHIG00000026840,ENSCHIG00000012331,ENSCHIG00000023662,ENSCHIG00000027170,ENSCHIG00000020256,ENSCHIG00000003118,ENSCHIG00000020292,ENSCHIG00000009393,ENSCHIG00000014058,…
GO:0005901	caveola	cellular_component	0.24621	1	1	809	7	19425	ENSCHIG00000010009
GO:0031369	translation initiation factor binding	molecular_function	0.24658	1	1	809	8	19425	ENSCHIG00000019087
GO:0033267	axon part	cellular_component	0.24685	1	1	809	6	19425	ENSCHIG00000019328
GO:0016725	oxidoreductase activity, acting on CH or CH2 groups	molecular_function	0.24869	1	1	809	6	19425	ENSCHIG00000017276
GO:0006893	Golgi to plasma membrane transport	biological_process	0.24913	1	1	809	6	19425	ENSCHIG00000011991
GO:0048511	rhythmic process	biological_process	0.24992	1	2	809	20	19425	ENSCHIG00000022335,ENSCHIG00000009635
GO:0032008	positive regulation of TOR signaling cascade	biological_process	0.24997	1	1	809	8	19425	ENSCHIG00000019616
GO:0032922	circadian regulation of gene expression	biological_process	0.25014	1	1	809	6	19425	ENSCHIG00000022335
GO:0046849	bone remodeling	biological_process	0.25029	1	1	809	8	19425	ENSCHIG00000019616
GO:0050660	flavin adenine dinucleotide binding	molecular_function	0.25192	1	5	809	71	19425	ENSCHIG00000025577,ENSCHIG00000025391,ENSCHIG00000013266,ENSCHIG00000020694,ENSCHIG00000017276
GO:0008284	positive regulation of cell proliferation	biological_process	0.25223	1	3	809	41	19425	ENSCHIG00000020968,ENSCHIG00000019616,ENSCHIG00000024886
GO:0008083	growth factor activity	molecular_function	0.25256	1	6	809	103	19425	ENSCHIG00000016286,ENSCHIG00000006804,ENSCHIG00000020968,ENSCHIG00000024886,ENSCHIG00000023776,ENSCHIG00000023187
GO:0015450	P-P-bond-hydrolysis-driven protein transmembrane transporter activity	molecular_function	0.25319	1	1	809	8	19425	ENSCHIG00000027016
GO:0003743	translation initiation factor activity	molecular_function	0.25332	1	3	809	48	19425	ENSCHIG00000012106,ENSCHIG00000012027,ENSCHIG00000004339
GO:0043269	regulation of ion transport	biological_process	0.25338	1	7	809	112	19425	ENSCHIG00000008651,ENSCHIG00000016999,ENSCHIG00000019111,ENSCHIG00000015851,ENSCHIG00000012331,ENSCHIG00000026905,ENSCHIG00000010300
GO:0006528	asparagine metabolic process	biological_process	0.2537	1	1	809	8	19425	ENSCHIG00000013950
GO:0006529	asparagine biosynthetic process	biological_process	0.2537	1	1	809	8	19425	ENSCHIG00000013950
GO:0019003	GDP binding	molecular_function	0.25398	1	1	809	7	19425	ENSCHIG00000008651
GO:0008016	regulation of heart contraction	biological_process	0.25457	1	1	809	7	19425	ENSCHIG00000003452
GO:0015711	organic anion transport	biological_process	0.25506	1	7	809	108	19425	ENSCHIG00000017687,ENSCHIG00000017131,ENSCHIG00000019849,ENSCHIG00000012416,ENSCHIG00000024341,ENSCHIG00000019616,ENSCHIG00000009059
GO:0044452	nucleolar part	cellular_component	0.25521	1	1	809	8	19425	ENSCHIG00000026408
GO:0005262	calcium channel activity	molecular_function	0.25568	1	4	809	43	19425	ENSCHIG00000014164,ENSCHIG00000023789,ENSCHIG00000016999,ENSCHIG00000012354
GO:0043229	intracellular organelle	cellular_component	0.25611	1	171	809	4168	19425	ENSCHIG00000012095,ENSCHIG00000011101,ENSCHIG00000027213,ENSCHIG00000022493,ENSCHIG00000008714,ENSCHIG00000015208,ENSCHIG00000019167,ENSCHIG00000021364,ENSCHIG00000018939,ENSCHIG00000025646,ENSCHIG00000026838,ENSCHIG00000026758,ENSCHIG00000025263,ENSCHIG00000013686,ENSCHIG00000006042,ENSCHIG00000014493,ENSCHIG00000022254,ENSCHIG00000022728,ENSCHIG00000021757,ENSCHIG00000009070,ENSCHIG00000020694,…
GO:0043086	negative regulation of catalytic activity	biological_process	0.2562	1	9	809	182	19425	ENSCHIG00000006042,ENSCHIG00000017256,ENSCHIG00000013673,ENSCHIG00000015742,ENSCHIG00000024511,ENSCHIG00000015928,ENSCHIG00000022772,ENSCHIG00000017995,ENSCHIG00000008697
GO:0031975	envelope	cellular_component	0.25691	1	12	809	285	19425	ENSCHIG00000021029,ENSCHIG00000012144,ENSCHIG00000009368,ENSCHIG00000000032,ENSCHIG00000013965,ENSCHIG00000000006,ENSCHIG00000005972,ENSCHIG00000000019,ENSCHIG00000026758,ENSCHIG00000000035,ENSCHIG00000008821,XLOC_178128
GO:0006560	proline metabolic process	biological_process	0.25817	1	1	809	7	19425	ENSCHIG00000026809
GO:0019798	procollagen-proline dioxygenase activity	molecular_function	0.25827	1	1	809	5	19425	ENSCHIG00000021364
GO:0031543	peptidyl-proline dioxygenase activity	molecular_function	0.25827	1	1	809	5	19425	ENSCHIG00000021364
GO:1901019	regulation of calcium ion transmembrane transporter activity	biological_process	0.25832	1	1	809	7	19425	ENSCHIG00000008651
GO:2001257	regulation of cation channel activity	biological_process	0.25832	1	1	809	7	19425	ENSCHIG00000008651
GO:0043226	organelle	cellular_component	0.25882	1	171	809	4170	19425	ENSCHIG00000008236,ENSCHIG00000015368,ENSCHIG00000016775,ENSCHIG00000025233,ENSCHIG00000023740,ENSCHIG00000016445,ENSCHIG00000020411,ENSCHIG00000025949,ENSCHIG00000011028,ENSCHIG00000015149,ENSCHIG00000016076,ENSCHIG00000023303,ENSCHIG00000026733,ENSCHIG00000010409,ENSCHIG00000003341,ENSCHIG00000009267,ENSCHIG00000015777,ENSCHIG00000013965,ENSCHIG00000020704,ENSCHIG00000021799,ENSCHIG00000012144,…
GO:0032098	regulation of appetite	biological_process	0.25908	1	1	809	6	19425	ENSCHIG00000019616
GO:0006936	muscle contraction	biological_process	0.25983	1	2	809	21	19425	ENSCHIG00000007239,ENSCHIG00000020704
GO:0002703	regulation of leukocyte mediated immunity	biological_process	0.25991	1	1	809	7	19425	ENSCHIG00000019616
GO:0002706	regulation of lymphocyte mediated immunity	biological_process	0.25991	1	1	809	7	19425	ENSCHIG00000019616
GO:0051149	positive regulation of muscle cell differentiation	biological_process	0.26113	1	1	809	7	19425	ENSCHIG00000012095
GO:0045666	positive regulation of neuron differentiation	biological_process	0.26139	1	1	809	5	19425	ENSCHIG00000014485
GO:0005507	copper ion binding	molecular_function	0.26184	1	3	809	41	19425	ENSCHIG00000019193,ENSCHIG00000000019,ENSCHIG00000017030
GO:0008283	cell proliferation	biological_process	0.26254	1	7	809	120	19425	ENSCHIG00000019616,ENSCHIG00000020968,ENSCHIG00000012095,ENSCHIG00000003822,ENSCHIG00000000168,ENSCHIG00000024886,ENSCHIG00000020798
GO:0071902	positive regulation of protein serine/threonine kinase activity	biological_process	0.26259	1	2	809	22	19425	ENSCHIG00000020968,ENSCHIG00000012238
GO:0050770	regulation of axonogenesis	biological_process	0.26287	1	1	809	8	19425	ENSCHIG00000010188
GO:0004931	extracellular ATP-gated cation channel activity	molecular_function	0.26304	1	1	809	7	19425	ENSCHIG00000024883
GO:0033198	response to ATP	biological_process	0.26304	1	1	809	7	19425	ENSCHIG00000024883
GO:0035381	ATP-gated ion channel activity	molecular_function	0.26304	1	1	809	7	19425	ENSCHIG00000024883
GO:0035556	intracellular signal transduction	biological_process	0.26347	1	34	809	593	19425	ENSCHIG00000015322,ENSCHIG00000013508,ENSCHIG00000012221,ENSCHIG00000019879,ENSCHIG00000002914,ENSCHIG00000012449,ENSCHIG00000024549,ENSCHIG00000022490,ENSCHIG00000013977,ENSCHIG00000023502,ENSCHIG00000012613,ENSCHIG00000015037,ENSCHIG00000027054,ENSCHIG00000020968,ENSCHIG00000024017,ENSCHIG00000011296,ENSCHIG00000019616,ENSCHIG00000026141,ENSCHIG00000019302,ENSCHIG00000019986,ENSCHIG00000010291,…
GO:0050863	regulation of T cell activation	biological_process	0.26618	1	2	809	26	19425	ENSCHIG00000019616,ENSCHIG00000020968
GO:0046872	metal ion binding	molecular_function	0.26751	1	130	809	2624	19425	ENSCHIG00000004688,ENSCHIG00000027074,ENSCHIG00000014376,ENSCHIG00000011888,ENSCHIG00000009947,ENSCHIG00000015152,ENSCHIG00000024911,ENSCHIG00000008651,ENSCHIG00000018654,ENSCHIG00000023502,ENSCHIG00000024375,ENSCHIG00000023624,ENSCHIG00000023400,ENSCHIG00000007972,ENSCHIG00000021572,ENSCHIG00000025933,ENSCHIG00000017994,ENSCHIG00000022665,ENSCHIG00000014164,ENSCHIG00000004835,ENSCHIG00000011296,…
GO:0016775	phosphotransferase activity, nitrogenous group as acceptor	molecular_function	0.26811	1	1	809	8	19425	ENSCHIG00000018578
GO:0006544	glycine metabolic process	biological_process	0.26864	1	1	809	11	19425	ENSCHIG00000026231
GO:0015294	solute:cation symporter activity	molecular_function	0.26951	1	3	809	36	19425	ENSCHIG00000009059,ENSCHIG00000017725,ENSCHIG00000021152
GO:0042626	ATPase activity, coupled to transmembrane movement of substances	molecular_function	0.27019	1	8	809	124	19425	ENSCHIG00000015474,ENSCHIG00000005530,XLOC_190223,ENSCHIG00000004597,ENSCHIG00000017389,ENSCHIG00000024254,ENSCHIG00000024341,ENSCHIG00000024104
GO:0043492	ATPase activity, coupled to movement of substances	molecular_function	0.27019	1	8	809	124	19425	ENSCHIG00000017389,ENSCHIG00000004597,XLOC_190223,ENSCHIG00000005530,ENSCHIG00000015474,ENSCHIG00000024341,ENSCHIG00000024104,ENSCHIG00000024254
GO:0033013	tetrapyrrole metabolic process	biological_process	0.27021	1	2	809	25	19425	ENSCHIG00000013195,ENSCHIG00000011854
GO:0016301	kinase activity	molecular_function	0.27103	1	41	809	712	19425	ENSCHIG00000025820,ENSCHIG00000015673,ENSCHIG00000025051,ENSCHIG00000012238,ENSCHIG00000010390,ENSCHIG00000013969,ENSCHIG00000019381,ENSCHIG00000024404,ENSCHIG00000019771,ENSCHIG00000025791,ENSCHIG00000019986,ENSCHIG00000016056,ENSCHIG00000019302,ENSCHIG00000027054,ENSCHIG00000026141,ENSCHIG00000025628,ENSCHIG00000012493,ENSCHIG00000022211,ENSCHIG00000010964,ENSCHIG00000012268,ENSCHIG00000012094,…
GO:0032403	protein complex binding	molecular_function	0.27127	1	4	809	55	19425	ENSCHIG00000020190,ENSCHIG00000001452,ENSCHIG00000026388,ENSCHIG00000020968
GO:0006625	protein targeting to peroxisome	biological_process	0.27137	1	1	809	6	19425	ENSCHIG00000026838
GO:0043574	peroxisomal transport	biological_process	0.27137	1	1	809	6	19425	ENSCHIG00000026838
GO:0072662	protein localization to peroxisome	biological_process	0.27137	1	1	809	6	19425	ENSCHIG00000026838
GO:0072663	establishment of protein localization to peroxisome	biological_process	0.27137	1	1	809	6	19425	ENSCHIG00000026838
GO:0031012	extracellular matrix	cellular_component	0.27156	1	5	809	81	19425	ENSCHIG00000000415,ENSCHIG00000026626,ENSCHIG00000011010,ENSCHIG00000016293,ENSCHIG00000025629
GO:0045661	regulation of myoblast differentiation	biological_process	0.27158	1	1	809	9	19425	ENSCHIG00000012095
GO:0000052	citrulline metabolic process	biological_process	0.27193	1	1	809	6	19425	ENSCHIG00000017651
GO:0001649	osteoblast differentiation	biological_process	0.27306	1	1	809	9	19425	ENSCHIG00000020968
GO:0046080	dUTP metabolic process	biological_process	0.27331	1	1	809	9	19425	XLOC_154928
GO:0017147	Wnt-protein binding	molecular_function	0.2734	1	1	809	5	19425	ENSCHIG00000000292
GO:0046626	regulation of insulin receptor signaling pathway	biological_process	0.2738	1	1	809	6	19425	ENSCHIG00000020968
GO:0045664	regulation of neuron differentiation	biological_process	0.2739	1	2	809	21	19425	ENSCHIG00000010188,ENSCHIG00000014485
GO:0050801	ion homeostasis	biological_process	0.27444	1	5	809	84	19425	ENSCHIG00000017048,ENSCHIG00000023789,ENSCHIG00000014164,ENSCHIG00000027016,ENSCHIG00000019328
GO:0030833	regulation of actin filament polymerization	biological_process	0.27466	1	4	809	63	19425	ENSCHIG00000017627,ENSCHIG00000023166,ENSCHIG00000025768,ENSCHIG00000015777
GO:0032271	regulation of protein polymerization	biological_process	0.27466	1	4	809	63	19425	ENSCHIG00000023166,ENSCHIG00000025768,ENSCHIG00000015777,ENSCHIG00000017627
GO:0032947	protein complex scaffold	molecular_function	0.27487	1	1	809	5	19425	ENSCHIG00000010291
GO:0003015	heart process	biological_process	0.27505	1	1	809	8	19425	ENSCHIG00000003452
GO:0060047	heart contraction	biological_process	0.27505	1	1	809	8	19425	ENSCHIG00000003452
GO:0008324	cation transmembrane transporter activity	molecular_function	0.27559	1	24	809	481	19425	ENSCHIG00000016999,ENSCHIG00000011199,ENSCHIG00000021459,ENSCHIG00000027016,ENSCHIG00000019111,ENSCHIG00000026905,ENSCHIG00000020293,ENSCHIG00000020793,ENSCHIG00000023789,ENSCHIG00000014164,ENSCHIG00000015851,ENSCHIG00000015474,ENSCHIG00000000019,ENSCHIG00000012354,ENSCHIG00000024883,ENSCHIG00000026032,ENSCHIG00000017389,ENSCHIG00000000035,ENSCHIG00000010300,ENSCHIG00000024254,ENSCHIG00000021152,…
GO:0048016	inositol phosphate-mediated signaling	biological_process	0.27707	1	1	809	4	19425	ENSCHIG00000021307
GO:0003729	mRNA binding	molecular_function	0.27774	1	3	809	41	19425	ENSCHIG00000017337,ENSCHIG00000022582,ENSCHIG00000015258
GO:0005581	collagen	cellular_component	0.27785	1	3	809	43	19425	ENSCHIG00000000415,ENSCHIG00000026626,ENSCHIG00000025629
GO:0007243	intracellular protein kinase cascade	biological_process	0.27795	1	7	809	126	19425	ENSCHIG00000019616,ENSCHIG00000012238,ENSCHIG00000020968,ENSCHIG00000008697,ENSCHIG00000012221,ENSCHIG00000010291,ENSCHIG00000019302
GO:0031463	Cul3-RING ubiquitin ligase complex	cellular_component	0.27823	1	1	809	8	19425	ENSCHIG00000026932
GO:0009987	cellular process	biological_process	0.2783	1	448	809	10561	19425	ENSCHIG00000025791,ENSCHIG00000018012,ENSCHIG00000019381,ENSCHIG00000020793,ENSCHIG00000024160,ENSCHIG00000021459,ENSCHIG00000014599,ENSCHIG00000010964,ENSCHIG00000023341,ENSCHIG00000003321,ENSCHIG00000024254,ENSCHIG00000019733,ENSCHIG00000025454,ENSCHIG00000017337,ENSCHIG00000017389,ENSCHIG00000011296,ENSCHIG00000013743,ENSCHIG00000027248,ENSCHIG00000021720,ENSCHIG00000014709,ENSCHIG00000025448,…
GO:0022904	respiratory electron transport chain	biological_process	0.27851	1	2	809	32	19425	ENSCHIG00000000032,ENSCHIG00000000035
GO:0044464	cell part	cellular_component	0.27879	1	265	809	6646	19425	ENSCHIG00000000716,ENSCHIG00000020512,ENSCHIG00000024967,ENSCHIG00000023338,ENSCHIG00000016711,ENSCHIG00000027016,ENSCHIG00000024645,ENSCHIG00000000292,ENSCHIG00000015921,ENSCHIG00000014663,ENSCHIG00000012124,ENSCHIG00000000006,ENSCHIG00000001877,ENSCHIG00000010390,ENSCHIG00000015851,ENSCHIG00000022849,ENSCHIG00000013492,ENSCHIG00000019467,ENSCHIG00000009985,ENSCHIG00000011185,ENSCHIG00000014693,…
GO:0033157	regulation of intracellular protein transport	biological_process	0.27911	1	1	809	7	19425	ENSCHIG00000011991
GO:0006469	negative regulation of protein kinase activity	biological_process	0.27942	1	2	809	33	19425	ENSCHIG00000008697,ENSCHIG00000006042
GO:0010824	regulation of centrosome duplication	biological_process	0.27945	1	1	809	5	19425	ENSCHIG00000021972
GO:0046605	regulation of centrosome cycle	biological_process	0.27945	1	1	809	5	19425	ENSCHIG00000021972
GO:0000463	maturation of LSU-rRNA from tricistronic rRNA transcript (SSU-rRNA, 5.8S rRNA, LSU-rRNA)	biological_process	0.27971	1	1	809	12	19425	ENSCHIG00000015760
GO:0042127	regulation of cell proliferation	biological_process	0.28192	1	6	809	102	19425	ENSCHIG00000003822,ENSCHIG00000024886,ENSCHIG00000020798,ENSCHIG00000019616,ENSCHIG00000012095,ENSCHIG00000020968
GO:0031410	cytoplasmic vesicle	cellular_component	0.28253	1	7	809	110	19425	ENSCHIG00000022254,ENSCHIG00000014493,ENSCHIG00000023070,ENSCHIG00000023942,ENSCHIG00000012490,ENSCHIG00000010306,ENSCHIG00000008236
GO:0016860	intramolecular oxidoreductase activity	molecular_function	0.28318	1	2	809	28	19425	ENSCHIG00000016031,ENSCHIG00000016122
GO:0018108	peptidyl-tyrosine phosphorylation	biological_process	0.2838	1	7	809	96	19425	ENSCHIG00000027054,ENSCHIG00000016323,ENSCHIG00000022795,ENSCHIG00000020968,ENSCHIG00000013969,ENSCHIG00000010390,ENSCHIG00000021480
GO:0005740	mitochondrial envelope	cellular_component	0.28433	1	10	809	252	19425	ENSCHIG00000000035,ENSCHIG00000000006,ENSCHIG00000005972,ENSCHIG00000000019,ENSCHIG00000026758,ENSCHIG00000013965,ENSCHIG00000021029,ENSCHIG00000012144,ENSCHIG00000009368,ENSCHIG00000000032
GO:0045930	negative regulation of mitotic cell cycle	biological_process	0.28446	1	1	809	6	19425	ENSCHIG00000014485
GO:0042470	melanosome	cellular_component	0.28474	1	1	809	7	19425	ENSCHIG00000014493
GO:0048770	pigment granule	cellular_component	0.28474	1	1	809	7	19425	ENSCHIG00000014493
GO:0042255	ribosome assembly	biological_process	0.28499	1	1	809	9	19425	ENSCHIG00000009393
GO:0060284	regulation of cell development	biological_process	0.28515	1	3	809	44	19425	ENSCHIG00000014485,ENSCHIG00000012095,ENSCHIG00000010188
GO:1900076	regulation of cellular response to insulin stimulus	biological_process	0.28543	1	1	809	7	19425	ENSCHIG00000020968
GO:0016829	lyase activity	molecular_function	0.28544	1	9	809	155	19425	ENSCHIG00000013515,ENSCHIG00000024549,ENSCHIG00000015633,ENSCHIG00000024032,ENSCHIG00000018410,ENSCHIG00000011588,ENSCHIG00000010679,ENSCHIG00000018327,ENSCHIG00000023502
GO:0008092	cytoskeletal protein binding	molecular_function	0.28653	1	24	809	417	19425	ENSCHIG00000019167,ENSCHIG00000011344,ENSCHIG00000026733,ENSCHIG00000009070,ENSCHIG00000024017,ENSCHIG00000008714,ENSCHIG00000023256,ENSCHIG00000019291,ENSCHIG00000003321,ENSCHIG00000013756,ENSCHIG00000012494,ENSCHIG00000020799,ENSCHIG00000015758,ENSCHIG00000026221,ENSCHIG00000012180,ENSCHIG00000023166,ENSCHIG00000021834,ENSCHIG00000010063,ENSCHIG00000000350,ENSCHIG00000020512,ENSCHIG00000025768,…
GO:0003774	motor activity	molecular_function	0.28791	1	9	809	128	19425	ENSCHIG00000000772,ENSCHIG00000012494,ENSCHIG00000011401,ENSCHIG00000020512,ENSCHIG00000026733,ENSCHIG00000009070,ENSCHIG00000008714,ENSCHIG00000011344,ENSCHIG00000021834
GO:0017016	Ras GTPase binding	molecular_function	0.2884	1	5	809	64	19425	ENSCHIG00000014709,ENSCHIG00000007336,ENSCHIG00000011011,ENSCHIG00000020799,ENSCHIG00000020641
GO:0004602	glutathione peroxidase activity	molecular_function	0.28951	1	1	809	11	19425	ENSCHIG00000024907
GO:0008138	protein tyrosine/serine/threonine phosphatase activity	molecular_function	0.28966	1	3	809	48	19425	ENSCHIG00000024051,ENSCHIG00000017421,ENSCHIG00000008697
GO:0003012	muscle system process	biological_process	0.28983	1	2	809	24	19425	ENSCHIG00000020704,ENSCHIG00000007239
GO:0030126	COPI vesicle coat	cellular_component	0.28999	1	1	809	7	19425	ENSCHIG00000010306
GO:0043255	regulation of carbohydrate biosynthetic process	biological_process	0.29053	1	1	809	7	19425	ENSCHIG00000020968
GO:0032104	regulation of response to extracellular stimulus	biological_process	0.29101	1	1	809	9	19425	ENSCHIG00000019616
GO:0032107	regulation of response to nutrient levels	biological_process	0.29101	1	1	809	9	19425	ENSCHIG00000019616
GO:0005092	GDP-dissociation inhibitor activity	molecular_function	0.29118	1	1	809	9	19425	ENSCHIG00000003321
GO:0033673	negative regulation of kinase activity	biological_process	0.29148	1	2	809	34	19425	ENSCHIG00000008697,ENSCHIG00000006042
GO:0009211	pyrimidine deoxyribonucleoside triphosphate metabolic process	biological_process	0.29207	1	1	809	10	19425	XLOC_154928
GO:0005272	sodium channel activity	molecular_function	0.29239	1	2	809	20	19425	ENSCHIG00000026032,ENSCHIG00000015851
GO:0009190	cyclic nucleotide biosynthetic process	biological_process	0.2924	1	3	809	38	19425	ENSCHIG00000011588,ENSCHIG00000024549,ENSCHIG00000023502
GO:0016925	protein sumoylation	biological_process	0.29335	1	1	809	7	19425	ENSCHIG00000027170
GO:0006783	heme biosynthetic process	biological_process	0.2942	1	1	809	8	19425	ENSCHIG00000011854
GO:0016712	oxidoreductase activity, acting on paired donors, with incorporation or reduction of molecular oxygen, reduced flavin or flavoprotein as one donor, and incorporation of one atom of oxygen	molecular_function	0.29424	1	2	809	25	19425	ENSCHIG00000021270,ENSCHIG00000018618
GO:1901642	nucleoside transmembrane transport	biological_process	0.29429	1	1	809	7	19425	ENSCHIG00000022410
GO:0035023	regulation of Rho protein signal transduction	biological_process	0.29611	1	6	809	77	19425	ENSCHIG00000019986,ENSCHIG00000020399,ENSCHIG00000008645,ENSCHIG00000024017,ENSCHIG00000026141,ENSCHIG00000012613
GO:0031267	small GTPase binding	molecular_function	0.29646	1	5	809	65	19425	ENSCHIG00000011011,ENSCHIG00000007336,ENSCHIG00000014709,ENSCHIG00000020799,ENSCHIG00000020641
GO:0051020	GTPase binding	molecular_function	0.29646	1	5	809	65	19425	ENSCHIG00000020799,ENSCHIG00000020641,ENSCHIG00000011011,ENSCHIG00000014709,ENSCHIG00000007336
GO:0019511	peptidyl-proline hydroxylation	biological_process	0.29658	1	1	809	6	19425	ENSCHIG00000021364
GO:0048742	regulation of skeletal muscle fiber development	biological_process	0.29823	1	1	809	10	19425	ENSCHIG00000012095
GO:0032388	positive regulation of intracellular transport	biological_process	0.29823	1	1	809	9	19425	ENSCHIG00000011991
GO:0008064	regulation of actin polymerization or depolymerization	biological_process	0.29922	1	4	809	66	19425	ENSCHIG00000017627,ENSCHIG00000023166,ENSCHIG00000025768,ENSCHIG00000015777
GO:0030832	regulation of actin filament length	biological_process	0.29922	1	4	809	66	19425	ENSCHIG00000023166,ENSCHIG00000025768,ENSCHIG00000015777,ENSCHIG00000017627
GO:0015280	ligand-gated sodium channel activity	molecular_function	0.29937	1	1	809	7	19425	ENSCHIG00000026032
GO:0018212	peptidyl-tyrosine modification	biological_process	0.30058	1	7	809	98	19425	ENSCHIG00000021480,ENSCHIG00000010390,ENSCHIG00000013969,ENSCHIG00000027054,ENSCHIG00000022795,ENSCHIG00000016323,ENSCHIG00000020968
GO:0005253	anion channel activity	molecular_function	0.30096	1	3	809	41	19425	ENSCHIG00000021249,ENSCHIG00000014293,ENSCHIG00000020879
GO:0065008	regulation of biological quality	biological_process	0.30098	1	27	809	549	19425	ENSCHIG00000015777,ENSCHIG00000010009,ENSCHIG00000019616,XLOC_178128,ENSCHIG00000024883,ENSCHIG00000014693,ENSCHIG00000011198,ENSCHIG00000000168,ENSCHIG00000023942,ENSCHIG00000017048,ENSCHIG00000020799,ENSCHIG00000018632,ENSCHIG00000023166,ENSCHIG00000027016,ENSCHIG00000020021,ENSCHIG00000023789,ENSCHIG00000017361,ENSCHIG00000010778,ENSCHIG00000017831,ENSCHIG00000025768,ENSCHIG00000019328,ENSCHIG…
GO:0004857	enzyme inhibitor activity	molecular_function	0.30116	1	9	809	182	19425	ENSCHIG00000017995,ENSCHIG00000015928,ENSCHIG00000022772,ENSCHIG00000015742,ENSCHIG00000017256,XLOC_178128,ENSCHIG00000013673,ENSCHIG00000024511,ENSCHIG00000006042
GO:0008320	protein transmembrane transporter activity	molecular_function	0.30211	1	1	809	10	19425	ENSCHIG00000027016
GO:0046323	glucose import	biological_process	0.30231	1	1	809	8	19425	ENSCHIG00000019616
GO:0046324	regulation of glucose import	biological_process	0.30231	1	1	809	8	19425	ENSCHIG00000019616
GO:0009187	cyclic nucleotide metabolic process	biological_process	0.30265	1	3	809	39	19425	ENSCHIG00000023502,ENSCHIG00000024549,ENSCHIG00000011588
GO:0052547	regulation of peptidase activity	biological_process	0.3033	1	6	809	112	19425	ENSCHIG00000015742,ENSCHIG00000017256,ENSCHIG00000024511,ENSCHIG00000017995,ENSCHIG00000015928,ENSCHIG00000022772
GO:0006525	arginine metabolic process	biological_process	0.30364	1	1	809	8	19425	ENSCHIG00000017801
GO:0060348	bone development	biological_process	0.30441	1	1	809	7	19425	ENSCHIG00000017285
GO:0019200	carbohydrate kinase activity	molecular_function	0.3056	1	2	809	22	19425	ENSCHIG00000000397,ENSCHIG00000025820
GO:0051348	negative regulation of transferase activity	biological_process	0.30596	1	2	809	35	19425	ENSCHIG00000008697,ENSCHIG00000006042
GO:0035591	signaling adaptor activity	molecular_function	0.30692	1	2	809	22	19425	ENSCHIG00000026062,ENSCHIG00000006433
GO:0004652	polynucleotide adenylyltransferase activity	molecular_function	0.30723	1	1	809	9	19425	ENSCHIG00000021933
GO:0030518	intracellular steroid hormone receptor signaling pathway	biological_process	0.30745	1	1	809	7	19425	ENSCHIG00000021567
GO:0004890	GABA-A receptor activity	molecular_function	0.30893	1	2	809	19	19425	ENSCHIG00000023746,ENSCHIG00000014564
GO:0032879	regulation of localization	biological_process	0.30894	1	13	809	240	19425	ENSCHIG00000012331,ENSCHIG00000015851,ENSCHIG00000014164,ENSCHIG00000017831,ENSCHIG00000008651,ENSCHIG00000011086,ENSCHIG00000026905,ENSCHIG00000010300,ENSCHIG00000023789,ENSCHIG00000019616,ENSCHIG00000019111,ENSCHIG00000016999,ENSCHIG00000011991
GO:0017158	regulation of calcium ion-dependent exocytosis	biological_process	0.30925	1	1	809	8	19425	ENSCHIG00000017831
GO:0030215	semaphorin receptor binding	molecular_function	0.30958	1	2	809	20	19425	ENSCHIG00000013063,ENSCHIG00000015571
GO:0045103	intermediate filament-based process	biological_process	0.30961	1	1	809	8	19425	ENSCHIG00000016711
GO:0045104	intermediate filament cytoskeleton organization	biological_process	0.30961	1	1	809	8	19425	ENSCHIG00000016711
GO:0006308	DNA catabolic process	biological_process	0.31011	1	1	809	11	19425	ENSCHIG00000022130
GO:0034765	regulation of ion transmembrane transport	biological_process	0.31037	1	6	809	97	19425	ENSCHIG00000015851,ENSCHIG00000010300,ENSCHIG00000026905,ENSCHIG00000008651,ENSCHIG00000016999,ENSCHIG00000019111
GO:0045766	positive regulation of angiogenesis	biological_process	0.31239	1	1	809	10	19425	ENSCHIG00000012095
GO:0030041	actin filament polymerization	biological_process	0.31242	1	4	809	66	19425	ENSCHIG00000017627,ENSCHIG00000025768,ENSCHIG00000015777,ENSCHIG00000023166
GO:0004703	G-protein coupled receptor kinase activity	molecular_function	0.31255	1	1	809	7	19425	ENSCHIG00000012094
GO:0000942	condensed nuclear chromosome outer kinetochore	cellular_component	0.31323	1	1	809	9	19425	XLOC_098245
GO:0042729	DASH complex	cellular_component	0.31323	1	1	809	9	19425	XLOC_098245
GO:0007212	dopamine receptor signaling pathway	biological_process	0.3135	1	1	809	9	19425	ENSCHIG00000023387
GO:0010508	positive regulation of autophagy	biological_process	0.31352	1	1	809	10	19425	ENSCHIG00000025399
GO:0016538	cyclin-dependent protein serine/threonine kinase regulator activity	molecular_function	0.31376	1	1	809	12	19425	ENSCHIG00000006042
GO:0030496	midbody	cellular_component	0.31399	1	1	809	9	19425	ENSCHIG00000008651
GO:0007596	blood coagulation	biological_process	0.31399	1	3	809	49	19425	ENSCHIG00000026366,ENSCHIG00000000168,ENSCHIG00000011198
GO:0017080	sodium channel regulator activity	molecular_function	0.31498	1	1	809	9	19425	ENSCHIG00000026195
GO:0007259	JAK-STAT cascade	biological_process	0.31519	1	1	809	14	19425	ENSCHIG00000019616
GO:0005623	cell	cellular_component	0.31572	1	272	809	6847	19425	ENSCHIG00000017687,ENSCHIG00000004339,ENSCHIG00000009128,ENSCHIG00000008821,ENSCHIG00000023873,ENSCHIG00000021029,ENSCHIG00000024184,ENSCHIG00000000162,ENSCHIG00000024172,ENSCHIG00000006614,ENSCHIG00000013672,ENSCHIG00000003073,ENSCHIG00000009931,ENSCHIG00000026842,ENSCHIG00000000019,ENSCHIG00000004461,ENSCHIG00000018745,ENSCHIG00000007239,ENSCHIG00000023942,ENSCHIG00000011854,ENSCHIG00000014944,…
GO:0006099	tricarboxylic acid cycle	biological_process	0.31589	1	2	809	25	19425	ENSCHIG00000008988,ENSCHIG00000006876
GO:0000470	maturation of LSU-rRNA	biological_process	0.31616	1	1	809	13	19425	ENSCHIG00000015760
GO:0010827	regulation of glucose transport	biological_process	0.31658	1	1	809	9	19425	ENSCHIG00000019616
GO:0015758	glucose transport	biological_process	0.31658	1	1	809	9	19425	ENSCHIG00000019616
GO:0030193	regulation of blood coagulation	biological_process	0.31713	1	1	809	9	19425	ENSCHIG00000011198
GO:1900046	regulation of hemostasis	biological_process	0.31713	1	1	809	9	19425	ENSCHIG00000011198
GO:0044427	chromosomal part	cellular_component	0.31736	1	10	809	262	19425	XLOC_098245,ENSCHIG00000023303,ENSCHIG00000000171,ENSCHIG00000002921,ENSCHIG00000027170,ENSCHIG00000011284,ENSCHIG00000019879,ENSCHIG00000021891,ENSCHIG00000010817,ENSCHIG00000006387
GO:0005267	potassium channel activity	molecular_function	0.31816	1	6	809	105	19425	ENSCHIG00000019111,ENSCHIG00000011199,ENSCHIG00000026905,ENSCHIG00000020293,ENSCHIG00000010300,ENSCHIG00000020793
GO:0034762	regulation of transmembrane transport	biological_process	0.31975	1	6	809	98	19425	ENSCHIG00000010300,ENSCHIG00000026905,ENSCHIG00000015851,ENSCHIG00000016999,ENSCHIG00000008651,ENSCHIG00000019111
GO:0016791	phosphatase activity	molecular_function	0.32071	1	12	809	215	19425	ENSCHIG00000017421,ENSCHIG00000014724,ENSCHIG00000019167,ENSCHIG00000018867,ENSCHIG00000024051,ENSCHIG00000014065,ENSCHIG00000012147,ENSCHIG00000008011,ENSCHIG00000022485,ENSCHIG00000008697,ENSCHIG00000021889,ENSCHIG00000026840
GO:0009200	deoxyribonucleoside triphosphate metabolic process	biological_process	0.32096	1	1	809	11	19425	XLOC_154928
GO:0022625	cytosolic large ribosomal subunit	cellular_component	0.32174	1	1	809	21	19425	ENSCHIG00000016945
GO:0006084	acetyl-CoA metabolic process	biological_process	0.32297	1	1	809	10	19425	ENSCHIG00000000162
GO:0031982	vesicle	cellular_component	0.3234	1	7	809	116	19425	ENSCHIG00000010306,ENSCHIG00000008236,ENSCHIG00000012490,ENSCHIG00000022254,ENSCHIG00000014493,ENSCHIG00000023942,ENSCHIG00000023070
GO:0008285	negative regulation of cell proliferation	biological_process	0.32426	1	3	809	48	19425	ENSCHIG00000020798,ENSCHIG00000003822,ENSCHIG00000012095
GO:0005283	sodium:amino acid symporter activity	molecular_function	0.32525	1	1	809	8	19425	ENSCHIG00000009059
GO:0005416	cation:amino acid symporter activity	molecular_function	0.32525	1	1	809	8	19425	ENSCHIG00000009059
GO:0042612	MHC class I protein complex	cellular_component	0.32559	1	1	809	14	19425	ENSCHIG00000019467
GO:0030137	COPI-coated vesicle	cellular_component	0.32613	1	1	809	8	19425	ENSCHIG00000010306
GO:0030663	COPI-coated vesicle membrane	cellular_component	0.32613	1	1	809	8	19425	ENSCHIG00000010306
GO:0070679	inositol 1,4,5 trisphosphate binding	molecular_function	0.32854	1	1	809	5	19425	ENSCHIG00000010205
GO:1901681	sulfur compound binding	molecular_function	0.33036	1	2	809	25	19425	ENSCHIG00000017641,ENSCHIG00000006876
GO:0051049	regulation of transport	biological_process	0.33206	1	10	809	183	19425	ENSCHIG00000016999,ENSCHIG00000011991,ENSCHIG00000019111,ENSCHIG00000019616,ENSCHIG00000026905,ENSCHIG00000010300,ENSCHIG00000008651,ENSCHIG00000017831,ENSCHIG00000012331,ENSCHIG00000015851
GO:0016311	dephosphorylation	biological_process	0.33278	1	14	809	259	19425	ENSCHIG00000024051,ENSCHIG00000019167,ENSCHIG00000018867,ENSCHIG00000014724,ENSCHIG00000017421,ENSCHIG00000013673,ENSCHIG00000008011,ENSCHIG00000012147,ENSCHIG00000014065,ENSCHIG00000006614,ENSCHIG00000008697,ENSCHIG00000022485,ENSCHIG00000021889,ENSCHIG00000026840
GO:0004181	metallocarboxypeptidase activity	molecular_function	0.33313	1	2	809	21	19425	ENSCHIG00000022665,ENSCHIG00000014953
GO:0004683	calmodulin-dependent protein kinase activity	molecular_function	0.33331	1	1	809	7	19425	ENSCHIG00000025051
GO:0032535	regulation of cellular component size	biological_process	0.33435	1	4	809	70	19425	ENSCHIG00000023166,ENSCHIG00000025768,ENSCHIG00000015777,ENSCHIG00000017627
GO:0045445	myoblast differentiation	biological_process	0.33502	1	1	809	12	19425	ENSCHIG00000012095
GO:0022898	regulation of transmembrane transporter activity	biological_process	0.33503	1	1	809	9	19425	ENSCHIG00000008651
GO:0032409	regulation of transporter activity	biological_process	0.33503	1	1	809	9	19425	ENSCHIG00000008651
GO:0032412	regulation of ion transmembrane transporter activity	biological_process	0.33503	1	1	809	9	19425	ENSCHIG00000008651
GO:0031324	negative regulation of cellular metabolic process	biological_process	0.33522	1	8	809	174	19425	ENSCHIG00000006042,ENSCHIG00000019087,ENSCHIG00000003573,ENSCHIG00000020968,ENSCHIG00000011101,ENSCHIG00000019616,ENSCHIG00000018697,ENSCHIG00000008697
GO:0051094	positive regulation of developmental process	biological_process	0.33591	1	3	809	48	19425	ENSCHIG00000019733,ENSCHIG00000012095,ENSCHIG00000014485
GO:0006635	fatty acid beta-oxidation	biological_process	0.33607	1	1	809	8	19425	ENSCHIG00000004597
GO:0009201	ribonucleoside triphosphate biosynthetic process	biological_process	0.33662	1	3	809	67	19425	ENSCHIG00000023693,ENSCHIG00000015194,ENSCHIG00000003270
GO:0022600	digestive system process	biological_process	0.3368	1	1	809	9	19425	ENSCHIG00000019616
GO:0008376	acetylgalactosaminyltransferase activity	molecular_function	0.33737	1	1	809	8	19425	ENSCHIG00000016775
GO:0014074	response to purine-containing compound	biological_process	0.33767	1	1	809	10	19425	ENSCHIG00000024883
GO:0046683	response to organophosphorus	biological_process	0.33767	1	1	809	10	19425	ENSCHIG00000024883
GO:0007169	transmembrane receptor protein tyrosine kinase signaling pathway	biological_process	0.33862	1	7	809	108	19425	ENSCHIG00000020968,ENSCHIG00000022795,ENSCHIG00000016323,ENSCHIG00000013969,ENSCHIG00000024886,ENSCHIG00000010390,ENSCHIG00000001452
GO:0031016	pancreas development	biological_process	0.33913	1	1	809	10	19425	ENSCHIG00000020968
GO:0004672	protein kinase activity	molecular_function	0.34008	1	32	809	553	19425	ENSCHIG00000025868,ENSCHIG00000016323,ENSCHIG00000020883,ENSCHIG00000002285,ENSCHIG00000017086,ENSCHIG00000003691,ENSCHIG00000011323,ENSCHIG00000022795,ENSCHIG00000023806,ENSCHIG00000012494,ENSCHIG00000015673,ENSCHIG00000019771,ENSCHIG00000025791,ENSCHIG00000013969,ENSCHIG00000010390,ENSCHIG00000019381,ENSCHIG00000024404,ENSCHIG00000012238,ENSCHIG00000025051,ENSCHIG00000025628,ENSCHIG00000027054,…
GO:0009975	cyclase activity	molecular_function	0.34074	1	2	809	21	19425	ENSCHIG00000024549,ENSCHIG00000023502
GO:0000278	mitotic cell cycle	biological_process	0.34076	1	7	809	127	19425	ENSCHIG00000014485,ENSCHIG00000020968,ENSCHIG00000016358,ENSCHIG00000008651,ENSCHIG00000006042,ENSCHIG00000023873,XLOC_098245
GO:0051153	regulation of striated muscle cell differentiation	biological_process	0.34122	1	1	809	11	19425	ENSCHIG00000012095
GO:0019054	modulation by virus of host process	biological_process	0.34132	1	1	809	10	19425	XLOC_178128
GO:0044068	modulation by symbiont of host cellular process	biological_process	0.34132	1	1	809	10	19425	XLOC_178128
GO:0070403	NAD+ binding	molecular_function	0.34153	1	1	809	9	19425	ENSCHIG00000020031
GO:0030291	protein serine/threonine kinase inhibitor activity	molecular_function	0.34155	1	1	809	13	19425	ENSCHIG00000006042
GO:0061041	regulation of wound healing	biological_process	0.34211	1	1	809	10	19425	ENSCHIG00000011198
GO:0046527	glucosyltransferase activity	molecular_function	0.34264	1	1	809	8	19425	ENSCHIG00000017550
GO:0048013	ephrin receptor signaling pathway	biological_process	0.34444	1	2	809	22	19425	ENSCHIG00000010390,ENSCHIG00000022795
GO:0048641	regulation of skeletal muscle tissue development	biological_process	0.34524	1	1	809	12	19425	ENSCHIG00000012095
GO:0000778	condensed nuclear chromosome kinetochore	cellular_component	0.34525	1	1	809	10	19425	XLOC_098245
GO:0000780	condensed nuclear chromosome, centromeric region	cellular_component	0.34525	1	1	809	10	19425	XLOC_098245
GO:0009408	response to heat	biological_process	0.34597	1	1	809	10	19425	ENSCHIG00000024271
GO:0008318	protein prenyltransferase activity	molecular_function	0.34602	1	1	809	10	19425	ENSCHIG00000024671
GO:0009219	pyrimidine deoxyribonucleotide metabolic process	biological_process	0.34617	1	1	809	12	19425	XLOC_154928
GO:0008645	hexose transport	biological_process	0.34617	1	1	809	10	19425	ENSCHIG00000019616
GO:0009152	purine ribonucleotide biosynthetic process	biological_process	0.34674	1	6	809	125	19425	ENSCHIG00000018279,ENSCHIG00000023502,ENSCHIG00000015980,ENSCHIG00000011217,ENSCHIG00000024549,ENSCHIG00000022844
GO:0009060	aerobic respiration	biological_process	0.34695	1	2	809	29	19425	ENSCHIG00000008988,ENSCHIG00000006876
GO:0030217	T cell differentiation	biological_process	0.34705	1	1	809	11	19425	ENSCHIG00000019616
GO:0005694	chromosome	cellular_component	0.34783	1	11	809	286	19425	ENSCHIG00000023303,XLOC_098245,ENSCHIG00000000171,ENSCHIG00000002921,ENSCHIG00000011284,ENSCHIG00000019879,ENSCHIG00000010817,ENSCHIG00000021891,ENSCHIG00000015760,ENSCHIG00000027170,ENSCHIG00000006387
GO:0007599	hemostasis	biological_process	0.3479	1	3	809	52	19425	ENSCHIG00000026366,ENSCHIG00000000168,ENSCHIG00000011198
GO:0090407	organophosphate biosynthetic process	biological_process	0.34805	1	13	809	276	19425	ENSCHIG00000018279,ENSCHIG00000023693,ENSCHIG00000014663,ENSCHIG00000003270,ENSCHIG00000015980,ENSCHIG00000024549,ENSCHIG00000022844,ENSCHIG00000023502,ENSCHIG00000015194,ENSCHIG00000015872,ENSCHIG00000011217,ENSCHIG00000011588,ENSCHIG00000018578
GO:0030154	cell differentiation	biological_process	0.3483	1	14	809	286	19425	ENSCHIG00000019616,ENSCHIG00000015991,ENSCHIG00000012095,ENSCHIG00000014485,ENSCHIG00000020968,ENSCHIG00000010188,ENSCHIG00000017544,ENSCHIG00000016445,ENSCHIG00000023194,ENSCHIG00000025156,ENSCHIG00000017354,ENSCHIG00000023400,ENSCHIG00000024886,ENSCHIG00000019733
GO:0006874	cellular calcium ion homeostasis	biological_process	0.34868	1	2	809	26	19425	ENSCHIG00000014164,ENSCHIG00000023789
GO:0031490	chromatin DNA binding	molecular_function	0.35014	1	1	809	16	19425	ENSCHIG00000000171
GO:0071417	cellular response to organonitrogen compound	biological_process	0.35054	1	2	809	31	19425	ENSCHIG00000001452,ENSCHIG00000020968
GO:0010001	glial cell differentiation	biological_process	0.35077	1	1	809	12	19425	ENSCHIG00000024886
GO:0001775	cell activation	biological_process	0.35085	1	4	809	76	19425	ENSCHIG00000000168,ENSCHIG00000023819,ENSCHIG00000019616,ENSCHIG00000020968
GO:0015108	chloride transmembrane transporter activity	molecular_function	0.35094	1	3	809	41	19425	ENSCHIG00000021249,ENSCHIG00000014293,ENSCHIG00000020879
GO:0044281	small molecule metabolic process	biological_process	0.35147	1	39	809	807	19425	ENSCHIG00000026840,ENSCHIG00000011588,ENSCHIG00000017651,ENSCHIG00000018012,XLOC_154928,ENSCHIG00000015872,ENSCHIG00000000162,ENSCHIG00000026809,ENSCHIG00000016266,ENSCHIG00000020399,ENSCHIG00000003270,ENSCHIG00000017801,ENSCHIG00000010679,ENSCHIG00000003321,ENSCHIG00000013950,ENSCHIG00000018423,ENSCHIG00000015194,ENSCHIG00000024098,ENSCHIG00000019986,ENSCHIG00000025428,ENSCHIG00000025125,ENSCHIG…
GO:0050818	regulation of coagulation	biological_process	0.3517	1	1	809	10	19425	ENSCHIG00000011198
GO:0042398	cellular modified amino acid biosynthetic process	biological_process	0.35337	1	2	809	30	19425	ENSCHIG00000018578,ENSCHIG00000017651
GO:0048869	cellular developmental process	biological_process	0.35346	1	17	809	345	19425	ENSCHIG00000010188,ENSCHIG00000019616,ENSCHIG00000015991,ENSCHIG00000020968,ENSCHIG00000012095,ENSCHIG00000020799,ENSCHIG00000023194,ENSCHIG00000025156,ENSCHIG00000024886,ENSCHIG00000019733,ENSCHIG00000023400,ENSCHIG00000017544,ENSCHIG00000020033,ENSCHIG00000014485,ENSCHIG00000016445,ENSCHIG00000025448,ENSCHIG00000017354
GO:0031056	regulation of histone modification	biological_process	0.35465	1	1	809	14	19425	ENSCHIG00000020968
GO:1902275	regulation of chromatin organization	biological_process	0.35465	1	1	809	14	19425	ENSCHIG00000020968
GO:0000188	inactivation of MAPK activity	biological_process	0.35479	1	1	809	13	19425	ENSCHIG00000008697
GO:0017017	MAP kinase tyrosine/serine/threonine phosphatase activity	molecular_function	0.35479	1	1	809	13	19425	ENSCHIG00000008697
GO:0033549	MAP kinase phosphatase activity	molecular_function	0.35479	1	1	809	13	19425	ENSCHIG00000008697
GO:0006164	purine nucleotide biosynthetic process	biological_process	0.35511	1	6	809	126	19425	ENSCHIG00000023502,ENSCHIG00000018279,ENSCHIG00000015980,ENSCHIG00000022844,ENSCHIG00000024549,ENSCHIG00000011217
GO:0044429	mitochondrial part	cellular_component	0.35617	1	11	809	292	19425	ENSCHIG00000026758,ENSCHIG00000005972,ENSCHIG00000000019,ENSCHIG00000000006,ENSCHIG00000000035,ENSCHIG00000009368,ENSCHIG00000000032,ENSCHIG00000012144,ENSCHIG00000021029,ENSCHIG00000011854,ENSCHIG00000013965
GO:0019220	regulation of phosphate metabolic process	biological_process	0.35656	1	17	809	313	19425	ENSCHIG00000020399,ENSCHIG00000006042,ENSCHIG00000003573,ENSCHIG00000006614,ENSCHIG00000012238,ENSCHIG00000024028,ENSCHIG00000023873,ENSCHIG00000019302,ENSCHIG00000019986,ENSCHIG00000002829,ENSCHIG00000019616,ENSCHIG00000013673,ENSCHIG00000020968,ENSCHIG00000014834,ENSCHIG00000008697,ENSCHIG00000003321,ENSCHIG00000023341
GO:0000038	very long-chain fatty acid metabolic process	biological_process	0.35682	1	1	809	9	19425	ENSCHIG00000004597
GO:0000981	sequence-specific DNA binding RNA polymerase II transcription factor activity	molecular_function	0.35693	1	4	809	66	19425	ENSCHIG00000022036,ENSCHIG00000021567,ENSCHIG00000019922,ENSCHIG00000020292
GO:0044420	extracellular matrix part	cellular_component	0.357	1	3	809	49	19425	ENSCHIG00000025629,ENSCHIG00000026626,ENSCHIG00000000415
GO:0010608	posttranscriptional regulation of gene expression	biological_process	0.35734	1	4	809	70	19425	ENSCHIG00000022582,ENSCHIG00000019087,ENSCHIG00000013742,ENSCHIG00000017337
GO:0008217	regulation of blood pressure	biological_process	0.35761	1	1	809	10	19425	ENSCHIG00000010778
GO:0050731	positive regulation of peptidyl-tyrosine phosphorylation	biological_process	0.35794	1	1	809	11	19425	ENSCHIG00000020968
GO:0043101	purine-containing compound salvage	biological_process	0.35837	1	1	809	8	19425	ENSCHIG00000015980
GO:0030414	peptidase inhibitor activity	molecular_function	0.35925	1	6	809	118	19425	ENSCHIG00000017256,ENSCHIG00000015742,ENSCHIG00000017995,ENSCHIG00000024511,ENSCHIG00000015928,ENSCHIG00000022772
GO:0006446	regulation of translational initiation	biological_process	0.35942	1	1	809	10	19425	ENSCHIG00000019087
GO:0032102	negative regulation of response to external stimulus	biological_process	0.3598	1	1	809	10	19425	ENSCHIG00000019616
GO:0048731	system development	biological_process	0.36031	1	17	809	332	19425	ENSCHIG00000017641,ENSCHIG00000019328,ENSCHIG00000017354,ENSCHIG00000017944,ENSCHIG00000012180,ENSCHIG00000018848,ENSCHIG00000014485,ENSCHIG00000016627,ENSCHIG00000024886,ENSCHIG00000017560,ENSCHIG00000024239,ENSCHIG00000014726,ENSCHIG00000010188,ENSCHIG00000017285,ENSCHIG00000020968,ENSCHIG00000012095,ENSCHIG00000019616
GO:0051174	regulation of phosphorus metabolic process	biological_process	0.36071	1	17	809	314	19425	ENSCHIG00000019986,ENSCHIG00000019302,ENSCHIG00000019616,ENSCHIG00000002829,ENSCHIG00000013673,ENSCHIG00000020968,ENSCHIG00000014834,ENSCHIG00000008697,ENSCHIG00000003321,ENSCHIG00000023341,ENSCHIG00000020399,ENSCHIG00000006042,ENSCHIG00000003573,ENSCHIG00000006614,ENSCHIG00000012238,ENSCHIG00000024028,ENSCHIG00000023873
GO:0050817	coagulation	biological_process	0.36188	1	3	809	53	19425	ENSCHIG00000026366,ENSCHIG00000011198,ENSCHIG00000000168
GO:0031967	organelle envelope	cellular_component	0.36265	1	11	809	284	19425	ENSCHIG00000021029,ENSCHIG00000000032,ENSCHIG00000009368,ENSCHIG00000012144,ENSCHIG00000013965,ENSCHIG00000000006,ENSCHIG00000026758,ENSCHIG00000005972,ENSCHIG00000000019,ENSCHIG00000008821,ENSCHIG00000000035
GO:0051183	vitamin transporter activity	molecular_function	0.3632	1	1	809	10	19425	ENSCHIG00000020579
GO:0032040	small-subunit processome	cellular_component	0.3642	1	1	809	12	19425	ENSCHIG00000010313
GO:0032386	regulation of intracellular transport	biological_process	0.36432	1	1	809	11	19425	ENSCHIG00000011991
GO:0004709	MAP kinase kinase kinase activity	molecular_function	0.36512	1	1	809	8	19425	ENSCHIG00000019302
GO:0071949	FAD binding	molecular_function	0.36514	1	2	809	27	19425	ENSCHIG00000017276,ENSCHIG00000025577
GO:0004674	protein serine/threonine kinase activity	molecular_function	0.36626	1	16	809	271	19425	ENSCHIG00000002285,ENSCHIG00000019381,ENSCHIG00000024404,ENSCHIG00000025791,ENSCHIG00000025051,ENSCHIG00000012238,ENSCHIG00000025868,ENSCHIG00000012094,ENSCHIG00000019952,ENSCHIG00000022864,ENSCHIG00000012493,ENSCHIG00000022211,ENSCHIG00000010964,ENSCHIG00000025628,ENSCHIG00000019986,ENSCHIG00000019302
GO:0007266	Rho protein signal transduction	biological_process	0.36806	1	6	809	84	19425	ENSCHIG00000024017,ENSCHIG00000008645,ENSCHIG00000026141,ENSCHIG00000019986,ENSCHIG00000020399,ENSCHIG00000012613
GO:0030312	external encapsulating structure	cellular_component	0.36826	1	1	809	11	19425	XLOC_178128
GO:0016857	racemase and epimerase activity, acting on carbohydrates and derivatives	molecular_function	0.36881	1	1	809	11	19425	ENSCHIG00000015168
GO:0042168	heme metabolic process	biological_process	0.36925	1	1	809	11	19425	ENSCHIG00000011854
GO:0050730	regulation of peptidyl-tyrosine phosphorylation	biological_process	0.36955	1	1	809	12	19425	ENSCHIG00000020968
GO:0004550	nucleoside diphosphate kinase activity	molecular_function	0.37248	1	1	809	11	19425	ENSCHIG00000011217
GO:0006165	nucleoside diphosphate phosphorylation	biological_process	0.37248	1	1	809	11	19425	ENSCHIG00000011217
GO:0046939	nucleotide phosphorylation	biological_process	0.37248	1	1	809	11	19425	ENSCHIG00000011217
GO:0009394	2'-deoxyribonucleotide metabolic process	biological_process	0.37291	1	1	809	13	19425	XLOC_154928
GO:0019692	deoxyribose phosphate metabolic process	biological_process	0.37291	1	1	809	13	19425	XLOC_154928
GO:0051128	regulation of cellular component organization	biological_process	0.37301	1	11	809	222	19425	ENSCHIG00000025768,ENSCHIG00000021972,ENSCHIG00000023873,ENSCHIG00000017627,ENSCHIG00000020799,ENSCHIG00000025448,ENSCHIG00000015777,ENSCHIG00000023166,ENSCHIG00000014257,ENSCHIG00000020968,ENSCHIG00000010188
GO:0006909	phagocytosis	biological_process	0.37307	1	1	809	10	19425	ENSCHIG00000019616
GO:0016307	phosphatidylinositol phosphate kinase activity	molecular_function	0.37317	1	1	809	8	19425	ENSCHIG00000022865
GO:0008076	voltage-gated potassium channel complex	cellular_component	0.37398	1	2	809	32	19425	ENSCHIG00000011199,ENSCHIG00000020793
GO:0034705	potassium channel complex	cellular_component	0.37398	1	2	809	32	19425	ENSCHIG00000011199,ENSCHIG00000020793
GO:0034702	ion channel complex	cellular_component	0.37478	1	5	809	82	19425	ENSCHIG00000011199,ENSCHIG00000015851,ENSCHIG00000026195,ENSCHIG00000014293,ENSCHIG00000020793
GO:0016773	phosphotransferase activity, alcohol group as acceptor	molecular_function	0.37551	1	36	809	639	19425	ENSCHIG00000025820,ENSCHIG00000015673,ENSCHIG00000025051,ENSCHIG00000012238,ENSCHIG00000010390,ENSCHIG00000013969,ENSCHIG00000019381,ENSCHIG00000024404,ENSCHIG00000025791,ENSCHIG00000019771,ENSCHIG00000019986,ENSCHIG00000019302,ENSCHIG00000016056,ENSCHIG00000027054,ENSCHIG00000026141,ENSCHIG00000025628,ENSCHIG00000022211,ENSCHIG00000012493,ENSCHIG00000010964,ENSCHIG00000012268,ENSCHIG00000012094,…
GO:0043254	regulation of protein complex assembly	biological_process	0.37596	1	4	809	73	19425	ENSCHIG00000017627,ENSCHIG00000023166,ENSCHIG00000025768,ENSCHIG00000015777
GO:0019905	syntaxin binding	molecular_function	0.37688	1	1	809	10	19425	ENSCHIG00000020293
GO:0016192	vesicle-mediated transport	biological_process	0.37692	1	20	809	387	19425	ENSCHIG00000012612,ENSCHIG00000010306,ENSCHIG00000019616,ENSCHIG00000017255,ENSCHIG00000025814,ENSCHIG00000014709,ENSCHIG00000019984,ENSCHIG00000011991,ENSCHIG00000021144,ENSCHIG00000021943,ENSCHIG00000021572,ENSCHIG00000012690,ENSCHIG00000021895,ENSCHIG00000015311,ENSCHIG00000022254,ENSCHIG00000010763,ENSCHIG00000021826,ENSCHIG00000027016,ENSCHIG00000011011,ENSCHIG00000017831
GO:0000097	sulfur amino acid biosynthetic process	biological_process	0.37718	1	1	809	10	19425	ENSCHIG00000010679
GO:0019205	nucleobase-containing compound kinase activity	molecular_function	0.37763	1	3	809	50	19425	ENSCHIG00000023693,ENSCHIG00000015194,ENSCHIG00000011217
GO:0014065	phosphatidylinositol 3-kinase cascade	biological_process	0.37915	1	1	809	10	19425	ENSCHIG00000019616
GO:0005874	microtubule	cellular_component	0.37918	1	5	809	93	19425	ENSCHIG00000023873,ENSCHIG00000026221,ENSCHIG00000010482,ENSCHIG00000000350,ENSCHIG00000023029
GO:0007272	ensheathment of neurons	biological_process	0.37966	1	1	809	10	19425	ENSCHIG00000019328
GO:0008366	axon ensheathment	biological_process	0.37966	1	1	809	10	19425	ENSCHIG00000019328
GO:0042552	myelination	biological_process	0.37966	1	1	809	10	19425	ENSCHIG00000019328
GO:0071804	cellular potassium ion transport	biological_process	0.38009	1	6	809	109	19425	ENSCHIG00000020793,ENSCHIG00000020293,ENSCHIG00000026905,ENSCHIG00000010300,ENSCHIG00000011199,ENSCHIG00000019111
GO:0071805	potassium ion transmembrane transport	biological_process	0.38009	1	6	809	109	19425	ENSCHIG00000019111,ENSCHIG00000011199,ENSCHIG00000026905,ENSCHIG00000010300,ENSCHIG00000020293,ENSCHIG00000020793
GO:0030212	hyaluronan metabolic process	biological_process	0.38036	1	1	809	11	19425	ENSCHIG00000023329
GO:0055074	calcium ion homeostasis	biological_process	0.38109	1	2	809	28	19425	ENSCHIG00000014164,ENSCHIG00000023789
GO:0090068	positive regulation of cell cycle process	biological_process	0.38109	1	1	809	10	19425	ENSCHIG00000020968
GO:0048522	positive regulation of cellular process	biological_process	0.38122	1	18	809	385	19425	ENSCHIG00000015872,ENSCHIG00000023873,ENSCHIG00000012238,ENSCHIG00000006433,ENSCHIG00000026062,ENSCHIG00000014485,ENSCHIG00000019733,ENSCHIG00000024886,ENSCHIG00000015777,ENSCHIG00000011991,ENSCHIG00000014834,ENSCHIG00000025399,ENSCHIG00000024017,ENSCHIG00000012095,ENSCHIG00000020968,ENSCHIG00000019616,ENSCHIG00000019302,ENSCHIG00000010291
GO:0032456	endocytic recycling	biological_process	0.38143	1	1	809	11	19425	ENSCHIG00000014709
GO:0042110	T cell activation	biological_process	0.38241	1	2	809	34	19425	ENSCHIG00000020968,ENSCHIG00000019616
GO:0016854	racemase and epimerase activity	molecular_function	0.38312	1	1	809	12	19425	ENSCHIG00000015168
GO:0006839	mitochondrial transport	biological_process	0.38351	1	2	809	36	19425	ENSCHIG00000013965,ENSCHIG00000021029
GO:0016500	protein-hormone receptor activity	molecular_function	0.38498	1	1	809	8	19425	ENSCHIG00000018424
GO:0009897	external side of plasma membrane	cellular_component	0.38513	1	1	809	10	19425	ENSCHIG00000009635
GO:1901564	organonitrogen compound metabolic process	biological_process	0.38515	1	33	809	695	19425	ENSCHIG00000015980,ENSCHIG00000022844,ENSCHIG00000024549,ENSCHIG00000023693,ENSCHIG00000018279,ENSCHIG00000018578,ENSCHIG00000023329,ENSCHIG00000011217,ENSCHIG00000023502,ENSCHIG00000013195,ENSCHIG00000002829,ENSCHIG00000023475,ENSCHIG00000014663,ENSCHIG00000020399,ENSCHIG00000016266,ENSCHIG00000003270,ENSCHIG00000021041,ENSCHIG00000017651,XLOC_154928,ENSCHIG00000026809,ENSCHIG00000015872,ENSCHIG…
GO:0016810	hydrolase activity, acting on carbon-nitrogen (but not peptide) bonds	molecular_function	0.38539	1	5	809	85	19425	ENSCHIG00000006384,ENSCHIG00000015980,ENSCHIG00000016266,ENSCHIG00000017651,ENSCHIG00000017354
GO:0006013	mannose metabolic process	biological_process	0.38629	1	1	809	9	19425	ENSCHIG00000014616
GO:0004499	N,N-dimethylaniline monooxygenase activity	molecular_function	0.38651	1	1	809	10	19425	ENSCHIG00000020694
GO:0002684	positive regulation of immune system process	biological_process	0.38664	1	4	809	83	19425	ENSCHIG00000022942,ENSCHIG00000022485,ENSCHIG00000019616,ENSCHIG00000020968
GO:0042063	gliogenesis	biological_process	0.38688	1	1	809	14	19425	ENSCHIG00000024886
GO:0048583	regulation of response to stimulus	biological_process	0.3873	1	24	809	478	19425	ENSCHIG00000012100,ENSCHIG00000020399,ENSCHIG00000026062,ENSCHIG00000022942,ENSCHIG00000021312,ENSCHIG00000012238,ENSCHIG00000006433,ENSCHIG00000022485,ENSCHIG00000015872,ENSCHIG00000024017,ENSCHIG00000020968,ENSCHIG00000026141,ENSCHIG00000019616,ENSCHIG00000019986,ENSCHIG00000019302,ENSCHIG00000010291,ENSCHIG00000012613,ENSCHIG00000000292,ENSCHIG00000008645,ENSCHIG00000008697,ENSCHIG00000016318,…
GO:0043407	negative regulation of MAP kinase activity	biological_process	0.38891	1	1	809	15	19425	ENSCHIG00000008697
GO:0003810	protein-glutamine gamma-glutamyltransferase activity	molecular_function	0.38973	1	1	809	10	19425	XLOC_178071
GO:0031032	actomyosin structure organization	biological_process	0.38977	1	1	809	10	19425	ENSCHIG00000023400
GO:0019199	transmembrane receptor protein kinase activity	molecular_function	0.38982	1	5	809	70	19425	ENSCHIG00000016323,ENSCHIG00000022795,ENSCHIG00000010390,ENSCHIG00000013969,ENSCHIG00000021480
GO:0004497	monooxygenase activity	molecular_function	0.39014	1	6	809	109	19425	ENSCHIG00000021270,ENSCHIG00000020694,ENSCHIG00000025391,ENSCHIG00000013266,ENSCHIG00000019193,ENSCHIG00000018618
GO:0003013	circulatory system process	biological_process	0.3902	1	2	809	36	19425	ENSCHIG00000010778,ENSCHIG00000003452
GO:0008015	blood circulation	biological_process	0.3902	1	2	809	36	19425	ENSCHIG00000003452,ENSCHIG00000010778
GO:0005381	iron ion transmembrane transporter activity	molecular_function	0.39031	1	1	809	11	19425	ENSCHIG00000027016
GO:0031331	positive regulation of cellular catabolic process	biological_process	0.39084	1	1	809	14	19425	ENSCHIG00000025399
GO:0048029	monosaccharide binding	molecular_function	0.39103	1	2	809	28	19425	ENSCHIG00000021364,ENSCHIG00000010830
GO:0016853	isomerase activity	molecular_function	0.39131	1	7	809	147	19425	ENSCHIG00000025872,ENSCHIG00000005138,ENSCHIG00000015001,ENSCHIG00000015168,ENSCHIG00000016031,ENSCHIG00000018654,ENSCHIG00000016122
GO:0050878	regulation of body fluid levels	biological_process	0.39171	1	3	809	56	19425	ENSCHIG00000011198,ENSCHIG00000000168,ENSCHIG00000026366
GO:0015077	monovalent inorganic cation transmembrane transporter activity	molecular_function	0.39329	1	14	809	321	19425	ENSCHIG00000019111,ENSCHIG00000011199,ENSCHIG00000000019,ENSCHIG00000010300,ENSCHIG00000026905,ENSCHIG00000020293,ENSCHIG00000020793,ENSCHIG00000000035,ENSCHIG00000026032,ENSCHIG00000021152,ENSCHIG00000017048,ENSCHIG00000017725,ENSCHIG00000015851,ENSCHIG00000009059
GO:0051213	dioxygenase activity	molecular_function	0.39356	1	3	809	47	19425	ENSCHIG00000021041,ENSCHIG00000022901,ENSCHIG00000021364
GO:0007010	cytoskeleton organization	biological_process	0.39366	1	19	809	373	19425	ENSCHIG00000025768,ENSCHIG00000021972,ENSCHIG00000023873,ENSCHIG00000017627,ENSCHIG00000017354,ENSCHIG00000016711,ENSCHIG00000023166,ENSCHIG00000012180,ENSCHIG00000014257,ENSCHIG00000016358,ENSCHIG00000023400,ENSCHIG00000019291,ENSCHIG00000003321,ENSCHIG00000020799,ENSCHIG00000015758,ENSCHIG00000015777,ENSCHIG00000003118,ENSCHIG00000022172,ENSCHIG00000023029
GO:0046328	regulation of JNK cascade	biological_process	0.39444	1	1	809	9	19425	ENSCHIG00000010291
GO:0006813	potassium ion transport	biological_process	0.39464	1	7	809	132	19425	ENSCHIG00000019111,ENSCHIG00000011199,ENSCHIG00000020793,ENSCHIG00000007884,ENSCHIG00000026905,ENSCHIG00000020293,ENSCHIG00000010300
GO:0061134	peptidase regulator activity	molecular_function	0.39517	1	6	809	122	19425	ENSCHIG00000015928,ENSCHIG00000022772,ENSCHIG00000015742,ENSCHIG00000017256,ENSCHIG00000024511,ENSCHIG00000017995
GO:0046578	regulation of Ras protein signal transduction	biological_process	0.39534	1	7	809	103	19425	ENSCHIG00000026141,ENSCHIG00000024017,ENSCHIG00000008645,ENSCHIG00000020399,ENSCHIG00000019986,ENSCHIG00000012613,ENSCHIG00000021312
GO:0033043	regulation of organelle organization	biological_process	0.39593	1	8	809	161	19425	ENSCHIG00000023166,ENSCHIG00000015777,ENSCHIG00000020968,ENSCHIG00000014257,ENSCHIG00000023873,ENSCHIG00000021972,ENSCHIG00000025768,ENSCHIG00000017627
GO:0016298	lipase activity	molecular_function	0.39686	1	4	809	65	19425	ENSCHIG00000010205,ENSCHIG00000015994,ENSCHIG00000021817,ENSCHIG00000024375
GO:0015026	coreceptor activity	molecular_function	0.39801	1	1	809	12	19425	ENSCHIG00000016318
GO:0072503	cellular divalent inorganic cation homeostasis	biological_process	0.39819	1	2	809	29	19425	ENSCHIG00000023789,ENSCHIG00000014164
GO:0050767	regulation of neurogenesis	biological_process	0.39857	1	2	809	30	19425	ENSCHIG00000014485,ENSCHIG00000010188
GO:0051222	positive regulation of protein transport	biological_process	0.3986	1	1	809	12	19425	ENSCHIG00000011991
GO:0048268	clathrin coat assembly	biological_process	0.39886	1	1	809	9	19425	ENSCHIG00000022254
GO:0006364	rRNA processing	biological_process	0.39937	1	3	809	62	19425	ENSCHIG00000015760,ENSCHIG00000021562,ENSCHIG00000010313
GO:0006892	post-Golgi vesicle-mediated transport	biological_process	0.40023	1	1	809	10	19425	ENSCHIG00000011991
GO:0004702	receptor signaling protein serine/threonine kinase activity	molecular_function	0.40028	1	2	809	26	19425	ENSCHIG00000012238,ENSCHIG00000019302
GO:0010639	negative regulation of organelle organization	biological_process	0.40049	1	3	809	48	19425	ENSCHIG00000017627,ENSCHIG00000025768,ENSCHIG00000023166
GO:0035590	purinergic nucleotide receptor signaling pathway	biological_process	0.40167	1	1	809	17	19425	ENSCHIG00000024883
GO:0005746	mitochondrial respiratory chain	cellular_component	0.40201	1	2	809	55	19425	ENSCHIG00000000032,ENSCHIG00000000006
GO:0050851	antigen receptor-mediated signaling pathway	biological_process	0.40248	1	1	809	12	19425	ENSCHIG00000022485
GO:0044272	sulfur compound biosynthetic process	biological_process	0.40341	1	2	809	29	19425	ENSCHIG00000021041,ENSCHIG00000010679
GO:0016679	oxidoreductase activity, acting on diphenols and related substances as donors	molecular_function	0.40392	1	2	809	37	19425	XLOC_154928,ENSCHIG00000000035
GO:0009898	internal side of plasma membrane	cellular_component	0.40455	1	1	809	18	19425	ENSCHIG00000008651
GO:0005739	mitochondrion	cellular_component	0.40602	1	17	809	457	19425	ENSCHIG00000024752,ENSCHIG00000011854,ENSCHIG00000013965,ENSCHIG00000012144,ENSCHIG00000009368,ENSCHIG00000000032,ENSCHIG00000000035,ENSCHIG00000025853,XLOC_178128,ENSCHIG00000026231,ENSCHIG00000012124,ENSCHIG00000005972,ENSCHIG00000000019,ENSCHIG00000009931,ENSCHIG00000000006,ENSCHIG00000021029,ENSCHIG00000026758
GO:0009062	fatty acid catabolic process	biological_process	0.40686	1	1	809	10	19425	ENSCHIG00000004597
GO:0006471	protein ADP-ribosylation	biological_process	0.40729	1	1	809	13	19425	ENSCHIG00000021462
GO:0005089	Rho guanyl-nucleotide exchange factor activity	molecular_function	0.40883	1	5	809	70	19425	ENSCHIG00000019986,ENSCHIG00000020399,ENSCHIG00000008645,ENSCHIG00000026141,ENSCHIG00000012613
GO:0018342	protein prenylation	biological_process	0.41005	1	1	809	12	19425	ENSCHIG00000024671
GO:0097354	prenylation	biological_process	0.41005	1	1	809	12	19425	ENSCHIG00000024671
GO:0006188	IMP biosynthetic process	biological_process	0.41044	1	1	809	12	19425	ENSCHIG00000015980
GO:0046040	IMP metabolic process	biological_process	0.41044	1	1	809	12	19425	ENSCHIG00000015980
GO:1901070	guanosine-containing compound biosynthetic process	biological_process	0.41093	1	1	809	13	19425	ENSCHIG00000022844
GO:0048856	anatomical structure development	biological_process	0.41104	1	22	809	447	19425	ENSCHIG00000017944,ENSCHIG00000012180,ENSCHIG00000014485,ENSCHIG00000020033,ENSCHIG00000018848,ENSCHIG00000016627,ENSCHIG00000011086,ENSCHIG00000019328,ENSCHIG00000017641,ENSCHIG00000017354,ENSCHIG00000025448,ENSCHIG00000014726,ENSCHIG00000024239,ENSCHIG00000017285,ENSCHIG00000012095,ENSCHIG00000020968,ENSCHIG00000019616,ENSCHIG00000010188,ENSCHIG00000023400,ENSCHIG00000024886,ENSCHIG00000017560,…
GO:0060627	regulation of vesicle-mediated transport	biological_process	0.41109	1	2	809	28	19425	ENSCHIG00000017831,ENSCHIG00000011991
GO:0001614	purinergic nucleotide receptor activity	molecular_function	0.41252	1	1	809	18	19425	ENSCHIG00000024883
GO:0016502	nucleotide receptor activity	molecular_function	0.41252	1	1	809	18	19425	ENSCHIG00000024883
GO:0015749	monosaccharide transport	biological_process	0.41451	1	1	809	12	19425	ENSCHIG00000019616
GO:0005057	receptor signaling protein activity	molecular_function	0.41479	1	2	809	27	19425	ENSCHIG00000019302,ENSCHIG00000012238
GO:0005242	inward rectifier potassium channel activity	molecular_function	0.41536	1	1	809	16	19425	ENSCHIG00000010300
GO:0052646	alditol phosphate metabolic process	biological_process	0.41553	1	1	809	12	19425	ENSCHIG00000020256
GO:0031110	regulation of microtubule polymerization or depolymerization	biological_process	0.41605	1	1	809	13	19425	ENSCHIG00000014257
GO:0006812	cation transport	biological_process	0.41609	1	21	809	441	19425	ENSCHIG00000011199,ENSCHIG00000016999,ENSCHIG00000027016,ENSCHIG00000019111,ENSCHIG00000026905,ENSCHIG00000020293,ENSCHIG00000020793,ENSCHIG00000023789,ENSCHIG00000008651,ENSCHIG00000014164,ENSCHIG00000012331,ENSCHIG00000015851,ENSCHIG00000015474,ENSCHIG00000012354,ENSCHIG00000017389,ENSCHIG00000026032,ENSCHIG00000010300,ENSCHIG00000007884,ENSCHIG00000026195,ENSCHIG00000024254,ENSCHIG00000017048
GO:0018149	peptide cross-linking	biological_process	0.41694	1	1	809	11	19425	XLOC_178071
GO:0016813	hydrolase activity, acting on carbon-nitrogen (but not peptide) bonds, in linear amidines	molecular_function	0.41726	1	1	809	11	19425	ENSCHIG00000017651
GO:0072522	purine-containing compound biosynthetic process	biological_process	0.41798	1	6	809	135	19425	ENSCHIG00000023502,ENSCHIG00000018279,ENSCHIG00000015980,ENSCHIG00000022844,ENSCHIG00000024549,ENSCHIG00000011217
GO:0080135	regulation of cellular response to stress	biological_process	0.41802	1	2	809	31	19425	ENSCHIG00000010291,ENSCHIG00000019616
GO:0031072	heat shock protein binding	molecular_function	0.41921	1	1	809	15	19425	ENSCHIG00000024271
GO:0050663	cytokine secretion	biological_process	0.41962	1	1	809	14	19425	ENSCHIG00000019616
GO:0001508	regulation of action potential	biological_process	0.41979	1	1	809	11	19425	ENSCHIG00000019328
GO:0019228	regulation of action potential in neuron	biological_process	0.41979	1	1	809	11	19425	ENSCHIG00000019328
GO:0015849	organic acid transport	biological_process	0.42021	1	4	809	76	19425	ENSCHIG00000009059,ENSCHIG00000019616,ENSCHIG00000019849,ENSCHIG00000017131
GO:0046942	carboxylic acid transport	biological_process	0.42021	1	4	809	76	19425	ENSCHIG00000017131,ENSCHIG00000019849,ENSCHIG00000019616,ENSCHIG00000009059
GO:0016758	transferase activity, transferring hexosyl groups	molecular_function	0.42025	1	7	809	152	19425	ENSCHIG00000016775,ENSCHIG00000023329,ENSCHIG00000024129,ENSCHIG00000008720,ENSCHIG00000017550,ENSCHIG00000017623,ENSCHIG00000011255
GO:0006024	glycosaminoglycan biosynthetic process	biological_process	0.42098	1	1	809	11	19425	ENSCHIG00000023329
GO:0030594	neurotransmitter receptor activity	molecular_function	0.4212	1	2	809	43	19425	ENSCHIG00000023387,ENSCHIG00000003452
GO:0051258	protein polymerization	biological_process	0.42133	1	4	809	78	19425	ENSCHIG00000017627,ENSCHIG00000023166,ENSCHIG00000025768,ENSCHIG00000015777
GO:0005343	organic acid:sodium symporter activity	molecular_function	0.42212	1	1	809	11	19425	ENSCHIG00000009059
GO:0007015	actin filament organization	biological_process	0.42255	1	6	809	120	19425	ENSCHIG00000022172,ENSCHIG00000015758,ENSCHIG00000017627,ENSCHIG00000023166,ENSCHIG00000015777,ENSCHIG00000025768
GO:0015079	potassium ion transmembrane transporter activity	molecular_function	0.42313	1	6	809	116	19425	ENSCHIG00000019111,ENSCHIG00000011199,ENSCHIG00000020793,ENSCHIG00000026905,ENSCHIG00000020293,ENSCHIG00000010300
GO:0019395	fatty acid oxidation	biological_process	0.42343	1	1	809	11	19425	ENSCHIG00000004597
GO:0034440	lipid oxidation	biological_process	0.42343	1	1	809	11	19425	ENSCHIG00000004597
GO:0022884	macromolecule transmembrane transporter activity	molecular_function	0.42369	1	1	809	14	19425	ENSCHIG00000027016
GO:0000940	condensed chromosome outer kinetochore	cellular_component	0.42394	1	1	809	14	19425	XLOC_098245
GO:0050804	regulation of synaptic transmission	biological_process	0.42419	1	1	809	11	19425	ENSCHIG00000010205
GO:0006875	cellular metal ion homeostasis	biological_process	0.42458	1	3	809	63	19425	ENSCHIG00000027016,ENSCHIG00000014164,ENSCHIG00000023789
GO:0010927	cellular component assembly involved in morphogenesis	biological_process	0.42477	1	1	809	14	19425	ENSCHIG00000023400
GO:0006779	porphyrin-containing compound biosynthetic process	biological_process	0.42491	1	1	809	13	19425	ENSCHIG00000011854
GO:0015858	nucleoside transport	biological_process	0.42729	1	1	809	12	19425	ENSCHIG00000022410
GO:0009792	embryo development ending in birth or egg hatching	biological_process	0.42778	1	1	809	11	19425	ENSCHIG00000020968
GO:0043009	chordate embryonic development	biological_process	0.42778	1	1	809	11	19425	ENSCHIG00000020968
GO:1901699	cellular response to nitrogen compound	biological_process	0.42781	1	2	809	37	19425	ENSCHIG00000020968,ENSCHIG00000001452
GO:0015914	phospholipid transport	biological_process	0.42793	1	2	809	23	19425	ENSCHIG00000012416,ENSCHIG00000017687
GO:0005578	proteinaceous extracellular matrix	cellular_component	0.42908	1	3	809	55	19425	ENSCHIG00000025629,ENSCHIG00000000415,ENSCHIG00000026626
GO:0072507	divalent inorganic cation homeostasis	biological_process	0.42944	1	2	809	31	19425	ENSCHIG00000023789,ENSCHIG00000014164
GO:0042157	lipoprotein metabolic process	biological_process	0.42984	1	3	809	61	19425	ENSCHIG00000024880,ENSCHIG00000017557,ENSCHIG00000010319
GO:0008194	UDP-glycosyltransferase activity	molecular_function	0.42987	1	4	809	74	19425	ENSCHIG00000016775,ENSCHIG00000017550,ENSCHIG00000023329,ENSCHIG00000008720
GO:0016072	rRNA metabolic process	biological_process	0.43051	1	3	809	64	19425	ENSCHIG00000021562,ENSCHIG00000015760,ENSCHIG00000010313
GO:0016202	regulation of striated muscle tissue development	biological_process	0.43054	1	1	809	15	19425	ENSCHIG00000012095
GO:0048634	regulation of muscle organ development	biological_process	0.43054	1	1	809	15	19425	ENSCHIG00000012095
GO:0010975	regulation of neuron projection development	biological_process	0.431	1	1	809	12	19425	ENSCHIG00000010188
GO:0005452	inorganic anion exchanger activity	molecular_function	0.43307	1	1	809	10	19425	ENSCHIG00000019612
GO:0006464	cellular protein modification process	biological_process	0.43338	1	74	809	1493	19425	ENSCHIG00000025628,ENSCHIG00000021364,ENSCHIG00000019167,ENSCHIG00000026141,ENSCHIG00000019616,ENSCHIG00000020968,ENSCHIG00000019986,ENSCHIG00000021480,ENSCHIG00000019952,ENSCHIG00000012268,ENSCHIG00000007155,ENSCHIG00000012493,ENSCHIG00000015673,ENSCHIG00000006042,ENSCHIG00000008011,ENSCHIG00000019771,ENSCHIG00000010390,ENSCHIG00000024404,ENSCHIG00000023873,ENSCHIG00000017651,ENSCHIG00000021889,…
GO:0036211	protein modification process	biological_process	0.43338	1	74	809	1493	19425	ENSCHIG00000019771,ENSCHIG00000010390,ENSCHIG00000023873,ENSCHIG00000024404,ENSCHIG00000017651,ENSCHIG00000025051,ENSCHIG00000021889,ENSCHIG00000015673,ENSCHIG00000006042,ENSCHIG00000008011,ENSCHIG00000021480,ENSCHIG00000019952,ENSCHIG00000012268,ENSCHIG00000007155,ENSCHIG00000012493,ENSCHIG00000019167,ENSCHIG00000021364,ENSCHIG00000025628,ENSCHIG00000020968,ENSCHIG00000019616,ENSCHIG00000026141,…
GO:0004713	protein tyrosine kinase activity	molecular_function	0.43369	1	6	809	92	19425	ENSCHIG00000010390,ENSCHIG00000013969,ENSCHIG00000021480,ENSCHIG00000022795,ENSCHIG00000027054,ENSCHIG00000016323
GO:0007586	digestion	biological_process	0.43524	1	1	809	15	19425	ENSCHIG00000019616
GO:0006873	cellular ion homeostasis	biological_process	0.43532	1	3	809	64	19425	ENSCHIG00000027016,ENSCHIG00000014164,ENSCHIG00000023789
GO:0030003	cellular cation homeostasis	biological_process	0.43532	1	3	809	64	19425	ENSCHIG00000023789,ENSCHIG00000014164,ENSCHIG00000027016
GO:0035384	thioester biosynthetic process	biological_process	0.43582	1	1	809	13	19425	ENSCHIG00000000162
GO:0071616	acyl-CoA biosynthetic process	biological_process	0.43582	1	1	809	13	19425	ENSCHIG00000000162
GO:0007623	circadian rhythm	biological_process	0.43604	1	1	809	13	19425	ENSCHIG00000022335
GO:0004180	carboxypeptidase activity	molecular_function	0.43636	1	2	809	27	19425	ENSCHIG00000022665,ENSCHIG00000014953
GO:0034703	cation channel complex	cellular_component	0.43638	1	4	809	68	19425	ENSCHIG00000011199,ENSCHIG00000026195,ENSCHIG00000015851,ENSCHIG00000020793
GO:0016604	nuclear body	cellular_component	0.438	1	1	809	12	19425	ENSCHIG00000004339
GO:0032956	regulation of actin cytoskeleton organization	biological_process	0.43819	1	4	809	77	19425	ENSCHIG00000017627,ENSCHIG00000015777,ENSCHIG00000025768,ENSCHIG00000023166
GO:0032970	regulation of actin filament-based process	biological_process	0.43819	1	4	809	77	19425	ENSCHIG00000025768,ENSCHIG00000015777,ENSCHIG00000023166,ENSCHIG00000017627
GO:0055080	cation homeostasis	biological_process	0.43828	1	4	809	81	19425	ENSCHIG00000014164,ENSCHIG00000017048,ENSCHIG00000023789,ENSCHIG00000027016
GO:0005539	glycosaminoglycan binding	molecular_function	0.4396	1	2	809	32	19425	ENSCHIG00000017641,ENSCHIG00000023635
GO:0007275	multicellular organismal development	biological_process	0.44064	1	24	809	516	19425	ENSCHIG00000019864,ENSCHIG00000017560,ENSCHIG00000024886,ENSCHIG00000010202,ENSCHIG00000019616,ENSCHIG00000020968,ENSCHIG00000012095,ENSCHIG00000017285,ENSCHIG00000021563,ENSCHIG00000010188,ENSCHIG00000014726,ENSCHIG00000024239,ENSCHIG00000014891,ENSCHIG00000017354,ENSCHIG00000021889,ENSCHIG00000019328,ENSCHIG00000011086,ENSCHIG00000017641,ENSCHIG00000018848,ENSCHIG00000014485,ENSCHIG00000016627,…
GO:0005070	SH3/SH2 adaptor activity	molecular_function	0.44121	1	1	809	11	19425	ENSCHIG00000026062
GO:0005743	mitochondrial inner membrane	cellular_component	0.44129	1	6	809	171	19425	ENSCHIG00000000035,ENSCHIG00000000032,ENSCHIG00000000019,ENSCHIG00000005972,ENSCHIG00000012144,ENSCHIG00000000006
GO:0008028	monocarboxylic acid transmembrane transporter activity	molecular_function	0.44184	1	1	809	12	19425	ENSCHIG00000009059
GO:0005231	excitatory extracellular ligand-gated ion channel activity	molecular_function	0.4421	1	1	809	11	19425	ENSCHIG00000024883
GO:0031966	mitochondrial membrane	cellular_component	0.44427	1	8	809	224	19425	ENSCHIG00000000006,ENSCHIG00000000019,ENSCHIG00000005972,ENSCHIG00000000035,ENSCHIG00000021029,ENSCHIG00000000032,ENSCHIG00000012144,ENSCHIG00000013965
GO:0006023	aminoglycan biosynthetic process	biological_process	0.44467	1	1	809	12	19425	ENSCHIG00000023329
GO:0002449	lymphocyte mediated immunity	biological_process	0.44467	1	1	809	14	19425	ENSCHIG00000019616
GO:0033044	regulation of chromosome organization	biological_process	0.44611	1	1	809	17	19425	ENSCHIG00000020968
GO:0002429	immune response-activating cell surface receptor signaling pathway	biological_process	0.44721	1	1	809	15	19425	ENSCHIG00000022485
GO:0050678	regulation of epithelial cell proliferation	biological_process	0.44802	1	1	809	15	19425	ENSCHIG00000019616
GO:0003785	actin monomer binding	molecular_function	0.44812	1	1	809	16	19425	ENSCHIG00000017627
GO:0008236	serine-type peptidase activity	molecular_function	0.44864	1	9	809	199	19425	ENSCHIG00000016667,ENSCHIG00000018319,ENSCHIG00000017343,ENSCHIG00000011198,XLOC_115142,ENSCHIG00000006632,ENSCHIG00000021048,ENSCHIG00000010763,ENSCHIG00000022942
GO:0017171	serine hydrolase activity	molecular_function	0.44864	1	9	809	199	19425	ENSCHIG00000006632,ENSCHIG00000022942,ENSCHIG00000010763,ENSCHIG00000021048,ENSCHIG00000017343,ENSCHIG00000011198,ENSCHIG00000016667,ENSCHIG00000018319,XLOC_115142
GO:0002697	regulation of immune effector process	biological_process	0.44891	1	1	809	16	19425	ENSCHIG00000019616
GO:0004252	serine-type endopeptidase activity	molecular_function	0.44898	1	8	809	180	19425	ENSCHIG00000021048,ENSCHIG00000010763,ENSCHIG00000022942,XLOC_115142,ENSCHIG00000016667,ENSCHIG00000018319,ENSCHIG00000011198,ENSCHIG00000017343
GO:0031109	microtubule polymerization or depolymerization	biological_process	0.4503	1	1	809	15	19425	ENSCHIG00000014257
GO:0004860	protein kinase inhibitor activity	molecular_function	0.45042	1	1	809	18	19425	ENSCHIG00000006042
GO:0019210	kinase inhibitor activity	molecular_function	0.45042	1	1	809	18	19425	ENSCHIG00000006042
GO:0005337	nucleoside transmembrane transporter activity	molecular_function	0.45072	1	1	809	13	19425	ENSCHIG00000022410
GO:0048741	skeletal muscle fiber development	biological_process	0.45082	1	1	809	15	19425	ENSCHIG00000012095
GO:0048747	muscle fiber development	biological_process	0.45082	1	1	809	15	19425	ENSCHIG00000012095
GO:0035725	sodium ion transmembrane transport	biological_process	0.4509	1	3	809	44	19425	ENSCHIG00000017048,ENSCHIG00000015851,ENSCHIG00000026032
GO:1901861	regulation of muscle tissue development	biological_process	0.45446	1	1	809	16	19425	ENSCHIG00000012095
GO:0072329	monocarboxylic acid catabolic process	biological_process	0.45464	1	1	809	12	19425	ENSCHIG00000004597
GO:0042623	ATPase activity, coupled	molecular_function	0.45481	1	8	809	150	19425	ENSCHIG00000005530,ENSCHIG00000015474,XLOC_190223,ENSCHIG00000004597,ENSCHIG00000017389,ENSCHIG00000024254,ENSCHIG00000024341,ENSCHIG00000024104
GO:0009056	catabolic process	biological_process	0.45489	1	33	809	685	19425	ENSCHIG00000024129,ENSCHIG00000008960,ENSCHIG00000004597,ENSCHIG00000015001,ENSCHIG00000009440,ENSCHIG00000023070,ENSCHIG00000010493,ENSCHIG00000013899,ENSCHIG00000002829,ENSCHIG00000013515,ENSCHIG00000005138,ENSCHIG00000012124,ENSCHIG00000014663,ENSCHIG00000000397,ENSCHIG00000006614,ENSCHIG00000006212,ENSCHIG00000020399,ENSCHIG00000025820,ENSCHIG00000016031,ENSCHIG00000007155,ENSCHIG00000017482,…
GO:0005488	binding	molecular_function	0.45498	1	469	809	10592	19425	ENSCHIG00000018319,ENSCHIG00000010390,ENSCHIG00000024404,ENSCHIG00000018641,ENSCHIG00000022849,ENSCHIG00000006804,ENSCHIG00000007155,ENSCHIG00000010205,ENSCHIG00000016735,ENSCHIG00000010009,ENSCHIG00000020446,ENSCHIG00000024032,ENSCHIG00000024883,ENSCHIG00000024017,ENSCHIG00000015037,ENSCHIG00000020828,ENSCHIG00000005530,ENSCHIG00000026377,ENSCHIG00000010817,ENSCHIG00000017481,ENSCHIG00000000716,…
GO:0030545	receptor regulator activity	molecular_function	0.45514	1	1	809	14	19425	ENSCHIG00000020968
GO:0017056	structural constituent of nuclear pore	molecular_function	0.45777	1	1	809	12	19425	ENSCHIG00000008821
GO:0015291	secondary active transmembrane transporter activity	molecular_function	0.45848	1	6	809	103	19425	ENSCHIG00000026938,ENSCHIG00000019612,ENSCHIG00000009059,ENSCHIG00000017725,ENSCHIG00000017048,ENSCHIG00000021152
GO:0007254	JNK cascade	biological_process	0.45972	1	1	809	11	19425	ENSCHIG00000010291
GO:0000149	SNARE binding	molecular_function	0.46049	1	1	809	13	19425	ENSCHIG00000020293
GO:0015850	organic hydroxy compound transport	biological_process	0.46101	1	1	809	13	19425	ENSCHIG00000012331
GO:0009896	positive regulation of catabolic process	biological_process	0.46125	1	1	809	17	19425	ENSCHIG00000025399
GO:0010038	response to metal ion	biological_process	0.46174	1	1	809	15	19425	ENSCHIG00000017934
GO:0051924	regulation of calcium ion transport	biological_process	0.46184	1	1	809	15	19425	ENSCHIG00000008651
GO:0009259	ribonucleotide metabolic process	biological_process	0.46345	1	14	809	272	19425	ENSCHIG00000018279,ENSCHIG00000023693,ENSCHIG00000003270,ENSCHIG00000014663,ENSCHIG00000015980,ENSCHIG00000019986,ENSCHIG00000020399,ENSCHIG00000024549,ENSCHIG00000002829,ENSCHIG00000022844,ENSCHIG00000003321,ENSCHIG00000023502,ENSCHIG00000015194,ENSCHIG00000011217
GO:0019693	ribose phosphate metabolic process	biological_process	0.46345	1	14	809	272	19425	ENSCHIG00000003321,ENSCHIG00000023502,ENSCHIG00000015194,ENSCHIG00000011217,ENSCHIG00000018279,ENSCHIG00000023693,ENSCHIG00000003270,ENSCHIG00000014663,ENSCHIG00000019986,ENSCHIG00000015980,ENSCHIG00000020399,ENSCHIG00000024549,ENSCHIG00000022844,ENSCHIG00000002829
GO:0043631	RNA polyadenylation	biological_process	0.46379	1	1	809	15	19425	ENSCHIG00000021933
GO:0002474	antigen processing and presentation of peptide antigen via MHC class I	biological_process	0.46397	1	1	809	19	19425	ENSCHIG00000019467
GO:0000209	protein polyubiquitination	biological_process	0.46438	1	1	809	12	19425	ENSCHIG00000026879
GO:0060090	binding, bridging	molecular_function	0.4665	1	3	809	52	19425	ENSCHIG00000026062,ENSCHIG00000010009,ENSCHIG00000006433
GO:0009892	negative regulation of metabolic process	biological_process	0.46666	1	8	809	193	19425	ENSCHIG00000008697,ENSCHIG00000018697,ENSCHIG00000020968,ENSCHIG00000011101,ENSCHIG00000019616,ENSCHIG00000003573,ENSCHIG00000019087,ENSCHIG00000006042
GO:0005777	peroxisome	cellular_component	0.46713	1	2	809	34	19425	ENSCHIG00000026838,ENSCHIG00000004597
GO:0042579	microbody	cellular_component	0.46713	1	2	809	34	19425	ENSCHIG00000004597,ENSCHIG00000026838
GO:0002443	leukocyte mediated immunity	biological_process	0.46727	1	1	809	15	19425	ENSCHIG00000019616
GO:0019888	protein phosphatase regulator activity	molecular_function	0.46729	1	2	809	32	19425	ENSCHIG00000013673,ENSCHIG00000006614
GO:0004620	phospholipase activity	molecular_function	0.46784	1	3	809	51	19425	ENSCHIG00000010205,ENSCHIG00000021817,ENSCHIG00000024375
GO:0004869	cysteine-type endopeptidase inhibitor activity	molecular_function	0.46826	1	1	809	19	19425	ENSCHIG00000017256
GO:0005248	voltage-gated sodium channel activity	molecular_function	0.46839	1	1	809	10	19425	ENSCHIG00000015851
GO:0044767	single-organism developmental process	biological_process	0.46925	1	18	809	377	19425	ENSCHIG00000017354,ENSCHIG00000025448,ENSCHIG00000017641,ENSCHIG00000011086,ENSCHIG00000020033,ENSCHIG00000014485,ENSCHIG00000018848,ENSCHIG00000016627,ENSCHIG00000012180,ENSCHIG00000020799,ENSCHIG00000023400,ENSCHIG00000010188,ENSCHIG00000019616,ENSCHIG00000012095,ENSCHIG00000020968,ENSCHIG00000017285,ENSCHIG00000024239,ENSCHIG00000014726
GO:0043409	negative regulation of MAPK cascade	biological_process	0.46978	1	1	809	19	19425	ENSCHIG00000008697
GO:0046940	nucleoside monophosphate phosphorylation	biological_process	0.46991	1	1	809	12	19425	ENSCHIG00000011217
GO:0005575	cellular_component	cellular_component	0.47034	1	467	809	11556	19425	ENSCHIG00000024310,ENSCHIG00000013672,ENSCHIG00000006614,ENSCHIG00000023383,ENSCHIG00000000162,ENSCHIG00000024172,ENSCHIG00000000415,ENSCHIG00000023873,ENSCHIG00000015097,ENSCHIG00000024184,ENSCHIG00000021029,ENSCHIG00000008821,ENSCHIG00000016627,ENSCHIG00000009128,ENSCHIG00000026905,ENSCHIG00000004339,ENSCHIG00000021048,ENSCHIG00000016999,ENSCHIG00000017687,ENSCHIG00000017944,ENSCHIG00000011854,…
GO:0070988	demethylation	biological_process	0.47051	1	1	809	11	19425	ENSCHIG00000027248
GO:0006814	sodium ion transport	biological_process	0.47157	1	4	809	68	19425	ENSCHIG00000015851,ENSCHIG00000026195,ENSCHIG00000017048,ENSCHIG00000026032
GO:0042775	mitochondrial ATP synthesis coupled electron transport	biological_process	0.47321	1	1	809	20	19425	ENSCHIG00000000035
GO:0048002	antigen processing and presentation of peptide antigen	biological_process	0.47324	1	1	809	20	19425	ENSCHIG00000019467
GO:0006869	lipid transport	biological_process	0.47375	1	7	809	138	19425	ENSCHIG00000010741,ENSCHIG00000024880,ENSCHIG00000019616,ENSCHIG00000020579,ENSCHIG00000017687,ENSCHIG00000010319,ENSCHIG00000012416
GO:0070647	protein modification by small protein conjugation or removal	biological_process	0.47388	1	14	809	284	19425	ENSCHIG00000015322,ENSCHIG00000013899,ENSCHIG00000022954,ENSCHIG00000002914,ENSCHIG00000012449,ENSCHIG00000027170,ENSCHIG00000007155,ENSCHIG00000017482,ENSCHIG00000010493,ENSCHIG00000026932,ENSCHIG00000015913,ENSCHIG00000026879,ENSCHIG00000009981,ENSCHIG00000013508
GO:0052652	cyclic purine nucleotide metabolic process	biological_process	0.47532	1	2	809	32	19425	ENSCHIG00000024549,ENSCHIG00000023502
GO:0016641	oxidoreductase activity, acting on the CH-NH2 group of donors, oxygen as acceptor	molecular_function	0.47752	1	1	809	16	19425	ENSCHIG00000017030
GO:0046915	transition metal ion transmembrane transporter activity	molecular_function	0.47761	1	1	809	15	19425	ENSCHIG00000027016
GO:0050673	epithelial cell proliferation	biological_process	0.47818	1	1	809	16	19425	ENSCHIG00000019616
GO:0048518	positive regulation of biological process	biological_process	0.47832	1	20	809	460	19425	ENSCHIG00000015872,ENSCHIG00000023873,ENSCHIG00000012238,ENSCHIG00000006433,ENSCHIG00000022485,ENSCHIG00000026062,ENSCHIG00000022942,ENSCHIG00000014485,ENSCHIG00000019733,ENSCHIG00000024886,ENSCHIG00000015777,ENSCHIG00000011991,ENSCHIG00000014834,ENSCHIG00000025399,ENSCHIG00000024017,ENSCHIG00000020968,ENSCHIG00000012095,ENSCHIG00000019616,ENSCHIG00000019302,ENSCHIG00000010291
GO:0031461	cullin-RING ubiquitin ligase complex	cellular_component	0.47866	1	2	809	37	19425	ENSCHIG00000026932,ENSCHIG00000000716
GO:0005885	Arp2/3 protein complex	cellular_component	0.4789	1	1	809	21	19425	ENSCHIG00000015777
GO:0051225	spindle assembly	biological_process	0.479	1	1	809	15	19425	ENSCHIG00000016358
GO:0032309	icosanoid secretion	biological_process	0.47988	1	1	809	17	19425	ENSCHIG00000019616
GO:0071715	icosanoid transport	biological_process	0.47988	1	1	809	17	19425	ENSCHIG00000019616
GO:1901571	fatty acid derivative transport	biological_process	0.47988	1	1	809	17	19425	ENSCHIG00000019616
GO:0000186	activation of MAPKK activity	biological_process	0.4802	1	1	809	13	19425	ENSCHIG00000019302
GO:0060341	regulation of cellular localization	biological_process	0.48188	1	3	809	60	19425	ENSCHIG00000012331,ENSCHIG00000017831,ENSCHIG00000011991
GO:0070566	adenylyltransferase activity	molecular_function	0.48296	1	1	809	15	19425	ENSCHIG00000021933
GO:0019866	organelle inner membrane	cellular_component	0.4837	1	6	809	176	19425	ENSCHIG00000000035,ENSCHIG00000005972,ENSCHIG00000000019,ENSCHIG00000012144,ENSCHIG00000000032,ENSCHIG00000000006
GO:0010959	regulation of metal ion transport	biological_process	0.48392	1	1	809	16	19425	ENSCHIG00000008651
GO:0030098	lymphocyte differentiation	biological_process	0.48432	1	1	809	17	19425	ENSCHIG00000019616
GO:0008509	anion transmembrane transporter activity	molecular_function	0.48458	1	6	809	116	19425	ENSCHIG00000019612,ENSCHIG00000009059,ENSCHIG00000020879,ENSCHIG00000014293,ENSCHIG00000024341,ENSCHIG00000021249
GO:0009132	nucleoside diphosphate metabolic process	biological_process	0.48526	1	1	809	16	19425	ENSCHIG00000011217
GO:0034707	chloride channel complex	cellular_component	0.48736	1	1	809	14	19425	ENSCHIG00000014293
GO:0004659	prenyltransferase activity	molecular_function	0.48743	1	1	809	15	19425	ENSCHIG00000024671
GO:0051240	positive regulation of multicellular organismal process	biological_process	0.48746	1	2	809	46	19425	ENSCHIG00000019616,ENSCHIG00000020968
GO:0009117	nucleotide metabolic process	biological_process	0.48947	1	18	809	372	19425	ENSCHIG00000019986,ENSCHIG00000002829,ENSCHIG00000014663,ENSCHIG00000003321,ENSCHIG00000015194,ENSCHIG00000015980,ENSCHIG00000020399,ENSCHIG00000024549,ENSCHIG00000022844,ENSCHIG00000018279,ENSCHIG00000023693,ENSCHIG00000003270,ENSCHIG00000026840,ENSCHIG00000011217,ENSCHIG00000011588,ENSCHIG00000023502,XLOC_154928,ENSCHIG00000015872
GO:0097285	cell-type specific apoptotic process	biological_process	0.49052	1	1	809	19	19425	ENSCHIG00000012095
GO:0032006	regulation of TOR signaling cascade	biological_process	0.49124	1	1	809	16	19425	ENSCHIG00000019616
GO:0006901	vesicle coating	biological_process	0.49202	1	1	809	13	19425	ENSCHIG00000022254
GO:0015672	monovalent inorganic cation transport	biological_process	0.49332	1	11	809	246	19425	ENSCHIG00000015851,ENSCHIG00000017048,ENSCHIG00000011199,ENSCHIG00000019111,ENSCHIG00000026032,ENSCHIG00000020793,ENSCHIG00000026195,ENSCHIG00000007884,ENSCHIG00000026905,ENSCHIG00000010300,ENSCHIG00000020293
GO:0009262	deoxyribonucleotide metabolic process	biological_process	0.49429	1	1	809	18	19425	XLOC_154928
GO:0050790	regulation of catalytic activity	biological_process	0.49467	1	22	809	467	19425	ENSCHIG00000006042,ENSCHIG00000017256,ENSCHIG00000020399,ENSCHIG00000015928,ENSCHIG00000024028,ENSCHIG00000023873,ENSCHIG00000012238,ENSCHIG00000006614,ENSCHIG00000017995,ENSCHIG00000014834,ENSCHIG00000013673,ENSCHIG00000020968,ENSCHIG00000019616,ENSCHIG00000002829,ENSCHIG00000015742,ENSCHIG00000019986,ENSCHIG00000019302,ENSCHIG00000024511,ENSCHIG00000023341,ENSCHIG00000003321,ENSCHIG00000022772,…
GO:0032989	cellular component morphogenesis	biological_process	0.49505	1	6	809	115	19425	ENSCHIG00000023400,ENSCHIG00000010188,ENSCHIG00000020033,ENSCHIG00000025448,ENSCHIG00000017354,ENSCHIG00000020799
GO:0050796	regulation of insulin secretion	biological_process	0.49577	1	1	809	14	19425	ENSCHIG00000017831
GO:0030246	carbohydrate binding	molecular_function	0.49725	1	8	809	164	19425	ENSCHIG00000021364,ENSCHIG00000014616,ENSCHIG00000025814,ENSCHIG00000018458,ENSCHIG00000010830,ENSCHIG00000019679,ENSCHIG00000015168,XLOC_067260
GO:0009266	response to temperature stimulus	biological_process	0.49792	1	1	809	15	19425	ENSCHIG00000024271
GO:0051129	negative regulation of cellular component organization	biological_process	0.49848	1	3	809	57	19425	ENSCHIG00000023166,ENSCHIG00000025768,ENSCHIG00000017627
GO:0030168	platelet activation	biological_process	0.49886	1	1	809	18	19425	ENSCHIG00000000168
GO:0016830	carbon-carbon lyase activity	molecular_function	0.50033	1	2	809	36	19425	ENSCHIG00000015633,ENSCHIG00000013515
GO:0001654	eye development	biological_process	0.50033	1	1	809	16	19425	ENSCHIG00000017285
GO:0042113	B cell activation	biological_process	0.5005	1	1	809	18	19425	ENSCHIG00000000168
GO:0006270	DNA replication initiation	biological_process	0.50079	1	1	809	15	19425	XLOC_115142
GO:0008201	heparin binding	molecular_function	0.50117	1	1	809	16	19425	ENSCHIG00000017641
GO:0006753	nucleoside phosphate metabolic process	biological_process	0.50177	1	18	809	375	19425	ENSCHIG00000003321,ENSCHIG00000015194,ENSCHIG00000014663,ENSCHIG00000019986,ENSCHIG00000002829,XLOC_154928,ENSCHIG00000023502,ENSCHIG00000015872,ENSCHIG00000026840,ENSCHIG00000011217,ENSCHIG00000011588,ENSCHIG00000023693,ENSCHIG00000018279,ENSCHIG00000003270,ENSCHIG00000020399,ENSCHIG00000015980,ENSCHIG00000022844,ENSCHIG00000024549
GO:0006885	regulation of pH	biological_process	0.50181	1	1	809	12	19425	ENSCHIG00000017048
GO:0055067	monovalent inorganic cation homeostasis	biological_process	0.50181	1	1	809	12	19425	ENSCHIG00000017048
GO:0035586	purinergic receptor activity	molecular_function	0.50293	1	1	809	22	19425	ENSCHIG00000024883
GO:0035587	purinergic receptor signaling pathway	biological_process	0.50293	1	1	809	22	19425	ENSCHIG00000024883
GO:0048878	chemical homeostasis	biological_process	0.50385	1	5	809	108	19425	ENSCHIG00000019328,ENSCHIG00000027016,ENSCHIG00000014164,ENSCHIG00000023789,ENSCHIG00000017048
GO:0000079	regulation of cyclin-dependent protein serine/threonine kinase activity	biological_process	0.50429	1	1	809	19	19425	ENSCHIG00000006042
GO:0045995	regulation of embryonic development	biological_process	0.50444	1	1	809	14	19425	ENSCHIG00000011086
GO:0015748	organophosphate ester transport	biological_process	0.50484	1	2	809	29	19425	ENSCHIG00000012416,ENSCHIG00000017687
GO:0006612	protein targeting to membrane	biological_process	0.50495	1	1	809	17	19425	ENSCHIG00000026838
GO:0010951	negative regulation of endopeptidase activity	biological_process	0.50706	1	4	809	90	19425	ENSCHIG00000017256,ENSCHIG00000015742,ENSCHIG00000017995,ENSCHIG00000015928
GO:0000777	condensed chromosome kinetochore	cellular_component	0.50862	1	1	809	17	19425	XLOC_098245
GO:0055065	metal ion homeostasis	biological_process	0.50949	1	3	809	69	19425	ENSCHIG00000023789,ENSCHIG00000014164,ENSCHIG00000027016
GO:0017156	calcium ion-dependent exocytosis	biological_process	0.51005	1	1	809	15	19425	ENSCHIG00000017831
GO:0008237	metallopeptidase activity	molecular_function	0.51042	1	9	809	167	19425	ENSCHIG00000014953,ENSCHIG00000016266,ENSCHIG00000018817,ENSCHIG00000027074,ENSCHIG00000011689,ENSCHIG00000011010,ENSCHIG00000016863,ENSCHIG00000022665,ENSCHIG00000016293
GO:0044743	intracellular protein transmembrane import	biological_process	0.51101	1	1	809	20	19425	ENSCHIG00000026838
GO:0032515	negative regulation of phosphoprotein phosphatase activity	biological_process	0.51137	1	1	809	16	19425	ENSCHIG00000013673
GO:0051004	regulation of lipoprotein lipase activity	biological_process	0.51137	1	1	809	16	19425	ENSCHIG00000013673
GO:0060191	regulation of lipase activity	biological_process	0.51137	1	1	809	16	19425	ENSCHIG00000013673
GO:0010769	regulation of cell morphogenesis involved in differentiation	biological_process	0.51189	1	1	809	16	19425	ENSCHIG00000010188
GO:0005778	peroxisomal membrane	cellular_component	0.51206	1	1	809	16	19425	ENSCHIG00000026838
GO:0031903	microbody membrane	cellular_component	0.51206	1	1	809	16	19425	ENSCHIG00000026838
GO:0016874	ligase activity	molecular_function	0.51255	1	11	809	217	19425	ENSCHIG00000003270,ENSCHIG00000018279,ENSCHIG00000027170,ENSCHIG00000022844,ENSCHIG00000022954,ENSCHIG00000025428,ENSCHIG00000024098,ENSCHIG00000013950,ENSCHIG00000017482,ENSCHIG00000007155,ENSCHIG00000017801
GO:0051241	negative regulation of multicellular organismal process	biological_process	0.51276	1	1	809	19	19425	ENSCHIG00000011198
GO:0051298	centrosome duplication	biological_process	0.51379	1	1	809	13	19425	ENSCHIG00000021972
GO:0004222	metalloendopeptidase activity	molecular_function	0.51426	1	6	809	111	19425	ENSCHIG00000016863,ENSCHIG00000018817,ENSCHIG00000027074,ENSCHIG00000016293,ENSCHIG00000011689,ENSCHIG00000011010
GO:0044446	intracellular organelle part	cellular_component	0.51535	1	76	809	1960	19425	ENSCHIG00000015731,ENSCHIG00000026733,ENSCHIG00000011344,ENSCHIG00000015777,ENSCHIG00000021891,ENSCHIG00000012494,ENSCHIG00000013965,ENSCHIG00000020704,ENSCHIG00000012144,ENSCHIG00000019536,ENSCHIG00000016775,ENSCHIG00000008236,ENSCHIG00000025233,ENSCHIG00000016945,ENSCHIG00000016445,ENSCHIG00000024085,ENSCHIG00000012490,ENSCHIG00000020411,ENSCHIG00000025565,ENSCHIG00000025056,ENSCHIG00000026089,…
GO:0016740	transferase activity	molecular_function	0.516	1	82	809	1723	19425	ENSCHIG00000015194,ENSCHIG00000021480,ENSCHIG00000019952,ENSCHIG00000007155,ENSCHIG00000011854,ENSCHIG00000016047,ENSCHIG00000012268,ENSCHIG00000012493,ENSCHIG00000025628,ENSCHIG00000023592,ENSCHIG00000026141,ENSCHIG00000019986,ENSCHIG00000025125,ENSCHIG00000019771,ENSCHIG00000010390,ENSCHIG00000024404,ENSCHIG00000025051,ENSCHIG00000015673,ENSCHIG00000008922,ENSCHIG00000024688,ENSCHIG00000022795,…
GO:0001871	pattern binding	molecular_function	0.51651	1	1	809	15	19425	ENSCHIG00000025814
GO:0030247	polysaccharide binding	molecular_function	0.51651	1	1	809	15	19425	ENSCHIG00000025814
GO:0015103	inorganic anion transmembrane transporter activity	molecular_function	0.51733	1	3	809	54	19425	ENSCHIG00000014293,ENSCHIG00000020879,ENSCHIG00000021249
GO:0017157	regulation of exocytosis	biological_process	0.51828	1	1	809	15	19425	ENSCHIG00000017831
GO:0015301	anion:anion antiporter activity	molecular_function	0.51986	1	1	809	14	19425	ENSCHIG00000019612
GO:0005088	Ras guanyl-nucleotide exchange factor activity	molecular_function	0.52005	1	5	809	79	19425	ENSCHIG00000019986,ENSCHIG00000020399,ENSCHIG00000008645,ENSCHIG00000026141,ENSCHIG00000012613
GO:0048568	embryonic organ development	biological_process	0.52152	1	1	809	15	19425	ENSCHIG00000020968
GO:0008514	organic anion transmembrane transporter activity	molecular_function	0.52187	1	2	809	37	19425	ENSCHIG00000024341,ENSCHIG00000009059
GO:0065009	regulation of molecular function	biological_process	0.52209	1	23	809	495	19425	ENSCHIG00000014834,ENSCHIG00000020968,ENSCHIG00000013673,ENSCHIG00000019616,ENSCHIG00000002829,ENSCHIG00000015742,ENSCHIG00000019302,ENSCHIG00000019986,ENSCHIG00000024511,ENSCHIG00000023341,ENSCHIG00000003321,ENSCHIG00000022772,ENSCHIG00000008697,ENSCHIG00000006042,ENSCHIG00000017256,ENSCHIG00000020399,ENSCHIG00000008651,ENSCHIG00000015928,ENSCHIG00000023873,ENSCHIG00000024028,ENSCHIG00000012238,…
GO:0042060	wound healing	biological_process	0.52291	1	3	809	69	19425	ENSCHIG00000026366,ENSCHIG00000011198,ENSCHIG00000000168
GO:0030660	Golgi-associated vesicle membrane	cellular_component	0.52337	1	1	809	16	19425	ENSCHIG00000010306
GO:0000096	sulfur amino acid metabolic process	biological_process	0.52337	1	1	809	16	19425	ENSCHIG00000010679
GO:0002791	regulation of peptide secretion	biological_process	0.52381	1	1	809	15	19425	ENSCHIG00000017831
GO:0090087	regulation of peptide transport	biological_process	0.52381	1	1	809	15	19425	ENSCHIG00000017831
GO:0090276	regulation of peptide hormone secretion	biological_process	0.52381	1	1	809	15	19425	ENSCHIG00000017831
GO:0005104	fibroblast growth factor receptor binding	molecular_function	0.52601	1	1	809	18	19425	ENSCHIG00000024886
GO:0043666	regulation of phosphoprotein phosphatase activity	biological_process	0.52691	1	2	809	36	19425	ENSCHIG00000006614,ENSCHIG00000013673
GO:0006778	porphyrin-containing compound metabolic process	biological_process	0.52727	1	1	809	18	19425	ENSCHIG00000011854
GO:0019048	modulation by virus of host morphology or physiology	biological_process	0.52848	1	1	809	18	19425	XLOC_178128
GO:0044003	modification by symbiont of host morphology or physiology	biological_process	0.52848	1	1	809	18	19425	XLOC_178128
GO:0010605	negative regulation of macromolecule metabolic process	biological_process	0.52859	1	7	809	178	19425	ENSCHIG00000008697,ENSCHIG00000020968,ENSCHIG00000011101,ENSCHIG00000018697,ENSCHIG00000006042,ENSCHIG00000019087,ENSCHIG00000003573
GO:0090066	regulation of anatomical structure size	biological_process	0.52978	1	4	809	93	19425	ENSCHIG00000017627,ENSCHIG00000023166,ENSCHIG00000025768,ENSCHIG00000015777
GO:0043178	alcohol binding	molecular_function	0.52987	1	1	809	12	19425	ENSCHIG00000010205
GO:0004864	protein phosphatase inhibitor activity	molecular_function	0.53137	1	1	809	17	19425	ENSCHIG00000013673
GO:0019212	phosphatase inhibitor activity	molecular_function	0.53137	1	1	809	17	19425	ENSCHIG00000013673
GO:0010876	lipid localization	biological_process	0.53198	1	7	809	147	19425	ENSCHIG00000010741,ENSCHIG00000024880,ENSCHIG00000019616,ENSCHIG00000020579,ENSCHIG00000017687,ENSCHIG00000010319,ENSCHIG00000012416
GO:0032580	Golgi cisterna membrane	cellular_component	0.53422	1	1	809	18	19425	ENSCHIG00000016775
GO:0007409	axonogenesis	biological_process	0.53426	1	2	809	36	19425	ENSCHIG00000010188,ENSCHIG00000017354
GO:0009067	aspartate family amino acid biosynthetic process	biological_process	0.53459	1	1	809	18	19425	ENSCHIG00000013950
GO:0001819	positive regulation of cytokine production	biological_process	0.53463	1	1	809	21	19425	ENSCHIG00000019616
GO:0006631	fatty acid metabolic process	biological_process	0.53629	1	3	809	60	19425	ENSCHIG00000004597,ENSCHIG00000020031,ENSCHIG00000018012
GO:0030135	coated vesicle	cellular_component	0.5364	1	3	809	55	19425	ENSCHIG00000010306,ENSCHIG00000022254,ENSCHIG00000023942
GO:0000779	condensed chromosome, centromeric region	cellular_component	0.53734	1	1	809	18	19425	XLOC_098245
GO:0002768	immune response-regulating cell surface receptor signaling pathway	biological_process	0.53833	1	1	809	19	19425	ENSCHIG00000022485
GO:0044438	microbody part	cellular_component	0.5419	1	1	809	17	19425	ENSCHIG00000026838
GO:0044439	peroxisomal part	cellular_component	0.5419	1	1	809	17	19425	ENSCHIG00000026838
GO:0016887	ATPase activity	molecular_function	0.54279	1	10	809	203	19425	ENSCHIG00000024341,ENSCHIG00000024104,ENSCHIG00000024254,ENSCHIG00000024098,XLOC_190223,ENSCHIG00000017389,ENSCHIG00000004597,ENSCHIG00000007254,ENSCHIG00000015474,ENSCHIG00000005530
GO:0016462	pyrophosphatase activity	molecular_function	0.54298	1	32	809	695	19425	ENSCHIG00000022153,ENSCHIG00000010585,ENSCHIG00000024341,ENSCHIG00000024098,ENSCHIG00000024254,ENSCHIG00000008714,ENSCHIG00000017389,ENSCHIG00000000248,ENSCHIG00000013320,ENSCHIG00000023029,ENSCHIG00000015474,ENSCHIG00000005530,ENSCHIG00000000772,XLOC_190223,ENSCHIG00000021834,ENSCHIG00000018739,ENSCHIG00000007254,ENSCHIG00000010087,ENSCHIG00000012221,ENSCHIG00000024104,ENSCHIG00000012494,ENSCHIG…
GO:0019725	cellular homeostasis	biological_process	0.54338	1	6	809	143	19425	ENSCHIG00000018632,ENSCHIG00000027016,ENSCHIG00000022629,ENSCHIG00000010009,ENSCHIG00000023789,ENSCHIG00000014164
GO:0005798	Golgi-associated vesicle	cellular_component	0.54381	1	1	809	17	19425	ENSCHIG00000010306
GO:0019842	vitamin binding	molecular_function	0.54462	1	2	809	37	19425	ENSCHIG00000006876,ENSCHIG00000021364
GO:0008013	beta-catenin binding	molecular_function	0.54562	1	1	809	15	19425	ENSCHIG00000010291
GO:0005540	hyaluronic acid binding	molecular_function	0.54681	1	1	809	15	19425	ENSCHIG00000023635
GO:0005515	protein binding	molecular_function	0.54732	1	211	809	4571	19425	ENSCHIG00000021783,ENSCHIG00000000772,ENSCHIG00000016286,ENSCHIG00000025051,ENSCHIG00000024904,ENSCHIG00000017641,ENSCHIG00000013686,ENSCHIG00000026062,ENSCHIG00000023166,ENSCHIG00000022254,ENSCHIG00000005917,ENSCHIG00000012268,ENSCHIG00000021668,ENSCHIG00000008645,ENSCHIG00000018939,ENSCHIG00000009889,ENSCHIG00000023418,ENSCHIG00000011101,ENSCHIG00000008714,ENSCHIG00000019616,ENSCHIG00000026141,…
GO:0051817	modification of morphology or physiology of other organism involved in symbiotic interaction	biological_process	0.54778	1	1	809	19	19425	XLOC_178128
GO:0044422	organelle part	cellular_component	0.5478	1	76	809	1971	19425	ENSCHIG00000006387,XLOC_178128,ENSCHIG00000010482,ENSCHIG00000012342,ENSCHIG00000023029,ENSCHIG00000009393,ENSCHIG00000027170,ENSCHIG00000026388,ENSCHIG00000011677,ENSCHIG00000018150,ENSCHIG00000025943,ENSCHIG00000000350,ENSCHIG00000021834,ENSCHIG00000012407,ENSCHIG00000026221,ENSCHIG00000015760,ENSCHIG00000021732,ENSCHIG00000015731,ENSCHIG00000026733,ENSCHIG00000021891,ENSCHIG00000015777,ENSCHIG…
GO:0051056	regulation of small GTPase mediated signal transduction	biological_process	0.54843	1	7	809	117	19425	ENSCHIG00000019986,ENSCHIG00000020399,ENSCHIG00000024017,ENSCHIG00000008645,ENSCHIG00000026141,ENSCHIG00000021312,ENSCHIG00000012613
GO:0007050	cell cycle arrest	biological_process	0.55042	1	1	809	22	19425	ENSCHIG00000006042
GO:0005451	monovalent cation:hydrogen antiporter activity	molecular_function	0.55047	1	1	809	14	19425	ENSCHIG00000017048
GO:0015385	sodium:hydrogen antiporter activity	molecular_function	0.55047	1	1	809	14	19425	ENSCHIG00000017048
GO:0007187	G-protein coupled receptor signaling pathway, coupled to cyclic nucleotide second messenger	biological_process	0.55064	1	1	809	20	19425	ENSCHIG00000023387
GO:0007188	adenylate cyclase-modulating G-protein coupled receptor signaling pathway	biological_process	0.55064	1	1	809	20	19425	ENSCHIG00000023387
GO:0000724	double-strand break repair via homologous recombination	biological_process	0.55145	1	1	809	16	19425	ENSCHIG00000027170
GO:0008021	synaptic vesicle	cellular_component	0.55187	1	1	809	15	19425	ENSCHIG00000023942
GO:0016772	transferase activity, transferring phosphorus-containing groups	molecular_function	0.55193	1	43	809	861	19425	ENSCHIG00000020883,ENSCHIG00000021933,ENSCHIG00000002285,ENSCHIG00000017086,ENSCHIG00000003691,ENSCHIG00000018578,ENSCHIG00000011217,ENSCHIG00000025868,ENSCHIG00000009440,ENSCHIG00000023693,ENSCHIG00000016323,ENSCHIG00000022795,ENSCHIG00000023806,ENSCHIG00000012494,ENSCHIG00000000397,ENSCHIG00000011323,ENSCHIG00000022865,ENSCHIG00000019771,ENSCHIG00000025791,ENSCHIG00000004835,ENSCHIG00000010390,…
GO:0017111	nucleoside-triphosphatase activity	molecular_function	0.5522	1	31	809	674	19425	ENSCHIG00000022153,ENSCHIG00000010585,ENSCHIG00000024104,ENSCHIG00000012494,ENSCHIG00000012221,ENSCHIG00000024341,ENSCHIG00000024098,ENSCHIG00000024254,ENSCHIG00000011241,ENSCHIG00000008714,ENSCHIG00000017389,ENSCHIG00000000248,ENSCHIG00000013320,ENSCHIG00000009070,ENSCHIG00000023029,ENSCHIG00000026733,ENSCHIG00000005530,ENSCHIG00000015474,ENSCHIG00000011344,ENSCHIG00000000772,ENSCHIG00000013977,…
GO:0031418	L-ascorbic acid binding	molecular_function	0.55237	1	1	809	16	19425	ENSCHIG00000021364
GO:0045786	negative regulation of cell cycle	biological_process	0.55386	1	2	809	46	19425	ENSCHIG00000014485,ENSCHIG00000006042
GO:0043412	macromolecule modification	biological_process	0.55397	1	76	809	1596	19425	ENSCHIG00000027248,ENSCHIG00000027170,ENSCHIG00000027054,ENSCHIG00000016465,ENSCHIG00000019302,ENSCHIG00000023341,ENSCHIG00000024671,ENSCHIG00000009981,ENSCHIG00000022864,ENSCHIG00000012094,ENSCHIG00000017102,ENSCHIG00000017482,ENSCHIG00000008697,ENSCHIG00000010964,ENSCHIG00000026879,ENSCHIG00000022211,ENSCHIG00000024051,ENSCHIG00000014724,ENSCHIG00000025791,ENSCHIG00000019381,ENSCHIG00000013969,…
GO:0032101	regulation of response to external stimulus	biological_process	0.55397	1	2	809	50	19425	ENSCHIG00000019616,ENSCHIG00000011198
GO:0010741	negative regulation of intracellular protein kinase cascade	biological_process	0.55473	1	1	809	25	19425	ENSCHIG00000008697
GO:0032787	monocarboxylic acid metabolic process	biological_process	0.55728	1	4	809	85	19425	ENSCHIG00000018012,ENSCHIG00000000162,ENSCHIG00000004597,ENSCHIG00000020031
GO:0043603	cellular amide metabolic process	biological_process	0.55745	1	2	809	46	19425	ENSCHIG00000013950,ENSCHIG00000024098
GO:0051262	protein tetramerization	biological_process	0.55921	1	1	809	14	19425	ENSCHIG00000023662
GO:0000280	nuclear division	biological_process	0.55929	1	3	809	66	19425	ENSCHIG00000020968,XLOC_098245,ENSCHIG00000016358
GO:0007067	mitosis	biological_process	0.55929	1	3	809	66	19425	ENSCHIG00000020968,XLOC_098245,ENSCHIG00000016358
GO:0030178	negative regulation of Wnt receptor signaling pathway	biological_process	0.55958	1	1	809	18	19425	ENSCHIG00000000292
GO:0004697	protein kinase C activity	molecular_function	0.56064	1	1	809	12	19425	ENSCHIG00000010964
GO:0031984	organelle subcompartment	cellular_component	0.56087	1	1	809	19	19425	ENSCHIG00000016775
GO:0031985	Golgi cisterna	cellular_component	0.56087	1	1	809	19	19425	ENSCHIG00000016775
GO:0051537	2 iron, 2 sulfur cluster binding	molecular_function	0.5618	1	1	809	21	19425	ENSCHIG00000017276
GO:0035821	modification of morphology or physiology of other organism	biological_process	0.56205	1	1	809	20	19425	XLOC_178128
GO:0007034	vacuolar transport	biological_process	0.56292	1	1	809	20	19425	ENSCHIG00000010830
GO:0031929	TOR signaling cascade	biological_process	0.56319	1	1	809	18	19425	ENSCHIG00000019616
GO:0007519	skeletal muscle tissue development	biological_process	0.56324	1	1	809	19	19425	ENSCHIG00000012095
GO:0060538	skeletal muscle organ development	biological_process	0.56324	1	1	809	19	19425	ENSCHIG00000012095
GO:0046883	regulation of hormone secretion	biological_process	0.56425	1	1	809	18	19425	ENSCHIG00000017831
GO:0008287	protein serine/threonine phosphatase complex	cellular_component	0.56481	1	1	809	15	19425	ENSCHIG00000006614
GO:1901264	carbohydrate derivative transport	biological_process	0.56496	1	1	809	19	19425	ENSCHIG00000022410
GO:0016055	Wnt receptor signaling pathway	biological_process	0.56545	1	4	809	90	19425	ENSCHIG00000015037,ENSCHIG00000010291,ENSCHIG00000021563,ENSCHIG00000000292
GO:0005083	small GTPase regulator activity	molecular_function	0.56623	1	6	809	104	19425	ENSCHIG00000003321,ENSCHIG00000012613,ENSCHIG00000019986,ENSCHIG00000020399,ENSCHIG00000008645,ENSCHIG00000026141
GO:0005643	nuclear pore	cellular_component	0.5663	1	1	809	17	19425	ENSCHIG00000008821
GO:0007160	cell-matrix adhesion	biological_process	0.56695	1	1	809	16	19425	ENSCHIG00000019001
GO:0017148	negative regulation of translation	biological_process	0.56778	1	1	809	17	19425	ENSCHIG00000019087
GO:0030036	actin cytoskeleton organization	biological_process	0.56896	1	9	809	193	19425	ENSCHIG00000020799,ENSCHIG00000015758,ENSCHIG00000017627,ENSCHIG00000025768,ENSCHIG00000023400,ENSCHIG00000022172,ENSCHIG00000012180,ENSCHIG00000023166,ENSCHIG00000015777
GO:0000725	recombinational repair	biological_process	0.5698	1	1	809	17	19425	ENSCHIG00000027170
GO:0016782	transferase activity, transferring sulfur-containing groups	molecular_function	0.56982	1	3	809	69	19425	ENSCHIG00000008922,ENSCHIG00000012124,ENSCHIG00000009870
GO:0007031	peroxisome organization	biological_process	0.57012	1	1	809	18	19425	ENSCHIG00000026838
GO:0016818	hydrolase activity, acting on acid anhydrides, in phosphorus-containing anhydrides	molecular_function	0.57015	1	32	809	704	19425	ENSCHIG00000022844,ENSCHIG00000004597,ENSCHIG00000011844,ENSCHIG00000008651,ENSCHIG00000013977,ENSCHIG00000011401,ENSCHIG00000020512,ENSCHIG00000009070,ENSCHIG00000011241,ENSCHIG00000026733,ENSCHIG00000011344,ENSCHIG00000024104,ENSCHIG00000012221,ENSCHIG00000012494,XLOC_190223,ENSCHIG00000021834,ENSCHIG00000018739,ENSCHIG00000007254,ENSCHIG00000010087,ENSCHIG00000000772,ENSCHIG00000013320,ENSCHIG…
GO:0050727	regulation of inflammatory response	biological_process	0.57056	1	1	809	23	19425	ENSCHIG00000019616
GO:0016638	oxidoreductase activity, acting on the CH-NH2 group of donors	molecular_function	0.57272	1	1	809	21	19425	ENSCHIG00000017030
GO:0015718	monocarboxylic acid transport	biological_process	0.57282	1	2	809	46	19425	ENSCHIG00000019616,ENSCHIG00000009059
GO:0052548	regulation of endopeptidase activity	biological_process	0.5737	1	4	809	98	19425	ENSCHIG00000017995,ENSCHIG00000015742,ENSCHIG00000017256,ENSCHIG00000015928
GO:0016817	hydrolase activity, acting on acid anhydrides	molecular_function	0.57486	1	33	809	728	19425	ENSCHIG00000012494,ENSCHIG00000012221,ENSCHIG00000024104,ENSCHIG00000026733,ENSCHIG00000011241,ENSCHIG00000009070,ENSCHIG00000011344,ENSCHIG00000020512,ENSCHIG00000011401,ENSCHIG00000013977,ENSCHIG00000008651,ENSCHIG00000022844,ENSCHIG00000004597,ENSCHIG00000011844,ENSCHIG00000024341,ENSCHIG00000022153,ENSCHIG00000010585,ENSCHIG00000024254,ENSCHIG00000024098,ENSCHIG00000023029,ENSCHIG00000017389,…
GO:0030136	clathrin-coated vesicle	cellular_component	0.57649	1	2	809	37	19425	ENSCHIG00000023942,ENSCHIG00000022254
GO:0048667	cell morphogenesis involved in neuron differentiation	biological_process	0.57689	1	2	809	38	19425	ENSCHIG00000017354,ENSCHIG00000010188
GO:0051223	regulation of protein transport	biological_process	0.57772	1	1	809	20	19425	ENSCHIG00000011991
GO:0070201	regulation of establishment of protein localization	biological_process	0.57772	1	1	809	20	19425	ENSCHIG00000011991
GO:0000794	condensed nuclear chromosome	cellular_component	0.57784	1	1	809	20	19425	XLOC_098245
GO:0043021	ribonucleoprotein complex binding	molecular_function	0.57983	1	1	809	20	19425	ENSCHIG00000015760
GO:0061564	axon development	biological_process	0.58063	1	2	809	40	19425	ENSCHIG00000010188,ENSCHIG00000017354
GO:0048598	embryonic morphogenesis	biological_process	0.58116	1	1	809	19	19425	ENSCHIG00000020968
GO:0051726	regulation of cell cycle	biological_process	0.58134	1	6	809	142	19425	ENSCHIG00000023873,ENSCHIG00000006042,ENSCHIG00000021972,ENSCHIG00000019616,ENSCHIG00000014485,ENSCHIG00000020968
GO:0030276	clathrin binding	molecular_function	0.58182	1	1	809	16	19425	ENSCHIG00000022254
GO:1901505	carbohydrate derivative transporter activity	molecular_function	0.58277	1	1	809	20	19425	ENSCHIG00000022410
GO:0008643	carbohydrate transport	biological_process	0.5837	1	1	809	20	19425	ENSCHIG00000019616
GO:0017038	protein import	biological_process	0.58448	1	2	809	49	19425	ENSCHIG00000020446,ENSCHIG00000026838
GO:0016755	transferase activity, transferring amino-acyl groups	molecular_function	0.58472	1	1	809	19	19425	XLOC_178071
GO:0030029	actin filament-based process	biological_process	0.58521	1	9	809	195	19425	ENSCHIG00000015758,ENSCHIG00000020799,ENSCHIG00000017627,ENSCHIG00000023400,ENSCHIG00000025768,ENSCHIG00000022172,ENSCHIG00000015777,ENSCHIG00000023166,ENSCHIG00000012180
GO:0071705	nitrogen compound transport	biological_process	0.58602	1	6	809	136	19425	ENSCHIG00000009059,ENSCHIG00000012331,ENSCHIG00000022410,ENSCHIG00000019849,ENSCHIG00000017831,ENSCHIG00000017131
GO:0006900	membrane budding	biological_process	0.58625	1	1	809	17	19425	ENSCHIG00000022254
GO:0044087	regulation of cellular component biogenesis	biological_process	0.58637	1	4	809	96	19425	ENSCHIG00000017627,ENSCHIG00000025768,ENSCHIG00000015777,ENSCHIG00000023166
GO:0009066	aspartate family amino acid metabolic process	biological_process	0.58719	1	1	809	21	19425	ENSCHIG00000013950
GO:0010921	regulation of phosphatase activity	biological_process	0.588	1	2	809	43	19425	ENSCHIG00000006614,ENSCHIG00000013673
GO:0001501	skeletal system development	biological_process	0.59055	1	1	809	21	19425	ENSCHIG00000017285
GO:0010923	negative regulation of phosphatase activity	biological_process	0.59116	1	1	809	22	19425	ENSCHIG00000013673
GO:0009790	embryo development	biological_process	0.59139	1	2	809	39	19425	ENSCHIG00000020968,ENSCHIG00000011086
GO:0046148	pigment biosynthetic process	biological_process	0.5921	1	1	809	21	19425	ENSCHIG00000011854
GO:0016811	hydrolase activity, acting on carbon-nitrogen (but not peptide) bonds, in linear amides	molecular_function	0.59211	1	2	809	42	19425	ENSCHIG00000006384,ENSCHIG00000016266
GO:0001503	ossification	biological_process	0.5923	1	1	809	24	19425	ENSCHIG00000020968
GO:0005576	extracellular region	cellular_component	0.5937	1	33	809	902	19425	ENSCHIG00000015928,ENSCHIG00000010778,ENSCHIG00000026626,ENSCHIG00000017995,ENSCHIG00000015152,ENSCHIG00000022942,ENSCHIG00000022772,ENSCHIG00000019001,ENSCHIG00000024886,ENSCHIG00000026764,ENSCHIG00000021563,ENSCHIG00000024511,ENSCHIG00000000415,ENSCHIG00000016667,ENSCHIG00000017641,ENSCHIG00000024310,ENSCHIG00000006212,ENSCHIG00000024880,ENSCHIG00000016286,ENSCHIG00000023187,ENSCHIG00000025360,…
GO:0007265	Ras protein signal transduction	biological_process	0.59486	1	7	809	130	19425	ENSCHIG00000021312,ENSCHIG00000012613,ENSCHIG00000020399,ENSCHIG00000019986,ENSCHIG00000026141,ENSCHIG00000024017,ENSCHIG00000008645
GO:0008235	metalloexopeptidase activity	molecular_function	0.59549	1	2	809	36	19425	ENSCHIG00000014953,ENSCHIG00000022665
GO:0007088	regulation of mitosis	biological_process	0.59596	1	1	809	20	19425	ENSCHIG00000020968
GO:0051783	regulation of nuclear division	biological_process	0.59596	1	1	809	20	19425	ENSCHIG00000020968
GO:0048523	negative regulation of cellular process	biological_process	0.59875	1	16	809	407	19425	ENSCHIG00000003822,ENSCHIG00000020798,ENSCHIG00000000292,ENSCHIG00000008697,ENSCHIG00000012095,ENSCHIG00000020968,ENSCHIG00000011101,ENSCHIG00000019616,ENSCHIG00000025768,ENSCHIG00000018697,ENSCHIG00000017627,ENSCHIG00000019087,ENSCHIG00000003573,ENSCHIG00000006042,ENSCHIG00000023166,ENSCHIG00000014485
GO:0016763	transferase activity, transferring pentosyl groups	molecular_function	0.59899	1	2	809	43	19425	ENSCHIG00000014663,ENSCHIG00000021462
GO:0019208	phosphatase regulator activity	molecular_function	0.60025	1	2	809	39	19425	ENSCHIG00000006614,ENSCHIG00000013673
GO:0006956	complement activation	biological_process	0.60407	1	1	809	22	19425	ENSCHIG00000022942
GO:0008289	lipid binding	molecular_function	0.60463	1	11	809	242	19425	ENSCHIG00000010319,ENSCHIG00000022254,ENSCHIG00000021567,XLOC_178128,ENSCHIG00000017285,ENSCHIG00000017466,ENSCHIG00000014058,ENSCHIG00000023942,ENSCHIG00000025768,ENSCHIG00000022728,ENSCHIG00000024880
GO:0065002	intracellular protein transmembrane transport	biological_process	0.60722	1	1	809	25	19425	ENSCHIG00000026838
GO:0051235	maintenance of location	biological_process	0.60787	1	2	809	40	19425	ENSCHIG00000014164,ENSCHIG00000023789
GO:0004089	carbonate dehydratase activity	molecular_function	0.60931	1	1	809	20	19425	ENSCHIG00000024032
GO:0055086	nucleobase-containing small molecule metabolic process	biological_process	0.60941	1	18	809	402	19425	ENSCHIG00000020399,ENSCHIG00000015980,ENSCHIG00000022844,ENSCHIG00000024549,ENSCHIG00000023693,ENSCHIG00000018279,ENSCHIG00000003270,ENSCHIG00000026840,ENSCHIG00000011588,ENSCHIG00000011217,ENSCHIG00000023502,XLOC_154928,ENSCHIG00000015872,ENSCHIG00000019986,ENSCHIG00000002829,ENSCHIG00000014663,ENSCHIG00000003321,ENSCHIG00000015194
GO:0042451	purine nucleoside biosynthetic process	biological_process	0.60988	1	3	809	91	19425	ENSCHIG00000022844,ENSCHIG00000011217,ENSCHIG00000018279
GO:0046129	purine ribonucleoside biosynthetic process	biological_process	0.60988	1	3	809	91	19425	ENSCHIG00000022844,ENSCHIG00000011217,ENSCHIG00000018279
GO:0097367	carbohydrate derivative binding	molecular_function	0.6105	1	2	809	46	19425	ENSCHIG00000023635,ENSCHIG00000017641
GO:0006954	inflammatory response	biological_process	0.61052	1	3	809	88	19425	ENSCHIG00000019616,ENSCHIG00000017641,ENSCHIG00000000168
GO:0004559	alpha-mannosidase activity	molecular_function	0.61095	1	1	809	17	19425	ENSCHIG00000014616
GO:0015923	mannosidase activity	molecular_function	0.61095	1	1	809	17	19425	ENSCHIG00000014616
GO:0005164	tumor necrosis factor receptor binding	molecular_function	0.61154	1	1	809	24	19425	ENSCHIG00000000168
GO:0008536	Ran GTPase binding	molecular_function	0.61236	1	1	809	17	19425	ENSCHIG00000007336
GO:0004435	phosphatidylinositol phospholipase C activity	molecular_function	0.61259	1	1	809	15	19425	ENSCHIG00000010205
GO:0004629	phospholipase C activity	molecular_function	0.61259	1	1	809	15	19425	ENSCHIG00000010205
GO:0004601	peroxidase activity	molecular_function	0.61259	1	1	809	23	19425	ENSCHIG00000024907
GO:0016684	oxidoreductase activity, acting on peroxide as acceptor	molecular_function	0.61259	1	1	809	23	19425	ENSCHIG00000024907
GO:0004197	cysteine-type endopeptidase activity	molecular_function	0.61436	1	2	809	44	19425	ENSCHIG00000023400,ENSCHIG00000008347
GO:0055082	cellular chemical homeostasis	biological_process	0.61458	1	3	809	78	19425	ENSCHIG00000023789,ENSCHIG00000014164,ENSCHIG00000027016
GO:0005795	Golgi stack	cellular_component	0.61678	1	1	809	22	19425	ENSCHIG00000016775
GO:0004866	endopeptidase inhibitor activity	molecular_function	0.61716	1	4	809	101	19425	ENSCHIG00000015928,ENSCHIG00000017995,ENSCHIG00000015742,ENSCHIG00000017256
GO:0061135	endopeptidase regulator activity	molecular_function	0.61716	1	4	809	101	19425	ENSCHIG00000015928,ENSCHIG00000017995,ENSCHIG00000015742,ENSCHIG00000017256
GO:0002682	regulation of immune system process	biological_process	0.61767	1	5	809	138	19425	ENSCHIG00000023819,ENSCHIG00000022942,ENSCHIG00000020968,ENSCHIG00000019616,ENSCHIG00000022485
GO:0002521	leukocyte differentiation	biological_process	0.61868	1	1	809	24	19425	ENSCHIG00000019616
GO:0007155	cell adhesion	biological_process	0.61997	1	12	809	244	19425	ENSCHIG00000017641,ENSCHIG00000021480,ENSCHIG00000019001,ENSCHIG00000016827,ENSCHIG00000023635,ENSCHIG00000021886,ENSCHIG00000011086,ENSCHIG00000015152,ENSCHIG00000017560,ENSCHIG00000024645,ENSCHIG00000009966,ENSCHIG00000016627
GO:0022610	biological adhesion	biological_process	0.61997	1	12	809	244	19425	ENSCHIG00000015152,ENSCHIG00000017560,ENSCHIG00000017641,ENSCHIG00000021480,ENSCHIG00000019001,ENSCHIG00000016827,ENSCHIG00000023635,ENSCHIG00000011086,ENSCHIG00000021886,ENSCHIG00000009966,ENSCHIG00000016627,ENSCHIG00000024645
GO:0000902	cell morphogenesis	biological_process	0.61998	1	5	809	109	19425	ENSCHIG00000010188,ENSCHIG00000025448,ENSCHIG00000020033,ENSCHIG00000017354,ENSCHIG00000020799
GO:0044282	small molecule catabolic process	biological_process	0.62077	1	3	809	75	19425	ENSCHIG00000004597,ENSCHIG00000026231,ENSCHIG00000012124
GO:0044712	single-organism catabolic process	biological_process	0.62077	1	3	809	75	19425	ENSCHIG00000012124,ENSCHIG00000004597,ENSCHIG00000026231
GO:0031344	regulation of cell projection organization	biological_process	0.62087	1	1	809	23	19425	ENSCHIG00000010188
GO:0005506	iron ion binding	molecular_function	0.62258	1	7	809	179	19425	ENSCHIG00000021041,ENSCHIG00000021270,ENSCHIG00000017276,ENSCHIG00000018618,ENSCHIG00000019220,ENSCHIG00000021364,ENSCHIG00000024771
GO:0043405	regulation of MAP kinase activity	biological_process	0.6234	1	1	809	24	19425	ENSCHIG00000008697
GO:0034314	Arp2/3 complex-mediated actin nucleation	biological_process	0.62405	1	1	809	28	19425	ENSCHIG00000015777
GO:0006879	cellular iron ion homeostasis	biological_process	0.62451	1	1	809	33	19425	ENSCHIG00000027016
GO:0016881	acid-amino acid ligase activity	molecular_function	0.62652	1	5	809	102	19425	ENSCHIG00000022954,ENSCHIG00000007155,ENSCHIG00000017482,ENSCHIG00000027170,ENSCHIG00000024098
GO:0010604	positive regulation of macromolecule metabolic process	biological_process	0.62803	1	7	809	172	19425	ENSCHIG00000014834,ENSCHIG00000025399,ENSCHIG00000023873,ENSCHIG00000019616,ENSCHIG00000020968,ENSCHIG00000012238,ENSCHIG00000019302
GO:0009306	protein secretion	biological_process	0.62818	1	1	809	24	19425	ENSCHIG00000019616
GO:0006898	receptor-mediated endocytosis	biological_process	0.62902	1	1	809	19	19425	ENSCHIG00000027016
GO:0048285	organelle fission	biological_process	0.62913	1	3	809	74	19425	ENSCHIG00000016358,XLOC_098245,ENSCHIG00000020968
GO:0003924	GTPase activity	molecular_function	0.62915	1	10	809	267	19425	ENSCHIG00000012221,ENSCHIG00000013977,ENSCHIG00000008651,ENSCHIG00000023029,XLOC_190223,ENSCHIG00000011844,ENSCHIG00000011241,ENSCHIG00000013320,ENSCHIG00000010087,ENSCHIG00000018739
GO:0019899	enzyme binding	molecular_function	0.63005	1	6	809	125	19425	ENSCHIG00000020799,ENSCHIG00000012095,ENSCHIG00000020641,ENSCHIG00000007336,ENSCHIG00000014709,ENSCHIG00000011011
GO:0017048	Rho GTPase binding	molecular_function	0.63217	1	1	809	18	19425	ENSCHIG00000020799
GO:0051046	regulation of secretion	biological_process	0.63223	1	2	809	48	19425	ENSCHIG00000017831,ENSCHIG00000012331
GO:0032880	regulation of protein localization	biological_process	0.63231	1	1	809	24	19425	ENSCHIG00000011991
GO:0032813	tumor necrosis factor receptor superfamily binding	molecular_function	0.63312	1	1	809	26	19425	ENSCHIG00000000168
GO:0016757	transferase activity, transferring glycosyl groups	molecular_function	0.63332	1	11	809	264	19425	ENSCHIG00000016775,ENSCHIG00000021462,ENSCHIG00000017550,ENSCHIG00000017330,ENSCHIG00000011255,ENSCHIG00000014663,ENSCHIG00000023329,ENSCHIG00000024129,ENSCHIG00000008720,ENSCHIG00000017623,ENSCHIG00000021799
GO:0000151	ubiquitin ligase complex	cellular_component	0.63494	1	2	809	50	19425	ENSCHIG00000000716,ENSCHIG00000026932
GO:0006637	acyl-CoA metabolic process	biological_process	0.6352	1	1	809	23	19425	ENSCHIG00000000162
GO:0035383	thioester metabolic process	biological_process	0.6352	1	1	809	23	19425	ENSCHIG00000000162
GO:0016814	hydrolase activity, acting on carbon-nitrogen (but not peptide) bonds, in cyclic amidines	molecular_function	0.63622	1	1	809	20	19425	ENSCHIG00000015980
GO:0003887	DNA-directed DNA polymerase activity	molecular_function	0.63685	1	1	809	20	19425	ENSCHIG00000004835
GO:0045088	regulation of innate immune response	biological_process	0.63702	1	1	809	25	19425	ENSCHIG00000019616
GO:0048015	phosphatidylinositol-mediated signaling	biological_process	0.63717	1	1	809	18	19425	ENSCHIG00000019616
GO:0000790	nuclear chromatin	cellular_component	0.63824	1	1	809	25	19425	ENSCHIG00000000171
GO:0007167	enzyme linked receptor protein signaling pathway	biological_process	0.63855	1	7	809	147	19425	ENSCHIG00000022795,ENSCHIG00000020968,ENSCHIG00000016323,ENSCHIG00000001452,ENSCHIG00000024886,ENSCHIG00000013969,ENSCHIG00000010390
GO:0030155	regulation of cell adhesion	biological_process	0.64045	1	1	809	19	19425	ENSCHIG00000011086
GO:0015932	nucleobase-containing compound transmembrane transporter activity	molecular_function	0.64079	1	1	809	23	19425	ENSCHIG00000022410
GO:0010564	regulation of cell cycle process	biological_process	0.64095	1	3	809	71	19425	ENSCHIG00000020968,ENSCHIG00000023873,ENSCHIG00000021972
GO:0015299	solute:hydrogen antiporter activity	molecular_function	0.64317	1	1	809	18	19425	ENSCHIG00000017048
GO:0043484	regulation of RNA splicing	biological_process	0.64332	1	1	809	23	19425	ENSCHIG00000023999
GO:0015630	microtubule cytoskeleton	cellular_component	0.64383	1	9	809	204	19425	ENSCHIG00000010482,ENSCHIG00000000350,ENSCHIG00000023029,ENSCHIG00000003118,ENSCHIG00000026221,ENSCHIG00000023873,XLOC_098245,ENSCHIG00000011401,ENSCHIG00000008651
GO:0006826	iron ion transport	biological_process	0.64388	1	1	809	33	19425	ENSCHIG00000027016
GO:0031589	cell-substrate adhesion	biological_process	0.64561	1	1	809	20	19425	ENSCHIG00000019001
GO:0072376	protein activation cascade	biological_process	0.64592	1	1	809	24	19425	ENSCHIG00000022942
GO:0031123	RNA 3'-end processing	biological_process	0.64624	1	1	809	26	19425	ENSCHIG00000021933
GO:0048812	neuron projection morphogenesis	biological_process	0.64727	1	2	809	44	19425	ENSCHIG00000010188,ENSCHIG00000017354
GO:0008827	cytochrome o ubiquinol oxidase activity	molecular_function	0.64802	1	1	809	25	19425	XLOC_154928
GO:0035303	regulation of dephosphorylation	biological_process	0.6481	1	2	809	48	19425	ENSCHIG00000006614,ENSCHIG00000013673
GO:0010638	positive regulation of organelle organization	biological_process	0.64913	1	2	809	54	19425	ENSCHIG00000015777,ENSCHIG00000020968
GO:0019239	deaminase activity	molecular_function	0.6495	1	1	809	22	19425	ENSCHIG00000015980
GO:0014706	striated muscle tissue development	biological_process	0.64959	1	1	809	23	19425	ENSCHIG00000012095
GO:0042440	pigment metabolic process	biological_process	0.65042	1	1	809	25	19425	ENSCHIG00000011854
GO:0016410	N-acyltransferase activity	molecular_function	0.6508	1	2	809	53	19425	ENSCHIG00000011854,ENSCHIG00000017557
GO:0009119	ribonucleoside metabolic process	biological_process	0.65107	1	11	809	244	19425	ENSCHIG00000015194,ENSCHIG00000003321,ENSCHIG00000011217,ENSCHIG00000014663,ENSCHIG00000003270,ENSCHIG00000018279,ENSCHIG00000023693,ENSCHIG00000022844,ENSCHIG00000002829,ENSCHIG00000019986,ENSCHIG00000020399
GO:0002253	activation of immune response	biological_process	0.65237	1	2	809	55	19425	ENSCHIG00000022485,ENSCHIG00000022942
GO:0016247	channel regulator activity	molecular_function	0.65372	1	1	809	25	19425	ENSCHIG00000026195
GO:0071822	protein complex subunit organization	biological_process	0.6542	1	14	809	361	19425	ENSCHIG00000023166,ENSCHIG00000022254,ENSCHIG00000015777,ENSCHIG00000025477,ENSCHIG00000022172,ENSCHIG00000017285,ENSCHIG00000017799,ENSCHIG00000003321,ENSCHIG00000023873,ENSCHIG00000016358,ENSCHIG00000025768,ENSCHIG00000023662,ENSCHIG00000017627,ENSCHIG00000015758
GO:0016788	hydrolase activity, acting on ester bonds	molecular_function	0.65437	1	24	809	551	19425	ENSCHIG00000014724,ENSCHIG00000015994,ENSCHIG00000024051,ENSCHIG00000017618,ENSCHIG00000020219,ENSCHIG00000008236,ENSCHIG00000008011,ENSCHIG00000021817,XLOC_098245,ENSCHIG00000021889,ENSCHIG00000022485,ENSCHIG00000026840,ENSCHIG00000020852,ENSCHIG00000018867,ENSCHIG00000019167,ENSCHIG00000017421,ENSCHIG00000012147,ENSCHIG00000024375,ENSCHIG00000014065,ENSCHIG00000011355,ENSCHIG00000026148,ENSCHIG…
GO:0031325	positive regulation of cellular metabolic process	biological_process	0.65488	1	7	809	177	19425	ENSCHIG00000025399,ENSCHIG00000014834,ENSCHIG00000023873,ENSCHIG00000020968,ENSCHIG00000012238,ENSCHIG00000019616,ENSCHIG00000019302
GO:0007098	centrosome cycle	biological_process	0.65498	1	1	809	20	19425	ENSCHIG00000021972
GO:0031023	microtubule organizing center organization	biological_process	0.65498	1	1	809	20	19425	ENSCHIG00000021972
GO:0051297	centrosome organization	biological_process	0.65498	1	1	809	20	19425	ENSCHIG00000021972
GO:0071897	DNA biosynthetic process	biological_process	0.65529	1	1	809	21	19425	ENSCHIG00000004835
GO:0005525	GTP binding	molecular_function	0.65887	1	14	809	383	19425	ENSCHIG00000018739,ENSCHIG00000018279,ENSCHIG00000010087,ENSCHIG00000011241,ENSCHIG00000011844,ENSCHIG00000013320,XLOC_190223,ENSCHIG00000023029,ENSCHIG00000024798,ENSCHIG00000015731,ENSCHIG00000013977,ENSCHIG00000008651,ENSCHIG00000022181,ENSCHIG00000012221
GO:0005886	plasma membrane	cellular_component	0.65929	1	49	809	1481	19425	ENSCHIG00000026842,ENSCHIG00000023387,ENSCHIG00000024883,ENSCHIG00000026195,ENSCHIG00000010009,ENSCHIG00000018483,ENSCHIG00000019467,ENSCHIG00000021260,ENSCHIG00000009635,ENSCHIG00000014693,ENSCHIG00000021480,ENSCHIG00000015267,ENSCHIG00000011185,ENSCHIG00000009059,ENSCHIG00000020021,ENSCHIG00000011199,ENSCHIG00000014717,ENSCHIG00000026221,ENSCHIG00000015603,ENSCHIG00000020793,ENSCHIG00000018272,…
GO:0008146	sulfotransferase activity	molecular_function	0.65955	1	2	809	51	19425	ENSCHIG00000009870,ENSCHIG00000008922
GO:0031667	response to nutrient levels	biological_process	0.66123	1	1	809	28	19425	ENSCHIG00000019616
GO:0015908	fatty acid transport	biological_process	0.66136	1	1	809	26	19425	ENSCHIG00000019616
GO:0008017	microtubule binding	molecular_function	0.66249	1	5	809	107	19425	ENSCHIG00000024172,ENSCHIG00000026221,ENSCHIG00000003321,ENSCHIG00000000772,ENSCHIG00000000350
GO:0030203	glycosaminoglycan metabolic process	biological_process	0.66423	1	1	809	24	19425	ENSCHIG00000023329
GO:0060537	muscle tissue development	biological_process	0.66432	1	1	809	24	19425	ENSCHIG00000012095
GO:0003697	single-stranded DNA binding	molecular_function	0.66432	1	1	809	25	19425	ENSCHIG00000009483
GO:1901363	heterocyclic compound binding	molecular_function	0.66455	1	207	809	5079	19425	ENSCHIG00000012027,ENSCHIG00000010512,ENSCHIG00000017337,ENSCHIG00000017389,ENSCHIG00000013320,ENSCHIG00000016465,ENSCHIG00000022384,ENSCHIG00000012342,ENSCHIG00000025428,ENSCHIG00000019302,ENSCHIG00000021270,ENSCHIG00000017796,ENSCHIG00000011133,ENSCHIG00000010964,ENSCHIG00000022211,ENSCHIG00000023341,ENSCHIG00000024771,ENSCHIG00000009635,ENSCHIG00000000894,ENSCHIG00000025943,ENSCHIG00000024254,…
GO:0042611	MHC protein complex	cellular_component	0.66463	1	1	809	32	19425	ENSCHIG00000019467
GO:0046916	cellular transition metal ion homeostasis	biological_process	0.6655	1	1	809	36	19425	ENSCHIG00000027016
GO:0007156	homophilic cell adhesion	biological_process	0.66574	1	4	809	87	19425	ENSCHIG00000017560,ENSCHIG00000009966,ENSCHIG00000024645,ENSCHIG00000021480
GO:0071944	cell periphery	cellular_component	0.66598	1	51	809	1529	19425	ENSCHIG00000012100,ENSCHIG00000024549,ENSCHIG00000017361,ENSCHIG00000022410,ENSCHIG00000024366,ENSCHIG00000027016,ENSCHIG00000024645,XLOC_115142,ENSCHIG00000018424,ENSCHIG00000019328,ENSCHIG00000025768,ENSCHIG00000008651,ENSCHIG00000023502,ENSCHIG00000024967,ENSCHIG00000013176,ENSCHIG00000009966,ENSCHIG00000003452,ENSCHIG00000019588,ENSCHIG00000025373,ENSCHIG00000017560,ENSCHIG00000023746,ENSCHIG…
GO:2000113	negative regulation of cellular macromolecule biosynthetic process	biological_process	0.66612	1	4	809	117	19425	ENSCHIG00000011101,ENSCHIG00000020968,ENSCHIG00000018697,ENSCHIG00000019087
GO:0034061	DNA polymerase activity	molecular_function	0.66632	1	1	809	22	19425	ENSCHIG00000004835
GO:0055072	iron ion homeostasis	biological_process	0.66677	1	1	809	35	19425	ENSCHIG00000027016
GO:0032940	secretion by cell	biological_process	0.66698	1	6	809	139	19425	ENSCHIG00000019616,ENSCHIG00000012331,ENSCHIG00000023942,ENSCHIG00000021144,ENSCHIG00000017831,ENSCHIG00000011011
GO:0015171	amino acid transmembrane transporter activity	molecular_function	0.66786	1	1	809	23	19425	ENSCHIG00000009059
GO:0005911	cell-cell junction	cellular_component	0.66807	1	2	809	64	19425	ENSCHIG00000024645,ENSCHIG00000021260
GO:0030073	insulin secretion	biological_process	0.66863	1	1	809	22	19425	ENSCHIG00000017831
GO:0015002	heme-copper terminal oxidase activity	molecular_function	0.67214	1	2	809	76	19425	ENSCHIG00000000019,XLOC_154928
GO:0004017	adenylate kinase activity	molecular_function	0.67226	1	1	809	24	19425	ENSCHIG00000011217
GO:0008373	sialyltransferase activity	molecular_function	0.67239	1	1	809	21	19425	ENSCHIG00000021799
GO:0005544	calcium-dependent phospholipid binding	molecular_function	0.67327	1	1	809	24	19425	ENSCHIG00000023942
GO:0080134	regulation of response to stress	biological_process	0.67366	1	3	809	81	19425	ENSCHIG00000010291,ENSCHIG00000019616,ENSCHIG00000011198
GO:0007517	muscle organ development	biological_process	0.67388	1	1	809	27	19425	ENSCHIG00000012095
GO:1901575	organic substance catabolic process	biological_process	0.67419	1	27	809	613	19425	ENSCHIG00000008960,ENSCHIG00000025820,ENSCHIG00000020399,ENSCHIG00000015001,ENSCHIG00000004597,ENSCHIG00000009440,ENSCHIG00000016031,ENSCHIG00000006614,ENSCHIG00000024129,ENSCHIG00000016056,ENSCHIG00000019986,ENSCHIG00000013899,ENSCHIG00000013515,ENSCHIG00000022516,ENSCHIG00000026231,ENSCHIG00000005138,ENSCHIG00000002829,ENSCHIG00000020256,ENSCHIG00000014663,ENSCHIG00000000397,ENSCHIG00000017482,…
GO:0097159	organic cyclic compound binding	molecular_function	0.67443	1	207	809	5086	19425	ENSCHIG00000026840,ENSCHIG00000017276,ENSCHIG00000011588,ENSCHIG00000023662,ENSCHIG00000018697,XLOC_154928,ENSCHIG00000013969,ENSCHIG00000024028,ENSCHIG00000012106,ENSCHIG00000013742,ENSCHIG00000025820,ENSCHIG00000011665,ENSCHIG00000019220,ENSCHIG00000013266,ENSCHIG00000021562,ENSCHIG00000010087,ENSCHIG00000021834,ENSCHIG00000014444,ENSCHIG00000026879,ENSCHIG00000017102,ENSCHIG00000012094,ENSCHIG…
GO:0071806	protein transmembrane transport	biological_process	0.67494	1	1	809	31	19425	ENSCHIG00000026838
GO:0006518	peptide metabolic process	biological_process	0.67537	1	1	809	27	19425	ENSCHIG00000024098
GO:0071310	cellular response to organic substance	biological_process	0.67575	1	11	809	276	19425	ENSCHIG00000026969,ENSCHIG00000022728,ENSCHIG00000024886,ENSCHIG00000016735,ENSCHIG00000014058,ENSCHIG00000022036,ENSCHIG00000020968,ENSCHIG00000019616,ENSCHIG00000001452,ENSCHIG00000020828,ENSCHIG00000020292
GO:0016682	oxidoreductase activity, acting on diphenols and related substances as donors, oxygen as acceptor	molecular_function	0.67625	1	1	809	27	19425	XLOC_154928
GO:0048017	inositol lipid-mediated signaling	biological_process	0.67871	1	1	809	20	19425	ENSCHIG00000019616
GO:0000904	cell morphogenesis involved in differentiation	biological_process	0.67892	1	2	809	47	19425	ENSCHIG00000010188,ENSCHIG00000017354
GO:0070887	cellular response to chemical stimulus	biological_process	0.67968	1	13	809	339	19425	ENSCHIG00000026969,ENSCHIG00000009947,ENSCHIG00000022728,ENSCHIG00000024886,ENSCHIG00000016735,ENSCHIG00000017899,ENSCHIG00000014058,ENSCHIG00000022036,ENSCHIG00000020968,ENSCHIG00000019616,ENSCHIG00000001452,ENSCHIG00000020828,ENSCHIG00000020292
GO:0007423	sensory organ development	biological_process	0.68071	1	1	809	25	19425	ENSCHIG00000017285
GO:0019001	guanyl nucleotide binding	molecular_function	0.68076	1	14	809	389	19425	ENSCHIG00000022181,ENSCHIG00000012221,ENSCHIG00000013977,ENSCHIG00000008651,ENSCHIG00000011241,ENSCHIG00000011844,ENSCHIG00000013320,ENSCHIG00000023029,XLOC_190223,ENSCHIG00000015731,ENSCHIG00000024798,ENSCHIG00000018739,ENSCHIG00000018279,ENSCHIG00000010087
GO:0032561	guanyl ribonucleotide binding	molecular_function	0.68076	1	14	809	389	19425	ENSCHIG00000023029,XLOC_190223,ENSCHIG00000015731,ENSCHIG00000024798,ENSCHIG00000011241,ENSCHIG00000011844,ENSCHIG00000013320,ENSCHIG00000018279,ENSCHIG00000010087,ENSCHIG00000018739,ENSCHIG00000012221,ENSCHIG00000022181,ENSCHIG00000013977,ENSCHIG00000008651
GO:0005923	tight junction	cellular_component	0.68145	1	1	809	30	19425	ENSCHIG00000021260
GO:0043296	apical junction complex	cellular_component	0.68145	1	1	809	30	19425	ENSCHIG00000021260
GO:0070160	occluding junction	cellular_component	0.68145	1	1	809	30	19425	ENSCHIG00000021260
GO:0006325	chromatin organization	biological_process	0.68315	1	7	809	189	19425	ENSCHIG00000006387,ENSCHIG00000002921,ENSCHIG00000020968,ENSCHIG00000000171,ENSCHIG00000010817,ENSCHIG00000021891,ENSCHIG00000011284
GO:0009991	response to extracellular stimulus	biological_process	0.68349	1	1	809	30	19425	ENSCHIG00000019616
GO:0015297	antiporter activity	molecular_function	0.68387	1	2	809	43	19425	ENSCHIG00000017048,ENSCHIG00000019612
GO:0003001	generation of a signal involved in cell-cell signaling	biological_process	0.68419	1	2	809	45	19425	ENSCHIG00000023942,ENSCHIG00000017831
GO:0023061	signal release	biological_process	0.68419	1	2	809	45	19425	ENSCHIG00000017831,ENSCHIG00000023942
GO:0010558	negative regulation of macromolecule biosynthetic process	biological_process	0.68455	1	4	809	120	19425	ENSCHIG00000011101,ENSCHIG00000020968,ENSCHIG00000018697,ENSCHIG00000019087
GO:1901137	carbohydrate derivative biosynthetic process	biological_process	0.68465	1	13	809	348	19425	ENSCHIG00000018279,ENSCHIG00000023693,ENSCHIG00000003270,ENSCHIG00000014663,ENSCHIG00000015980,ENSCHIG00000024549,ENSCHIG00000022844,ENSCHIG00000021462,ENSCHIG00000023502,ENSCHIG00000021799,ENSCHIG00000015194,ENSCHIG00000011217,ENSCHIG00000023329
GO:0002790	peptide secretion	biological_process	0.68707	1	1	809	23	19425	ENSCHIG00000017831
GO:0030072	peptide hormone secretion	biological_process	0.68707	1	1	809	23	19425	ENSCHIG00000017831
GO:0046930	pore complex	cellular_component	0.68726	1	1	809	23	19425	ENSCHIG00000008821
GO:0010033	response to organic substance	biological_process	0.68915	1	12	809	306	19425	ENSCHIG00000020292,ENSCHIG00000020828,ENSCHIG00000001452,ENSCHIG00000019616,ENSCHIG00000024883,ENSCHIG00000020968,ENSCHIG00000014058,ENSCHIG00000022036,ENSCHIG00000024886,ENSCHIG00000016735,ENSCHIG00000022728,ENSCHIG00000026969
GO:0009986	cell surface	cellular_component	0.68921	1	1	809	23	19425	ENSCHIG00000009635
GO:0045892	negative regulation of transcription, DNA-dependent	biological_process	0.68977	1	3	809	95	19425	ENSCHIG00000018697,ENSCHIG00000020968,ENSCHIG00000011101
GO:0009893	positive regulation of metabolic process	biological_process	0.69025	1	7	809	184	19425	ENSCHIG00000019302,ENSCHIG00000019616,ENSCHIG00000020968,ENSCHIG00000012238,ENSCHIG00000023873,ENSCHIG00000025399,ENSCHIG00000014834
GO:0006790	sulfur compound metabolic process	biological_process	0.69298	1	2	809	52	19425	ENSCHIG00000021041,ENSCHIG00000010679
GO:0009611	response to wounding	biological_process	0.69365	1	5	809	155	19425	ENSCHIG00000026366,ENSCHIG00000019616,ENSCHIG00000017641,ENSCHIG00000011198,ENSCHIG00000000168
GO:0007269	neurotransmitter secretion	biological_process	0.69524	1	1	809	20	19425	ENSCHIG00000023942
GO:0008543	fibroblast growth factor receptor signaling pathway	biological_process	0.69657	1	1	809	26	19425	ENSCHIG00000024886
GO:0044344	cellular response to fibroblast growth factor stimulus	biological_process	0.69657	1	1	809	26	19425	ENSCHIG00000024886
GO:0071774	response to fibroblast growth factor stimulus	biological_process	0.69657	1	1	809	26	19425	ENSCHIG00000024886
GO:0004129	cytochrome-c oxidase activity	molecular_function	0.69894	1	1	809	49	19425	ENSCHIG00000000019
GO:0016675	oxidoreductase activity, acting on a heme group of donors	molecular_function	0.69894	1	1	809	49	19425	ENSCHIG00000000019
GO:0016676	oxidoreductase activity, acting on a heme group of donors, oxygen as acceptor	molecular_function	0.69894	1	1	809	49	19425	ENSCHIG00000000019
GO:0002757	immune response-activating signal transduction	biological_process	0.69915	1	1	809	29	19425	ENSCHIG00000022485
GO:0006461	protein complex assembly	biological_process	0.69983	1	10	809	274	19425	ENSCHIG00000023166,ENSCHIG00000022254,ENSCHIG00000015777,ENSCHIG00000025477,ENSCHIG00000017799,ENSCHIG00000017285,ENSCHIG00000025768,ENSCHIG00000016358,ENSCHIG00000017627,ENSCHIG00000023662
GO:0070271	protein complex biogenesis	biological_process	0.70159	1	10	809	275	19425	ENSCHIG00000017627,ENSCHIG00000023662,ENSCHIG00000025768,ENSCHIG00000016358,ENSCHIG00000025477,ENSCHIG00000017799,ENSCHIG00000017285,ENSCHIG00000022254,ENSCHIG00000023166,ENSCHIG00000015777
GO:0004536	deoxyribonuclease activity	molecular_function	0.70176	1	1	809	31	19425	ENSCHIG00000022130
GO:0004842	ubiquitin-protein ligase activity	molecular_function	0.70274	1	4	809	87	19425	ENSCHIG00000027170,ENSCHIG00000022954,ENSCHIG00000017482,ENSCHIG00000007155
GO:0016054	organic acid catabolic process	biological_process	0.70431	1	2	809	56	19425	ENSCHIG00000004597,ENSCHIG00000026231
GO:0046395	carboxylic acid catabolic process	biological_process	0.70431	1	2	809	56	19425	ENSCHIG00000004597,ENSCHIG00000026231
GO:0050778	positive regulation of immune response	biological_process	0.70447	1	2	809	63	19425	ENSCHIG00000022942,ENSCHIG00000022485
GO:0007399	nervous system development	biological_process	0.70723	1	7	809	166	19425	ENSCHIG00000017944,ENSCHIG00000024886,ENSCHIG00000019328,ENSCHIG00000010188,ENSCHIG00000017560,ENSCHIG00000017354,ENSCHIG00000014485
GO:0007249	I-kappaB kinase/NF-kappaB cascade	biological_process	0.70726	1	1	809	29	19425	ENSCHIG00000012221
GO:0005085	guanyl-nucleotide exchange factor activity	molecular_function	0.70741	1	7	809	137	19425	ENSCHIG00000021312,ENSCHIG00000012613,ENSCHIG00000019986,ENSCHIG00000020399,ENSCHIG00000022490,ENSCHIG00000008645,ENSCHIG00000026141
GO:0016836	hydro-lyase activity	molecular_function	0.7086	1	2	809	55	19425	ENSCHIG00000024032,ENSCHIG00000010679
GO:0006886	intracellular protein transport	biological_process	0.70981	1	10	809	259	19425	ENSCHIG00000014834,ENSCHIG00000011991,ENSCHIG00000026838,ENSCHIG00000007336,ENSCHIG00000020446,ENSCHIG00000010306,ENSCHIG00000011011,ENSCHIG00000025565,ENSCHIG00000016318,ENSCHIG00000020641
GO:0051253	negative regulation of RNA metabolic process	biological_process	0.71109	1	3	809	98	19425	ENSCHIG00000018697,ENSCHIG00000020968,ENSCHIG00000011101
GO:0044455	mitochondrial membrane part	cellular_component	0.71151	1	3	809	129	19425	ENSCHIG00000000006,ENSCHIG00000000032,ENSCHIG00000000035
GO:0007017	microtubule-based process	biological_process	0.71173	1	10	809	235	19425	ENSCHIG00000017354,ENSCHIG00000000772,ENSCHIG00000021972,ENSCHIG00000016358,ENSCHIG00000011401,ENSCHIG00000003321,ENSCHIG00000023873,ENSCHIG00000014257,ENSCHIG00000023029,ENSCHIG00000003118
GO:0046879	hormone secretion	biological_process	0.71366	1	1	809	26	19425	ENSCHIG00000017831
GO:0043065	positive regulation of apoptotic process	biological_process	0.71404	1	1	809	36	19425	ENSCHIG00000012095
GO:0043068	positive regulation of programmed cell death	biological_process	0.71404	1	1	809	36	19425	ENSCHIG00000012095
GO:0031300	intrinsic to organelle membrane	cellular_component	0.71433	1	2	809	58	19425	ENSCHIG00000000035,ENSCHIG00000026838
GO:0031301	integral to organelle membrane	cellular_component	0.71433	1	2	809	58	19425	ENSCHIG00000026838,ENSCHIG00000000035
GO:0050776	regulation of immune response	biological_process	0.71459	1	3	809	94	19425	ENSCHIG00000022942,ENSCHIG00000022485,ENSCHIG00000019616
GO:0016050	vesicle organization	biological_process	0.71498	1	1	809	23	19425	ENSCHIG00000022254
GO:0045454	cell redox homeostasis	biological_process	0.7154	1	2	809	60	19425	ENSCHIG00000018632,ENSCHIG00000022629
GO:0019221	cytokine-mediated signaling pathway	biological_process	0.7181	1	3	809	92	19425	ENSCHIG00000019616,ENSCHIG00000016735,ENSCHIG00000020828
GO:0042592	homeostatic process	biological_process	0.71863	1	8	809	217	19425	ENSCHIG00000023789,ENSCHIG00000010009,ENSCHIG00000018632,ENSCHIG00000027016,ENSCHIG00000022629,ENSCHIG00000017048,ENSCHIG00000014164,ENSCHIG00000019328
GO:0010942	positive regulation of cell death	biological_process	0.71912	1	1	809	37	19425	ENSCHIG00000012095
GO:0006606	protein import into nucleus	biological_process	0.71926	1	1	809	29	19425	ENSCHIG00000020446
GO:0034504	protein localization to nucleus	biological_process	0.71926	1	1	809	29	19425	ENSCHIG00000020446
GO:0044744	protein targeting to nucleus	biological_process	0.71926	1	1	809	29	19425	ENSCHIG00000020446
GO:0051170	nuclear import	biological_process	0.71926	1	1	809	29	19425	ENSCHIG00000020446
GO:0005179	hormone activity	molecular_function	0.72012	1	3	809	112	19425	XLOC_178128,ENSCHIG00000020968,ENSCHIG00000019616
GO:0004553	hydrolase activity, hydrolyzing O-glycosyl compounds	molecular_function	0.72136	1	4	809	107	19425	ENSCHIG00000024129,XLOC_138767,ENSCHIG00000015030,ENSCHIG00000014616
GO:0019201	nucleotide kinase activity	molecular_function	0.72193	1	1	809	28	19425	ENSCHIG00000011217
GO:0019787	small conjugating protein ligase activity	molecular_function	0.72276	1	4	809	90	19425	ENSCHIG00000027170,ENSCHIG00000017482,ENSCHIG00000007155,ENSCHIG00000022954
GO:0044454	nuclear chromosome part	cellular_component	0.72334	1	2	809	60	19425	ENSCHIG00000000171,XLOC_098245
GO:0016706	oxidoreductase activity, acting on paired donors, with incorporation or reduction of molecular oxygen, 2-oxoglutarate as one donor, and incorporation of one atom each of oxygen into both donors	molecular_function	0.72471	1	1	809	23	19425	ENSCHIG00000021364
GO:0001505	regulation of neurotransmitter levels	biological_process	0.7261	1	1	809	23	19425	ENSCHIG00000023942
GO:0006497	protein lipidation	biological_process	0.7273	1	1	809	30	19425	ENSCHIG00000017557
GO:0042158	lipoprotein biosynthetic process	biological_process	0.7273	1	1	809	30	19425	ENSCHIG00000017557
GO:0043566	structure-specific DNA binding	molecular_function	0.72796	1	2	809	65	19425	ENSCHIG00000000171,ENSCHIG00000009483
GO:0051050	positive regulation of transport	biological_process	0.72805	1	1	809	31	19425	ENSCHIG00000011991
GO:0004896	cytokine receptor activity	molecular_function	0.72939	1	2	809	62	19425	ENSCHIG00000016735,ENSCHIG00000020828
GO:0051649	establishment of localization in cell	biological_process	0.72941	1	23	809	569	19425	ENSCHIG00000010830,ENSCHIG00000016318,ENSCHIG00000013965,ENSCHIG00000023942,ENSCHIG00000021144,ENSCHIG00000019616,ENSCHIG00000010306,ENSCHIG00000020446,ENSCHIG00000011991,ENSCHIG00000014834,ENSCHIG00000014709,ENSCHIG00000014164,ENSCHIG00000020641,ENSCHIG00000025565,ENSCHIG00000012331,ENSCHIG00000008651,ENSCHIG00000017831,ENSCHIG00000011011,ENSCHIG00000021029,ENSCHIG00000008821,ENSCHIG00000023789,…
GO:0006959	humoral immune response	biological_process	0.73116	1	1	809	31	19425	ENSCHIG00000022942
GO:0000228	nuclear chromosome	cellular_component	0.73159	1	2	809	61	19425	XLOC_098245,ENSCHIG00000000171
GO:0016831	carboxy-lyase activity	molecular_function	0.73219	1	1	809	28	19425	ENSCHIG00000015633
GO:0005102	receptor binding	molecular_function	0.73295	1	18	809	536	19425	ENSCHIG00000024482,ENSCHIG00000023776,ENSCHIG00000023187,ENSCHIG00000017944,ENSCHIG00000013063,ENSCHIG00000015571,ENSCHIG00000016286,ENSCHIG00000011086,ENSCHIG00000015991,ENSCHIG00000019616,ENSCHIG00000020968,XLOC_178128,ENSCHIG00000001452,ENSCHIG00000006804,ENSCHIG00000020190,ENSCHIG00000000168,ENSCHIG00000024886,ENSCHIG00000010205
GO:0009116	nucleoside metabolic process	biological_process	0.73395	1	11	809	267	19425	ENSCHIG00000011217,ENSCHIG00000015194,ENSCHIG00000003321,ENSCHIG00000022844,ENSCHIG00000002829,ENSCHIG00000019986,ENSCHIG00000020399,ENSCHIG00000003270,ENSCHIG00000014663,ENSCHIG00000018279,ENSCHIG00000023693
GO:0015491	cation:cation antiporter activity	molecular_function	0.73691	1	1	809	23	19425	ENSCHIG00000017048
GO:0055076	transition metal ion homeostasis	biological_process	0.73819	1	1	809	40	19425	ENSCHIG00000027016
GO:0035235	ionotropic glutamate receptor signaling pathway	biological_process	0.73845	1	1	809	18	19425	ENSCHIG00000026842
GO:0009141	nucleoside triphosphate metabolic process	biological_process	0.73943	1	9	809	217	19425	ENSCHIG00000023693,ENSCHIG00000003270,ENSCHIG00000020399,ENSCHIG00000019986,ENSCHIG00000002829,XLOC_154928,ENSCHIG00000003321,ENSCHIG00000015194,ENSCHIG00000011217
GO:1901657	glycosyl compound metabolic process	biological_process	0.73965	1	11	809	269	19425	ENSCHIG00000015194,ENSCHIG00000003321,ENSCHIG00000011217,ENSCHIG00000003270,ENSCHIG00000014663,ENSCHIG00000023693,ENSCHIG00000018279,ENSCHIG00000022844,ENSCHIG00000002829,ENSCHIG00000020399,ENSCHIG00000019986
GO:0071702	organic substance transport	biological_process	0.73986	1	27	809	678	19425	ENSCHIG00000011011,ENSCHIG00000017831,ENSCHIG00000020579,ENSCHIG00000025565,ENSCHIG00000012331,ENSCHIG00000020641,ENSCHIG00000024880,ENSCHIG00000027016,ENSCHIG00000026838,ENSCHIG00000023070,ENSCHIG00000007336,ENSCHIG00000017687,ENSCHIG00000010741,ENSCHIG00000022410,ENSCHIG00000012416,ENSCHIG00000009368,ENSCHIG00000017131,ENSCHIG00000019849,ENSCHIG00000009059,ENSCHIG00000016318,ENSCHIG00000024341,…
GO:0001817	regulation of cytokine production	biological_process	0.74001	1	1	809	34	19425	ENSCHIG00000019616
GO:0046907	intracellular transport	biological_process	0.74055	1	17	809	439	19425	ENSCHIG00000021029,ENSCHIG00000011011,ENSCHIG00000025565,ENSCHIG00000020641,ENSCHIG00000014164,ENSCHIG00000007336,ENSCHIG00000026838,ENSCHIG00000023789,ENSCHIG00000008821,ENSCHIG00000013965,ENSCHIG00000016318,ENSCHIG00000010830,ENSCHIG00000014709,ENSCHIG00000011991,ENSCHIG00000014834,ENSCHIG00000010306,ENSCHIG00000020446
GO:0043085	positive regulation of catalytic activity	biological_process	0.74067	1	9	809	202	19425	ENSCHIG00000003321,ENSCHIG00000023873,ENSCHIG00000012238,ENSCHIG00000014834,ENSCHIG00000019986,ENSCHIG00000019302,ENSCHIG00000020968,ENSCHIG00000002829,ENSCHIG00000019616
GO:0006022	aminoglycan metabolic process	biological_process	0.74099	1	1	809	30	19425	ENSCHIG00000023329
GO:0000041	transition metal ion transport	biological_process	0.7413	1	1	809	42	19425	ENSCHIG00000027016
GO:0006261	DNA-dependent DNA replication	biological_process	0.74157	1	1	809	29	19425	XLOC_115142
GO:0048858	cell projection morphogenesis	biological_process	0.74279	1	3	809	78	19425	ENSCHIG00000017354,ENSCHIG00000020033,ENSCHIG00000010188
GO:0004175	endopeptidase activity	molecular_function	0.74497	1	16	809	417	19425	ENSCHIG00000018817,ENSCHIG00000016293,ENSCHIG00000023400,ENSCHIG00000011198,ENSCHIG00000027074,ENSCHIG00000008347,ENSCHIG00000010763,ENSCHIG00000021048,ENSCHIG00000022942,XLOC_115142,ENSCHIG00000016863,ENSCHIG00000011010,ENSCHIG00000016667,ENSCHIG00000018319,ENSCHIG00000011689,ENSCHIG00000017343
GO:0031329	regulation of cellular catabolic process	biological_process	0.74526	1	8	809	176	19425	ENSCHIG00000003321,ENSCHIG00000006212,ENSCHIG00000006614,ENSCHIG00000025399,ENSCHIG00000019616,ENSCHIG00000002829,ENSCHIG00000020399,ENSCHIG00000019986
GO:0040008	regulation of growth	biological_process	0.74614	1	1	809	34	19425	ENSCHIG00000020968
GO:0000977	RNA polymerase II regulatory region sequence-specific DNA binding	molecular_function	0.7474	1	1	809	29	19425	ENSCHIG00000000894
GO:0001012	RNA polymerase II regulatory region DNA binding	molecular_function	0.7474	1	1	809	29	19425	ENSCHIG00000000894
GO:0031224	intrinsic to membrane	cellular_component	0.74753	1	225	809	5662	19425	ENSCHIG00000014385,ENSCHIG00000000032,ENSCHIG00000017082,ENSCHIG00000012416,ENSCHIG00000008022,ENSCHIG00000015921,ENSCHIG00000016472,ENSCHIG00000022795,ENSCHIG00000008988,ENSCHIG00000024239,ENSCHIG00000012354,ENSCHIG00000010508,ENSCHIG00000018867,ENSCHIG00000000006,ENSCHIG00000023819,ENSCHIG00000003452,ENSCHIG00000012464,ENSCHIG00000000035,ENSCHIG00000024967,ENSCHIG00000011689,ENSCHIG00000010084,…
GO:0007605	sensory perception of sound	biological_process	0.74767	1	1	809	25	19425	ENSCHIG00000021889
GO:0050954	sensory perception of mechanical stimulus	biological_process	0.74767	1	1	809	25	19425	ENSCHIG00000021889
GO:0030120	vesicle coat	cellular_component	0.74875	1	1	809	28	19425	ENSCHIG00000010306
GO:1901606	alpha-amino acid catabolic process	biological_process	0.75069	1	1	809	32	19425	ENSCHIG00000026231
GO:0008375	acetylglucosaminyltransferase activity	molecular_function	0.75147	1	1	809	35	19425	ENSCHIG00000008720
GO:0016337	cell-cell adhesion	biological_process	0.75206	1	4	809	100	19425	ENSCHIG00000021480,ENSCHIG00000024645,ENSCHIG00000017560,ENSCHIG00000009966
GO:0019637	organophosphate metabolic process	biological_process	0.75246	1	23	809	553	19425	ENSCHIG00000002829,ENSCHIG00000022865,ENSCHIG00000019986,ENSCHIG00000000397,ENSCHIG00000014663,ENSCHIG00000020256,ENSCHIG00000015194,ENSCHIG00000003321,ENSCHIG00000022844,ENSCHIG00000024549,ENSCHIG00000025820,ENSCHIG00000020399,ENSCHIG00000015980,ENSCHIG00000003270,ENSCHIG00000023693,ENSCHIG00000018279,ENSCHIG00000011217,ENSCHIG00000011588,ENSCHIG00000018578,ENSCHIG00000026840,ENSCHIG00000015872,…
GO:0045010	actin nucleation	biological_process	0.75258	1	1	809	35	19425	ENSCHIG00000015777
GO:0007411	axon guidance	biological_process	0.75321	1	1	809	25	19425	ENSCHIG00000017354
GO:0000975	regulatory region DNA binding	molecular_function	0.7536	1	2	809	59	19425	ENSCHIG00000000894,ENSCHIG00000023662
GO:0001067	regulatory region nucleic acid binding	molecular_function	0.7536	1	2	809	59	19425	ENSCHIG00000000894,ENSCHIG00000023662
GO:0044212	transcription regulatory region DNA binding	molecular_function	0.7536	1	2	809	59	19425	ENSCHIG00000000894,ENSCHIG00000023662
GO:0030674	protein binding, bridging	molecular_function	0.75458	1	1	809	30	19425	ENSCHIG00000026062
GO:0030111	regulation of Wnt receptor signaling pathway	biological_process	0.75473	1	1	809	31	19425	ENSCHIG00000000292
GO:0008227	G-protein coupled amine receptor activity	molecular_function	0.75499	1	1	809	41	19425	ENSCHIG00000003452
GO:0000776	kinetochore	cellular_component	0.75687	1	1	809	33	19425	XLOC_098245
GO:0030838	positive regulation of actin filament polymerization	biological_process	0.75687	1	1	809	36	19425	ENSCHIG00000015777
GO:0032273	positive regulation of protein polymerization	biological_process	0.75687	1	1	809	36	19425	ENSCHIG00000015777
GO:0004386	helicase activity	molecular_function	0.75693	1	3	809	84	19425	ENSCHIG00000010585,ENSCHIG00000022153,ENSCHIG00000000248
GO:0031327	negative regulation of cellular biosynthetic process	biological_process	0.75779	1	4	809	131	19425	ENSCHIG00000018697,ENSCHIG00000019087,ENSCHIG00000020968,ENSCHIG00000011101
GO:0018193	peptidyl-amino acid modification	biological_process	0.75903	1	9	809	224	19425	ENSCHIG00000013969,ENSCHIG00000010390,ENSCHIG00000021480,ENSCHIG00000017651,ENSCHIG00000022795,ENSCHIG00000021364,ENSCHIG00000027054,ENSCHIG00000020968,ENSCHIG00000016323
GO:0000122	negative regulation of transcription from RNA polymerase II promoter	biological_process	0.75921	1	1	809	42	19425	ENSCHIG00000020968
GO:0004970	ionotropic glutamate receptor activity	molecular_function	0.75944	1	1	809	20	19425	ENSCHIG00000026842
GO:0008066	glutamate receptor activity	molecular_function	0.75944	1	1	809	20	19425	ENSCHIG00000026842
GO:0001816	cytokine production	biological_process	0.75982	1	1	809	37	19425	ENSCHIG00000019616
GO:0032990	cell part morphogenesis	biological_process	0.76009	1	3	809	80	19425	ENSCHIG00000017354,ENSCHIG00000020033,ENSCHIG00000010188
GO:0043623	cellular protein complex assembly	biological_process	0.76149	1	6	809	178	19425	ENSCHIG00000017627,ENSCHIG00000017799,ENSCHIG00000022254,ENSCHIG00000023166,ENSCHIG00000025768,ENSCHIG00000015777
GO:0060249	anatomical structure homeostasis	biological_process	0.76187	1	1	809	33	19425	ENSCHIG00000010009
GO:0005543	phospholipid binding	molecular_function	0.76194	1	5	809	120	19425	ENSCHIG00000017285,XLOC_178128,ENSCHIG00000025768,ENSCHIG00000023942,ENSCHIG00000022254
GO:0006633	fatty acid biosynthetic process	biological_process	0.7625	1	1	809	30	19425	ENSCHIG00000018012
GO:0015031	protein transport	biological_process	0.76282	1	14	809	381	19425	ENSCHIG00000020641,ENSCHIG00000016318,ENSCHIG00000025565,ENSCHIG00000011011,ENSCHIG00000009368,ENSCHIG00000020446,ENSCHIG00000010306,ENSCHIG00000019616,ENSCHIG00000007336,ENSCHIG00000023070,ENSCHIG00000026838,ENSCHIG00000027016,ENSCHIG00000014834,ENSCHIG00000011991
GO:0097485	neuron projection guidance	biological_process	0.76336	1	1	809	26	19425	ENSCHIG00000017354
GO:0008234	cysteine-type peptidase activity	molecular_function	0.76609	1	4	809	116	19425	XLOC_178128,ENSCHIG00000020875,ENSCHIG00000008347,ENSCHIG00000023400
GO:0009890	negative regulation of biosynthetic process	biological_process	0.76622	1	4	809	133	19425	ENSCHIG00000020968,ENSCHIG00000011101,ENSCHIG00000019087,ENSCHIG00000018697
[truncated: 405 more rows]
