# Supplementary material for: Transcriptome analysis of mRNA and miRNA in the development of LeiZhou goat muscles
Source: Sci Rep. 2024 Apr 29;14:9858. doi: 10.1038/s41598-024-60521-9 (PMC11058254; doi:10.1038/s41598-024-60521-9)
Supplement: Supplementary file 7 — Supplementary Information 7. [file 41598_2024_60521_MOESM7_ESM.xls]

##Databases: KEGG PATHWAY
##Statistical test method: hypergeometric test / Fisher's exact test
##FDR correction method: Benjamini and Hochberg
#Term	Database	ID	Input number	Background number	P-Value	Corrected P-Value	Input	Hyperlink
Ribosome	KEGG PATHWAY	chx03010	61	289	1.70E-14	4.03E-12	ENSCHIG00000014444|ENSCHIG00000005972|ENSCHIG00000021732|ENSCHIG00000025646|ENSCHIG00000018150|ENSCHIG00000012421|ENSCHIG00000025239|ENSCHIG00000019536|ENSCHIG00000023211|ENSCHIG00000021757|ENSCHIG00000025233|ENSCHIG00000025056|ENSCHIG00000009985|ENSCHIG00000016445|ENSCHIG00000020368|ENSCHIG00000013243|ENSCHIG00000017184|ENSCHIG00000010409|ENSCHIG00000019558|ENSCHIG00000012469|ENSCHIG00000025454|…	http://www.genome.jp/kegg-bin/show_pathway?chx03010/chx:102190901%09red/chx:100861065%09red/chx:102184509%09red/chx:102185876%09red/chx:102174474%09red/chx:102184465%09red/chx:102185103%09red/chx:102172658%09red/chx:100860777%09red/chx:102171031%09red/chx:102186381%09red/chx:102170453%09red/chx:102189233%09red/chx:102189887%09red/chx:102171363%09red/chx:102189602%09red/chx:102175871%09red/chx:102…
Biosynthesis of amino acids	KEGG PATHWAY	chx01230	19	76	2.19E-06	0.000259204	ENSCHIG00000017801|ENSCHIG00000027095|ENSCHIG00000014612|ENSCHIG00000016266|ENSCHIG00000000397|ENSCHIG00000025820|ENSCHIG00000005138|ENSCHIG00000008960|ENSCHIG00000009440|ENSCHIG00000010679|ENSCHIG00000022516|XLOC_098245|ENSCHIG00000023475|ENSCHIG00000026809|ENSCHIG00000013515|ENSCHIG00000025125|ENSCHIG00000018423|ENSCHIG00000009981|ENSCHIG00000016031	http://www.genome.jp/kegg-bin/show_pathway?chx01230/chx:100860872%09red/chx:102186149%09red/chx:102184667%09red/chx:102187810%09red/chx:102178128%09red/chx:100860879%09red/chx:102186091%09red/chx:102168803%09red/chx:102191174%09red/chx:102190784%09red/chx:102185725%09red/chx:102173681%09red/chx:102173979%09red/chx:102168433%09red/chx:102169807%09red/chx:102187622%09red/chx:102174196%09red
Glycolysis / Gluconeogenesis	KEGG PATHWAY	chx00010	15	62	3.48E-05	0.002750383	ENSCHIG00000000397|ENSCHIG00000025820|ENSCHIG00000016031|ENSCHIG00000009440|ENSCHIG00000005138|ENSCHIG00000022516|ENSCHIG00000015168|ENSCHIG00000015001|ENSCHIG00000013515|ENSCHIG00000018372|ENSCHIG00000003073|ENSCHIG00000000162|ENSCHIG00000009981|ENSCHIG00000008960|ENSCHIG00000018654	http://www.genome.jp/kegg-bin/show_pathway?chx00010/chx:100860872%09red/chx:100860870%09red/chx:102187810%09red/chx:102187916%09red/chx:102177347%09red/chx:102189835%09red/chx:102186091%09red/chx:102168710%09red/chx:102185725%09red/chx:102168433%09red/chx:102169807%09red/chx:102183563%09red/chx:102187622%09red
Carbon metabolism	KEGG PATHWAY	chx01200	16	109	0.002647535	0.136470538	ENSCHIG00000027095|ENSCHIG00000023475|ENSCHIG00000014612|ENSCHIG00000000397|ENSCHIG00000025820|ENSCHIG00000008988|ENSCHIG00000008960|ENSCHIG00000009440|ENSCHIG00000005138|ENSCHIG00000022516|ENSCHIG00000013515|ENSCHIG00000000162|ENSCHIG00000018423|ENSCHIG00000009981|ENSCHIG00000006876|ENSCHIG00000016031	http://www.genome.jp/kegg-bin/show_pathway?chx01200/chx:100860872%09red/chx:102169807%09red/chx:102183291%09red/chx:102187810%09red/chx:102178128%09red/chx:102168710%09red/chx:102185725%09red/chx:102186091%09red/chx:102168803%09red/chx:102190784%09red/chx:102173681%09red/chx:102168433%09red/chx:102189176%09red/chx:102187622%09red
Calcium signaling pathway	KEGG PATHWAY	chx04020	22	177	0.00320659	0.136470538	ENSCHIG00000011296|ENSCHIG00000003452|ENSCHIG00000013969|ENSCHIG00000024549|ENSCHIG00000025051|ENSCHIG00000021783|ENSCHIG00000011588|ENSCHIG00000024094|ENSCHIG00000013266|ENSCHIG00000023502|ENSCHIG00000015267|ENSCHIG00000012238|ENSCHIG00000017086|ENSCHIG00000004688|ENSCHIG00000021423|ENSCHIG00000017389|ENSCHIG00000024883|ENSCHIG00000014164|ENSCHIG00000024254|ENSCHIG00000025391|ENSCHIG00000012144|…	http://www.genome.jp/kegg-bin/show_pathway?chx04020/chx:102185490%09red/chx:102182147%09red/chx:102187815%09red/chx:102173448%09red/chx:100861351%09red/chx:102185084%09red/chx:102179229%09red/chx:102180244%09red/chx:102171922%09red/chx:102175235%09red/chx:102183305%09red/chx:102169456%09red/chx:102180724%09red/chx:102191052%09red/chx:102188104%09red/chx:102169697%09red/chx:102179134%09red/chx:102…
Malaria	KEGG PATHWAY	chx05144	10	53	0.00345495	0.136470538	ENSCHIG00000017641|ENSCHIG00000017796|ENSCHIG00000021886|ENSCHIG00000019220|ENSCHIG00000024771|ENSCHIG00000000168|ENSCHIG00000023338|ENSCHIG00000016627|ENSCHIG00000015152|ENSCHIG00000024184	http://www.genome.jp/kegg-bin/show_pathway?chx05144/chx:102174895%09red/chx:102172335%09red/chx:102175876%09red/chx:100860971%09red/chx:102176710%09red/chx:102175045%09red/chx:102179675%09red/chx:102168959%09red
Fructose and mannose metabolism	KEGG PATHWAY	chx00051	7	31	0.005960176	0.195686572	ENSCHIG00000021658|ENSCHIG00000000397|ENSCHIG00000016031|ENSCHIG00000025820|ENSCHIG00000009981|ENSCHIG00000013515|ENSCHIG00000012061	http://www.genome.jp/kegg-bin/show_pathway?chx00051/chx:102187810%09red/chx:102188203%09red/chx:102186091%09red/chx:102187190%09red/chx:102168433%09red/chx:102187622%09red
ECM-receptor interaction	KEGG PATHWAY	chx04512	13	89	0.006605454	0.195686572	ENSCHIG00000021319|ENSCHIG00000017641|ENSCHIG00000011086|ENSCHIG00000021120|ENSCHIG00000012424|ENSCHIG00000027137|ENSCHIG00000025647|ENSCHIG00000025629|ENSCHIG00000000415|ENSCHIG00000016627|ENSCHIG00000025745|ENSCHIG00000015152|ENSCHIG00000009616	http://www.genome.jp/kegg-bin/show_pathway?chx04512/chx:102184914%09red/chx:102187050%09red/chx:100860743%09red/chx:100860828%09red/chx:102190083%09red/chx:100860940%09red/chx:102170840%09red/chx:102170256%09red/chx:102169839%09red/chx:102176947%09red/chx:102179675%09red/chx:100860971%09red
2-Oxocarboxylic acid metabolism	KEGG PATHWAY	chx01210	5	17	0.007827098	0.206113568	XLOC_098245|ENSCHIG00000027095|ENSCHIG00000014612|ENSCHIG00000016266|ENSCHIG00000025125	http://www.genome.jp/kegg-bin/show_pathway?chx01210/chx:102173681%09red/chx:102186149%09red/chx:102173979%09red/chx:102168803%09red/chx:102174196%09red
Oxytocin signaling pathway	KEGG PATHWAY	chx04921	18	155	0.013091848	0.242966485	ENSCHIG00000011296|ENSCHIG00000011588|ENSCHIG00000004688|ENSCHIG00000023341|ENSCHIG00000016999|ENSCHIG00000021307|ENSCHIG00000006042|ENSCHIG00000017086|ENSCHIG00000015779|ENSCHIG00000021423|ENSCHIG00000023502|ENSCHIG00000012238|ENSCHIG00000024549|ENSCHIG00000025051|ENSCHIG00000010300|ENSCHIG00000023789|ENSCHIG00000024028|ENSCHIG00000014164	http://www.genome.jp/kegg-bin/show_pathway?chx04921/chx:102182147%09red/chx:102174425%09red/chx:102188104%09red/chx:102185084%09red/chx:102179229%09red/chx:102172164%09red/chx:102179898%09red/chx:102171922%09red/chx:102182602%09red/chx:102181161%09red/chx:102180724%09red/chx:102180727%09red/chx:102191052%09red/chx:102179343%09red/chx:102168299%09red/chx:102169697%09red/chx:100861301%09red
Circadian entrainment	KEGG PATHWAY	chx04713	13	98	0.013104877	0.242966485	ENSCHIG00000011296|ENSCHIG00000011588|ENSCHIG00000025391|ENSCHIG00000013266|ENSCHIG00000021423|ENSCHIG00000022335|ENSCHIG00000023502|ENSCHIG00000012238|ENSCHIG00000026842|ENSCHIG00000024549|ENSCHIG00000025051|ENSCHIG00000023789|ENSCHIG00000014164	http://www.genome.jp/kegg-bin/show_pathway?chx04713/chx:102185490%09red/chx:102188104%09red/chx:102185084%09red/chx:102178645%09red/chx:102179229%09red/chx:102172164%09red/chx:102169266%09red/chx:102171922%09red/chx:102180724%09red/chx:102191052%09red/chx:102169697%09red
African trypanosomiasis	KEGG PATHWAY	chx05143	7	37	0.013353043	0.242966485	ENSCHIG00000026366|ENSCHIG00000017796|ENSCHIG00000021886|ENSCHIG00000019220|ENSCHIG00000024771|ENSCHIG00000023338|ENSCHIG00000024184	http://www.genome.jp/kegg-bin/show_pathway?chx05143/chx:102174895%09red/chx:102175876%09red/chx:102176710%09red/chx:102175045%09red/chx:102187771%09red/chx:102168959%09red
Insulin signaling pathway	KEGG PATHWAY	chx04910	17	145	0.014418894	0.242966485	ENSCHIG00000011296|ENSCHIG00000021783|ENSCHIG00000008771|ENSCHIG00000010964|ENSCHIG00000023341|ENSCHIG00000015523|ENSCHIG00000006614|ENSCHIG00000011255|ENSCHIG00000019087|ENSCHIG00000017550|ENSCHIG00000015779|ENSCHIG00000021423|ENSCHIG00000010409|ENSCHIG00000015267|ENSCHIG00000001452|ENSCHIG00000015991|ENSCHIG00000024028	http://www.genome.jp/kegg-bin/show_pathway?chx04910/chx:102183003%09red/chx:102179343%09red/chx:100861288%09red/chx:102186420%09red/chx:102176299%09red/chx:102172164%09red/chx:100861234%09red/chx:102188970%09red/chx:102175235%09red/chx:102190697%09red/chx:102183659%09red/chx:102180727%09red/chx:102184858%09red/chx:102183305%09red/chx:102169697%09red/chx:100861301%09red/chx:102184058%09red
Focal adhesion	KEGG PATHWAY	chx04510	22	208	0.016573307	0.242966485	ENSCHIG00000010063|ENSCHIG00000000415|ENSCHIG00000011086|ENSCHIG00000017641|ENSCHIG00000012424|ENSCHIG00000025647|ENSCHIG00000025629|ENSCHIG00000013756|ENSCHIG00000025745|ENSCHIG00000015152|ENSCHIG00000024911|ENSCHIG00000017086|ENSCHIG00000016398|ENSCHIG00000015779|ENSCHIG00000023776|ENSCHIG00000016627|ENSCHIG00000013977|ENSCHIG00000009616|ENSCHIG00000021319|ENSCHIG00000021120|ENSCHIG00000010009|…	http://www.genome.jp/kegg-bin/show_pathway?chx04510/chx:102182147%09red/chx:102184914%09red/chx:102187050%09red/chx:102188638%09red/chx:102185645%09red/chx:100860828%09red/chx:102172326%09red/chx:100860743%09red/chx:102177024%09red/chx:102190083%09red/chx:100860940%09red/chx:102179075%09red/chx:102170840%09red/chx:102170256%09red/chx:102169839%09red/chx:102189719%09red/chx:102176947%09red/chx:102…
Adrenergic signaling in cardiomyocytes	KEGG PATHWAY	chx04261	17	148	0.01701774	0.242966485	ENSCHIG00000011296|ENSCHIG00000011588|ENSCHIG00000020204|ENSCHIG00000024254|ENSCHIG00000015779|ENSCHIG00000021423|ENSCHIG00000026195|ENSCHIG00000023502|ENSCHIG00000015146|ENSCHIG00000015851|ENSCHIG00000017389|ENSCHIG00000013673|ENSCHIG00000011009|ENSCHIG00000024549|ENSCHIG00000025051|ENSCHIG00000008011|ENSCHIG00000016999	http://www.genome.jp/kegg-bin/show_pathway?chx04261/chx:102179435%09red/chx:102187815%09red/chx:102179343%09red/chx:102188104%09red/chx:102189044%09red/chx:102169508%09red/chx:102172164%09red/chx:102185084%09red/chx:102180724%09red/chx:102171922%09red/chx:102168763%09red/chx:102181161%09red/chx:102176565%09red/chx:102176303%09red/chx:102182329%09red/chx:102169697%09red/chx:102174093%09red
Arginine and proline metabolism	KEGG PATHWAY	chx00330	9	59	0.017365259	0.242966485	ENSCHIG00000017801|ENSCHIG00000018410|ENSCHIG00000016266|ENSCHIG00000013266|ENSCHIG00000024098|ENSCHIG00000025391|ENSCHIG00000026809|ENSCHIG00000018578|ENSCHIG00000021364	http://www.genome.jp/kegg-bin/show_pathway?chx00330/chx:102185490%09red/chx:102186234%09red/chx:100860879%09red/chx:102182385%09red/chx:102191174%09red/chx:102173994%09red/chx:102173979%09red/chx:102171870%09red
AMPK signaling pathway	KEGG PATHWAY	chx04152	15	125	0.017427976	0.242966485	ENSCHIG00000015523|ENSCHIG00000019616|ENSCHIG00000000397|ENSCHIG00000025820|ENSCHIG00000017550|ENSCHIG00000019087|ENSCHIG00000015779|ENSCHIG00000018012|ENSCHIG00000001452|ENSCHIG00000015991|ENSCHIG00000023341|ENSCHIG00000009981|ENSCHIG00000008011|ENSCHIG00000024028|ENSCHIG00000015673	http://www.genome.jp/kegg-bin/show_pathway?chx04152/chx:102183003%09red/chx:102175106%09red/chx:102179343%09red/chx:100861288%09red/chx:102187810%09red/chx:102189044%09red/chx:102188970%09red/chx:100861234%09red/chx:102186091%09red/chx:100860794%09red/chx:100861151%09red/chx:102180727%09red/chx:102184858%09red/chx:100861301%09red
Galactose metabolism	KEGG PATHWAY	chx00052	6	32	0.022104835	0.291046988	ENSCHIG00000012061|ENSCHIG00000000397|ENSCHIG00000015168|ENSCHIG00000025820|ENSCHIG00000009981|ENSCHIG00000018654	http://www.genome.jp/kegg-bin/show_pathway?chx00052/chx:102183563%09red/chx:102187190%09red/chx:102186091%09red/chx:102187810%09red/chx:102177347%09red
Cell adhesion molecules (CAMs)	KEGG PATHWAY	chx04514	17	155	0.024482521	0.305387236	ENSCHIG00000022485|ENSCHIG00000021886|ENSCHIG00000016827|ENSCHIG00000019630|ENSCHIG00000015921|ENSCHIG00000021260|ENSCHIG00000019984|ENSCHIG00000010560|ENSCHIG00000012147|ENSCHIG00000000168|ENSCHIG00000026694|ENSCHIG00000019467|ENSCHIG00000027041|ENSCHIG00000013329|ENSCHIG00000010188|ENSCHIG00000016778|ENSCHIG00000010160	http://www.genome.jp/kegg-bin/show_pathway?chx04514/chx:102184105%09red/chx:102176934%09red/chx:102189710%09red/chx:102179253%09red/chx:102186191%09red/chx:102174308%09red/chx:102173248%09red/chx:102172335%09red/chx:102176614%09red/chx:102189639%09red/chx:102173490%09red/chx:102185683%09red/chx:102174895%09red/chx:102177694%09red/chx:102191321%09red/chx:102175058%09red
Ovarian steroidogenesis	KEGG PATHWAY	chx04913	9	65	0.02859125	0.324481586	ENSCHIG00000015607|ENSCHIG00000012276|ENSCHIG00000017096|ENSCHIG00000011588|ENSCHIG00000021985|ENSCHIG00000005111|ENSCHIG00000025612|ENSCHIG00000023502|ENSCHIG00000024549	http://www.genome.jp/kegg-bin/show_pathway?chx04913/chx:102187504%09red/chx:102188104%09red/chx:102187932%09red/chx:102176340%09red/chx:102171922%09red/chx:102180724%09red/chx:102187204%09red
Tight junction	KEGG PATHWAY	chx04530	15	134	0.028751533	0.324481586	ENSCHIG00000008714|ENSCHIG00000010964|ENSCHIG00000021260|ENSCHIG00000016398|ENSCHIG00000020512|ENSCHIG00000026733|ENSCHIG00000010063|ENSCHIG00000013756|ENSCHIG00000011344|ENSCHIG00000009070|ENSCHIG00000013977|ENSCHIG00000008011|ENSCHIG00000024911|ENSCHIG00000021834|ENSCHIG00000010160	http://www.genome.jp/kegg-bin/show_pathway?chx04530/chx:102186191%09red/chx:102188638%09red/chx:102172326%09red/chx:102189044%09red/chx:102177024%09red/chx:102181155%09red/chx:102179075%09red/chx:102186420%09red/chx:102180624%09red/chx:100861163%09red/chx:102189710%09red
Bladder cancer	KEGG PATHWAY	chx05219	6	35	0.031065357	0.334658614	ENSCHIG00000017641|ENSCHIG00000002285|ENSCHIG00000006042|ENSCHIG00000016293|ENSCHIG00000016627|ENSCHIG00000013686	http://www.genome.jp/kegg-bin/show_pathway?chx05219/chx:102184364%09red/chx:100860971%09red/chx:102176318%09red/chx:102171262%09red/chx:102179898%09red
Glycine, serine and threonine metabolism	KEGG PATHWAY	chx00260	7	46	0.034185957	0.352263991	ENSCHIG00000023475|ENSCHIG00000005138|ENSCHIG00000026231|ENSCHIG00000011854|ENSCHIG00000015001|ENSCHIG00000018423|ENSCHIG00000010679	http://www.genome.jp/kegg-bin/show_pathway?chx00260/chx:102169807%09red/chx:102187916%09red/chx:102175385%09red/chx:102184667%09red/chx:102178128%09red/chx:102190784%09red/chx:102180627%09red
Amoebiasis	KEGG PATHWAY	chx05146	13	116	0.039526426	0.390323457	ENSCHIG00000010063|ENSCHIG00000021319|ENSCHIG00000011086|ENSCHIG00000021120|ENSCHIG00000012424|ENSCHIG00000015779|ENSCHIG00000025647|ENSCHIG00000025629|ENSCHIG00000000415|ENSCHIG00000025745|ENSCHIG00000024549|ENSCHIG00000009616|ENSCHIG00000013756	http://www.genome.jp/kegg-bin/show_pathway?chx05146/chx:102187050%09red/chx:100860743%09red/chx:102179343%09red/chx:100860828%09red/chx:102172326%09red/chx:102179075%09red/chx:102190083%09red/chx:100860940%09red/chx:102170840%09red/chx:102170256%09red/chx:102180724%09red/chx:102176947%09red/chx:102184914%09red
Drug metabolism - other enzymes	KEGG PATHWAY	chx00983	6	38	0.042112001	0.399221773	ENSCHIG00000021089|ENSCHIG00000017276|ENSCHIG00000022844|ENSCHIG00000023693|ENSCHIG00000014663|ENSCHIG00000015194	http://www.genome.jp/kegg-bin/show_pathway?chx00983/chx:102174717%09red/chx:102191568%09red/chx:100861280%09red/chx:102168465%09red/chx:102178400%09red/chx:102188887%09red
Salivary secretion	KEGG PATHWAY	chx04970	10	83	0.045624482	0.407764438	ENSCHIG00000011296|ENSCHIG00000011588|ENSCHIG00000025391|ENSCHIG00000024254|ENSCHIG00000013266|ENSCHIG00000023502|ENSCHIG00000021423|ENSCHIG00000017389|ENSCHIG00000024549|ENSCHIG00000023789	http://www.genome.jp/kegg-bin/show_pathway?chx04970/chx:102185490%09red/chx:102187815%09red/chx:102188104%09red/chx:102172164%09red/chx:102171922%09red/chx:102180724%09red/chx:102191052%09red/chx:102169697%09red/chx:102174093%09red
Pentose phosphate pathway	KEGG PATHWAY	chx00030	5	29	0.046454177	0.407764438	ENSCHIG00000009981|ENSCHIG00000013515|ENSCHIG00000000397|ENSCHIG00000025820|ENSCHIG00000018654	http://www.genome.jp/kegg-bin/show_pathway?chx00030/chx:102183563%09red/chx:102186091%09red/chx:102187810%09red/chx:102187622%09red
PI3K-Akt signaling pathway	KEGG PATHWAY	chx04151	31	356	0.048955522	0.414373528	ENSCHIG00000003452-|ENSCHIG00000017316|ENSCHIG00000020828|ENSCHIG00000010409|ENSCHIG00000000415|ENSCHIG00000013686|ENSCHIG00000011086|ENSCHIG00000017641|ENSCHIG00000017807|ENSCHIG00000017550|ENSCHIG00000012424|ENSCHIG00000025647|ENSCHIG00000015398|ENSCHIG00000025629|ENSCHIG00000025745|ENSCHIG00000015152|ENSCHIG00000022211|ENSCHIG00000006042|ENSCHIG00000015779|ENSCHIG00000023776|ENSCHIG00000016627…	http://www.genome.jp/kegg-bin/show_pathway?chx04151/chx:100861006%09red/chx:102186820%09red/chx:100860828%09red/chx:102184858%09red/chx:100860940%09red/chx:102179898%09red/chx:102171226%09red/chx:102184914%09red/chx:102187050%09red/chx:102179343%09red/chx:102171262%09red/chx:102188970%09red/chx:102169456%09red/chx:100861234%09red/chx:102174371%09red/chx:100860971%09red/chx:102170840%09red/chx:102…
Estrogen signaling pathway	KEGG PATHWAY	chx04915	11	98	0.054735017	0.447317212	ENSCHIG00000011296|ENSCHIG00000011588|ENSCHIG00000017807|ENSCHIG00000015779|ENSCHIG00000025411|ENSCHIG00000016293|ENSCHIG00000021423|ENSCHIG00000023502|ENSCHIG00000024967|ENSCHIG00000024549|ENSCHIG00000014058	http://www.genome.jp/kegg-bin/show_pathway?chx04915/chx:102184364%09red/chx:100861006%09red/chx:102179343%09red/chx:102188104%09red/chx:102172164%09red/chx:102171922%09red/chx:102189484%09red/chx:102186689%09red/chx:102180724%09red/chx:100860849%09red/chx:102169697%09red
GnRH signaling pathway	KEGG PATHWAY	chx04912	10	88	0.06116413	0.470606308	ENSCHIG00000011296|ENSCHIG00000011588|ENSCHIG00000016293|ENSCHIG00000021423|ENSCHIG00000023502|ENSCHIG00000024549|ENSCHIG00000011010|ENSCHIG00000013977|ENSCHIG00000025051|ENSCHIG00000024404	http://www.genome.jp/kegg-bin/show_pathway?chx04912/chx:102169516%09red/chx:102188638%09red/chx:102188104%09red/chx:102184364%09red/chx:102172164%09red/chx:102185084%09red/chx:102171922%09red/chx:102180724%09red/chx:100861171%09red/chx:102169697%09red
Purine metabolism	KEGG PATHWAY	chx00230	17	176	0.061556099	0.470606308	ENSCHIG00000026148|ENSCHIG00000017618|ENSCHIG00000018697|ENSCHIG00000008236|ENSCHIG00000018654|ENSCHIG00000022844|ENSCHIG00000017276|ENSCHIG00000011217|ENSCHIG00000020219|ENSCHIG00000023502|ENSCHIG00000016747|ENSCHIG00000026840|ENSCHIG00000020852|ENSCHIG00000011588|ENSCHIG00000018279|ENSCHIG00000024549|ENSCHIG00000015980	http://www.genome.jp/kegg-bin/show_pathway?chx00230/chx:102172742%09red/chx:102176807%09red/chx:102179199%09red/chx:102188104%09red/chx:102188762%09red/chx:102179145%09red/chx:100861280%09red/chx:102171320%09red/chx:102173350%09red/chx:102171922%09red/chx:102175061%09red/chx:102178400%09red/chx:102180724%09red/chx:102183563%09red/chx:102169601%09red/chx:102191298%09red/chx:102181635%09red
Morphine addiction	KEGG PATHWAY	chx05032	10	93	0.079776018	0.590841133	ENSCHIG00000026148|ENSCHIG00000017618|ENSCHIG00000011588|ENSCHIG00000020219|ENSCHIG00000014564|ENSCHIG00000024549|ENSCHIG00000023502|ENSCHIG00000020852|ENSCHIG00000024967|ENSCHIG00000023746	http://www.genome.jp/kegg-bin/show_pathway?chx05032/chx:102168580%09red/chx:102188104%09red/chx:102188762%09red/chx:102178769%09red/chx:102171922%09red/chx:102171320%09red/chx:102186689%09red/chx:102179199%09red/chx:102180724%09red/chx:102175061%09red
Rap1 signaling pathway	KEGG PATHWAY	chx04015	18	201	0.093217613	0.661931492	ENSCHIG00000011296|ENSCHIG00000017641|ENSCHIG00000010964|ENSCHIG00000024094|ENSCHIG00000017316|ENSCHIG00000011101|ENSCHIG00000015779|ENSCHIG00000021423|ENSCHIG00000016286|ENSCHIG00000023502|ENSCHIG00000023776|ENSCHIG00000011588|ENSCHIG00000016627|ENSCHIG00000024549|ENSCHIG00000024886|ENSCHIG00000013977|ENSCHIG00000003321|ENSCHIG00000024404	http://www.genome.jp/kegg-bin/show_pathway?chx04015/chx:102169516%09red/chx:102188638%09red/chx:102186820%09red/chx:102188104%09red/chx:102186420%09red/chx:102172164%09red/chx:102171922%09red/chx:102179343%09red/chx:102186007%09red/chx:102182889%09red/chx:102174371%09red/chx:102180724%09red/chx:102185645%09red/chx:102169697%09red/chx:102179134%09red/chx:100860971%09red/chx:102171226%09red
Starch and sucrose metabolism	KEGG PATHWAY	chx00500	6	48	0.094960636	0.661931492	ENSCHIG00000018654|ENSCHIG00000017550|ENSCHIG00000015030|ENSCHIG00000011255|ENSCHIG00000024129|ENSCHIG00000025872	http://www.genome.jp/kegg-bin/show_pathway?chx00500/chx:102178874%09red/chx:102188970%09red/chx:102169641%09red/chx:102190697%09red/chx:102185942%09red/chx:102183563%09red
Carbohydrate digestion and absorption	KEGG PATHWAY	chx04973	5	39	0.113305241	0.737590743	ENSCHIG00000015779|ENSCHIG00000015030|ENSCHIG00000019977|ENSCHIG00000025373|ENSCHIG00000015037	http://www.genome.jp/kegg-bin/show_pathway?chx04973/chx:102174685%09red/chx:102189978%09red/chx:102179343%09red/chx:102169641%09red/chx:102173104%09red
Pyruvate metabolism	KEGG PATHWAY	chx00620	5	39	0.113305241	0.737590743	ENSCHIG00000000162|ENSCHIG00000018372|ENSCHIG00000010049|ENSCHIG00000018327|ENSCHIG00000003073	http://www.genome.jp/kegg-bin/show_pathway?chx00620/chx:100860870%09red/chx:102168710%09red/chx:102189835%09red/chx:102172747%09red/chx:102184955%09red
Glyoxylate and dicarboxylate metabolism	KEGG PATHWAY	chx00630	4	28	0.115151297	0.737590743	ENSCHIG00000018410|ENSCHIG00000014065|ENSCHIG00000014612|ENSCHIG00000026231	http://www.genome.jp/kegg-bin/show_pathway?chx00630/chx:102169957%09red/chx:102173994%09red/chx:102180627%09red/chx:102168803%09red
Butanoate metabolism	KEGG PATHWAY	chx00650	4	29	0.125302851	0.748567295	ENSCHIG00000024519|ENSCHIG00000014654|ENSCHIG00000023960|ENSCHIG00000012124	http://www.genome.jp/kegg-bin/show_pathway?chx00650/chx:102183382%09red/chx:102188355%09red/chx:102180366%09red
Inflammatory mediator regulation of TRP channels	KEGG PATHWAY	chx04750	10	104	0.131731654	0.748567295	ENSCHIG00000011296|ENSCHIG00000026366|ENSCHIG00000011588|ENSCHIG00000026032|ENSCHIG00000015779|ENSCHIG00000023502|ENSCHIG00000021423|ENSCHIG00000024549|ENSCHIG00000025051|ENSCHIG00000024404	http://www.genome.jp/kegg-bin/show_pathway?chx04750/chx:102169516%09red/chx:102179343%09red/chx:102188104%09red/chx:102185084%09red/chx:102172164%09red/chx:102171922%09red/chx:102180724%09red/chx:102176638%09red/chx:102187771%09red/chx:102169697%09red
cAMP signaling pathway	KEGG PATHWAY	chx04024	18	213	0.133816447	0.748567295	ENSCHIG00000011296|ENSCHIG00000003452|ENSCHIG00000005530|ENSCHIG00000006804|ENSCHIG00000024254|ENSCHIG00000017389|ENSCHIG00000020219|ENSCHIG00000015779|ENSCHIG00000021423|ENSCHIG00000026842|XLOC_190223|ENSCHIG00000023502|ENSCHIG00000020852|ENSCHIG00000024967|ENSCHIG00000011588|ENSCHIG00000024549|ENSCHIG00000025051|ENSCHIG00000018424	http://www.genome.jp/kegg-bin/show_pathway?chx04024/chx:102179343%09red/chx:102187815%09red/chx:102181111%09red/chx:102188104%09red/chx:102188762%09red/chx:102172164%09red/chx:102185084%09red/chx:102180724%09red/chx:102171320%09red/chx:102174848%09red/chx:102169456%09red/chx:102186689%09red/chx:102171922%09red/chx:102180782%09red/chx:102172427%09red/chx:102169697%09red/chx:102169266%09red/chx:102…
Long-term potentiation	KEGG PATHWAY	chx04720	7	66	0.135107453	0.748567295	ENSCHIG00000011296|ENSCHIG00000004688|ENSCHIG00000021423|ENSCHIG00000012493|ENSCHIG00000013673|ENSCHIG00000024549|ENSCHIG00000025051	http://www.genome.jp/kegg-bin/show_pathway?chx04720/chx:102179926%09red/chx:102185084%09red/chx:102172164%09red/chx:102176303%09red/chx:102169697%09red/chx:102182602%09red/chx:102180724%09red
Citrate cycle (TCA cycle)	KEGG PATHWAY	chx00020	4	30	0.135816007	0.748567295	ENSCHIG00000000162|ENSCHIG00000008988|ENSCHIG00000014612|ENSCHIG00000006876	http://www.genome.jp/kegg-bin/show_pathway?chx00020/chx:102189176%09red/chx:102168710%09red/chx:102168803%09red/chx:102183291%09red
Thyroid cancer	KEGG PATHWAY	chx05216	4	30	0.135816007	0.748567295	ENSCHIG00000021480|ENSCHIG00000019864|ENSCHIG00000013686|ENSCHIG00000020204	http://www.genome.jp/kegg-bin/show_pathway?chx05216/chx:102179435%09red/chx:102182513%09red/chx:102172412%09red/chx:102171262%09red
Leukocyte transendothelial migration	KEGG PATHWAY	chx04670	11	120	0.146448646	0.788825662	ENSCHIG00000021886|ENSCHIG00000027054|ENSCHIG00000021260|ENSCHIG00000016398|ENSCHIG00000016293|ENSCHIG00000010063|ENSCHIG00000013756|ENSCHIG00000015779|ENSCHIG00000013977|ENSCHIG00000024911|ENSCHIG00000010160	http://www.genome.jp/kegg-bin/show_pathway?chx04670/chx:102184364%09red/chx:102176528%09red/chx:102188638%09red/chx:102179343%09red/chx:102172326%09red/chx:102174895%09red/chx:102177024%09red/chx:102179075%09red/chx:102186191%09red/chx:100861163%09red/chx:102189710%09red
Small cell lung cancer	KEGG PATHWAY	chx05222	9	94	0.149848771	0.789203528	ENSCHIG00000025853|ENSCHIG00000011086|ENSCHIG00000016747|ENSCHIG00000021120|ENSCHIG00000015779|ENSCHIG00000025629|ENSCHIG00000000415|ENSCHIG00000025745|ENSCHIG00000013686	http://www.genome.jp/kegg-bin/show_pathway?chx05222/chx:102187050%09red/chx:102179343%09red/chx:102171262%09red/chx:102190083%09red/chx:102170256%09red/chx:102181635%09red/chx:102176947%09red/chx:102173997%09red/chx:102184914%09red
Amyotrophic lateral sclerosis (ALS)	KEGG PATHWAY	chx05014	6	56	0.154433704	0.793604067	ENSCHIG00000025853|ENSCHIG00000013266|ENSCHIG00000004688|ENSCHIG00000025391|ENSCHIG00000014385|ENSCHIG00000024404	http://www.genome.jp/kegg-bin/show_pathway?chx05014/chx:102185490%09red/chx:102169516%09red/chx:102176106%09red/chx:102173997%09red/chx:102182602%09red
Axon guidance	KEGG PATHWAY	chx04360	11	122	0.157381397	0.793604067	ENSCHIG00000013063|ENSCHIG00000008645|ENSCHIG00000015758|ENSCHIG00000022795|ENSCHIG00000015571|ENSCHIG00000004688|ENSCHIG00000010390|ENSCHIG00000026290|ENSCHIG00000010188|ENSCHIG00000013977|ENSCHIG00000026764	http://www.genome.jp/kegg-bin/show_pathway?chx04360/chx:102186352%09red/chx:102180632%09red/chx:102188638%09red/chx:102182192%09red/chx:102182393%09red/chx:102184600%09red/chx:102170660%09red/chx:102173510%09red/chx:102191126%09red/chx:102182602%09red/chx:102191321%09red
Arachidonic acid metabolism	KEGG PATHWAY	chx00590	8	84	0.17108719	0.818099006	ENSCHIG00000015607|ENSCHIG00000012276|ENSCHIG00000021817|ENSCHIG00000021985|ENSCHIG00000005111|ENSCHIG00000017096|ENSCHIG00000025612|ENSCHIG00000024907	http://www.genome.jp/kegg-bin/show_pathway?chx00590/chx:102187504%09red/chx:102184023%09red/chx:102187932%09red/chx:102176340%09red/chx:102171250%09red/chx:102187204%09red
Dilated cardiomyopathy	KEGG PATHWAY	chx05414	8	84	0.17108719	0.818099006	ENSCHIG00000011588|ENSCHIG00000020204|ENSCHIG00000018472|ENSCHIG00000027137|ENSCHIG00000023502|ENSCHIG00000021640|ENSCHIG00000024549|ENSCHIG00000016999	http://www.genome.jp/kegg-bin/show_pathway?chx05414/chx:102179435%09red/chx:102173234%09red/chx:102188104%09red/chx:102171922%09red/chx:102181161%09red/chx:102169839%09red/chx:102180724%09red
Metabolic pathways	KEGG PATHWAY	chx01100	88	1270	0.173327236	0.818099006	ENSCHIG00000012276|ENSCHIG00000017096|ENSCHIG00000018578|ENSCHIG00000026794|ENSCHIG00000022516|ENSCHIG00000017801|ENSCHIG00000008960|ENSCHIG00000023693|ENSCHIG00000025534|ENSCHIG00000022901|ENSCHIG00000010679|ENSCHIG00000017958|ENSCHIG00000006876|ENSCHIG00000014612|ENSCHIG00000021817|ENSCHIG00000014616|ENSCHIG00000016031|ENSCHIG00000005138|ENSCHIG00000026809|ENSCHIG00000015194|ENSCHIG00000018279|…	http://www.genome.jp/kegg-bin/show_pathway?chx01100/chx:102185490%09red/chx:1485866%09red/chx:102179507%09red/chx:102185725%09red/chx:102183382%09red/chx:102183291%09red/chx:102177347%09red/chx:102189835%09red/chx:102184912%09red/chx:102174717%09red/chx:102191568%09red/chx:1485868%09red/chx:102190697%09red/chx:102187190%09red/chx:102171012%09red/chx:102173979%09red/chx:102170708%09red/chx:1021803…
Alzheimer's disease	KEGG PATHWAY	chx05010	16	195	0.176046622	0.818099006	ENSCHIG00000011296|ENSCHIG00000025853|ENSCHIG00000013266|ENSCHIG00000008988|ENSCHIG00000012331|ENSCHIG00000008960|ENSCHIG00000004688|ENSCHIG00000026221|ENSCHIG00000021423|ENSCHIG00000025391|ENSCHIG00000000035|ENSCHIG00000014385|ENSCHIG00000026794|ENSCHIG00000000019|ENSCHIG00000023789|ENSCHIG00000022516	http://www.genome.jp/kegg-bin/show_pathway?chx05010/chx:102185490%09red/chx:100860872%09red/chx:102176106%09red/chx:102173997%09red/chx:1485859%09red/chx:100861376%09red/chx:102172164%09red/chx:100860820%09red/chx:1485868%09red/chx:102169368%09red/chx:102191052%09red/chx:102189176%09red/chx:102169697%09red/chx:102182602%09red
Bile secretion	KEGG PATHWAY	chx04976	8	86	0.185599182	0.829906933	ENSCHIG00000019612|ENSCHIG00000005530|ENSCHIG00000019977|ENSCHIG00000011588|ENSCHIG00000026969|ENSCHIG00000023502|XLOC_190223|ENSCHIG00000024549	http://www.genome.jp/kegg-bin/show_pathway?chx04976/chx:102183881%09red/chx:102181111%09red/chx:102172427%09red/chx:102171922%09red/chx:102174685%09red/chx:102180724%09red/chx:102188719%09red/chx:102188104%09red
FoxO signaling pathway	KEGG PATHWAY	chx04068	11	127	0.186426206	0.829906933	ENSCHIG00000015523|ENSCHIG00000023341|ENSCHIG00000022211|ENSCHIG00000020828|ENSCHIG00000015779|ENSCHIG00000025789|ENSCHIG00000025868|ENSCHIG00000001452|ENSCHIG00000006042|ENSCHIG00000009947|ENSCHIG00000024028	http://www.genome.jp/kegg-bin/show_pathway?chx04068/chx:102183003%09red/chx:102179343%09red/chx:102176420%09red/chx:102175248%09red/chx:102179898%09red/chx:102183106%09red/chx:102180727%09red/chx:102184858%09red/chx:102190431%09red/chx:100861301%09red/chx:100860856%09red
ABC transporters	KEGG PATHWAY	chx02010	6	60	0.189092719	0.829906933	ENSCHIG00000005530|ENSCHIG00000007254|ENSCHIG00000004597|XLOC_190223|ENSCHIG00000024341|ENSCHIG00000024104	http://www.genome.jp/kegg-bin/show_pathway?chx02010/chx:102172427%09red/chx:102188922%09red/chx:102179197%09red/chx:102186159%09red/chx:102181242%09red/chx:102181111%09red
Gastric acid secretion	KEGG PATHWAY	chx04971	7	74	0.196235851	0.838784138	ENSCHIG00000011296|ENSCHIG00000011588|ENSCHIG00000017086|ENSCHIG00000021423|ENSCHIG00000023502|ENSCHIG00000024549|ENSCHIG00000025051	http://www.genome.jp/kegg-bin/show_pathway?chx04971/chx:102182147%09red/chx:102188104%09red/chx:102185084%09red/chx:102172164%09red/chx:102171922%09red/chx:102180724%09red/chx:102169697%09red
Long-term depression	KEGG PATHWAY	chx04730	6	61	0.19819372	0.838784138	ENSCHIG00000013266|ENSCHIG00000025391|ENSCHIG00000012238|ENSCHIG00000026842|ENSCHIG00000008011|ENSCHIG00000014164	http://www.genome.jp/kegg-bin/show_pathway?chx04730/chx:102185490%09red/chx:102179229%09red/chx:102169266%09red/chx:102189044%09red
Alanine, aspartate and glutamate metabolism	KEGG PATHWAY	chx00250	4	36	0.205379347	0.853945705	ENSCHIG00000017801|ENSCHIG00000027095|ENSCHIG00000018279|ENSCHIG00000013950	http://www.genome.jp/kegg-bin/show_pathway?chx00250/chx:102172742%09red/chx:102168601%09red/chx:100860879%09red/chx:102173681%09red
Oocyte meiosis	KEGG PATHWAY	chx04114	10	117	0.211234391	0.863147427	ENSCHIG00000011296|ENSCHIG00000011588|ENSCHIG00000021567|ENSCHIG00000004688|ENSCHIG00000021423|ENSCHIG00000023502|ENSCHIG00000012493|ENSCHIG00000024549|ENSCHIG00000025051|ENSCHIG00000008011	http://www.genome.jp/kegg-bin/show_pathway?chx04114/chx:102179926%09red/chx:102188104%09red/chx:102189044%09red/chx:102172164%09red/chx:102185084%09red/chx:102171922%09red/chx:102180724%09red/chx:102169697%09red/chx:100860827%09red/chx:102182602%09red
cGMP-PKG signaling pathway	KEGG PATHWAY	chx04022	13	161	0.221449095	0.875223639	ENSCHIG00000011296|ENSCHIG00000011588|ENSCHIG00000024254|ENSCHIG00000017086|ENSCHIG00000004688|ENSCHIG00000015779|ENSCHIG00000021423|ENSCHIG00000020027|ENSCHIG00000023502|ENSCHIG00000017389|ENSCHIG00000024549|ENSCHIG00000012144|ENSCHIG00000001452	http://www.genome.jp/kegg-bin/show_pathway?chx04022/chx:102182147%09red/chx:102187815%09red/chx:102179343%09red/chx:100861351%09red/chx:102188104%09red/chx:102172164%09red/chx:102171922%09red/chx:102180724%09red/chx:102184858%09red/chx:102169697%09red/chx:102176579%09red/chx:102182602%09red/chx:102174093%09red
Hypertrophic cardiomyopathy (HCM)	KEGG PATHWAY	chx05410	7	77	0.221575605	0.875223639	ENSCHIG00000023341|ENSCHIG00000020204|ENSCHIG00000018472|ENSCHIG00000027137|ENSCHIG00000021640|ENSCHIG00000024028|ENSCHIG00000016999	http://www.genome.jp/kegg-bin/show_pathway?chx05410/chx:102179435%09red/chx:102173234%09red/chx:102181161%09red/chx:102169839%09red/chx:102180727%09red/chx:100861301%09red
Cysteine and methionine metabolism	KEGG PATHWAY	chx00270	4	39	0.243391512	0.945635874	ENSCHIG00000021041|ENSCHIG00000010679|ENSCHIG00000018372|ENSCHIG00000003073	http://www.genome.jp/kegg-bin/show_pathway?chx00270/chx:100860870%09red/chx:102184667%09red/chx:102190230%09red/chx:102189835%09red
Peroxisome	KEGG PATHWAY	chx04146	7	80	0.247986903	0.947949934	ENSCHIG00000004597|ENSCHIG00000016047|ENSCHIG00000022629|ENSCHIG00000026838|ENSCHIG00000017276|ENSCHIG00000022569|ENSCHIG00000009947	http://www.genome.jp/kegg-bin/show_pathway?chx04146/chx:102188922%09red/chx:102183385%09red/chx:102179212%09red/chx:102170433%09red/chx:100861280%09red/chx:102178805%09red/chx:100860856%09red
HIF-1 signaling pathway	KEGG PATHWAY	chx04066	9	109	0.255307281	0.960441677	ENSCHIG00000019087|ENSCHIG00000006042|ENSCHIG00000008960|ENSCHIG00000027016|ENSCHIG00000015779|ENSCHIG00000010409|ENSCHIG00000000162|ENSCHIG00000025051|ENSCHIG00000022516	http://www.genome.jp/kegg-bin/show_pathway?chx04066/chx:100860872%09red/chx:102172197%09red/chx:102179343%09red/chx:102185084%09red/chx:102168710%09red/chx:102179898%09red/chx:100861234%09red/chx:102184058%09red
Transcriptional misregulation in cancer	KEGG PATHWAY	chx05202	13	169	0.270535575	0.991013309	ENSCHIG00000018923|ENSCHIG00000026198|ENSCHIG00000016735|ENSCHIG00000006042|ENSCHIG00000024310|ENSCHIG00000018497|ENSCHIG00000020680|ENSCHIG00000019864|ENSCHIG00000013139|ENSCHIG00000026842|ENSCHIG00000020292|ENSCHIG00000023303|ENSCHIG00000013686	http://www.genome.jp/kegg-bin/show_pathway?chx05202/chx:102169723%09red/chx:102171262%09red/chx:102173725%09red/chx:102188043%09red/chx:102189503%09red/chx:102174541%09red/chx:102176732%09red/chx:102191597%09red/chx:102186290%09red/chx:102177599%09red/chx:102179898%09red/chx:102182513%09red/chx:102169266%09red
Phototransduction	KEGG PATHWAY	chx04744	3	28	0.272244246	0.991013309	ENSCHIG00000011296|ENSCHIG00000012094|ENSCHIG00000021423	http://www.genome.jp/kegg-bin/show_pathway?chx04744/chx:102180541%09red/chx:102172164%09red/chx:102169697%09red
Steroid hormone biosynthesis	KEGG PATHWAY	chx00140	6	69	0.27597839	0.991013309	ENSCHIG00000015607|ENSCHIG00000012276|ENSCHIG00000017096|ENSCHIG00000021985|ENSCHIG00000005111|ENSCHIG00000025612	http://www.genome.jp/kegg-bin/show_pathway?chx00140/chx:102176340%09red/chx:102187204%09red/chx:102187504%09red/chx:102187932%09red
Platelet activation	KEGG PATHWAY	chx04611	10	128	0.290434641	1	ENSCHIG00000021319|ENSCHIG00000011588|ENSCHIG00000010964|ENSCHIG00000017086|ENSCHIG00000012424|ENSCHIG00000015779|ENSCHIG00000025647|ENSCHIG00000023502|ENSCHIG00000024549|ENSCHIG00000009616	http://www.genome.jp/kegg-bin/show_pathway?chx04611/chx:102182147%09red/chx:100860743%09red/chx:102179343%09red/chx:100860828%09red/chx:102186420%09red/chx:102171922%09red/chx:100860940%09red/chx:102170840%09red/chx:102180724%09red/chx:102188104%09red
Non-alcoholic fatty liver disease (NAFLD)	KEGG PATHWAY	chx04932	13	173	0.296349668	1	ENSCHIG00000025853|ENSCHIG00000019616|ENSCHIG00000008988|ENSCHIG00000019922|ENSCHIG00000015779|ENSCHIG00000000035|ENSCHIG00000014385|ENSCHIG00000001452|ENSCHIG00000026794|ENSCHIG00000023341|ENSCHIG00000013977|ENSCHIG00000000019|ENSCHIG00000024028	http://www.genome.jp/kegg-bin/show_pathway?chx04932/chx:102176106%09red/chx:102188638%09red/chx:102179343%09red/chx:1485859%09red/chx:100861376%09red/chx:1485868%09red/chx:100860794%09red/chx:102180727%09red/chx:102184858%09red/chx:102189176%09red/chx:102179406%09red/chx:102173997%09red/chx:100861301%09red
Thyroid hormone synthesis	KEGG PATHWAY	chx04918	6	71	0.296483982	1	ENSCHIG00000011588|ENSCHIG00000023502|ENSCHIG00000024549|ENSCHIG00000024907|ENSCHIG00000019864|ENSCHIG00000018424	http://www.genome.jp/kegg-bin/show_pathway?chx04918/chx:102188104%09red/chx:102171922%09red/chx:102174848%09red/chx:102182513%09red/chx:102180724%09red/chx:102184023%09red
Adipocytokine signaling pathway	KEGG PATHWAY	chx04920	6	71	0.296483982	1	ENSCHIG00000023341|ENSCHIG00000015523|ENSCHIG00000015991|ENSCHIG00000019616|ENSCHIG00000024028|ENSCHIG00000001452	http://www.genome.jp/kegg-bin/show_pathway?chx04920/chx:102183003%09red/chx:100861288%09red/chx:100860794%09red/chx:102180727%09red/chx:102184858%09red/chx:100861301%09red
Proteoglycans in cancer	KEGG PATHWAY	chx05205	15	207	0.322349963	1	ENSCHIG00000017641|ENSCHIG00000018483|ENSCHIG00000010009|ENSCHIG00000020875|ENSCHIG00000016293|ENSCHIG00000010409|ENSCHIG00000014058|ENSCHIG00000006042|ENSCHIG00000016627|ENSCHIG00000013969|ENSCHIG00000020968|ENSCHIG00000013977|ENSCHIG00000015779|ENSCHIG00000013686|ENSCHIG00000025051	http://www.genome.jp/kegg-bin/show_pathway?chx05205/chx:100861277%09red/chx:102184364%09red/chx:102188638%09red/chx:102179343%09red/chx:102171262%09red/chx:102185084%09red/chx:102185465%09red/chx:100860971%09red/chx:102189484%09red/chx:102189719%09red/chx:102179898%09red/chx:102179551%09red/chx:102173448%09red/chx:102184058%09red
Pantothenate and CoA biosynthesis	KEGG PATHWAY	chx00770	2	18	0.329112307	1	XLOC_098245|ENSCHIG00000025125	http://www.genome.jp/kegg-bin/show_pathway?chx00770/chx:102186149%09red/chx:102174196%09red
p53 signaling pathway	KEGG PATHWAY	chx04115	6	75	0.33826862	1	ENSCHIG00000025853|ENSCHIG00000017641|ENSCHIG00000006042|ENSCHIG00000024310|ENSCHIG00000014385|ENSCHIG00000016627	http://www.genome.jp/kegg-bin/show_pathway?chx04115/chx:100860971%09red/chx:102176106%09red/chx:102173997%09red/chx:102174541%09red/chx:102179898%09red
Retrograde endocannabinoid signaling	KEGG PATHWAY	chx04723	8	105	0.343338142	1	ENSCHIG00000011588|ENSCHIG00000024375|ENSCHIG00000014564|ENSCHIG00000023502|ENSCHIG00000023746|ENSCHIG00000026842|ENSCHIG00000024549|ENSCHIG00000011011	http://www.genome.jp/kegg-bin/show_pathway?chx04723/chx:102168580%09red/chx:102188104%09red/chx:102178769%09red/chx:102169266%09red/chx:102171922%09red/chx:102184538%09red/chx:102189544%09red/chx:102180724%09red
Protein digestion and absorption	KEGG PATHWAY	chx04974	9	120	0.344240122	1	ENSCHIG00000022643|ENSCHIG00000021319|ENSCHIG00000012424|ENSCHIG00000021048|ENSCHIG00000025647|ENSCHIG00000026626|ENSCHIG00000025629|ENSCHIG00000000415|ENSCHIG00000009616	http://www.genome.jp/kegg-bin/show_pathway?chx04974/chx:100860743%09red/chx:100860828%09red/chx:102178089%09red/chx:102190083%09red/chx:102184205%09red/chx:100860940%09red/chx:102191254%09red/chx:102170840%09red/chx:102176947%09red
Glioma	KEGG PATHWAY	chx05214	5	61	0.344498761	1	ENSCHIG00000011296|ENSCHIG00000006042|ENSCHIG00000025051|ENSCHIG00000015779|ENSCHIG00000021423	http://www.genome.jp/kegg-bin/show_pathway?chx05214/chx:102179898%09red/chx:102172164%09red/chx:102169697%09red/chx:102179343%09red/chx:102185084%09red
Primary immunodeficiency	KEGG PATHWAY	chx05340	3	34	0.370144897	1	ENSCHIG00000022485|ENSCHIG00000020828|ENSCHIG00000000168	http://www.genome.jp/kegg-bin/show_pathway?chx05340/chx:102175248%09red/chx:102172335%09red/chx:102173490%09red
Glutathione metabolism	KEGG PATHWAY	chx00480	4	49	0.377205786	1	ENSCHIG00000024907|ENSCHIG00000023592|ENSCHIG00000024688|ENSCHIG00000008585	http://www.genome.jp/kegg-bin/show_pathway?chx00480/chx:102189813%09red/chx:102184023%09red/chx:102173702%09red
Vascular smooth muscle contraction	KEGG PATHWAY	chx04270	9	124	0.377796286	1	ENSCHIG00000011296|ENSCHIG00000011588|ENSCHIG00000024094|ENSCHIG00000017086|ENSCHIG00000021423|ENSCHIG00000023502|ENSCHIG00000016318|ENSCHIG00000024549|ENSCHIG00000003341	http://www.genome.jp/kegg-bin/show_pathway?chx04270/chx:102182147%09red/chx:102188104%09red/chx:102175362%09red/chx:102172164%09red/chx:102171922%09red/chx:102191486%09red/chx:102180724%09red/chx:102169697%09red/chx:102179134%09red
Taurine and hypotaurine metabolism	KEGG PATHWAY	chx00430	1	7	0.383204877	1	ENSCHIG00000021041	http://www.genome.jp/kegg-bin/show_pathway?chx00430/chx:102190230%09red
Ribosome biogenesis in eukaryotes	KEGG PATHWAY	chx03008	6	81	0.40185234	1	ENSCHIG00000012407|ENSCHIG00000021562|ENSCHIG00000006001|ENSCHIG00000010313|ENSCHIG00000015731|ENSCHIG00000011901	http://www.genome.jp/kegg-bin/show_pathway?chx03008/chx:102175514%09red/chx:102185595%09red/chx:102169767%09red/chx:102174356%09red/chx:102175279%09red/chx:102180940%09red
Circadian rhythm	KEGG PATHWAY	chx04710	3	36	0.402452014	1	ENSCHIG00000023341|ENSCHIG00000024028|ENSCHIG00000022335	http://www.genome.jp/kegg-bin/show_pathway?chx04710/chx:102178645%09red/chx:100861301%09red/chx:102180727%09red
mTOR signaling pathway	KEGG PATHWAY	chx04150	5	66	0.403526512	1	ENSCHIG00000019087|ENSCHIG00000012493|ENSCHIG00000001452|ENSCHIG00000015779|ENSCHIG00000010409	http://www.genome.jp/kegg-bin/show_pathway?chx04150/chx:102179926%09red/chx:102184858%09red/chx:102179343%09red/chx:100861234%09red/chx:102184058%09red
Cholinergic synapse	KEGG PATHWAY	chx04725	8	112	0.406263147	1	ENSCHIG00000003452|ENSCHIG00000011588|ENSCHIG00000015779|ENSCHIG00000023502|ENSCHIG00000011199|ENSCHIG00000024549|ENSCHIG00000025051|ENSCHIG00000010300	http://www.genome.jp/kegg-bin/show_pathway?chx04725/chx:102179343%09red/chx:102188104%09red/chx:102185084%09red/chx:102171922%09red/chx:102169456%09red/chx:102180724%09red/chx:102170710%09red/chx:102174425%09red
Pathways in cancer	KEGG PATHWAY	chx05200	22	331	0.414203516	1	ENSCHIG00000025853|ENSCHIG00000014385|ENSCHIG00000000415|ENSCHIG00000013686|ENSCHIG00000011086|ENSCHIG00000017807|ENSCHIG00000010291|ENSCHIG00000016293|ENSCHIG00000025629|ENSCHIG00000021567|ENSCHIG00000025745|ENSCHIG00000019864|ENSCHIG00000006042|ENSCHIG00000015779|ENSCHIG00000023776|ENSCHIG00000024886|ENSCHIG00000013977|ENSCHIG00000002285|ENSCHIG00000020204|ENSCHIG00000021120|ENSCHIG00000016286|…	http://www.genome.jp/kegg-bin/show_pathway?chx05200/chx:100861006%09red/chx:100860827%09red/chx:102179898%09red/chx:102171226%09red/chx:102187050%09red/chx:102188638%09red/chx:102179343%09red/chx:102171262%09red/chx:102170256%09red/chx:102174371%09red/chx:102179435%09red/chx:102184364%09red/chx:102176106%09red/chx:102176947%09red/chx:102172412%09red/chx:102173997%09red/chx:102185645%09red/chx:102…
Amphetamine addiction	KEGG PATHWAY	chx05031	5	67	0.415289441	1	ENSCHIG00000011296|ENSCHIG00000025051|ENSCHIG00000004688|ENSCHIG00000021423|ENSCHIG00000026842	http://www.genome.jp/kegg-bin/show_pathway?chx05031/chx:102172164%09red/chx:102169697%09red/chx:102169266%09red/chx:102182602%09red/chx:102185084%09red
Aldosterone-regulated sodium reabsorption	KEGG PATHWAY	chx04960	3	37	0.418430879	1	ENSCHIG00000002829|ENSCHIG00000001452|ENSCHIG00000015779	http://www.genome.jp/kegg-bin/show_pathway?chx04960/chx:102179343%09red/chx:102172834%09red/chx:102184858%09red
Vitamin B6 metabolism	KEGG PATHWAY	chx00750	1	8	0.419364124	1	ENSCHIG00000023475	http://www.genome.jp/kegg-bin/show_pathway?chx00750/chx:102190784%09red
Progesterone-mediated oocyte maturation	KEGG PATHWAY	chx04914	6	84	0.433583085	1	ENSCHIG00000011588|ENSCHIG00000017807|ENSCHIG00000015779|ENSCHIG00000023502|ENSCHIG00000012493|ENSCHIG00000024549	http://www.genome.jp/kegg-bin/show_pathway?chx04914/chx:102179926%09red/chx:100861006%09red/chx:102179343%09red/chx:102188104%09red/chx:102171922%09red/chx:102180724%09red
Nicotine addiction	KEGG PATHWAY	chx05033	3	38	0.43426541	1	ENSCHIG00000026842|ENSCHIG00000014564|ENSCHIG00000023746	http://www.genome.jp/kegg-bin/show_pathway?chx05033/chx:102168580%09red/chx:102169266%09red/chx:102178769%09red
Glycosaminoglycan biosynthesis - heparan sulfate / heparin	KEGG PATHWAY	chx00534	2	23	0.435254435	1	ENSCHIG00000008922|ENSCHIG00000009870	http://www.genome.jp/kegg-bin/show_pathway?chx00534/chx:102180112%09red/chx:102176640%09red
ErbB signaling pathway	KEGG PATHWAY	chx04012	6	85	0.444101742	1	ENSCHIG00000019087|ENSCHIG00000006042|ENSCHIG00000015779|ENSCHIG00000013969|ENSCHIG00000025051|ENSCHIG00000013686	http://www.genome.jp/kegg-bin/show_pathway?chx04012/chx:102179343%09red/chx:102171262%09red/chx:102185084%09red/chx:102173448%09red/chx:100861234%09red/chx:102179898%09red
Biosynthesis of unsaturated fatty acids	KEGG PATHWAY	chx01040	2	24	0.455418882	1	ENSCHIG00000025534|ENSCHIG00000018012	http://www.genome.jp/kegg-bin/show_pathway?chx01040/chx:102175106%09red/chx:102184912%09red
Drug metabolism - cytochrome P450	KEGG PATHWAY	chx00982	4	55	0.457314869	1	ENSCHIG00000008585|ENSCHIG00000023592|ENSCHIG00000020694|ENSCHIG00000024688	http://www.genome.jp/kegg-bin/show_pathway?chx00982/chx:102189813%09red/chx:102173111%09red/chx:102173702%09red
Neurotrophin signaling pathway	KEGG PATHWAY	chx04722	8	119	0.469093788	1	ENSCHIG00000011296|ENSCHIG00000006804|ENSCHIG00000015779|ENSCHIG00000021423|ENSCHIG00000012493|ENSCHIG00000001452|ENSCHIG00000013977|ENSCHIG00000025051	http://www.genome.jp/kegg-bin/show_pathway?chx04722/chx:102179926%09red/chx:102188638%09red/chx:102179343%09red/chx:102185084%09red/chx:102172164%09red/chx:102180782%09red/chx:102184858%09red/chx:102169697%09red
Legionellosis	KEGG PATHWAY	chx05134	5	73	0.48476397	1	ENSCHIG00000025853|ENSCHIG00000013320|ENSCHIG00000025411|ENSCHIG00000011844|ENSCHIG00000010087	http://www.genome.jp/kegg-bin/show_pathway?chx05134/chx:102184219%09red/chx:102173997%09red/chx:100860780%09red/chx:102188391%09red/chx:100860849%09red
Ubiquinone and other terpenoid-quinone biosynthesis	KEGG PATHWAY	chx00130	1	10	0.485451145	1	ENSCHIG00000025722	http://www.genome.jp/kegg-bin/show_pathway?chx00130/chx:102173771%09red
GABAergic synapse	KEGG PATHWAY	chx04727	6	89	0.485708278	1	ENSCHIG00000011588|ENSCHIG00000014564|ENSCHIG00000024549|ENSCHIG00000023502|ENSCHIG00000024967|ENSCHIG00000023746	http://www.genome.jp/kegg-bin/show_pathway?chx04727/chx:102168580%09red/chx:102188104%09red/chx:102178769%09red/chx:102171922%09red/chx:102186689%09red/chx:102180724%09red
Regulation of actin cytoskeleton	KEGG PATHWAY	chx04810	14	218	0.494483977	1	ENSCHIG00000003452|ENSCHIG00000017086|ENSCHIG00000027137|ENSCHIG00000016398|ENSCHIG00000015758|ENSCHIG00000015779|ENSCHIG00000016286|ENSCHIG00000010063|ENSCHIG00000022865|ENSCHIG00000013756|ENSCHIG00000024886|ENSCHIG00000022407|ENSCHIG00000024911|ENSCHIG00000013977	http://www.genome.jp/kegg-bin/show_pathway?chx04810/chx:102182147%09red/chx:102180632%09red/chx:102188638%09red/chx:102182617%09red/chx:102172326%09red/chx:102177024%09red/chx:102169456%09red/chx:102179075%09red/chx:102174371%09red/chx:102169839%09red/chx:102176070%09red/chx:102179343%09red/chx:100861163%09red/chx:102171226%09red
MicroRNAs in cancer	KEGG PATHWAY	chx05206	9	138	0.495424554	1	ENSCHIG00000017641|ENSCHIG00000022316|ENSCHIG00000006042|ENSCHIG00000017131|ENSCHIG00000001452|ENSCHIG00000016627|ENSCHIG00000013969|ENSCHIG00000023662|ENSCHIG00000013686	http://www.genome.jp/kegg-bin/show_pathway?chx05206/chx:102187237%09red/chx:102171262%09red/chx:102179898%09red/chx:100860971%09red/chx:102190550%09red/chx:102173448%09red/chx:102184858%09red/chx:102190637%09red
Type II diabetes mellitus	KEGG PATHWAY	chx04930	3	42	0.495806572	1	ENSCHIG00000001452|ENSCHIG00000015779|ENSCHIG00000015523	http://www.genome.jp/kegg-bin/show_pathway?chx04930/chx:102183003%09red/chx:102179343%09red/chx:102184858%09red
Propanoate metabolism	KEGG PATHWAY	chx00640	2	27	0.513304329	1	ENSCHIG00000018372|ENSCHIG00000003073	http://www.genome.jp/kegg-bin/show_pathway?chx00640/chx:100860870%09red/chx:102189835%09red
Synthesis and degradation of ketone bodies	KEGG PATHWAY	chx00072	1	12	0.54402062	1	ENSCHIG00000012124	http://www.genome.jp/kegg-bin/show_pathway?chx00072/chx:102188355%09red
Toxoplasmosis	KEGG PATHWAY	chx05145	8	129	0.555796546	1	ENSCHIG00000025853|ENSCHIG00000011086|ENSCHIG00000021120|ENSCHIG00000025411|ENSCHIG00000015779|ENSCHIG00000000168|ENSCHIG00000025745|ENSCHIG00000024404	http://www.genome.jp/kegg-bin/show_pathway?chx05145/chx:102169516%09red/chx:102187050%09red/chx:102179343%09red/chx:102184914%09red/chx:102172335%09red/chx:102170256%09red/chx:100860849%09red/chx:102173997%09red
Melanogenesis	KEGG PATHWAY	chx04916	6	96	0.555832425	1	ENSCHIG00000011296|ENSCHIG00000011588|ENSCHIG00000021423|ENSCHIG00000023502|ENSCHIG00000024549|ENSCHIG00000025051	http://www.genome.jp/kegg-bin/show_pathway?chx04916/chx:102188104%09red/chx:102185084%09red/chx:102172164%09red/chx:102171922%09red/chx:102180724%09red/chx:102169697%09red
Nicotinate and nicotinamide metabolism	KEGG PATHWAY	chx00760	2	30	0.566973084	1	ENSCHIG00000026840|ENSCHIG00000008702	http://www.genome.jp/kegg-bin/show_pathway?chx00760/chx:102180514%09red/chx:102191298%09red
Neuroactive ligand-receptor interaction	KEGG PATHWAY	chx04080	17	279	0.569908703	1	ENSCHIG00000003452|ENSCHIG00000026366|ENSCHIG00000026842|ENSCHIG00000019616|ENSCHIG00000023387|ENSCHIG00000017316|ENSCHIG00000020021|ENSCHIG00000014564|ENSCHIG00000017361|ENSCHIG00000024967|ENSCHIG00000011198|ENSCHIG00000023746|ENSCHIG00000024094|ENSCHIG00000014693|ENSCHIG00000024883|ENSCHIG00000018272|ENSCHIG00000018424	http://www.genome.jp/kegg-bin/show_pathway?chx04080/chx:102175104%09red/chx:102168580%09red/chx:102186820%09red/chx:102178769%09red/chx:102181818%09red/chx:102180244%09red/chx:102169266%09red/chx:100860794%09red/chx:102169456%09red/chx:102186689%09red/chx:102184723%09red/chx:102168674%09red/chx:102188084%09red/chx:102187771%09red/chx:102174848%09red/chx:102179134%09red/chx:102168399%09red
Non-homologous end-joining	KEGG PATHWAY	chx03450	1	13	0.570757281	1	ENSCHIG00000004835	http://www.genome.jp/kegg-bin/show_pathway?chx03450/chx:102168322%09red
Fat digestion and absorption	KEGG PATHWAY	chx04975	3	48	0.581262443	1	ENSCHIG00000010320|ENSCHIG00000024104|ENSCHIG00000015313	http://www.genome.jp/kegg-bin/show_pathway?chx04975/chx:102179197%09red/chx:102174409%09red/chx:102179090%09red
Pentose and glucuronate interconversions	KEGG PATHWAY	chx00040	2	31	0.583886542	1	ENSCHIG00000020031|ENSCHIG00000012061	http://www.genome.jp/kegg-bin/show_pathway?chx00040/chx:102170708%09red/chx:102187190%09red
Melanoma	KEGG PATHWAY	chx05218	4	66	0.59290957	1	ENSCHIG00000024886|ENSCHIG00000015779|ENSCHIG00000016286|ENSCHIG00000006042	http://www.genome.jp/kegg-bin/show_pathway?chx05218/chx:102174371%09red/chx:102179343%09red/chx:102171226%09red/chx:102179898%09red
Cardiac muscle contraction	KEGG PATHWAY	chx04260	5	83	0.592947039	1	ENSCHIG00000015146|ENSCHIG00000000035|ENSCHIG00000000019|ENSCHIG00000020204|ENSCHIG00000016999	http://www.genome.jp/kegg-bin/show_pathway?chx04260/chx:102179435%09red/chx:102168763%09red/chx:1485859%09red/chx:1485868%09red/chx:102181161%09red
TGF-beta signaling pathway	KEGG PATHWAY	chx04350	5	84	0.603061109	1	ENSCHIG00000017641|ENSCHIG00000008011|ENSCHIG00000013686|ENSCHIG00000011101|ENSCHIG00000016627	http://www.genome.jp/kegg-bin/show_pathway?chx04350/chx:100860971%09red/chx:102182889%09red/chx:102171262%09red/chx:102189044%09red
Insulin secretion	KEGG PATHWAY	chx04911	5	84	0.603061109	1	ENSCHIG00000020293|ENSCHIG00000025051|ENSCHIG00000011588|ENSCHIG00000023502|ENSCHIG00000024549	http://www.genome.jp/kegg-bin/show_pathway?chx04911/chx:102185084%09red/chx:102188104%09red/chx:102182144%09red/chx:102171922%09red/chx:102180724%09red
Colorectal cancer	KEGG PATHWAY	chx05210	4	68	0.615329349	1	ENSCHIG00000010291|ENSCHIG00000025853|ENSCHIG00000015779|ENSCHIG00000013686	http://www.genome.jp/kegg-bin/show_pathway?chx05210/chx:102179343%09red/chx:102173997%09red/chx:102170375%09red/chx:102171262%09red
Prion diseases	KEGG PATHWAY	chx05020	2	33	0.616232321	1	ENSCHIG00000016827|ENSCHIG00000021120	http://www.genome.jp/kegg-bin/show_pathway?chx05020/chx:102170256%09red/chx:102175058%09red
Glycosaminoglycan biosynthesis - keratan sulfate	KEGG PATHWAY	chx00533	1	15	0.619622097	1	ENSCHIG00000021799	http://www.genome.jp/kegg-bin/show_pathway?chx00533/chx:102180329%09red
Valine, leucine and isoleucine degradation	KEGG PATHWAY	chx00280	3	51	0.620386759	1	XLOC_098245|ENSCHIG00000012124|ENSCHIG00000025125	http://www.genome.jp/kegg-bin/show_pathway?chx00280/chx:102186149%09red/chx:102188355%09red/chx:102174196%09red
Endometrial cancer	KEGG PATHWAY	chx05213	3	51	0.620386759	1	ENSCHIG00000010291|ENSCHIG00000015779|ENSCHIG00000013686	http://www.genome.jp/kegg-bin/show_pathway?chx05213/chx:102179343%09red/chx:102170375%09red/chx:102171262%09red
T cell receptor signaling pathway	KEGG PATHWAY	chx04660	6	103	0.621183716	1	ENSCHIG00000027054|ENSCHIG00000004688|ENSCHIG00000015779|ENSCHIG00000022485|ENSCHIG00000000168|ENSCHIG00000013977	http://www.genome.jp/kegg-bin/show_pathway?chx04660/chx:102172335%09red/chx:102188638%09red/chx:102179343%09red/chx:102176528%09red/chx:102173490%09red/chx:102182602%09red
Phagosome	KEGG PATHWAY	chx04145	10	171	0.621753101	1	ENSCHIG00000017641|ENSCHIG00000027016|ENSCHIG00000013266|ENSCHIG00000020875|ENSCHIG00000023029|ENSCHIG00000025565|ENSCHIG00000025391|ENSCHIG00000019467|ENSCHIG00000016627|ENSCHIG00000015152	http://www.genome.jp/kegg-bin/show_pathway?chx04145/chx:102185490%09red/chx:102184105%09red/chx:102178119%09red/chx:102185465%09red/chx:100860971%09red/chx:102172197%09red/chx:102179675%09red/chx:102191312%09red
Arrhythmogenic right ventricular cardiomyopathy (ARVC)	KEGG PATHWAY	chx05412	4	70	0.636963453	1	ENSCHIG00000027137|ENSCHIG00000013756|ENSCHIG00000016999|ENSCHIG00000010063	http://www.genome.jp/kegg-bin/show_pathway?chx05412/chx:102179075%09red/chx:102181161%09red/chx:102169839%09red/chx:102172326%09red
Nitrogen metabolism	KEGG PATHWAY	chx00910	1	16	0.641928389	1	ENSCHIG00000024032	http://www.genome.jp/kegg-bin/show_pathway?chx00910/chx:102190368%09red
Glycosphingolipid biosynthesis - globo series	KEGG PATHWAY	chx00603	1	16	0.641928389	1	ENSCHIG00000021799	http://www.genome.jp/kegg-bin/show_pathway?chx00603/chx:102180329%09red
Lysine degradation	KEGG PATHWAY	chx00310	3	53	0.645046489	1	ENSCHIG00000006876|XLOC_115142|ENSCHIG00000006455	http://www.genome.jp/kegg-bin/show_pathway?chx00310/chx:102177756%09red/chx:102183718%09red/chx:102183291%09red
Viral myocarditis	KEGG PATHWAY	chx05416	4	71	0.647478826	1	ENSCHIG00000025853|ENSCHIG00000019467|ENSCHIG00000000168|ENSCHIG00000014385	http://www.genome.jp/kegg-bin/show_pathway?chx05416/chx:102184105%09red/chx:102176106%09red/chx:102173997%09red/chx:102172335%09red
Apoptosis	KEGG PATHWAY	chx04210	5	89	0.65140275	1	ENSCHIG00000025853|ENSCHIG00000014385|ENSCHIG00000004688|ENSCHIG00000015779|ENSCHIG00000020781	http://www.genome.jp/kegg-bin/show_pathway?chx04210/chx:102176106%09red/chx:102173997%09red/chx:102179343%09red/chx:102191713%09red/chx:102182602%09red
Porphyrin and chlorophyll metabolism	KEGG PATHWAY	chx00860	2	36	0.661068803	1	ENSCHIG00000011854|ENSCHIG00000013195	http://www.genome.jp/kegg-bin/show_pathway?chx00860/chx:100861215%09red/chx:102175385%09red
Glycosphingolipid biosynthesis - ganglio series	KEGG PATHWAY	chx00604	1	17	0.662927394	1	ENSCHIG00000021799	http://www.genome.jp/kegg-bin/show_pathway?chx00604/chx:102180329%09red
Sulfur metabolism	KEGG PATHWAY	chx00920	1	17	0.662927394	1	ENSCHIG00000025853	http://www.genome.jp/kegg-bin/show_pathway?chx00920/chx:102173997%09red
Adherens junction	KEGG PATHWAY	chx04520	4	73	0.667896046	1	ENSCHIG00000010063|ENSCHIG00000013977|ENSCHIG00000013756|ENSCHIG00000012147	http://www.genome.jp/kegg-bin/show_pathway?chx04520/chx:102179075%09red/chx:102188638%09red/chx:102173248%09red/chx:102172326%09red
Staphylococcus aureus infection	KEGG PATHWAY	chx05150	3	55	0.668549203	1	ENSCHIG00000016667|ENSCHIG00000011198|ENSCHIG00000022942	http://www.genome.jp/kegg-bin/show_pathway?chx05150/chx:102171378%09red/chx:102175816%09red/chx:102184723%09red
Glycerolipid metabolism	KEGG PATHWAY	chx00561	3	55	0.668549203	1	ENSCHIG00000010320|ENSCHIG00000012061|ENSCHIG00000015994	http://www.genome.jp/kegg-bin/show_pathway?chx00561/chx:102191574%09red/chx:102187190%09red/chx:102174409%09red
Pancreatic secretion	KEGG PATHWAY	chx04972	5	91	0.669654463	1	ENSCHIG00000011588|ENSCHIG00000017389|ENSCHIG00000023502|ENSCHIG00000024254|ENSCHIG00000024549	http://www.genome.jp/kegg-bin/show_pathway?chx04972/chx:102180724%09red/chx:102188104%09red/chx:102187815%09red/chx:102171922%09red/chx:102174093%09red
Renin-angiotensin system	KEGG PATHWAY	chx04614	1	18	0.682695679	1	ENSCHIG00000010778	http://www.genome.jp/kegg-bin/show_pathway?chx04614/chx:102187651%09red
Taste transduction	KEGG PATHWAY	chx04742	2	38	0.688554258	1	ENSCHIG00000026032|ENSCHIG00000015037	http://www.genome.jp/kegg-bin/show_pathway?chx04742/chx:102176638%09red/chx:102189978%09red
Acute myeloid leukemia	KEGG PATHWAY	chx05221	3	57	0.690891836	1	ENSCHIG00000019087|ENSCHIG00000015779|ENSCHIG00000013686	http://www.genome.jp/kegg-bin/show_pathway?chx05221/chx:102179343%09red/chx:102171262%09red/chx:100861234%09red
VEGF signaling pathway	KEGG PATHWAY	chx04370	3	57	0.690891836	1	ENSCHIG00000013977|ENSCHIG00000004688|ENSCHIG00000015779	http://www.genome.jp/kegg-bin/show_pathway?chx04370/chx:102188638%09red/chx:102179343%09red/chx:102182602%09red
Retinol metabolism	KEGG PATHWAY	chx00830	3	57	0.690891836	1	ENSCHIG00000022901|ENSCHIG00000017958|ENSCHIG00000023248	http://www.genome.jp/kegg-bin/show_pathway?chx00830/chx:102179507%09red/chx:102171605%09red
Metabolism of xenobiotics by cytochrome P450	KEGG PATHWAY	chx00980	3	57	0.690891836	1	ENSCHIG00000008585|ENSCHIG00000023592|ENSCHIG00000024688	http://www.genome.jp/kegg-bin/show_pathway?chx00980/chx:102189813%09red/chx:102173702%09red
RNA transport	KEGG PATHWAY	chx03013	9	165	0.696963011	1	ENSCHIG00000004339|ENSCHIG00000018739|ENSCHIG00000022153|ENSCHIG00000008821|ENSCHIG00000013320|ENSCHIG00000019087|ENSCHIG00000010087|ENSCHIG00000022403|ENSCHIG00000011844	http://www.genome.jp/kegg-bin/show_pathway?chx03013/chx:102182083%09red/chx:102184219%09red/chx:102188391%09red/chx:100861234%09red/chx:102173643%09red/chx:102188690%09red/chx:102190453%09red/chx:100860780%09red/chx:102182292%09red
Antigen processing and presentation	KEGG PATHWAY	chx04612	4	76	0.696969816	1	ENSCHIG00000019467|ENSCHIG00000020875|ENSCHIG00000025411|ENSCHIG00000017807	http://www.genome.jp/kegg-bin/show_pathway?chx04612/chx:102184105%09red/chx:102185465%09red/chx:100861006%09red/chx:100860849%09red
One carbon pool by folate	KEGG PATHWAY	chx00670	1	19	0.70130533	1	ENSCHIG00000012042	http://www.genome.jp/kegg-bin/show_pathway?chx00670/chx:102182960%09red
Glutamatergic synapse	KEGG PATHWAY	chx04724	6	114	0.71182182	1	ENSCHIG00000011588|ENSCHIG00000004688|ENSCHIG00000023502|ENSCHIG00000025789|ENSCHIG00000026842|ENSCHIG00000024549	http://www.genome.jp/kegg-bin/show_pathway?chx04724/chx:102188104%09red/chx:102176420%09red/chx:102169266%09red/chx:102171922%09red/chx:102180724%09red/chx:102182602%09red
Bacterial invasion of epithelial cells	KEGG PATHWAY	chx05100	4	78	0.715312	1	ENSCHIG00000010009|ENSCHIG00000013977|ENSCHIG00000015779|ENSCHIG00000012613	http://www.genome.jp/kegg-bin/show_pathway?chx05100/chx:102185872%09red/chx:102188638%09red/chx:102179343%09red/chx:102189719%09red
Parkinson's disease	KEGG PATHWAY	chx05012	9	169	0.722061569	1	ENSCHIG00000025853|ENSCHIG00000008988|ENSCHIG00000012331|ENSCHIG00000012144|ENSCHIG00000000035|ENSCHIG00000026794|ENSCHIG00000000032|ENSCHIG00000000006|ENSCHIG00000000019	http://www.genome.jp/kegg-bin/show_pathway?chx05012/chx:1485866%09red/chx:100861351%09red/chx:1485859%09red/chx:100861376%09red/chx:1485856%09red/chx:1485868%09red/chx:102169368%09red/chx:102189176%09red/chx:102173997%09red
Autoimmune thyroid disease	KEGG PATHWAY	chx05320	3	60	0.722247232	1	ENSCHIG00000019467|ENSCHIG00000000168|ENSCHIG00000018424	http://www.genome.jp/kegg-bin/show_pathway?chx05320/chx:102184105%09red/chx:102172335%09red/chx:102174848%09red
Pyrimidine metabolism	KEGG PATHWAY	chx00240	5	98	0.728450972	1	ENSCHIG00000023693|ENSCHIG00000026840|ENSCHIG00000014663|ENSCHIG00000015194|ENSCHIG00000003270	http://www.genome.jp/kegg-bin/show_pathway?chx00240/chx:102168465%09red/chx:102174717%09red/chx:102191568%09red/chx:102176313%09red/chx:102191298%09red
Phosphatidylinositol signaling system	KEGG PATHWAY	chx04070	4	80	0.732824302	1	ENSCHIG00000011296|ENSCHIG00000022865|ENSCHIG00000015779|ENSCHIG00000021423	http://www.genome.jp/kegg-bin/show_pathway?chx04070/chx:102176070%09red/chx:102172164%09red/chx:102169697%09red/chx:102179343%09red
Steroid biosynthesis	KEGG PATHWAY	chx00100	1	22	0.750841514	1	ENSCHIG00000025577	http://www.genome.jp/kegg-bin/show_pathway?chx00100/chx:102172859%09red
Huntington's disease	KEGG PATHWAY	chx05016	11	211	0.758122553	1	ENSCHIG00000025853|ENSCHIG00000017082|ENSCHIG00000008988|ENSCHIG00000006804|ENSCHIG00000012144|ENSCHIG00000000035|ENSCHIG00000026794|ENSCHIG00000015991|ENSCHIG00000024904|ENSCHIG00000000019|ENSCHIG00000009947	http://www.genome.jp/kegg-bin/show_pathway?chx05016/chx:102189796%09red/chx:102176044%09red/chx:1485859%09red/chx:100861376%09red/chx:1485868%09red/chx:102180782%09red/chx:102189176%09red/chx:100861288%09red/chx:102173997%09red/chx:100860856%09red/chx:100861351%09red
Chemical carcinogenesis	KEGG PATHWAY	chx05204	3	64	0.760120048	1	ENSCHIG00000008585|ENSCHIG00000023592|ENSCHIG00000024688	http://www.genome.jp/kegg-bin/show_pathway?chx05204/chx:102189813%09red/chx:102173702%09red
HTLV-I infection	KEGG PATHWAY	chx05166	14	265	0.762189043	1	ENSCHIG00000021886|ENSCHIG00000017082|ENSCHIG00000016735|ENSCHIG00000006042|ENSCHIG00000011588|ENSCHIG00000015779|ENSCHIG00000004688|ENSCHIG00000018497|ENSCHIG00000023502|ENSCHIG00000012144|ENSCHIG00000024482|ENSCHIG00000019467|ENSCHIG00000024549|ENSCHIG00000013686	http://www.genome.jp/kegg-bin/show_pathway?chx05166/chx:102184105%09red/chx:102174895%09red/chx:102177599%09red/chx:102179343%09red/chx:102176044%09red/chx:102171262%09red/chx:102188104%09red/chx:102169723%09red/chx:102171922%09red/chx:102180724%09red/chx:102179898%09red/chx:102180957%09red/chx:102182602%09red/chx:100861351%09red
Prostate cancer	KEGG PATHWAY	chx05215	4	84	0.765391941	1	ENSCHIG00000021567|ENSCHIG00000006042|ENSCHIG00000015779|ENSCHIG00000017807	http://www.genome.jp/kegg-bin/show_pathway?chx05215/chx:100860827%09red/chx:102179343%09red/chx:100861006%09red/chx:102179898%09red
Histidine metabolism	KEGG PATHWAY	chx00340	1	23	0.765456714	1	ENSCHIG00000024098	http://www.genome.jp/kegg-bin/show_pathway?chx00340/chx:102182385%09red
Dorso-ventral axis formation	KEGG PATHWAY	chx04320	1	23	0.765456714	1	ENSCHIG00000010730	http://www.genome.jp/kegg-bin/show_pathway?chx04320/chx:102177882%09red
Vitamin digestion and absorption	KEGG PATHWAY	chx04977	1	23	0.765456714	1	ENSCHIG00000021817	http://www.genome.jp/kegg-bin/show_pathway?chx04977/chx:102171250%09red
Endocrine and other factor-regulated calcium reabsorption	KEGG PATHWAY	chx04961	2	45	0.770553854	1	ENSCHIG00000011588|ENSCHIG00000014058	http://www.genome.jp/kegg-bin/show_pathway?chx04961/chx:102188104%09red/chx:102189484%09red
Fc gamma R-mediated phagocytosis	KEGG PATHWAY	chx04666	4	85	0.773031039	1	ENSCHIG00000022485|ENSCHIG00000013977|ENSCHIG00000015779|ENSCHIG00000015758	http://www.genome.jp/kegg-bin/show_pathway?chx04666/chx:102180632%09red/chx:102188638%09red/chx:102179343%09red/chx:102173490%09red
MAPK signaling pathway	KEGG PATHWAY	chx04010	13	250	0.774364066	1	ENSCHIG00000004688|ENSCHIG00000025411|ENSCHIG00000006804|ENSCHIG00000026221|ENSCHIG00000021558|ENSCHIG00000016999|ENSCHIG00000012493|ENSCHIG00000016286|ENSCHIG00000008697|ENSCHIG00000024886|ENSCHIG00000013977|ENSCHIG00000013686|ENSCHIG00000024404	http://www.genome.jp/kegg-bin/show_pathway?chx04010/chx:102169516%09red/chx:102188638%09red/chx:102171262%09red/chx:102179926%09red/chx:100860820%09red/chx:102190316%09red/chx:102181161%09red/chx:102173698%09red/chx:102174371%09red/chx:102180782%09red/chx:100860849%09red/chx:102182602%09red/chx:102171226%09red
Synaptic vesicle cycle	KEGG PATHWAY	chx04721	3	66	0.777429537	1	ENSCHIG00000011011|ENSCHIG00000023942|ENSCHIG00000020293	http://www.genome.jp/kegg-bin/show_pathway?chx04721/chx:102184538%09red/chx:102183039%09red/chx:102182144%09red
Fatty acid elongation	KEGG PATHWAY	chx00062	1	24	0.779215143	1	ENSCHIG00000025534	http://www.genome.jp/kegg-bin/show_pathway?chx00062/chx:102184912%09red
Sphingolipid metabolism	KEGG PATHWAY	chx00600	2	46	0.780592089	1	ENSCHIG00000007941|ENSCHIG00000017623	http://www.genome.jp/kegg-bin/show_pathway?chx00600/chx:102184072%09red/chx:102174638%09red
TNF signaling pathway	KEGG PATHWAY	chx04668	5	106	0.785920172	1	ENSCHIG00000011010|ENSCHIG00000024482|ENSCHIG00000021886|ENSCHIG00000015779|ENSCHIG00000024404	http://www.genome.jp/kegg-bin/show_pathway?chx04668/chx:100861171%09red/chx:102174895%09red/chx:102179343%09red/chx:102180957%09red/chx:102169516%09red
Protein export	KEGG PATHWAY	chx03060	1	25	0.792166993	1	ENSCHIG00000025565	http://www.genome.jp/kegg-bin/show_pathway?chx03060/chx:102191312%09red
Endocytosis	KEGG PATHWAY	chx04144	11	220	0.800845447	1	ENSCHIG00000012094|ENSCHIG00000010964|ENSCHIG00000016735|ENSCHIG00000021480|ENSCHIG00000010009|ENSCHIG00000025411|ENSCHIG00000027016|ENSCHIG00000019467|ENSCHIG00000017482|ENSCHIG00000013969|ENSCHIG00000013977	http://www.genome.jp/kegg-bin/show_pathway?chx04144/chx:102184105%09red/chx:102172197%09red/chx:102188638%09red/chx:102172412%09red/chx:100860849%09red/chx:102186420%09red/chx:102171442%09red/chx:102180541%09red/chx:102177599%09red/chx:102189719%09red/chx:102173448%09red
Gap junction	KEGG PATHWAY	chx04540	4	89	0.801638744	1	ENSCHIG00000011588|ENSCHIG00000024549|ENSCHIG00000023029|ENSCHIG00000023502	http://www.genome.jp/kegg-bin/show_pathway?chx04540/chx:102188104%09red/chx:102178119%09red/chx:102171922%09red/chx:102180724%09red
Glycosphingolipid biosynthesis - lacto and neolacto series	KEGG PATHWAY	chx00601	1	26	0.804359522	1	ENSCHIG00000008720	http://www.genome.jp/kegg-bin/show_pathway?chx00601/chx:100861326%09red
Amino sugar and nucleotide sugar metabolism	KEGG PATHWAY	chx00520	2	50	0.816978758	1	ENSCHIG00000021658|ENSCHIG00000018654	http://www.genome.jp/kegg-bin/show_pathway?chx00520/chx:102188203%09red/chx:102183563%09red
Basal transcription factors	KEGG PATHWAY	chx03022	2	50	0.816978758	1	ENSCHIG00000017082|ENSCHIG00000020027	http://www.genome.jp/kegg-bin/show_pathway?chx03022/chx:102176579%09red/chx:102176044%09red
Intestinal immune network for IgA production	KEGG PATHWAY	chx04672	2	50	0.816978758	1	ENSCHIG00000024482|ENSCHIG00000000168	http://www.genome.jp/kegg-bin/show_pathway?chx04672/chx:102180957%09red/chx:102172335%09red
Allograft rejection	KEGG PATHWAY	chx05330	2	50	0.816978758	1	ENSCHIG00000019467|ENSCHIG00000000168	http://www.genome.jp/kegg-bin/show_pathway?chx05330/chx:102184105%09red/chx:102172335%09red
Dopaminergic synapse	KEGG PATHWAY	chx04728	6	132	0.825587547	1	ENSCHIG00000011296|ENSCHIG00000023387|ENSCHIG00000021423|ENSCHIG00000026842|ENSCHIG00000025051|ENSCHIG00000008011	http://www.genome.jp/kegg-bin/show_pathway?chx04728/chx:102188084%09red/chx:102185084%09red/chx:102172164%09red/chx:102169266%09red/chx:102189044%09red/chx:102169697%09red
Chronic myeloid leukemia	KEGG PATHWAY	chx05220	3	73	0.8300609	1	ENSCHIG00000006042|ENSCHIG00000015779|ENSCHIG00000013686	http://www.genome.jp/kegg-bin/show_pathway?chx05220/chx:102179343%09red/chx:102171262%09red/chx:102179898%09red
Non-small cell lung cancer	KEGG PATHWAY	chx05223	2	52	0.833065627	1	ENSCHIG00000015779|ENSCHIG00000016747	http://www.genome.jp/kegg-bin/show_pathway?chx05223/chx:102179343%09red/chx:102181635%09red
N-Glycan biosynthesis	KEGG PATHWAY	chx00510	2	52	0.833065627	1	ENSCHIG00000025628|ENSCHIG00000014616	http://www.genome.jp/kegg-bin/show_pathway?chx00510/chx:102171012%09red/chx:102190564%09red
PPAR signaling pathway	KEGG PATHWAY	chx03320	3	74	0.836635151	1	ENSCHIG00000024060|ENSCHIG00000013743|ENSCHIG00000018012	http://www.genome.jp/kegg-bin/show_pathway?chx03320/chx:102175106%09red/chx:102178199%09red/chx:102190552%09red
RNA degradation	KEGG PATHWAY	chx03018	3	75	0.842988754	1	ENSCHIG00000003822|ENSCHIG00000012095|ENSCHIG00000021933	http://www.genome.jp/kegg-bin/show_pathway?chx03018/chx:102178391%09red/chx:102177827%09red/chx:100861579%09red
Pertussis	KEGG PATHWAY	chx05133	3	75	0.842988754	1	ENSCHIG00000011296|ENSCHIG00000021423|ENSCHIG00000015758	http://www.genome.jp/kegg-bin/show_pathway?chx05133/chx:102180632%09red/chx:102172164%09red/chx:102169697%09red
alpha-Linolenic acid metabolism	KEGG PATHWAY	chx00592	1	30	0.846388023	1	ENSCHIG00000021817	http://www.genome.jp/kegg-bin/show_pathway?chx00592/chx:102171250%09red
Complement and coagulation cascades	KEGG PATHWAY	chx04610	3	76	0.849127001	1	ENSCHIG00000016667|ENSCHIG00000011198|ENSCHIG00000022942	http://www.genome.jp/kegg-bin/show_pathway?chx04610/chx:102171378%09red/chx:102175816%09red/chx:102184723%09red
Mucin type O-Glycan biosynthesis	KEGG PATHWAY	chx00512	1	31	0.855401408	1	ENSCHIG00000021799	http://www.genome.jp/kegg-bin/show_pathway?chx00512/chx:102180329%09red
Asthma	KEGG PATHWAY	chx05310	1	31	0.855401408	1	ENSCHIG00000000168	http://www.genome.jp/kegg-bin/show_pathway?chx05310/chx:102172335%09red
beta-Alanine metabolism	KEGG PATHWAY	chx00410	1	33	0.871873517	1	ENSCHIG00000024098	http://www.genome.jp/kegg-bin/show_pathway?chx00410/chx:102182385%09red
Jak-STAT signaling pathway	KEGG PATHWAY	chx04630	7	164	0.87952283	1	ENSCHIG00000019616|ENSCHIG00000016735|ENSCHIG00000020828|ENSCHIG00000015779|ENSCHIG00000024482|ENSCHIG00000013686|ENSCHIG00000012449	http://www.genome.jp/kegg-bin/show_pathway?chx04630/chx:102179343%09red/chx:102171262%09red/chx:102173228%09red/chx:100860794%09red/chx:102177599%09red/chx:102180957%09red/chx:102175248%09red
Prolactin signaling pathway	KEGG PATHWAY	chx04917	3	85	0.89555293	1	ENSCHIG00000014058|ENSCHIG00000015779|ENSCHIG00000012449	http://www.genome.jp/kegg-bin/show_pathway?chx04917/chx:102173228%09red/chx:102179343%09red/chx:102189484%09red
Inositol phosphate metabolism	KEGG PATHWAY	chx00562	2	62	0.895825609	1	ENSCHIG00000022865|ENSCHIG00000016031	http://www.genome.jp/kegg-bin/show_pathway?chx00562/chx:102176070%09red/chx:102168433%09red
Linoleic acid metabolism	KEGG PATHWAY	chx00591	1	37	0.899405073	1	ENSCHIG00000021817	http://www.genome.jp/kegg-bin/show_pathway?chx00591/chx:102171250%09red
Pancreatic cancer	KEGG PATHWAY	chx05212	2	63	0.900717349	1	ENSCHIG00000013977|ENSCHIG00000015779	http://www.genome.jp/kegg-bin/show_pathway?chx05212/chx:102188638%09red/chx:102179343%09red
Fc epsilon RI signaling pathway	KEGG PATHWAY	chx04664	2	64	0.905394009	1	ENSCHIG00000015779|ENSCHIG00000024404	http://www.genome.jp/kegg-bin/show_pathway?chx04664/chx:102169516%09red/chx:102179343%09red
Hippo signaling pathway	KEGG PATHWAY	chx04390	6	152	0.906697379	1	ENSCHIG00000023383|ENSCHIG00000010964|ENSCHIG00000010291|ENSCHIG00000011101|ENSCHIG00000008011|ENSCHIG00000013686	http://www.genome.jp/kegg-bin/show_pathway?chx04390/chx:102171360%09red/chx:102171262%09red/chx:102189044%09red/chx:102186420%09red/chx:102182889%09red/chx:102170375%09red
Hepatitis C	KEGG PATHWAY	chx05160	5	132	0.909332924	1	ENSCHIG00000015779|ENSCHIG00000008011|ENSCHIG00000021260|ENSCHIG00000004339|ENSCHIG00000006042	http://www.genome.jp/kegg-bin/show_pathway?chx05160/chx:102179898%09red/chx:102189710%09red/chx:102179343%09red/chx:102188690%09red/chx:102189044%09red
Thyroid hormone signaling pathway	KEGG PATHWAY	chx04919	4	112	0.914136124	1	ENSCHIG00000021307|ENSCHIG00000015779|ENSCHIG00000013686|ENSCHIG00000014058	http://www.genome.jp/kegg-bin/show_pathway?chx04919/chx:102168299%09red/chx:102179343%09red/chx:102171262%09red/chx:102189484%09red
Protein processing in endoplasmic reticulum	KEGG PATHWAY	chx04141	7	176	0.916602048	1	ENSCHIG00000024271|ENSCHIG00000017807|ENSCHIG00000025411|ENSCHIG00000023424|ENSCHIG00000025565|ENSCHIG00000025628|ENSCHIG00000006805	http://www.genome.jp/kegg-bin/show_pathway?chx04141/chx:102191312%09red/chx:100861006%09red/chx:102172345%09red/chx:102187862%09red/chx:100860849%09red/chx:102190564%09red/chx:102191120%09red
Renal cell carcinoma	KEGG PATHWAY	chx05211	2	67	0.918216169	1	ENSCHIG00000013977|ENSCHIG00000015779	http://www.genome.jp/kegg-bin/show_pathway?chx05211/chx:102188638%09red/chx:102179343%09red
Hematopoietic cell lineage	KEGG PATHWAY	chx04640	3	91	0.918917273	1	ENSCHIG00000020828|ENSCHIG00000027016|ENSCHIG00000004835	http://www.genome.jp/kegg-bin/show_pathway?chx04640/chx:102172197%09red/chx:102168322%09red/chx:102175248%09red
Signaling pathways regulating pluripotency of stem cells	KEGG PATHWAY	chx04550	5	137	0.924133265	1	ENSCHIG00000010291|ENSCHIG00000018549|ENSCHIG00000015779|ENSCHIG00000013686|ENSCHIG00000011101	http://www.genome.jp/kegg-bin/show_pathway?chx04550/chx:102172808%09red/chx:102182889%09red/chx:102170375%09red/chx:102171262%09red/chx:102179343%09red
B cell receptor signaling pathway	KEGG PATHWAY	chx04662	2	69	0.925836154	1	ENSCHIG00000004688|ENSCHIG00000015779	http://www.genome.jp/kegg-bin/show_pathway?chx04662/chx:102179343%09red/chx:102182602%09red
Oxidative phosphorylation	KEGG PATHWAY	chx00190	6	161	0.930977623	1	ENSCHIG00000008988|ENSCHIG00000000035|ENSCHIG00000026794|ENSCHIG00000000032|ENSCHIG00000000006|ENSCHIG00000000019	http://www.genome.jp/kegg-bin/show_pathway?chx00190/chx:1485866%09red/chx:1485859%09red/chx:100861376%09red/chx:1485856%09red/chx:1485868%09red/chx:102189176%09red
Chemokine signaling pathway	KEGG PATHWAY	chx04062	7	182	0.93112386	1	ENSCHIG00000012094|ENSCHIG00000011588|ENSCHIG00000027054|ENSCHIG00000015779|ENSCHIG00000023502|ENSCHIG00000024549|ENSCHIG00000013977	http://www.genome.jp/kegg-bin/show_pathway?chx04062/chx:102176528%09red/chx:102188638%09red/chx:102179343%09red/chx:102188104%09red/chx:102171922%09red/chx:102180541%09red/chx:102180724%09red
Glycerophospholipid metabolism	KEGG PATHWAY	chx00564	3	96	0.934628407	1	ENSCHIG00000020256|ENSCHIG00000015229|ENSCHIG00000021817	http://www.genome.jp/kegg-bin/show_pathway?chx00564/chx:102171407%09red/chx:102185446%09red/chx:102171250%09red
Vasopressin-regulated water reabsorption	KEGG PATHWAY	chx04962	1	45	0.937998761	1	ENSCHIG00000011588	http://www.genome.jp/kegg-bin/show_pathway?chx04962/chx:102188104%09red
Graft-versus-host disease	KEGG PATHWAY	chx05332	1	46	0.941638867	1	ENSCHIG00000019467	http://www.genome.jp/kegg-bin/show_pathway?chx05332/chx:102184105%09red
Tryptophan metabolism	KEGG PATHWAY	chx00380	1	46	0.941638867	1	ENSCHIG00000006876	http://www.genome.jp/kegg-bin/show_pathway?chx00380/chx:102183291%09red
Systemic lupus erythematosus	KEGG PATHWAY	chx05322	4	122	0.941984732	1	ENSCHIG00000010063|ENSCHIG00000023303|ENSCHIG00000013756|ENSCHIG00000000168	http://www.genome.jp/kegg-bin/show_pathway?chx05322/chx:102179075%09red/chx:102189503%09red/chx:102172335%09red/chx:102172326%09red
Hepatitis B	KEGG PATHWAY	chx05161	5	145	0.943382889	1	ENSCHIG00000025853|ENSCHIG00000010585|ENSCHIG00000015779|ENSCHIG00000013686|ENSCHIG00000006042	http://www.genome.jp/kegg-bin/show_pathway?chx05161/chx:102173997%09red/chx:102179343%09red/chx:102171588%09red/chx:102171262%09red/chx:102179898%09red
Viral carcinogenesis	KEGG PATHWAY	chx05203	8	209	0.943594104	1	ENSCHIG00000010585|ENSCHIG00000017082|ENSCHIG00000006042|ENSCHIG00000015779|ENSCHIG00000010063|ENSCHIG00000019467|ENSCHIG00000013756|ENSCHIG00000013977	http://www.genome.jp/kegg-bin/show_pathway?chx05203/chx:102184105%09red/chx:102188638%09red/chx:102179343%09red/chx:102176044%09red/chx:102172326%09red/chx:102179075%09red/chx:102171588%09red/chx:102179898%09red
Ether lipid metabolism	KEGG PATHWAY	chx00565	1	47	0.945065394	1	ENSCHIG00000021817	http://www.genome.jp/kegg-bin/show_pathway?chx00565/chx:102171250%09red
Herpes simplex infection	KEGG PATHWAY	chx05168	8	210	0.945346219	1	ENSCHIG00000025853|ENSCHIG00000009393|ENSCHIG00000017082|ENSCHIG00000020027|ENSCHIG00000011578|ENSCHIG00000024482|ENSCHIG00000019467|ENSCHIG00000022335	http://www.genome.jp/kegg-bin/show_pathway?chx05168/chx:102184105%09red/chx:102173019%09red/chx:102176044%09red/chx:102178645%09red/chx:102173327%09red/chx:102180957%09red/chx:102173997%09red/chx:102176579%09red
Cocaine addiction	KEGG PATHWAY	chx05030	1	49	0.951327072	1	ENSCHIG00000006804	http://www.genome.jp/kegg-bin/show_pathway?chx05030/chx:102180782%09red
Fatty acid metabolism	KEGG PATHWAY	chx01212	1	50	0.954185111	1	ENSCHIG00000018012	http://www.genome.jp/kegg-bin/show_pathway?chx01212/chx:102175106%09red
Epstein-Barr virus infection	KEGG PATHWAY	chx05169	7	196	0.956693142	1	ENSCHIG00000017082|ENSCHIG00000006042|ENSCHIG00000025411|ENSCHIG00000015779|ENSCHIG00000019467|ENSCHIG00000013686|ENSCHIG00000024404	http://www.genome.jp/kegg-bin/show_pathway?chx05169/chx:102184105%09red/chx:102169516%09red/chx:102179343%09red/chx:102176044%09red/chx:102171262%09red/chx:100860849%09red/chx:102179898%09red
Influenza A	KEGG PATHWAY	chx05164	6	176	0.959222346	1	ENSCHIG00000025853|ENSCHIG00000023424|ENSCHIG00000025411|ENSCHIG00000015779|ENSCHIG00000011198|ENSCHIG00000024404	http://www.genome.jp/kegg-bin/show_pathway?chx05164/chx:102169516%09red/chx:102179343%09red/chx:100860849%09red/chx:102172345%09red/chx:102184723%09red/chx:102173997%09red
NOD-like receptor signaling pathway	KEGG PATHWAY	chx04621	1	52	0.95940787	1	ENSCHIG00000017807	http://www.genome.jp/kegg-bin/show_pathway?chx04621/chx:100861006%09red
Basal cell carcinoma	KEGG PATHWAY	chx05217	1	53	0.961791686	1	ENSCHIG00000010291	http://www.genome.jp/kegg-bin/show_pathway?chx05217/chx:102170375%09red
Measles	KEGG PATHWAY	chx05162	4	135	0.965864046	1	ENSCHIG00000025411|ENSCHIG00000015585|ENSCHIG00000015779|ENSCHIG00000016735	http://www.genome.jp/kegg-bin/show_pathway?chx05162/chx:102179343%09red/chx:102177599%09red/chx:100860849%09red/chx:102172143%09red
Type I diabetes mellitus	KEGG PATHWAY	chx04940	1	55	0.966147806	1	ENSCHIG00000019467	http://www.genome.jp/kegg-bin/show_pathway?chx04940/chx:102184105%09red
Chagas disease (American trypanosomiasis)	KEGG PATHWAY	chx05142	3	111	0.966445516	1	ENSCHIG00000008011|ENSCHIG00000015779|ENSCHIG00000024549	http://www.genome.jp/kegg-bin/show_pathway?chx05142/chx:102179343%09red/chx:102180724%09red/chx:102189044%09red
Spliceosome	KEGG PATHWAY	chx03040	4	136	0.967257373	1	ENSCHIG00000025411|XLOC_154928|ENSCHIG00000025214|ENSCHIG00000023999	http://www.genome.jp/kegg-bin/show_pathway?chx03040/chx:102177976%09red/chx:102179247%09red/chx:100860849%09red/chx:102187459%09red
Mineral absorption	KEGG PATHWAY	chx04978	1	56	0.968136042	1	ENSCHIG00000019977	http://www.genome.jp/kegg-bin/show_pathway?chx04978/chx:102174685%09red
Wnt signaling pathway	KEGG PATHWAY	chx04310	4	138	0.969886353	1	ENSCHIG00000010291|ENSCHIG00000025051|ENSCHIG00000004688|ENSCHIG00000013686	http://www.genome.jp/kegg-bin/show_pathway?chx04310/chx:102170375%09red/chx:102182602%09red/chx:102171262%09red/chx:102185084%09red
Tuberculosis	KEGG PATHWAY	chx05152	6	185	0.970648629	1	ENSCHIG00000011296|ENSCHIG00000025853|ENSCHIG00000004688|ENSCHIG00000021423|ENSCHIG00000014385|ENSCHIG00000025051	http://www.genome.jp/kegg-bin/show_pathway?chx05152/chx:102176106%09red/chx:102173997%09red/chx:102185084%09red/chx:102172164%09red/chx:102169697%09red/chx:102182602%09red
Alcoholism	KEGG PATHWAY	chx05034	5	163	0.971571066	1	ENSCHIG00000011296|ENSCHIG00000023303|ENSCHIG00000006804|ENSCHIG00000024094|ENSCHIG00000021423	http://www.genome.jp/kegg-bin/show_pathway?chx05034/chx:102189503%09red/chx:102172164%09red/chx:102169697%09red/chx:102179134%09red/chx:102180782%09red
NF-kappa B signaling pathway	KEGG PATHWAY	chx04064	2	89	0.972830018	1	ENSCHIG00000021886|ENSCHIG00000000168	http://www.genome.jp/kegg-bin/show_pathway?chx04064/chx:102174895%09red/chx:102172335%09red
Salmonella infection	KEGG PATHWAY	chx05132	2	90	0.97418806	1	ENSCHIG00000013977|ENSCHIG00000024452	http://www.genome.jp/kegg-bin/show_pathway?chx05132/chx:102170806%09red/chx:102188638%09red
Natural killer cell mediated cytotoxicity	KEGG PATHWAY	chx04650	3	117	0.974498035	1	ENSCHIG00000014385|ENSCHIG00000004688|ENSCHIG00000015779	http://www.genome.jp/kegg-bin/show_pathway?chx04650/chx:102176106%09red/chx:102179343%09red/chx:102182602%09red
Osteoclast differentiation	KEGG PATHWAY	chx04380	3	121	0.978807194	1	ENSCHIG00000004688|ENSCHIG00000015779|ENSCHIG00000024404	http://www.genome.jp/kegg-bin/show_pathway?chx04380/chx:102169516%09red/chx:102179343%09red/chx:102182602%09red
Rheumatoid arthritis	KEGG PATHWAY	chx05323	2	95	0.980051191	1	ENSCHIG00000024482|ENSCHIG00000020875	http://www.genome.jp/kegg-bin/show_pathway?chx05323/chx:102185465%09red/chx:102180957%09red
Lysosome	KEGG PATHWAY	chx04142	3	125	0.982416621	1	ENSCHIG00000022265|ENSCHIG00000020875|ENSCHIG00000010830	http://www.genome.jp/kegg-bin/show_pathway?chx04142/chx:102176135%09red/chx:102185465%09red/chx:100860744%09red
Ras signaling pathway	KEGG PATHWAY	chx04014	7	223	0.98336154	1	ENSCHIG00000011296|ENSCHIG00000015779|ENSCHIG00000021423|ENSCHIG00000016286|ENSCHIG00000023776|ENSCHIG00000024886|ENSCHIG00000013977	http://www.genome.jp/kegg-bin/show_pathway?chx04014/chx:102188638%09red/chx:102185645%09red/chx:102172164%09red/chx:102174371%09red/chx:102179343%09red/chx:102169697%09red/chx:102171226%09red
Cell cycle	KEGG PATHWAY	chx04110	3	128	0.984729629	1	ENSCHIG00000006042|ENSCHIG00000018497|ENSCHIG00000013686	http://www.genome.jp/kegg-bin/show_pathway?chx04110/chx:102169723%09red/chx:102171262%09red/chx:102179898%09red
mRNA surveillance pathway	KEGG PATHWAY	chx03015	2	102	0.986138956	1	ENSCHIG00000008011|ENSCHIG00000021998	http://www.genome.jp/kegg-bin/show_pathway?chx03015/chx:102180253%09red/chx:102189044%09red
RIG-I-like receptor signaling pathway	KEGG PATHWAY	chx04622	1	70	0.986348806	1	ENSCHIG00000010585	http://www.genome.jp/kegg-bin/show_pathway?chx04622/chx:102171588%09red
Toll-like receptor signaling pathway	KEGG PATHWAY	chx04620	2	105	0.988154549	1	ENSCHIG00000015779|ENSCHIG00000024404	http://www.genome.jp/kegg-bin/show_pathway?chx04620/chx:102169516%09red/chx:102179343%09red
Cytokine-cytokine receptor interaction	KEGG PATHWAY	chx04060	6	235	0.995915462	1	ENSCHIG00000019616|ENSCHIG00000016735|ENSCHIG00000020828|ENSCHIG00000000168|ENSCHIG00000024482|ENSCHIG00000023776	http://www.genome.jp/kegg-bin/show_pathway?chx04060/chx:102172335%09red/chx:102185645%09red/chx:102175248%09red/chx:100860794%09red/chx:102177599%09red/chx:102180957%09red
Ubiquitin mediated proteolysis	KEGG PATHWAY	chx04120	2	139	0.998077214	1	ENSCHIG00000010571|ENSCHIG00000017482	http://www.genome.jp/kegg-bin/show_pathway?chx04120/chx:102171442%09red/chx:102180057%09red
Olfactory transduction	KEGG PATHWAY	chx04740	4	849	1	1	ENSCHIG00000011296|ENSCHIG00000025051|ENSCHIG00000013176|ENSCHIG00000021423	http://www.genome.jp/kegg-bin/show_pathway?chx04740/chx:102170675%09red/chx:102172164%09red/chx:102169697%09red/chx:102185084%09red
--------------------
#Term	Database	ID	Input number	Background number	P-Value	Corrected P-Value	Input	Hyperlink
--------------------
#Term	Database	ID	Input number	Background number	P-Value	Corrected P-Value	Input	Hyperlink
--------------------
