# Supplementary material for: Transcriptome analysis of mRNA and miRNA in the development of LeiZhou goat muscles
Source: Sci Rep. 2024 Apr 29;14:9858. doi: 10.1038/s41598-024-60521-9 (PMC11058254; doi:10.1038/s41598-024-60521-9)
Supplement: Supplementary file 8 — Supplementary Information 8. [file 41598_2024_60521_MOESM8_ESM.xls]

gene_id	gene_name	gene_locus	M0_FPKM	M6_FPKM	log2FoldChange	pvalue	padj
ENSCHIG00000021943	ENSCHIG00000021943	10:36238316-36251778	9.57266733333333	0.008414	9.89334203191786	2.35830407285486e-41	6.34808290331071e-37
ENSCHIG00000006856	ENSCHIG00000006856	LWLT01000041.1:147918-205766	0.939205333333333	0	14.825727624698	9.77956015202674e-28	1.31623100086128e-23
ENSCHIG00000011009	SCN4B	15:53491867-53514147	2.09876	65.7823406666667	-5.18600452173369	8.12770631715845e-21	5.46953996613178e-17
ENSCHIG00000015633	GADL1	22:5137927-5329861	5.350717	76.760479	-3.94759442442996	2.51838356166273e-20	1.35579697425675e-16
ENSCHIG00000021640	ENSCHIG00000021640	16:78220532-78251427	5.439338	63.2761153333333	-3.67056460859235	1.32042386271806e-19	5.0775956480921e-16
ENSCHIG00000016358	ENSCHIG00000016358	1:57911640-57974590	0	0.506281	-13.8743085607137	2.51672712459888e-19	8.46815759249409e-16
XLOC_039443	XLOC_039443	14:10310016-10369410	0	0.471159666666667	-13.9114793728313	4.25162597561756e-19	1.16693393938984e-15
ENSCHIG00000020968	IGF2	29:50431142-50441339	98.8876393333333	7.20224266666667	3.83714920163371	3.05439314960541e-18	6.85151290008986e-15
ENSCHIG00000021985	ENSCHIG00000021985	13:42912130-42931782	0.412686333333333	78.431961	-7.79308483249923	6.18286355578039e-18	1.28023323995767e-14
ENSCHIG00000023789	RYR3	10:73739484-74312941	3.07375433333333	0.198612	3.49790221805589	1.26737592598364e-16	2.27434834504183e-13
ENSCHIG00000023248	ENSCHIG00000023248	17:8792909-8817434	16.1388806666667	173.958468	-3.58857303616007	4.33094984580643e-16	6.98496812683693e-13
ENSCHIG00000013176	OR2AP1	5:57012011-57063202	0.730122	11.5589543333333	-4.19294043748876	4.41134029854476e-16	6.98496812683693e-13
ENSCHIG00000023624	CIB2	21:30088674-30113474	6.302468	61.305743	-3.38699347302919	3.13662369769042e-15	4.22045021490964e-12
ENSCHIG00000019258	CITED1	LWLT01000021.1:9674882-9680391	22.5853203333333	0.336368	5.65980104161353	1.35497057530723e-14	1.58578686722261e-11
ENSCHIG00000008403	MYOM3	2:7094309-7175716	146.519694	18.368252	2.85676260027435	3.26258544598173e-13	3.49858926758463e-10
ENSCHIG00000008249	POSTN	12:62420246-62458759	12.984419	0.250614666666667	5.6079527122074	3.37927487024298e-13	3.49858926758463e-10
ENSCHIG00000021567	AR	LWLT01000021.1:13734747-13933964	0.268357666666667	1.78395566666667	-2.88112003290253	3.82784313552716e-13	3.81621783415259e-10
ENSCHIG00000017096	ENSCHIG00000017096	13:42628103-42643966	0.793448	42.9264336666667	-6.01292896297259	1.02542821977942e-12	9.20082560667414e-10
ENSCHIG00000024519	ACSM3	25:18360412-18415642	0.077262	2.81941633333333	-5.56398505865033	1.37298800389584e-12	1.19219648673768e-09
ENSCHIG00000024597	SPON1	15:43573842-43883100	14.521809	1.74766033333333	2.97971627224753	1.44708258005692e-12	1.21726777781163e-09
ENSCHIG00000020021	CHRND	2:15564541-15571321	18.804004	0.650155666666667	4.76612555715487	1.71162830526561e-12	1.39617002185272e-09
ENSCHIG00000012276	ENSCHIG00000012276	13:42692735-42706363	1.21451033333333	36.3243873333333	-5.13764388347754	1.80474806843629e-12	1.42882966194612e-09
ENSCHIG00000026683	ATCAY	7:90440305-90499826	3.94508966666667	0.278718666666667	4.79190506783563	2.31209361485017e-12	1.77819816927249e-09
ENSCHIG00000025931	CDC34	7:67296466-67306167	9.52872666666667	53.475142	-2.61672716133494	3.27414775750724e-12	2.44815303712722e-09
ENSCHIG00000025829	IGF2BP3	4:88490335-88636829	2.78443133333333	0.259354	3.41120910277819	3.60468320512876e-12	2.62245574366637e-09
ENSCHIG00000015001	BPGM	4:21845513-21877336	9.98352733333333	57.739562	-2.65268581174678	8.01791211011975e-12	5.53400405590265e-09
ENSCHIG00000021520	CRTAC1	26:32441273-32597139	5.426258	0.680955333333333	2.83989855494621	9.97164378024659e-12	6.71041768191694e-09
ENSCHIG00000016623	ENSCHIG00000016623	21:7444142-7514590	0.288177	0	13.2461540642633	1.13833432221426e-11	7.47358128911304e-09
ENSCHIG00000026032	ASIC2	19:16601122-16898128	0	0.052249	-13.1762986648824	1.5714903658275e-11	1.0022213835773e-08
ENSCHIG00000025745	LAMC3	11:100696110-100762938	1.22799633333333	0.0560806666666667	4.33372607136006	1.60099262552285e-11	1.0022213835773e-08
ENSCHIG00000011355	PON3	4:108013562-108048424	2.83699566666667	17.5375943333333	-2.77804245720695	1.71521802109125e-11	1.04932360663032e-08
ENSCHIG00000003341	ACTC1	10:72761736-72767207	1320.57224766667	13.2648093333333	6.56318395894289	2.18264953513025e-11	1.30561244859191e-08
ENSCHIG00000023005	CSRP3	29:25126733-25147296	1577.94502766667	194.403511333333	2.8713925536929	4.72979607897312e-11	2.63224152920347e-08
ENSCHIG00000015146	MYL4	19:45886972-45926139	26.224959	0.273562	6.7601773092448	4.79158313882793e-11	2.63224152920347e-08
ENSCHIG00000012965	RNF128	LWLT01000027.1:36718065-36816757	0.342151666666667	3.303704	-3.4807007767231	5.14090998631634e-11	2.76766030023326e-08
ENSCHIG00000012603	FAM78A	11:100919707-100933687	3.752535	21.8568473333333	-2.64246326074067	5.51228433382434e-11	2.9094052881938e-08
ENSCHIG00000017048	SLC9A2	11:7202564-7292998	1.26117266666667	7.282871	-2.63699689620635	6.51711777007801e-11	3.30995804028226e-08
ENSCHIG00000010445	ARHGAP36	LWLT01004092.1:487-8854	19.2196016666667	0.484919	5.28349671804201	7.01522215519306e-11	3.49695833284235e-08
ENSCHIG00000009059	SLC6A13	5:106099482-106137919	3.000826	0	14.29889350731	8.24383672034703e-11	4.0346835788782e-08
ENSCHIG00000020694	FMO3	16:37175052-37202385	0.139364333333333	2.98463966666667	-4.62411297649247	8.8688853450588e-11	4.18503856733903e-08
ENSCHIG00000019193	MOXD1	9:57534525-57632829	2.70294933333333	0.276937666666667	3.17273706650752	9.39436280349952e-11	4.28605860923051e-08
ENSCHIG00000022458	INSYN1	10:80873595-80887366	7.32357633333333	37.5204253333333	-2.58127527862112	1.04433464258765e-10	4.68523331819573e-08
ENSCHIG00000024771	HBAI	25:162342-163392	37.273296	0.499398	6.14598875926173	1.10350347516111e-10	4.86952566301421e-08
ENSCHIG00000020813	SEL1L3	6:45658612-45769098	0.343009	2.39014233333333	-2.95343110211025	1.46729846381972e-10	6.37044194340311e-08
ENSCHIG00000023964	KY	1:134264853-134313454	1.17964833333333	14.4171733333333	-3.7674049816017	2.41099538512845e-10	1.03014561550615e-07
ENSCHIG00000013673	PPP1R1A	5:25245334-25259981	16.206794	74.8235776666667	-2.34469615155796	3.23383320984906e-10	1.33920495911872e-07
ENSCHIG00000021089	ENSCHIG00000021089	18:25320187-25351757	0.0352713333333333	8.498406	-8.01453656585662	3.36011654474427e-10	1.37041844168828e-07
ENSCHIG00000020411	A1CF	26:42917654-42969308	0	0.557527666666667	-12.2245179277448	4.04326005158152e-10	1.57734020389089e-07
ENSCHIG00000024060	PLIN1	21:20373023-20389141	0.131248333333333	6.161734	-5.61902872487253	4.64392013910367e-10	1.78578631863418e-07
ENSCHIG00000025872	PGM2L1	15:29277497-29337854	4.58152166666667	26.645967	-2.79087264726326	4.99521366202756e-10	1.89381917400645e-07
ENSCHIG00000020293	SNAP25	13:3277995-3366145	0.179989	0	12.6132092688585	5.25053577663781e-10	1.96297113938245e-07
ENSCHIG00000012268	RIPK4	1:141593376-141619068	0.799156	0	13.4149216992302	6.4375335997815e-10	2.37377437587559e-07
ENSCHIG00000021668	SPOCK1	7:61946060-62151997	5.181238	0.652935666666667	2.84182103549238	7.72514100770212e-10	2.77260460860434e-07
ENSCHIG00000021783	PHKA1	LWLT01000021.1:9348907-9526993	16.6179653333333	76.381696	-2.32091854045932	8.23326976463898e-10	2.87822279902016e-07
ENSCHIG00000010300	ENSCHIG00000010300	19:35007956-35009239	3.35690166666667	41.6338603333333	-3.75580696510167	8.60244220504952e-10	2.9687248625067e-07
ENSCHIG00000018458	ENSCHIG00000018458	19:18922243-18931105	1.09334333333333	0	12.3723102322375	9.47991537025219e-10	3.19248312513247e-07
ENSCHIG00000009912	MYBPC2	18:57595892-57621728	271.111658666667	1210.792684	-2.26491213920881	1.10929668640062e-09	3.59759616922071e-07
ENSCHIG00000015267	PHKB	18:21195252-21720696	28.5784523333333	135.533091333333	-2.40224474966097	1.12558373435386e-09	3.60695987634966e-07
ENSCHIG00000005917	ARMC4	13:35970854-36142757	0.905939666666667	0.0475593333333333	4.20444701012738	1.16263876223483e-09	3.68187178845143e-07
XLOC_154928	XLOC_154928	7:25960877-26242025	0.030551	0	12.0656065141073	1.25617317196354e-09	3.93182202824589e-07
ENSCHIG00000018654	PGM1	3:38942782-39008224	148.906018666667	601.539225333333	-2.21178851239667	1.45276737977006e-09	4.49489566995982e-07
ENSCHIG00000015577	REEP1	11:48123646-48270780	3.58564766666667	14.483501	-2.26827348345734	1.48229073446245e-09	4.53412522616592e-07
ENSCHIG00000014953	AGTPBP1	8:78597992-78791363	1.21514366666667	5.28473033333333	-2.22141559803138	1.56248351144413e-09	4.72572260236553e-07
ENSCHIG00000009616	COL2A1	5:31868147-31888110	6.50932366666667	0.314668666666667	4.23075334953593	1.71513063647388e-09	5.12976516362266e-07
ENSCHIG00000005472	IQCA1	3:4788056-4973125	0.0474313333333333	0.779427	-3.8557417716226	1.99228685530674e-09	5.89322830452162e-07
ENSCHIG00000015921	MPZ	3:111904525-111910579	55.093134	6.28478433333333	3.09230160568002	2.99407188683515e-09	8.76026380976397e-07
XLOC_058452	XLOC_058452	17:16757174-16776470	0.517335333333333	11.2522963333333	-4.87356182473189	4.17322410115297e-09	1.1875542241644e-06
ENSCHIG00000025438	PLP1	LWLT01000027.1:37526314-37546990	10.211775	1.718269	2.63051539233178	4.19116023833932e-09	1.1875542241644e-06
ENSCHIG00000010205	PLCL2	1:153722206-153934958	12.3209256666667	62.0538213333333	-2.54119238418442	4.48950378564305e-09	1.25449675753134e-06
ENSCHIG00000015928	ENSCHIG00000015928	5:100468707-100605992	1.366251	9.76458766666667	-3.03113325732193	4.52062506428933e-09	1.25449675753134e-06
ENSCHIG00000025391	NOS1	17:13328154-13516934	1.087534	6.25690733333333	-2.68226921541326	5.41749631453009e-09	1.45828165794521e-06
ENSCHIG00000017337	CPEB3	26:37639956-37805319	2.55711333333333	12.3387743333333	-2.89873532150303	5.89393993178108e-09	1.57082252558102e-06
ENSCHIG00000017623	UGT8	6:11267797-11345872	3.49608033333333	0.305365333333333	3.49321124795122	6.58028846931616e-09	1.73655102957894e-06
ENSCHIG00000024355	LINGO1	21:32341979-32362677	1.43748833333333	16.479011	-3.77301703027822	6.68581255321245e-09	1.74726895444051e-06
ENSCHIG00000007982	METTL11B	16:36311371-36328767	0.173338333333333	4.725908	-4.76639848633539	7.20085571452404e-09	1.86377532811114e-06
ENSCHIG00000020875	CTSL	8:80747999-80765580	0.493510666666667	5.26668866666667	-3.81026254582705	7.36951248802091e-09	1.88926225859569e-06
ENSCHIG00000015980	AMPD1	3:91944493-91964754	32.5390146666667	185.355972333333	-2.71730980633881	9.59213883517363e-09	2.4130952632262e-06
ENSCHIG00000006455	RILPL2	17:19008961-19036985	7.04523266666667	28.459077	-2.15784209396706	1.01153898893969e-08	2.52116726891468e-06
ENSCHIG00000006614	PPP1R3B	27:20430944-20476265	39.426318	5.80433233333333	2.72510717675445	1.21990116883146e-08	3.01259629932159e-06
ENSCHIG00000008598	ENSCHIG00000008598	7:78953784-79018723	1.25225166666667	0.00260866666666667	8.85754291634983	1.31312128121694e-08	3.21332714979978e-06
ENSCHIG00000006632	DPP6	4:2981444-3353010	3.14970266666667	0.570351333333333	2.37377397165268	1.43648051864233e-08	3.45242701792984e-06
ENSCHIG00000023166	TMOD4	3:100515341-100518647	270.972900333333	1007.07450366667	-2.04133265233957	1.95164779798974e-08	4.56821351532938e-06
ENSCHIG00000024310	IGFBP3	4:44059794-44064955	66.4309436666667	11.120819	2.4716855632642	2.15962188829131e-08	5.01143982664012e-06
ENSCHIG00000011389	ENSCHIG00000011389	LWLT01000021.1:22426769-22515245	0.400852	1.942995	-2.38077273210831	2.25401086914613e-08	5.18576620304918e-06
ENSCHIG00000016056	PKM	10:82207350-82265622	111.254804	520.297434666667	-2.45601442262384	2.31886292404166e-08	5.2895910980561e-06
ENSCHIG00000026465	CCDC112	10:97082389-97113419	11.2670626666667	1.32320666666667	3.06049952415719	2.37800078870913e-08	5.33425210253937e-06
ENSCHIG00000018279	ADSSL1	21:68600658-68617578	59.3982133333333	266.833311	-2.3574648571487	2.50893128656813e-08	5.58143903899511e-06
ENSCHIG00000015742	COL28A1	4:105048997-105235311	2.86066533333333	0.477644333333333	2.5523122586533	2.56530647886939e-08	5.6600753932956e-06
ENSCHIG00000017958	ALDH1A1	8:48840704-48897982	7.88054466666667	32.155415	-2.12540225635306	2.77219528252639e-08	6.01789940443915e-06
ENSCHIG00000013515	ENSCHIG00000013515	25:26119969-26127546	845.629557333333	3309.871338	-2.18818017302081	3.28395813383456e-08	7.07180680372469e-06
ENSCHIG00000013756	ACTN3	29:44980061-44991670	309.455632333333	1086.93599433333	-1.95380957959684	3.70791873636423e-08	7.92140924963908e-06
ENSCHIG00000025933	TRIM7	7:70246271-70261940	3.20280466666667	12.5105856666667	-3.14038120743165	4.04676943895058e-08	8.57723935099777e-06
ENSCHIG00000023693	UCK2	3:117105417-117177675	20.220502	2.81052833333333	2.80086391233609	4.17011775788944e-08	8.70164572146264e-06
ENSCHIG00000019220	ENSCHIG00000019220	25:165844-166477	20.2862933333333	0.129102	7.03440377143075	4.60324745821891e-08	9.45879504430051e-06
ENSCHIG00000010049	ZNRF1	18:3602839-3699307	7.75239333333333	26.3439833333333	-1.95157626536975	4.92591510592588e-08	9.96960773092578e-06
ENSCHIG00000011698	ANKRD2	26:32848164-32857378	615.752116	64.4430266666667	3.20702646031789	5.28628973716238e-08	1.05404701588842e-05
ENSCHIG00000025820	PFKM	5:31721266-31763408	143.023915666667	549.551168	-2.06566630454272	5.73175528471904e-08	1.13446609377991e-05
ENSCHIG00000010730	ENSCHIG00000010730	28:41951633-42317051	1.707173	0.215948666666667	2.87267354360762	6.24140434412087e-08	1.21743566764526e-05
ENSCHIG00000020399	FGD6	5:24541891-24645170	0.638695666666667	3.07948833333333	-2.36438526421549	7.48067430065477e-08	1.43831993446446e-05
ENSCHIG00000010306	COPG2	4:25754012-25896792	15.6544733333333	3.71884433333333	1.96079975313822	8.42348984483382e-08	1.59678520875519e-05
ENSCHIG00000024549	ADCY1	4:43910051-44013206	0.0611143333333333	0.587411	-3.35883883647128	8.84639663498156e-08	1.6652259064366e-05
ENSCHIG00000015872	ENSCHIG00000015872	10:21936188-21946725	32.7906413333333	0.312849333333333	6.64947407745154	8.96510703889922e-08	1.67585243939645e-05
ENSCHIG00000017086	MYLK2	13:60666232-60683087	60.029349	221.810979	-2.0363640901588	9.66502694076374e-08	1.79422893235502e-05
ENSCHIG00000026626	ADIPOQ	1:80090897-80106385	0.504649333333333	20.641537	-5.48859146645159	1.04398750136354e-07	1.9247983261441e-05
ENSCHIG00000024032	CA14	3:99785408-99791330	1.27263966666667	12.607602	-3.36502768125272	1.10521459040621e-07	2.02382083976561e-05
ENSCHIG00000020256	GPD1	5:29442867-29447843	91.753021	325.183014	-1.93658564211877	1.16050741714478e-07	2.10017705974819e-05
ENSCHIG00000021029	UCP3	15:29583379-29596396	4.02047433333333	64.437785	-4.29548092396714	1.16781177853138e-07	2.10017705974819e-05
ENSCHIG00000018254	TPD52L1	9:13232816-13265536	0.205527666666667	0	11.7313421708459	1.44283637020966e-07	2.53844898126168e-05
ENSCHIG00000017482	WWP1	14:5872551-5976795	23.996531	76.10289	-1.79661398079592	1.7222716756069e-07	3.01039668597316e-05
ENSCHIG00000022172	FHOD3	24:20640529-21128182	3.10690633333333	12.6815853333333	-2.12498381734991	1.77364898235391e-07	3.08019892303242e-05
ENSCHIG00000013312	FBN2	7:84900294-85124610	18.003472	1.678454	3.40572191586001	1.86743817452483e-07	3.22228851165765e-05
ENSCHIG00000013442	SYCP2	13:55943690-56007380	0.188255	1.23674333333333	-2.75668682427481	1.97022471111157e-07	3.35661447934819e-05
ENSCHIG00000021891	HIST1H1C	23:18104849-18186848	172.141530333333	29.9163526666667	2.37903470442512	2.07508030167545e-07	3.51301959499999e-05
ENSCHIG00000014891	PRTG	10:48407813-48546451	3.06740566666667	0.394456666666667	2.89582695615482	2.21916468082859e-07	3.733467179909e-05
ENSCHIG00000026694	NRCAM	4:70799347-71037231	3.28891333333333	0.156325333333333	4.19593974393107	2.36548417168862e-07	3.93229076937868e-05
ENSCHIG00000022582	CPEB2	6:110429989-110508683	1.30171033333333	4.57355833333333	-1.94558598417065	2.36656179745652e-07	3.93229076937868e-05
ENSCHIG00000022728	ESRRB	10:15260817-15447790	2.985713	0.517858333333333	2.25789611597519	2.53899887511032e-07	4.16736412928168e-05
ENSCHIG00000023029	TUBA8	5:108298055-108316615	10.5754396666667	43.4883356666667	-2.16681552716188	2.61988660127223e-07	4.27406712321491e-05
ENSCHIG00000022316	IGF2BP1	19:37150967-37190433	0.115375333333333	0	11.2222277535534	2.71549011014076e-07	4.40334715570897e-05
ENSCHIG00000015913	FBXO40	1:65766763-65787964	6.40806033333333	31.5310053333333	-2.4743054303392	2.82628240218832e-07	4.5555610600063e-05
ENSCHIG00000010087	ENSCHIG00000010087	9:183177-185304	3201.75138333333	782.843343	1.94996806952483	3.25794456736415e-07	5.22008046811358e-05
XLOC_087192	XLOC_087192	21:42743742-43043101	2.22298933333333	0.429542666666667	2.40765548709821	3.5666945259603e-07	5.68096350590529e-05
ENSCHIG00000013794	ENSCHIG00000013794	4:37599983-37619771	0	0.202967666666667	-11.1374985729651	4.16635967343569e-07	6.54334314156727e-05
ENSCHIG00000013427	SHISA4	LWLT01017352.1:3099-5653	29.4128876666667	110.437414666667	-2.0571462530692	4.20535836054364e-07	6.54334314156727e-05
ENSCHIG00000020512	MYH3	19:29317579-29337126	135.135781	8.61011	3.8652583750741	4.30243297698111e-07	6.65591326864238e-05
ENSCHIG00000003452	CHRM2	4:19659465-19820880	0.338240666666667	0	11.1557305044919	4.38708159195223e-07	6.70974217569148e-05
ENSCHIG00000017796	ENSCHIG00000017796	15:34071842-34075735	13.563195	0.430212	4.87682529978993	4.76218996721304e-07	7.20160840097981e-05
ENSCHIG00000019087	EIF4EBP1	27:12389701-12430792	96.63664	20.098942	2.08362223583775	4.91950719402851e-07	7.39794942172399e-05
ENSCHIG00000017316	LPAR3	3:61930077-62015051	17.9539073333333	2.513909	2.67571538851679	4.96378474224201e-07	7.39861905124918e-05
ENSCHIG00000011296	CALM3	18:54785479-54788664	51.2589263333333	179.010854	-1.96254951056758	4.97492402212684e-07	7.39861905124918e-05
ENSCHIG00000024661	LRP4	15:6159565-6198120	8.216382	1.66569066666667	2.20572388816326	5.20352078538415e-07	7.69606442313026e-05
ENSCHIG00000020031	CRYL1	12:50765029-50829850	9.25715266666667	2.197696	1.98119271987961	5.30079282609142e-07	7.79708968812726e-05
ENSCHIG00000021913	MKX	13:36217053-36284543	7.43872733333333	0.682741	3.41108530687483	5.39417607134803e-07	7.89132779829056e-05
ENSCHIG00000024911	MYL10	25:36010500-36101806	13.4315146666667	0.347214666666667	5.17731684962181	5.50404608046928e-07	8.00853580508498e-05
ENSCHIG00000026905	KCNH7	2:102126594-102288620	0.373301666666667	0	11.3343632654995	5.94598035687667e-07	8.55903204526236e-05
ENSCHIG00000008632	ENSCHIG00000008632	15:57412852-57419016	5.16440666666667	0.211710666666667	4.42888046677332	5.99670521814409e-07	8.58613356712779e-05
ENSCHIG00000010817	HIST1H1D	23:18187739-18279604	314.185984333333	55.309073	2.36807274749072	6.08785937101058e-07	8.67052902374936e-05
ENSCHIG00000001722	CYTL1	6:104454731-104459986	7.08420066666667	0.276063	4.65996468245385	6.25754114499844e-07	8.8324208121405e-05
ENSCHIG00000009368	TIMM8B	15:59978327-59980272	17.2409473333333	0.0709016666666667	7.62225417058194	6.28445939503202e-07	8.8324208121405e-05
ENSCHIG00000011888	PDLIM7	7:71621657-71646501	60.8159016666667	211.325683666667	-1.90609397702975	6.29996580701009e-07	8.8324208121405e-05
ENSCHIG00000011185	TENM3	27:31756132-31951634	2.4545	0.711101333333333	1.86021756590133	6.6846506864617e-07	9.27512511227712e-05
ENSCHIG00000018745	KRT8	5:26768248-26776611	9.988491	1.09000366666667	2.90734064083012	6.91999978873243e-07	9.55243868272306e-05
ENSCHIG00000019381	SPEG	2:28396090-28453862	13.538801	42.652884	-1.93994434318809	7.06045934900902e-07	9.69660432431759e-05
ENSCHIG00000018085	ENSCHIG00000018085	15:50643189-50710012	10.0233086666667	2.455995	1.93136933926081	7.25105941429425e-07	9.85777865222084e-05
ENSCHIG00000008000	MB	5:72491465-72503494	360.543816666667	3447.46793633333	-3.51029152651945	7.44594560679067e-07	0.000100718574795774
ENSCHIG00000018739	ENSCHIG00000018739	LWLT01000074.1:103160-148177	12.682985	0	18.3561612953697	7.97693041103444e-07	0.000105774883154791
ENSCHIG00000006042	CDKN1A	23:38154930-38164294	104.602363666667	15.953306	2.689157832597	8.16840136865244e-07	0.000107782856883032
ENSCHIG00000024404	MAP2K6	19:60349246-60457784	8.43046766666667	25.0881073333333	-1.69609202179574	8.38154751862496e-07	0.000110055851759194
ENSCHIG00000011010	MMP14	10:79446204-79454603	50.2363306666667	11.63667	1.95910464545297	9.03877509133206e-07	0.000116448189765577
ENSCHIG00000024017	ABRA	14:24325521-24335985	22.5833536666667	87.4989776666667	-2.1203543418243	9.12799131715244e-07	0.000117003462035766
ENSCHIG00000026840	NT5C1A	3:14391148-14406030	6.369264	21.2748483333333	-1.89311742944284	9.77083481198684e-07	0.000124061948806161
ENSCHIG00000023292	ENSCHIG00000023292	LWLT01000021.1:9710918-9716073	404.179860333333	110.758428	1.77954550267183	1.00749580644509e-06	0.000127322873792905
ENSCHIG00000008922	ENSCHIG00000008922	LWLT01000027.1:12033809-12183453	1.365711	0.244788666666667	2.21013687175532	1.01794293170191e-06	0.000128041999231552
ENSCHIG00000011198	PLG	9:83879980-83927798	0.133435333333333	0	10.9688666434603	1.02870368389996e-06	0.000128793701224274
ENSCHIG00000013986	ENSCHIG00000013986	20:3263303-3276620	245.432673	66.0528513333333	1.79846972970528	1.20444818883037e-06	0.000149200809561993
ENSCHIG00000015229	ETNPPL	6:16875466-16895912	1.12658466666667	14.1784353333333	-3.89596767405422	1.26643302560754e-06	0.000155661388964857
ENSCHIG00000015152	COMP	7:104322078-104330388	9.05901933333333	0.0740226666666667	6.58530358377209	1.32983383375066e-06	0.000162711214258637
ENSCHIG00000023584	FAM184A	9:19161920-19323175	1.31734966666667	0.261631	2.17124934360195	1.3601924747998e-06	0.000165672674374032
ENSCHIG00000010778	AGT	28:80354-91095	4.051567	0.304395666666667	3.67408790576839	1.42420886694756e-06	0.000171247329289822
ENSCHIG00000020219	PDE4A	7:94831176-94871049	1.93928133333333	7.95613766666667	-2.23791929495397	1.42504650274612e-06	0.000171247329289822
XLOC_067260	XLOC_067260	19:19095529-19106184	0.350862666666667	0	10.927249049867	1.44034298205858e-06	0.000172258429810468
ENSCHIG00000015311	CNIH3	16:26234747-26365113	0.149971333333333	0	13.2050534022767	1.44625919968667e-06	0.000172258429810468
ENSCHIG00000020368	ENSCHIG00000020368	3:19528991-19531066	2185.49898266667	616.260803333333	1.73606315023036	1.46805288317236e-06	0.000174083909732307
ENSCHIG00000025816	CEMIP2	8:47666261-47739371	1.813913	7.49216066666667	-2.21196122493363	1.48620474989944e-06	0.000175463418674532
ENSCHIG00000000292	APCDD1	24:42487074-42520158	23.982399	4.32599033333333	2.4323238411652	1.51776178008662e-06	0.000178406600857518
ENSCHIG00000003321	RGS14	7:71743329-71761194	0.190698666666667	2.20083133333333	-3.70094958775685	1.56843927003152e-06	0.000182767308531205
ENSCHIG00000015322	ASB4	4:107811169-107896848	1.45353633333333	8.95197366666667	-2.86775024256292	1.61287429966015e-06	0.000187135131026948
ENSCHIG00000016050	ADAMTSL3	21:23559190-23931341	18.7664036666667	4.80429833333333	1.8727097167461	1.86627491419781e-06	0.000213078394504698
ENSCHIG00000023960	ACSM1	25:18067060-18134319	0.0699856666666667	1.42015833333333	-4.55605582850221	1.86813660387506e-06	0.000213078394504698
ENSCHIG00000021260	CLDN1	1:76761369-76779687	5.744001	0.920096	2.5812433946376	1.88212746426687e-06	0.000213768384317028
ENSCHIG00000023951	CIDEC	22:16691454-16698393	0.252769	5.65667766666667	-4.53147308789495	1.98101094299026e-06	0.000224054002367277
ENSCHIG00000025094	SCG3	10:44491503-44529141	0.861299	3.82393366666667	-2.28234308776712	2.06991411362223e-06	0.000233129490002022
ENSCHIG00000022338	MATN2	14:15888728-16041083	32.7206996666667	5.256169	2.59139631820673	2.26712114098168e-06	0.000253221439306826
ENSCHIG00000021144	SYT16	10:28949746-29070749	0.0315353333333333	0	10.8710424542333	2.37140169110045e-06	0.000263774341822487
ENSCHIG00000010741	OSBP2	17:1552319-1672787	0.269549333333333	1.37734233333333	-2.48126508401898	2.50176733862871e-06	0.000274867645800847
ENSCHIG00000016323	ROS1	9:20580255-20719725	0.839471666666667	0.0836893333333333	3.63685348746717	2.51778433838551e-06	0.000275502922035208
ENSCHIG00000011677	RPL17-C18orf32	24:49348931-49351354	655.607279666667	173.110944333333	1.85172134250207	2.54358731122606e-06	0.000277199527301955
ENSCHIG00000025454	ENSCHIG00000025454	5:109670328-109676632	429.914449	108.000987	1.93251043315635	2.79540570363131e-06	0.000302195705744368
ENSCHIG00000022036	THRB	27:3764600-4200369	5.311547	15.9045486666667	-1.82304666379361	2.8186330847624e-06	0.000303487861502537
ENSCHIG00000015673	STRADB	2:45902759-45941927	2.102952	6.73946866666667	-1.9115234913788	2.9256068963569e-06	0.000313750941976633
ENSCHIG00000025214	ENSCHIG00000025214	5:25521033-25524490	606.196991	149.020683666667	1.93303858621079	2.93847789813887e-06	0.000313880746278183
ENSCHIG00000017486	NDNF	6:4693877-4736098	1.329924	4.58075966666667	-1.90922822019732	2.98572233245631e-06	0.000317412800283721
ENSCHIG00000007336	ENSCHIG00000007336	20:2867352-2959890	8.34951066666667	2.140539	1.85456685288185	2.99774827125587e-06	0.000317412800283721
ENSCHIG00000024341	ABCC5	1:82814108-82893895	1.40023166666667	4.89612866666667	-1.96971441183319	3.00691968468492e-06	0.000317412800283721
ENSCHIG00000019309	SHISAL2A	3:27100938-27137957	0.325254	0	11.2116745783083	3.06157744143308e-06	0.000321920084251936
ENSCHIG00000010981	IQCG	1:69937532-69989310	862.939375	253.951322333333	1.68291366466549	3.0976603649246e-06	0.000324446777054632
ENSCHIG00000022407	ENAH	16:27098839-27250898	28.4798753333333	7.04884833333333	1.87590588065063	3.19831506703427e-06	0.000333000909899808
ENSCHIG00000023662	TP63	1:77162740-77426849	3.63923366666667	10.097175	-1.8498527067832	3.32544786132196e-06	0.000344286175119479
ENSCHIG00000020154	POF1B	LWLT01000021.1:4655552-4761948	0.040755	0	11.0578733476575	3.38286469478655e-06	0.000348888704422469
ENSCHIG00000024343	ENSCHIG00000024343	6:36233887-36287183	6.44626666666667	1.22858833333333	2.30638542182601	3.52180810734801e-06	0.000361832177990816
ENSCHIG00000014717	MFSD4B	9:26464668-26475603	0.687676	4.37911733333333	-2.87368726321004	3.69820262843249e-06	0.000377076584667219
ENSCHIG00000016775	B4GALNT3	5:106269505-106365423	0.881049	0.154188666666667	2.43549422634306	3.9543354050973e-06	0.000401670945035507
ENSCHIG00000026408	TAF1D	29:582862-599857	42.5227496666667	7.31803466666667	2.30798698906618	4.13583279140087e-06	0.000416960101419209
ENSCHIG00000023408	CNBD2	13:64677689-64760269	0.0242346666666667	11.8729943333333	-9.03148526554614	4.18939028562702e-06	0.000420783610852642
ENSCHIG00000019541	FAM169A	20:6753922-6798997	1.03638566666667	0.081419	3.61440299607192	4.27136381359447e-06	0.000425870643911851
ENSCHIG00000018578	CKMT2	7:29293678-29318959	88.5063766666667	454.956863333333	-2.38291595049869	4.28750072442646e-06	0.000425870643911851
ENSCHIG00000017618	PDE8A	21:21945326-22089517	14.7795136666667	43.0442993333333	-1.7424158989386	4.72884741254333e-06	0.000466267819233851
ENSCHIG00000020906	VSTM2L	13:66368605-66408199	0.284486666666667	1.70126	-2.71783627384036	4.80065307928404e-06	0.000471620363460467
ENSCHIG00000017466	PMP2	14:37400552-37408146	9.71216833333333	0.536148	4.22410382066817	4.95907771958891e-06	0.000485412560203252
ENSCHIG00000014376	CASQ2	3:92920395-92993370	63.8642303333333	9.050714	2.68454729052999	5.14284061626542e-06	0.000501576027929828
ENSCHIG00000003573	KLHL31	23:41815888-41819540	43.0785	131.427421666667	-1.74934869149613	5.21802690103023e-06	0.000507071653869789
ENSCHIG00000011284	ENSCHIG00000011284	23:18212350-18212982	82.384079	6.78795866666667	3.50985127547759	5.36861045036166e-06	0.000519828259362716
ENSCHIG00000019612	SLC4A4	6:86965565-87335737	0.914858	4.91964566666667	-2.44128695470954	5.60129256266829e-06	0.000540414312551631
ENSCHIG00000006384	WDYHV1	14:65586953-65650652	16.4513776666667	3.253628	2.30233368354922	5.67243510285201e-06	0.000545323600352037
ENSCHIG00000010763	PRSS12	6:7205616-7291902	0.670295333333333	0.063021	3.2991152669474	5.76244872099113e-06	0.00055200567498804
ENSCHIG00000017557	NMT2	13:29011839-29066408	7.94610233333333	2.030047	1.80213944102571	5.80917727432837e-06	0.000554508630745996
ENSCHIG00000019098	MEGF6	16:48000913-48104968	3.14737133333333	0.783028666666667	1.84946817696206	6.39824161354734e-06	0.00060219534179534
ENSCHIG00000027016	TFRC	1:70404588-70471952	11.8609366666667	56.8245383333333	-2.29683608434311	6.55874898407462e-06	0.000615151237468016
ENSCHIG00000023806	NRK	LWLT01000027.1:39653221-39779281	21.761899	3.83016	2.46174615413247	6.58588702505609e-06	0.00061555176020993
ENSCHIG00000023475	PSAT1	8:54061902-54089068	10.796156	0.772406666666667	3.78341654441742	6.7709429690829e-06	0.000627931382682953
ENSCHIG00000022665	CPZ	6:114960620-114983430	6.70071666666667	0.523716666666667	3.62805795711117	6.78832128541271e-06	0.000627931382682953
ENSCHIG00000020704	TNNT2	16:79342245-79348589	14.143341	1.99802066666667	2.74723143356226	6.87392427529883e-06	0.000633672238501692
ENSCHIG00000027074	ADAMTS20	5:36409804-36611509	9.81847533333333	3.02811566666667	1.58224179318687	7.15952917680553e-06	0.000655510906058678
ENSCHIG00000026198	PROM1	6:111436607-111553311	1.17637366666667	0.246765	2.14105448810828	7.24006317925594e-06	0.000660637358166818
ENSCHIG00000013965	SLC25A30	12:70995384-71008154	14.922225	50.6131776666667	-1.91163160997827	7.32360165554249e-06	0.000666002396499637
ENSCHIG00000010512	NIFK	2:62720715-62730298	67.476766	14.2087643333333	2.20437715546546	7.43432489293311e-06	0.000671991650997523
ENSCHIG00000017641	THBS1	10:67822642-67837312	48.6889316666667	10.6160893333333	2.12687769812769	7.50723537232812e-06	0.000675852045994409
ENSCHIG00000015380	ENSCHIG00000015380	3:69932692-69940682	732.768392	213.376688666667	1.7059447117221	7.54247709524636e-06	0.000676761328166139
ENSCHIG00000025016	HOOK1	3:34639886-34706718	0.697241333333333	0.010673	5.94701389358034	8.01572283540574e-06	0.000714461017494873
ENSCHIG00000008236	PDE6D	2:16276641-16312898	5.110133	23.0058456666667	-4.35360704053755	8.06463943281595e-06	0.00071533090857473
XLOC_190223	XLOC_190223	LWLT01000899.1:3298-20598	0	0.669353333333333	-12.610603859877	8.28372893586655e-06	0.000726467401376742
ENSCHIG00000025156	ADIG	13:67047329-67068225	0.157353666666667	2.581711	-5.10739444607034	8.44985523371821e-06	0.000736094508677109
ENSCHIG00000025612	ENSCHIG00000025612	13:43229085-43246296	0.286	0	11.4776746188228	8.66104986163147e-06	0.000752058516694825
ENSCHIG00000008714	MYH8	19:29125425-29154196	337.252090666667	36.5600243333333	3.14751855275213	9.09083071874382e-06	0.000786839168125872
ENSCHIG00000013686	MYC	14:69338893-69342782	23.244505	2.95056433333333	2.95029227849442	9.207629678119e-06	0.00079287663616194
ENSCHIG00000024375	NAPEPLD	4:75824688-75878820	3.14359766666667	19.4409713333333	-2.72068940906318	9.23752895101575e-06	0.00079287663616194
ENSCHIG00000015030	ENSCHIG00000015030	3:80732229-80761522	2.37052333333333	19.791529	-3.31000246438373	9.24895102737384e-06	0.00079287663616194
ENSCHIG00000025373	SLC37A4	15:52748124-52753344	5.01549633333333	26.1912066666667	-2.41442521774483	9.46124242005676e-06	0.000805942162857873
ENSCHIG00000016122	GPI	18:45820872-45848535	78.2035863333333	242.425150333333	-1.70614866121652	9.79952974616283e-06	0.000832125368161549
ENSCHIG00000017544	PPDPFL	14:61962619-62102727	1.265826	6.608346	-2.50102430042334	1.0066463888021e-05	0.000846778359180469
ENSCHIG00000016627	THBS2	9:90578110-90605459	12.9840833333333	2.65249033333333	2.24855424926063	1.01037904032191e-05	0.000847270498672431
ENSCHIG00000022493	ENSCHIG00000022493	25:16276039-16280350	1349.815084	395.803944666667	1.69722475830993	1.09278813820055e-05	0.000910072984282253
ENSCHIG00000025360	IGFBP2	2:31148968-31180231	1.54690133333333	0.181081	2.97217125022561	1.09541439522791e-05	0.000910072984282253
ENSCHIG00000018867	PTPRU	2:11661711-11733519	1.27942566666667	0.212914	2.54457758933032	1.13883326641768e-05	0.000943126736871531
ENSCHIG00000010291	AXIN1	25:248065-282231	8.34738266666667	22.6856046666667	-1.58919664917927	1.15579546405886e-05	0.00095142820493995
ENSCHIG00000017184	RPS20	14:58802155-58804777	543.684123	164.511072666667	1.63152719815126	1.19370469569636e-05	0.000979638506059589
ENSCHIG00000018632	PRDX3	26:12647782-12656060	33.1750316666667	95.7991	-1.67764316631522	1.22149990507511e-05	0.000999402262760239
ENSCHIG00000015166	ENSCHIG00000015166	17:9277396-9281456	1099.45043966667	340.134267333333	1.60835806018103	1.27029156264087e-05	0.00102683808658159
ENSCHIG00000021249	CLCN1	4:13856693-13893468	4.728949	14.2660976666667	-1.75474195475277	1.2948559118315e-05	0.00104356082139761
ENSCHIG00000017807	HSP90AB1	23:31092443-31098852	159.076794666667	47.0787216666667	1.66567910836245	1.33773512356475e-05	0.00107382968991487
ENSCHIG00000025507	MEST	4:25898327-25909783	48.2858866666667	6.83911466666667	2.76424732011171	1.34039221268815e-05	0.00107382968991487
ENSCHIG00000025051	CAMK2A	7:48785278-48851937	9.11685633333333	24.0294986666667	-1.54230611130723	1.3696708576022e-05	0.00109079290369633
ENSCHIG00000022623	RGS5	3:113953160-114006178	47.5035666666667	133.937261	-1.62649671426491	1.41241480020412e-05	0.00111821710564396
ENSCHIG00000027095	GPT2	18:21937742-21973429	3.09952633333333	8.680104	-1.61350181097689	1.57908547266197e-05	0.00123563438235799
ENSCHIG00000018423	PHGDH	3:96956986-96988240	6.87556833333333	0.685146	3.36354166025595	1.62511648562376e-05	0.00126796769739189
ENSCHIG00000020130	ENSCHIG00000020130	13:58863739-59000588	2.825737	15.481815	-2.67285490352777	1.79421299353409e-05	0.00139183358386025
ENSCHIG00000024458	CARNMT1	8:50861806-50899010	19.4950893333333	83.3332073333333	-2.11780580477924	1.80259487974585e-05	0.00139431749922411
ENSCHIG00000017131	SLC7A1	12:55715641-55777166	10.5645783333333	1.21492133333333	3.11482712475292	1.80909963871085e-05	0.00139533937177131
ENSCHIG00000013573	CCDC92	17:19426977-19467316	0.528619	2.45636766666667	-2.42918431110724	1.8508286001766e-05	0.00142336383450876
ENSCHIG00000019111	KCNH2	4:6349667-6385687	3.04934133333333	0.38221	2.96276702133982	1.87169012936196e-05	0.00143131121881151
ENSCHIG00000017389	ATP2B2	22:54361471-54479256	0.0839896666666667	0.575675666666667	-2.93845167509041	1.91497393841569e-05	0.00145613752752185
ENSCHIG00000008022	PLLP	18:26620451-26648351	3.37263533333333	0.593697333333333	2.45961015748793	1.92263805750433e-05	0.00145784707695497
ENSCHIG00000024098	ENSCHIG00000024098	29:42769743-42777639	0.942084666666667	6.47281333333333	-3.00813502683785	1.9785573591414e-05	0.00149184333314757
ENSCHIG00000014164	RYR1	18:49136050-49261694	102.50827	262.067632333333	-1.49953747510918	1.98442498154999e-05	0.00149208803501013
ENSCHIG00000026089	RPS10	23:40203453-40209180	821.388305666667	268.413803333333	1.5208271234837	1.99772512917211e-05	0.00149790431830237
ENSCHIG00000017994	ENSCHIG00000017994	14:51387927-51417489	0.865625333333333	4.08967733333333	-2.46637235289853	2.13466273674262e-05	0.00159376761785369
ENSCHIG00000009966	CDH19	24:10307247-10385458	0.973394333333333	0.1894	2.27372825261789	2.14800204173361e-05	0.00159723533036976
ENSCHIG00000017330	GYG1	1:118732878-118770465	32.5899606666667	97.53951	-1.76397235761088	2.16491513385711e-05	0.00160454619780938
ENSCHIG00000013811	ENSCHIG00000013811	22:49036235-49037874	996.152934	315.163482666667	1.57570325637694	2.17506994553219e-05	0.00160454619780938
ENSCHIG00000022490	RASGEF1B	6:96672057-96708537	20.831585	3.64222666666667	2.48314898677637	2.18090236312947e-05	0.00160454619780938
ENSCHIG00000018116	DLK1	21:64899117-64910127	24.227306	1.977621	3.3475143636169	2.18167734749325e-05	0.00160454619780938
ENSCHIG00000025628	PINK1	2:3963398-3979454	52.867607	132.638407	-1.46480287601987	2.20484488286959e-05	0.00161716660918484
ENSCHIG00000018150	ENSCHIG00000018150	15:38508602-38510931	399.071477	76.0850296666667	2.36878507390814	2.22242094905729e-05	0.00162309495616226
ENSCHIG00000010084	PMP22	19:32435592-32463871	22.203615	5.32704033333333	1.98384180408878	2.22498714177827e-05	0.00162309495616226
ENSCHIG00000027041	ENSCHIG00000027041	11:32969964-33062887	0.493134	0.054284	3.13371391167775	2.27665954986963e-05	0.00165630058819975
ENSCHIG00000003118	MAP7D1	3:11155117-11179681	8.49551966666667	22.3015003333333	-1.53285487473135	2.3023574686607e-05	0.00167048135691129
ENSCHIG00000012416	ATP8B1	24:57061736-57128336	12.4237796666667	3.78477766666667	1.63846724237981	2.32437645543548e-05	0.00167916354232159
ENSCHIG00000011255	PYGM	29:43406658-43421246	283.147125	841.88621	-1.74638553174519	2.34819496106347e-05	0.0016855656523175
ENSCHIG00000026141	OBSCN	7:105841957-106148949	44.0694543333333	123.667055666667	-1.70838159474354	2.43310186120294e-05	0.00174186797606012
ENSCHIG00000015593	PM20D2	9:48246713-48280212	23.0056153333333	3.59645633333333	2.39909864079325	2.46207642068824e-05	0.00175793562578477
ENSCHIG00000021889	EYA4	9:58480587-58849767	11.5401313333333	30.0337906666667	-1.73030513700761	2.58989769772259e-05	0.00183460174282359
ENSCHIG00000014599	RPL15	27:3606681-3608606	1001.93760166667	319.503082333333	1.56357286889346	2.61409695984795e-05	0.00184204874254417
ENSCHIG00000012100	GPC5	12:19945738-20041492	0.356974333333333	0.0282753333333333	3.59757432152322	2.69853508129178e-05	0.00189658400308648
ENSCHIG00000017811	PLPP7	11:100946877-100960644	29.8772473333333	89.3879876666667	-1.74223409551121	2.72011985438066e-05	0.00190340955558636
ENSCHIG00000018372	LDH-A	29:25684533-25691368	287.059565	1031.89742033333	-1.89175905758843	2.72787020485964e-05	0.00190340955558636
ENSCHIG00000017995	TIMP4	22:56919254-56925582	14.2918543333333	42.9165656666667	-1.73069006989258	2.73121139811191e-05	0.00190340955558636
ENSCHIG00000014654	ACSM5	25:17917063-17948889	1.779644	6.253411	-1.88778529120111	2.73653130994845e-05	0.00190340955558636
ENSCHIG00000021364	P4HA3	15:29358152-29398307	21.0352283333333	2.625762	3.00397211160736	2.74729457023265e-05	0.00190597101137944
ENSCHIG00000013899	ENSCHIG00000013899	LWLT01000047.1:323734-439751	2.01595966666667	0	17.0517581759198	2.88497039125557e-05	0.00199122135876455
ENSCHIG00000012421	ENSCHIG00000012421	10:87911152-87914328	1120.032369	340.258239666667	1.64925300001758	2.95167737323671e-05	0.00202171123493094
ENSCHIG00000012818	ENSCHIG00000012818	26:7694079-7805958	7.82927566666667	19.4222906666667	-1.4262940332533	2.97839889830824e-05	0.00203483607981374
ENSCHIG00000020591	TMEM86A	29:25443013-25452037	7.222625	0.658107666666667	3.54466868049905	3.03617214788739e-05	0.00206905523738817
ENSCHIG00000023341	PRKAG3	2:29002672-29008683	4.329134	21.187845	-2.42762311418996	3.06581654569225e-05	0.00207873173241672
ENSCHIG00000022643	COL14A1	14:479408-701160	53.1980823333333	14.8771926666667	1.74231153133844	3.09161615709231e-05	0.00208571738638123
ENSCHIG00000020543	ENSCHIG00000020543	2:6752151-6756073	718.407247	239.729985333333	1.49383668253052	3.10766878015914e-05	0.00209022103227792
ENSCHIG00000022130	DNASE1L3	22:43032301-43056864	0	0.095203	-10.3011117746217	3.11382210395812e-05	0.00209022103227792
ENSCHIG00000021312	RALGPS2	16:58731347-58916879	4.58960133333333	1.14670733333333	1.87212174976486	3.12834611072361e-05	0.00209474678130493
ENSCHIG00000014065	PGP	25:1651572-1652888	15.1402513333333	60.438245	-2.0937718396997	3.16383258638696e-05	0.00211325175087752
ENSCHIG00000026929	ENSCHIG00000026929	8:110690180-110695109	724.837972	234.260834	1.54963721075725	3.1846726820165e-05	0.00212190641719109
ENSCHIG00000000248	ENSCHIG00000000248	28:20396743-20417399	90.52401	18.6655863333333	2.25277266560229	3.30335739599987e-05	0.00219554998482776
ENSCHIG00000016445	ENSCHIG00000016445	17:64136650-64141345	1470.714315	485.326131	1.5161923264624	3.3623883828915e-05	0.00222928006134664
ENSCHIG00000018272	CHRNA1	2:114199965-114217340	12.737453	2.504081	2.23793309755456	3.38514167645744e-05	0.00223885119525507
ENSCHIG00000017110	ENSCHIG00000017110	27:32138856-32390626	0.724499	0.0678676666666667	3.30436322984931	3.44836920715279e-05	0.00226951594909875
ENSCHIG00000023194	HEMGN	8:62760447-62771191	0.177394666666667	0	9.98131112181682	3.48533846364535e-05	0.00228825221376599
ENSCHIG00000016318	RAMP1	3:3413753-3455768	16.745955	4.28740233333333	1.85687722863307	3.510049284584e-05	0.00229886877475504
ENSCHIG00000006387	HIST1H1E	23:18186058-18186717	383.501521	82.54667	2.07318768337519	3.60162410151996e-05	0.00235051696082909
ENSCHIG00000025056	ENSCHIG00000025056	14:81613948-81616245	1123.710144	363.120300333333	1.55378778836398	3.60637307683488e-05	0.00235051696082909
ENSCHIG00000017627	LMOD3	22:32364969-32369787	50.3007646666667	203.806742666667	-2.25739592463552	3.72929540384264e-05	0.00242476264929073
ENSCHIG00000022795	EPHB2	2:5843738-6058369	2.91421333333333	0.761794	1.80346860190977	3.88458929809216e-05	0.0025074923183907
ENSCHIG00000020680	ENSCHIG00000020680	LWLT01000056.1:78518-259389	3.176487	0	16.1245245245306	3.89193563950376e-05	0.0025074923183907
ENSCHIG00000018749	ENPP5	23:29468112-29478681	9.52049633333333	2.21581166666667	1.95476968741969	3.99718986142127e-05	0.00256793214056653
ENSCHIG00000015149	ENSCHIG00000015149	9:58088711-58092066	298.728922333333	98.39388	1.51363675961478	4.08859823606571e-05	0.00261417784604315
ENSCHIG00000005138	PGAM2	22:292312-296917	249.495376333333	626.615865	-1.44350021995926	4.1005205516843e-05	0.00261558796706725
ENSCHIG00000019977	SLC5A1	17:704664-757907	0.0461966666666667	0	10.4507744564477	4.1130851977849e-05	0.00261701510298441
ENSCHIG00000026932	ENSCHIG00000026932	4:88767264-88820187	1.038476	3.25319	-1.82689148506336	4.12220225746857e-05	0.00261701510298441
ENSCHIG00000010313	ENSCHIG00000010313	LWLT01000027.1:24282215-24299116	54.6451186666667	18.0889683333333	1.46788699253772	4.16662543825474e-05	0.00263279867481083
ENSCHIG00000018872	TULP1	23:39245227-39290775	44.736593	14.1776406666667	1.54671862659634	4.23505874335922e-05	0.00266493625241749
ENSCHIG00000015208	FRMPD4	LWLT01000021.1:57447567-57784884	0.631555	0.167577333333333	1.69817781399347	4.28176998667399e-05	0.00268038801165792
ENSCHIG00000012238	MAP4K1	18:49135129-49278481	10.883373	26.2549633333333	-1.41061005619917	4.33098834028707e-05	0.0027049082167946
ENSCHIG00000016472	AJAP1	16:47058095-47175057	0.818299333333333	0.140328666666667	2.45006969391711	4.34219977361005e-05	0.00270563272004711
ENSCHIG00000015603	TMC7	25:16789452-16827116	2.29489633333333	0.500518333333333	2.09211108080243	4.37405482578446e-05	0.00271918724712393
ENSCHIG00000008645	NGEF	3:8080116-8203449	0.757269	0.139460666666667	2.34206610830397	4.41085369177029e-05	0.00273574561463301
ENSCHIG00000017285	SH3PXD2B	20:4156257-4273898	4.18975833333333	1.26552733333333	1.61291224198642	4.48209992086232e-05	0.00277059246638129
ENSCHIG00000000032	ND5	MT:5329-16643	40.2144526666667	112.839337666667	-1.79983245743869	4.48999756192351e-05	0.00277059246638129
ENSCHIG00000013243	RPL34	6:16990826-16995455	958.221252333333	336.736846666667	1.42084032685851	4.49791555022149e-05	0.00277059246638129
ENSCHIG00000011344	ENSCHIG00000011344	19:29051367-29099173	10.0126453333333	36.3451086666667	-2.05578718298528	4.68307129077133e-05	0.00286551496539918
ENSCHIG00000020027	GTF2IRD1	25:32707492-32824050	0.747923666666667	0.130309666666667	2.37953236504903	4.6839534318138e-05	0.00286551496539918
ENSCHIG00000015078	KLHL33	10:76290916-76292729	3.17795433333333	18.8974473333333	-2.72762470750609	4.7144683114445e-05	0.00287764303871798
ENSCHIG00000012243	SLC2A3	5:99770935-99851863	20.164413	4.02011866666667	2.32697590848007	4.72953367277462e-05	0.0028803074073246
ENSCHIG00000020239	DNER	2:17953910-18337801	0.027034	0	11.8478558747645	4.85663126120386e-05	0.00293777079301316
ENSCHIG00000027179	MYOZ3	7:48371692-48383868	3.95927166666667	23.492276	-2.80457697693575	4.96681042848593e-05	0.00298429917665144
ENSCHIG00000010409	ENSCHIG00000010409	8:24797787-24801694	869.044026666667	279.277059	1.56615404709425	5.03326408982207e-05	0.00301078672821845
ENSCHIG00000027137	METTL7B	5:56911431-56938458	1.893824	7.71915333333333	-2.02254336663962	5.21790370122636e-05	0.00310742327056662
ENSCHIG00000008347	CAPN6	LWLT01000027.1:32796395-32822403	41.7507453333333	13.1777403333333	1.57319876923125	5.31947790484712e-05	0.00316092066760872
ENSCHIG00000009947	ENSCHIG00000009947	9:83261628-83271298	77.4855346666667	183.737249	-1.36815466694302	5.3915145974357e-05	0.00319666938180119
ENSCHIG00000024883	P2RX3	15:2696101-2731277	0.053514	0	9.91798300673216	5.48234455574397e-05	0.00324337913739596
ENSCHIG00000000772	KIF1C	19:26196463-26215908	64.1841026666667	154.050038666667	-1.40489913050999	5.56248869903654e-05	0.00328357611404968
ENSCHIG00000003945	ENSCHIG00000003945	11:103663287-103665761	1208.327901	387.139251666667	1.56817847412934	5.58659451667892e-05	0.00329058974179351
ENSCHIG00000021041	CDO1	10:96551589-96564040	13.3140416666667	2.17153366666667	2.6204761386948	5.70727053530021e-05	0.00333974583193937
ENSCHIG00000024028	PRKAG2	4:5464413-5775168	7.53058833333333	1.97092633333333	1.92893397313101	5.72653132074285e-05	0.00334374772433311
ENSCHIG00000011011	RIMS1	14:92755941-93356101	8.69457266666667	1.216266	2.11417735096138	5.7485154909499e-05	0.0033493190473028
ENSCHIG00000020793	KCNQ1	29:49785177-50163766	2.52347933333333	0.843173	1.96451618292929	5.77434199519624e-05	0.00335710016904303
ENSCHIG00000021462	ART3	6:91369962-91510309	150.576479666667	40.3844183333333	1.84643723970039	5.93340202835762e-05	0.00343453114649096
ENSCHIG00000009635	ENOX2	LWLT01000027.1:1934441-2018622	0.696268666666667	2.148467	-1.80415580327414	5.94400468208616e-05	0.00343453114649096
ENSCHIG00000022511	ENSCHIG00000022511	22:28068060-28094919	6.55704933333333	17.4199243333333	-1.55612364006711	5.94580397601897e-05	0.00343453114649096
ENSCHIG00000014564	ENSCHIG00000014564	21:3568873-3670222	0.066405	0	11.7221010928501	5.97217560660121e-05	0.00343502185851477
ENSCHIG00000010508	TRARG1	19:21418541-21433627	0.0481186666666667	2.19835433333333	-5.64963330297182	6.00517984351939e-05	0.00344664032042335
ENSCHIG00000017462	ENSCHIG00000017462	21:69031636-69169581	0	0.127450333333333	-11.7080512924566	6.0555449864074e-05	0.00346815233923648
ENSCHIG00000024752	ENSCHIG00000024752	3:21274964-21300879	17.3284933333333	42.074801	-1.41223284924938	6.21513339716188e-05	0.0035519949211211
ENSCHIG00000024271	DNAJA4	21:30261299-30276167	29.5012203333333	8.65099833333333	1.69404575454749	6.31291280447388e-05	0.00360023277268703
ENSCHIG00000022901	BCO1	18:9228473-9260508	1.313931	0.0906253333333333	3.78082152191809	6.38882617704543e-05	0.00363582289711858
ENSCHIG00000007972	ENSCHIG00000007972	LWLT01000074.1:6883-34647	2.81680533333333	0	15.1112928674808	6.40659937651878e-05	0.00363824561217579
ENSCHIG00000026515	NKAIN1	2:13526020-13570090	1.20680833333333	3.51897066666667	-1.64346830436149	6.50114267407951e-05	0.00367642349791748
ENSCHIG00000025646	ENSCHIG00000025646	7:103514235-103518380	608.368896666667	206.224116	1.41738672972074	6.68171843329569e-05	0.00376317910481572
ENSCHIG00000015607	ENSCHIG00000015607	13:42653430-42665109	0.0123166666666667	1.12019966666667	-6.7550509940423	6.72803910813325e-05	0.00378090515057893
ENSCHIG00000022384	NFIX	7:97857058-97950812	11.079195	28.1331513333333	-1.40992261780807	6.76335078303852e-05	0.00379283075787148
ENSCHIG00000015760	PES1	17:1744083-1756815	36.3417	11.5693383333333	1.54271081921532	6.81661514278744e-05	0.00381475356369132
ENSCHIG00000017030	LOX	7:78880892-78892968	27.294519	6.88822533333333	1.94657624965712	6.90130739095338e-05	0.00384615719150483
ENSCHIG00000019879	NSMCE1	25:24714262-24749296	47.4671326666667	16.8901176666667	1.37605845402687	6.93737608905803e-05	0.00385827044556331
ENSCHIG00000023506	CMBL	20:62964745-62999508	27.1991283333333	67.0516216666667	-1.48914705920704	6.97074424908697e-05	0.00386883492158604
ENSCHIG00000013743	ENSCHIG00000013743	11:37569789-37572227	1201.06237833333	418.651021333333	1.43263856325451	7.04279249973271e-05	0.00389276978455452
ENSCHIG00000013848	ENSCHIG00000013848	LWLT01000047.1:166539-260915	0.709225333333333	0	14.9317817365803	7.17702935735201e-05	0.0039346492106151
ENSCHIG00000027234	ENSCHIG00000027234	20:18204668-18378958	4.523085	15.2085756666667	-1.80364223371337	7.21110832388992e-05	0.00394529702972497
ENSCHIG00000014612	COQ10A	5:56389743-56462622	25.1594886666667	66.861646	-1.64285078225028	7.28600408994334e-05	0.00397818779093499
ENSCHIG00000019313	ILRUN	23:39967006-40071698	41.7214113333333	105.223304666667	-1.47986535412743	7.30745798058073e-05	0.0039818249781634
ENSCHIG00000015398	THEM4	3:101275588-101323981	2.28378033333333	13.0399876666667	-2.74612830557563	7.36842030730205e-05	0.00400693207741326
ENSCHIG00000017550	GYS1	18:56560595-56575948	28.6310026666667	72.970595	-1.47198177031744	7.40584845756764e-05	0.00401514723708246
ENSCHIG00000009440	PGK1	LWLT01000021.1:3412091-3434583	137.285202	444.924876	-1.74328724032566	7.42827596428808e-05	0.00401514723708246
ENSCHIG00000020414	CCDC73	15:19452148-19621472	1.676292	0.458558666666667	1.79428407303157	7.61330897692742e-05	0.00409408304586519
ENSCHIG00000009267	ENSCHIG00000009267	3:103699203-103700462	902.166626	310.299677666667	1.45162526590595	7.61994058242982e-05	0.00409408304586519
ENSCHIG00000017651	PADI2	2:628312-686353	163.067441333333	44.7745043333333	1.82915777696773	7.69913083994006e-05	0.00410961849435898
ENSCHIG00000023592	ENSCHIG00000023592	3:86826233-86839163	7.127757	18.8201053333333	-1.54783434824332	7.71805829933215e-05	0.00410961849435898
ENSCHIG00000008585	ENSCHIG00000008585	23:24067179-24083565	2.06562566666667	8.045889	-2.16521649933025	7.80559418422318e-05	0.00413204827399495
ENSCHIG00000010320	DGAT2	15:27720975-27753988	2.17133133333333	11.508486	-2.60598703243108	7.8134057933852e-05	0.00413204827399495
ENSCHIG00000015585	RACK1	7:70210835-70215337	1199.86942533333	422.460367666667	1.41421587113855	7.90644278205359e-05	0.00417305150602585
ENSCHIG00000012612	ENSCHIG00000012612	5:101633565-101700084	0	0.028694	-9.80499978512261	8.21622533018572e-05	0.00432169939525729
ENSCHIG00000014442	TCP11L2	5:68352314-68397007	24.3305826666667	7.44941433333333	1.59324859437599	8.62009984954177e-05	0.00452311594054513
ENSCHIG00000010091	CNBD1	14:6412273-6940255	0.011335	0	11.5701113561826	8.69525530415284e-05	0.00454483266557643
ENSCHIG00000012027	ENSCHIG00000012027	15:19604263-19621392	143.097371333333	51.2631343333333	1.37799180279767	8.74919975737396e-05	0.00456416587343008
ENSCHIG00000000350	MAPRE2	24:22189200-22378615	7.87966766666667	18.9172436666667	-1.54673383252749	8.93177387288041e-05	0.00463247570539875
ENSCHIG00000004597	ABCD2	5:41031375-41118399	0.0399766666666667	0.355139333333333	-3.24843000066308	9.15464445862602e-05	0.00472984106597496
ENSCHIG00000021423	ENSCHIG00000021423	10:1209783-1217353	178.604553333333	423.800039	-1.35525336285609	9.18637735308454e-05	0.00473714378525536
ENSCHIG00000011556	RFX3	8:40871575-41153598	2.07465233333333	0.768044	1.99550881011512	9.22205616123308e-05	0.00474644947893063
ENSCHIG00000023798	SELENOK	22:46931651-46940358	79.159565	16.7152363333333	1.58814880083748	9.34909989206983e-05	0.00479491458617849
ENSCHIG00000014485	BRINP2	16:57052091-57111381	0.445924666666667	0.0455506666666667	3.12477868381717	9.35184693418421e-05	0.00479491458617849
ENSCHIG00000024051	DUSP13	28:14761703-14764415	33.8301033333333	90.9539516666667	-1.59754509732257	9.42552641863757e-05	0.0048235041851119
ENSCHIG00000016735	IL2RB	5:74221074-74267262	0.2522	1.34313733333333	-2.63446815502577	9.45314307322462e-05	0.00482845740502961
ENSCHIG00000016076	ENSCHIG00000016076	19:39092721-39096489	2060.037679	728.168680666667	1.41461178760935	9.58374052446234e-05	0.00487665647329825
ENSCHIG00000014444	RPL37	20:33645176-33649315	398.929778666667	141.413167333333	1.39847608255741	9.81824733650096e-05	0.00498655814724402
ENSCHIG00000022629	PRDX4	LWLT01000021.1:46308017-46319416	44.215538	14.1753966666667	1.54671761815651	9.85942695203296e-05	0.0049980424612961
ENSCHIG00000024511	WFDC1	18:11963133-11974180	11.3765936666667	29.0009583333333	-1.4694158708922	9.90410980043611e-05	0.00500465677576265
ENSCHIG00000019403	ENSCHIG00000019403	22:13153241-13156693	981.042358666667	342.830251	1.43269770326815	9.90965919266474e-05	0.00500465677576265
ENSCHIG00000004339	EIF3E	14:25881143-25928628	256.782704666667	94.0556106666667	1.33907883793603	0.000100352627964915	0.00505859932501794
ENSCHIG00000008720	ENSCHIG00000008720	23:4856750-4900065	0.242582666666667	1.22062033333333	-2.51882993470763	0.000101046994388016	0.00508408036436749
ENSCHIG00000014095	FRMPD1	8:61473917-61519398	0.0990556666666667	0.690733333333333	-3.00503941195777	0.000101563882262444	0.00509105508890218
ENSCHIG00000001441	ENSCHIG00000001441	18:15891595-15894391	1051.66921	350.182393666667	1.51758284297663	0.000101966585776416	0.00510166724550651
ENSCHIG00000022403	NUP210L	3:103699163-103790482	18.8527313333333	5.73647633333333	1.51962436121004	0.000102714808965671	0.0051201430143295
ENSCHIG00000018579	SPON2	6:117171456-117174266	26.9570653333333	5.03754266666667	2.38514490181996	0.000104908825122962	0.00521039900796244
ENSCHIG00000023635	HAPLN1	7:26993933-27075283	0.196687333333333	0.007025	4.71267916856393	0.0001052104785291	0.00521039900796244
ENSCHIG00000026231	ENSCHIG00000026231	18:9098701-9110160	2.570695	0.022764	6.68580753731174	0.000105292518091749	0.00521039900796244
ENSCHIG00000006481	CASQ1	3:110442040-110450616	432.724416	1219.64961766667	-1.5886651837467	0.000105299690182464	0.00521039900796244
ENSCHIG00000026794	EEF1B2	2:41425960-41431045	187.620910666667	64.4340463333333	1.45347924976063	0.000105529489140346	0.00521156710826684
ENSCHIG00000023819	ENSCHIG00000023819	16:874539-889063	0	0.131815333333333	-10.0427891028391	0.000111939195817321	0.00545865810328016
ENSCHIG00000025742	CCT2	5:43353257-43368610	137.162981666667	47.981514	1.43035549970321	0.000112951358694036	0.00549432700647454
ENSCHIG00000022335	PER3	16:44082685-44149046	0.479430666666667	1.47409633333333	-1.74564163238499	0.000113078875161115	0.00549432700647454
ENSCHIG00000024561	RPL22	16:45658228-45680762	799.243225	284.438787	1.46276092871131	0.00011360652369432	0.00550327940107891
ENSCHIG00000021817	PLB1	11:70867015-70961721	0.546225	0	10.3757154247768	0.000113672016754583	0.00550327940107891
ENSCHIG00000000253	COL13A1	28:19402852-19569356	1.41657733333333	0.166508333333333	2.66058659771985	0.000114393580892194	0.00551006256501725
ENSCHIG00000012331	SNCA	6:35380626-35536612	3.16730566666667	0.73405	1.97895521080571	0.000114619844253471	0.00551006256501725
ENSCHIG00000012690	ENSCHIG00000012690	5:99253298-99304179	0	0.0267076666666667	-9.6208795370087	0.000114709756699365	0.00551006256501725
ENSCHIG00000027044	TMEM98	19:16959140-16971670	9.410553	1.568962	2.39552448336057	0.000114764626680091	0.00551006256501725
ENSCHIG00000021288	CIRBP	7:66765091-66775301	21.7421793333333	4.850863	1.90909813260551	0.000116120966450159	0.00556182237527647
ENSCHIG00000017801	ASS1	11:100250045-100293285	4.019038	10.200596	-1.50368828606603	0.00011764896606776	0.0056249997666287
ENSCHIG00000016400	SPINK5	7:51044748-51124635	0.757583666666667	0.076266	3.30201443890844	0.000120110110564982	0.0057324892840216
ENSCHIG00000013384	CFAP100	22:60251687-60283046	4.559867	0.706320666666667	2.44101692498438	0.000121014085845431	0.00576541090758814
ENSCHIG00000011665	CCT3	3:105623523-105637984	223.269251333333	80.0196886666667	1.38319144851903	0.000121394505767896	0.00577331679551274
ENSCHIG00000010375	FAM221A	4:48151014-48175556	1.31331766666667	0.0164583333333333	6.12656734353569	0.00012258596827629	0.00581969857859115
ENSCHIG00000009725	BICC1	28:31206339-31553738	9.04925	3.140329	1.43978343148063	0.00012386469796405	0.00586062208540749
ENSCHIG00000026758	PRELID2	7:53435088-53510567	2.190774	0.600750333333333	1.75976159748182	0.000123960383984013	0.00586062208540749
ENSCHIG00000016978	TMEM143	18:56067711-56094283	2.67036233333333	8.300683	-1.92458205773331	0.000124318865100218	0.00586062208540749
ENSCHIG00000011217	AK1	11:98083272-98095329	70.5775706666667	159.888463333333	-1.29764074404967	0.00012743401745929	0.00599697356987616
ENSCHIG00000014944	ENSCHIG00000014944	7:28365013-28366688	0.602775666666667	31.538316	-5.92265103723832	0.000128307007553388	0.00602751837578027
ENSCHIG00000022865	PIP4K2B	19:39015793-39038136	13.1501186666667	32.6178303333333	-1.47769628175095	0.000129793447106432	0.00608672475472289
ENSCHIG00000010585	ENSCHIG00000010585	LWLT01000056.1:36627-48534	2.74936833333333	0	14.2320322461361	0.000130078584312951	0.00608794768586024
ENSCHIG00000016671	ATXN7L1	4:73341809-73653652	3.488596	10.8139206666667	-1.91769551025588	0.000130591489058529	0.0060923079765641
ENSCHIG00000011689	ADAM23	2:41016060-41207314	0.491029	0.110566	2.05988528132668	0.000131602889768442	0.00612886952731304
ENSCHIG00000023813	OLFML2A	11:95299117-95321557	9.40959566666667	2.59437233333333	1.68863195339881	0.000133359544317569	0.00618926243782813
ENSCHIG00000017899	SOD3	6:44812026-44830076	0.372404666666667	1.94239333333333	-2.47986360254858	0.000136335177037137	0.00630561906440836
ENSCHIG00000011854	ALAS2	LWLT01000021.1:25500282-25521204	1.787253	0.0143766666666667	6.74175731251281	0.000137461402300157	0.00634680279093588
ENSCHIG00000020879	CLCN4	LWLT01000062.1:196468-266141	3.97900766666667	10.9948283333333	-1.57282843862903	0.000138628396291752	0.00638972460852978
ENSCHIG00000009070	MYH4	19:29173492-29196520	83.697619	305.316446666667	-1.91705845622852	0.000138963909205195	0.00639394095006489
ENSCHIG00000009889	LRRC20	28:19080959-19157637	5.19677466666667	20.1949863333333	-2.20846295680371	0.000139194940067539	0.00639394095006489
ENSCHIG00000016286	ENSCHIG00000016286	LWLT01000027.1:8394342-8466037	1.78503933333333	6.21102333333333	-2.01496704522793	0.000145431800266789	0.00666905144732782
ENSCHIG00000015131	HIF1AN	26:30246304-30255423	24.9086526666667	66.4056166666667	-1.58105444239755	0.000145756807551463	0.00667258800284063
ENSCHIG00000024085	RPS9	18:64780209-64786432	958.247294333333	350.402221666667	1.36553150989679	0.00014635146875777	0.00668843605436613
ENSCHIG00000018483	GPC3	LWLT01000027.1:11390352-11602624	21.7618526666667	6.22919933333333	1.7208494109271	0.000150382010974215	0.00684937897022662
ENSCHIG00000020798	RARRES1	1:108362995-108403709	34.9432646666667	7.57160433333333	2.12372883398102	0.00015074280255286	0.00685421412013157
ENSCHIG00000017642	FHL3	3:12834536-12843495	13.752707	41.2975346666667	-1.89452289528382	0.000156213035314168	0.00706248283016878
ENSCHIG00000017762	GABPB2	3:100441877-100519861	18.3626613333333	52.3170283333333	-1.65382877604267	0.000156322475091429	0.00706248283016878
ENSCHIG00000003073	ENSCHIG00000003073	27:12302419-12303417	45.2146586666667	165.601562333333	-1.91734295841574	0.00015643424574369	0.00706248283016878
ENSCHIG00000024160	RPS16	18:49999794-50002128	839.673563333333	304.250274666667	1.37921970477092	0.000156635049023359	0.00706248283016878
ENSCHIG00000004603	DEPP1	28:1253521-1288102	40.755361	8.916181	1.93187860875603	0.000157047720051632	0.00706924837516696
ENSCHIG00000014616	MAN2A2	21:21029095-21047280	10.39086	25.033164	-1.4079852419402	0.000157749850793906	0.00708008675457153
ENSCHIG00000015758	CFL2	21:44484797-44520180	28.6750646666667	11.1413766666667	1.51186696564075	0.000157814549845565	0.00708008675457153
ENSCHIG00000017354	CRMP1	6:103715384-103759321	0.0323186666666667	0	9.5643841762133	0.000158857897321914	0.00711503640617516
ENSCHIG00000025389	ENSCHIG00000025389	LWLT01000027.1:40652755-40657967	97.8198726666667	33.9404576666667	1.44026350592257	0.000160009385576707	0.00715470538364417
ENSCHIG00000014293	TTYH2	19:56417258-56454081	3.16708433333333	0.765012	1.93511784128204	0.000160453120776799	0.00716264859878919
ENSCHIG00000014257	STMN2	14:39193173-39253817	0.014899	0.456599	-4.97706376907657	0.000165369518268954	0.00735771354175821
ENSCHIG00000001877	ERC2	22:44472600-45286192	0.096435	0.017837	2.35570238592168	0.000168184111957909	0.00747059393677064
ENSCHIG00000022844	GMPS	1:111287641-111356806	38.6626516666667	10.2299966666667	1.88406962904782	0.000168626403259397	0.00747790036727588
ENSCHIG00000015994	LIPG	24:49368520-49422243	3.870435	14.7086346666667	-1.98445159389619	0.000169654211358938	0.00751110536407877
XLOC_178055	XLOC_178055	LWLT01000021.1:34134938-34195499	0.0819413333333333	0	11.3709312564688	0.000172206798709859	0.00761159705693264
ENSCHIG00000019849	SLC7A5	18:14700487-14726791	2.869369	0.450541666666667	2.6420124675544	0.000172508958891918	0.00761245271385682
XLOC_178128	XLOC_178128	LWLT01000021.1:36248337-36660266	1.86940233333333	5.57205766666667	-2.16230183908184	0.000173114857632264	0.00762668696848654
ENSCHIG00000026615	RNF157	19:54686258-54763813	4.233096	10.0453486666667	-1.41346038350899	0.000173398754656947	0.00762671189192107
ENSCHIG00000025263	RPS18	23:41231650-41252314	1194.374817	409.194386666667	1.39442175859408	0.000173737268584072	0.00762913506646992
ENSCHIG00000012144	SLC25A6	LWLT01000216.1:35730-40159	208.091903666667	73.5484593333333	1.40383636146217	0.000174529064460104	0.00765142240576073
ENSCHIG00000021572	VLDLR	8:41671605-41706926	2.50306266666667	8.35217466666666	-1.94844118438486	0.000176052463208947	0.00770565886936329
ENSCHIG00000000035	CYTB	MT:14153-15292	145.302030333333	541.054494	-2.11443070612643	0.000178149333796011	0.00778193198984035
ENSCHIG00000013488	CALN1	25:28427155-28921023	0	0.071829	-9.45926945143885	0.000178373283220577	0.00778193198984035
ENSCHIG00000016778	NRXN1	11:32380005-32602125	0.418155666666667	0.100019333333333	1.99970209087017	0.000183190311242863	0.00795341419037965
ENSCHIG00000014819	SLC22A1	9:83613506-83648824	0.121985333333333	0	11.2016785640763	0.00018360417831376	0.00795854633148116
ENSCHIG00000022153	EIF4A1	19:27044917-27052117	133.353455666667	31.5808876666667	2.0501251445958	0.000184557304740482	0.00798569400799134
ENSCHIG00000022516	ENSCHIG00000022516	5:102789927-102794072	2391.19547533333	5971.332194	-1.45340991769273	0.000185375467465081	0.00798569400799134
ENSCHIG00000013977	ENSCHIG00000013977	2:5203462-5220340	14.994121	3.96554766666667	1.8812237191311	0.000185659185765408	0.00798569400799134
ENSCHIG00000021720	RPL21	12:54103575-54105405	967.267842666667	352.510966333333	1.37521495072834	0.000188202474951083	0.00807979939510885
ENSCHIG00000012106	EIF3D	5:73623133-73635109	147.439491	52.2332533333333	1.41491045003223	0.000189983620488194	0.00811742713698605
ENSCHIG00000023999	ENSCHIG00000023999	2:7005376-7006994	5.07428533333333	0.127576666666667	5.20588942143156	0.000192511677648535	0.0081994135109862
ENSCHIG00000014693	CHRNG	2:15552742-15558114	4.08263966666667	0.250544	3.94279723677862	0.000193717999672482	0.00823775847580392
ENSCHIG00000023561	ENSCHIG00000023561	21:22130281-22133444	1547.73962366667	574.282531666667	1.33991973188805	0.000197786182379877	0.00838426528708903
ENSCHIG00000015779	ENSCHIG00000015779	3:20699282-20798884	0.936793333333333	2.521241	-1.55831985850708	0.000198221152407379	0.00838949210770728
ENSCHIG00000024069	RNF149	11:6087377-6130953	7.44433866666667	14.6443923333333	-1.6198816044529	0.000198558293747838	0.00839056852606642
ENSCHIG00000012494	MYO3B	2:110072746-110577889	0.0124373333333333	0	9.65892441822522	0.000201944984772996	0.00847252848253748
ENSCHIG00000011199	KCNQ2	13:53495212-53543225	0.0961376666666667	0	11.1725413059776	0.00020207159840215	0.00847252848253748
ENSCHIG00000000171	H2AFY2	28:19319361-19350602	1.86793666666667	0.398462666666667	2.09311266643134	0.000203290091669156	0.00851036187799432
ENSCHIG00000016465	PRMT3	29:23812697-23948254	8.48435366666667	2.86211533333333	1.46766605696926	0.000205085470326948	0.0085546874946546
ENSCHIG00000017102	TTLL7	3:60926534-61098603	7.666024	16.326002	-1.35175824254862	0.000205302330096845	0.0085546874946546
ENSCHIG00000016266	ENSCHIG00000016266	22:49035640-49043629	25.0589543333333	8.34312566666667	1.47572934405948	0.00020573207307106	0.008559344579485
ENSCHIG00000016047	CRAT	11:99028955-99041025	33.9931513333333	85.3410643333333	-1.48769745407725	0.000209798727929218	0.00870599427174213
ENSCHIG00000026938	SLC1A2	15:17002693-17158670	1.55173733333333	0.0763956666666667	4.69039224770738	0.000209903792345666	0.00870599427174213
ENSCHIG00000017255	MAL2	14:37054383-37083018	0.199249	1.46581133333333	-2.99262484238726	0.000211586799404747	0.00875609417645204
ENSCHIG00000014264	SCNM1	3:100487223-100514756	9.289718	23.0847853333333	-1.42655586645015	0.00021176228950406	0.00875609417645204
ENSCHIG00000011588	ADCY9	25:3165400-3267455	6.863738	17.496289	-1.52671178652878	0.000214918943681828	0.00885939988671891
ENSCHIG00000021886	ENSCHIG00000021886	3:77943335-77967845	0.746215333333333	2.811555	-2.0450206683442	0.000225138656786011	0.00922417406904998
ENSCHIG00000015731	GNL2	3:12479528-12503656	24.2871643333333	6.81335333333333	1.79453651277724	0.000226180371559829	0.00924669195268511
ENSCHIG00000010679	ENSCHIG00000010679	1:142806656-142825042	8.752369	2.57724266666667	1.69757843520376	0.000229321084272001	0.00932456940548899
ENSCHIG00000021834	MYH15	1:52987697-53141505	0.623661333333333	0.0676353333333333	3.05510636577124	0.00022973427708451	0.00932622951743712
ENSCHIG00000024211	NPR3	20:40868118-40946344	9.14412333333333	1.14498866666667	2.99762186258639	0.000230054848041394	0.00932622951743712
ENSCHIG00000013748	CCDC69	7:47932059-47970153	1.35443933333333	3.89017533333333	-1.707483605759	0.000231227612048603	0.00934890986438945
ENSCHIG00000018410	HOGA1	26:32820531-32847608	3.59060266666667	0.745972	2.19576142212991	0.00023130893713067	0.00934890986438945
ENSCHIG00000006805	SSR4	LWLT01000070.1:16194-21253	57.19347	19.9898916666667	1.42542054421668	0.000232803801888295	0.00939497456841613
ENSCHIG00000021270	ENSCHIG00000021270	18:51538769-51555515	0.003589	0.721868	-7.44864207711779	0.000233146705241919	0.00939497456841613
ENSCHIG00000012342	RPS3	15:28417540-28421842	744.039571	268.616399	1.39177243004367	0.000236996533761915	0.00953583362601378
ENSCHIG00000025943	ENSCHIG00000025943	23:39288216-39290648	989.421672	367.831441333333	1.31484316929753	0.000239402008706931	0.00960733442179727
ENSCHIG00000008702	ENSCHIG00000008702	15:57528883-57533666	2.99144933333333	0.136442	4.41147496116999	0.000239487383796195	0.00960733442179727
ENSCHIG00000015523	SLC2A1	3:17445287-17472537	9.00842866666667	1.41691633333333	2.75290025847664	0.000240340280586365	0.00962720189408301
ENSCHIG00000015258	IGF2BP2	1:80992610-81243253	5.356936	1.14323966666667	2.05200594829101	0.000244177946764284	0.00975670294141081
ENSCHIG00000015321	CCDC107	8:59648715-59652024	438.126576666667	137.589004333333	1.51542413538861	0.000248094562644177	0.00989364361074958
ENSCHIG00000006001	WDR43	11:70609719-70648474	25.011361	6.30995633333333	1.96008883636533	0.000248503597913673	0.0098952956340832
ENSCHIG00000011524	FAM155A	12:2878079-3055661	0.172466	0.0170946666666667	3.65372064167435	0.000253530490689907	0.010050859717807
ENSCHIG00000019646	WDR93	21:20374375-20451924	0.0843783333333333	0.615678	-3.14957287847685	0.000257484964868233	0.0101776509314583
ENSCHIG00000023303	H3F3B	19:55044330-55047840	217.086466333333	69.3358386666667	1.5584612120619	0.000258381311727456	0.0101800910487712
ENSCHIG00000012706	LMCD1	22:17737945-17797150	189.558001	51.405396	1.85246906523965	0.000258834319866369	0.0101800910487712
ENSCHIG00000004688	ENSCHIG00000004688	11:66312732-66379927	12.352847	26.6771803333333	-1.23842220539651	0.000259059453466389	0.0101800910487712
ENSCHIG00000011099	RPL32	22:56323257-56326439	932.485758333333	360.848124	1.2714663862354	0.000266755142231069	0.0104519867810421
ENSCHIG00000010493	UBR2	23:32447176-32548645	13.730232	31.0857796666667	-1.30326151779719	0.00026872071587462	0.0105136980085945
ENSCHIG00000020579	STRA6	21:33927665-33949951	0.173720666666667	0	10.8901071251177	0.00026992963942553	0.0105456691350601
ENSCHIG00000024671	RABGGTA	10:80531420-80536485	6.56303366666667	19.5191733333333	-1.72699583839356	0.000274646647786842	0.0107072092066322
ENSCHIG00000025987	C8orf37	14:13129866-13155672	7.82904333333333	2.20746166666667	1.78392547500302	0.000274860003038221	0.0107072092066322
ENSCHIG00000014586	ENSCHIG00000014586	21:58155115-58184883	0	0.040598	-9.38237914836741	0.000277287794086018	0.0107681104312449
ENSCHIG00000023400	CAPN3	10:65285901-65340439	34.3253543333333	77.158937	-1.33085306381791	0.000277813230014795	0.0107681104312449
ENSCHIG00000008697	DUSP7	22:48900522-48925687	4.87473466666667	15.177875	-1.83056236802415	0.000278023506564946	0.0107681104312449
ENSCHIG00000021152	ENSCHIG00000021152	LWLT01000027.1:28226253-28254724	0.050195	0	9.48211927935	0.000281275732066944	0.0108784197640489
ENSCHIG00000026111	LRRC8B	3:66849844-66927477	6.49511866666667	1.95295333333333	1.6528835433455	0.000283540935358349	0.0109502939712712
ENSCHIG00000024109	ENSCHIG00000024109	LWLT01000056.1:332557-378893	0.402958	0	13.4220904507928	0.000289269755310003	0.0111457576461587
ENSCHIG00000021895	ENSCHIG00000021895	5:99181542-99240651	0	0.0186043333333333	-9.22765723164733	0.000289430291799723	0.0111457576461587
ENSCHIG00000012221	NKIRAS1	27:3512400-3608663	75.4490393333333	26.4371323333333	1.4392645781999	0.000291741537838178	0.0112187124507544
ENSCHIG00000011680	RPL24	1:45795132-45802688	177.899948	64.908147	1.37798408634859	0.000293552068876604	0.0112722319401147
ENSCHIG00000014196	ZNF516	24:2610195-2720088	3.76496266666667	1.09376933333333	1.70283933500234	0.000295426930701845	0.0113229677619165
ENSCHIG00000011844	ENSCHIG00000011844	26:16127742-16129164	106.012006	30.5325743333333	1.69185980073255	0.00029595466362253	0.0113229677619165
ENSCHIG00000026879	DZIP3	1:53215977-53319058	11.8705983333333	4.353145	1.35292358349233	0.000296135273957545	0.0113229677619165
ENSCHIG00000015313	ENSCHIG00000015313	15:27787330-27954338	0	0.0241753333333333	-9.22272190807612	0.00029917282424872	0.0113744831682585
ENSCHIG00000025233	RPL26	19:27715357-27719165	952.613912	368.567179333333	1.27615336850101	0.000304113156109598	0.0115297435720538
ENSCHIG00000018984	PDZRN3	22:28274218-28336426	10.7323943333333	24.7239663333333	-1.35306805183993	0.000307590173341687	0.0116288093904656
ENSCHIG00000018817	ADAMTS19	7:85907369-86170452	0.953169333333333	0.147422666666667	2.5635190436317	0.000312126391034832	0.0117837562326446
ENSCHIG00000010123	NMB	21:21601491-21604496	7.503669	0.556413	3.53390884832251	0.000313929210468414	0.0118352191700123
ENSCHIG00000010063	ACTN2	28:35987990-36063710	1629.68558733333	630.229899	1.27422138139671	0.000316189240528055	0.0119037510161317
ENSCHIG00000010188	LRRC4B	18:57744741-57786891	0.582686	0.0656076666666667	3.1181742620897	0.000326151261365176	0.0122274925535206
ENSCHIG00000024779	SORCS1	26:24136482-24511161	0.476375	0.0845413333333333	2.06986485566217	0.000327412931663912	0.0122577208546998
ENSCHIG00000025768	SPTBN2	29:45100105-45132734	0.863012	0.0801773333333333	3.42105387171109	0.000328908984483771	0.012296627839353
ENSCHIG00000016667	MASP1	1:79690482-79772959	3.17043933333333	9.02054	-1.51349066252493	0.000331444144994465	0.0123386133409781
ENSCHIG00000011991	CNST	16:29261062-29344286	3.28746966666667	7.70569566666667	-1.39798856355715	0.000331450763112985	0.0123386133409781
ENSCHIG00000000397	PFKL	LWLT01000915.1:6321-23826	20.4566983333333	7.26028933333333	1.40939959705425	0.000331715876393951	0.0123386133409781
ENSCHIG00000014833	IL1RAPL1	LWLT01000021.1:40821603-40877799	0.0623696666666667	0	10.8961051100923	0.000332185674299278	0.0123386133409781
ENSCHIG00000025577	DHCR24	3:29341182-29371705	4.15461866666667	9.78864633333333	-1.34312197144179	0.000332323897474148	0.0123386133409781
ENSCHIG00000025853	ENSCHIG00000025853	4:49495191-49495626	46.4136463333333	0.204043	7.74892313389612	0.000338527148540494	0.012551616782938
ENSCHIG00000003691	NEK10	22:1356693-1628298	0.207848	0.0138896666666667	3.02786201263607	0.000340631714373298	0.0126122757737282
ENSCHIG00000012424	COL11A1	3:79996634-80228220	11.6459236666667	1.41530866666667	3.0239175537532	0.000345216303917223	0.0127294965326628
ENSCHIG00000017781	ENSCHIG00000017781	15:52758953-52760023	852.055399333333	317.631215333333	1.3249039747805	0.000347179950816611	0.0127843911300705
ENSCHIG00000017944	NRG4	21:30820332-31052983	0.879464333333333	4.10137566666667	-1.63975158662799	0.000347798919902059	0.0127896876037208
ENSCHIG00000018623	ENSCHIG00000018623	3:68585938-68610760	0.142556333333333	0	10.9271839270571	0.000348378008668932	0.0127935050987044
ENSCHIG00000023338	ENSCHIG00000023338	15:34026333-34029383	66.601826	0.242522333333333	7.92168769935369	0.000359216769824714	0.0131222886839984
ENSCHIG00000017343	GZMK	20:24124755-24135907	0	0.133685333333333	-9.68170175275148	0.000359281029798159	0.0131222886839984
XLOC_098245	XLOC_098245	23:41857363-41881503	0.120036	1.16306333333333	-3.39291783654045	0.000360607025240188	0.0131528725005628
ENSCHIG00000024907	ENSCHIG00000024907	3:27079471-27086376	22.8717763333333	5.81510866666667	1.88654323946417	0.000362851750385083	0.0132168381824975
ENSCHIG00000009483	ENSCHIG00000009483	19:54873931-54886096	3.829402	0.110802666666667	4.99924521434117	0.000367539715982606	0.0133334691035307
ENSCHIG00000008651	GEM	14:12150017-12168005	20.6550483333333	4.25476933333333	2.21732084539834	0.000380212597314313	0.0137008871412405
ENSCHIG00000011133	LIN28B	9:32225177-32361874	0.00925633333333333	0	9.13102079828595	0.000381260800893946	0.0137019736161058
ENSCHIG00000021459	NALCN	12:8439893-8719480	0.567508666666667	0.0802356666666667	2.7509901677276	0.000384932909774477	0.0138154987537458
ENSCHIG00000019467	ENSCHIG00000019467	23:21329108-21332459	60.2372743333333	164.89769	-1.52716477343975	0.00038609982223185	0.0138389281156284
ENSCHIG00000008988	SDHC	3:111916938-111943482	44.4252016666667	95.436892	-1.21133852905561	0.000395483605306226	0.0141564197973843
ENSCHIG00000020641	MYRIP	22:12787787-13008956	1.248683	0.405571666666667	1.4596702576412	0.000397967435021886	0.0141755315893336
ENSCHIG00000024880	ENSCHIG00000024880	5:73239043-73262503	16.392728	64.4914676666667	-2.21545316500445	0.000398008329355512	0.0141755315893336
ENSCHIG00000024094	ZSWIM7	19:33153704-33215649	2.155488	0.492640666666667	1.88212098428766	0.000398124001840263	0.0141755315893336
ENSCHIG00000009104	ENSCHIG00000009104	5:56584443-56590698	92.770724	29.563261	1.59472562178759	0.000402987494033082	0.0143108408501089
ENSCHIG00000020446	KPNA3	12:67256391-67349553	15.805881	44.574646	-1.70551206675918	0.000405155190243441	0.0143688635190684
ENSCHIG00000014682	KBTBD8	22:34449220-34461726	0.774166666666667	3.1694	-2.14671437936481	0.000409041451631631	0.0144398339128071
ENSCHIG00000019952	CDK18	16:2654601-2681958	0	0.0391586666666667	-9.02887226095156	0.000409302075766099	0.0144398339128071
ENSCHIG00000006433	AFAP1L2	26:17121520-17228064	7.62444466666667	2.63907366666667	1.45748057646219	0.000412933786037356	0.0145488895975832
ENSCHIG00000008960	ENSCHIG00000008960	10:41638555-41639556	116.815887333333	287.930491	-1.43733938462407	0.000415533673815354	0.0146213535055709
ENSCHIG00000017421	ENSCHIG00000017421	28:14751697-14754384	28.9988356666667	73.472018	-1.52210250465529	0.000416624739691547	0.0146341000002441
ENSCHIG00000006813	PWWP3B	LWLT01000027.1:39950219-39983076	9.06194	2.86743733333333	1.51245814048921	0.000416983234273989	0.0146341000002441
ENSCHIG00000013185	FGL1	27:26159786-26184764	1.63592533333333	5.60682966666667	-1.94877497879861	0.000419154262257316	0.0146720343711865
ENSCHIG00000025814	SBSPON	14:45644813-45676781	2.78828433333333	1.03613433333333	2.09622870121221	0.000425499393752162	0.0148430033015962
ENSCHIG00000026148	PDE7B	9:60950267-61314992	18.18679	7.074782	1.33002639650701	0.000425692791025793	0.0148430033015962
ENSCHIG00000024129	AGL	3:77095340-77174910	78.341653	185.185318	-1.3227402164249	0.000429420275737067	0.0149536028231441
ENSCHIG00000018618	ENSCHIG00000018618	LWLT01001957.1:481-9074	0	0.126709	-9.25192782455454	0.000434203997428804	0.0150794060225829
ENSCHIG00000013969	ERBB3	5:56593135-56626812	3.95842433333333	0.948144333333333	1.85297336005154	0.000434646572270911	0.0150794060225829
ENSCHIG00000024967	GABBR2	8:63016043-63409104	1.204648	0.351208	2.37900091425672	0.00043471354014133	0.0150794060225829
ENSCHIG00000005972	SURF1	11:103655015-103671387	23.4949326666667	10.1195886666667	1.4157242917365	0.000443412517924524	0.0152826865012706
ENSCHIG00000019733	MEDAG	12:56698576-56713615	135.058055	26.1240063333333	2.33601887364105	0.000447142387889494	0.0153915329887588
ENSCHIG00000021826	STXBP5L	1:65300592-65612478	0.0178186666666667	0.461872	-4.68097428277609	0.000448028975987249	0.0154023550135693
ENSCHIG00000024367	NBEA	12:59785489-60936833	5.76512933333333	2.260054	1.24533067128341	0.000449295706867139	0.0154129439708485
ENSCHIG00000023329	HAS1	18:58717916-58728843	2.330516	0.193145666666667	3.52332059481009	0.00044972977468798	0.0154129439708485
ENSCHIG00000012490	VOPP1	22:387831-558651	1.02944966666667	0.275443666666667	1.73139806552498	0.000450054757451777	0.0154129439708485
ENSCHIG00000017361	CHRNA9	6:59906949-59920084	0.073642	0	8.98465092439239	0.00045202428507913	0.0154607238955019
ENSCHIG00000009576	ZNF532	24:58102548-58236951	9.54487966666667	3.84795966666667	1.3413999495227	0.000453355234941324	0.0154865687996835
XLOC_075223	XLOC_075223	2:89731128-89891526	0.107454666666667	0.562623333333333	-2.43898338033389	0.00045531637733297	0.0155338482193268
ENSCHIG00000020877	MN1	17:3860282-3905620	6.01369366666667	13.9800683333333	-1.34157816308205	0.00046047113265307	0.0156699898214353
ENSCHIG00000024104	ABCA1	8:94418123-94547105	22.980805	8.487146	1.35749489366411	0.000463318741257002	0.0157469872186313
ENSCHIG00000014493	MLANA	8:38632356-38645363	0	0.109151333333333	-9.30915809594137	0.00046551658534062	0.0157818330531471
ENSCHIG00000015803	ENSCHIG00000015803	LWLT01000027.1:35567523-35595534	0.0352876666666667	0	9.06223694684399	0.000467541403862829	0.015830540263119
ENSCHIG00000020463	PLEKHB2	2:134458302-134494298	12.5898696666667	28.330258	-1.33206211003127	0.000469479559416678	0.0158753462827819
ENSCHIG00000012497	ENSCHIG00000012497	5:114269604-114307272	0.0265133333333333	0	8.98965367014804	0.000470044245017355	0.0158753462827819
ENSCHIG00000013812	PHTF2	4:76816543-76953072	7.769768	15.6544753333333	-1.23352954447875	0.000473159468293706	0.0159605345457769
ENSCHIG00000010202	PRRX1	16:36742674-36816575	18.5956496666667	6.608834	1.39044604707843	0.000475047695459926	0.0159943262905936
ENSCHIG00000016001	TEX9	10:48860543-49204952	6.56017933333333	1.972865	1.70746708737927	0.000475349618562854	0.0159943262905936
ENSCHIG00000023973	LRRC25	7:103977451-104005631	2.43372933333333	0.432616	2.34861752478625	0.000481312299416754	0.0161720120105255
ENSCHIG00000025789	HOMER1	10:90736574-90908862	4.46076	10.6295223333333	-1.67091554366823	0.000481831994666821	0.0161720120105255
ENSCHIG00000025868	PLK2	20:20903493-20909535	55.377739	14.0226143333333	1.90860837288479	0.000492057708377657	0.0164946567797133
ENSCHIG00000015368	RPLP0	17:8562076-8565963	1158.57466633333	468.639496	1.20232815186578	0.000497735934451925	0.0166095040607071
ENSCHIG00000023383	CRB1	16:74777288-74991716	0.139517	0.402003333333333	-1.62379060217483	0.000504255407883955	0.0167781793194318
ENSCHIG00000026388	NES	3:105950098-105958541	32.084244	10.492355	1.48290766528298	0.00050922345471891	0.0168808829484281
ENSCHIG00000009985	ENSCHIG00000009985	LWLT01002523.1:10207-11094	757.233337333333	233.798457	1.65016980920909	0.000513900788458515	0.0170149833010164
ENSCHIG00000024366	SLC49A3	6:117500828-117512242	0.422426333333333	2.853334	-2.95727267904436	0.000515645164035446	0.0170517647733491
ENSCHIG00000015097	IFITM10	29:50737543-50748521	1.53429233333333	5.69517066666667	-2.09135617514152	0.000529773944650381	0.0174760478457095
ENSCHIG00000025949	ENSCHIG00000025949	13:36049633-36051713	0.442141666666667	0	8.94772294175088	0.000530446779623115	0.0174768254760037
ENSCHIG00000012147	PTPRK	9:53316339-53933686	3.83397166666667	1.52670833333333	1.20643420275652	0.000531234354311871	0.0174813769552163
ENSCHIG00000024184	ENSCHIG00000024184	15:34118220-34123983	4.46312333333333	0.270119	3.75445558108026	0.000533744849445308	0.0175229126548395
ENSCHIG00000022265	LAPTM4A	11:78515941-78533518	139.958542	56.7424963333333	1.16785232670078	0.000533798513149876	0.0175229126548395
ENSCHIG00000008721	STRIP2	4:26753285-26799064	18.0757276666667	6.49882833333333	1.32936516270165	0.000541666988254413	0.0177595517537543
ENSCHIG00000021120	NTN1	19:28207871-28380607	7.852092	2.49396066666667	1.60057351740028	0.000543543343992414	0.0177993914033915
ENSCHIG00000016711	SYNM	21:6843787-6868368	36.3432733333333	90.5122373333333	-1.51972803146941	0.000549075604383875	0.0179151722652184
ENSCHIG00000010571	TNNC2	13:74105944-74107094	3714.42171233333	8583.635905	-1.30401192079968	0.000552153936055379	0.0179720431085111
ENSCHIG00000010482	CLMP	15:48540417-48645090	11.871122	3.60507833333333	1.71754991399838	0.000553028451755881	0.0179787679521314
ENSCHIG00000012407	RCL1	8:39520992-39583863	14.531402	4.155389	1.71109584442566	0.000557603626357719	0.0181056386179699
ENSCHIG00000018641	TTC22	3:29253203-29291577	0	0.0380296666666667	-8.92999054436471	0.000561628881291927	0.0182143689477302
ENSCHIG00000019616	LEP	4:27665917-27682282	0.003334	0.796373333333333	-7.70522841507162	0.000562376542933712	0.0182166688119009
ENSCHIG00000010009	CAV3	22:17610495-17622539	146.359779666667	56.953795	1.26002841350707	0.000563446474578118	0.0182293896666993
ENSCHIG00000014709	MICALL1	5:108638694-108665553	2.68874633333333	6.53297	-1.41466710827741	0.000568803753432437	0.0183806235713017
ENSCHIG00000021844	HSPA13	1:21393750-21405063	21.8741306666667	5.583709	1.92265724174925	0.000574298344471251	0.0185131113177018
ENSCHIG00000015037	DVL1	16:49682057-49692845	27.7345716666667	62.048341	-1.28914736389966	0.000574552068638231	0.0185131113177018
ENSCHIG00000017046	ECHDC3	13:15815824-15858351	40.863476	14.3103966666667	1.35909673088239	0.000574966976060582	0.0185131113177018
ENSCHIG00000013139	PAQR3	6:93996590-94144302	5.702011	9.88098866666667	-1.34682024208434	0.000576058950122038	0.0185261108953226
ENSCHIG00000008011	ENSCHIG00000008011	27:18688588-18711693	0.536511333333333	0	12.6623671961925	0.00058319074141738	0.0187330887559344
ENSCHIG00000019558	RPL27	19:42699920-42702045	899.902669	355.787496	1.25593220005731	0.000585637822404594	0.0187892716370523
ENSCHIG00000023211	ENSCHIG00000023211	7:66636613-66637885	806.305175666667	311.641235333333	1.28013294761982	0.000593947432980059	0.0190038989446139
ENSCHIG00000018327	GLO1	23:36279284-36306456	42.0583446666667	86.201612	-1.1638832984084	0.000602928248964047	0.019229410670159
ENSCHIG00000026842	GRIA3	LWLT01000027.1:15984098-16294858	0.568118	1.700473	-1.67394377687484	0.000604223765726882	0.0192362503912409
ENSCHIG00000010160	JAM3	29:32279041-32314450	30.3654033333333	8.73643533333333	1.77861165240858	0.000604571953005044	0.0192362503912409
ENSCHIG00000024424	TMEM196	4:91849870-92101914	0.00688933333333333	0.664451	-6.33903552936053	0.000608135004066929	0.0193039835371151
ENSCHIG00000005141	CCDC122	12:72477069-72498208	0.053731	0	9.14635491590811	0.000613526688575924	0.0194039951747045
ENSCHIG00000026062	GRB14	2:104448127-104587334	1.53330533333333	0.482867333333333	1.56490404313414	0.000614169102045033	0.0194039951747045
ENSCHIG00000016945	ENSCHIG00000016945	14:16048471-16051512	684.709757333333	271.185857333333	1.25536594211478	0.000616313732593304	0.019448925033935
ENSCHIG00000026195	SCN1B	18:46595154-46604327	30.211634	70.5003406666667	-1.35495476585362	0.00061848204834836	0.0194944962265119
ENSCHIG00000013839	PLIN2	8:24994420-25002070	12.0142726666667	3.68185433333333	1.59419857821822	0.000625362608845425	0.0196653162440434
ENSCHIG00000005444	HSF2BP	1:143223572-143308842	9.06891233333333	2.82054866666667	1.33736479361254	0.00063406048727984	0.019846093251859
ENSCHIG00000012095	BTG1	5:21647910-21796551	104.605957333333	42.0238833333333	1.71716867307373	0.00063788554370258	0.0199194931152971
ENSCHIG00000005111	ENSCHIG00000005111	13:43146218-43176836	3.22581666666667	12.235775	-1.93913940947206	0.000639342712083634	0.0199418622524534
ENSCHIG00000009973	SCRT2	13:59613725-59717570	0	0.100213333333333	-12.6485577294464	0.000644925570993098	0.0200694873063494
ENSCHIG00000025722	NQO1	18:38049290-38061693	4.81253733333333	14.0052493333333	-1.70020680944013	0.000650037152947666	0.0202051964007451
ENSCHIG00000010980	ENSCHIG00000010980	12:7171484-7186987	7.183522	43.0054396666667	-2.55903908754625	0.000657011847079555	0.0203749365203773
ENSCHIG00000019588	SLC43A1	15:2512819-2545991	13.270274	4.39718166666667	1.51250093330604	0.00066019075844986	0.0204499595350441
ENSCHIG00000000019	COX2	MT:7016-7699	263.824157666667	1160.21906533333	-2.36823054134747	0.000661198830304779	0.020457643809361
ENSCHIG00000025886	CFAP54	5:59425245-59760839	1.72789666666667	0.557501666666667	1.47215180485415	0.000669662371402666	0.0206912299329495
ENSCHIG00000026809	PYCR1	19:50332773-50340174	4.601575	0.679076	2.7033473805544	0.00067175712171863	0.0206912299329495
ENSCHIG00000009128	ZNF330	17:54432903-54449992	21.4909433333333	7.91299866666667	1.30616261518293	0.000671805090970621	0.0206912299329495
ENSCHIG00000009184	ENSCHIG00000009184	23:20987400-20992475	2.426447	13.6960873333333	-2.74587372740886	0.000671823128070356	0.0206912299329495
ENSCHIG00000024798	GTPBP8	1:57472747-57486483	4.89428966666667	14.3168696666667	-1.64128022513256	0.000675971367595758	0.020795196883363
ENSCHIG00000010319	ENSCHIG00000010319	5:72921289-72937973	0	0.0505373333333333	-8.90968633773187	0.000677221456551836	0.0208098711957332
ENSCHIG00000012099	NDRG2	10:76832538-76843383	14.4861083333333	31.807387	-1.3108992807376	0.000683225570692687	0.0209276443678379
ENSCHIG00000016747	ENSCHIG00000016747	22:41307258-41401299	0	0.0324473333333333	-10.6901407638488	0.000683386559154821	0.0209276443678379
ENSCHIG00000024904	DNAI2	19:56307358-56414387	0.025457	0	10.3745518365941	0.00068802530974693	0.0210218675230055
ENSCHIG00000025491	ENSCHIG00000025491	23:32194070-32194990	0.058572	9.21140433333333	-7.1777261035862	0.00069042990132412	0.0210714195961935
ENSCHIG00000019679	ENSCHIG00000019679	19:19024570-19033811	0.141446333333333	0	9.43315941971092	0.000692668106080738	0.0210919005423997
ENSCHIG00000026764	NTN4	5:58717174-58845683	2.474994	7.639106	-1.78370701519884	0.000693897079272587	0.0211054481128356
ENSCHIG00000023873	TPX2	13:60599921-60651474	2.16777833333333	5.96371366666667	-1.66413869360011	0.00070267789470209	0.0212763594708559
ENSCHIG00000022849	CCT7	11:11064816-11080690	155.447906333333	61.8698856666667	1.23885954379187	0.000703621314656058	0.0212809871324851
ENSCHIG00000017276	XDH	11:14029966-14092155	0.0448423333333333	0	10.5262149123474	0.000707276931394934	0.0213675425805711
ENSCHIG00000020883	STK40	3:11297256-11332625	4.27543966666667	10.2943556666667	-1.51792846614	0.000709351753473727	0.0214062001121141
ENSCHIG00000021563	FRZB	2:122618845-122654922	7.41800233333333	15.9318236666667	-1.24825619753862	0.000718195711027106	0.0216488153968955
ENSCHIG00000011261	ENSCHIG00000011261	10:60377076-60377396	438.434366666667	152.091445666667	1.42588013520276	0.00073369553287271	0.0220174095360843
ENSCHIG00000025629	COL4A4	2:20407290-20558519	0.786402333333333	0.103965333333333	2.55317133421726	0.000738411577913387	0.0221096361004144
ENSCHIG00000021480	RET	28:32006075-32057233	7.084442	20.189394	-1.55772103081935	0.000739757207823781	0.0221253161335562
ENSCHIG00000021799	ST3GAL1	14:74022005-74128491	3.42902666666667	1.28023633333333	1.35494162765826	0.000744665135869216	0.0222473874887098
ENSCHIG00000027054	ITK	7:41631140-41708694	0.0581663333333333	0.408781666666667	-2.90580414987341	0.000747051568374762	0.0222939402633169
ENSCHIG00000014324	ENSCHIG00000014324	29:28602866-28622460	0.0655056666666667	0.604509	-3.96405978022674	0.000749573373930202	0.0223444253371574
ENSCHIG00000010390	EPHA5	6:81446291-81851971	0.253137333333333	0.068652	1.79577678889207	0.000757479844935843	0.0224805319360342
ENSCHIG00000000176	C18orf63	24:4121010-4151796	0	0.024273	-8.74883901087585	0.000758488725695419	0.0224856822888428
ENSCHIG00000013500	FEM1A	7:91189487-91191448	135.785418333333	294.143117333333	-1.25954822752129	0.000762214587116497	0.0225464750065955
ENSCHIG00000009814	LDB3	28:4336468-4397193	32.132439	64.9948296666667	-1.15541822390316	0.00076327196284599	0.0225529689307227
ENSCHIG00000002914	ASB12	LWLT01000140.1:21377-28353	5.32744866666667	21.352744	-2.10259587015422	0.000768229066723295	0.0226497152443129
ENSCHIG00000012354	TRPC5	LWLT01000027.1:32440235-32498721	0.0156666666666667	0	8.9248146695971	0.000769914190778044	0.0226745625682313
ENSCHIG00000022656	FSD2	21:22329284-22350581	13.5875863333333	30.386813	-1.33152021734667	0.000772037072719661	0.0227122337961397
ENSCHIG00000012449	SOCS7	19:38654621-38689734	5.80751266666667	13.3709653333333	-1.36860006905457	0.000788044564883232	0.0231325884378701
ENSCHIG00000003822	TOB1	19:35536428-35540788	54.0986663333333	128.394502	-1.38592755515269	0.000791072014589747	0.0231709210976353
ENSCHIG00000018012	SCD5	6:97922624-98097910	7.26954366666667	2.75604733333333	1.32038233228435	0.000793535105765851	0.0232178021489187
ENSCHIG00000021562	FBL	18:50278828-50286020	63.94528	21.1104283333333	1.54782616136364	0.000811797995972513	0.023700627392178
ENSCHIG00000017590	BYSL	23:33109130-33118404	14.5226053333333	3.86502433333333	1.87507786740922	0.000816517580795643	0.023789529418913
ENSCHIG00000017725	SLC6A15	5:14365857-14419852	0.185303666666667	0.001191	6.337783684761	0.000816610639091895	0.023789529418913
ENSCHIG00000009931	MRPS25	22:57176473-57225828	13.401622	29.5612633333333	-1.22464265473285	0.000817843282286326	0.023799681591982
ENSCHIG00000019001	EPDR1	4:70521835-70555157	28.351936	58.0693793333333	-1.17153511428113	0.000821123055373484	0.0238488711352188
ENSCHIG00000018549	TCF15	13:59766042-59771658	6.241076	16.6565523333333	-1.58748998439803	0.000821305577767584	0.0238488711352188
ENSCHIG00000026377	SPATS2L	2:46912011-47076553	8.52847066666667	3.34339633333333	1.26219156717387	0.000825393109756941	0.0239159652620424
ENSCHIG00000025534	ACOT6	10:18052632-18061045	0.892070333333333	4.141511	-2.42479618669308	0.00083827757107162	0.0242371167111771
ENSCHIG00000019291	PSTPIP2	24:45991606-46086955	11.177821	22.7008166666667	-1.13974815353001	0.000846767555150466	0.0244095386688034
ENSCHIG00000003270	CTPS2	LWLT01000021.1:53541177-53649913	8.86142466666667	3.52112233333333	1.24785490613013	0.000846961479926531	0.0244095386688034
ENSCHIG00000022942	ENSCHIG00000022942	23:22552567-22559384	6.38925166666667	1.28772633333333	2.27602632053822	0.000852480260543188	0.0245423140677022
ENSCHIG00000021558	ECSIT	7:95723228-95738167	19.530805	45.565075	-1.31570865836583	0.000858965136777851	0.0246293468444547
ENSCHIG00000023256	IPP	3:20401166-20430312	1.79054466666667	5.039425	-1.69389626226025	0.000860177957907338	0.0246293468444547
ENSCHIG00000019536	RPS5	18:67087577-67092294	805.294637	332.032806666667	1.18529447415233	0.000860397549156215	0.0246293468444547
ENSCHIG00000013266	NOS3	4:6316080-6334032	1.75756266666667	5.40315766666667	-1.74139629226605	0.000860993215715577	0.0246293468444547
ENSCHIG00000013329	ENSCHIG00000013329	11:31855773-32321677	0.359307	0.104045666666667	1.67928162289909	0.000866351110420817	0.0247038550744783
ENSCHIG00000020701	IGSF9B	29:32406949-32449503	0.203426	0.954062	-2.33360018347826	0.000879113928889563	0.0249914223913207
ENSCHIG00000021998	SMG6	19:22871587-23077056	13.5405206666667	6.17886	1.44330609039686	0.00087922122760163	0.0249914223913207
ENSCHIG00000007941	SPTLC3	13:6397297-6534588	2.95245666666667	6.74220233333333	-1.41781126068841	0.000881580418646185	0.0250056709263625
ENSCHIG00000019328	NCMAP	2:7565042-7618217	3.52165566666667	0.757239	2.144596117733	0.000883143166187001	0.0250236292078123
ENSCHIG00000019263	EMID1	17:2711259-2752194	3.11352266666667	0.75539	1.89815958198398	0.000888923563018409	0.0251081264106291
ENSCHIG00000024239	PLXDC1	19:39240348-39304890	3.458416	9.90826633333333	-1.58254553305612	0.000890173169819105	0.0251114185183028
ENSCHIG00000012464	GRAMD1B	15:48106390-48292387	1.75111733333333	0.587168666666667	1.38240736255311	0.000892401785286328	0.0251190295201157
ENSCHIG00000017124	DHRS7C	19:28686312-28698453	101.22656	229.847437666667	-1.25697562248247	0.000893042248709071	0.0251190295201157
ENSCHIG00000013682	RSPO3	9:11359294-11457451	2.72770266666667	0.626209333333333	1.95955560679104	0.000899729602120787	0.0252543497704769
ENSCHIG00000020190	EDIL3	7:26274037-26760975	2.32493133333333	0.267452	3.04966880039781	0.000901024345379264	0.025264347217624
ENSCHIG00000012493	ENSCHIG00000012493	LWLT01000021.1:7097433-7152183	6.27436466666667	2.34068733333333	1.32888339266024	0.000904846809972133	0.0253187800736277
ENSCHIG00000024688	ENSCHIG00000024688	3:86846458-86878863	13.799059	34.096834	-1.4931634346042	0.000907344489094989	0.0253359947691482
ENSCHIG00000000415	ENSCHIG00000000415	LWLT01000027.1:34842229-34920713	2.726966	0.926874333333333	1.43446988999407	0.000922480062576032	0.0256980670600665
ENSCHIG00000025647	COL1A2	4:108820558-108856519	560.948939	132.855934	2.02723908645279	0.000923175230220831	0.0256980670600665
ENSCHIG00000011086	LAMA2	9:54464420-54983186	107.299700333333	44.6267803333333	1.14289602583549	0.000929454590076281	0.0258461349748692
ENSCHIG00000011028	ENSCHIG00000011028	13:65552987-65553565	115.986511333333	29.955358	1.88731325861395	0.000932009957647464	0.0258904479256496
ENSCHIG00000014348	RPS26	5:56651892-56657813	84.8702593333333	33.7915343333333	1.2370226126502	0.000936554723422628	0.0259898763351446
ENSCHIG00000013646	ENSCHIG00000013646	5:56096242-56107077	204.769760333333	83.4862846666667	1.19743244313612	0.00093848682079756	0.0260166717221717
ENSCHIG00000000162	ENSCHIG00000000162	LWLT01000182.1:8409-32767	40.8633473333333	96.9616186666667	-1.31426827005285	0.000941247551889579	0.0260441698230716
ENSCHIG00000012469	ENSCHIG00000012469	7:48648098-48650916	1059.18345133333	438.104736333333	1.1798059118512	0.000941413821154939	0.0260441698230716
ENSCHIG00000007761	CPED1	4:34353940-34676871	3.50337366666667	8.05764366666667	-1.33636125560356	0.000949530240549736	0.0262417402619279
ENSCHIG00000000006	ND1	MT:2742-3697	10.3775783333333	71.799074	-3.09678445644158	0.000953508161921632	0.0263246489257502
ENSCHIG00000023418	GIPC2	3:54556148-54656177	1.13703366666667	0.336181666666667	1.67496795222292	0.000956682337771794	0.026385220459161
ENSCHIG00000020204	ENSCHIG00000020204	10:56099574-56121406	268.966354333333	641.938212333333	-1.33041040007441	0.000962599497834112	0.0265212418451368
ENSCHIG00000015194	UCKL1	13:53217117-53222827	12.4177136666667	29.061783	-1.36114226869026	0.000966057474102292	0.0265892996808645
ENSCHIG00000025239	ENSCHIG00000025239	LWLT01000684.1:80764-83031	810.327026333333	337.182088	1.17203513559981	0.000969464522821255	0.0266558182076635
XLOC_115142	XLOC_115142	28:43791258-43871676	0.178914	0.664161666666667	-1.95608462074254	0.000976467784583263	0.026820979413686
ENSCHIG00000000315	ENSCHIG00000000315	28:11924816-11932390	249.514211333333	88.294866	1.29981619147105	0.000977546626147969	0.0268232416744659
ENSCHIG00000026366	F2RL1	10:93185793-93195217	1.53912533333333	0.0818786666666667	4.03704774955011	0.000978718990833509	0.0268280629279597
ENSCHIG00000002921	H1F0	5:108541998-108542582	81.544805	17.0908726666667	2.16464025027304	0.0009883061530736	0.0270633011479503
ENSCHIG00000023070	ENSCHIG00000023070	2:28634098-28642891	10.6983333333333	25.9467616666667	-1.46260124311411	0.00099828958885877	0.027281176804975
ENSCHIG00000018090	FAM184B	6:37708219-37826187	3.46041066666667	0.945020666666667	1.7597742400388	0.00100007305299336	0.0273021972012933
ENSCHIG00000025307	ENSCHIG00000025307	28:2609508-2711384	0.354227333333333	1.03584966666667	-1.735372312244	0.00100467006416303	0.0273721748857696
ENSCHIG00000010964	PRKCZ	16:49093074-49193282	3.428597	8.253183	-1.40396818541248	0.00101017532443648	0.0274409028194197
ENSCHIG00000026838	PEX26	5:108278109-108290182	5.13741166666667	14.8043953333333	-1.5128007226159	0.00101025093595531	0.0274409028194197
ENSCHIG00000026290	SLIT2	6:40493739-40650884	0.801629	1.86422066666667	-1.31602450301799	0.00101723615735929	0.0276027851651184
ENSCHIG00000023776	VEGFD	LWLT01000021.1:54894522-54936305	2.051039	4.65577266666667	-1.34788647120358	0.00102210951227392	0.027707093505931
ENSCHIG00000000469	RNF138	24:25387398-25426069	11.5532096666667	4.210328	1.37051073727222	0.00102614386227071	0.0277584147995075
ENSCHIG00000013492	FRMD8	29:43999722-44101403	231.913391666667	652.280672333333	-1.30928196717633	0.00102709640910578	0.0277584147995075
XLOC_178071	XLOC_178071	LWLT01000021.1:34478327-34515043	0.0640303333333333	0	10.4098706311431	0.0010290957403934	0.0277845527983046
ENSCHIG00000024452	PLEKHM2	16:50313280-50354719	22.1422506666667	44.3438106666667	-1.15556056263569	0.00103916463403496	0.0279930253728084
ENSCHIG00000015571	SEMA3A	4:83723860-84277059	0.599335	0.166179	1.78928786774826	0.00103993704483276	0.0279930253728084
ENSCHIG00000002074	UHRF1BP1L	5:62773589-62859025	8.579574	3.46277233333333	1.1756069961453	0.00104352110147204	0.0280614395698546
ENSCHIG00000011528	C1orf94	3:9219092-9262829	0.051834	0	10.3512303399971	0.00104612904421786	0.0281034946230104
ENSCHIG00000002829	ARHGAP10	17:60490156-60864957	35.9591246666667	14.8102463333333	1.20093195379787	0.00105059623453545	0.0281776994362818
ENSCHIG00000017687	ATP9A	13:78947099-79075710	6.758407	14.301006	-1.23374359150572	0.00105107248371898	0.0281776994362818
ENSCHIG00000021319	COL1A1	19:36105609-36122283	527.233576666667	137.467035666667	1.89069340408801	0.00105344159745636	0.0281776994362818
ENSCHIG00000013950	ENSCHIG00000013950	4:105532446-105551952	2.543392	0.480003666666667	2.4013888163586	0.00105412524453287	0.0281776994362818
ENSCHIG00000013560	ENSCHIG00000013560	18:64296581-64312157	0	0.056221	-9.03746600630434	0.00106157289069682	0.0282973081365314
ENSCHIG00000017082	SLC2A12	9:59202016-59309619	0.911123	2.394278	-1.64644375175474	0.00106175351875684	0.0282973081365314
ENSCHIG00000019696	VWA5A	29:26312959-26343815	8.580989	3.171544	1.28490850430785	0.00106409302442553	0.0283036126793344
ENSCHIG00000017560	PCDHAC2	7:58411651-58576084	2.390911	5.085909	-1.26347485521072	0.0010653302140494	0.0283085475832001
ENSCHIG00000011241	GBP5	3:66427415-66548365	1.174799	0.158937333333333	2.62436844064241	0.00106799433467613	0.0283513525649035
ENSCHIG00000010830	IGF2R	9:83501112-83603385	43.896422	16.9903533333333	1.28279665662655	0.00107012563057772	0.0283799425851143
ENSCHIG00000003140	MADD	15:5807997-5844474	0.925857333333333	3.52086166666667	-1.77803807753333	0.00107180158636126	0.0283964125016461
ENSCHIG00000024172	GAS2	29:21415468-21556510	0.796047333333333	0.089589	3.06590462383102	0.00108467002188676	0.0287090930670086
ENSCHIG00000017631	ENSCHIG00000017631	26:41248031-41260190	0.166105333333333	1.22340666666667	-2.95614215300163	0.0010915739059861	0.0288351191377172
ENSCHIG00000009940	ENSCHIG00000009940	19:32673534-32704285	1.08763133333333	0.196617666666667	2.32056843283318	0.00109405011099091	0.0288516283666189
ENSCHIG00000025448	ENSCHIG00000025448	8:99188929-99263581	3.13944333333333	1.15025833333333	1.35136048529985	0.0010943425426227	0.0288516283666189
ENSCHIG00000014966	ENSCHIG00000014966	10:18633571-18650828	1.42378133333333	0.187131666666667	2.76671280563653	0.00109654903951073	0.0288815137431995
ENSCHIG00000000716	ZYG11B	3:27209927-27279503	15.506974	31.1893173333333	-1.15851460928733	0.00109874221505786	0.0289109901709946
ENSCHIG00000026808	PRX	18:50634388-50652374	4.316184	1.00969833333333	2.01947010330312	0.00110792616667096	0.0290957624921453
ENSCHIG00000008247	TM4SF4	1:118230400-118259401	0	0.02447	-8.65303021038015	0.00111535150199496	0.0292337212567677
ENSCHIG00000023502	ADCY2	20:65364133-65826062	19.7434243333333	42.160958	-1.21142595875802	0.00112936868994271	0.0295723213967684
ENSCHIG00000021972	PKHD1	23:24649196-25095279	0.184404333333333	0.0280306666666667	2.44418557487364	0.00113679272467748	0.0297377906344687
ENSCHIG00000022272	FBLN7	11:123914-181439	2.58025433333333	0.622234666666667	1.88868556502535	0.00115100735406029	0.0300221084850726
ENSCHIG00000026733	ENSCHIG00000026733	19:29203162-29225276	1757.88260933333	6879.16666666667	-1.99547827318785	0.00116546841724961	0.0302819293972248
ENSCHIG00000012094	GRK7	1:126668676-126709806	0.016996	0	8.53557155133402	0.00116907347919525	0.0303463065698917
ENSCHIG00000023746	GABRA5	21:3438915-3531087	0.0243283333333333	0	10.1554890172712	0.00117691785468355	0.0304758488043585
ENSCHIG00000023942	SYT2	16:78537897-78614278	0.302045666666667	0.0712733333333333	5.01172493409292	0.00117746053780121	0.0304758488043585
ENSCHIG00000023850	ENSCHIG00000023850	11:5904042-5908625	1112.23156733333	475.976582666667	1.122518827211	0.00118788301397383	0.0306865978600265
ENSCHIG00000005530	ENSCHIG00000005530	12:14194230-14517670	3.34457066666667	9.24813033333333	-1.51685551160063	0.00119027782561664	0.0307189822722422
ENSCHIG00000011901	UTP18	19:35099940-35158135	11.0060456666667	3.63738933333333	1.34881092420088	0.00121368513701793	0.0312332471493773
ENSCHIG00000016863	ADAMTS17	21:5567192-5955054	1.88543766666667	0.523001333333333	1.7973428179742	0.00122055698563437	0.0313202601899962
ENSCHIG00000020781	ENDOG	11:98821366-98824837	8.50679933333333	23.3602203333333	-1.56815635098655	0.00122176857452282	0.0313214918942907
ENSCHIG00000010165	ENSCHIG00000010165	21:69201366-69206057	0.00117966666666667	0.273776333333333	-6.71843234448401	0.00122388236932059	0.0313458283704773
ENSCHIG00000006804	BDNF	15:24503417-24569735	0.403111	0.0203006666666667	4.06148704013182	0.00122982257689471	0.0314311591619302
ENSCHIG00000006355	TMEM233	17:15412618-15459789	12.2275546666667	34.9137526666667	-1.74047318595127	0.00123071705760734	0.0314311591619302
ENSCHIG00000010348	ENSCHIG00000010348	2:90152627-90158149	7.45217366666667	1.78147733333333	1.97442903514602	0.00123591538280768	0.0315340002601111
ENSCHIG00000025330	OCA2	2:135914986-136217196	3.22344366666667	1.08134966666667	1.51394777363775	0.0012386522981174	0.0315440326969954
ENSCHIG00000025095	ZBTB11	1:45767913-45794388	4.84872333333333	11.7911726666667	-1.45426493054647	0.00124317684781294	0.0316173329276623
ENSCHIG00000020232	TMCC3	5:24077166-24150378	3.15077166666667	1.07181033333333	1.48433324557478	0.00124387976708501	0.0316173329276623
ENSCHIG00000019771	PTK7	23:32080116-32142780	2.998263	1.021142	1.42231558064047	0.0012573431759164	0.0318703966713186
ENSCHIG00000016031	ENSCHIG00000016031	5:102504313-102508043	431.752401	995.441772333333	-1.27364531802607	0.00125945450093675	0.0318703966713186
ENSCHIG00000017451	RPL18	18:56288177-56290660	590.805186	245.513326	1.18541735046595	0.00125956577882989	0.0318703966713186
ENSCHIG00000021048	DPP4	2:101704172-101783836	5.88469933333333	2.05597533333333	1.34645998479712	0.00126239792494066	0.031877323962057
ENSCHIG00000022569	PHYH	13:27294749-27311267	65.7384733333333	143.578196333333	-1.28320967544711	0.00127620045544307	0.0321956549762105
ENSCHIG00000013508	ASB16	19:43626752-43633391	0.886060333333333	8.09904233333334	-3.48823293868417	0.00129973605688237	0.0327358613487331
ENSCHIG00000010462	SLC25A20	22:51118623-51156590	24.8246813333333	52.8007736666667	-1.2598701707174	0.00130004590912385	0.0327358613487331
ENSCHIG00000022181	GNL3	22:48073505-48092012	43.9335786666667	11.5099056666667	1.74206379408063	0.00131530527201165	0.033058251458459
ENSCHIG00000007884	KCNT1	11:102785412-102844198	0.265357666666667	1.55937233333333	-2.77619095403873	0.0013180666743529	0.033096752556186
ENSCHIG00000015638	HSPB8	17:15081710-15095306	108.296127333333	234.930842333333	-1.29784268567241	0.00132914447584754	0.0333127662950317
ENSCHIG00000008821	ENSCHIG00000008821	LWLT01000027.1:36213443-36321798	1.83379966666667	0.392536333333333	2.14882333255952	0.001333893572668	0.0334006950596068
ENSCHIG00000022211	SGK2	13:71714388-71730182	0	0.134319666666667	-10.2061713405851	0.00133747821143978	0.0334593294568179
ENSCHIG00000018923	MLF1	1:108467997-108497094	67.331871	141.812118666667	-1.18577432979759	0.00134535119836266	0.0335710997475357
ENSCHIG00000019302	MAP3K10	18:50492890-50508470	2.138832	5.71675833333333	-1.55652784492631	0.00134699526365483	0.0335710997475357
ENSCHIG00000022410	SLC29A1	23:31107472-31118438	9.12448866666667	2.82145766666667	1.53811143509898	0.00135610773302897	0.0337188987709419
ENSCHIG00000017934	ENSCHIG00000017934	8:109932276-109947080	0.082927	0	9.22813932222055	0.001363321159032	0.0338500961649206
ENSCHIG00000000866	ENSCHIG00000000866	16:64136079-64269083	0.735709666666667	2.98687533333333	-2.26140937900684	0.00136905114171369	0.0338879548169693
ENSCHIG00000013195	HMBS	15:52675330-52682215	6.41261166666667	17.1593566666667	-1.58332488906122	0.00136971895537791	0.0338879548169693
ENSCHIG00000027155	LRRIQ1	5:14530297-14764879	0.00910466666666667	0	10.0540973728253	0.00138932818218355	0.0343100330348777
ENSCHIG00000014724	PTPN21	10:2958146-3025906	15.138337	30.45092	-1.15778838953372	0.00139088234150059	0.0343169302186187
ENSCHIG00000019167	PTPN3	8:98692040-98768834	10.7404316666667	3.79798766666667	1.34697272678192	0.00139620778179839	0.0343852891769891
ENSCHIG00000017336	IFRD1	4:64315495-64345683	47.4880333333333	16.8114243333333	1.47276094286777	0.00140017991812353	0.03441123275131
ENSCHIG00000014726	ADGRB3	14:89095126-89785548	0.079933	0.0208286666666667	1.8687935197017	0.00140109633313901	0.03441123275131
ENSCHIG00000025486	NT5DC3	5:66142161-66204017	9.17557833333333	3.63441	1.22137427748238	0.00140420353612038	0.0344561082819403
ENSCHIG00000013742	LARP6	10:83528959-83552057	10.5810546666667	4.22199033333333	1.20594394433876	0.0014100861975996	0.0345689437768544
ENSCHIG00000024254	ATP2B1	5:19248599-19380064	16.442151	35.1473616666667	-1.29273979250157	0.00141724072319558	0.0346551998313663
ENSCHIG00000018497	CDKN2C	3:25479484-25485708	4.10932633333333	14.6296606666667	-1.77102419933021	0.00142045103536036	0.0346719313396758
ENSCHIG00000017831	SYT9	15:36940027-37149786	1.746136	0.567859333333333	1.46239699329112	0.00142449170077939	0.0347323076101264
ENSCHIG00000018188	ENSCHIG00000018188	1:139146092-139192000	144.609835333333	279.647349	-1.0780296518433	0.00142806997955821	0.0347565892493201
ENSCHIG00000022954	HERC6	6:36819857-36872364	0.51814	2.16002133333333	-2.28258138564916	0.00143176465865716	0.0348150325941584
ENSCHIG00000007254	ABCG1	1:142067501-142130766	1.94393766666667	0.484518	1.91553496246862	0.00144959310922025	0.0351547814869394
ENSCHIG00000023645	ENSCHIG00000023645	27:20830303-20871232	0.0303773333333333	0	8.61868561347673	0.00144965478306348	0.0351547814869394
ENSCHIG00000009981	ASB8	5:31681824-31756711	10.0481256666667	20.708852	-1.17238001579458	0.00145114612469527	0.0351592721733099
ENSCHIG00000013864	G3BP2	6:90987842-91079439	33.7840213333333	65.3947713333333	-1.20334763670144	0.0014539592017771	0.0351641273975166
ENSCHIG00000026221	MAPT	19:45520077-45642831	2.89708	8.58688533333333	-1.74198703867667	0.00147292764547587	0.0355909033760497
ENSCHIG00000019922	MLXIP	17:17943278-17997505	4.98330266666667	10.6776306666667	-1.19341284880738	0.00147658901753925	0.0356473750440552
ENSCHIG00000026969	NR0B2	2:9670481-9672221	0	0.345823666666667	-8.43729465106675	0.00148081686307993	0.0356931967392385
ENSCHIG00000004835	DNTT	26:33937963-33969847	0	0.0182006666666667	-8.37428352055418	0.00148113904293519	0.0356931967392385
ENSCHIG00000019986	BCR	LWLT01000042.1:2882-77475	2.02713733333333	5.24598766666667	-1.55488781750445	0.00148719057242081	0.0357657153177969
ENSCHIG00000023424	ENSCHIG00000023424	7:96663301-96667007	6.125451	19.6691623333333	-1.80814084983442	0.0014881343768457	0.0357657153177969
ENSCHIG00000013816	DECR1	14:8498807-8544703	4.37580266666667	8.87080433333333	-1.1388263897133	0.00149292924837974	0.0358489469294255
ENSCHIG00000012042	MTHFD2L	6:89621810-89767946	2.78759266666667	1.02936233333333	1.41010759497952	0.00150393342562878	0.0360666729799346
ENSCHIG00000020334	HSF2	9:15940965-16019241	13.973198	3.74534633333333	1.46583051453549	0.00150497021753925	0.0360666729799346
ENSCHIG00000024645	PCDH12	7:57496211-57513001	0.951182333333333	3.05539433333333	-1.78132665855972	0.00150728357410125	0.0360666729799346
ENSCHIG00000025948	FCRLA	3:112247414-112253623	0	0.0936883333333333	-8.36858929570473	0.00150735593663817	0.0360666729799346
ENSCHIG00000019765	ANKRD40	19:35671685-35685662	9.64209333333333	21.635526	-1.35382430974541	0.00150959098378544	0.0360880729143309
XLOC_129506	XLOC_129506	4:6924571-6998630	0.200958	0.638881	-1.79561388314542	0.00151414188217645	0.0361647481671922
ENSCHIG00000020581	ENSCHIG00000020581	20:8141922-8148564	249.504206333333	104.678952666667	1.14353856964833	0.00152080854501204	0.036291776963328
ENSCHIG00000025428	ENSCHIG00000025428	16:62092847-62105311	599.154531	220.220342	1.40781059402824	0.00152493134037339	0.0363198631465095
XLOC_125080	XLOC_125080	3:8940817-9134280	0	0.0313543333333333	-11.8698228224251	0.00152603333155146	0.0363198631465095
ENSCHIG00000021307	RCAN1	1:41174245-41298068	196.981088333333	45.1971923333333	2.50498025438481	0.00154329443713872	0.0365368510632367
ENSCHIG00000011401	DNAH11	4:89875117-90233385	1.99783966666667	0.727036666666667	1.3053305588392	0.00155218546126432	0.0367150511830518
ENSCHIG00000015168	GALM	11:20863325-20915982	2.20976833333333	5.815985	-1.60408734251437	0.00156687856877752	0.03703005909952
ENSCHIG00000010560	MAG	18:46829098-46847285	0.536977333333333	0.0490416666666667	3.37475939162366	0.00156861993265036	0.0370386941641075
ENSCHIG00000016293	MMP2	18:25127405-25157910	32.8195316666667	12.5017743333333	1.2799995574763	0.00158820431219133	0.0374471554358943
ENSCHIG00000019864	PAX8	11:46575267-46639419	0	0.0268713333333333	-9.988502726026	0.00158870092532102	0.0374471554358943
ENSCHIG00000009014	FAM91A1	14:65912456-65953492	22.310864	6.80654466666667	1.5589279325228	0.00159078018812091	0.0374633605457907
ENSCHIG00000021658	CSDC2	5:111570906-111595934	1.03599	0.202302	2.36992019847629	0.00159363682163414	0.0374978286405138
ENSCHIG00000023187	GDNF	20:36600484-36630025	1.602953	0.0483353333333333	4.40555972143516	0.00159615821075071	0.0375189589400637
ENSCHIG00000012180	XIRP1	22:12354255-12365830	510.477823666667	140.012848	1.80634833279403	0.00159732249592514	0.0375189589400637
XLOC_138767	XLOC_138767	5:32294773-32410642	0.0227376666666667	0.898232666666667	-5.65840852037433	0.00160386529179395	0.0376016984419229
ENSCHIG00000014050	ENSCHIG00000014050	10:76297276-76299288	3.544793	14.5094303333333	-2.17033393108408	0.00160503571995577	0.0376016984419229
ENSCHIG00000022254	SNAP91	9:10750325-10920627	1.35499933333333	0.468076333333333	1.33602902683231	0.00161034053587918	0.0376473072427741
ENSCHIG00000000894	PLAGL1	9:68406335-68463133	8.06370266666667	2.78902933333333	1.41586945406548	0.00161117831724778	0.0376473072427741
ENSCHIG00000017691	KAZN	16:50863882-51044675	2.95886666666667	0.810632666666667	1.62065838783956	0.00161394906332971	0.0376793416190019
ENSCHIG00000019101	ENSCHIG00000019101	19:10512116-10520595	1.70748366666667	5.43876466666667	-1.85314283205535	0.00162479936904738	0.0378997828561675
ENSCHIG00000014563	TTC23	21:6674575-6868327	3.32492066666667	5.76157266666667	-1.30699113560031	0.00163415953033574	0.038052168025586
ENSCHIG00000012613	ARHGEF26	1:113021353-113160746	3.15590866666667	1.26348333333333	1.1951254166811	0.00163720137025949	0.0380571558589334
ENSCHIG00000025791	STK33	15:38251530-38331533	0.36371	0.065805	2.35491261141715	0.00164845846230249	0.0382789335863325
ENSCHIG00000000168	CD40LG	LWLT01000027.1:10212558-10224430	0	0.287336	-8.43960697517309	0.00165194227178286	0.0382789335863325
ENSCHIG00000022485	PTPRC	16:76103173-76231446	2.00268166666667	5.99542366666667	-1.78336023311019	0.00165234671854968	0.0382789335863325
ENSCHIG00000022772	ANOS1	LWLT01000021.1:60957425-61133352	9.32300633333333	3.360713	1.41714269477036	0.00165243037474249	0.0382789335863325
ENSCHIG00000015474	ATP2C1	1:138499997-138651538	12.9406266666667	25.071169	-1.17918150550485	0.00165408152793226	0.0382842360867417
ENSCHIG00000022864	VRK1	21:60961897-61042379	8.40078933333333	2.78167533333333	1.46087445904394	0.0016560175383419	0.0382913742738819
ENSCHIG00000017481	SCUBE2	15:38817981-38887983	6.97632733333333	2.76563766666667	1.19270720962496	0.00165723497396064	0.0382913742738819
ENSCHIG00000020172	ENSCHIG00000020172	7:88166988-88169064	0	0.318861333333333	-8.5601989946508	0.0016659393865029	0.0384594823378089
ENSCHIG00000015851	SCN5A	22:11838672-11940700	0.166256	0.0120843333333333	3.59256796350193	0.00167036593352088	0.0384956422932492
ENSCHIG00000006212	ENSCHIG00000006212	9:11052416-11096496	0.0861863333333333	0.00102833333333333	6.00138387239086	0.00169329474228623	0.0389341316451519
ENSCHIG00000013320	ENSCHIG00000013320	6:78129855-78131432	0.387998	0	8.33370955058297	0.00169373163520592	0.0389341316451519
ENSCHIG00000012061	AKR1B1	4:22046192-22067062	34.1971243333333	9.250255	1.87056787945324	0.0017007130427793	0.0390612574108645
ENSCHIG00000013672	ENSCHIG00000013672	18:66115429-66123165	7.02230466666667	1.797605	1.91995459319811	0.00170586949064603	0.0391173459553986
ENSCHIG00000027114	LACTB	10:56193357-56208748	6.89599566666667	14.5559113333333	-1.2459644207851	0.00171146038249984	0.0391743967484105
ENSCHIG00000003705	TCAP	19:39683398-39684133	1775.23559566667	768.960225333333	1.09108871505472	0.00172001994788268	0.0393368708216704
ENSCHIG00000015024	BRIX1	20:39202069-39210841	19.179739	6.23020366666667	1.57808395626976	0.00172455777595223	0.0394071699601715
XLOC_066580	XLOC_066580	19:6442884-6920370	0.588733666666667	0.0169263333333333	4.24559841963261	0.00172993305173715	0.0394457293898103
ENSCHIG00000025411	HSPA6	3:112102594-112105037	0.588287	6.268973	-3.49448860868701	0.0017306414447346	0.0394457293898103
ENSCHIG00000016827	NCAM2	1:13852693-14110035	0.214021333333333	0.575908	-1.60322660602219	0.00173675178062741	0.0395515096708364
ENSCHIG00000026691	CMYA5	10:90502294-90602201	124.084421666667	269.510742333333	-1.29113087874992	0.00175647774466331	0.0399331654821343
ENSCHIG00000000365	NONO	LWLT01000164.1:13646-23673	35.1065393333333	14.3833976666667	1.1834986036198	0.00177330749080617	0.0402716961557642
ENSCHIG00000007239	TNNT3	29:50580406-50602037	464.168375666667	838.168762	-1.09943777232339	0.0017743603403201	0.0402716961557642
ENSCHIG00000020799	FMNL1	19:44500173-44525235	4.195407	1.40802366666667	1.50177973092667	0.00177872180929999	0.0403027219383308
ENSCHIG00000002285	DAPK2	10:56998969-57133582	1.14261333333333	3.228589	-1.55636481625103	0.00179665958736418	0.0406407418257724
ENSCHIG00000011101	ID1	13:60489650-60493144	4.73058066666667	16.427823	-1.93990266142738	0.00179984471052002	0.0406786061442299
ENSCHIG00000008661	ENSCHIG00000008661	7:83506141-83506626	1.79132933333333	0.003455	7.00352415404383	0.00180884309316152	0.0408134437399177
ENSCHIG00000019397	NPAS3	21:43568100-43700071	0.545358	0.141611	1.82367696706773	0.00182801538884472	0.0411770027087216
ENSCHIG00000025399	TP53INP2	13:63619638-63651042	2.812707	9.32193766666667	-1.74183559545638	0.00182987248102867	0.041184370772851
ENSCHIG00000019912	SLC25A34	16:50311012-50318341	12.5595513333333	55.126491	-2.40950227530511	0.00183911512767963	0.0413578120358231
ENSCHIG00000006876	OGDH	4:43359663-43414253	38.989259	84.469128	-1.18345176905105	0.00184161824415947	0.0413795324676833
ENSCHIG00000018319	PAMR1	15:16905083-16986819	5.23412366666667	1.45006433333333	1.65913544040962	0.00184676903080889	0.0414156420147045
ENSCHIG00000010100	PDZK1IP1	3:21775745-21781462	0.118827666666667	0	8.5799194789179	0.0018478410751044	0.0414156420147045
ENSCHIG00000019630	VTCN1	3:94476695-94623805	0.243953666666667	1.92863033333333	-3.04496240667086	0.00186354836254088	0.0416521216504285
ENSCHIG00000023387	DRD3	1:58560370-58606928	0.0358023333333333	0	9.88604129073678	0.00186458156582087	0.0416521216504285
ENSCHIG00000001452	IRS2	12:1632394-1667305	13.1458733333333	5.08097833333333	1.37080153677819	0.00186976436501337	0.0417332646579021
ENSCHIG00000012427	PAGR1	25:26333782-26338041	7.71200833333333	20.7082113333333	-1.61494766100636	0.00188635140685502	0.041974992309666
ENSCHIG00000010227	ENSCHIG00000010227	24:42556947-42810419	1.45250033333333	0.474204333333333	1.57712406797261	0.00190024510867576	0.0422036285770084
ENSCHIG00000027104	CRYM	25:18923896-18947259	1.799508	0.361439	2.11961399083497	0.00191029774652314	0.0423919165217724
ENSCHIG00000018472	ENSCHIG00000018472	2:117967598-118021219	8.72734533333333	0.393532	4.21489859191337	0.00192710639638404	0.0426792051069357
ENSCHIG00000016398	MYL12A	24:37784592-37789091	967.269551666667	414.196665666667	1.10956420920348	0.00192800034958146	0.0426792051069357
ENSCHIG00000018424	TSHR	10:10656946-10834001	0.0604966666666667	0.278337	-2.4148843567247	0.00193447536268503	0.0427873523523054
ENSCHIG00000021732	ENSCHIG00000021732	18:56950342-56953798	1816.610636	801.120341	1.08509753136231	0.00194581424825819	0.0429383377100301
ENSCHIG00000014058	ESR1	9:76094787-76376135	1.89166833333333	3.48432833333333	-1.22119001498158	0.00195555987184161	0.0431120070681675
ENSCHIG00000021757	ENSCHIG00000021757	19:19975418-19978060	1065.61523466667	469.433858333333	1.08761132027279	0.00198734160897009	0.0437052789462884
ENSCHIG00000022382	MORC1	1:53577004-53739450	0.012674	0	9.82915637108632	0.00199376317358276	0.0437392967453144
ENSCHIG00000020292	NR4A3	8:64525320-64567871	14.6944136666667	1.528487	3.42233115532046	0.00200138343119521	0.0438350196915482
ENSCHIG00000025477	KCTD8	6:63401401-63691722	1.11835566666667	0.313737666666667	2.3816215084268	0.00202148341816284	0.044203323030144
ENSCHIG00000016999	CACNG5	19:62161219-62167288	0.109408333333333	0	8.27571410096924	0.00202599084931025	0.0442164754760229
ENSCHIG00000015991	PPARGC1A	6:43769927-43919996	31.7348723333333	6.030232	2.40723357986351	0.00202701280694748	0.0442164754760229
ENSCHIG00000023131	HMCN1	16:65437875-65859219	1.67146166666667	0.546225666666667	1.50487045291769	0.00203283952755258	0.0443076715811016
ENSCHIG00000016799	FBXO36	2:17661277-17762783	0.44376	0.0626096666666667	2.69068694375618	0.00203654415957803	0.0443525046015544
ENSCHIG00000018848	ADGRB1	14:80158862-80222537	0.513866	0.0227186666666667	4.46493054593159	0.00204471949273614	0.0444945507724101
ENSCHIG00000027213	ENSCHIG00000027213	18:56959608-56961915	1342.67565933333	594.190124666667	1.07777459402323	0.00204966638990916	0.0445165900563365
ENSCHIG00000011578	EEF1D	14:80920623-80929833	174.121793	70.5647086666667	1.18430776950397	0.00206698446789345	0.0447619371735768
ENSCHIG00000027205	BSND	3:29440504-29450354	0	0.0522686666666667	-8.21362986969005	0.00207455805212756	0.0448898341215189
ENSCHIG00000018697	ATXN1	23:9460487-9944652	4.55316066666667	10.652221	-1.24934955865644	0.00208458724141282	0.0450539303987667
ENSCHIG00000013578	SLC25A33	16:42409045-42441550	43.1633726666667	10.8213376666667	1.99861837443883	0.00208966713120369	0.0451079870390867
ENSCHIG00000019984	CD6	29:36550660-36594354	0.0290496666666667	0.427466666666667	-4.09383894204659	0.00209818728314285	0.0452556132112493
ENSCHIG00000023740	LBX1	26:29644027-29653068	0.0497926666666667	0.844480333333333	-3.89488534934306	0.00210916621308564	0.0453894261031351
ENSCHIG00000020895	TMCO2	3:14929933-14932525	0.243660666666667	0	8.41434184736325	0.00210944988687948	0.0453894261031351
ENSCHIG00000020715	ENSCHIG00000020715	5:62556566-62589612	0.049848	0	9.80938937056319	0.00211710278233415	0.0454961268890946
ENSCHIG00000014385	BCL2L13	5:108006691-108055074	33.1793006666667	61.9501353333333	-1.28719357785623	0.00211778909993445	0.0454961268890946
ENSCHIG00000020828	IL7R	20:38265978-38298573	0.208975666666667	1.24258066666667	-2.58954679547297	0.00213126911568485	0.0457069172210549
ENSCHIG00000017799	CAND2	22:56327796-56354881	11.5570853333333	23.9586333333333	-1.23364386885953	0.00213219421083808	0.0457069172210549
ENSCHIG00000013063	SEMA3B	22:50165419-50173997	16.4493166666667	5.322327	1.55722907621394	0.00213298637059093	0.0457069172210549
ENSCHIG00000025565	ENSCHIG00000025565	8:63901854-63909475	96.177681	33.0964653333333	1.49645218390269	0.00214853588112384	0.0459732025819488
ENSCHIG00000017256	CSTA	1:66438154-66449550	0.149176	0	9.67700371563628	0.00215524733118348	0.0460801808266855
ENSCHIG00000012124	ENSCHIG00000012124	20:32678175-32818930	19.786157	40.0850803333333	-1.17520139658778	0.0021619223663581	0.0461862113155773
ENSCHIG00000014834	TOM1L1	19:4697064-4758469	3.15673933333333	1.23102733333333	1.27995880374754	0.00216938246669897	0.0463088320686779
ENSCHIG00000020033	IQCB1	1:65924862-65964666	5.608832	1.89338333333333	1.51383330252891	0.00217342402799361	0.0463583423023234
ENSCHIG00000015777	ENSCHIG00000015777	2:70671888-70700196	0.000275	0.155555333333333	-8.81037949363111	0.0022034452227404	0.0469243184380744
ENSCHIG00000026674	TNS4	19:40346618-40364212	0.0310826666666667	0	8.22575011122318	0.00220762230409792	0.0469761084440379
ENSCHIG00000004461	ENSCHIG00000004461	6:98687546-98692150	1.353288	10.194895	-3.06204601181915	0.00224468127597265	0.0475392058116693
ENSCHIG00000024886	FGF5	6:95418805-95444717	0.0211966666666667	0	8.24134582815543	0.00226639264818466	0.0479612871885493
ENSCHIG00000027248	ALKBH5	19:34084853-34100654	36.565158	70.0264103333333	-1.07822913910935	0.0022684524422742	0.047967166410948
ENSCHIG00000011323	PKDCC	11:24352326-24364366	9.798465	27.2195163333333	-1.49145522374931	0.00227996131573981	0.0481726834357019
ENSCHIG00000009870	HS3ST3A1	19:31424637-31507694	0.217134	0.00938133333333333	4.42480962858203	0.00228932788335864	0.0483050645431188
ENSCHIG00000007155	NEDD4L	24:57365130-57732267	18.997724	7.49070966666667	1.30700894154523	0.0023031329183632	0.0485479498014884
ENSCHIG00000011164	TGIF1	24:37900081-37914956	7.385641	1.630125	2.01831980059455	0.00231621635303944	0.0487855334828761
ENSCHIG00000014663	UPP1	4:112932614-112942044	0	0.08972	-8.28534409642461	0.0023223406595234	0.0488456570111307
ENSCHIG00000024482	IL15	17:54825173-54927472	0.547087	1.41228733333333	-1.69597626532667	0.00232270008820296	0.0488456570111307
ENSCHIG00000009393	NOP53	18:55679662-55687735	71.600881	30.5232613333333	1.12148219481178	0.00232644660656831	0.0488719943177114
ENSCHIG00000024268	ENSCHIG00000024268	19:50071466-50150487	0	0.0581786666666667	-11.4703179963501	0.00232957813489724	0.0488719943177114
ENSCHIG00000027170	NSMCE2	14:66949289-67182575	6.67514866666667	4.24367533333333	1.2568156346756	0.00233175400917836	0.0488719943177114
ENSCHIG00000020585	RNF145	7:39748962-39847790	9.968657	19.756785	-1.14886888465344	0.0023330304145278	0.0488719943177114
ENSCHIG00000025358	MEGF10	7:83960216-84115984	4.051967	1.466284	1.2969253306381	0.00234273398552918	0.0489990003282631
ENSCHIG00000021933	TENT4B	18:18670522-18743306	3.58833566666667	7.15686033333333	-1.29355127696424	0.0023557466799268	0.0492329108154268
ENSCHIG00000020852	ENSCHIG00000020852	7:103788654-103802433	4.76230433333333	10.7127246666667	-1.28428869289563	0.00236228163736044	0.0493311847280592
ENSCHIG00000009477	CCDC3	13:16764028-16851319	15.8977893333333	6.79836933333333	1.12820288081084	0.00236849134524494	0.0493842370498088
ENSCHIG00000025125	BCAT1	5:83672419-83787999	1.81802733333333	0.474844666666667	1.97240057497147	0.00237732560290632	0.0494627610963023
ENSCHIG00000015892	ENSCHIG00000015892	18:65497475-65524554	0.947656	0.041344	4.34479587253846	0.00237776999994856	0.0494627610963023
ENSCHIG00000018939	HIF3A	18:54608046-54636851	1.78529233333333	0.413865333333333	1.99120631275369	0.00239662356384631	0.0497780193608139
ENSCHIG00000024400	SLC35F2	15:64909914-64976714	0.673598333333333	2.21804666666667	-1.78753588826612	0.0024036293101576	0.0498850376027929
ENSCHIG00000008771	PPP1R3A	4:65654613-65694572	85.1143506666667	169.746465333333	-1.15260796756083	0.00241005890378107	0.0499799426594599
ENSCHIG00000023910	GBP2	3:66378135-66393019	0	0.0310553333333333	-8.06682397515694	0.00243431809460024	0.0503279373812974
ENSCHIG00000026757	TMEM154	17:65802682-65863369	2.49314	0.760299333333333	1.76555361675035	0.00245419642625494	0.0506999688426173
ENSCHIG00000010780	EYA2	13:75052316-75287086	0.809074666666667	0.216134333333333	1.79752249717578	0.00245772136302551	0.0507301512809239
ENSCHIG00000011846	MIPOL1	21:46902005-47144485	0.798536666666667	1.61534266666667	-1.12223356708189	0.00246131129998093	0.0507301512809239
ENSCHIG00000026110	KCNK1	28:38798897-38872861	1.13042466666667	0.144317	3.26392514855016	0.00246408996177904	0.0507485643390728
ENSCHIG00000018699	SUCLA2	12:68718322-68778142	46.5395976666667	88.5893453333333	-1.03561794982325	0.00247319661134646	0.05085829364723
ENSCHIG00000007305	COCH	21:40967284-40979744	0.0998936666666667	0	8.12898935958323	0.00248567084965485	0.0510757923137475
XLOC_100256	XLOC_100256	23:40990804-41015958	0.363274666666667	0.0761926666666667	4.54596499287993	0.00249035455220413	0.051098950613812
ENSCHIG00000026598	PPP3CA	6:23696132-24030859	29.759989	58.7220913333333	-1.08091601614063	0.00249059451687798	0.051098950613812
ENSCHIG00000023124	PTPRT	13:70268299-70878006	0.460150333333333	0.139363333333333	1.69823548561547	0.00252887180543265	0.0517514226740211
ENSCHIG00000008772	UBXN2A	11:74738627-74769546	2.98294933333333	6.33326266666667	-1.23430870880411	0.00253008664235871	0.0517514226740211
ENSCHIG00000012767	DHRS7B	19:34818902-34862126	5.466734	11.0141913333333	-1.14345771225104	0.00253873530390601	0.0518888966670782
ENSCHIG00000026035	ARID5A	11:2481674-2499901	6.00540933333333	1.33969566666667	2.17205878180993	0.0025543660133364	0.052129207238051
ENSCHIG00000011407	MRPL41	11:105749820-105784988	95.3767266666667	27.1302746666667	1.37298557845993	0.00257144807242209	0.0524380600101954
ENSCHIG00000014997	PRMT1	18:57085578-57096230	116.836217333333	49.491052	1.12677055610611	0.00257571071908886	0.0524478840165267
ENSCHIG00000016738	ENSCHIG00000016738	10:60400728-60401156	319.708801333333	105.121576666667	1.49323497898073	0.00258674052112139	0.0526050223633934
ENSCHIG00000015488	FRMD4B	22:32127624-32329901	5.09478833333333	1.91504766666667	1.3215523892099	0.00258853126631873	0.0526050223633934
ENSCHIG00000019326	PRTFDC1	13:25042715-25150079	4.87583333333333	1.47316266666667	1.54764987606654	0.0025894068887546	0.0526050223633934
ENSCHIG00000004568	STAM	13:31454192-31506943	15.489848	5.70536333333333	1.37101552430029	0.00259423280630673	0.052663317255026
ENSCHIG00000014720	RAB3D	7:95601196-95607961	2.59120633333333	7.90587633333333	-1.80345260276861	0.00259825998553171	0.0527053219973946
ENSCHIG00000026083	FAM163A	16:59601071-59608922	0.191008	0	9.67268532507032	0.0026349649621295	0.0533293134215052
ENSCHIG00000011611	ANO4	5:63424828-63683807	0	0.00322433333333333	-8.00052081502588	0.00264435285800017	0.0534242124025431
ENSCHIG00000017684	RPLP2	29:45706834-45708713	808.105489	358.842091666667	1.08836727366379	0.00264739344387341	0.0534242124025431
ENSCHIG00000022194	ENSCHIG00000022194	25:1430185-1432131	1381.83683233333	602.935241666667	1.08308784890276	0.00264796172223273	0.0534242124025431
ENSCHIG00000011773	ENSCHIG00000011773	27:42729166-42730154	16.5493286666667	56.8558756666667	-1.82378979827042	0.00264957736672097	0.0534242124025431
ENSCHIG00000011828	CHPF	2:28347375-28352029	12.782972	3.73610666666667	1.66411107666197	0.00266358026880039	0.0536331029916516
ENSCHIG00000017566	ECPAS	8:100542400-100625984	44.7599766666667	83.7264173333333	-1.05323163409498	0.00266392223418672	0.0536331029916516
ENSCHIG00000020426	PNMT	19:39685883-39688258	11.8116713333333	1.29913133333333	3.25470409228296	0.00267873075566773	0.0538506904264853
ENSCHIG00000019651	TLE4	8:55375818-55533601	9.04974733333333	20.820363	-1.2714801383034	0.00268153160323086	0.0538667669371405
ENSCHIG00000021715	CD27	5:102851766-102856386	0	0.104154666666667	-8.08897292856049	0.0026921091115192	0.054038921002143
ENSCHIG00000012848	GALNT15	1:153021140-153063203	10.466393	3.42315066666667	1.42453603019952	0.00270616024023188	0.054280492806678
XLOC_047761	XLOC_047761	15:23752155-23782550	0	0.0452936666666667	-9.68027954420409	0.00271108600651396	0.0543388035170088
ENSCHIG00000024275	DYRK2	5:45475132-45489808	40.355615	14.182545	1.40319117449069	0.00272870834145272	0.0546513178089467
ENSCHIG00000020671	SH2D5	2:4048116-4060752	0.362920666666667	0.020178	4.02821502873871	0.00273587230008423	0.0547540599060724
ENSCHIG00000016839	SMCO1	1:70784507-70790814	3.67821166666667	11.3012086666667	-1.67761512451934	0.00277249853835104	0.0553225468164071
ENSCHIG00000021177	ENSCHIG00000021177	9:88094380-88102443	0.425403333333333	0.00926233333333333	5.31722272404359	0.00278175731272382	0.0554251246068837
ENSCHIG00000014108	ENSCHIG00000014108	18:4156062-4169880	172.208786	78.763489	1.03671833310726	0.00279027866555484	0.0555235271575806
ENSCHIG00000012953	ELOVL5	23:23693537-23758207	13.580715	3.77228966666667	1.77158214924731	0.00279082146683284	0.0555235271575806
ENSCHIG00000016503	TCP1	9:83345224-83355614	154.169497	66.8589503333333	1.12534166001561	0.00281251740301384	0.055872578195075
ENSCHIG00000021266	TRIB1	14:67236857-67249931	6.32795666666667	15.6465326666667	-1.46524175068236	0.00282189385439033	0.0560175064693796
ENSCHIG00000003090	ALDOB	8:90939908-90949252	0.0626423333333333	0	8.34834846148199	0.00284341853714869	0.0563616643468104
ENSCHIG00000023928	NT5DC2	22:48196113-48247882	11.8416723333333	4.67737333333333	1.23040942936945	0.00284671677106015	0.0563855202674004
ENSCHIG00000012128	ENSCHIG00000012128	21:58140949-58145801	0.0195683333333333	1.09982666666667	-5.83706795792738	0.00285308051784741	0.0564700157201592
ENSCHIG00000008320	C3	7:92699619-92735728	9.32117833333333	24.6436486666667	-1.62972751445556	0.00287443369427562	0.0568091087977321
ENSCHIG00000011383	ZNF711	LWLT01000021.1:4627193-4650338	2.53019266666667	0.772592666666667	1.5914877185571	0.00288377643131268	0.0569519398225052
ENSCHIG00000016561	PDPR	18:3126173-3162172	2.043805	4.231824	-1.1943998907883	0.00288815855426717	0.0569549098635631
ENSCHIG00000018786	RRAGB	LWLT01000021.1:25165489-25206339	1.89440133333333	0.551218333333333	1.71148011709044	0.0029004247910509	0.0570801905763667
ENSCHIG00000024483	THBS4	10:90222480-90276594	109.325725333333	38.293145	1.36583593779052	0.00290087304808937	0.0570801905763667
ENSCHIG00000013118	ACVR1C	2:97336068-97419287	0.31598	1.44508466666667	-2.30530125592365	0.0029100861195422	0.0572196480393258
ENSCHIG00000022188	ABAT	25:7440527-7523394	0.592290666666667	1.979617	-1.80718991372501	0.00292279739694661	0.0574276352781087
ENSCHIG00000017391	SERPINA5	21:58669759-58675509	1.01833	0.0678026666666667	3.85051430310271	0.00292797392302565	0.0574873829759332
ENSCHIG00000011574	CTSK	3:100203857-100214348	62.5451126666667	26.740715	1.11984652979316	0.00293571943052508	0.0575974457950978
ENSCHIG00000023037	ETV4	19:43085390-43099399	1.73224366666667	0.348548	2.19734744200907	0.00294688408808112	0.0577679372612033
ENSCHIG00000019209	SCRIB	LWLT01000127.1:36890-56276	6.00290666666667	12.0616036666667	-1.15859265104212	0.0029487014561592	0.0577679372612033
ENSCHIG00000016957	CCDC88C	21:55530190-55677170	5.99201333333333	12.175305	-1.16218245088817	0.00295406658923938	0.0577707134434149
ENSCHIG00000013357	MEIOB	25:1309727-1351840	1.038461	0.178329333333333	2.24989868453014	0.00295611523836185	0.0577707134434149
ENSCHIG00000019806	LGI1	26:36296366-36336849	0.705001333333333	0.122888333333333	2.41721580776545	0.00295742785961163	0.0577707134434149
ENSCHIG00000025608	ENSCHIG00000025608	13:70877666-70997684	0.698553333333333	0.154959666666667	2.078834697582	0.00296396155066345	0.0578563575204923
ENSCHIG00000026174	HSPB7	2:73598-75709	111.435872333333	45.8596333333333	1.13915124722373	0.00298025295252849	0.0580973415287875
ENSCHIG00000023276	ENSCHIG00000023276	15:46919327-46922916	206.179901333333	88.9902036666667	1.12944384852284	0.00298062369608647	0.0580973415287875
ENSCHIG00000018118	SYT14	16:71731483-71990517	0.0304266666666667	0	9.32446976178673	0.00301116809564592	0.0585654789007203
ENSCHIG00000023289	ENSCHIG00000023289	29:49603183-49640436	21.7452376666667	8.533606	1.28385418634822	0.00301605170294342	0.0586181081154015
ENSCHIG00000020419	TBC1D4	12:35980341-36073129	8.42014166666667	15.5707896666667	-1.06776969966627	0.00303079186418039	0.058777273342945
ENSCHIG00000004189	MTMR7	27:25605393-25705778	4.63829766666667	1.33837033333333	1.70025597749336	0.00303790698797869	0.0588304894261945
ENSCHIG00000010155	CAMK2G	28:15875357-15933407	7.774671	18.5358106666667	-1.50847712840362	0.00304138763167068	0.0588555515954791
ENSCHIG00000022671	SIAH3	12:70638670-70708895	0.0198653333333333	0	9.4463806860686	0.0030484314433366	0.058939905281564
ENSCHIG00000006417	MYL6B	5:56536786-56542763	1434.18353266667	434.616582333333	1.62687507005164	0.00305092720424973	0.058939905281564
ENSCHIG00000018758	ASB15	4:32254053-32295810	2.99969833333333	5.93542066666667	-1.13602206576228	0.00305231547523962	0.058939905281564
ENSCHIG00000010036	ENSCHIG00000010036	4:10512595-10593778	0.0533876666666667	0	11.1473179862776	0.00306455628133308	0.0591338537497663
ENSCHIG00000012786	ENSCHIG00000012786	8:64914527-64963506	5.72995833333333	1.969733	1.47210785810265	0.0030855919264491	0.0594545193100621
ENSCHIG00000012517	ENSCHIG00000012517	9:74108855-74124137	1.09698133333333	0.116122666666667	3.21049729122934	0.00309313363625129	0.0595572040204666
ENSCHIG00000019016	MYPOP	18:54462525-54469948	0.786515	3.853403	-2.51760380011795	0.00310297943521489	0.0597040746512612
ENSCHIG00000026228	CREB3L3	7:90675899-90687044	0.0432986666666667	0	8.03428428465697	0.00311281559978874	0.0598505502250809
ENSCHIG00000026536	PTGR1	8:100704630-100734488	6.542349	16.2328166666667	-1.39590916498105	0.00312196221754571	0.0599835681455356
ENSCHIG00000017890	LNX1	6:69547988-69738273	1.476247	3.68063966666667	-1.58725776541167	0.00313664729609602	0.0601812359417854
ENSCHIG00000016450	ENSCHIG00000016450	1:41052575-41113716	0.0212883333333333	0	9.51792415521927	0.0031387385557178	0.0601812359417854
ENSCHIG00000017425	NIM1K	20:31445419-31471073	0.123747	0.694236	-2.57879282733255	0.00313895739885083	0.0601812359417854
ENSCHIG00000012941	ASTN1	16:56602005-56960154	0.427863666666667	0.0830673333333333	2.24143214775521	0.00314375839642984	0.0602040461217661
ENSCHIG00000019280	DDX18	2:66653122-66668705	14.199399	5.20777633333333	1.40549146644205	0.00317852230158703	0.0606564509719102
ENSCHIG00000021667	MYF6	5:10060911-10063355	70.413012	156.283398666667	-1.32311599658728	0.00320862276743319	0.0610386626528385
ENSCHIG00000002873	RC3H1	16:53818490-53852842	10.9430333333333	21.3405313333333	-1.0703313077196	0.00321316427978592	0.0610760531531761
ENSCHIG00000001675	RHOU	28:44463828-44489925	17.17054	2.970625	2.47924178797087	0.0032151262098986	0.0610760531531761
ENSCHIG00000024533	SLC27A6	7:85486505-85559426	0.212683333333333	0.749592666666667	-2.03110575908839	0.00323331983575761	0.0613783521431054
ENSCHIG00000010530	ENSCHIG00000010530	21:48594168-48690796	4.870678	9.58753233333333	-1.19782054783784	0.00324660439804633	0.06146488489413
ENSCHIG00000003491	TNRC6B	5:110420885-110576847	6.16601466666667	12.0138066666667	-1.09688082941129	0.00324759808306092	0.06146488489413
ENSCHIG00000027264	CDV3	1:135411087-135426376	26.9220626666667	9.98918666666667	1.41410563547909	0.00324918584872026	0.06146488489413
ENSCHIG00000025417	C17orf67	19:7211814-7240019	0.109319666666667	0	9.40090992430512	0.00324929531184884	0.06146488489413
XLOC_031798	XLOC_031798	12:71690440-71743460	1.75808366666667	0.497644666666667	1.75789718223001	0.00325264686853393	0.0614850761286491
ENSCHIG00000022731	CADM4	18:52916632-52932404	3.97070833333333	1.19169133333333	1.7500169030758	0.00328323359740875	0.0618894131477932
ENSCHIG00000015254	FEM1C	10:96831559-96857048	16.3863393333333	7.033788	1.1342195683963	0.00329925635679194	0.0621479234514524
ENSCHIG00000008475	TSPYL5	14:15359313-15363758	15.0061673333333	2.69007033333333	2.44911437338369	0.00331088089207422	0.0621928065965484
ENSCHIG00000011756	INCA1	19:26195794-26224045	4.29815466666667	9.367365	-1.15958686224067	0.00333671071669746	0.0625470606351408
ENSCHIG00000020444	KBTBD12	22:59472990-59531503	10.501336	20.391845	-1.13259055329034	0.00337705838858524	0.0631769026913402
ENSCHIG00000011113	ENSCHIG00000011113	8:5681858-5683392	72.65719	25.2690296666667	1.44076682941481	0.0033773520682383	0.0631769026913402
ENSCHIG00000014344	CYP2F1	18:50959148-50970898	3.49094233333333	19.7131716666667	-2.79499805068468	0.00340804155151853	0.0635787185653295
ENSCHIG00000015755	ENSCHIG00000015755	18:54307328-54308708	94.9491703333333	37.9334056666667	1.20711876107466	0.00341295488387856	0.0635787185653295
ENSCHIG00000021269	AANAT	19:54507988-54513039	0.379688666666667	0	8.12603549738192	0.00341320769158993	0.0635787185653295
ENSCHIG00000007753	DDX27	13:76859168-76876315	13.085174	5.51866833333333	1.15693000036095	0.00344113832955026	0.0639258533849785
ENSCHIG00000018658	ENSCHIG00000018658	25:10419526-10431027	38.0347666666667	12.519436	1.57546507343591	0.00347153311388529	0.064357250936339
ENSCHIG00000013467	RPS21	13:54171485-54185735	42.9100026666667	19.2303593333333	1.05840410169449	0.00347465614437424	0.0643708149306715
ENSCHIG00000015882	DBNL	22:251514-306896	21.5493933333333	27.4846483333333	-1.04477604235928	0.00348389823394496	0.0644950781029622
ENSCHIG00000018367	PPP1R13B	21:67603539-67643130	8.06394366666667	15.106237	-1.02816822309655	0.00348615568169292	0.0644950781029622
ENSCHIG00000022578	ADGRG6	9:66811024-66961531	3.388863	1.33796166666667	1.25049493932236	0.0034889952742767	0.0645032793907831
ENSCHIG00000025774	DST	23:44922434-45230187	24.046785	42.42784	-1.03981899284003	0.00349477936159167	0.0645658688094198
ENSCHIG00000008869	RGS8	16:62328369-62361385	0.0220236666666667	0.210618666666667	-3.33993092311238	0.00351659409264175	0.0649243345581143
ENSCHIG00000025891	SLC16A9	28:30119712-30201534	3.54549966666667	0.498524666666667	2.92538288855238	0.00352257589385132	0.0649456835004725
ENSCHIG00000026647	ZNF608	7:81535602-81644290	2.37446233333333	1.028489	1.08297562851556	0.00354805759401866	0.0653707147952049
ENSCHIG00000013358	KMT5A	17:18988175-19002578	5.64695933333333	11.863293	-1.16498491060672	0.00355929592839414	0.065532919152198
ENSCHIG00000025013	NOP58	2:45107915-45130536	32.213908	11.2130686666667	1.4850469647837	0.00357816415794691	0.065754329946919
ENSCHIG00000015588	IGFBP1	4:44045838-44051265	0.075153	0	7.73772855907704	0.00357864972777459	0.065754329946919
ENSCHIG00000013033	CNTLN	8:26770586-27126334	6.51976666666667	2.956839	1.07387696200193	0.0035945497678557	0.0660014260921826
ENSCHIG00000019574	SPINT2	18:48977927-49004670	82.3397266666667	33.294558	1.23610714330159	0.00361147750050432	0.0662670425075497
ENSCHIG00000015734	GNAZ	LWLT01000042.1:108998-129755	0.762749333333333	2.144925	-1.61620194760794	0.00361733941728129	0.0662906055159011
ENSCHIG00000022360	ZNF770	10:72526952-72610891	8.585302	3.69913966666667	1.09712462858777	0.00362677295458582	0.0664118873411843
ENSCHIG00000012315	CCN4	14:73803412-73838002	0.655385666666667	0.111216	2.66095355366417	0.0036322153929482	0.066466331711339
ENSCHIG00000007684	TOMM20	28:37463885-37478362	113.237948	49.974893	1.13961105078834	0.00364399537627547	0.0665913561022289
ENSCHIG00000021470	GABARAP	19:26765652-26767121	0.0803363333333333	1.52879166666667	-4.23077198219436	0.00365817874888705	0.0667599020762994
ENSCHIG00000026528	SLC35D1	3:42601712-42653655	3.923493	5.723407	-1.30631145926663	0.00366390934992023	0.0668191814912959
ENSCHIG00000022600	ENSCHIG00000022600	3:31081121-31166850	150.990674333333	66.6798033333333	1.08741951649144	0.00366947305864532	0.0668753390606734
ENSCHIG00000022389	CORO1C	17:6814364-6893313	17.705894	7.548679	1.14664431310758	0.00367628411057104	0.0669335903378524
ENSCHIG00000000419	ENSCHIG00000000419	LWLT01000027.1:24985587-25074993	0	0.00492566666666667	-7.89090367474072	0.0036776424737976	0.0669335903378524
ENSCHIG00000014961	ADAMTS14	28:18733706-18830075	0.390649	0.0668613333333333	2.4683947298014	0.00368366785436217	0.0669526865268157
ENSCHIG00000017778	NLRC5	18:26407703-26466262	0.453484666666667	1.51991233333333	-1.99668591257891	0.00368615355645816	0.0669526865268157
ENSCHIG00000016615	SUPT3H	23:30223998-30636737	1.40286233333333	0.913810666666667	1.13803354586558	0.00370348833664161	0.0671768861494063
ENSCHIG00000012269	COL11A2	23:41304154-41331925	4.94127466666667	1.03059833333333	2.13032568243895	0.0037349000927831	0.067655478262137
ENSCHIG00000011267	LRRC36	18:36206999-36263836	1.628397	3.925538	-1.50480868276814	0.00374495306765825	0.0677919614493777
ENSCHIG00000023228	ENSCHIG00000023228	18:58605936-58623351	0.342868333333333	0	9.36146772012239	0.00375842821097914	0.0679493532682903
ENSCHIG00000011848	ENSCHIG00000011848	3:10918153-10949046	3.15886833333333	6.801155	-1.30213863827388	0.0037892924206751	0.0684110996441671
ENSCHIG00000021465	ENSCHIG00000021465	6:72428220-72453353	26.504739	11.8560833333333	1.03360113765942	0.00378932125601654	0.0684110996441671
ENSCHIG00000022509	SAR1B	7:64346051-64388101	41.4180523333333	79.9305913333333	-1.11067599295421	0.00382306390097024	0.0688297124696624
ENSCHIG00000003167	EIF3G	7:94576374-94581018	142.431681	64.5755273333333	1.04094229887303	0.00382584495024148	0.0688297124696624
ENSCHIG00000014710	MTAP	8:22250777-22292399	7.83235133333333	2.819036	1.41088799097072	0.00382785049287037	0.0688297124696624
ENSCHIG00000019042	AHCYL2	4:26807221-26855278	8.598106	16.163318	-1.082293747204	0.0038562056649216	0.0692008960589063
ENSCHIG00000007877	ACO2	5:111500447-111546786	96.4840416666667	193.770599333333	-1.09516797279455	0.0038612473454742	0.0692452072254994
ENSCHIG00000023238	DNTTIP1	13:74008806-74108907	367.918497666667	734.210551	-1.08354554269328	0.00389462807206642	0.0697568229549798
ENSCHIG00000011415	PRSS35	9:10721289-10738903	0.77265	0.0353623333333333	4.92422485773279	0.0038953256154142	0.0697568229549798
ENSCHIG00000002488	ENSCHIG00000002488	3:23102241-23244703	0.008184	0	9.34943250532924	0.00389965331240462	0.0697568229549798
ENSCHIG00000010124	AQP4	24:30269888-30356180	5.84715333333333	2.03524333333333	1.33868680804673	0.00390546304798389	0.0697568229549798
ENSCHIG00000017511	ENSCHIG00000017511	8:46202077-46304150	18.2800503333333	8.46074666666667	1.01191171394151	0.0039070240013199	0.0697568229549798
ENSCHIG00000009330	MAP3K4	9:84013968-84087188	5.80783266666667	11.5566386666667	-1.163254480068	0.00391355797771127	0.0698112350192393
ENSCHIG00000014403	ENSCHIG00000014403	29:511433-542264	16.1539583333333	6.91541966666667	1.14662476563731	0.00391910394117607	0.0698502250104573
ENSCHIG00000016467	IAH1	11:87569667-87580608	16.766505	6.78218633333333	1.20513280776785	0.00396191384191317	0.0703641380831947
ENSCHIG00000017824	NEDD4	10:48621070-48747165	4.96868166666667	9.127056	-1.02670491995767	0.00396285137581259	0.0703641380831947
ENSCHIG00000012447	SLC26A10	5:55189918-55196604	4.515125	12.5725083333333	-1.61520930131277	0.00396802214412237	0.0704095056529241
ENSCHIG00000000425	EMILIN2	24:37455801-37513590	19.2468323333333	7.87485233333333	1.22387165820027	0.00400656748034669	0.0709064979855176
ENSCHIG00000003547	FGF14	12:8003279-8166166	0.0215846666666667	0	11.0151370518461	0.00401760299004873	0.0710550836308355
ENSCHIG00000021547	LPP	1:78166104-78903407	12.0475146666667	8.20531133333333	1.02700854312738	0.00402164475404208	0.0710798644053216
ENSCHIG00000026720	TTPA	14:53987836-54055142	0.100407333333333	1.07418366666667	-3.71196643457076	0.00402509938569494	0.0710942422993021
ENSCHIG00000017039	BCL7A	17:17896680-17929967	7.63831966666667	2.22231666666667	1.62886247160067	0.0040351636492706	0.0712252689252891
ENSCHIG00000010894	ENSCHIG00000010894	2:16490328-16496813	89.3871183333333	38.6593753333333	1.13475344053525	0.00404705472923162	0.0713415973814387
ENSCHIG00000014971	NDUFS1	2:41434194-41462586	56.310997	112.049405333333	-1.07186905400721	0.00407196792261614	0.0717019116086689
ENSCHIG00000008206	BTG3	1:18030922-18053387	6.48789066666667	2.46651633333333	1.32257703700438	0.00407282200942324	0.0717019116086689
ENSCHIG00000001865	MX1	1:141248552-141273850	2.02591833333333	7.99486866666667	-2.15404268799242	0.00407819577954177	0.071749590845559
ENSCHIG00000015937	HOXC9	5:25768177-25770675	3.26589666666667	12.7424796666667	-2.01915021197037	0.0041113665147758	0.0721916267741259
ENSCHIG00000024517	TRDC	10:79099527-79133738	0.340956	1.876157	-2.42866317985047	0.00411548421873006	0.0722168215122398
ENSCHIG00000006655	CDK8	12:53563496-53640072	8.33049533333333	3.17548333333333	1.30728443013573	0.00412923553593446	0.0723992278626816
ENSCHIG00000018753	ENSCHIG00000018753	16:42944668-42965178	0	0.0532113333333333	-9.31967433176664	0.00413394803569885	0.0723992278626816
ENSCHIG00000006242	TAF3	13:12222038-12339640	2.294789	4.34869333333333	-1.07818033342879	0.00414847843285092	0.0725592868456668
ENSCHIG00000024414	POMC	11:73829417-73836730	1.846655	0.212473	3.11210344087852	0.00415247327884479	0.0725819972207429
ENSCHIG00000014464	RRAD	18:35896203-35899388	47.437401	152.374778666667	-1.93496664992519	0.00420325932753347	0.0734220211411719
ENSCHIG00000022085	ENSCHIG00000022085	19:39341278-39344165	1424.65710433333	654.729472	1.03809625448519	0.00421744223484765	0.0736219909712251
ENSCHIG00000020673	ENSCHIG00000020673	7:15436172-15443788	2.47932433333333	6.691445	-1.59794548666025	0.00423186146848942	0.073825824373816
ENSCHIG00000019905	USP3	10:56596153-56699182	10.603714	4.58006833333333	1.0657821311772	0.0042652105509967	0.0743594155516381
ENSCHIG00000025623	LPL	8:66598213-66621291	47.9757263333333	118.84567	-1.43831449766041	0.00429572582409033	0.0748429435164165
XLOC_193526	XLOC_193526	LWLT01020655.1:5291-6720	19.143345	4.72779	2.04745567962213	0.00431248130355862	0.0750212643529919
ENSCHIG00000024845	RAC2	5:74329674-74344724	0.805864	2.77206866666667	-1.95672473315766	0.00432342802290341	0.0750212643529919
ENSCHIG00000023748	FBXW5	LWLT01000184.1:2502-8320	7.12643133333333	16.0646156666667	-1.29527410765836	0.00432345268112639	0.0750212643529919
ENSCHIG00000020385	DCDC2	18:231721-368413	0	0.0280236666666667	-10.945231180894	0.00432664248556144	0.0750212643529919
ENSCHIG00000015796	ENSCHIG00000015796	5:99317027-99370056	0	0.0290523333333333	-9.5776682085506	0.00432682947703946	0.0750212643529919
ENSCHIG00000013867	TMEM94	19:55266817-55288598	5.43606833333333	11.063531	-1.20281704925331	0.00433104408962588	0.0750212643529919
ENSCHIG00000019638	IL1RAPL2	LWLT01000027.1:39472065-39579036	0	0.0115306666666667	-9.35152640659587	0.00433978648007907	0.0751243552866678
ENSCHIG00000027090	HSD17B3	8:82759833-82811630	0.023275	0	9.2634858689462	0.00434934900156587	0.0752415015579371
ENSCHIG00000017106	OSBPL3	4:49196091-49386686	0.15456	0.394045	-1.47584937513402	0.00435778809254227	0.0753268026353547
ENSCHIG00000021429	ZDHHC21	8:29370184-29477275	4.071515	1.15477633333333	1.37461911334842	0.00435987660695009	0.0753268026353547
ENSCHIG00000016593	THAP9	6:98113255-98212059	1.290426	4.13665333333333	-1.37226888773958	0.00436495753436849	0.0753486580708411
ENSCHIG00000026132	ENSCHIG00000026132	2:8292648-8331728	0.028087	0	9.26051456818436	0.00436673997289962	0.0753486580708411
ENSCHIG00000023714	PABPC1	14:18565549-18583593	35.7843336666667	16.125042	1.04380007944939	0.00436967189496316	0.0753509468729136
XLOC_095959	XLOC_095959	22:53155230-53188825	0.027882	0.252288666666667	-3.26750095815892	0.00437941799284177	0.0754706616717765
ENSCHIG00000016089	PI15	14:43900710-43930954	9.63566733333333	3.75655733333333	1.29351637017436	0.00440224365307972	0.0757670042542199
ENSCHIG00000012880	HERC1	10:56709458-56864403	5.06368233333333	9.64123733333333	-1.10179901517994	0.0044085541795218	0.0757866388288548
ENSCHIG00000021038	DCAF8	3:110466402-110490905	26.3402603333333	48.929994	-1.0434205458205	0.00441247568669266	0.0757977157207358
ENSCHIG00000012660	ENSCHIG00000012660	20:24255271-24324940	1.56257033333333	3.055881	-1.09957487230304	0.00442689162484264	0.0759484185835017
ENSCHIG00000008692	CNTN5	15:73020289-73673681	0.00503866666666667	0	10.9192562898725	0.00444442622448873	0.0761521738451863
ENSCHIG00000012118	CPLX1	6:117392662-117403883	0.108452	0	9.43310201950432	0.0044512930315091	0.0762213141362353
ENSCHIG00000011502	ENSCHIG00000011502	29:26351177-26352112	0.37467	0	7.53357287395084	0.00446220408112357	0.0762839163806116
ENSCHIG00000020162	PPTC7	17:16783481-16826208	13.860663	33.7210616666667	-1.25274824364732	0.00446314166966747	0.0762839163806116
ENSCHIG00000025506	AATK	19:50925244-50940788	1.353999	0.253024333333333	2.34874006605225	0.00446378725913367	0.0762839163806116
ENSCHIG00000014928	DIPK2B	LWLT01000021.1:27258118-27295628	10.8341316666667	20.911791	-1.08874205435526	0.00446628472456512	0.0762839163806116
ENSCHIG00000022446	DISP3	16:40643801-40679453	0.009969	0	7.64480075889472	0.00451679673781613	0.0770098545507616
ENSCHIG00000000016	COX1	MT:5329-6873	1545.55639666667	3072.95402033333	-1.17852329463899	0.00451736980220122	0.0770098545507616
ENSCHIG00000027144	SLC27A1	7:103143597-103180185	4.23770866666667	8.03897	-1.05943960536898	0.00454025854839391	0.077173081388469
ENSCHIG00000020541	ALDH5A1	18:86175-114472	6.344278	15.4286423333333	-1.38721212586954	0.0045456051313589	0.077173081388469
ENSCHIG00000015700	MAP3K21	28:39073257-39130744	2.05696	0.778777333333333	1.29802758495116	0.00454708177458681	0.077173081388469
ENSCHIG00000024999	BMP3	6:96277968-96305496	0.658581666666667	0.117943666666667	2.40475554496186	0.00454854191870918	0.077173081388469
ENSCHIG00000025495	MFSD11	19:54225493-54265189	2.37628333333333	4.89421733333333	-1.27817681411685	0.00454971653045089	0.077173081388469
ENSCHIG00000010067	SERPINA14	21:58548046-58568614	0.059111	0	9.24304523896438	0.00455410819915784	0.077173081388469
ENSCHIG00000017392	DKC1	LWLT01000053.1:210739-224915	29.2652196666667	12.077628	1.21400308497072	0.00455707488826103	0.077173081388469
ENSCHIG00000014714	KIAA2012	2:45182855-45314119	0.2639	0.0308096666666667	2.97997953220786	0.00455711259823268	0.077173081388469
ENSCHIG00000014646	HDDC2	9:13208014-13240694	6.08720133333333	1.74370333333333	1.97071397111172	0.00457142601919124	0.0773029569595296
ENSCHIG00000012205	TXLNG	LWLT01000021.1:53678699-53714192	6.12853533333333	2.250106	1.51746950533016	0.00457630692828104	0.0773289578753729
ENSCHIG00000007459	TFPI	2:127548231-127633680	3.00760966666667	1.14567933333333	1.30684327104426	0.00458391972627074	0.0774090032570613
ENSCHIG00000021400	ITGAD	25:27327164-27353608	0.0470546666666667	0.391339333333333	-3.24374675490036	0.00460215136243145	0.0776681569742506
ENSCHIG00000023206	MESD	21:26449474-26456855	23.8325906666667	9.727243	1.22786355239925	0.00460912145602627	0.0777370497201223
ENSCHIG00000024625	BTC	6:90208134-90262986	1.75254433333333	4.665548	-1.68304574677469	0.00462280466507394	0.0778476601306868
ENSCHIG00000017395	BRINP3	16:13918588-14163198	0.01331	0	10.7352809736096	0.00462347210682425	0.0778476601306868
ENSCHIG00000024745	EOMES	22:2006924-2012319	0	0.060221	-7.54065535129034	0.00462435576747783	0.0778476601306868
ENSCHIG00000014575	CDH12	20:51005668-51488806	0.182529666666667	0.048553	1.83647379523306	0.00463812016068243	0.078030574053281
ENSCHIG00000012949	ENSCHIG00000012949	6:117184543-117211018	0.040888	0	9.22420262188323	0.00464194513999014	0.0780461457078417
ENSCHIG00000021584	ENSCHIG00000021584	25:2580219-2591840	0	0.124677	-7.75592527067029	0.00465228834517851	0.0781224564413693
ENSCHIG00000017213	PXT1	23:38378110-38396067	0.059161	0	9.21403578653348	0.00465685647511194	0.0781504130904384
ENSCHIG00000012912	ST6GALNAC4	11:98120670-98131724	3.07046233333333	6.976748	-1.35495592498148	0.00466048521196266	0.0781625800221875
ENSCHIG00000009017	ENSCHIG00000009017	21:847336-847911	5.631087	0	10.7263808964742	0.00469634792181315	0.0787150020917598
ENSCHIG00000015417	ENSCHIG00000015417	8:62810885-62831835	47.4948756666667	18.787059	1.20561680580381	0.00471753036214931	0.0789716929653826
ENSCHIG00000016478	ENSCHIG00000016478	18:27193320-27220092	15.1927936666667	6.12323666666667	1.22212031596302	0.00472807865730353	0.0790575214652555
ENSCHIG00000008245	UNG	17:7118828-7128568	25.5088103333333	10.8153383333333	1.14393186661325	0.00472853144955276	0.0790575214652555
ENSCHIG00000023597	DUSP3	19:43302863-43312624	22.0252483333333	42.343169	-1.06226931076744	0.0047498208330606	0.0793641695743795
ENSCHIG00000013229	WASHC1	5:105923668-105936041	23.5646933333333	44.6552976666667	-1.08276448698486	0.00478052702887368	0.079749961855328
ENSCHIG00000015005	ENSCHIG00000015005	21:34248328-34286952	0.162647666666667	0.767033666666667	-2.41914828612521	0.00478179799518907	0.079749961855328
ENSCHIG00000024242	KHDRBS2	23:47871981-48673939	0.00671633333333333	0	10.8416725872982	0.00478826122587549	0.0797589205928938
ENSCHIG00000023017	ENSCHIG00000023017	11:97723730-97727898	707.332519333333	315.241384	1.08726877423937	0.00479128617178728	0.0797599512505689
ENSCHIG00000017227	ENSCHIG00000017227	4:74726823-74727548	76.3774913333333	24.461762	1.57171769385059	0.00480548595563158	0.0798487361838764
ENSCHIG00000026640	ENSCHIG00000026640	3:41429783-41569380	0.0229793333333333	0	10.7129269854197	0.00480551870933501	0.0798487361838764
ENSCHIG00000017514	CHN1	2:114258220-114466813	0.938514	1.71208	-1.04371287604033	0.00482027361029268	0.0800444941652427
ENSCHIG00000007926	ENSCHIG00000007926	9:56622940-56623218	465.813222333333	160.677027333333	1.43972738440839	0.00485500808846721	0.0805715830612579
ENSCHIG00000022223	MAPRE3	11:72329334-72333363	10.2953376666667	23.516847	-1.37991497913434	0.00486054078287696	0.080613701043427
ENSCHIG00000018093	C19orf53	7:97259782-97264538	50.6993813333333	22.145053	1.0562232319472	0.00486557646214889	0.0806475290690418
ENSCHIG00000015831	ENSCHIG00000015831	18:52323594-52515601	0.018948	0	10.6979114598945	0.00487766134716917	0.0807980850111383
ENSCHIG00000026821	ENSCHIG00000026821	15:31639381-31644958	8.51036366666667	0.677136333333333	3.36238413823237	0.00489346518504467	0.0810100220486055
ENSCHIG00000011784	SKAP2	4:50902206-51072320	3.00918766666667	6.879578	-1.31034460219425	0.00491068539846449	0.0812422199220261
ENSCHIG00000023530	FLOT1	23:21694219-21704588	23.2325523333333	44.6123023333333	-1.11091501135711	0.00491352752927626	0.0812422199220261
ENSCHIG00000012259	ENSCHIG00000012259	6:72405098-72422380	8.06507466666667	3.156217	1.25505808240185	0.00493634331443491	0.0815193186122448
ENSCHIG00000020727	LHX8	3:51248806-51274553	0	0.0730083333333333	-9.14962836125176	0.00497644778643184	0.0820306316688134
ENSCHIG00000013964	CACNA2D2	22:49928394-50065911	0.0314726666666667	0.334255666666667	-3.56067455973365	0.00498274940341406	0.0820429050651141
ENSCHIG00000010728	BEND3	9:30215110-30245181	1.61554933333333	0.394511333333333	1.98350304064018	0.00498328812621523	0.0820429050651141
ENSCHIG00000021377	MARC2	16:22751681-22791506	4.33786366666667	7.78419	-1.04845348861295	0.00499067458812292	0.0821142900752401
ENSCHIG00000000474	GRM7	22:18490653-19092744	0.004994	0	10.7883921754718	0.005001786777363	0.0821966400934415
ENSCHIG00000010325	ASB2	21:57966690-58001115	43.4341093333333	160.289848333333	-2.14343520162984	0.00501017649200681	0.0822231267735996
ENSCHIG00000011975	ENSCHIG00000011975	10:76341123-76347120	5.47576566666667	1.06788233333333	2.3770413114379	0.00501192304934184	0.0822231267735996
ENSCHIG00000011208	TBX20	4:58364526-58411125	0.0234983333333333	0.300696	-3.92446416267892	0.00501626101072878	0.0822231267735996
ENSCHIG00000025128	ARHGEF37	7:49437186-49475241	0.751176333333333	1.90780133333333	-1.50716800691383	0.00501867142020299	0.0822231267735996
ENSCHIG00000025198	ENSCHIG00000025198	3:14488559-14518917	0.036743	0	9.15484354053773	0.0050299759725988	0.0823096773544326
ENSCHIG00000011289	DUSP4	27:19927308-19944132	5.24977966666667	1.87295966666667	1.41734252844661	0.00503116018083214	0.0823096773544326
ENSCHIG00000023269	PRKAR2A	22:51163535-51225194	28.4588556666667	52.7134906666667	-1.05546229445435	0.00503312760700632	0.0823096773544326
ENSCHIG00000012968	CCL11	19:15522595-15526405	1.43154566666667	0.075936	4.19215534229248	0.00505102007879391	0.0825521302252425
ENSCHIG00000019740	N4BP2	6:59676610-59775858	5.71326666666667	2.79216066666667	1.12502584335612	0.00506001487876794	0.0825988359652367
ENSCHIG00000021403	KIF16B	13:9890011-10190173	5.142262	2.39235833333333	1.0151041168274	0.00506754643997482	0.0826716454977225
ENSCHIG00000024433	MREG	2:31772316-31841675	0.605695	0.160183666666667	1.86798530142332	0.00508607718142952	0.0829236981040096
ENSCHIG00000026976	TMEM232	7:952876-1229931	0.318089	0.0814676666666667	1.50437929121324	0.00510142901118315	0.08312364777423
ENSCHIG00000005461	HPX	15:35727980-35740232	0.0476586666666667	0	7.72930319581197	0.00511120544011631	0.0832325638457658
XLOC_126291	XLOC_126291	3:34913540-34984544	0.878332	0.258164	1.58934680895952	0.00512795537252192	0.0834548384023852
ENSCHIG00000014850	GLCE	10:85102057-85223977	12.342516	5.26096766666667	1.16735175563526	0.00513657225034741	0.0835445630422064
ENSCHIG00000027049	SAMHD1	13:65492640-65550898	2.88954033333333	4.785116	-1.40595993882878	0.0051498654327764	0.0836142090488847
ENSCHIG00000021081	KLHL29	11:74938133-75270844	1.74653166666667	3.98341266666667	-1.29446034886849	0.00519382543074078	0.0841780434773489
ENSCHIG00000014936	SHLD1	13:47418875-47530271	1.35079233333333	3.231857	-1.58450016070299	0.00519741096141444	0.0841780434773489
ENSCHIG00000010410	ENSCHIG00000010410	4:106935085-106939204	7.895924	1.95383933333333	1.93805288970103	0.00520896961537911	0.0842638486218599
ENSCHIG00000013221	TEKT3	19:32493346-32521280	0.681334	0.123423666666667	2.37512163708421	0.00526403137250582	0.0850523388265977
ENSCHIG00000020298	METRNL	19:49191601-49207146	6.78607766666667	21.983268	-1.76589100896011	0.00527159419806823	0.0851234388863831
ENSCHIG00000003540	ENSCHIG00000003540	29:42206343-42216353	0	0.105917333333333	-9.18273257673745	0.00528549414028237	0.0852634922423181
ENSCHIG00000013663	ENSCHIG00000013663	1:70248426-70275697	0.005058	0.134084666666667	-4.69959339530416	0.00529698283857559	0.0853286559238646
ENSCHIG00000000210	RHOBTB1	28:28854240-28944892	10.5699946666667	22.7200056666667	-1.30320845800336	0.00536130669759618	0.086158599215459
ENSCHIG00000027227	IMP4	2:135224381-135235087	27.431959	10.396467	1.46926013111516	0.00538619814253206	0.0864553855698735
ENSCHIG00000021531	PUS7	4:73667961-73713011	5.159109	1.847524	1.43287372130343	0.005429146295659	0.0869373944000887
ENSCHIG00000026552	SNTB1	14:118442-366408	12.1170576666667	22.0152376666667	-1.00314321609654	0.00546768008196615	0.0873984634479601
ENSCHIG00000009837	SMARCA1	LWLT01000027.1:23906693-23974831	10.508768	4.76773766666667	1.03226300005603	0.00549671736878347	0.0877063652240151
ENSCHIG00000003219	ENPP6	27:30770718-30846779	0.283272	0.0339326666666667	3.34534224322126	0.00551262304508668	0.0878286476417985
ENSCHIG00000006532	CRKL	17:1265180-1281445	23.0761236666667	41.384768	-0.97555644435488	0.00551416949679172	0.0878286476417985
ENSCHIG00000009752	BCOR	LWLT01000685.1:69813-92782	4.43045666666667	1.712945	1.2529615306313	0.00551920580121686	0.0878568786263486
ENSCHIG00000013692	ASB10	4:6109325-6118969	1.845746	8.687674	-2.51969663440847	0.00553009111771728	0.0879261622603152
ENSCHIG00000011095	ENSCHIG00000011095	1:96536571-96551659	1.641057	0.354745666666667	2.15135456053115	0.00557171740070362	0.0884834743316461
ENSCHIG00000025269	HINT3	9:12569389-12582828	8.585958	17.273171	-1.1932053858514	0.00559452036678561	0.0887932188874617
ENSCHIG00000014701	RPL36	7:91914184-91915190	1156.233846	532.216207	1.03746275875154	0.00561228753943885	0.08897029210048
ENSCHIG00000000428	RNMT	24:43646861-43866540	3.22222633333333	2.38529566666667	1.22546264087633	0.00561760340938829	0.0890021474831748
ENSCHIG00000024776	SMOC2	9:90062627-90226026	5.81815466666667	2.39574166666667	1.17774664989158	0.00562894977424467	0.0891208657524123
ENSCHIG00000025764	SSX2IP	3:61750971-61779470	2.25343466666667	0.754818666666667	1.44317937281495	0.005632500035151	0.0891208657524123
ENSCHIG00000023388	PFKFB1	LWLT01000021.1:25534763-25666224	3.922417	17.0906036666667	-2.15546867153049	0.00564905674202051	0.0892378576183733
ENSCHIG00000006450	ENSCHIG00000006450	7:94569569-94576368	9.43905833333333	2.40264033333333	1.94243502327016	0.00569998500695494	0.0897388232162849
ENSCHIG00000012986	KCNS3	11:80424579-80426699	3.37799766666667	13.8324323333333	-2.17808134151206	0.00570517649877638	0.0897388232162849
ENSCHIG00000000127	CD99L2	LWLT01000051.1:346751-429897	3.01759333333333	5.36513033333333	-0.99306476513343	0.00570552437254406	0.0897388232162849
ENSCHIG00000022050	USP9X	LWLT01000033.1:9398-122661	21.4964606666667	39.3637723333333	-1.05079546210283	0.005707858564634	0.0897388232162849
ENSCHIG00000005762	METAP1D	2:111744930-111818619	3.53325533333333	7.0955	-1.16808798805387	0.00574311081284526	0.090125789422392
ENSCHIG00000021881	OTOR	13:10400490-10404560	8.656452	1.13866	2.76821360818512	0.00574544374206199	0.090125789422392
ENSCHIG00000025729	C1D	11:66136940-66224485	6.01430366666667	2.191866	1.26336536287592	0.00575517726176571	0.0902258948935407
ENSCHIG00000023628	ENSCHIG00000023628	5:26727515-26731245	2.68960566666667	0.309205666666667	3.07008102192196	0.00576002798434484	0.0902493790934775
ENSCHIG00000025001	PARVB	5:113672168-113784322	19.6514543333333	36.9787396666667	-0.999958280837244	0.00577443403421685	0.090422463835398
ENSCHIG00000013629	FGF6	5:104582475-104599469	2.808872	0.732137	1.84419234854121	0.00579025823284251	0.090564887339718
ENSCHIG00000010260	ENSCHIG00000010260	6:97672701-97676298	171.505549333333	67.583351	1.26602212278534	0.00579728853989146	0.0906221910085936
ENSCHIG00000000164	TNMD	LWLT01000027.1:41714484-41735993	12.843187	0.698680666666667	4.13007099884679	0.00583994718655271	0.0909233407798423
ENSCHIG00000011924	RPSA	22:12541215-12552935	192.387840333333	67.3308396666667	1.33919293565404	0.00584158414651669	0.0909233407798423
ENSCHIG00000005265	ADAM19	7:41355441-41474978	4.39546133333333	8.40714433333333	-1.11795899952517	0.00585174723218761	0.0909978809913496
ENSCHIG00000022282	TBC1D5	1:153719771-154524661	4.899518	6.852515	-0.968622060243868	0.00586472537237573	0.0910739103490421
ENSCHIG00000022112	ANKRD28	1:152552424-152763438	5.65091466666667	10.283168	-0.990032577625758	0.00587953559427943	0.0911430883505293
ENSCHIG00000024576	SERINC5	10:90056750-90176770	20.5428686666667	9.809516	0.949057532055039	0.0058916027954579	0.0912218644203239
ENSCHIG00000022822	PDE10A	9:87739761-87892016	3.10279266666667	1.03754333333333	1.51729824642259	0.00589326184066213	0.0912218644203239
ENSCHIG00000025105	ENSCHIG00000025105	LWLT01001016.1:17121-20083	0	1.047583	-10.6495350956907	0.00591295047412055	0.0914740234841247
ENSCHIG00000020605	NPEPL1	13:56983861-57000466	9.94520733333333	20.005916	-1.19321509818397	0.00594697562377368	0.0918947702874511
ENSCHIG00000025639	SV2B	21:15119268-15367714	0.0810053333333333	0.0116686666666667	2.5799554293363	0.00602336497533565	0.0929151509490458
ENSCHIG00000023868	DPY19L2	4:58219837-58344290	0.419259	0.008406	5.47803718579097	0.00608366349936392	0.0937915544535383
ENSCHIG00000017136	RNF213	19:51486271-51608479	1.79709566666667	4.212139	-1.43538701498506	0.00608892045793285	0.0938188671360255
ENSCHIG00000021477	STK32B	6:104059828-104328855	0.265825333333333	0.0212836666666667	3.56072481852987	0.00612495559945394	0.0942123170434864
ENSCHIG00000007943	ZBTB40	2:5631519-5667448	2.68554833333333	5.35907233333333	-1.1666082325831	0.0061290915908092	0.0942220944839532
ENSCHIG00000024719	CBFA2T3	18:15453325-15529216	3.24414566666667	6.45808466666667	-1.18230467529346	0.00614725670962207	0.0943935288702835
ENSCHIG00000026165	CEBPB	13:77738770-77799439	71.1983926666667	156.898409666667	-1.10244175546025	0.00615836744204643	0.0944431620427235
ENSCHIG00000008846	LRRC6	14:73308090-73382763	0.013108	0	8.95603536651171	0.00616101465736765	0.0944431620427235
ENSCHIG00000026900	CEP112	19:61428931-61744931	13.8362006666667	6.31126033333333	1.03466068896085	0.00616778705166514	0.0944931655416746
ENSCHIG00000016352	MAST4	20:12426824-12551877	3.499115	6.67403733333333	-0.988608569098205	0.00617468358274444	0.0945450129012029
ENSCHIG00000012113	ENSCHIG00000012113	1:83625335-83656929	0.017732	0.272961666666667	-4.06853065512539	0.00619508154876141	0.0947697794654732
ENSCHIG00000024818	ENSCHIG00000024818	8:73424098-73450154	13.0471983333333	6.01261066666667	0.997211517448606	0.00622711737009166	0.095077450577497
ENSCHIG00000026702	NOP14	6:116746553-116761030	8.63181166666667	3.376633	1.2982994756857	0.00627468152255048	0.0956951145745121
ENSCHIG00000017135	IRF4	23:189691-207170	5.23079366666667	0.911294666666667	2.4638835594114	0.00628841722018753	0.0957727847475703
ENSCHIG00000015613	HIF1A	10:29294009-29339180	17.156108	6.55467366666667	1.35742900615844	0.00629044815490394	0.0957727847475703
ENSCHIG00000000147	PLAT	27:8543343-8567510	5.70964766666667	2.27648266666667	1.18653660386329	0.0063376280771239	0.0962992498859379
ENSCHIG00000014009	ERRFI1	16:43903658-43910590	7.79879	1.91410633333333	1.9832094634164	0.00636715655774859	0.0964425137860816
ENSCHIG00000025890	LAMB1	4:71229200-71305140	106.132064666667	48.9484013333333	1.02443051523266	0.00636970436037951	0.0964425137860816
ENSCHIG00000015442	ENSCHIG00000015442	18:64410283-64416941	0	0.0605083333333333	-7.88370544960923	0.00637535034545275	0.0964425137860816
ENSCHIG00000014666	ARMC2	9:28452447-28614191	2.45132666666667	0.556871	1.46562456826367	0.0063823434470888	0.0964425137860816
ENSCHIG00000011244	TCTE1	23:31060071-31068612	0.0512553333333333	0	7.31279648352623	0.00638240226548831	0.0964425137860816
ENSCHIG00000013910	ENSCHIG00000013910	7:90518136-90530292	338.969752	154.279861666667	1.06443500337569	0.00639124196941925	0.0964425137860816
ENSCHIG00000011207	ENSCHIG00000011207	3:105186403-105188469	0	0.129721333333333	-7.28868098939921	0.0063917618171621	0.0964425137860816
ENSCHIG00000018645	ANKRD1	26:38810030-38818647	462.264210666667	163.305058666667	1.3750384908179	0.00641464918543418	0.0967336284445475
ENSCHIG00000013192	DPEP1	18:15936405-15942118	0.052375	0	7.38260842923462	0.00642399978155534	0.0968203953638895
ENSCHIG00000000206	ASXL3	24:23720570-23920185	0.110886	0.0100913333333333	3.20693679305155	0.00643465255678035	0.0969266802033651
ENSCHIG00000015677	SLC4A7	22:1661251-1781865	10.4268176666667	4.67084566666667	1.07763962192885	0.0064399211128717	0.0969517877607833
ENSCHIG00000015867	METTL1	5:55032872-55039735	9.53486	2.41475166666667	2.03347502088208	0.00645272119215533	0.0970901895195289
ENSCHIG00000009782	OAF	15:51559324-51578197	16.7358323333333	6.87259266666667	1.19805887330391	0.00651405953990486	0.0979583545783011
ENSCHIG00000006682	MIF4GD	19:55445596-55449809	67.9830463333333	29.098561	1.0920556962302	0.00655554001584477	0.0985270944424955
ENSCHIG00000016319	EIF2AK2	11:19416279-19455457	3.25825633333333	7.036409	-1.33559461011498	0.00655968324885274	0.098534349158827
ENSCHIG00000015999	ENO1	16:43110066-43123660	154.462639	62.889978	1.25022510813538	0.0065782653599937	0.0987583641719523
ENSCHIG00000022195	RECK	8:60015017-60096825	8.09559733333333	3.615029	1.07520959587785	0.00658935020780455	0.0988696370644832
ENSCHIG00000026628	TRAK2	2:45942034-46026408	3.62025333333333	6.66548866666667	-1.02693341211979	0.00661055652046896	0.0990831039373996
ENSCHIG00000017126	ENSCHIG00000017126	5:27991815-27993209	0	0.191479666666667	-7.27183540206213	0.00661562402724546	0.0990831039373996
ENSCHIG00000010676	C21orf91	1:17836940-17868767	23.4329383333333	9.34906733333333	1.25288827622	0.00661714971918838	0.0990831039373996
ENSCHIG00000010033	ENSCHIG00000010033	LWLT01000174.1:60762-63285	3.22883366666667	0.287073333333333	3.36718016606098	0.00661830079795841	0.0990831039373996
ENSCHIG00000008775	ENSCHIG00000008775	LWLT01000035.1:60972-64981	0.0702153333333333	0	7.27501116021282	0.00665982097707951	0.0994138482563054
ENSCHIG00000011727	AMACR	20:39727037-39742067	9.140231	17.1060553333333	-1.06080757343439	0.0066625522793066	0.0994138482563054
ENSCHIG00000012505	MSRB3	5:47674806-47863173	8.240514	21.7827853333333	-1.46138399798091	0.00666904782424726	0.0994556395197162
ENSCHIG00000026340	MSH4	3:52110991-52249694	7.51337433333333	3.20516066666667	1.25311759366346	0.00670581667012393	0.099765578789721
ENSCHIG00000019725	SUCLG2	22:33808330-34097878	29.7364756666667	51.3207256666667	-0.93432816248687	0.00675393425464289	0.100299398953412
ENSCHIG00000021552	ANKRD33B	20:62622713-62718167	6.811145	19.969043	-1.31878993768623	0.00675543540762822	0.100299398953412
ENSCHIG00000010777	FHL5	9:40419672-40480325	0.571721333333333	1.5587	-1.62244387738069	0.00676627464435683	0.100404950869238
ENSCHIG00000022204	UROS	26:6721843-6747137	0.617611	1.82561366666667	-1.74900753100759	0.00681147733743846	0.100908831573565
ENSCHIG00000010408	HJV	3:99158876-99166571	13.954698	26.8461793333333	-1.12406095259026	0.00682361259883405	0.101033005465025
ENSCHIG00000024612	SLC39A12	13:31725119-31808215	0.0108356666666667	0	8.8371815182437	0.00684111471426433	0.101209980208706
ENSCHIG00000003972	SORBS3	8:69496446-69527828	2.77948933333333	5.35959666666667	-1.28631320594873	0.00685122150476064	0.101274673511887
ENSCHIG00000018928	GHR	20:31880734-32042994	22.0051956666667	41.802559	-1.09416225425486	0.00687829473067893	0.101541456510621
ENSCHIG00000009413	IPO4	10:80456272-80465564	11.0679213333333	4.381523	1.24520449425865	0.00689207153845469	0.101541456510621
ENSCHIG00000011940	AOPEP	8:80989613-81412972	21.3567296666667	9.59502766666667	0.954043461740046	0.00689567510592969	0.101541456510621
ENSCHIG00000022748	PACS1	29:44561319-44707485	5.90706966666667	2.644578	1.31896877833791	0.00691022496264676	0.101700074108543
ENSCHIG00000019546	PPIB	10:57233695-57242719	33.7119223333333	14.9747293333333	1.08366855250006	0.00691440910812068	0.101706046105133
ENSCHIG00000012303	LDHD	18:3694649-3698365	3.37702266666667	11.963892	-2.05177969119721	0.00694344059993306	0.102040110803131
ENSCHIG00000021575	SLC18A1	8:66841332-66882920	0	0.02497	-9.13127665507166	0.00694470179773151	0.102040110803131
ENSCHIG00000025883	DDX58	8:11385661-11431805	2.23354766666667	5.87079066666667	-1.55314171265923	0.00695764873222457	0.102174570962368
ENSCHIG00000006698	TRPC4	12:62497568-62646306	0.579734666666667	0.183209666666667	1.56764751215282	0.00699977429004542	0.10268115767817
ENSCHIG00000011559	PLCXD2	1:56201171-56253248	0.692408666666667	0.160039	2.00993710584933	0.00701876256359385	0.102903622378442
ENSCHIG00000019504	ENO3	19:26233018-26249617	1649.40523266667	2985.47583033333	-0.962993088598717	0.00703803562479876	0.10307390802412
ENSCHIG00000011933	PLEKHG1	9:75010475-75263984	5.937894	1.98200466666667	1.5216833291689	0.00704519873609579	0.103122707764125
ENSCHIG00000017274	PARP8	20:28330708-28525670	1.513161	0.704773	0.98190963953709	0.0070688898772228	0.103413248758197
ENSCHIG00000018426	MFAP2	LWLT01000460.1:1291-7394	11.1347036666667	3.10597266666667	1.71982421505184	0.00710604281851745	0.103900304502364
ENSCHIG00000007974	ENSCHIG00000007974	4:7042819-7078615	0.0476073333333333	0.327506	-2.7991679004926	0.00711209693846881	0.103932369918406
ENSCHIG00000016191	PPA1	28:19209996-19245496	19.2810453333333	8.489855	1.11802274701179	0.00713679576354603	0.104236716420582
ENSCHIG00000018218	FOXO6	3:15982763-16003654	1.341936	3.81599466666667	-1.56907971786782	0.00714412150888081	0.10426089277949
ENSCHIG00000026499	RMND5A	11:47749788-47805413	54.7533073333333	104.061902333333	-1.11886638308013	0.00714619760673746	0.10426089277949
ENSCHIG00000023916	CGRRF1	10:36155950-36182977	1.85068866666667	4.02076833333333	-1.29300047233312	0.00717245952197896	0.104530733845495
ENSCHIG00000020888	ENSCHIG00000020888	LWLT01000027.1:2451137-2452754	60.975291	24.4885863333333	1.21400982878245	0.00720335095508772	0.104867388322905
ENSCHIG00000021417	ENSCHIG00000021417	19:14067129-14072355	29.459646	6.43586166666667	1.96673694401492	0.00722320263258207	0.105061090393626
ENSCHIG00000010010	ENSCHIG00000010010	7:82415916-82416717	60.049267	19.6955176666667	1.51446970734519	0.00722446237902523	0.105061090393626
ENSCHIG00000017472	FBP2	8:80776340-80884361	38.396734	147.547200333333	-2.21802450274339	0.00723312459740261	0.105130263451881
ENSCHIG00000002435	TUBA4A	2:28609671-28613312	120.310787333333	294.860382	-1.315528221019	0.00724064405191797	0.105131857163586
ENSCHIG00000009839	ENSCHIG00000009839	3:77833659-77927217	0.349214333333333	1.03949933333333	-1.6943421783081	0.00724495114935923	0.105131857163586
ENSCHIG00000004792	HIST1H2AC	23:18154992-18164718	209.706641333333	100.883533	1.14514249151879	0.00725906870526631	0.105140458394188
ENSCHIG00000013258	ENSCHIG00000013258	13:42852814-42865544	0	0.170002333333333	-10.3853042973238	0.00726600272801935	0.105140458394188
ENSCHIG00000020843	ENSCHIG00000020843	7:71837755-71844728	46.099443	19.160004	1.21411223153354	0.00726770512693958	0.105140458394188
ENSCHIG00000016736	BAG2	23:45658060-45667362	212.542891333333	75.6648286666667	1.47760462974686	0.00726897960738479	0.105140458394188
ENSCHIG00000024655	ENSCHIG00000024655	2:65378733-65409109	1.00297233333333	0.125088	2.73485845555039	0.0072866573726711	0.105259628132289
ENSCHIG00000008291	ENSCHIG00000008291	LWLT01000021.1:60551458-60716805	14.617115	6.52686966666667	1.04459547875903	0.00731513935276348	0.105581190937098
ENSCHIG00000022001	EYA1	14:46983285-47359156	0.518578333333333	0.192140666666667	1.23041242144611	0.00737193530414231	0.106230061304552
ENSCHIG00000025721	ENSCHIG00000025721	3:105544124-105570517	16.5887026666667	7.67300066666667	0.994806118060517	0.00741455570999925	0.106787057571835
ENSCHIG00000015845	PFKFB4	22:51389240-51422836	43.1250076666667	99.9018046666667	-1.30122082186191	0.00743387818921868	0.107008092565448
ENSCHIG00000022260	PLEC	14:81056490-81100798	36.7299113333333	66.9455853333333	-1.04932428426748	0.00744611565010918	0.107126959417231
ENSCHIG00000024434	ALPK2	24:57794299-57966502	12.783079	5.82016733333333	1.11107957049156	0.00748221303590046	0.107588787660453
ENSCHIG00000024729	HCN1	20:29118948-29567451	0.177672666666667	0.411739666666667	-1.27725572345458	0.00753358096602135	0.108154097303127
ENSCHIG00000012705	PIGR	16:4080424-4116451	0.0322623333333333	0	8.85300833017963	0.00757957121128345	0.108756342145697
ENSCHIG00000014553	TEAD4	5:105696120-105729915	6.27613566666667	11.6077313333333	-1.01593815069253	0.00761091099263519	0.109147843420221
ENSCHIG00000011753	ADCY6	5:30632225-30645191	14.9731586666667	5.98593933333333	1.28707884516622	0.00762518358106064	0.109294297995203
ENSCHIG00000018214	NXN	19:21825733-21853899	8.17949066666667	13.5107723333333	-1.23838780344159	0.00763002443101115	0.109305480379967
ENSCHIG00000015698	ENSCHIG00000015698	4:14534434-14537639	0	0.143268333333333	-7.18066051307068	0.00763691468217457	0.109345994369561
ENSCHIG00000014338	EPB41	2:11370191-11539777	6.21944933333333	10.932145	-0.983772304935134	0.0076693147524827	0.109541013856976
ENSCHIG00000011466	URI1	18:41708380-41768185	19.5280926666667	9.71514933333333	0.992201149673811	0.00767014990972989	0.109541013856976
ENSCHIG00000012888	ENSCHIG00000012888	3:52046373-52087960	0	0.0212556666666667	-7.18381881321696	0.00767088235085815	0.109541013856976
ENSCHIG00000019296	ARID5B	28:27478746-27670625	37.400194	17.6161696666667	0.938242954091813	0.00770040074382263	0.109729691488733
ENSCHIG00000026262	RHOF	17:17656381-17729504	1.28402566666667	2.556515	-1.43487344900772	0.00771061781107733	0.109817148274381
ENSCHIG00000020681	PIDD1	29:45698329-45717234	9.64490233333333	4.42597066666667	1.12159888992495	0.00775281297799933	0.110301384641536
ENSCHIG00000016453	SYNE1	9:76398642-76808876	6.765883	11.6224296666667	-0.945128940996614	0.00776518334813972	0.110413087312891
ENSCHIG00000016589	EEF1A2	13:53475234-53484361	345.022054333333	599.727355666667	-0.960902319202171	0.00776886794600699	0.110413087312891
ENSCHIG00000016030	ENSCHIG00000016030	8:60159765-60176979	94.1930746666667	46.343081	0.899505713438358	0.00777549465463395	0.110448952566457
ENSCHIG00000021652	ATRNL1	26:15636872-16441719	5.49712833333333	2.25302533333333	1.20028514819575	0.0077984701655142	0.110658523940596
ENSCHIG00000002628	NDUFAF1	10:66233339-66247625	6.92004	12.9799386666667	-1.01445414820777	0.00781872166959437	0.110861684574506
ENSCHIG00000019677	ACHE	25:36638332-36642776	2.62200333333333	0.413650666666667	2.61738398320602	0.00782102455631873	0.110861684574506
ENSCHIG00000025186	ENSCHIG00000025186	LWLT01000021.1:55224599-55230106	4.52395266666667	1.13059233333333	1.90977893026252	0.00783341354579894	0.110960149286548
ENSCHIG00000025184	ADCY7	18:18599388-18658987	3.54652966666667	1.62531633333333	1.03160007939401	0.00785450486617592	0.111160652990391
ENSCHIG00000008066	ENSCHIG00000008066	8:10834971-10836358	16.492937	3.893285	1.98979811329728	0.0078957988258218	0.11151055235754
ENSCHIG00000018707	STK31	4:48179940-48264911	0.00946766666666667	0	8.79258751147556	0.0079128022813015	0.111692087995844
ENSCHIG00000026899	IYD	9:74809154-74837979	0.130368	0	10.217318734828	0.00792163310850828	0.111758134179678
ENSCHIG00000014225	ENSCHIG00000014225	21:69097862-69099955	0	0.158965	-7.39453931284182	0.00799095602798509	0.11250028993792
ENSCHIG00000015300	TEAD1	15:42301713-42563372	12.2809886666667	23.7647773333333	-1.14651072688209	0.00800886400767852	0.112693466470826
ENSCHIG00000013030	BLCAP	13:65984206-66031458	9.93466433333333	26.758505	-1.24913959017055	0.00802727962587862	0.112714422814845
ENSCHIG00000013180	SEMA5A	20:63728750-64214282	2.696313	1.313078	0.948800177939349	0.0080302194882349	0.112714422814845
ENSCHIG00000010684	SLC24A3	13:38540463-38702616	2.84450833333333	1.27031866666667	1.069583471197	0.00803247152816892	0.112714422814845
ENSCHIG00000009026	NYAP2	2:21909414-22214117	0.008077	0	10.3544549869877	0.00803953292298517	0.112714422814845
XLOC_090914	XLOC_090914	21:67184103-67242703	0.220773333333333	1.48256066666667	-3.73532499150555	0.00803980252125509	0.112714422814845
ENSCHIG00000021022	ENSCHIG00000021022	3:14223948-14262724	0.058157	0	10.2051638480154	0.00804815221623581	0.112714422814845
ENSCHIG00000014125	ENSCHIG00000014125	11:60149580-60160934	83.2929026666667	39.6933406666667	0.978494551602513	0.00804874237959688	0.112714422814845
ENSCHIG00000017864	CDK2AP1	17:18897478-18906971	9.50864966666667	17.906983	-1.02792944971636	0.00805222657972166	0.112714422814845
ENSCHIG00000026356	HMOX2	25:3566914-3570260	53.897944	21.3151726666667	1.286146217258	0.00806016808384914	0.112726906644397
ENSCHIG00000017360	ENSCHIG00000017360	17:35548-43128	6.34650566666667	1.248804	2.30788952056971	0.00806397198563907	0.112726906644397
ENSCHIG00000017833	FAIM	1:130072205-130177638	1.10128133333333	0.466772	1.18405306764648	0.00807029490574059	0.112726906644397
ENSCHIG00000016787	ENSCHIG00000016787	1:66024746-66065545	0.13838	0.00633466666666667	4.23354677269834	0.00808451148997016	0.112814349552627
ENSCHIG00000019848	IFIH1	2:102014453-102074159	1.48221466666667	3.59391866666667	-1.4410491916856	0.00809331438769457	0.112878671859048
ENSCHIG00000009681	TCF7L2	26:18332319-18532859	2.776552	1.66456433333333	0.937832631121495	0.00812830322535688	0.113307957648968
ENSCHIG00000013249	HENMT1	3:85844937-85854798	0.490343666666667	2.03184266666667	-2.21233743465678	0.00815936956765901	0.11368214804464
ENSCHIG00000024568	ATP1A4	3:110405169-110437854	0.355429333333333	0.0474123333333333	3.03528303799528	0.00820739961704003	0.11429217945757
ENSCHIG00000014959	TMTC4	12:9013489-9061918	4.341974	1.934292	1.06538649110624	0.00823908232736769	0.114674052785979
ENSCHIG00000024256	CEP250	13:64271518-64359961	1.018382	2.120257	-1.28786880877747	0.00826875957569307	0.114968218108732
ENSCHIG00000021173	ENSCHIG00000021173	19:55523829-55537044	13.6527233333333	24.815333	-1.02786741871392	0.00829640777758934	0.115293084438384
ENSCHIG00000027171	ENSCHIG00000027171	3:112092647-112228397	0.494556666666667	1.67704866666667	-1.76347248852716	0.00835405645945372	0.115914686482255
ENSCHIG00000011781	EMP2	25:9160570-9203991	60.6276546666667	25.6959643333333	1.17801422839224	0.00836444920037789	0.115948245252265
ENSCHIG00000018391	PARP14	1:66670165-66713982	1.992074	5.435886	-1.64383649970003	0.00837459439085671	0.116020242827113
ENSCHIG00000018602	PSMG4	23:15207951-15215339	59.351555	27.7148403333333	0.979510877509442	0.0084149010336042	0.116458769163269
ENSCHIG00000017080	CCDC197	21:57966253-58053090	4.78449333333333	11.9992176666667	-1.94663710469598	0.00843338150418707	0.116625999788663
ENSCHIG00000000077	PPP3CB	28:16159299-16205095	19.614149	34.6027053333333	-0.930224789268282	0.00843564981010948	0.116625999788663
ENSCHIG00000001939	WNK3	LWLT01000021.1:23820936-24008323	0.236170666666667	0.074381	1.83032463956033	0.00845937364933544	0.116893952717049
ENSCHIG00000026670	SERBP1	3:42980049-42994983	314.54305	149.337204	0.994807723362549	0.0084939492558661	0.11719124862604
ENSCHIG00000023990	IGF1R	21:7038550-7337167	18.4437296666667	8.55675466666667	0.900117308469456	0.00850355342447888	0.117228971978865
ENSCHIG00000027003	ENSCHIG00000027003	11:86794518-86798498	105.510397666667	35.7983463333333	1.5188711236364	0.00850539350155004	0.117228971978865
ENSCHIG00000008918	P2RY1	1:114561379-114581089	3.52058966666667	7.914997	-1.37253946070419	0.00853594260890038	0.117529669128583
ENSCHIG00000017948	SNX5	13:37661880-37685442	55.596877	26.6859756666667	0.917287139501628	0.00855168108636507	0.117686171514711
ENSCHIG00000023773	SLC16A10	9:26475890-26607958	3.185747	5.849562	-1.05705256323857	0.00856988595343898	0.117816236003407
ENSCHIG00000008860	ENSCHIG00000008860	4:106106625-106194806	1.40434466666667	0.237272333333333	2.49911323803882	0.00861184260032718	0.118211922037535
ENSCHIG00000024579	MBD3	7:66519753-66527003	28.7904216666667	54.5913656666667	-1.01132007100402	0.0086406466810362	0.118365866341034
ENSCHIG00000013123	ENSCHIG00000013123	3:111613437-111615070	0.155891	0	7.04252347969269	0.00864590234112466	0.118377619134483
ENSCHIG00000020361	RNPC3	3:80619405-80684981	2.72234733333333	5.36136733333333	-1.18094846270855	0.00869649606183993	0.119009802233151
ENSCHIG00000017258	BAIAP2	19:50942324-51006640	6.10186233333333	7.178359	-1.10124158994991	0.00873603169417229	0.119490092044578
ENSCHIG00000018621	TAF9B	LWLT01000021.1:3146008-3448997	8.31905333333333	15.7362156666667	-1.03571294469512	0.0087849847547305	0.119976773022748
ENSCHIG00000011030	CPEB4	20:5658227-5731031	9.733018	18.5334866666667	-1.026924360124	0.00879827442059523	0.120097338161046
ENSCHIG00000022654	TTLL6	19:37362328-37400068	1.205347	0.188552666666667	2.72751697340491	0.00882808571808272	0.120443188727497
ENSCHIG00000014360	CLIC5	23:29584086-29695259	28.1382783333333	49.3505023333333	-1.0645378672231	0.00884905886744832	0.120668169500493
ENSCHIG00000009206	GLRX5	21:59734111-59744189	14.7915036666667	27.9471746666667	-1.00702323501233	0.0088898796277091	0.121163432819582
ENSCHIG00000025367	S100A4	3:103329512-103331035	7.693178	26.525044	-1.879952369501	0.00889647044395167	0.121191898486989
ENSCHIG00000007182	ATP10A	21:1943788-2127161	1.857467	0.808552333333333	1.21116352874928	0.00891666011909938	0.121385503289484
ENSCHIG00000012611	PCLO	4:82535617-82914151	0.00300333333333333	0	8.66731076307405	0.00891970151967456	0.121385503289484
ENSCHIG00000021832	RSAD2	11:89642346-89658669	3.63845033333333	11.419262	-1.80565581183515	0.00895850659893706	0.121728965487223
ENSCHIG00000020100	ZNHIT6	3:62744227-62830423	10.017046	4.64881466666667	1.04236340748246	0.00898067554503628	0.121968629829105
ENSCHIG00000018600	ENSCHIG00000018600	25:1893264-1902761	3.26602166666667	7.19223633333333	-1.26139525090676	0.00898947429661787	0.122013959868309
ENSCHIG00000019083	FNDC5	2:14910220-14917991	5.293063	13.2329543333333	-1.37605653876992	0.00899903916406314	0.122013959868309
ENSCHIG00000001308	SRM	16:41062734-41070911	18.679272	7.30733166666667	1.29672927447208	0.00900214444975337	0.122013959868309
ENSCHIG00000015354	DDOST	2:3981183-3997029	75.3858156666667	36.9484496666667	0.931772741216641	0.00901259536939166	0.122094132940757
ENSCHIG00000014879	NEK7	16:75638636-75774019	18.090558	31.1112966666667	-0.928155873182789	0.00902433813764835	0.1221917172984
ENSCHIG00000022608	ENSCHIG00000022608	9:11276216-11277296	103.094557666667	40.627861	1.29554689540667	0.0090354382134642	0.122219058206045
ENSCHIG00000010955	CNOT4	4:21134617-21214186	3.34453933333333	5.74472233333333	-0.964642074536181	0.00905230924859567	0.122385766124409
ENSCHIG00000012721	MFSD6	2:130644871-130712060	1.19444266666667	2.220809	-1.07468939762576	0.00906977404566208	0.122498834802374
ENSCHIG00000022932	SQSTM1	7:107369707-107380176	128.214861666667	250.647252333333	-1.17836646051624	0.00908253430782495	0.122546757068835
ENSCHIG00000015073	ENSCHIG00000015073	25:4019026-4030458	1.68137466666667	0.102820333333333	3.9307665843703	0.00908486620549691	0.122546757068835
ENSCHIG00000022343	ENSCHIG00000022343	18:62125918-62143828	0.757731666666667	0.098989	2.85880461775033	0.00908981463388396	0.122546757068835
ENSCHIG00000017194	FERMT1	13:47779543-47827107	0.296441333333333	0.963682333333333	-1.87059858848944	0.00909153257546858	0.122546757068835
ENSCHIG00000003732	TNNI2	29:50656011-50656984	1229.27307133333	2148.89579266667	-0.90582408142375	0.00915115035708772	0.123288621277321
ENSCHIG00000010216	ENSCHIG00000010216	8:11017731-11038060	11.0182913333333	21.6849433333333	-1.16002984033928	0.00919709880062783	0.123791816147042
ENSCHIG00000010209	STPG4	11:29117489-29152228	0.0549346666666667	0.212649	-3.01361812911613	0.00919769790824295	0.123791816147042
ENSCHIG00000017009	MTM1	LWLT01000051.1:193905-289104	3.02087666666667	6.93817366666667	-1.39893458910517	0.00924486718440397	0.124308540042679
ENSCHIG00000016169	NT5C2	26:27951768-28036844	12.103581	5.32446333333333	0.975927346483272	0.0092499444871642	0.124308540042679
ENSCHIG00000011819	GADD45B	7:89446297-89449061	15.1220036666667	4.24621366666667	1.76722612291082	0.00927282938418367	0.124553902875976
ENSCHIG00000014973	PRKG2	6:96346228-96465081	0.245813	0.58298	-1.40031680887066	0.00928653368333901	0.124675767425496
XLOC_189338	XLOC_189338	LWLT01000325.1:4682-33192	0.910451666666667	0.184549333333333	2.1377413892024	0.00929494581392245	0.12472649622092
ENSCHIG00000017281	PPEF1	LWLT01000021.1:51232080-51381790	1.415367	0.63633	1.05762863911177	0.00931422487756462	0.12487458597397
ENSCHIG00000016104	ENSCHIG00000016104	24:382385-395223	0.086974	0.594549666666667	-2.86421844578729	0.00935724970748991	0.12512760375157
ENSCHIG00000015412	TGIF2	13:65242329-65265895	7.60755133333333	2.05451533333333	2.01513526480198	0.00935737671267965	0.12512760375157
ENSCHIG00000023128	ENSCHIG00000023128	5:118963498-118970762	0.0976673333333333	0	8.61698845569132	0.00936334925460119	0.125145300514079
ENSCHIG00000020548	FN3K	19:49480911-49489886	1.42076133333333	4.208927	-1.77874615057278	0.00947971904939697	0.126386863482748
ENSCHIG00000003272	ENSCHIG00000003272	9:78406218-78510867	6.211528	2.518119	1.26643529149449	0.00953495497770575	0.126934677591436
ENSCHIG00000012393	HK2	11:9602960-9688858	13.1952	5.22048466666667	1.22481739226305	0.0095435614117647	0.126986448878835
ENSCHIG00000019479	POLR1E	8:61267297-61283693	21.5801846666667	10.2550323333333	0.981532201187419	0.00956236252772851	0.127110950380936
ENSCHIG00000004524	CDK14	4:112052909-112467301	6.527217	3.000601	0.995751416983998	0.00957541813376343	0.127158907412256
ENSCHIG00000027214	LGR4	15:24756062-24858580	5.502759	9.57445566666667	-0.953831576288604	0.00958803744589652	0.12726370412655
ENSCHIG00000024089	ENSCHIG00000024089	29:45872960-45890397	0.050317	0	8.59422568790097	0.00960466506510518	0.127421574284131
ENSCHIG00000012162	BLOC1S2	26:30484427-30492644	33.022248	14.5884853333333	1.10477970127175	0.00961013693944706	0.127431362628589
ENSCHIG00000022676	FRMD3	8:76202351-76555141	9.87828566666666	22.2466663333333	-1.27989112570117	0.00963165742438602	0.127591020939775
ENSCHIG00000021629	ORC2	2:46382790-46420745	3.58290233333333	6.732174	-1.15050649960963	0.00964875619023396	0.127754657712109
ENSCHIG00000018841	KCNJ3	2:94806466-94988987	0.810136	0.276875	1.33609416289478	0.00969479149220454	0.128238033114084
ENSCHIG00000017397	ENSCHIG00000017397	11:49719440-49944311	0.011486	0	10.0177273790595	0.00971414673027238	0.128314945931228
ENSCHIG00000011268	UBE2G1	19:24597618-24688557	33.3011986666667	74.5775503333333	-1.26416705241235	0.00971556976639354	0.128314945931228
ENSCHIG00000013737	MAP1B	20:9411493-9505074	2.846227	5.15437033333333	-1.00619621616785	0.0097196736293103	0.128314945931228
ENSCHIG00000011215	FAM81B	7:15814156-15867928	0.013756	0	8.48109818704856	0.00974084648051312	0.12853142429532
ENSCHIG00000024606	ACADSB	26:9172671-9214077	2.66034166666667	4.90600866666667	-1.01689467955691	0.00975453461135511	0.128648977299587
ENSCHIG00000010546	ENSCHIG00000010546	10:84902185-84904271	2054.669922	1034.03552233333	0.881899802173933	0.00978951107091194	0.129047041629191
ENSCHIG00000014126	SLC10A6	6:102166039-102194745	0.845505333333333	0.187654	2.02376571706078	0.00982188967685104	0.129301205951507
ENSCHIG00000024782	VPS51	29:43730796-43742857	8.30793933333333	15.029033	-0.995658984304053	0.00982320254739696	0.129301205951507
ENSCHIG00000011294	KLF11	11:87144093-87156060	20.241344	9.52152633333333	1.33065011311683	0.00985309157147458	0.129631240919332
ENSCHIG00000022023	ENSCHIG00000022023	LWLT01000032.1:526181-643561	0.0964563333333334	0.002852	5.12455986096514	0.00985864164936913	0.129640896882129
ENSCHIG00000016459	CFLAR	2:46206458-46284628	23.5290936666667	11.1464296666667	1.00028651153547	0.00988717371532165	0.129952608432143
ENSCHIG00000025563	JPH2	13:72114783-72196827	23.154234	38.2395576666667	-0.948281885507198	0.00990582373371693	0.13001109833253
ENSCHIG00000012370	PPP1R16B	13:67208286-67303621	7.63253033333333	2.95489133333333	1.31707935543226	0.00991479948931701	0.130061682579647
ENSCHIG00000009295	ANO5	29:21906104-22000160	12.0144073333333	21.3231113333333	-0.988548598409377	0.00992890142596741	0.130183228730731
ENSCHIG00000015608	ASPN	8:83832931-83862752	17.508958	5.92068366666667	1.50599163245098	0.00994229476262353	0.130231966141265
ENSCHIG00000013689	DDC	4:115071177-115162539	3.46149033333333	6.578668	-1.07693915814448	0.00996865869768688	0.13049173719262
ENSCHIG00000026142	NR2F6	7:102916294-102925953	5.45591133333333	10.8459746666667	-1.1470469574497	0.00997182195576268	0.13049173719262
ENSCHIG00000012481	LRP3	18:44689966-44704066	7.389544	13.6617016666667	-0.998112434036154	0.00998238255811371	0.130566459523472
ENSCHIG00000018339	DPYSL3	7:51746656-51863070	31.4558426666667	12.7742833333333	1.19874718494579	0.0100167138720776	0.130783865125875
ENSCHIG00000011978	TMEM176B	4:6508958-6515910	2.258277	6.107954	-1.64785537243979	0.010041982442118	0.130932726120429
ENSCHIG00000023756	PLIN3	7:91234786-91252499	9.430263	4.22697566666667	1.06666348200206	0.0100444341867407	0.130932726120429
ENSCHIG00000008212	ENSCHIG00000008212	3:22233865-22234751	31.8737093333333	8.20810333333333	1.89633325707317	0.0100680955192871	0.131124543858015
ENSCHIG00000019029	CDH15	18:15662771-15681990	11.3367346666667	5.190629	0.984809892008848	0.0100688918996403	0.131124543858015
ENSCHIG00000019613	IFT81	17:17067279-17158410	10.166139	4.85551333333333	0.986339705847161	0.0101035126597231	0.131488546940985
ENSCHIG00000014281	NEB	2:91553610-91752328	429.511789666667	726.610066666667	-0.905130945266288	0.0101329515565406	0.131734190264472
ENSCHIG00000018043	FAR1	15:43320906-43488056	9.49046833333333	16.3635113333333	-0.939099653619177	0.0101401754301206	0.131734190264472
ENSCHIG00000008078	KIF27	8:76881431-76962878	7.21732833333333	3.51884133333333	0.932778825603769	0.010156714416942	0.131873299063338
ENSCHIG00000007689	RXFP2	12:57458789-57505444	0.164434333333333	0.00791733333333333	4.10208027076162	0.0101678985938108	0.131873299063338
ENSCHIG00000011278	SNAPC1	10:29258310-29284312	8.061098	2.864421	1.47636957480718	0.0101720074596177	0.131873299063338
ENSCHIG00000017463	DHX36	1:112964363-113009342	23.23707	10.64822	1.02592894518929	0.010175154332967	0.131873299063338
ENSCHIG00000006454	ENSCHIG00000006454	3:91083972-91084625	112.559738	44.1331136666667	1.23766373803229	0.0101753786371407	0.131873299063338
ENSCHIG00000012249	ENSCHIG00000012249	17:79531-93154	0.0328646666666667	0.311189333333333	-3.37355912127984	0.0101935083664885	0.132018084289229
ENSCHIG00000016959	LRRC18	28:2523598-2541192	0.0179746666666667	0	7.2610830805468	0.0101963592108369	0.132018084289229
ENSCHIG00000026798	DDX54	17:9959520-9976799	29.508904	13.9957956666667	0.996404927149577	0.0102117308750884	0.132153544084437
ENSCHIG00000014437	SH3RF2	7:53180275-53311030	4.72334466666667	1.80533133333333	1.35388984291219	0.0102176245834774	0.132166275126403
ENSCHIG00000019078	UHMK1	3:113168333-113187279	9.251997	16.453341	-0.984841774306452	0.0102442239531242	0.132413957438992
ENSCHIG00000018336	ENSCHIG00000018336	2:39391938-39413253	6.39195866666667	14.560713	-1.42703662640583	0.0102466109423218	0.132413957438992
ENSCHIG00000013843	STARD10	15:30692266-30716881	0.405607	1.183879	-1.68938597112287	0.0102747033489898	0.132525586890235
ENSCHIG00000009936	CHPT1	5:64162635-64190643	26.047049	45.208411	-0.894754848844821	0.0102768715888647	0.132525586890235
ENSCHIG00000027125	TNS3	4:45217730-45401907	6.23843833333333	2.976398	0.967755930425993	0.0103027868490772	0.132745135594482
ENSCHIG00000013375	ENSCHIG00000013375	15:1318651-1332483	0.00805533333333333	0.234817333333333	-5.089445645049	0.0103097067501825	0.132745135594482
XLOC_157727	XLOC_157727	7:100289568-100294080	0	0.047726	-7.00248614495919	0.0103116902640635	0.132745135594482
ENSCHIG00000013247	PDHX	15:17432202-17505339	19.5574726666667	34.2278806666667	-0.934770789646812	0.0103265476391642	0.13287285341827
ENSCHIG00000015197	RAD51C	19:9292702-9323668	7.16654066666667	3.43307366666667	1.25875743480499	0.0103442264333461	0.133036735371625
ENSCHIG00000021908	NEURL1	26:27604496-27676551	11.553694	19.2796893333333	-0.891117551694826	0.0104197766518579	0.133944387733864
ENSCHIG00000023014	DENND2A	4:16471612-16535945	15.356502	7.42180333333333	0.935696027844977	0.0104368673087119	0.134100044971793
ENSCHIG00000018056	NT5M	19:34515901-34528165	6.92296166666667	12.558683	-0.987050251126521	0.0105111747280553	0.134925990142963
ENSCHIG00000004124	ENSCHIG00000004124	10:51633801-51634445	41.68397	10.949218	1.85309633107283	0.0105284033339961	0.135053354262119
ENSCHIG00000013746	CDK5RAP2	8:109540873-109710320	2.21010266666667	3.953166	-0.907035678856254	0.0105335972670211	0.135053354262119
ENSCHIG00000010438	AATF	19:12932820-13048252	2.852483	1.324658	1.03520398878026	0.0105402480624603	0.135053354262119
ENSCHIG00000018335	KIAA0232	6:113493646-113547182	4.81800366666667	8.37669533333333	-0.950015375115049	0.0105411656625571	0.135053354262119
ENSCHIG00000014006	FKBP14	4:53894874-53904572	3.31010866666667	7.19068733333333	-1.26733433168469	0.0106265818831097	0.136018226880431
ENSCHIG00000003159	ENSCHIG00000003159	LWLT01000021.1:45968213-45984190	58.0924083333333	27.7723206666667	0.920892699999637	0.0106478652936955	0.136145832996402
ENSCHIG00000025727	SCGB3A2	7:51358155-51362037	0.549006666666667	0	9.92877816346362	0.010651724656008	0.136145832996402
ENSCHIG00000013396	MAPK4	24:50426357-50488036	0.437551	0.997769666666667	-1.32564676727854	0.0107447364204091	0.137204371425319
ENSCHIG00000019094	ENSCHIG00000019094	6:19200502-19226971	107.671943666667	54.6205506666667	0.863973955173243	0.0107920689379027	0.13774343844024
ENSCHIG00000022248	PDCD4	26:20556088-20581906	24.745559	12.317303	0.933703959827843	0.0108199132183022	0.137967988635841
ENSCHIG00000023507	KLHL28	21:54195896-54306352	1.17356833333333	2.241629	-1.2798269410602	0.0108441316325517	0.138183990221517
ENSCHIG00000012316	ANXA13	14:65739936-65905746	0.169427666666667	0.033709	2.63777171112546	0.0108471198208658	0.138183990221517
ENSCHIG00000001165	SLC38A1	5:33454650-33533411	2.640887	1.176481	1.04660499668562	0.0108651707569615	0.138283057416497
ENSCHIG00000026102	IL17RD	22:43860514-43920017	5.13226966666667	2.21928066666667	1.10111355074952	0.0108784094005701	0.138386117317838
ENSCHIG00000013121	PRXL2B	16:48795502-48803530	2.82496566666667	0.549625	2.25133137920382	0.0108880534314518	0.138443373768455
ENSCHIG00000018419	SACM1L	22:53580925-53632499	13.7666126666667	6.18886633333333	1.08792710679416	0.0109045844408349	0.138583146580136
ENSCHIG00000023355	CD2	3:94052819-94068013	0.160493666666667	0.884025333333333	-2.6235954929585	0.0109093427298948	0.138583146580136
ENSCHIG00000024410	SNAI2	14:62099234-62104288	12.9409073333333	2.73465466666667	2.13707588324098	0.0109789108800239	0.139335371555154
ENSCHIG00000002168	MBTPS1	18:11785411-11829128	19.2088063333333	9.38782733333333	0.931859316228788	0.0110204531612248	0.139796681523962
ENSCHIG00000019164	LMX1B	11:96936644-97023166	0.097493	0.011599	2.88456722889874	0.0110385922304225	0.139960822260251
ENSCHIG00000022667	GRK2	29:45572911-45590865	7.11035033333333	12.511009	-0.965009620321477	0.0110517001629649	0.140061047545523
ENSCHIG00000012373	ABCB5	4:91056829-91172420	0.0640913333333333	0.00440233333333333	3.79971968045192	0.0110689730909649	0.140187584056692
ENSCHIG00000025474	TENM2	7:30264596-30691808	0.0764163333333333	0.0191246666666667	1.86749928739928	0.011072100590851	0.140187584056692
ENSCHIG00000017860	CCT8	1:5483368-5496694	102.510276666667	50.86342	0.923020227832684	0.0111047006568865	0.140439035942652
ENSCHIG00000008209	ENSCHIG00000008209	20:48369957-48370706	43.5268323333333	13.129699	1.65287815980847	0.0111134152783267	0.140439035942652
XLOC_181917	XLOC_181917	LWLT01000027.1:7997335-8195185	0.352675666666667	0.953283	-1.94118100337329	0.011118046868036	0.140439035942652
ENSCHIG00000024264	ENSCHIG00000024264	9:40347766-40490721	0.0122803333333333	0	10.0133775925569	0.0111657458653041	0.140909304829937
ENSCHIG00000019025	MAB21L3	3:93328157-93353386	0	0.025443	-8.49425177650339	0.0111745247127496	0.14095400947413
ENSCHIG00000000493	TMEM109	29:36497976-36500027	29.482535	55.7354993333333	-1.07573419094373	0.0111815821753965	0.140976969085398
ENSCHIG00000015849	ENSCHIG00000015849	25:27588869-27598074	101.858136333333	49.5342306666667	0.950125317255679	0.0111957068202108	0.141088968252076
ENSCHIG00000020818	ENSCHIG00000020818	15:60002614-60032380	14.6189756666667	27.851641	-1.00096035759496	0.0112220624720717	0.141237329583945
ENSCHIG00000016456	C1orf112	16:35994529-36088022	0.987628666666667	1.99502333333333	-1.13431787977324	0.0112237546667197	0.141237329583945
ENSCHIG00000023304	TMOD2	10:44585280-44622059	2.52710166666667	4.69253766666667	-1.0117962516877	0.0112289864139533	0.141237329583945
ENSCHIG00000013778	IFNGR1	9:62193789-62220406	29.071817	13.1187316666667	1.08225925854083	0.0112405953929889	0.141257864980613
ENSCHIG00000005605	MAFA	14:80820883-80825874	8.94736666666667	23.8440946666667	-1.19632774525268	0.0112658084574284	0.141508647716779
ENSCHIG00000004382	HSPD1	2:49917196-49929049	58.443129	26.006621	1.12678167421644	0.0112733990263606	0.141537945425174
ENSCHIG00000021758	STK11	7:66813220-66827946	11.5938456666667	21.4199353333333	-1.05484326943755	0.0112842521393308	0.141608158082287
ENSCHIG00000021448	ARSH	LWLT01000021.1:65471300-65494176	0.0114253333333333	0	7.03641191383625	0.0113014652065309	0.141758080349207
ENSCHIG00000018294	UNC45B	19:14552561-14584951	28.7947166666667	51.215173	-1.00717479015649	0.0113376084580471	0.142145200034332
ENSCHIG00000017201	NOL3	18:36082050-36086301	25.6480713333333	57.1755833333333	-1.45133749283242	0.0113546778048003	0.142226718077997
ENSCHIG00000012437	SLC6A1	22:55028311-55068098	0.370825333333333	1.08106966666667	-1.6448778887183	0.0113700474395074	0.142352993942632
ENSCHIG00000020356	FGD4	5:75796229-75861972	1.46081466666667	2.685487	-1.03518525977067	0.0113797361188908	0.142405267494941
ENSCHIG00000013645	SLC33A1	1:111384365-111404862	12.73831	5.482161	1.16169625716757	0.0115137854879348	0.143818133533285
ENSCHIG00000016441	KLHL42	5:80622127-80642939	4.80978066666667	8.62628366666667	-1.0263399501882	0.0116504929281578	0.14518887437044
ENSCHIG00000027084	ENSCHIG00000027084	13:60691825-60703732	1.946322	5.248239	-1.68444063441398	0.0116943968431189	0.145586214931208
ENSCHIG00000023197	PODXL2	LWLT01000136.1:47408-88061	1.27778033333333	0.288020333333333	2.43317355467801	0.0117061110667754	0.145586214931208
ENSCHIG00000016349	FBXL4	9:37803527-38166088	1.78347266666667	4.36020666666667	-1.47449690288544	0.0117070320118603	0.145586214931208
ENSCHIG00000009529	DAB2	20:34974517-35050806	10.1397306666667	3.56236433333333	1.40372768016932	0.011709419545511	0.145586214931208
ENSCHIG00000021664	ENSCHIG00000021664	25:26701229-26705460	0.265994666666667	0.00599466666666667	4.8167352743857	0.0117214537314819	0.145668555652829
ENSCHIG00000008973	TRPM1	21:27054158-27154972	0.236439666666667	0.0300796666666667	2.56659582226721	0.0117414317773696	0.145782223516252
ENSCHIG00000024615	HAUS6	8:25011843-25056881	3.22339666666667	5.39820966666667	-1.10390561484609	0.0117652248192624	0.145888702529552
ENSCHIG00000020288	ZNF367	8:82889067-82914325	2.63956533333333	4.964426	-1.23024990270511	0.0117662669288825	0.145888702529552
ENSCHIG00000009800	ENSCHIG00000009800	23:38193549-38194340	54.1816163333333	17.881891	1.53708618249304	0.0117934473060877	0.146158386088982
ENSCHIG00000018346	GTPBP4	13:45745323-45758693	36.1277543333333	15.8581653333333	1.13288260357728	0.0118013711967814	0.14618928204094
ENSCHIG00000026044	B9D1	19:33773312-33781322	13.8250046666667	5.82200366666667	1.14955114931129	0.0118366686045069	0.146439394546566
ENSCHIG00000014652	ENSCHIG00000014652	5:98119567-98126743	0	0.090791	-8.4930118483359	0.0118398226115969	0.146439394546566
ENSCHIG00000016990	GPR143	LWLT01000021.1:60720341-60771245	0.748807333333333	0.0309893333333333	4.40387104262642	0.0118623812622527	0.146480541186596
ENSCHIG00000025908	ENSCHIG00000025908	5:74679587-74698064	1.602774	3.797518	-1.34887261938598	0.0118653934556133	0.146480541186596
ENSCHIG00000009880	ENSCHIG00000009880	6:12156790-12471596	8.35285166666667	14.0203283333333	-0.863611206931254	0.0118684604511473	0.146480541186596
ENSCHIG00000015802	ENSCHIG00000015802	29:50278804-50295989	0.120198666666667	0	9.81939321062773	0.0118738591600102	0.146480541186596
ENSCHIG00000026387	GRIN3A	8:91137177-91337766	0.189154333333333	0.485518	-1.61889507988163	0.0118802357874797	0.146492069137599
ENSCHIG00000024569	ENSCHIG00000024569	1:44282247-44306894	0.025397	0	8.29393998096747	0.0119485822590977	0.147132633691854
ENSCHIG00000019090	TMEM212	1:95168043-95201426	0.0339553333333333	0	8.43708276146413	0.0119567577140693	0.147165982691961
ENSCHIG00000022779	ENSCHIG00000022779	3:93782057-93828732	1.16709833333333	2.43309333333333	-1.2200950404951	0.0119681687436531	0.147239107057429
ENSCHIG00000016815	PLCXD3	20:33010258-33202927	0.289925333333333	0.816014666666667	-1.53208645723145	0.0119865935447925	0.147331107323618
ENSCHIG00000011814	OTUD1	13:23758181-23759629	140.797617	33.5322313333333	1.92835810974259	0.0119968575822047	0.147389964581372
ENSCHIG00000012581	ENSCHIG00000012581	8:71219063-71219673	144.250134666667	60.0819793333333	1.17161713431677	0.0120114360918148	0.147501750328225
ENSCHIG00000008080	NIBAN2	11:97765381-97818284	29.193467	14.9445586666667	0.864988923312631	0.0120208629293096	0.147550199877408
ENSCHIG00000011607	IGFBP5	2:31118649-31136269	57.2046866666667	24.47617	1.14700388345502	0.012075625175957	0.147952516379795
ENSCHIG00000025022	PSD4	11:46515224-46558328	0.153684666666667	0.583317	-2.10356990851917	0.0121365109502739	0.148563256825591
ENSCHIG00000019756	ENSCHIG00000019756	9:40116297-40129076	18.8228396666667	7.31240366666667	1.34433027272237	0.012160286015572	0.148786626803257
ENSCHIG00000013024	IL1R1	11:6801115-6838421	7.82238766666667	3.38546133333333	1.09391972991513	0.012232035408778	0.149460703192686
ENSCHIG00000015269	DBH	11:103900593-103923896	0.008563	0	6.75386971663075	0.0122413731031298	0.149506933389314
ENSCHIG00000019375	NXPE3	1:45862455-45911976	5.60397466666667	2.036297	1.42166458576119	0.0122762167867706	0.149804381238339
ENSCHIG00000020350	DIPK1A	3:69942147-70065913	3.40705433333333	5.96160233333333	-0.954260873718015	0.0122806301901378	0.149804381238339
ENSCHIG00000015720	MAPK8IP1	15:7047208-7067658	1.669396	0.510385666666667	1.65607699227702	0.0122876124587502	0.149804381238339
ENSCHIG00000014781	SYDE2	3:62277185-62315863	3.223178	1.372312	1.16688646561295	0.0122902661116918	0.149804381238339
ENSCHIG00000012885	SHISAL1	5:113850859-113995006	0.358709	0.0329513333333333	2.99587703490186	0.0122935536873278	0.149804381238339
ENSCHIG00000015600	RSRP1	2:8248412-8256726	2.30299133333333	7.97851	-1.63657082134895	0.0123029295280906	0.149850795039432
ENSCHIG00000017403	SLC25A21	21:46298081-46452158	1.204411	0.342089666666667	1.60548211044936	0.0123085996856227	0.149852051713067
ENSCHIG00000021233	TBCA	10:92316672-92431544	30.6215576666667	5.44503633333333	0.944707077439885	0.0123474387999098	0.150256942864364
ENSCHIG00000025445	ENSCHIG00000025445	11:36442274-36459688	0.109193666666667	0.559926666666667	-2.46657446062237	0.0123721420537094	0.150421553659327
ENSCHIG00000009082	TNR	16:55060397-55283077	0	0.0590096666666667	-8.50799007792918	0.0124678127027305	0.151339484754858
ENSCHIG00000008341	IPO13	3:18656856-18675802	17.560913	36.3097876666667	-1.26794302100366	0.0124713388913804	0.151339484754858
ENSCHIG00000000203	ZCCHC24	28:10599444-10668390	10.3296486666667	27.758917	-0.993454614873686	0.012475752904043	0.151339484754858
ENSCHIG00000010591	ENSCHIG00000010591	1:81856999-81857589	155.547523666667	64.956581	1.16888314110702	0.0125022495909725	0.151524337906257
ENSCHIG00000021230	LRRC39	3:77384624-77402028	43.4020946666667	72.8578136666667	-0.890134814728048	0.0125423253808854	0.151941635734776
ENSCHIG00000025276	INTS2	19:10793797-10846291	1.445276	2.62932566666667	-0.995891025325238	0.0125616683587489	0.152107507368783
ENSCHIG00000008049	HYAL2	22:50103662-50107273	30.461121	12.2046103333333	1.2685395614878	0.0126234445810019	0.152580997409703
ENSCHIG00000024469	IL1B	11:46177050-46186513	0.019323	0.317272666666667	-4.07704878075173	0.0126456802121807	0.152712615500889
ENSCHIG00000000495	LAMB3	16:72301798-72344110	0.797262	0.194521666666667	2.01156842485872	0.0126922415614792	0.153033894871996
ENSCHIG00000009662	ENSCHIG00000009662	23:41609524-41623685	0	0.0485366666666667	-8.45077767744179	0.0126950251597134	0.153033894871996
ENSCHIG00000020363	SLCO4A1	13:53991054-54015202	3.765787	0.471108666666667	3.00304711123018	0.012731088641318	0.153375161091431
ENSCHIG00000027094	ENSCHIG00000027094	1:126573868-126608167	4.501436	0.0484403333333333	6.44595793139246	0.012760635552953	0.15361842031055
ENSCHIG00000012503	ENSCHIG00000012503	10:79155012-79218326	0	0.338443666666667	-7.10973143911704	0.012772920463078	0.153655164175629
ENSCHIG00000026373	OVCH2	15:37401377-37426570	0.468682666666667	0.0403443333333333	3.35628042638826	0.0127803367037453	0.153655164175629
ENSCHIG00000017132	SLC35B4	4:22203094-22239211	1.27533466666667	2.61948866666667	-1.17157226732005	0.0127808125636835	0.153655164175629
ENSCHIG00000016487	ADD2	11:13574461-13621808	0.020718	0.150925666666667	-2.91907304808358	0.0128006373792614	0.153790588976162
ENSCHIG00000026122	OTUD3	2:3167130-3196073	5.93151333333333	10.466922	-0.993259278114415	0.0128035326619444	0.153790588976162
ENSCHIG00000017113	LIMCH1	6:60787269-61155969	15.604514	25.2601246666667	-0.837368892190715	0.0128100233955678	0.153790588976162
ENSCHIG00000020284	ENSCHIG00000020284	6:25652726-25672421	0.031101	0	8.2094359393132	0.01281493019814	0.153790588976162
ENSCHIG00000026696	ARFGEF3	9:63072001-63242909	3.097191	1.46366933333333	1.01709063413677	0.0128212268428341	0.153797586522018
ENSCHIG00000026904	ENSCHIG00000026904	5:87254748-87259645	0.00960866666666667	0.177006	-4.13890030612622	0.0128854982459494	0.154430917980617
ENSCHIG00000014066	MED12L	1:116238848-116626541	0.526075	0.205753	1.23730553361985	0.0128935671365996	0.15443984798507
ENSCHIG00000022597	PGRMC2	17:41258935-41281764	12.3513506666667	22.077296	-1.02466744682503	0.0129089506054678	0.15443984798507
ENSCHIG00000003902	IGSF3	3:93835785-93964118	6.10846533333333	2.20000233333333	1.43950027259907	0.0129091930294379	0.15443984798507
ENSCHIG00000023405	ZNF827	17:58396230-58588431	0.638112666666667	0.284226666666667	1.12023585616412	0.0129216176431106	0.154494801150147
ENSCHIG00000012086	ENSCHIG00000012086	12:15391083-15452356	0	0.00859133333333333	-8.25809387417432	0.0129279995670063	0.154494801150147
ENSCHIG00000024957	SPNS2	19:24790945-24826584	1.500649	3.21766933333333	-1.28733946141549	0.0129310047920083	0.154494801150147
ENSCHIG00000018584	KCNE5	LWLT01000027.1:33907400-33907837	2.705612	0.086564	4.68050357235432	0.0129700897069457	0.15482433469249
ENSCHIG00000017333	DBNDD2	13:73213687-73218593	23.1222526666667	49.9535736666667	-1.27842822017855	0.0129860411212288	0.154946034973953
ENSCHIG00000018028	METTL15	15:23918076-24142637	2.38487466666667	4.69506933333333	-1.14114921758499	0.0130364240244793	0.155409416249306
ENSCHIG00000012273	NTM	29:33841536-34020583	0.282792333333333	0.083624	1.69293328438746	0.0130585064039097	0.155603751828438
ENSCHIG00000008329	ASB14	22:43756721-43769995	0.557703	10.5621706666667	-4.53977588616031	0.0131046795508886	0.156015817846448
ENSCHIG00000024190	PDAP1	25:37877695-37883415	81.219396	40.2056543333333	0.918438620741444	0.0131299688313632	0.156138572502415
ENSCHIG00000007638	ENSCHIG00000007638	LWLT01000021.1:63047228-63402087	0.0828696666666667	0.0128776666666667	2.58464797451812	0.0131323920107537	0.156138572502415
ENSCHIG00000022118	TUBB4B	11:106012195-106018981	54.258241	98.388616	-0.950372094616428	0.0131389459461096	0.156147526259328
ENSCHIG00000021427	ENSCHIG00000021427	3:108150261-108153528	0	0.0647853333333333	-6.94586169442436	0.0131568088989798	0.156290812860873
ENSCHIG00000011336	IMPDH2	22:50993270-51056574	13.110777	5.50724766666667	0.903502361038364	0.0131765733278233	0.156320308883172
ENSCHIG00000005158	DLK2	23:31826136-31830879	0.611736666666667	0.0402023333333333	3.82608813637439	0.0131767137549564	0.156320308883172
ENSCHIG00000020011	DDX31	11:102107422-102183727	18.080754	8.73852733333333	0.963901078030083	0.0131911609710316	0.156422762563096
ENSCHIG00000018799	RRM1	15:32316008-32357531	4.38754066666667	7.524535	-0.953208987072823	0.0132194487220824	0.156689176882877
ENSCHIG00000021094	ENSCHIG00000021094	7:67389950-67416526	2.92785066666667	1.01625733333333	1.40139354852645	0.0132724633101552	0.157160001440382
ENSCHIG00000017409	SMPX	LWLT01000021.1:48309516-48360147	277.714442	140.20387	0.884506663332098	0.0132766863539427	0.157160001440382
ENSCHIG00000024421	ENSCHIG00000024421	4:15702365-15737827	0	0.045209	-9.78014149767388	0.013285620258162	0.157196626861189
ENSCHIG00000000189	FAM83H	LWLT01000127.1:81028-91200	0.217914333333333	1.19827933333333	-2.57306035543694	0.0133021953039411	0.157254498546986
ENSCHIG00000015389	ETS2	1:151055225-151075662	44.347814	16.524168	1.37783352595034	0.013308782223371	0.157263301092494
ENSCHIG00000020654	TEX2	19:47983794-48092435	21.976145	35.7700743333333	-0.856740519565078	0.0133174611683586	0.157296805497972
ENSCHIG00000001120	ENSCHIG00000001120	5:97778984-97786719	0	0.0229756666666667	-6.68432890150054	0.0133385761208579	0.157477101763708
ENSCHIG00000021434	KLHL1	12:42149928-42491587	0.00531066666666667	0	9.69704458686361	0.0133715943434028	0.157691012311881
ENSCHIG00000024340	ENSCHIG00000024340	5:72551746-72557317	0.0675086666666667	0.853651333333333	-3.64695632036775	0.0133863131095123	0.157763912557729
ENSCHIG00000027249	NUDCD1	14:27028558-27118001	11.0753366666667	5.019766	1.05224384402451	0.0134064971865337	0.157932643880575
ENSCHIG00000019892	OAS1	17:9693005-9783782	4.592084	16.907231	-2.03978778193902	0.0134207507456733	0.158031394825912
ENSCHIG00000018129	PAH	5:65262850-65371692	0	0.00815566666666667	-8.31486719404168	0.0134588042445837	0.158410184807916
ENSCHIG00000013425	ENSCHIG00000013425	7:104469623-104476115	19.6934303333333	34.987823	-0.992729762722197	0.013513950646129	0.158864135842905
ENSCHIG00000016370	CNTN1	5:39280545-39549085	0.291814666666667	0.656264666666667	-1.25536108001619	0.0135324804355165	0.158999261616426
ENSCHIG00000015713	ATP6V1G1	8:103484872-103493949	122.996025333333	57.0580606666667	1.03075760270185	0.0135423150999626	0.159002584850486
ENSCHIG00000017729	SEC14L1	19:53917976-53964284	26.8447063333333	9.657159	1.35635108072541	0.013544577125424	0.159002584850486
ENSCHIG00000018915	ENSCHIG00000018915	5:101320496-101352238	0	0.0167666666666667	-8.25954568691101	0.0135741621240042	0.159280425481232
ENSCHIG00000021986	SUFU	26:28464430-28571097	0.787221333333333	1.499445	-1.12102601160082	0.0135895638232098	0.159391668406606
XLOC_063247	XLOC_063247	18:65882655-65994254	9.501994	3.06668866666667	1.27876273930129	0.0136032260915664	0.159482421573512
ENSCHIG00000012470	C11orf71	15:57412571-57420029	19.8686923333333	3.49735833333333	1.53809690453738	0.0136248825824499	0.159666778125549
ENSCHIG00000001154	TMBIM6	5:29761540-29773382	27.300396	46.5796713333333	-0.940504955864766	0.0136812607851962	0.160187985130888
ENSCHIG00000027089	ARIH2	22:51073793-51105613	42.604459	69.748553	-0.848302219885942	0.0136892461614053	0.160211794857699
ENSCHIG00000006835	NUFIP1	12:71398051-71430947	12.1601086666667	5.89435666666667	0.924152002086525	0.0137512264224524	0.160776711352987
ENSCHIG00000020202	OSR1	11:78974027-79141063	3.166804	1.23250133333333	1.32209968011474	0.0137667897296026	0.160839603273195
ENSCHIG00000019800	MED24	19:39982363-40005481	4.77709533333333	8.78980833333333	-1.07349123167921	0.0137810996425718	0.160936937170823
ENSCHIG00000024394	ATP6V0A4	4:17970904-18018532	0.010785	0.143748333333333	-3.91163498946317	0.0138053121885248	0.161149780351565
ENSCHIG00000010446	CD4	5:102554414-102579674	0.013723	0.177981333333333	-3.9170695784455	0.0138154720165858	0.16119847236344
ENSCHIG00000020935	SLC35F1	9:19820179-20031146	2.503221	0.842775	1.48170524883375	0.0138231151674454	0.161217770397442
ENSCHIG00000026679	ORMDL3	19:39899970-39909833	2.81738033333333	7.54823433333333	-1.59599403642453	0.0138674234293039	0.161602552646715
ENSCHIG00000017867	SCUBE1	5:112954679-113076581	0.148066666666667	0.0135803333333333	3.38040226195937	0.013929890189319	0.162111882453994
ENSCHIG00000013648	EHBP1L1	29:44174582-44190220	23.6952123333333	38.9934216666667	-0.898266277226681	0.0139413279561044	0.162174877235271
ENSCHIG00000025733	SSC5D	18:63752156-63774325	0.431835333333333	1.35447233333333	-1.75495096129143	0.0139665873314621	0.162328410098574
ENSCHIG00000005804	SRC	13:65886165-65904226	1.778125	0.521145	1.70624038190279	0.0139855916519768	0.162360664932856
ENSCHIG00000016245	ENSCHIG00000016245	21:34253446-34272881	0.00489366666666667	0.215260333333333	-5.38976051315921	0.0139919489307452	0.162360664932856
ENSCHIG00000018322	MOSMO	25:19639453-19728241	2.03846833333333	1.699543	1.51565483938491	0.0139934892133229	0.162360664932856
ENSCHIG00000013327	MVB12B	11:96638993-96839762	0.797530333333333	1.43214033333333	-0.942765797112247	0.0140056187962058	0.162431385935488
ENSCHIG00000021847	ARHGAP27	19:44677465-44712924	2.13833133333333	3.778254	-1.01716304326021	0.0140193789768045	0.162520948879252
ENSCHIG00000026755	ENSCHIG00000026755	11:87188604-87250785	0.158519666666667	0.513027666666667	-1.87515543683713	0.0140793484349013	0.16307568897189
ENSCHIG00000018026	DAPK3	7:90501649-90518024	12.1102286666667	5.47655266666667	1.01293344991775	0.0140888107182496	0.16311509974789
ENSCHIG00000007308	COL26A1	25:36131083-36301471	0.0167336666666667	0	8.56408172312655	0.0141194460492039	0.163399505052653
ENSCHIG00000018797	IKZF1	4:114928067-115008033	0.481303333333333	1.04775366666667	-1.2417721641841	0.0141484872470562	0.163665225490442
ENSCHIG00000010354	ENSCHIG00000010354	5:26112543-26120615	337.143229333333	153.377639666667	1.04560016584681	0.0141901997264406	0.164006782411476
ENSCHIG00000014106	IL17D	12:50907677-50957984	4.699803	1.152572	1.45838992303273	0.0141964411920787	0.164008499574409
ENSCHIG00000011889	ENSCHIG00000011889	18:4175686-4176249	70.5829763333333	141.198308333333	-1.1265540306626	0.0142331162234227	0.164321627985556
ENSCHIG00000015739	SLC34A2	6:45605882-45619150	0.0155996666666667	0	6.84892965472591	0.0142418589081767	0.164321627985556
ENSCHIG00000011253	RNF123	22:50559306-50582905	6.04534066666667	10.842243	-1.0189931081591	0.0142938526122219	0.164822629233982
ENSCHIG00000022478	CHM	LWLT01000021.1:5217974-5466002	4.21735866666667	4.40463333333333	-0.914793867772127	0.0142975272777081	0.164822629233982
ENSCHIG00000015644	DEAF1	29:45775523-45804564	2.43953366666667	4.647545	-1.08580354773656	0.0143221938915362	0.165015221270942
ENSCHIG00000025179	GABARAPL1	5:98199923-98217334	11.6043136666667	4.94495866666667	1.15227450933242	0.0143566231623779	0.165220856043133
ENSCHIG00000011464	ENSCHIG00000011464	16:24331743-24332636	27.5304746666667	7.72454766666667	1.75998536761733	0.0143673030458743	0.165273104012326
ENSCHIG00000002428	CEP70	1:130088606-130186805	11.0504513333333	4.00374366666667	1.03700950303391	0.0143939150195643	0.165428014361091
ENSCHIG00000020049	NTNG1	3:84330466-84696215	0.247541666666667	0.680619666666667	-1.47373886678384	0.0143992063915609	0.165428014361091
ENSCHIG00000000359	KLHL14	24:24685691-24801167	1.62965866666667	0.291846666666667	1.56230279890061	0.0144612552499701	0.165999176468526
ENSCHIG00000015053	UBQLN4	3:105393839-105407584	4.415754	8.11902866666667	-1.03195364298148	0.0144942416652872	0.166244496082093
ENSCHIG00000022141	ANGPTL6	7:94560200-94564355	0.319912666666667	0.00659533333333333	5.28215388874454	0.0144965344330548	0.166244496082093
ENSCHIG00000021073	ENSCHIG00000021073	13:28538924-28611753	8.49942	4.11612466666667	0.942895765907054	0.0145063250792649	0.166244496082093
ENSCHIG00000013077	ICA1L	2:44715988-44771721	0.009972	0	8.20920821803673	0.0145073304590548	0.166244496082093
ENSCHIG00000020499	CDH18	20:53298859-53908044	0.075797	0.331762	-2.25131914422101	0.0145618594388735	0.166630007514314
ENSCHIG00000022073	SLCO5A1	14:48489412-48634933	1.125109	2.334784	-1.26763030173102	0.0145698641923409	0.166630007514314
ENSCHIG00000010513	WDR72	10:46420405-46610471	0.00901333333333333	0	9.61494670581222	0.0145719235340179	0.166630007514314
ENSCHIG00000009348	EXT1	14:35604314-35779712	4.63988166666667	1.75531133333333	0.945673364335703	0.0145878106386895	0.166740843640018
ENSCHIG00000017079	WDR63	3:62156245-62253887	0.00677666666666667	0	8.07336905926802	0.0146452874148565	0.167255768618204
ENSCHIG00000026337	MTHFD1L	9:75283102-75448117	2.374383	1.12259733333333	1.0176890409187	0.0146999638842176	0.167809002474711
ENSCHIG00000015829	HIC1	19:22871613-23082206	17.549553	8.19687733333333	1.04050461135341	0.0147275422101838	0.167895440852184
ENSCHIG00000019299	RUVBL1	22:59405016-59439049	10.691482	5.14227466666667	0.966835506659479	0.014735512818219	0.167895440852184
ENSCHIG00000007970	RNPEPL1	3:1116878-1124781	26.3785313333333	47.7728273333333	-1.04223279159479	0.0147449595874345	0.167895440852184
ENSCHIG00000023492	ENSCHIG00000023492	21:4468988-4476999	18.390994	8.40732	1.04139992897065	0.0147644032678477	0.167935962417927
ENSCHIG00000009953	ENSCHIG00000009953	21:67154609-67155211	70.5205	23.9249096666667	1.41907327135102	0.0147723669327569	0.167935962417927
ENSCHIG00000024618	KLHL25	21:15853810-15908571	2.28335133333333	5.41392466666667	-1.35780611225256	0.0148014073333694	0.168111511645417
ENSCHIG00000026541	P4HB	19:50404979-50414163	133.433024	68.182233	0.878108419243459	0.0148150716741154	0.168195739908831
ENSCHIG00000019953	MACROD1	29:42709945-42904235	243.085657666667	396.339233	-0.821086634216859	0.0148543614043309	0.16857069995016
ENSCHIG00000022088	PARK7	16:43942986-43959890	43.3572873333333	73.641832	-0.862012446944865	0.0148662305596187	0.168583706689457
ENSCHIG00000014908	BTBD3	13:5186952-5220616	7.402853	3.01516133333333	1.36978696844185	0.0148726544433473	0.168583706689457
ENSCHIG00000015579	LMBR1L	5:30357225-30368916	2.20901	5.75187266666667	-1.56104331367231	0.014906012376521	0.168872071191579
ENSCHIG00000027237	ENSCHIG00000027237	13:52142564-52173196	0.017037	0	8.17254598294711	0.0149652417413144	0.1694717615451
ENSCHIG00000018810	KCNH8	1:156184810-156651323	0.0104123333333333	0	8.3349151853151	0.0150150825843277	0.169923026558609
ENSCHIG00000014910	SPP1	6:37213669-37221650	12.533634	2.84432366666667	1.95390160596121	0.0150321521815803	0.170014904379738
ENSCHIG00000018865	ENSCHIG00000018865	19:49931261-49935572	0.147551	1.01320733333333	-2.9089214040868	0.0150419909439181	0.170054730041322
ENSCHIG00000018709	ZNF821	18:40420063-40438733	3.89805433333333	1.43332033333333	1.31131837135973	0.0150643485280977	0.170056011885687
ENSCHIG00000012455	CD3E	15:53321686-53327654	0.271454	1.44691866666667	-2.5235096073656	0.0150916235541623	0.170258307976085
ENSCHIG00000016374	GFRA2	8:68675605-68779622	0.673523666666667	0.2509	1.26165936681365	0.0150987304536721	0.170267124571406
ENSCHIG00000011378	DKK3	15:41594186-41645527	18.536975	8.45789733333333	1.04709994620031	0.0151744232454527	0.170905910008827
ENSCHIG00000017635	USP6NL	13:15589472-15785614	1.94941033333333	0.967476	0.905354697085841	0.0152250899899585	0.171343609341173
ENSCHIG00000008573	ARNTL	15:43006929-43042404	5.994773	2.629786	1.08737836468728	0.0152561847986493	0.171611359134995
ENSCHIG00000022834	WDR4	1:142671434-142689285	4.48883866666667	1.64384233333333	1.4249664768945	0.0152930792408836	0.171954514204723
ENSCHIG00000009527	RPH3AL	19:22123016-22240588	0.90895	1.60656666666667	-0.974221378629694	0.0153333749093193	0.17219181719193
ENSCHIG00000022379	CLIP1	17:18111669-18192707	28.3688506666667	46.668556	-0.892062458388102	0.0153631288356165	0.172382118381461
ENSCHIG00000006499	ANKEF1	13:3055068-3083093	0.028397	0.266202	-3.07771734351406	0.0153726854398826	0.172417477779484
ENSCHIG00000017950	SHANK3	5:118908589-118956286	2.46840166666667	4.17179533333333	-0.954474272475095	0.0154074101697253	0.172650624177086
XLOC_007855	XLOC_007855	1:93192276-93451942	0.0516843333333333	0.0101566666666667	2.20530276720837	0.0154127145366497	0.172650624177086
ENSCHIG00000019832	HSPA9	7:60577488-60591565	189.642525	89.2386373333333	1.04131461521834	0.0154554035604136	0.17298484533855
ENSCHIG00000025196	TMEM130	25:38234195-38253096	0.0112446666666667	0	6.72842201135836	0.015521143855611	0.17348253120922
ENSCHIG00000015437	DOT1L	7:89187291-89237011	10.0490216666667	4.95928966666667	1.01822566289919	0.0155256489220228	0.17348253120922
ENSCHIG00000016599	CILP2	7:104958613-104968544	3.5595	0.873833666666667	1.85121683430534	0.015541858644048	0.173550171555736
ENSCHIG00000009461	MYL12B	24:37804903-37813245	20.9147833333333	9.86118266666667	0.960118893145015	0.0155445970585065	0.173550171555736
ENSCHIG00000020169	ENSCHIG00000020169	14:42833076-42833477	483.891733666667	233.502294	0.943970200983804	0.015605604363301	0.173984429229832
ENSCHIG00000025849	KCNB1	13:76998923-77104818	2.13243366666667	4.00052266666667	-1.12490412427807	0.0156695408557623	0.174241048520838
ENSCHIG00000000573	ENSCHIG00000000573	21:58014619-58019914	7.77441166666667	23.8487976666667	-1.85566749932518	0.0158460730662102	0.175954717953895
ENSCHIG00000017008	EN2	4:2659397-2667073	0.218105	0.00816933333333333	4.62578918964409	0.0158597947093014	0.175974424560996
ENSCHIG00000011712	ENSCHIG00000011712	28:43770915-43774052	0.0664606666666667	0	6.85681869723607	0.0159016118184585	0.176293075341543
ENSCHIG00000018847	GATA6	24:34499840-34531707	1.092503	0.296203	1.8337632826372	0.0160009910679927	0.177103074657988
ENSCHIG00000018477	CHCHD4	22:58000812-58026971	4.36067533333333	1.97586866666667	1.08361777987082	0.0160187778608451	0.177227070471939
ENSCHIG00000017669	PLGRKT	8:39111029-39157058	5.88702033333333	10.149047	-0.881144785954915	0.0160590382791357	0.177482724164551
ENSCHIG00000013226	PPP1R12B	16:78618580-78784184	19.605317	32.1451346666667	-0.830388994146539	0.0160698803144445	0.177500631228648
ENSCHIG00000018351	MS4A5	15:255609-281866	0	0.017432	-8.06019673177077	0.0160782988831802	0.177520774953833
ENSCHIG00000014034	MIB2	16:49500796-49511241	5.98596833333333	11.7640353333333	-1.16863482307432	0.0161134233655598	0.177835641719614
ENSCHIG00000021866	NUMBL	18:50840254-50866274	3.93230666666667	1.44747166666667	1.34958714789623	0.0161534276566769	0.178130101927264
ENSCHIG00000024861	VIPR2	4:171602-239853	5.38743266666667	2.37389466666667	1.01307670967469	0.0161574976363352	0.178130101927264
ENSCHIG00000027269	CCN1	3:62714071-62718787	21.9351913333333	9.13986966666667	1.1842146128515	0.016159956494033	0.178130101927264
ENSCHIG00000026177	ERLIN2	27:12645853-12660332	15.847258	7.744402	0.912013080475795	0.0161993722555169	0.178389555728798
ENSCHIG00000014544	ENSCHIG00000014544	25:17820106-17831860	0.133760666666667	0	9.49154945038204	0.0162075367430491	0.178389555728798
ENSCHIG00000020573	PAK5	13:2246691-2670604	0.123262666666667	0.044093	1.37593388877389	0.0162193366581461	0.178389555728798
ENSCHIG00000026238	CHSY1	21:4512089-4591329	8.51892833333333	3.82829066666667	1.08618974409189	0.0162232570185043	0.178389555728798
ENSCHIG00000027061	SLC12A2	7:84754316-84850107	3.83265533333333	6.65329366666667	-0.885578836590712	0.0163141265689181	0.179242309788628
ENSCHIG00000011648	ZBTB17	16:50102740-50131168	3.91104366666667	7.12798266666667	-1.01928119857534	0.0163803931707754	0.179750274509144
ENSCHIG00000024250	KLB	6:59118825-59149916	0.042059	0.277921666666667	-2.80214624595934	0.0164178850352131	0.180088276030101
ENSCHIG00000026741	AHCY	13:63263617-63280635	17.31079	8.37803933333333	0.939988229663882	0.0164371723333353	0.180196812380385
ENSCHIG00000024145	ABCB10	28:43679892-43700705	7.882735	14.008421	-1.00465314537754	0.0164411684079882	0.180196812380385
ENSCHIG00000023114	SULT1C3	11:44495231-44509063	0	0.0326286666666667	-8.10866763247962	0.0164645673515988	0.180337574420124
ENSCHIG00000016619	CLIC2	LWLT01000037.1:152205-181413	1.04915033333333	3.677259	-2.03375527680069	0.0164674105774821	0.180337574420124
ENSCHIG00000023512	HIBCH	2:130422913-130535019	9.99198266666667	16.5649066666667	-0.88495006019577	0.0164766629770545	0.180362409476041
XLOC_144988	XLOC_144988	5:73056043-73176472	3.51109366666667	1.98588466666667	1.6956537711095	0.0164913360151247	0.180362409476041
ENSCHIG00000019743	KLHL34	LWLT01000021.1:48553030-48554973	20.990562	7.35237233333333	1.39775348971201	0.016493047793245	0.180362409476041
ENSCHIG00000019289	ENSCHIG00000019289	25:26032713-26036134	19.094291	35.0023466666667	-1.02387502439417	0.0164964801296535	0.180362409476041
ENSCHIG00000009574	GATA4	8:7506347-7554531	0.0105253333333333	0	8.09249689002145	0.0165300117291631	0.180512054355776
ENSCHIG00000027230	ITPKC	18:50888594-50904966	10.908186	4.925847	1.09137572303617	0.0165302850875618	0.180512054355776
ENSCHIG00000011670	SSRP1	15:2732925-2743570	36.8645733333333	18.658834	0.885041637729023	0.0165471886059961	0.180623366948988
ENSCHIG00000011980	ATE1	26:10155350-10315488	50.435647	23.6049163333333	0.997021651870502	0.0165767116383855	0.180872283697633
ENSCHIG00000012621	SLC16A3	19:50015628-50026953	16.488846	46.3489813333333	-1.48977507672609	0.0165870916527635	0.180912209525562
ENSCHIG00000025350	PXYLP1	1:127208009-127311669	2.32271466666667	1.144361	0.899406099740852	0.0165988699079464	0.180914067659557
ENSCHIG00000012093	KEAP1	7:94888532-94895552	29.42577	53.2709883333333	-1.04499688634647	0.0166007038828704	0.180914067659557
ENSCHIG00000018198	CCT5	20:62988620-62999440	79.955897	38.300473	1.00393187412702	0.0166274442339284	0.18092784829344
ENSCHIG00000024066	MAP3K5	9:61657997-61885106	7.751506	3.84512633333333	0.932154894160137	0.0166355756195209	0.18092784829344
ENSCHIG00000016692	PSMA3	10:32652436-32677164	100.474914666667	52.176815	0.825112916209672	0.0167182632095349	0.181680342783311
ENSCHIG00000013926	DYRK1B	18:50269146-50277301	7.12538933333333	13.070461	-1.00427895658805	0.0167423886411042	0.181869095012608
ENSCHIG00000016311	ENSCHIG00000016311	16:53452792-53466584	14.2918453333333	24.0306886666667	-0.901987706344547	0.0167948646148408	0.182292002299308
ENSCHIG00000014017	LITAF	25:10118848-10127019	13.4287683333333	5.60756733333333	1.17786081416197	0.0168160167779753	0.182373058025885
ENSCHIG00000024932	TNP1	2:30914769-30941351	0.067307	0	7.92359575588641	0.0168207732278273	0.182373058025885
ENSCHIG00000009141	RRS1	14:51424407-51425504	23.653407	5.963633	1.96209905690605	0.0168226578155239	0.182373058025885
ENSCHIG00000025384	FOS	10:16631746-16635227	16.6847913333333	38.9400623333333	-1.32497790451585	0.0168340046585912	0.182422599597407
ENSCHIG00000025224	ENSCHIG00000025224	18:56021932-56034061	3.461168	1.07265166666667	1.57456227004773	0.0168591109831273	0.182474286065067
ENSCHIG00000026088	OIP5	10:66267960-66308742	4.893436	1.60804433333333	1.60016771776341	0.0168681719279858	0.182475825530986
ENSCHIG00000019161	ANGPT2	27:39010349-39065223	3.828575	1.69832133333333	1.0671678419522	0.0168775065315027	0.182475825530986
ENSCHIG00000023865	RANBP3L	20:37902845-37960782	0.206034	0.00361733333333333	5.27751494876717	0.0168795900725223	0.182475825530986
ENSCHIG00000018205	ANK2	6:12595870-12801531	4.094114	7.04762133333333	-0.870005049993629	0.0169417864728557	0.182927801153762
ENSCHIG00000023487	EPSTI1	12:73426447-73529355	0.862067333333333	2.855339	-1.92726754029544	0.0169804850938607	0.183272132219945
ENSCHIG00000014954	WNK2	8:84310887-84457448	5.31685233333333	8.82004066666667	-0.827301162152744	0.0170545148374496	0.183997366891571
ENSCHIG00000017484	BTG2	16:468698-476120	8.026913	27.4114686666667	-1.83603496277889	0.0170929575701273	0.184338233923352
ENSCHIG00000009744	DIS3L	10:88037344-88069015	6.11923766666667	10.5574716666667	-0.967768323363382	0.0171038242140002	0.184381553941713
ENSCHIG00000009395	ENSCHIG00000009395	25:36324760-36329070	4.93730366666667	1.28088233333333	1.80386864628368	0.0171224297793371	0.184508232506083
ENSCHIG00000018100	PLCB1	13:1168343-1466959	2.278906	3.82735566666667	-0.871594914705651	0.0171450217382137	0.184544494322805
ENSCHIG00000023364	EML6	11:37152044-37327483	1.70163066666667	0.839930333333333	0.953668867828183	0.0171485850440922	0.184544494322805
ENSCHIG00000001994	OGT	LWLT01000021.1:10305168-10343993	14.4148693333333	25.6867926666667	-0.970341147605153	0.0171533965194157	0.184544494322805
ENSCHIG00000014510	SEC31B	26:30272316-30300082	2.208288	4.053284	-1.07295487137944	0.0171616108970755	0.184544494322805
ENSCHIG00000027158	SEMA6C	3:100478124-100488550	11.2298066666667	21.3125586666667	-1.12479755616839	0.0171778167836352	0.184544494322805
ENSCHIG00000002328	AMER2	12:52766573-52775805	0.130191	0.00567933333333333	6.13138382919993	0.0172758831745608	0.184957178353961
ENSCHIG00000011337	ENSCHIG00000011337	13:42674762-42686974	0.0802486666666667	1.28319533333333	-4.32807583642106	0.0172762215065381	0.184957178353961
ENSCHIG00000024019	OLA1	2:113618472-113785862	7.994851	4.151732	0.831240567715579	0.0172799329471712	0.184957178353961
ENSCHIG00000018768	WDR45B	19:49558941-49586748	9.84786466666667	4.754673	0.927858416768465	0.0172815828108674	0.184957178353961
ENSCHIG00000026101	NCKAP5	2:71385107-72099649	0.182255	0.072825	1.02338387956203	0.0172877725216794	0.184957178353961
ENSCHIG00000015995	FLNB	22:43075904-43213682	9.00115766666667	14.6445413333333	-0.842071331407973	0.0173129967737313	0.185092013840819
ENSCHIG00000026585	MSH3	7:29624878-29815893	5.06825766666667	8.25383366666667	-0.84710208460406	0.0173141277528488	0.185092013840819
ENSCHIG00000018999	SESTD1	2:118561123-118727452	15.6672106666667	8.19174566666667	0.810526091342115	0.0173333398921667	0.185167208569257
ENSCHIG00000011004	RERG	5:93283949-93433553	1.10888866666667	2.05556333333333	-1.13287422066658	0.0173480941402127	0.185167208569257
ENSCHIG00000019900	THEMIS	9:53015346-53232088	0.009291	0.0574506666666667	-2.42599129690891	0.0173642850838	0.185209245356222
ENSCHIG00000013364	TOMM6	23:33198631-33207381	14.1469846666667	4.108327	2.74519121076095	0.0173798985480657	0.185209245356222
ENSCHIG00000025488	ADGB	9:70986398-71174014	0.00798066666666667	0	9.42082692778028	0.0173818350248051	0.185209245356222
ENSCHIG00000016810	GRIK1	1:4753116-4927379	0.00569266666666667	0	8.00956334886346	0.0174771773833743	0.185948877788802
ENSCHIG00000026610	KANK4	3:37593162-37665561	1.05418266666667	0.40373	1.24329671163375	0.01748696518903	0.185979505712489
ENSCHIG00000017386	ENSCHIG00000017386	6:15479624-15484290	0.328436333333333	0	9.40136787789244	0.0176106896297226	0.186999819902514
ENSCHIG00000026488	ENSCHIG00000026488	25:561569-563441	0.158413333333333	0.002368	5.46363199854464	0.0176627882200626	0.187479074648125
ENSCHIG00000016969	NIPSNAP3A	8:94381378-94410566	2.93931333333333	1.09197066666667	1.4057692664708	0.0176842304850655	0.187632682773746
ENSCHIG00000012230	ROBO2	1:23019947-23681567	0.886148666666667	0.364405666666667	1.13013390482353	0.0176929671286381	0.187646652193812
ENSCHIG00000012742	SLC19A2	16:35628780-35661504	7.37478633333333	2.735818	1.43917896601899	0.0176994891864213	0.187646652193812
ENSCHIG00000015583	CHGA	21:57046696-57059438	1.31922233333333	0.260696	2.25419247814411	0.0177171812413701	0.18767650510347
ENSCHIG00000010307	ENSCHIG00000010307	23:32293718-32298189	40.6466413333333	18.9603543333333	1.03112594308357	0.0177191175527677	0.18767650510347
ENSCHIG00000008597	ENSCHIG00000008597	20:31280923-31309177	0.052154	0	9.39646133809554	0.0177268067658698	0.18767650510347
ENSCHIG00000012085	ONECUT2	24:56886392-56933707	0.026881	0	9.54765610650173	0.0177301936428458	0.18767650510347
ENSCHIG00000012341	ENSCHIG00000012341	6:58855949-58911124	4.07213866666667	1.96805433333333	0.937296528052661	0.017759344513279	0.187843747531068
ENSCHIG00000021368	CCDC47	19:47628943-47640832	52.732507	86.4756573333333	-0.867102132768266	0.0177710251937016	0.187843747531068
ENSCHIG00000011083	ENSCHIG00000011083	29:42152797-42252333	0.0229396666666667	0.202447333333333	-3.37492030544365	0.0177739068638692	0.187843747531068
ENSCHIG00000014690	RERGL	5:90501700-90515672	1.044914	3.19494	-1.9169705093182	0.0178236987334125	0.188222174384463
ENSCHIG00000015967	FAM92B	18:12592152-12603539	0.0443856666666667	0	7.91284830286484	0.0178660834340728	0.188561203712749
ENSCHIG00000001815	FBXL18	25:39668860-39695837	1.02909533333333	2.28022766666667	-1.28362130898666	0.0178763180790763	0.188561203712749
ENSCHIG00000016565	AUTS2	25:29613312-29713273	5.596211	2.03313833333333	1.20853495278549	0.0179348452065193	0.189025122658218
ENSCHIG00000012330	SOSTDC1	4:95547894-95564341	0.0296723333333333	0	8.01588035034876	0.0179748193390677	0.189298195214798
ENSCHIG00000020724	SIN3A	21:32850399-32893854	9.04206533333333	4.51987466666667	0.881673733654696	0.0180315835664186	0.1898217311071
ENSCHIG00000026998	TENM4	29:16297485-16881073	0.183964333333333	0.395467666666667	-1.23163818425006	0.0180452961836294	0.189891822779882
ENSCHIG00000013656	CLEC9A	5:98328725-98355870	0.00542766666666667	0.0901726666666667	-4.03455748231483	0.0180640660642877	0.189979266985632
ENSCHIG00000014641	NEXMIF	LWLT01000021.1:7875288-8099273	0.162327	0.393535333333333	-2.71243944342765	0.0180677213568325	0.189979266985632
ENSCHIG00000018913	SMYD2	16:67871889-67928188	12.801675	23.994824	-1.09557094203962	0.0180885736046376	0.190056294345062
ENSCHIG00000002573	RASA2	1:126872992-126970776	1.67426533333333	0.800237666666667	0.973254039345026	0.0180891680701407	0.190056294345062
ENSCHIG00000000455	MYOZ1	28:16015228-16021257	676.487304333333	1102.10789	-0.842076390751139	0.0182024219984526	0.191097034069558
ENSCHIG00000026394	TBC1D15	5:1259006-1331071	14.2216403333333	6.98399666666667	0.976381657074567	0.018245754290289	0.191328092709777
ENSCHIG00000026707	ACSF2	19:35884787-35918563	10.8672186666667	4.44383266666667	1.09728085741551	0.018317175606656	0.191927494347982
ENSCHIG00000019964	BZW1	2:46492991-46502493	92.119176	46.967378	0.887264733366934	0.0183531299134706	0.192229397280468
ENSCHIG00000018375	ENSCHIG00000018375	17:9100442-9138928	1.205604	2.33371466666667	-1.13027392815727	0.0184031627355964	0.192678465389648
ENSCHIG00000014487	SASH1	9:72476437-72820058	17.8446996666667	8.911754	0.914302274286472	0.0184120800145084	0.192696877850131
ENSCHIG00000022349	AASDH	6:72327903-72355102	1.062207	2.32268733333333	-1.3250459873581	0.0184473627768185	0.19289509381565
ENSCHIG00000017417	ENSCHIG00000017417	26:51089805-51127096	8.089177	13.879397	-0.957998168692766	0.0184525175189576	0.19289509381565
ENSCHIG00000013712	IL13RA2	LWLT01000027.1:25697825-25718067	0	0.0224423333333333	-7.9632205005137	0.0184853054240321	0.193162830514013
ENSCHIG00000017927	SRL	25:3313166-3327906	59.0100163333333	93.3434373333333	-0.793473510907301	0.0185340637985294	0.19344704510617
ENSCHIG00000022782	NPEPPS	19:38460763-38576968	5.548445	9.265883	-0.911083453227358	0.0185756838777587	0.193696692905951
ENSCHIG00000024187	PFKFB2	16:4234072-4262001	0.731020333333333	2.62804533333333	-1.71797371937454	0.0185829184958519	0.193696692905951
ENSCHIG00000021554	TMEM159	25:18828892-18845283	49.1441143333333	22.5416966666667	1.42234875021677	0.0185890024548271	0.193696692905951
ENSCHIG00000016656	NCOA1	11:74156180-74372432	18.1119756666667	8.99956566666667	0.899628073876977	0.0185939614558651	0.193696692905951
ENSCHIG00000009652	ENSCHIG00000009652	11:73277651-73278121	114.754445333333	45.249718	1.23169952106446	0.0186259551708248	0.193879915424696
ENSCHIG00000019850	PAK1IP1	23:4918798-4929676	25.5725653333333	12.1690253333333	1.01173771767004	0.018663734230044	0.194198066487949
ENSCHIG00000026955	ADAM11	19:44122805-44140616	0.0477526666666667	0.319592333333333	-2.80501770150362	0.0187477688840089	0.194842040504395
ENSCHIG00000022831	ARHGAP6	LWLT01000021.1:58725524-59005371	1.82063	2.93107166666667	-0.853642074145384	0.0187593507705344	0.194842040504395
ENSCHIG00000022701	CCL22	18:26722312-26728406	0	0.0680313333333333	-7.93058613331773	0.018766950199001	0.194842040504395
ENSCHIG00000021112	SAPCD2	11:106171736-106176974	1.188687	0.169382333333333	2.77646945070941	0.0187690545741844	0.194842040504395
ENSCHIG00000012956	PWWP2A	7:38888808-38975563	2.106794	3.02691066666667	-1.30932695931635	0.0187779042459454	0.194858761176699
ENSCHIG00000026124	GCNT2	23:4802186-4833469	0.766026	6.70036866666667	-3.42169228203483	0.0187904769808347	0.194914088389252
ENSCHIG00000013674	ENSCHIG00000013674	25:37903282-37920788	94.37602	48.399621	0.858124192624799	0.0188227164822584	0.195023049372375
ENSCHIG00000011271	XPO5	23:31726905-31767890	6.805322	3.30031866666667	0.969699912171031	0.0188448454771849	0.195045749071631
XLOC_049658	XLOC_049658	16:4474849-4564256	68.436299	23.7922446666667	1.27671689282847	0.0188488803431818	0.195045749071631
ENSCHIG00000012795	ENSCHIG00000012795	5:101810652-101878495	0	0.00616733333333333	-7.95394721944252	0.0188691541979241	0.195053722234916
ENSCHIG00000010156	AGO2	14:78995168-79075172	29.3192936666667	14.5831493333333	0.946922074622302	0.0188844002571183	0.195136386226914
ENSCHIG00000014325	EIF3L	5:108591268-108615588	24.784012	12.4668513333333	0.907797317123942	0.0189355113973027	0.195514421094206
ENSCHIG00000012319	ZAP70	11:2972694-3005673	0.165724666666667	0.663579666666667	-2.03577293768386	0.0190595419300737	0.196719612604955
ENSCHIG00000023120	EXPH5	15:64044119-64161370	0.181347	0.013808	3.57740459308969	0.0190963904049419	0.19694890303457
ENSCHIG00000013150	ENSCHIG00000013150	LWLT01000021.1:30266383-30293154	19.1276053333333	9.44116366666667	0.918341279704763	0.0191312221889394	0.197164393619078
ENSCHIG00000014354	TMA16	6:2360788-2465935	4.536063	1.847204	1.12739440320497	0.0191364322894046	0.197164393619078
ENSCHIG00000012338	SSR3	1:110642116-110653873	99.9165193333333	49.5200473333333	0.952620589807424	0.0191558214402725	0.197164393619078
ENSCHIG00000022908	ENSCHIG00000022908	10:18111048-18136050	0	0.0174063333333333	-7.89164232613075	0.0191684984674623	0.197164393619078
ENSCHIG00000008776	SLC30A7	3:78094026-78186339	13.952107	7.27009133333333	0.843388782919476	0.0191758715229134	0.197164393619078
ENSCHIG00000019739	ENSCHIG00000019739	22:21873378-21882609	0.86357	3.18743533333333	-2.14598224896187	0.019178529775652	0.197164393619078
ENSCHIG00000021704	GET4	25:42493263-42509719	11.7552846666667	19.5864116666667	-0.853887053133701	0.0191881150331145	0.197164393619078
ENSCHIG00000000624	OTULINL	20:58496404-58524890	12.4432583333333	5.11797833333333	1.23754547066863	0.0191905309191613	0.197164393619078
ENSCHIG00000027069	SAMD11	16:50012597-50042721	2.002994	5.686385	-1.24757882048868	0.0192237737176727	0.197402702354117
ENSCHIG00000023010	PITPNC1	19:48792946-49056675	3.946471	5.93187533333333	-1.19227253058613	0.0192474099579264	0.197465058947037
ENSCHIG00000007634	IGSF11	1:63471832-63610054	0.357385333333333	0.0252016666666667	3.46085394930674	0.0192564744682358	0.197465058947037
ENSCHIG00000024195	ENSCHIG00000024195	14:61011957-61047372	19.4218396666667	33.0367076666667	-0.93807436463422	0.019359482598912	0.198071339277748
ENSCHIG00000013489	BOP1	14:81291233-81309942	7.29959033333333	3.37118833333333	1.03752942399856	0.0193871221254797	0.198203835424694
ENSCHIG00000019782	SIRT2	18:49483653-49499700	15.1808896666667	25.2438566666667	-0.872013059929418	0.0193874247222386	0.198203835424694
ENSCHIG00000025140	FHL2	11:9139498-9152353	4.43522166666667	1.747263	1.23283121950807	0.0194037705258878	0.198259377340795
ENSCHIG00000008579	TMEM37	2:64892966-64898776	0.812930333333333	0.052246	3.79839940548114	0.0194147315311664	0.198259377340795
ENSCHIG00000025514	CPM	5:44265494-44337745	2.458332	4.393624	-0.960841284940194	0.0194153362969255	0.198259377340795
ENSCHIG00000022359	TSPAN5	6:26553732-26593328	3.34957	0.895570333333333	1.64785177378812	0.0194359821434237	0.198259377340795
ENSCHIG00000025333	KIF21A	5:41271351-41457275	0.754	1.12847633333333	-0.904872241913621	0.0194370494391247	0.198259377340795
ENSCHIG00000018878	TASOR	22:44268761-44317971	18.2796793333333	9.49363266666667	0.823667508401286	0.0195089757084886	0.198917654591325
ENSCHIG00000019216	CDNF	13:28788674-28807462	10.8590536666667	18.6345803333333	-0.875534211581798	0.0195321825278911	0.199078867582648
ENSCHIG00000026200	PDE6H	5:93521530-93532362	0	0.037881	-7.79702304372147	0.0195607644189602	0.199143969980927
ENSCHIG00000004094	GPS2	19:26830842-26833056	15.741699	32.0160236666667	-1.21284827051596	0.0196141101940937	0.199536136887609
ENSCHIG00000015745	HPRT1	LWLT01000027.1:11036160-11066922	16.6282826666667	8.08590466666667	0.957150234709711	0.0196399234561689	0.199716031874753
ENSCHIG00000012560	NKAIN3	14:54181480-54652778	0.0411003333333333	0.0127023333333333	5.68264431082921	0.0196473622457664	0.199716031874753
ENSCHIG00000015639	RIMS4	13:72689763-72761307	0.00573166666666667	0	7.88392553296415	0.0196560498201778	0.199716031874753
ENSCHIG00000024329	DCAF6	3:119344396-119533773	55.8249563333333	87.9700063333333	-0.77778233145142	0.0196785079573704	0.199738339817684
ENSCHIG00000016480	PRR5	5:114215876-114241724	3.95462066666667	1.70838066666667	1.13638131450241	0.0196993207975819	0.199874224360841
ENSCHIG00000017325	PTPRD	8:35830940-36433380	4.65463966666667	2.12744066666667	0.966616440732308	0.0197506754790873	0.200319774885483
ENSCHIG00000019373	ENSCHIG00000019373	26:26943930-26958749	2.306325	4.877589	-1.28772311449403	0.0198205116062643	0.200704750044453
ENSCHIG00000021588	SPECC1	19:33204664-33404585	32.410436	16.661522	0.844841192355453	0.0198369058393137	0.200730356654077
ENSCHIG00000016468	ZNF385A	5:25433351-25447421	2.45149766666667	0.710614	1.63999354750906	0.019850813931687	0.200730356654077
ENSCHIG00000019127	TM4SF18	1:118413572-118451940	1.84213366666667	4.539534	-1.43531558359631	0.0199172980423203	0.201327010402996
ENSCHIG00000024513	KRT19	19:41378530-41382408	2.76699	0.484643333333333	2.4200188744608	0.0199260734143976	0.201340106669953
ENSCHIG00000016522	TRMT1L	16:64746410-64782060	12.1583593333333	20.3414656666667	-0.907257219485193	0.0199527686739802	0.201513930605841
ENSCHIG00000004099	IPCEF1	9:78186489-78344569	0.113312666666667	0.320221	-1.40049578801255	0.0199582487181504	0.201513930605841
ENSCHIG00000015719	ZNF536	18:41940414-42395037	0.589061	0.210486666666667	1.25883166536869	0.0200454726326404	0.202167115895622
ENSCHIG00000016746	ENSCHIG00000016746	22:56037076-56085965	9.74178933333333	16.6943046666667	-0.916793893128966	0.0200594277619042	0.202190812408544
ENSCHIG00000022197	IFT52	13:71737933-71764097	3.952424	1.77445566666667	1.01567155483226	0.0200974836472364	0.2023126644788
ENSCHIG00000000491	ERGIC1	20:4672793-4771192	15.1043993333333	7.69386333333333	0.878405772506447	0.0201318166343207	0.202506999986767
ENSCHIG00000008363	ENSCHIG00000008363	23:18075193-18075504	143.183466666667	49.180541	1.45729987940442	0.0201547195519242	0.20264050952766
ENSCHIG00000006378	TRAF2	LWLT01000184.1:9020-32860	2.51052033333333	5.041959	-1.10010905358497	0.0201601636271295	0.20264050952766
ENSCHIG00000008623	IKZF2	2:34655747-34827096	1.260199	2.34103433333333	-1.18595550437035	0.0203330731662979	0.204073700033709
ENSCHIG00000024614	PTGES	11:99532640-99608367	4.314113	0.879533333333333	1.77674912020013	0.0203433794236353	0.204075539874409
ENSCHIG00000015172	KNOP1	25:17149489-17163077	7.68061733333333	3.40561933333333	1.10675390354919	0.0203484192370501	0.204075539874409
XLOC_060792	XLOC_060792	18:14866395-15116700	0.871977333333333	0.183644333333333	1.92656291281699	0.0204268509456885	0.20465430863413
ENSCHIG00000018149	ENSCHIG00000018149	22:54310422-54314426	0.216015333333333	0	8.01777523552941	0.0204448982568635	0.20465430863413
ENSCHIG00000016857	COQ9	18:26800871-26828810	11.498931	20.380089	-0.90800483581445	0.0204459994818175	0.20465430863413
ENSCHIG00000022479	MOV10	3:89939263-89965983	1.83977566666667	3.73448833333333	-1.15929161678968	0.0204483482687624	0.20465430863413
ENSCHIG00000012935	NOL10	11:86573271-86662177	9.561106	4.768942	0.933623834084411	0.0204517456804298	0.20465430863413
ENSCHIG00000013878	ENSCHIG00000013878	2:99631725-99710827	0.132994666666667	0.385090666666667	-1.63715002530967	0.0204661653205169	0.20472249650601
ENSCHIG00000000887	STAC3	5:55521081-55532124	56.4568506666667	102.858724	-0.896741297688734	0.0204831574846695	0.204816357047672
ENSCHIG00000015027	CHD5	16:45684267-45750602	0.197016	0.035984	2.39396417515008	0.0204933417755334	0.204840060245692
ENSCHIG00000023496	PPP2R1A	18:59088636-59114352	42.145541	22.122229	0.842520504339036	0.0205007475407495	0.204840060245692
ENSCHIG00000026897	ENSCHIG00000026897	19:56460004-56463751	67.1011313333333	27.5642696666667	1.19173761326895	0.0205383144406677	0.205081100364964
ENSCHIG00000014471	LAMC1	16:62679415-62797933	111.806775666667	59.8181506666667	0.789192628041923	0.0205401087221912	0.205081100364964
ENSCHIG00000025277	LRRC38	16:52570732-52643875	0.418208333333333	0.0372586666666667	2.97784942998167	0.0206196802632487	0.205722962685741
ENSCHIG00000012465	ERP29	17:8979629-8988185	37.2562783333333	18.843658	0.851031805207227	0.0206699147278133	0.206147745329114
ENSCHIG00000026980	BLOC1S1	5:56901997-56905580	57.9716123333333	95.561946	-0.832333725418297	0.0207016838755454	0.206388120948863
ENSCHIG00000006144	CTDNEP1	19:26768878-26774056	0.0260146666666667	0.284579333333333	-3.4656952336091	0.0207723012170439	0.206862302686048
ENSCHIG00000007261	ENSCHIG00000007261	11:37823894-37853744	19.55553	9.774695	0.918451431874541	0.0207840240778499	0.206873396336063
ENSCHIG00000007371	EZH2	4:8629579-8663050	3.550494	1.58635866666667	1.07926809081923	0.0207887858343507	0.206873396336063
ENSCHIG00000023332	ENSCHIG00000023332	8:74816404-74826154	69.462671	34.87969	0.931140629256018	0.0207986510278858	0.206895080697942
ENSCHIG00000020728	FSD1	7:90774163-90785910	0	0.0294846666666667	-7.66454284975641	0.0208568970353945	0.207212233389031
ENSCHIG00000017078	SEMA3C	4:80171953-80379690	34.420439	17.1897806666667	0.863614561599898	0.0208690231338756	0.207212233389031
ENSCHIG00000010456	CXXC4	6:21008359-21031670	0.0168686666666667	0	7.58957671217491	0.0209253050119727	0.207479155810777
ENSCHIG00000020732	CRYBG1	9:30662571-30888654	1.54285533333333	2.96492	-1.1622791575855	0.0209267370542484	0.207479155810777
ENSCHIG00000011038	RAB20	12:1105612-1137837	2.384096	0.872387666666667	1.31481177960521	0.0209477388633349	0.207610911164672
ENSCHIG00000014396	C2	23:22541118-22552737	1.76618866666667	0.254599	2.5700812319224	0.0209577083754677	0.20763326980156
ENSCHIG00000009448	ENSCHIG00000009448	8:1861027-1896580	0	0.035786	-9.35310406757685	0.0210086865811181	0.208061745912634
ENSCHIG00000009385	EVI5L	7:93790128-93823001	3.50423466666667	5.86629066666667	-0.899439913666288	0.0210259353833495	0.20815598699853
ENSCHIG00000011957	MAFF	5:108895460-108896551	21.9063156666667	6.172237	1.78350915887098	0.021091571333086	0.208672823270635
ENSCHIG00000013053	GALNT12	8:63512118-63544673	1.68639733333333	3.24901966666667	-1.12044101103598	0.0210936455947469	0.208672823270635
ENSCHIG00000012855	DHDDS	2:9271111-9320569	17.5565716666667	7.96898166666667	0.934573198171107	0.0211630767930121	0.209205913005619
ENSCHIG00000020729	ALDH1A3	21:4861155-4906449	2.65187066666667	4.455437	-0.889110683150989	0.021208138002668	0.209497489451676
ENSCHIG00000002274	VWA2	26:17232180-17281877	0.0238136666666667	0.218343	-3.19690471167306	0.0213898461629702	0.210905450188583
ENSCHIG00000018900	SHISA3	6:61787615-61793602	4.02166633333333	0.998300666666667	1.97609369698344	0.0215058699035818	0.21158443204116
ENSCHIG00000012411	ENSCHIG00000012411	5:101027815-101042701	0	0.023543	-7.67087569934237	0.0215263740210554	0.211681949383678
ENSCHIG00000024477	TMPRSS2	1:141283428-141319525	0.0103446666666667	0	7.55963881236174	0.021531509674289	0.211681949383678
ENSCHIG00000025215	TGM2	13:66570437-66606925	13.0454633333333	21.5745163333333	-0.865189617678802	0.0215539433474648	0.211747827382138
ENSCHIG00000013419	SOX4	23:13709678-13849449	6.504829	3.48555966666667	0.992855038732309	0.0215626175305335	0.21175576019223
ENSCHIG00000026328	SYNPR	22:37771710-37938164	0	0.006708	-9.24491188671778	0.0216274913944593	0.212237992473954
ENSCHIG00000019225	ENSCHIG00000019225	13:19555410-19615365	0.00628933333333333	0	7.70015272497874	0.0216485194746458	0.212366926828905
ENSCHIG00000021318	VIPR1	22:14504455-14534344	0.341227333333333	0.0609866666666667	2.3998778050165	0.0216783027661022	0.212581622534768
ENSCHIG00000009034	IQCH	10:86944453-87169285	0.005563	0	9.16218870043174	0.0217031462255202	0.212747738564659
ENSCHIG00000019649	ENSCHIG00000019649	18:3788965-3793480	0.094286	0	7.84757818979248	0.0219011788970867	0.21422090608713
ENSCHIG00000017895	CA13	14:4802191-4839269	0.669039666666667	0.180585666666667	1.78240317449379	0.0219559702694548	0.214557060376371
ENSCHIG00000020044	DOCK4	4:63613398-64087493	1.822993	2.92106233333333	-0.861500604744033	0.0219594584046698	0.214557060376371
ENSCHIG00000021676	BARD1	2:32994623-33081192	2.54873333333333	1.22184866666667	0.936918666584279	0.0220024981335175	0.214868525709889
ENSCHIG00000014571	FAM131C	2:89364-118465	0.309393	0.022211	2.79309931735456	0.0220073008909341	0.214868525709889
ENSCHIG00000010006	ENSCHIG00000010006	23:18942957-18943337	20.3146283333333	1.766436	3.42148781921444	0.0220184023066489	0.214898967835524
ENSCHIG00000023410	WNT6	2:28965104-28977875	0.827417	0.156812333333333	2.27776566828715	0.0220944895664177	0.215407269159302
ENSCHIG00000025449	SNRPB	13:52011991-52022591	23.027983	10.9484433333333	1.00995447120839	0.0221040953264488	0.215422895726773
ENSCHIG00000001419	TAGLN3	1:56529272-56543947	3.786696	6.847002	-1.1494889958299	0.022120004169096	0.215432818891241
ENSCHIG00000000265	ITGB1BP2	LWLT01000164.1:11797-15128	64.6366793333333	30.372755	0.964739563189	0.0221211201209373	0.215432818891241
ENSCHIG00000017556	AMT	22:50769140-50772943	3.435425	8.28933533333333	-1.42757501158888	0.0221338617332272	0.215478947607598
ENSCHIG00000026564	AGO4	3:10833133-10886996	6.303191	11.8839506666667	-1.15702457351553	0.0221540668289629	0.215565929346109
ENSCHIG00000020085	ABCD1	LWLT01000070.1:58501-75073	2.54653866666667	4.85880566666667	-1.08149170269357	0.0221591954287984	0.215565929346109
ENSCHIG00000022472	TRPM3	8:46481871-46799095	0.472591666666667	0.0775236666666667	2.05714171217646	0.022173290804017	0.215565929346109
ENSCHIG00000011914	ENTPD8	11:105901186-105903903	0	0.0537573333333333	-6.46496534339109	0.022174829421182	0.215565929346109
ENSCHIG00000020022	EXOSC10	16:41023328-41045405	17.584413	9.09181066666667	0.857003075236764	0.0222484135188109	0.216125151605684
ENSCHIG00000024834	BPIFA1	13:62315680-62320301	0.264078	0	9.12707874397576	0.0223068213082637	0.216458188888191
ENSCHIG00000011896	EHD2	18:55659256-55676720	26.5608686666667	44.6509016666667	-0.907354817184021	0.0223390526504529	0.216575890916365
XLOC_046909	XLOC_046909	15:71997913-72015820	0.020192	0	7.6537980299901	0.0223421767567887	0.216575890916365
ENSCHIG00000015566	PTDSS1	14:14255784-14327160	33.4151593333333	18.151863	0.762443042613127	0.0223430882337003	0.216575890916365
ENSCHIG00000000465	CCBE1	24:58575073-58812701	0.659490333333333	0.273236333333333	1.13662380237864	0.0224229116403512	0.217001076389025
ENSCHIG00000024432	CAB39	2:17090224-17188985	25.11528	39.0077783333333	-0.789222336021933	0.0224272603653417	0.217001076389025
ENSCHIG00000013482	CTNND2	20:61229174-62341766	0.0471626666666667	0.0468183333333333	1.37922355794089	0.0224409814919276	0.217055817391199
ENSCHIG00000018320	CTTNBP2NL	3:89730449-89763457	8.23910733333333	4.00557966666667	0.969305433843414	0.0224737262216765	0.217216431754071
ENSCHIG00000026179	TEX14	19:9138892-9250952	0.451678666666667	0.103374666666667	1.84578216065255	0.0225287098796327	0.217630312098356
ENSCHIG00000018616	MYH10	19:27801104-27913954	9.06130266666667	4.65524133333333	0.816664901471275	0.0225327171341897	0.217630312098356
ENSCHIG00000023232	MAPRE1	13:61512875-61536063	41.4586346666667	20.2297843333333	0.966730465681078	0.0225749896825077	0.217882241761829
ENSCHIG00000017334	HNF4A	13:72320554-72384559	0	0.015301	-7.70955951382788	0.0225868957293789	0.217919017649972
ENSCHIG00000024078	TWISTNB	4:92117922-92131154	8.394511	3.50881733333333	1.20959375668198	0.0226017914219048	0.217984601037203
ENSCHIG00000010884	ENSCHIG00000010884	9:85490017-85557393	0.015617	0	9.10709669563506	0.0226777569055696	0.218434032898443
ENSCHIG00000013415	VSIG1	LWLT01000027.1:35479966-35511760	0	0.0362476666666667	-9.26814072680078	0.0226808500613399	0.218434032898443
ENSCHIG00000023366	DECR2	25:326014-332369	6.12277933333333	12.2464006666667	-1.18498205475331	0.0227453567175459	0.218976935666273
ENSCHIG00000016783	ESCO1	24:34960288-35054846	2.85189166666667	4.36363133333333	-0.868261620780555	0.0228702504365323	0.219786291056971
ENSCHIG00000012139	CLVS1	14:55110186-55272412	0.00638666666666667	0	9.0863781479872	0.0229819592266672	0.220697916477543
ENSCHIG00000020088	TCEAL1	LWLT01000027.1:37381322-37386069	19.0478373333333	3.69292866666667	2.28753263213506	0.0230354201623145	0.220697916477543
ENSCHIG00000019448	TNRC6A	25:22324898-22422300	5.54878966666667	8.98318366666667	-0.917481087131794	0.0230622578032169	0.220697916477543
ENSCHIG00000023425	GSTT4	17:45694-49754	0.217831	0.00639566666666667	5.01006520789052	0.0230634979958143	0.220697916477543
ENSCHIG00000026362	ENSCHIG00000026362	1:143735226-143748740	8.63614766666667	3.75753633333333	1.15591090043416	0.0230745498784987	0.220725207402071
ENSCHIG00000021716	ENSCHIG00000021716	1:79615355-79632609	0.215825333333333	1.14289666666667	-2.64378807814164	0.0230873310570719	0.220739361150547
ENSCHIG00000010548	ENSCHIG00000010548	LWLT01000032.1:102198-111891	0.979178	0.129026666666667	2.81382649778314	0.0230951605193144	0.220739361150547
ENSCHIG00000018158	SLC16A6	19:61072312-61091254	6.125278	28.3117856666667	-2.1836716425167	0.0231088312550057	0.220739361150547
ENSCHIG00000018520	EEF1AKMT1	12:50939194-50945162	12.4270126666667	5.18119	1.15337072566846	0.0231725491331907	0.221269484770212
ENSCHIG00000000483	EREG	6:89833901-89853779	0.039721	0	7.88616906807221	0.0231810179300305	0.221271858383178
ENSCHIG00000023214	SLC35F4	10:33306419-33392868	0	0.0223153333333333	-9.16532562670937	0.0232023937619903	0.221397389324798
ENSCHIG00000026120	ENSCHIG00000026120	19:6894693-6918321	0.0431203333333333	0	9.06535758730155	0.0232669411352204	0.221927700436894
ENSCHIG00000015018	TBC1D19	6:46438324-46592209	3.64592733333333	1.63672533333333	0.945911894820983	0.0232744594075842	0.221927700436894
ENSCHIG00000006089	FLT3	12:54667281-54738158	0.0667713333333333	0.381980333333333	-2.44594136088141	0.0233055879514106	0.222067191672945
ENSCHIG00000019674	LPXN	15:1492187-1528841	0.596448333333333	1.61179033333333	-1.65402020665057	0.0234487853151484	0.223273577330444
ENSCHIG00000010143	P2RX6	LWLT01000035.1:1-19059	4.13953666666667	8.07190533333333	-1.21592499322356	0.023508745327386	0.2236098788401
ENSCHIG00000023753	GFAP	19:44250914-44258927	0.201462	0.00577	4.69740531319018	0.023509025823519	0.2236098788401
ENSCHIG00000025026	NENF	16:69778080-69787070	37.13451	19.3248996666667	0.827529175000301	0.0235532723505656	0.223907346021356
ENSCHIG00000013799	TEX49	5:30647868-30690086	0.731889	0.400669666666667	1.61826038054305	0.0235608276715455	0.223907346021356
ENSCHIG00000010683	ARSG	19:60968860-61112163	6.19276533333333	9.18713233333333	-0.837267070776085	0.0235652541525559	0.223907346021356
ENSCHIG00000007290	ENSCHIG00000007290	1:148291103-148292835	11.8752263333333	36.840589	-1.88211888031983	0.0236102698290893	0.224118559427635
ENSCHIG00000020993	PLCE1	26:35756038-36126748	4.79266666666667	2.00098133333333	1.12397765738516	0.0236896743317754	0.224581309656286
ENSCHIG00000003853	HSF4	18:36074161-36083321	1.74061866666667	4.792076	-1.70240446117934	0.0236945879866206	0.224581309656286
ENSCHIG00000009187	ENSCHIG00000009187	7:93459308-93467191	42.956731	72.5962536666667	-0.843351469166322	0.0237067248524386	0.224617254339297
ENSCHIG00000015774	CEP72	20:71404211-71445220	0.314493333333333	0.0508433333333333	2.4212249888316	0.0237582672655745	0.224868156910947
ENSCHIG00000008783	IWS1	2:131475746-131522382	10.2937476666667	16.2850856666667	-0.792949104088161	0.0238046737716951	0.225228192824776
ENSCHIG00000005365	HHIP	17:57400708-57524056	3.53677166666667	1.669794	0.992455606002035	0.0238159623538756	0.225255823837534
XLOC_041770	XLOC_041770	14:90444967-90787601	0.179291666666667	0.00345066666666667	5.54051176649342	0.0238492072447053	0.225491029368802
ENSCHIG00000019803	ENSCHIG00000019803	19:41352961-41364277	0.1382	0	7.50036559172873	0.0238832791428585	0.225689402107452
ENSCHIG00000015201	SPATA48	4:114708281-114771511	0.0360846666666667	0	9.21225644250528	0.0238869569286028	0.225689402107452
ENSCHIG00000015467	TMEM263	5:68920659-68949413	2.837839	1.216173	1.30838572439419	0.0239762130914078	0.226399228934222
ENSCHIG00000010675	JMY	10:90907300-90973489	8.61988866666667	4.37873066666667	0.93094494419008	0.0239873170711198	0.226399228934222
ENSCHIG00000006817	USP12	12:54006213-54064966	14.0215056666667	6.04142233333333	1.17173686798538	0.02404762466339	0.226768306370287
ENSCHIG00000027128	LYL1	7:97847293-97951128	1.08390433333333	1.71761666666667	-1.07569834233075	0.0240516945793584	0.226768306370287
ENSCHIG00000019068	AJM1	LWLT01000184.1:54244-57171	0.451711666666667	2.43875366666667	-2.6622494283499	0.0240693354748245	0.226813612870084
ENSCHIG00000027039	ENSCHIG00000027039	11:98727929-98736657	112.101229666667	57.0042303333333	0.897047140044553	0.024115049665119	0.22712697931619
ENSCHIG00000016929	PSMB2	3:10671377-10706441	32.1796506666667	16.704301	0.806939586208776	0.0241489253859583	0.227366482525088
ENSCHIG00000000146	RAB31	24:42148146-42230801	9.24172733333333	4.83410166666667	0.801369620122639	0.0242195102960187	0.227951321030851
ENSCHIG00000022176	FREM2	12:63220096-63391979	1.89184433333333	0.867337	1.00359552622736	0.0242950130175924	0.228582020415083
ENSCHIG00000021961	CSRNP1	22:12328476-12333255	16.9656193333333	5.00026066666667	1.71104445836851	0.0243381144240541	0.22880462128577
ENSCHIG00000008876	FAM171A1	13:29108064-29241131	2.70653433333333	1.230726	1.11058664304023	0.024381203596561	0.228833067786691
ENSCHIG00000024175	MELTF	1:71209776-71236788	0.683915	0.138295333333333	2.00754454009341	0.0244085229476824	0.229009627293731
ENSCHIG00000019370	MMS22L	9:39736501-39858086	0.277924333333333	0.548349666666667	-1.17411086172269	0.0244543846062929	0.229359973809126
ENSCHIG00000014531	TWF2	22:48751909-48760417	167.030929333333	78.357422	0.928823028265974	0.0244879570084014	0.229594854319801
ENSCHIG00000002816	C12orf66	5:48834255-48854559	2.11748266666667	0.796143333333333	1.34592936589694	0.0244969026328913	0.229598755247969
ENSCHIG00000020908	SLF2	26:29870580-29914397	22.7199666666667	10.2253683333333	1.00631776530316	0.0245956467019517	0.230188990329807
ENSCHIG00000025555	GRASP	5:27559385-27568730	6.476291	2.461466	1.31463322499236	0.0245986022496317	0.230188990329807
ENSCHIG00000024701	CKM	18:54007193-54018765	3411.66552733333	5367.20019533333	-0.781214048484737	0.0246026348606455	0.230188990329807
ENSCHIG00000019256	FLVCR2	10:16290289-16351417	0.894491	0.331487	1.36802468492485	0.0246886833201621	0.23091382126898
ENSCHIG00000019441	MGARP	17:52593876-52607322	0.212122	0.849334333333333	-2.08756581340428	0.024730154127184	0.231221357692094
ENSCHIG00000016755	NOLC1	26:28846834-28855689	21.802739	9.90634966666667	1.10206062863472	0.0247504844672155	0.231331090586287
ENSCHIG00000012022	PYROXD2	26:32128432-32155356	4.88473533333333	1.45714233333333	1.58205875540858	0.0248064121032254	0.231773342934613
XLOC_186979	XLOC_186979	LWLT01000054.1:30956-389942	0.110281333333333	0.00302466666666667	5.05837914036118	0.0248256342918215	0.231833826565579
ENSCHIG00000024730	PRPF38A	3:26860019-26878575	20.0458283333333	10.0123683333333	0.927601520589278	0.0248301107804652	0.231833826565579
ENSCHIG00000020375	STEAP3	2:65088288-65140269	2.062384	3.703119	-0.962467229913682	0.0248490462143733	0.231849783708319
ENSCHIG00000012009	CD3G	15:53303559-53310694	0.230348333333333	1.07006766666667	-2.36515840691477	0.0249035465931596	0.232227346685165
ENSCHIG00000008525	STEAP4	4:47803579-47827827	0.300803	1.46799166666667	-2.62697647021254	0.0249067668430074	0.232227346685165
ENSCHIG00000003376	TMEM145	18:51853798-51863218	0.640588666666667	1.96452966666667	-1.8234832871341	0.0249278263054254	0.232343223161164
ENSCHIG00000011282	FLNA	LWLT01000113.1:12997-34725	26.7605766666667	43.314309	-0.826915757800039	0.0249368229957318	0.232346625614091
ENSCHIG00000015918	CTDSPL	22:11187269-11307917	4.245124	2.24608666666667	0.799255001283525	0.0249724908446579	0.232517989815462
ENSCHIG00000001205	PAAF1	15:29644623-29686520	2.87089666666667	1.386641	0.940842701617249	0.0249845532650448	0.23254986334318
ENSCHIG00000023003	HTRA3	6:114752500-114781649	6.354199	2.64746766666667	1.06519554666467	0.0250116983480193	0.232711680192434
ENSCHIG00000024648	ENSCHIG00000024648	8:102220958-102240141	5.305017	2.231449	1.19463258622313	0.0250192288608702	0.232711680192434
ENSCHIG00000005658	SCP2	3:27453300-27615280	20.578444	32.1373156666667	-0.810440700603779	0.0250590539740968	0.232920831517001
XLOC_191588	XLOC_191588	LWLT01002770.1:7850-16450	0	0.100202333333333	-9.06067456279535	0.0250676740064177	0.232920831517001
ENSCHIG00000021175	SEMA5B	1:66901570-67100781	1.16966866666667	1.62537733333333	-1.07574469982966	0.0251860738614976	0.233698288936157
ENSCHIG00000020735	ADCY4	10:80580656-80594974	2.51724733333333	4.95475266666667	-1.12594193313484	0.0252265116359967	0.233912242582762
ENSCHIG00000018029	CDH1	18:37314092-37386911	0.816345	0.302419666666667	1.31529704867081	0.0252358188091235	0.233917965118452
ENSCHIG00000023311	ENSCHIG00000023311	23:44384909-44390028	1.72137	0.120648666666667	3.68965703353218	0.0253182487677384	0.234520516286986
ENSCHIG00000023115	LFNG	25:41593708-41601381	2.16002033333333	5.21739366666667	-1.4883467800826	0.0254583695160064	0.235656255375468
XLOC_114139	XLOC_114139	28:10949852-11028572	0.153613	0.0314483333333333	2.12775096383519	0.02547516776335	0.235730686096203
ENSCHIG00000017070	CYP26B1	11:12227495-12246961	1.413062	0.463369	1.49288274362292	0.025572796284679	0.236412752167352
ENSCHIG00000020938	UGT2A2	6:85675683-85729946	0.022928	0	8.95756402822952	0.0255752260313296	0.236412752167352
ENSCHIG00000012743	UNC13B	8:59177247-59394884	1.714546	2.81229533333333	-0.848795925277721	0.0255899458088861	0.236467614584139
ENSCHIG00000026874	SLFN14	19:14426976-14435336	0.0146296666666667	0	6.19435631400626	0.0256230928447435	0.236594465001646
ENSCHIG00000020871	GPC4	LWLT01000027.1:11708891-11818159	2.43265	0.706949333333333	1.69642966699897	0.0256300416057953	0.236594465001646
ENSCHIG00000003427	TMEM54	2:14940054-14946426	0.137116666666667	0.936199	-2.89086467033834	0.0257370094523831	0.237346226308537
ENSCHIG00000008816	ENSCHIG00000008816	29:45687719-45693408	2.28194766666667	6.33742166666667	-1.54873857287252	0.0257467486745274	0.237346226308537
ENSCHIG00000004788	PJA1	LWLT01000021.1:12110005-12127005	6.59876666666667	2.96529166666667	1.02713949850243	0.0257729534446784	0.237425174819936
ENSCHIG00000010543	ENSCHIG00000010543	5:87108703-87129144	42.6560833333333	21.83195	0.875843245213953	0.025784735358205	0.237452448297011
XLOC_067419	XLOC_067419	19:21695558-21785404	1.11279966666667	2.02721166666667	-1.08640498717538	0.0258163825944979	0.237610203205855
ENSCHIG00000006913	VSNL1	11:80666667-80791693	0.0393253333333333	0.286034	-2.88828873633727	0.0258401372727801	0.237610203205855
ENSCHIG00000012349	ENSCHIG00000012349	3:50339059-50678308	0.00317133333333333	0	8.94417831103272	0.0258499736503396	0.237610203205855
ENSCHIG00000016985	NUP155	20:36954547-37010044	5.80978633333333	9.47932066666667	-0.867304869884	0.0258547671018786	0.237610203205855
ENSCHIG00000019602	APH1B	10:56342160-56379870	0.804819	1.59902633333333	-1.17066810065718	0.0258871999290015	0.237610203205855
ENSCHIG00000018089	SEMA6A	7:73166749-73229475	5.827291	2.81956	0.992811606421198	0.0258932029381699	0.237610203205855
ENSCHIG00000012166	FBN3	7:93563827-93649393	1.04657133333333	0.391786	1.31853354763615	0.0259104665169781	0.237610203205855
[truncated: 15,896 more rows]
