# Supplementary material for: Transcriptome analysis of mRNA and miRNA in the development of LeiZhou goat muscles
Source: Sci Rep. 2024 Apr 29;14:9858. doi: 10.1038/s41598-024-60521-9 (PMC11058254; doi:10.1038/s41598-024-60521-9)
Supplement: Supplementary file 9 — Supplementary Information 9. [file 41598_2024_60521_MOESM9_ESM.xls]

sRNA	M0_readcount	M3_readcount	log2FoldChange	pval	padj
chi-miR-381	655914.424152987	39468.5305176125	4.0547	2.8905e-18	1.1302e-15
chi-miR-136-5p	734.860811473635	59.7485957953897	3.6178	8.9739e-16	1.7544e-13
chi-miR-495-3p	31436.0638774814	1434.34192193376	4.4539	1.7749e-15	2.0756e-13
chi-miR-655	6813.12690322007	257.356317102057	4.7236	2.1233e-15	2.0756e-13
chi-miR-411a-5p	306735.622182533	30768.0896550131	3.3175	2.2237e-14	1.7389e-12
chi-miR-377	170.275766498551	5.16181319976126	5.0772	6.0235e-14	3.9253e-12
chi-miR-410-3p	8320.59116499217	246.562929065944	5.0756	1.6606e-12	9.2759e-11
chi-miR-22-3p	10435.8634976399	103326.985094944	-3.3076	2.8031e-12	1.37e-10
novel_463	947.420043897797	88.29433513018	3.4262	1.4373e-11	6.2444e-10
chi-miR-329b-3p	964.891877907864	108.676491143323	3.1509	2.431e-11	9.5052e-10
chi-miR-369-3p	2384.68134327487	270.702750197	3.1378	3.8548e-11	1.3702e-09
chi-miR-127-3p	227934.049647981	24763.4430817759	3.2023	1.0533e-10	3.4321e-09
chi-miR-380-3p	5688.95005605876	627.994159041534	3.1786	2.3717e-10	7.1334e-09
chi-miR-22-5p	196.20865674036	2588.52905748973	-3.722	2.9276e-10	8.1763e-09
chi-miR-376c-3p	880.268195494222	86.3613214723685	3.3477	3.6755e-10	9.5809e-09
chi-miR-127-5p	2253.42024754353	138.718727014414	4.0186	4.1741e-10	9.9386e-09
chi-miR-487b-3p	1921.05071335157	218.10726812903	3.1378	4.3211e-10	9.9386e-09
chi-miR-379-3p	1791.63404889541	151.045035399855	3.5643	7.3681e-10	1.6005e-08
chi-miR-411a-3p	14684.9340719642	912.864621910272	4.0075	8.8086e-10	1.8127e-08
chi-miR-3958-3p	35675.5031278905	4157.05437134399	3.1012	1.6455e-09	3.217e-08
chi-miR-136-3p	17410.7702854503	2664.27834340759	2.7081	1.2387e-08	2.3064e-07
chi-miR-3955-5p	590.568812323674	115.699571793864	2.3518	1.6096e-08	2.8606e-07
chi-miR-409-5p	1962.80324559881	346.090433053764	2.5023	2.7598e-08	4.6917e-07
chi-miR-376b-5p	80.8658470504662	7.80406020236899	3.3772	3.6057e-08	5.6394e-07
chi-miR-493-5p	2118.49326958269	272.107674759232	2.959	3.5333e-08	5.6394e-07
chi-miR-382-3p	1296.87133621825	245.438121389432	2.4	4.4971e-08	6.7629e-07
chi-miR-542-3p	14818.2369821093	2959.82764667555	2.3237	7.4052e-08	1.0724e-06
chi-miR-3955-3p	67.9854327801973	1.47441631642345	5.7254	1.2247e-07	1.7102e-06
chi-miR-382-5p	4007.92400326469	755.704134407531	2.407	1.6975e-07	2.2887e-06
chi-miR-335-5p	1022.83665354081	139.014838847962	2.8811	2.7189e-07	3.5437e-06
chi-miR-329a-3p	68.9629321419919	4.20056746470617	3.9814	3.6839e-07	4.6465e-06
chi-miR-542-5p	183.654681435267	28.1701946703859	2.6825	4.4328e-07	5.2522e-06
chi-miR-543-3p	6952.06630440102	526.908003430913	3.7218	4.4016e-07	5.2522e-06
chi-miR-154b-5p	3981.17150592707	424.201664261726	3.229	5.2404e-07	6.0265e-06
chi-miR-379-5p	62737.0809643752	12338.4801621424	2.3461	6.2893e-07	6.8309e-06
chi-miR-3959-5p	5447.58918785218	953.400968645738	2.5147	6.2418e-07	6.8309e-06
chi-miR-376a	122.714479868877	14.4505869413296	3.0514	6.9873e-07	7.3839e-06
chi-miR-411b-5p	903.040336317336	198.453679096836	2.1873	9.9418e-07	1.023e-05
chi-miR-16a-5p	1687.66308072271	6435.98967903386	-1.9311	1.4994e-06	1.5032e-05
chi-miR-493-3p	6145.07668345451	1288.77219392754	2.253	4.3931e-06	4.2943e-05
chi-miR-3959-3p	161.318833806483	24.5647662285477	2.7022	5.6975e-06	5.4335e-05
chi-miR-432-5p	1569.6792573123	308.734729020936	2.3447	9.6719e-06	9.0041e-05
chi-miR-154a-3p	175.400696531267	17.3182276130599	3.3176	2.6009e-05	0.0002365
chi-miR-376b-3p	81.2076466945962	5.43155787439666	3.8639	3.1708e-05	0.00028177
chi-miR-197-3p	220.276278022646	774.692077032097	-1.8142	4.0796e-05	0.00035447
chi-miR-29c-5p	89.0050673683643	328.212279424366	-1.8864	4.9058e-05	0.00041699
chi-miR-1388-5p	81.7644787594726	300.445766701121	-1.8733	0.0001043	0.00086766
chi-miR-450-5p	3093.70101076613	1096.42816900932	1.4964	0.00011835	0.00096406
chi-miR-29a-3p	255.721264543638	1765.57252697022	-2.7885	0.00013057	0.0010419
chi-miR-193a	1256.48090469415	4339.56321487131	-1.7882	0.00020712	0.0016197
chi-miR-150	764.474709257976	2689.34878699639	-1.8151	0.00022554	0.0017291
chi-miR-193b-5p	69.9562395000436	238.588239000193	-1.7664	0.00026917	0.002024
chi-miR-193b-3p	1295.93695834843	4370.85756051581	-1.7539	0.00031294	0.0023087
chi-miR-374a-5p	1432.37303708573	416.95455533535	1.7787	0.0003458	0.0025038
chi-miR-365-3p	492.360250872492	1557.64167178175	-1.662	0.00035682	0.0025367
chi-miR-544-5p	85.5211164483577	16.3258652447516	2.3669	0.00041706	0.002912
chi-miR-222-3p	62.0819367697848	281.147302881888	-2.1817	0.00046275	0.0031743
chi-miR-130a-3p	375.857720987306	135.758261361083	1.4723	0.00049475	0.0033353
chi-miR-204-5p	82.3028995587294	304.1264378168	-1.8873	0.00050681	0.0033587
chi-miR-483	80.6479963254566	15.4929496491929	2.3596	0.00053364	0.0034776
chi-miR-496-3p	25.4104880583888	1.77813978548733	3.7158	0.00056508	0.0036221
chi-miR-376e-3p	179.140529761865	36.2476381889485	2.2979	0.00063122	0.0039807
chi-miR-380-5p	54.1314074773293	13.3299694218335	2.0265	0.00083798	0.0052008
chi-miR-1185-3p	64.7695256769534	10.2764132328344	2.6375	0.00085137	0.0052014
chi-miR-146a	20.2022439614967	85.5565103722707	-2.0962	0.00094554	0.0056016
chi-miR-181c-5p	63.8391096992261	13.1149479637954	2.2857	0.00094138	0.0056016
chi-miR-148a-3p	387407.769717928	155342.449610999	1.3184	0.0010189	0.0058586
chi-miR-433	253.296747490107	67.1421232917502	1.9128	0.0010086	0.0058586
chi-miR-223-5p	1.76436470143204	16.6165793064812	-3.2216	0.0010398	0.0058923
novel_211	0.866719790926952	22.81124227358	-4.83	0.00108	0.0060327
chi-miR-665	30.882894863789	2.90161946615874	3.3282	0.0010977	0.0060452
chi-miR-323a-3p	420.338165019506	132.800617279785	1.6601	0.0012108	0.0065755
chi-miR-1	917641.604815795	3545997.19607661	-1.9502	0.0014004	0.0074695
chi-miR-191-3p	17.2713055617198	64.213408577306	-1.8933	0.0014137	0.0074695
chi-miR-758	572.990807042277	108.825892255521	2.3934	0.0015	0.0078199
chi-miR-15a-5p	30.270512139729	85.6804925762671	-1.4979	0.0016854	0.0086711
chi-miR-656	64.6376466281488	15.6787901781533	2.0175	0.0018331	0.0093085
chi-miR-487a-3p	29.873658718031	3.51192856546179	3.0458	0.0018833	0.0094405
chi-miR-9-5p	290.515803669544	866.839142722786	-1.5785	0.0020082	0.0099394
chi-miR-133a-3p	48356.1137335352	113122.848291683	-1.2261	0.0022955	0.011219
chi-miR-500-3p	736.433146328188	2036.80360241471	-1.4674	0.0023429	0.011309
chi-miR-1388-3p	20.3668300713283	75.8136028022656	-1.8887	0.0030664	0.014445
chi-miR-490	48.1412557756852	12.8479154737183	1.8817	0.0030583	0.014445
chi-miR-423-3p	906.745562303417	2736.64486931172	-1.5934	0.0032637	0.015192
chi-miR-133a-5p	1350.73937066818	3533.13317565415	-1.3871	0.0034529	0.015883
chi-miR-369-5p	1678.2146759588	632.756927157241	1.4088	0.0035517	0.015962
chi-miR-378-5p	1403.50406466495	3108.11063200017	-1.1468	0.0035318	0.015962
chi-miR-27a-3p	2719.51954795902	10651.6814402676	-1.9697	0.0037292	0.016569
chi-miR-21-5p	140550.467075444	793899.618653539	-2.4979	0.004185	0.018181
chi-miR-28-5p	562.507839266218	1604.87807462432	-1.5121	0.0041645	0.018181
chi-miR-412-5p	1214.23904893511	462.132653341198	1.396	0.004653	0.019993
chi-miR-1197-3p	82.3415205528551	21.586752666623	1.9114	0.0047451	0.020167
chi-miR-494	3123.44857569425	996.616940895112	1.6475	0.0049167	0.020671
chi-miR-145-3p	163.949532545147	464.746120953569	-1.5025	0.0055924	0.023262
chi-miR-3431-3p	470.21602884272	222.168581727698	1.0812	0.0060244	0.024795
chi-miR-451-5p	4136.95416314327	15165.1800080491	-1.8741	0.0063727	0.025955
chi-miR-16b-5p	815.841730928243	1673.63108576133	-1.0368	0.0067693	0.027287
novel_389	4.93842311703427	20.7464020094636	-2.0522	0.00697	0.027809
chi-miR-10b-3p	300.052435767024	803.365996497684	-1.4195	0.0070513	0.027849
chi-miR-671-3p	11.9574385053402	36.6611080444408	-1.605	0.0089397	0.034954
chi-miR-378-3p	173138.899129095	360036.481514418	-1.0562	0.00954	0.036932
chi-miR-326-3p	3.10273280303686	15.7938859453899	-2.3478	0.010285	0.039427
chi-miR-376d	10.6850099281377	0.796149628263459	3.7024	0.010832	0.041121
chi-miR-1185-5p	15.9051313487192	2.64503417547456	2.5158	0.011728	0.044093
chi-miR-215-5p	98.7264598187192	20.5606364688117	2.2838	0.012251	0.045619
chi-miR-1307-3p	170.458955529556	493.566656002459	-1.5334	0.012956	0.047791
