# Supplementary material for: Transcriptome analysis of mRNA and miRNA in the development of LeiZhou goat muscles
Source: Sci Rep. 2024 Apr 29;14:9858. doi: 10.1038/s41598-024-60521-9 (PMC11058254; doi:10.1038/s41598-024-60521-9)
Supplement: Supplementary file 10 — Supplementary Information 10. [file 41598_2024_60521_MOESM10_ESM.xls]

GO_accession	Description	Term_type	Over_represented_pValue	Corrected_pValue	DEG_item	DEG_list	Bg_item	Bg_list	Gene_names
GO:0043565	sequence-specific DNA binding	molecular_function	1.19E-05	0.11172	43	1041	391	17992	ENSCHIG00000007687,ENSCHIG00000007860,ENSCHIG00000010709,ENSCHIG00000023343,ENSCHIG00000009047,ENSCHIG00000021331,ENSCHIG00000003853,ENSCHIG00000015016,ENSCHIG00000015224,ENSCHIG00000020334,ENSCHIG00000008490,ENSCHIG00000021655,ENSCHIG00000020999,ENSCHIG00000011767,ENSCHIG00000013898,ENSCHIG00000014211,ENSCHIG00000010816,ENSCHIG00000010930,ENSCHIG00000025199,ENSCHIG00000018191,ENSCHIG00000023740,…
GO:0023061	signal release	biological_process	0.00017504	0.82407	11	1041	45	17992	ENSCHIG00000010936,ENSCHIG00000023814,ENSCHIG00000016939,ENSCHIG00000010042,ENSCHIG00000014039,ENSCHIG00000018892,ENSCHIG00000023774,ENSCHIG00000017334,ENSCHIG00000027174,ENSCHIG00000009868,ENSCHIG00000017831
GO:0005576	extracellular region	cellular_component	0.00037799	0.89454	61	1041	718	17992	ENSCHIG00000012525,ENSCHIG00000011988,ENSCHIG00000024063,ENSCHIG00000023555,ENSCHIG00000013775,ENSCHIG00000013116,ENSCHIG00000023827,ENSCHIG00000025704,ENSCHIG00000015637,ENSCHIG00000007307,ENSCHIG00000024398,ENSCHIG00000020790,ENSCHIG00000016131,ENSCHIG00000012980,ENSCHIG00000017375,ENSCHIG00000018131,ENSCHIG00000023682,ENSCHIG00000010708,ENSCHIG00000018247,ENSCHIG00000020522,ENSCHIG00000019453,…
GO:0009914	hormone transport	biological_process	0.00054303	0.89454	8	1041	30	17992	ENSCHIG00000017334,ENSCHIG00000017831,ENSCHIG00000018892,ENSCHIG00000014039,ENSCHIG00000015992,ENSCHIG00000023774,ENSCHIG00000010936,ENSCHIG00000010042
GO:0002790	peptide secretion	biological_process	0.00057621	0.89454	7	1041	23	17992	ENSCHIG00000023774,ENSCHIG00000018892,ENSCHIG00000014039,ENSCHIG00000017831,ENSCHIG00000010936,ENSCHIG00000010042,ENSCHIG00000017334
GO:0030072	peptide hormone secretion	biological_process	0.00057621	0.89454	7	1041	23	17992	ENSCHIG00000017831,ENSCHIG00000010042,ENSCHIG00000010936,ENSCHIG00000017334,ENSCHIG00000023774,ENSCHIG00000014039,ENSCHIG00000018892
GO:0032940	secretion by cell	biological_process	0.00066501	0.89454	19	1041	125	17992	ENSCHIG00000010042,ENSCHIG00000016939,ENSCHIG00000015551,ENSCHIG00000010786,ENSCHIG00000017334,ENSCHIG00000026540,ENSCHIG00000017831,ENSCHIG00000018892,ENSCHIG00000014039,ENSCHIG00000023774,ENSCHIG00000017128,ENSCHIG00000010936,ENSCHIG00000023814,ENSCHIG00000009277,ENSCHIG00000009527,ENSCHIG00000019616,ENSCHIG00000027174,ENSCHIG00000009868,ENSCHIG00000011358
GO:0046879	hormone secretion	biological_process	0.0010204	1	7	1041	26	17992	ENSCHIG00000014039,ENSCHIG00000018892,ENSCHIG00000023774,ENSCHIG00000010042,ENSCHIG00000010936,ENSCHIG00000017334,ENSCHIG00000017831
GO:0044273	sulfur compound catabolic process	biological_process	0.0011526	1	4	1041	8	17992	ENSCHIG00000022991,ENSCHIG00000023150,ENSCHIG00000011979,ENSCHIG00000000443
GO:0046903	secretion	biological_process	0.0016102	1	20	1041	147	17992	ENSCHIG00000018892,ENSCHIG00000014039,ENSCHIG00000023774,ENSCHIG00000017128,ENSCHIG00000010786,ENSCHIG00000017334,ENSCHIG00000026540,ENSCHIG00000017831,ENSCHIG00000016939,ENSCHIG00000010042,ENSCHIG00000015551,ENSCHIG00000011358,ENSCHIG00000009868,ENSCHIG00000027174,ENSCHIG00000010501,ENSCHIG00000009527,ENSCHIG00000019616,ENSCHIG00000010936,ENSCHIG00000023814,ENSCHIG00000009277
GO:1903530	regulation of secretion by cell	biological_process	0.0018316	1	9	1041	47	17992	ENSCHIG00000010936,ENSCHIG00000023814,ENSCHIG00000010042,ENSCHIG00000009527,ENSCHIG00000017831,ENSCHIG00000017334,ENSCHIG00000026540,ENSCHIG00000011358,ENSCHIG00000023774
GO:0002791	regulation of peptide secretion	biological_process	0.002051	1	5	1041	15	17992	ENSCHIG00000010936,ENSCHIG00000010042,ENSCHIG00000017334,ENSCHIG00000017831,ENSCHIG00000023774
GO:0090087	regulation of peptide transport	biological_process	0.002051	1	5	1041	15	17992	ENSCHIG00000017831,ENSCHIG00000017334,ENSCHIG00000010936,ENSCHIG00000010042,ENSCHIG00000023774
GO:0090276	regulation of peptide hormone secretion	biological_process	0.002051	1	5	1041	15	17992	ENSCHIG00000010936,ENSCHIG00000010042,ENSCHIG00000017334,ENSCHIG00000017831,ENSCHIG00000023774
GO:0051186	cofactor metabolic process	biological_process	0.0021769	1	19	1041	143	17992	ENSCHIG00000026749,ENSCHIG00000013409,ENSCHIG00000021110,ENSCHIG00000016700,ENSCHIG00000009411,ENSCHIG00000011631,ENSCHIG00000013515,ENSCHIG00000024657,ENSCHIG00000012810,ENSCHIG00000014594,ENSCHIG00000019348,ENSCHIG00000010935,ENSCHIG00000026409,ENSCHIG00000023958,ENSCHIG00000007932,ENSCHIG00000020247,ENSCHIG00000024851,ENSCHIG00000010678,ENSCHIG00000016056
GO:0051046	regulation of secretion	biological_process	0.0023018	1	9	1041	49	17992	ENSCHIG00000023774,ENSCHIG00000011358,ENSCHIG00000017831,ENSCHIG00000026540,ENSCHIG00000017334,ENSCHIG00000009527,ENSCHIG00000010936,ENSCHIG00000010042,ENSCHIG00000023814
GO:0032102	negative regulation of response to external stimulus	biological_process	0.0024641	1	5	1041	17	17992	ENSCHIG00000019616,ENSCHIG00000016700,ENSCHIG00000014333,ENSCHIG00000020298,ENSCHIG00000010494
GO:0030073	insulin secretion	biological_process	0.0026125	1	6	1041	22	17992	ENSCHIG00000017334,ENSCHIG00000010936,ENSCHIG00000017831,ENSCHIG00000014039,ENSCHIG00000018892,ENSCHIG00000023774
GO:0009306	protein secretion	biological_process	0.0029482	1	8	1041	40	17992	ENSCHIG00000019616,ENSCHIG00000010936,ENSCHIG00000023774,ENSCHIG00000017128,ENSCHIG00000018892,ENSCHIG00000014039,ENSCHIG00000017831,ENSCHIG00000017334
GO:1902653	secondary alcohol biosynthetic process	biological_process	0.0032642	1	3	1041	5	17992	ENSCHIG00000019348,ENSCHIG00000023958,ENSCHIG00000024342
GO:0042219	cellular modified amino acid catabolic process	biological_process	0.0033532	1	4	1041	10	17992	ENSCHIG00000000443,ENSCHIG00000007932,ENSCHIG00000022991,ENSCHIG00000023150
GO:0060341	regulation of cellular localization	biological_process	0.0034547	1	10	1041	61	17992	ENSCHIG00000014964,ENSCHIG00000023774,ENSCHIG00000011358,ENSCHIG00000026540,ENSCHIG00000017334,ENSCHIG00000017831,ENSCHIG00000009527,ENSCHIG00000010042,ENSCHIG00000023814,ENSCHIG00000010936
GO:0015833	peptide transport	biological_process	0.0035765	1	7	1041	30	17992	ENSCHIG00000017334,ENSCHIG00000010042,ENSCHIG00000010936,ENSCHIG00000017831,ENSCHIG00000018892,ENSCHIG00000014039,ENSCHIG00000023774
GO:0046883	regulation of hormone secretion	biological_process	0.0039051	1	5	1041	18	17992	ENSCHIG00000023774,ENSCHIG00000017831,ENSCHIG00000010936,ENSCHIG00000010042,ENSCHIG00000017334
GO:0019731	antibacterial humoral response	biological_process	0.0055335	1	2	1041	2	17992	ENSCHIG00000016965,ENSCHIG00000011979
GO:0007267	cell-cell signaling	biological_process	0.0055997	1	16	1041	118	17992	ENSCHIG00000017831,ENSCHIG00000017334,ENSCHIG00000004216,ENSCHIG00000023774,ENSCHIG00000018892,ENSCHIG00000014039,ENSCHIG00000000433,ENSCHIG00000010042,ENSCHIG00000016939,ENSCHIG00000023555,ENSCHIG00000017210,ENSCHIG00000027174,ENSCHIG00000009868,ENSCHIG00000023814,ENSCHIG00000010936,ENSCHIG00000025639
GO:0010817	regulation of hormone levels	biological_process	0.0057102	1	9	1041	50	17992	ENSCHIG00000008787,ENSCHIG00000010042,ENSCHIG00000010936,ENSCHIG00000023774,ENSCHIG00000014039,ENSCHIG00000018892,ENSCHIG00000015992,ENSCHIG00000017831,ENSCHIG00000017334
GO:0006790	sulfur compound metabolic process	biological_process	0.0060078	1	11	1041	70	17992	ENSCHIG00000012810,ENSCHIG00000022991,ENSCHIG00000019348,ENSCHIG00000016425,ENSCHIG00000009348,ENSCHIG00000011979,ENSCHIG00000026409,ENSCHIG00000023958,ENSCHIG00000023150,ENSCHIG00000009411,ENSCHIG00000000443
GO:0030695	GTPase regulator activity	molecular_function	0.0061061	1	17	1041	122	17992	ENSCHIG00000013381,ENSCHIG00000023081,ENSCHIG00000019778,ENSCHIG00000001085,ENSCHIG00000027204,ENSCHIG00000002829,ENSCHIG00000011740,ENSCHIG00000025878,ENSCHIG00000006935,ENSCHIG00000018776,ENSCHIG00000003321,ENSCHIG00000013239,ENSCHIG00000016532,ENSCHIG00000009385,ENSCHIG00000026831,ENSCHIG00000025375,ENSCHIG00000000137
GO:0006952	defense response	biological_process	0.006835	1	20	1041	250	17992	ENSCHIG00000003089,ENSCHIG00000013553,ENSCHIG00000027124,ENSCHIG00000023551,ENSCHIG00000016791,ENSCHIG00000019616,ENSCHIG00000016965,ENSCHIG00000011979,ENSCHIG00000000251,ENSCHIG00000017436,ENSCHIG00000019892,ENSCHIG00000014964,ENSCHIG00000017128,ENSCHIG00000016700,ENSCHIG00000011988,ENSCHIG00000026540,ENSCHIG00000023827,ENSCHIG00000020298,ENSCHIG00000010930,ENSCHIG00000021483
GO:0048878	chemical homeostasis	biological_process	0.0070048	1	13	1041	104	17992	ENSCHIG00000014039,ENSCHIG00000018892,ENSCHIG00000018467,ENSCHIG00000024851,ENSCHIG00000016700,ENSCHIG00000014964,ENSCHIG00000025165,ENSCHIG00000017334,ENSCHIG00000017790,ENSCHIG00000019556,ENSCHIG00000010678,ENSCHIG00000000251,ENSCHIG00000021090
GO:0015108	chloride transmembrane transporter activity	molecular_function	0.0070301	1	8	1041	41	17992	ENSCHIG00000017768,ENSCHIG00000000488,ENSCHIG00000025898,ENSCHIG00000021877,ENSCHIG00000018789,ENSCHIG00000009899,ENSCHIG00000014293,ENSCHIG00000017210
GO:0005094	Rho GDP-dissociation inhibitor activity	molecular_function	0.0071494	1	2	1041	3	17992	ENSCHIG00000025878,ENSCHIG00000011740
GO:0005254	chloride channel activity	molecular_function	0.0073648	1	7	1041	33	17992	ENSCHIG00000017210,ENSCHIG00000021877,ENSCHIG00000025898,ENSCHIG00000014293,ENSCHIG00000000488,ENSCHIG00000017768,ENSCHIG00000009899
GO:0006732	coenzyme metabolic process	biological_process	0.0079118	1	16	1041	127	17992	ENSCHIG00000024851,ENSCHIG00000007932,ENSCHIG00000026409,ENSCHIG00000023958,ENSCHIG00000016056,ENSCHIG00000010678,ENSCHIG00000014594,ENSCHIG00000012810,ENSCHIG00000010935,ENSCHIG00000019348,ENSCHIG00000011631,ENSCHIG00000009411,ENSCHIG00000013515,ENSCHIG00000013409,ENSCHIG00000026749,ENSCHIG00000021110
GO:0006575	cellular modified amino acid metabolic process	biological_process	0.0079243	1	10	1041	62	17992	ENSCHIG00000022991,ENSCHIG00000020384,ENSCHIG00000008007,ENSCHIG00000018607,ENSCHIG00000010175,ENSCHIG00000000443,ENSCHIG00000007932,ENSCHIG00000023150,ENSCHIG00000026409,ENSCHIG00000009411
GO:0010507	negative regulation of autophagy	biological_process	0.0083033	1	2	1041	3	17992	ENSCHIG00000016700,ENSCHIG00000019616
GO:0019730	antimicrobial humoral response	biological_process	0.0093648	1	2	1041	3	17992	ENSCHIG00000016965,ENSCHIG00000011979
GO:0019732	antifungal humoral response	biological_process	0.0093648	1	2	1041	3	17992	ENSCHIG00000011979,ENSCHIG00000016965
GO:0005092	GDP-dissociation inhibitor activity	molecular_function	0.0093879	1	3	1041	9	17992	ENSCHIG00000003321,ENSCHIG00000011740,ENSCHIG00000025878
GO:0042886	amide transport	biological_process	0.010025	1	7	1041	36	17992	ENSCHIG00000017831,ENSCHIG00000017334,ENSCHIG00000010936,ENSCHIG00000010042,ENSCHIG00000023774,ENSCHIG00000018892,ENSCHIG00000014039
GO:0050796	regulation of insulin secretion	biological_process	0.010377	1	4	1041	14	17992	ENSCHIG00000017831,ENSCHIG00000010936,ENSCHIG00000017334,ENSCHIG00000023774
GO:0006836	neurotransmitter transport	biological_process	0.010581	1	8	1041	43	17992	ENSCHIG00000016939,ENSCHIG00000023814,ENSCHIG00000021595,ENSCHIG00000021410,ENSCHIG00000012437,ENSCHIG00000027174,ENSCHIG00000009868,ENSCHIG00000017725
GO:0002067	glandular epithelial cell differentiation	biological_process	0.010666	1	2	1041	3	17992	ENSCHIG00000023774,ENSCHIG00000017334
GO:0003309	type B pancreatic cell differentiation	biological_process	0.010666	1	2	1041	3	17992	ENSCHIG00000023774,ENSCHIG00000017334
GO:0035883	enteroendocrine cell differentiation	biological_process	0.010666	1	2	1041	3	17992	ENSCHIG00000023774,ENSCHIG00000017334
GO:0004683	calmodulin-dependent protein kinase activity	molecular_function	0.010671	1	3	1041	7	17992	ENSCHIG00000010155,ENSCHIG00000025051,ENSCHIG00000022969
GO:0034707	chloride channel complex	cellular_component	0.010761	1	4	1041	14	17992	ENSCHIG00000014293,ENSCHIG00000009899,ENSCHIG00000000488,ENSCHIG00000017768
GO:0050803	regulation of synapse structure or activity	biological_process	0.010807	1	3	1041	8	17992	ENSCHIG00000023814,ENSCHIG00000000433,ENSCHIG00000026297
GO:0060589	nucleoside-triphosphatase regulator activity	molecular_function	0.010814	1	17	1041	131	17992	ENSCHIG00000025878,ENSCHIG00000011740,ENSCHIG00000003321,ENSCHIG00000013239,ENSCHIG00000018776,ENSCHIG00000006935,ENSCHIG00000000137,ENSCHIG00000025375,ENSCHIG00000016532,ENSCHIG00000026831,ENSCHIG00000009385,ENSCHIG00000013381,ENSCHIG00000019778,ENSCHIG00000023081,ENSCHIG00000027204,ENSCHIG00000001085,ENSCHIG00000002829
GO:0001678	cellular glucose homeostasis	biological_process	0.010829	1	4	1041	12	17992	ENSCHIG00000018892,ENSCHIG00000014039,ENSCHIG00000024851,ENSCHIG00000010678
GO:0030234	enzyme regulator activity	molecular_function	0.010962	1	34	1041	353	17992	ENSCHIG00000025878,ENSCHIG00000003321,ENSCHIG00000018776,ENSCHIG00000006935,ENSCHIG00000012525,ENSCHIG00000000137,ENSCHIG00000014824,ENSCHIG00000020790,ENSCHIG00000009385,ENSCHIG00000026831,ENSCHIG00000016532,ENSCHIG00000022735,ENSCHIG00000013381,ENSCHIG00000016541,ENSCHIG00000023081,ENSCHIG00000027204,ENSCHIG00000021617,ENSCHIG00000001085,ENSCHIG00000012528,ENSCHIG00000011740,ENSCHIG00000025141,…
GO:0098772	molecular function regulator	molecular_function	0.011181	1	46	1041	488	17992	ENSCHIG00000001591,ENSCHIG00000027204,ENSCHIG00000021617,ENSCHIG00000017555,ENSCHIG00000000132,ENSCHIG00000001085,ENSCHIG00000012528,ENSCHIG00000023081,ENSCHIG00000013381,ENSCHIG00000016541,ENSCHIG00000022735,ENSCHIG00000014824,ENSCHIG00000000137,ENSCHIG00000027232,ENSCHIG00000009385,ENSCHIG00000026831,ENSCHIG00000016532,ENSCHIG00000020790,ENSCHIG00000018776,ENSCHIG00000003321,ENSCHIG00000006935,…
GO:0071705	nitrogen compound transport	biological_process	0.011849	1	15	1041	116	17992	ENSCHIG00000013461,ENSCHIG00000017131,ENSCHIG00000021410,ENSCHIG00000014849,ENSCHIG00000010042,ENSCHIG00000010936,ENSCHIG00000018892,ENSCHIG00000014039,ENSCHIG00000015992,ENSCHIG00000007220,ENSCHIG00000023774,ENSCHIG00000017334,ENSCHIG00000012437,ENSCHIG00000022444,ENSCHIG00000017831
GO:0015103	inorganic anion transmembrane transporter activity	molecular_function	0.012167	1	9	1041	54	17992	ENSCHIG00000014293,ENSCHIG00000009899,ENSCHIG00000017210,ENSCHIG00000025898,ENSCHIG00000017768,ENSCHIG00000000488,ENSCHIG00000018789,ENSCHIG00000021877,ENSCHIG00000014026
GO:0031018	endocrine pancreas development	biological_process	0.012896	1	2	1041	4	17992	ENSCHIG00000017334,ENSCHIG00000023774
GO:0019005	SCF ubiquitin ligase complex	cellular_component	0.013613	1	2	1041	3	17992	ENSCHIG00000023748,ENSCHIG00000012761
GO:0017157	regulation of exocytosis	biological_process	0.013646	1	4	1041	15	17992	ENSCHIG00000017831,ENSCHIG00000026540,ENSCHIG00000011358,ENSCHIG00000009527
GO:0051928	positive regulation of calcium ion transport	biological_process	0.013673	1	2	1041	4	17992	ENSCHIG00000014964,ENSCHIG00000017555
GO:0005253	anion channel activity	molecular_function	0.013751	1	7	1041	40	17992	ENSCHIG00000009899,ENSCHIG00000017768,ENSCHIG00000000488,ENSCHIG00000025898,ENSCHIG00000014293,ENSCHIG00000021877,ENSCHIG00000017210
GO:0009240	isopentenyl diphosphate biosynthetic process	biological_process	0.013821	1	2	1041	3	17992	ENSCHIG00000019348,ENSCHIG00000023958
GO:0019287	isopentenyl diphosphate biosynthetic process, mevalonate pathway	biological_process	0.013821	1	2	1041	3	17992	ENSCHIG00000019348,ENSCHIG00000023958
GO:0046490	isopentenyl diphosphate metabolic process	biological_process	0.013821	1	2	1041	3	17992	ENSCHIG00000019348,ENSCHIG00000023958
GO:0004478	methionine adenosyltransferase activity	molecular_function	0.013918	1	2	1041	3	17992	ENSCHIG00000026409,ENSCHIG00000009411
GO:1902476	chloride transmembrane transport	biological_process	0.015406	1	7	1041	38	17992	ENSCHIG00000017210,ENSCHIG00000018789,ENSCHIG00000017768,ENSCHIG00000000488,ENSCHIG00000009899,ENSCHIG00000025898,ENSCHIG00000014293
GO:0016126	sterol biosynthetic process	biological_process	0.015673	1	3	1041	8	17992	ENSCHIG00000024342,ENSCHIG00000023958,ENSCHIG00000019348
GO:0036374	glutathione hydrolase activity	molecular_function	0.015741	1	2	1041	3	17992	ENSCHIG00000023150,ENSCHIG00000000443
GO:0008504	monoamine transmembrane transporter activity	molecular_function	0.015772	1	2	1041	3	17992	ENSCHIG00000013461,ENSCHIG00000021410
GO:0004591	oxoglutarate dehydrogenase (succinyl-transferring) activity	molecular_function	0.015784	1	2	1041	3	17992	ENSCHIG00000012430,ENSCHIG00000006876
GO:0030159	receptor signaling complex scaffold activity	molecular_function	0.016262	1	2	1041	3	17992	ENSCHIG00000010291,ENSCHIG00000016620
GO:0032870	cellular response to hormone stimulus	biological_process	0.016603	1	11	1041	84	17992	ENSCHIG00000021723,ENSCHIG00000011335,ENSCHIG00000019616,ENSCHIG00000021331,ENSCHIG00000021765,ENSCHIG00000023141,ENSCHIG00000015224,ENSCHIG00000013751,ENSCHIG00000017334,ENSCHIG00000027007,ENSCHIG00000013898
GO:0019956	chemokine binding	molecular_function	0.017478	1	2	1041	7	17992	ENSCHIG00000014964,ENSCHIG00000003089
GO:0098661	inorganic anion transmembrane transport	biological_process	0.017709	1	8	1041	48	17992	ENSCHIG00000025898,ENSCHIG00000000488,ENSCHIG00000017768,ENSCHIG00000018789,ENSCHIG00000014026,ENSCHIG00000014293,ENSCHIG00000009899,ENSCHIG00000017210
GO:0004860	protein kinase inhibitor activity	molecular_function	0.018765	1	3	1041	13	17992	ENSCHIG00000012528,ENSCHIG00000013189,ENSCHIG00000025570
GO:0019210	kinase inhibitor activity	molecular_function	0.018765	1	3	1041	13	17992	ENSCHIG00000025570,ENSCHIG00000013189,ENSCHIG00000012528
GO:0017154	semaphorin receptor activity	molecular_function	0.018836	1	4	1041	15	17992	ENSCHIG00000012154,ENSCHIG00000021946,ENSCHIG00000018998,ENSCHIG00000012234
GO:0071526	semaphorin-plexin signaling pathway	biological_process	0.018836	1	4	1041	15	17992	ENSCHIG00000012154,ENSCHIG00000021946,ENSCHIG00000018998,ENSCHIG00000012234
GO:0090335	regulation of brown fat cell differentiation	biological_process	0.01892	1	2	1041	3	17992	ENSCHIG00000020298,ENSCHIG00000019616
GO:0016591	DNA-directed RNA polymerase II, holoenzyme	cellular_component	0.019013	1	7	1041	45	17992	ENSCHIG00000011700,ENSCHIG00000027173,ENSCHIG00000027219,ENSCHIG00000012344,ENSCHIG00000023988,ENSCHIG00000018137,ENSCHIG00000012971
GO:0006954	inflammatory response	biological_process	0.019037	1	10	1041	87	17992	ENSCHIG00000026540,ENSCHIG00000027124,ENSCHIG00000003089,ENSCHIG00000016700,ENSCHIG00000014964,ENSCHIG00000000251,ENSCHIG00000010930,ENSCHIG00000020298,ENSCHIG00000016791,ENSCHIG00000019616
GO:0031732	CCR7 chemokine receptor binding	molecular_function	0.019346	1	1	1041	1	17992	ENSCHIG00000025704
GO:0048020	CCR chemokine receptor binding	molecular_function	0.019346	1	1	1041	1	17992	ENSCHIG00000025704
GO:0009743	response to carbohydrate	biological_process	0.020669	1	3	1041	9	17992	ENSCHIG00000010936,ENSCHIG00000014039,ENSCHIG00000018892
GO:0009746	response to hexose	biological_process	0.020669	1	3	1041	9	17992	ENSCHIG00000010936,ENSCHIG00000014039,ENSCHIG00000018892
GO:0009749	response to glucose	biological_process	0.020669	1	3	1041	9	17992	ENSCHIG00000014039,ENSCHIG00000018892,ENSCHIG00000010936
GO:0034284	response to monosaccharide	biological_process	0.020669	1	3	1041	9	17992	ENSCHIG00000010936,ENSCHIG00000014039,ENSCHIG00000018892
GO:0001505	regulation of neurotransmitter levels	biological_process	0.021584	1	5	1041	23	17992	ENSCHIG00000009868,ENSCHIG00000027174,ENSCHIG00000023814,ENSCHIG00000016939,ENSCHIG00000006984
GO:0034101	erythrocyte homeostasis	biological_process	0.021616	1	3	1041	11	17992	ENSCHIG00000008990,ENSCHIG00000016700,ENSCHIG00000017128
GO:0007218	neuropeptide signaling pathway	biological_process	0.023543	1	5	1041	34	17992	ENSCHIG00000026075,ENSCHIG00000012293,ENSCHIG00000022709,ENSCHIG00000023682,ENSCHIG00000008360
GO:0071383	cellular response to steroid hormone stimulus	biological_process	0.023612	1	8	1041	51	17992	ENSCHIG00000027007,ENSCHIG00000013898,ENSCHIG00000013751,ENSCHIG00000017334,ENSCHIG00000015224,ENSCHIG00000023141,ENSCHIG00000021765,ENSCHIG00000021331
GO:0070085	glycosylation	biological_process	0.023766	1	14	1041	132	17992	ENSCHIG00000026540,ENSCHIG00000010111,ENSCHIG00000018512,ENSCHIG00000014578,ENSCHIG00000017035,ENSCHIG00000017371,ENSCHIG00000018072,ENSCHIG00000025805,ENSCHIG00000009348,ENSCHIG00000012207,ENSCHIG00000022129,ENSCHIG00000025267,ENSCHIG00000003722,ENSCHIG00000025150
GO:1901031	regulation of response to reactive oxygen species	biological_process	0.024078	1	2	1041	4	17992	ENSCHIG00000017822,ENSCHIG00000023698
GO:0046165	alcohol biosynthetic process	biological_process	0.024648	1	5	1041	26	17992	ENSCHIG00000019348,ENSCHIG00000016624,ENSCHIG00000024342,ENSCHIG00000008939,ENSCHIG00000023958
GO:1903035	negative regulation of response to wounding	biological_process	0.024758	1	3	1041	11	17992	ENSCHIG00000010494,ENSCHIG00000014333,ENSCHIG00000020298
GO:0051049	regulation of transport	biological_process	0.02481	1	18	1041	178	17992	ENSCHIG00000009527,ENSCHIG00000019616,ENSCHIG00000017866,ENSCHIG00000023814,ENSCHIG00000010936,ENSCHIG00000017555,ENSCHIG00000026985,ENSCHIG00000011358,ENSCHIG00000015584,ENSCHIG00000000488,ENSCHIG00000010042,ENSCHIG00000023774,ENSCHIG00000014964,ENSCHIG00000022646,ENSCHIG00000010972,ENSCHIG00000026540,ENSCHIG00000017334,ENSCHIG00000017831
GO:0005665	DNA-directed RNA polymerase II, core complex	cellular_component	0.024834	1	2	1041	5	17992	ENSCHIG00000027173,ENSCHIG00000023988
GO:0045095	keratin filament	cellular_component	0.025082	1	7	1041	74	17992	ENSCHIG00000026589,ENSCHIG00000022057,ENSCHIG00000020612,ENSCHIG00000015120,ENSCHIG00000018745,ENSCHIG00000026015,ENSCHIG00000024531
GO:0061695	transferase complex, transferring phosphorus-containing groups	cellular_component	0.026111	1	9	1041	69	17992	ENSCHIG00000021617,ENSCHIG00000012971,ENSCHIG00000027219,ENSCHIG00000018137,ENSCHIG00000027173,ENSCHIG00000010897,ENSCHIG00000011700,ENSCHIG00000012344,ENSCHIG00000023988
GO:0009725	response to hormone	biological_process	0.026493	1	11	1041	92	17992	ENSCHIG00000023141,ENSCHIG00000021765,ENSCHIG00000015224,ENSCHIG00000021331,ENSCHIG00000019616,ENSCHIG00000011335,ENSCHIG00000021723,ENSCHIG00000013898,ENSCHIG00000027007,ENSCHIG00000013751,ENSCHIG00000017334
GO:0006486	protein glycosylation	biological_process	0.026667	1	13	1041	123	17992	ENSCHIG00000025805,ENSCHIG00000009348,ENSCHIG00000018072,ENSCHIG00000012207,ENSCHIG00000017035,ENSCHIG00000017371,ENSCHIG00000003722,ENSCHIG00000025150,ENSCHIG00000022129,ENSCHIG00000025267,ENSCHIG00000026540,ENSCHIG00000010111,ENSCHIG00000014578
GO:0043413	macromolecule glycosylation	biological_process	0.026667	1	13	1041	123	17992	ENSCHIG00000025150,ENSCHIG00000003722,ENSCHIG00000025267,ENSCHIG00000022129,ENSCHIG00000025805,ENSCHIG00000012207,ENSCHIG00000009348,ENSCHIG00000018072,ENSCHIG00000017371,ENSCHIG00000017035,ENSCHIG00000014578,ENSCHIG00000010111,ENSCHIG00000026540
GO:0070887	cellular response to chemical stimulus	biological_process	0.02699	1	30	1041	344	17992	ENSCHIG00000016700,ENSCHIG00000014964,ENSCHIG00000023851,ENSCHIG00000018892,ENSCHIG00000014039,ENSCHIG00000027007,ENSCHIG00000017334,ENSCHIG00000010670,ENSCHIG00000025704,ENSCHIG00000014333,ENSCHIG00000023141,ENSCHIG00000012980,ENSCHIG00000021765,ENSCHIG00000020738,ENSCHIG00000021644,ENSCHIG00000003089,ENSCHIG00000013898,ENSCHIG00000019845,ENSCHIG00000016735,ENSCHIG00000013751,ENSCHIG00000019805,…
GO:0060627	regulation of vesicle-mediated transport	biological_process	0.027172	1	5	1041	26	17992	ENSCHIG00000017831,ENSCHIG00000026540,ENSCHIG00000017866,ENSCHIG00000011358,ENSCHIG00000009527
GO:0006695	cholesterol biosynthetic process	biological_process	0.027254	1	2	1041	4	17992	ENSCHIG00000023958,ENSCHIG00000019348
GO:0043270	positive regulation of ion transport	biological_process	0.027262	1	2	1041	5	17992	ENSCHIG00000014964,ENSCHIG00000017555
GO:0006556	S-adenosylmethionine biosynthetic process	biological_process	0.027391	1	2	1041	4	17992	ENSCHIG00000009411,ENSCHIG00000026409
GO:0051188	cofactor biosynthetic process	biological_process	0.027502	1	10	1041	78	17992	ENSCHIG00000021110,ENSCHIG00000013409,ENSCHIG00000014594,ENSCHIG00000026749,ENSCHIG00000012810,ENSCHIG00000024657,ENSCHIG00000020247,ENSCHIG00000011631,ENSCHIG00000026409,ENSCHIG00000009411
GO:0009620	response to fungus	biological_process	0.028941	1	2	1041	5	17992	ENSCHIG00000011979,ENSCHIG00000016965
GO:0050832	defense response to fungus	biological_process	0.028941	1	2	1041	5	17992	ENSCHIG00000016965,ENSCHIG00000011979
GO:0004712	protein serine/threonine/tyrosine kinase activity	molecular_function	0.028947	1	2	1041	4	17992	ENSCHIG00000013926,ENSCHIG00000012496
GO:0048167	regulation of synaptic plasticity	biological_process	0.028955	1	2	1041	4	17992	ENSCHIG00000023814,ENSCHIG00000000433
GO:0033500	carbohydrate homeostasis	biological_process	0.029985	1	4	1041	16	17992	ENSCHIG00000010678,ENSCHIG00000024851,ENSCHIG00000014039,ENSCHIG00000018892
GO:0042593	glucose homeostasis	biological_process	0.029985	1	4	1041	16	17992	ENSCHIG00000024851,ENSCHIG00000014039,ENSCHIG00000018892,ENSCHIG00000010678
GO:0042500	aspartic endopeptidase activity, intramembrane cleaving	molecular_function	0.029999	1	2	1041	4	17992	ENSCHIG00000018686,ENSCHIG00000025180
GO:0004668	protein-arginine deiminase activity	molecular_function	0.030022	1	2	1041	4	17992	ENSCHIG00000010175,ENSCHIG00000018607
GO:0018101	protein citrullination	biological_process	0.030022	1	2	1041	4	17992	ENSCHIG00000010175,ENSCHIG00000018607
GO:0019240	citrulline biosynthetic process	biological_process	0.030022	1	2	1041	4	17992	ENSCHIG00000010175,ENSCHIG00000018607
GO:0010033	response to organic substance	biological_process	0.030217	1	29	1041	326	17992	ENSCHIG00000014333,ENSCHIG00000010670,ENSCHIG00000012980,ENSCHIG00000023141,ENSCHIG00000021765,ENSCHIG00000026177,ENSCHIG00000020738,ENSCHIG00000018892,ENSCHIG00000014039,ENSCHIG00000016700,ENSCHIG00000017128,ENSCHIG00000014964,ENSCHIG00000023851,ENSCHIG00000017334,ENSCHIG00000027007,ENSCHIG00000021723,ENSCHIG00000012170,ENSCHIG00000019616,ENSCHIG00000011335,ENSCHIG00000021331,ENSCHIG00000010936,…
GO:0015844	monoamine transport	biological_process	0.030233	1	2	1041	4	17992	ENSCHIG00000013461,ENSCHIG00000021410
GO:0004722	protein serine/threonine phosphatase activity	molecular_function	0.030445	1	5	1041	26	17992	ENSCHIG00000012893,ENSCHIG00000003759,ENSCHIG00000021371,ENSCHIG00000016412,ENSCHIG00000014927
GO:0016286	small conductance calcium-activated potassium channel activity	molecular_function	0.030625	1	2	1041	4	17992	ENSCHIG00000014377,ENSCHIG00000018108
GO:0048545	response to steroid hormone	biological_process	0.031489	1	8	1041	54	17992	ENSCHIG00000027007,ENSCHIG00000013898,ENSCHIG00000013751,ENSCHIG00000017334,ENSCHIG00000021765,ENSCHIG00000023141,ENSCHIG00000015224,ENSCHIG00000021331
GO:0007219	Notch signaling pathway	biological_process	0.03202	1	5	1041	31	17992	ENSCHIG00000013883,ENSCHIG00000021904,ENSCHIG00000025180,ENSCHIG00000023709,ENSCHIG00000016952
GO:0000428	DNA-directed RNA polymerase complex	cellular_component	0.03253	1	7	1041	50	17992	ENSCHIG00000011700,ENSCHIG00000027173,ENSCHIG00000023988,ENSCHIG00000018137,ENSCHIG00000027219,ENSCHIG00000012344,ENSCHIG00000012971
GO:0055029	nuclear DNA-directed RNA polymerase complex	cellular_component	0.03253	1	7	1041	50	17992	ENSCHIG00000018137,ENSCHIG00000023988,ENSCHIG00000027219,ENSCHIG00000012344,ENSCHIG00000012971,ENSCHIG00000011700,ENSCHIG00000027173
GO:0009101	glycoprotein biosynthetic process	biological_process	0.033576	1	13	1041	126	17992	ENSCHIG00000025805,ENSCHIG00000009348,ENSCHIG00000012207,ENSCHIG00000018072,ENSCHIG00000017371,ENSCHIG00000017035,ENSCHIG00000025150,ENSCHIG00000003722,ENSCHIG00000025267,ENSCHIG00000022129,ENSCHIG00000026540,ENSCHIG00000014578,ENSCHIG00000010111
GO:0006012	galactose metabolic process	biological_process	0.033632	1	2	1041	5	17992	ENSCHIG00000025657,ENSCHIG00000026540
GO:0014735	regulation of muscle atrophy	biological_process	0.034253	1	1	1041	1	17992	ENSCHIG00000021331
GO:0014737	positive regulation of muscle atrophy	biological_process	0.034253	1	1	1041	1	17992	ENSCHIG00000021331
GO:0014744	positive regulation of muscle adaptation	biological_process	0.034253	1	1	1041	1	17992	ENSCHIG00000021331
GO:0014841	skeletal muscle satellite cell proliferation	biological_process	0.034253	1	1	1041	1	17992	ENSCHIG00000021331
GO:0014842	regulation of satellite cell proliferation	biological_process	0.034253	1	1	1041	1	17992	ENSCHIG00000021331
GO:0014854	response to inactivity	biological_process	0.034253	1	1	1041	1	17992	ENSCHIG00000021331
GO:0014856	skeletal muscle cell proliferation	biological_process	0.034253	1	1	1041	1	17992	ENSCHIG00000021331
GO:0014857	regulation of skeletal muscle cell proliferation	biological_process	0.034253	1	1	1041	1	17992	ENSCHIG00000021331
GO:0014870	response to muscle inactivity	biological_process	0.034253	1	1	1041	1	17992	ENSCHIG00000021331
GO:0014874	response to stimulus involved in regulation of muscle adaptation	biological_process	0.034253	1	1	1041	1	17992	ENSCHIG00000021331
GO:0014877	response to muscle inactivity involved in regulation of muscle adaptation	biological_process	0.034253	1	1	1041	1	17992	ENSCHIG00000021331
GO:0014889	muscle atrophy	biological_process	0.034253	1	1	1041	1	17992	ENSCHIG00000021331
GO:0014891	striated muscle atrophy	biological_process	0.034253	1	1	1041	1	17992	ENSCHIG00000021331
GO:0014894	response to denervation involved in regulation of muscle adaptation	biological_process	0.034253	1	1	1041	1	17992	ENSCHIG00000021331
GO:0048742	regulation of skeletal muscle fiber development	biological_process	0.034253	1	1	1041	1	17992	ENSCHIG00000021331
GO:0048743	positive regulation of skeletal muscle fiber development	biological_process	0.034253	1	1	1041	1	17992	ENSCHIG00000021331
GO:1902578	single-organism localization	biological_process	0.034954	1	113	1041	1513	17992	ENSCHIG00000000304,ENSCHIG00000013578,ENSCHIG00000025459,ENSCHIG00000026898,ENSCHIG00000021644,ENSCHIG00000009412,ENSCHIG00000007220,ENSCHIG00000012236,ENSCHIG00000009899,ENSCHIG00000008888,ENSCHIG00000015706,ENSCHIG00000010786,ENSCHIG00000009370,ENSCHIG00000021595,ENSCHIG00000013902,ENSCHIG00000021836,ENSCHIG00000022473,ENSCHIG00000018453,ENSCHIG00000019688,ENSCHIG00000009277,ENSCHIG00000010936,…
GO:0006751	glutathione catabolic process	biological_process	0.035076	1	2	1041	5	17992	ENSCHIG00000000443,ENSCHIG00000023150
GO:0002262	myeloid cell homeostasis	biological_process	0.035292	1	3	1041	13	17992	ENSCHIG00000008990,ENSCHIG00000017128,ENSCHIG00000016700
GO:0071941	nitrogen cycle metabolic process	biological_process	0.035355	1	2	1041	5	17992	ENSCHIG00000006773,ENSCHIG00000017099
GO:0044765	single-organism transport	biological_process	0.035931	1	111	1041	1489	17992	ENSCHIG00000009680,ENSCHIG00000023814,ENSCHIG00000020194,ENSCHIG00000021877,ENSCHIG00000019660,ENSCHIG00000018000,ENSCHIG00000024164,ENSCHIG00000015992,ENSCHIG00000011358,ENSCHIG00000023170,ENSCHIG00000014377,ENSCHIG00000027174,ENSCHIG00000009868,ENSCHIG00000022444,ENSCHIG00000020286,ENSCHIG00000014849,ENSCHIG00000015551,ENSCHIG00000014026,ENSCHIG00000018108,ENSCHIG00000012474,ENSCHIG00000010716,…
GO:0071407	cellular response to organic cyclic compound	biological_process	0.035981	1	9	1041	67	17992	ENSCHIG00000013898,ENSCHIG00000027007,ENSCHIG00000019845,ENSCHIG00000017334,ENSCHIG00000013751,ENSCHIG00000023141,ENSCHIG00000015224,ENSCHIG00000021765,ENSCHIG00000021331
GO:0030880	RNA polymerase complex	cellular_component	0.036429	1	7	1041	51	17992	ENSCHIG00000012971,ENSCHIG00000012344,ENSCHIG00000027219,ENSCHIG00000023988,ENSCHIG00000018137,ENSCHIG00000027173,ENSCHIG00000011700
GO:0005096	GTPase activator activity	molecular_function	0.036675	1	14	1041	113	17992	ENSCHIG00000016532,ENSCHIG00000026831,ENSCHIG00000009385,ENSCHIG00000001085,ENSCHIG00000027204,ENSCHIG00000025375,ENSCHIG00000000137,ENSCHIG00000002829,ENSCHIG00000013381,ENSCHIG00000006935,ENSCHIG00000023081,ENSCHIG00000018776,ENSCHIG00000003321,ENSCHIG00000013239
GO:0014070	response to organic cyclic compound	biological_process	0.037129	1	10	1041	78	17992	ENSCHIG00000013898,ENSCHIG00000027007,ENSCHIG00000019845,ENSCHIG00000013751,ENSCHIG00000017334,ENSCHIG00000016700,ENSCHIG00000023141,ENSCHIG00000015224,ENSCHIG00000021765,ENSCHIG00000021331
GO:0006471	protein ADP-ribosylation	biological_process	0.037615	1	3	1041	13	17992	ENSCHIG00000003722,ENSCHIG00000025150,ENSCHIG00000018072
GO:0032105	negative regulation of response to extracellular stimulus	biological_process	0.03776	1	2	1041	5	17992	ENSCHIG00000016700,ENSCHIG00000019616
GO:0032108	negative regulation of response to nutrient levels	biological_process	0.03776	1	2	1041	5	17992	ENSCHIG00000019616,ENSCHIG00000016700
GO:0007166	cell surface receptor signaling pathway	biological_process	0.03816	1	46	1041	538	17992	ENSCHIG00000012170,ENSCHIG00000011335,ENSCHIG00000021723,ENSCHIG00000015297,ENSCHIG00000025594,ENSCHIG00000012154,ENSCHIG00000013883,ENSCHIG00000016817,ENSCHIG00000016735,ENSCHIG00000021946,ENSCHIG00000019805,ENSCHIG00000016957,ENSCHIG00000023334,ENSCHIG00000014333,ENSCHIG00000018998,ENSCHIG00000014632,ENSCHIG00000020738,ENSCHIG00000008671,ENSCHIG00000017128,ENSCHIG00000012234,ENSCHIG00000023851,…
GO:0044283	small molecule biosynthetic process	biological_process	0.038759	1	14	1041	124	17992	ENSCHIG00000019348,ENSCHIG00000009133,ENSCHIG00000017436,ENSCHIG00000010936,ENSCHIG00000023155,ENSCHIG00000013409,ENSCHIG00000008939,ENSCHIG00000024342,ENSCHIG00000016624,ENSCHIG00000018607,ENSCHIG00000010175,ENSCHIG00000012134,ENSCHIG00000023958,ENSCHIG00000011631
GO:0065008	regulation of biological quality	biological_process	0.038784	1	40	1041	488	17992	ENSCHIG00000000433,ENSCHIG00000024063,ENSCHIG00000017334,ENSCHIG00000018892,ENSCHIG00000014039,ENSCHIG00000016700,ENSCHIG00000021090,ENSCHIG00000006984,ENSCHIG00000000251,ENSCHIG00000010936,ENSCHIG00000010494,ENSCHIG00000019616,ENSCHIG00000000599,ENSCHIG00000019556,ENSCHIG00000017790,ENSCHIG00000017210,ENSCHIG00000008990,ENSCHIG00000018467,ENSCHIG00000010042,ENSCHIG00000016939,ENSCHIG00000008791,…
GO:1901700	response to oxygen-containing compound	biological_process	0.038858	1	9	1041	79	17992	ENSCHIG00000023698,ENSCHIG00000021331,ENSCHIG00000010936,ENSCHIG00000017822,ENSCHIG00000019616,ENSCHIG00000011335,ENSCHIG00000021723,ENSCHIG00000014039,ENSCHIG00000018892
GO:1902882	regulation of response to oxidative stress	biological_process	0.040128	1	2	1041	5	17992	ENSCHIG00000017822,ENSCHIG00000023698
GO:0009100	glycoprotein metabolic process	biological_process	0.041313	1	13	1041	129	17992	ENSCHIG00000017035,ENSCHIG00000017371,ENSCHIG00000009348,ENSCHIG00000025805,ENSCHIG00000012207,ENSCHIG00000018072,ENSCHIG00000022129,ENSCHIG00000025267,ENSCHIG00000003722,ENSCHIG00000025150,ENSCHIG00000026540,ENSCHIG00000010111,ENSCHIG00000014578
GO:0042126	nitrate metabolic process	biological_process	0.041929	1	1	1041	1	17992	ENSCHIG00000006773
GO:0042128	nitrate assimilation	biological_process	0.041929	1	1	1041	1	17992	ENSCHIG00000006773
GO:0006901	vesicle coating	biological_process	0.041951	1	3	1041	12	17992	ENSCHIG00000020286,ENSCHIG00000005307,ENSCHIG00000015970
GO:0006821	chloride transport	biological_process	0.042097	1	8	1041	56	17992	ENSCHIG00000014293,ENSCHIG00000009899,ENSCHIG00000017210,ENSCHIG00000025898,ENSCHIG00000000488,ENSCHIG00000017768,ENSCHIG00000018789,ENSCHIG00000021877
GO:0071954	chemokine (C-C motif) ligand 11 production	biological_process	0.042889	1	1	1041	1	17992	ENSCHIG00000014964
GO:1900118	negative regulation of execution phase of apoptosis	biological_process	0.042889	1	1	1041	1	17992	ENSCHIG00000014964
GO:0001816	cytokine production	biological_process	0.044524	1	5	1041	36	17992	ENSCHIG00000017260,ENSCHIG00000016965,ENSCHIG00000014964,ENSCHIG00000019616,ENSCHIG00000017128
GO:0010646	regulation of cell communication	biological_process	0.044862	1	34	1041	382	17992	ENSCHIG00000019842,ENSCHIG00000008645,ENSCHIG00000022975,ENSCHIG00000008697,ENSCHIG00000016068,ENSCHIG00000023814,ENSCHIG00000027150,ENSCHIG00000023774,ENSCHIG00000006795,ENSCHIG00000010291,ENSCHIG00000017831,ENSCHIG00000022944,ENSCHIG00000010042,ENSCHIG00000023081,ENSCHIG00000022257,ENSCHIG00000013381,ENSCHIG00000022144,ENSCHIG00000016620,ENSCHIG00000014847,ENSCHIG00000001591,ENSCHIG00000019616,…
GO:0051187	cofactor catabolic process	biological_process	0.045446	1	2	1041	6	17992	ENSCHIG00000007932,ENSCHIG00000016700
GO:0008361	regulation of cell size	biological_process	0.045803	1	2	1041	6	17992	ENSCHIG00000018789,ENSCHIG00000023774
GO:0031532	actin cytoskeleton reorganization	biological_process	0.04605	1	3	1041	11	17992	ENSCHIG00000019178,ENSCHIG00000017536,ENSCHIG00000000599
GO:0043401	steroid hormone mediated signaling pathway	biological_process	0.04655	1	7	1041	47	17992	ENSCHIG00000017334,ENSCHIG00000013751,ENSCHIG00000027007,ENSCHIG00000023141,ENSCHIG00000013898,ENSCHIG00000021765,ENSCHIG00000015224
GO:0050873	brown fat cell differentiation	biological_process	0.04685	1	2	1041	5	17992	ENSCHIG00000020298,ENSCHIG00000019616
GO:0007050	cell cycle arrest	biological_process	0.046877	1	3	1041	18	17992	ENSCHIG00000011122,ENSCHIG00000021331,ENSCHIG00000012528
GO:0031386	protein tag	molecular_function	0.047152	1	1	1041	1	17992	ENSCHIG00000017128
GO:0032020	ISG15-protein conjugation	biological_process	0.047152	1	1	1041	1	17992	ENSCHIG00000017128
GO:0045069	regulation of viral genome replication	biological_process	0.047152	1	1	1041	1	17992	ENSCHIG00000017128
GO:0045071	negative regulation of viral genome replication	biological_process	0.047152	1	1	1041	1	17992	ENSCHIG00000017128
GO:0048525	negative regulation of viral process	biological_process	0.047152	1	1	1041	1	17992	ENSCHIG00000017128
GO:0072643	interferon-gamma secretion	biological_process	0.047152	1	1	1041	1	17992	ENSCHIG00000017128
GO:1903901	negative regulation of viral life cycle	biological_process	0.047152	1	1	1041	1	17992	ENSCHIG00000017128
GO:0055082	cellular chemical homeostasis	biological_process	0.047262	1	8	1041	76	17992	ENSCHIG00000010678,ENSCHIG00000016700,ENSCHIG00000014964,ENSCHIG00000018892,ENSCHIG00000014039,ENSCHIG00000018467,ENSCHIG00000024851,ENSCHIG00000000251
GO:0016765	transferase activity, transferring alkyl or aryl (other than methyl) groups	molecular_function	0.047357	1	6	1041	41	17992	ENSCHIG00000024342,ENSCHIG00000014133,ENSCHIG00000009411,ENSCHIG00000026409,ENSCHIG00000012855,ENSCHIG00000008585
GO:0030976	thiamine pyrophosphate binding	molecular_function	0.047446	1	2	1041	5	17992	ENSCHIG00000012430,ENSCHIG00000006876
GO:0005326	neurotransmitter transporter activity	molecular_function	0.047448	1	4	1041	19	17992	ENSCHIG00000021410,ENSCHIG00000021595,ENSCHIG00000012437,ENSCHIG00000017725
GO:0005328	neurotransmitter:sodium symporter activity	molecular_function	0.047448	1	4	1041	19	17992	ENSCHIG00000012437,ENSCHIG00000017725,ENSCHIG00000021595,ENSCHIG00000021410
GO:0008242	omega peptidase activity	molecular_function	0.047498	1	2	1041	5	17992	ENSCHIG00000023150,ENSCHIG00000000443
GO:0031314	extrinsic component of mitochondrial inner membrane	cellular_component	0.047503	1	2	1041	5	17992	ENSCHIG00000013409,ENSCHIG00000011631
GO:0004396	hexokinase activity	molecular_function	0.047579	1	2	1041	5	17992	ENSCHIG00000010678,ENSCHIG00000024851
GO:0005536	glucose binding	molecular_function	0.047579	1	2	1041	5	17992	ENSCHIG00000010678,ENSCHIG00000024851
GO:0098791	Golgi subcompartment	cellular_component	0.04786	1	5	1041	33	17992	ENSCHIG00000018159,ENSCHIG00000026540,ENSCHIG00000025805,ENSCHIG00000010111,ENSCHIG00000017687
GO:0003707	steroid hormone receptor activity	molecular_function	0.048289	1	7	1041	47	17992	ENSCHIG00000017334,ENSCHIG00000013751,ENSCHIG00000023141,ENSCHIG00000027007,ENSCHIG00000015224,ENSCHIG00000021765,ENSCHIG00000013898
GO:0032947	protein complex scaffold	molecular_function	0.048678	1	2	1041	5	17992	ENSCHIG00000010291,ENSCHIG00000016620
GO:0003956	NAD(P)+-protein-arginine ADP-ribosyltransferase activity	molecular_function	0.048743	1	2	1041	7	17992	ENSCHIG00000025150,ENSCHIG00000003722
GO:0002065	columnar/cuboidal epithelial cell differentiation	biological_process	0.050766	1	2	1041	7	17992	ENSCHIG00000017334,ENSCHIG00000023774
GO:0043547	positive regulation of GTPase activity	biological_process	0.050832	1	14	1041	118	17992	ENSCHIG00000002829,ENSCHIG00000000137,ENSCHIG00000025375,ENSCHIG00000027204,ENSCHIG00000001085,ENSCHIG00000009385,ENSCHIG00000026831,ENSCHIG00000016532,ENSCHIG00000003321,ENSCHIG00000013239,ENSCHIG00000018776,ENSCHIG00000023081,ENSCHIG00000006935,ENSCHIG00000013381
GO:0043171	peptide catabolic process	biological_process	0.053209	1	2	1041	6	17992	ENSCHIG00000023150,ENSCHIG00000000443
GO:0016830	carbon-carbon lyase activity	molecular_function	0.053242	1	5	1041	30	17992	ENSCHIG00000019348,ENSCHIG00000009133,ENSCHIG00000013515,ENSCHIG00000015633,ENSCHIG00000004184
GO:0009611	response to wounding	biological_process	0.053308	1	9	1041	84	17992	ENSCHIG00000014333,ENSCHIG00000026649,ENSCHIG00000020298,ENSCHIG00000010494,ENSCHIG00000019616,ENSCHIG00000019484,ENSCHIG00000016700,ENSCHIG00000020633,ENSCHIG00000026540
GO:0023051	regulation of signaling	biological_process	0.05348	1	34	1041	388	17992	ENSCHIG00000008645,ENSCHIG00000019842,ENSCHIG00000022975,ENSCHIG00000008697,ENSCHIG00000016068,ENSCHIG00000023814,ENSCHIG00000006795,ENSCHIG00000023774,ENSCHIG00000027150,ENSCHIG00000017831,ENSCHIG00000010291,ENSCHIG00000022944,ENSCHIG00000010042,ENSCHIG00000023081,ENSCHIG00000016620,ENSCHIG00000022144,ENSCHIG00000013381,ENSCHIG00000022257,ENSCHIG00000001591,ENSCHIG00000019616,ENSCHIG00000014847,…
GO:1901681	sulfur compound binding	molecular_function	0.054565	1	5	1041	33	17992	ENSCHIG00000012430,ENSCHIG00000012810,ENSCHIG00000011105,ENSCHIG00000006876,ENSCHIG00000026458
GO:1902652	secondary alcohol metabolic process	biological_process	0.054601	1	3	1041	13	17992	ENSCHIG00000019348,ENSCHIG00000024342,ENSCHIG00000023958
GO:0031984	organelle subcompartment	cellular_component	0.05465	1	5	1041	34	17992	ENSCHIG00000010111,ENSCHIG00000017687,ENSCHIG00000018159,ENSCHIG00000026540,ENSCHIG00000025805
GO:0000052	citrulline metabolic process	biological_process	0.05574	1	2	1041	6	17992	ENSCHIG00000018607,ENSCHIG00000010175
GO:0007269	neurotransmitter secretion	biological_process	0.055931	1	4	1041	20	17992	ENSCHIG00000027174,ENSCHIG00000016939,ENSCHIG00000023814,ENSCHIG00000009868
GO:0032874	positive regulation of stress-activated MAPK cascade	biological_process	0.056257	1	2	1041	7	17992	ENSCHIG00000019616,ENSCHIG00000010291
GO:0070304	positive regulation of stress-activated protein kinase signaling cascade	biological_process	0.056257	1	2	1041	7	17992	ENSCHIG00000010291,ENSCHIG00000019616
GO:0043087	regulation of GTPase activity	biological_process	0.056813	1	15	1041	131	17992	ENSCHIG00000013381,ENSCHIG00000019548,ENSCHIG00000006935,ENSCHIG00000023081,ENSCHIG00000018776,ENSCHIG00000013239,ENSCHIG00000003321,ENSCHIG00000009385,ENSCHIG00000026831,ENSCHIG00000016532,ENSCHIG00000001085,ENSCHIG00000025375,ENSCHIG00000027204,ENSCHIG00000000137,ENSCHIG00000002829
GO:0022839	ion gated channel activity	molecular_function	0.057241	1	4	1041	20	17992	ENSCHIG00000018108,ENSCHIG00000021877,ENSCHIG00000014377,ENSCHIG00000017260
GO:0030273	melanin-concentrating hormone receptor activity	molecular_function	0.057371	1	1	1041	1	17992	ENSCHIG00000022709
GO:0035773	insulin secretion involved in cellular response to glucose stimulus	biological_process	0.057464	1	2	1041	5	17992	ENSCHIG00000018892,ENSCHIG00000014039
GO:0071702	organic substance transport	biological_process	0.057475	1	47	1041	584	17992	ENSCHIG00000017128,ENSCHIG00000023774,ENSCHIG00000015266,ENSCHIG00000012243,ENSCHIG00000021804,ENSCHIG00000017831,ENSCHIG00000017131,ENSCHIG00000007135,ENSCHIG00000000319,ENSCHIG00000020286,ENSCHIG00000014849,ENSCHIG00000018159,ENSCHIG00000016939,ENSCHIG00000010042,ENSCHIG00000020085,ENSCHIG00000011358,ENSCHIG00000024164,ENSCHIG00000025208,ENSCHIG00000015992,ENSCHIG00000022444,ENSCHIG00000013461,…
GO:0071396	cellular response to lipid	biological_process	0.058732	1	8	1041	62	17992	ENSCHIG00000021331,ENSCHIG00000015224,ENSCHIG00000021765,ENSCHIG00000023141,ENSCHIG00000013751,ENSCHIG00000017334,ENSCHIG00000027007,ENSCHIG00000013898
GO:0019898	extrinsic component of membrane	cellular_component	0.058939	1	4	1041	31	17992	ENSCHIG00000010532,ENSCHIG00000021617,ENSCHIG00000011631,ENSCHIG00000013409
GO:0042133	neurotransmitter metabolic process	biological_process	0.058959	1	1	1041	1	17992	ENSCHIG00000006984
GO:0042135	neurotransmitter catabolic process	biological_process	0.058959	1	1	1041	1	17992	ENSCHIG00000006984
GO:0006820	anion transport	biological_process	0.060109	1	19	1041	189	17992	ENSCHIG00000014293,ENSCHIG00000020085,ENSCHIG00000010501,ENSCHIG00000017210,ENSCHIG00000019616,ENSCHIG00000017768,ENSCHIG00000017687,ENSCHIG00000021877,ENSCHIG00000018789,ENSCHIG00000007220,ENSCHIG00000009899,ENSCHIG00000012437,ENSCHIG00000017131,ENSCHIG00000025898,ENSCHIG00000000304,ENSCHIG00000000488,ENSCHIG00000014026,ENSCHIG00000014849,ENSCHIG00000018159
GO:0032613	interleukin-10 production	biological_process	0.060342	1	1	1041	2	17992	ENSCHIG00000017128
GO:0072608	interleukin-10 secretion	biological_process	0.060342	1	1	1041	2	17992	ENSCHIG00000017128
GO:0004163	diphosphomevalonate decarboxylase activity	molecular_function	0.060382	1	1	1041	1	17992	ENSCHIG00000019348
GO:0010876	lipid localization	biological_process	0.060451	1	13	1041	121	17992	ENSCHIG00000020085,ENSCHIG00000012073,ENSCHIG00000006605,ENSCHIG00000010501,ENSCHIG00000000304,ENSCHIG00000023836,ENSCHIG00000010319,ENSCHIG00000019616,ENSCHIG00000017687,ENSCHIG00000023060,ENSCHIG00000001541,ENSCHIG00000018159,ENSCHIG00000020194
GO:0006778	porphyrin-containing compound metabolic process	biological_process	0.060822	1	3	1041	14	17992	ENSCHIG00000016700,ENSCHIG00000024657,ENSCHIG00000020247
GO:0004378	GDP-Man:Man1GlcNAc2-PP-Dol alpha-1,3-mannosyltransferase activity	molecular_function	0.062464	1	1	1041	1	17992	ENSCHIG00000014578
GO:0009108	coenzyme biosynthetic process	biological_process	0.062484	1	8	1041	67	17992	ENSCHIG00000013409,ENSCHIG00000014594,ENSCHIG00000026749,ENSCHIG00000012810,ENSCHIG00000021110,ENSCHIG00000011631,ENSCHIG00000009411,ENSCHIG00000026409
GO:0044723	single-organism carbohydrate metabolic process	biological_process	0.062503	1	21	1041	240	17992	ENSCHIG00000018512,ENSCHIG00000014578,ENSCHIG00000019583,ENSCHIG00000026540,ENSCHIG00000013515,ENSCHIG00000022129,ENSCHIG00000025150,ENSCHIG00000003722,ENSCHIG00000012207,ENSCHIG00000025805,ENSCHIG00000010111,ENSCHIG00000024851,ENSCHIG00000004184,ENSCHIG00000010678,ENSCHIG00000016056,ENSCHIG00000025267,ENSCHIG00000025657,ENSCHIG00000017371,ENSCHIG00000017035,ENSCHIG00000009348,ENSCHIG00000018072
GO:0006469	negative regulation of protein kinase activity	biological_process	0.062531	1	4	1041	33	17992	ENSCHIG00000013189,ENSCHIG00000012528,ENSCHIG00000025570,ENSCHIG00000008697
GO:0004655	porphobilinogen synthase activity	molecular_function	0.062569	1	1	1041	1	17992	ENSCHIG00000020247
GO:0017065	single-strand selective uracil DNA N-glycosylase activity	molecular_function	0.062688	1	1	1041	1	17992	ENSCHIG00000009918
GO:0016831	carboxy-lyase activity	molecular_function	0.062712	1	4	1041	22	17992	ENSCHIG00000015633,ENSCHIG00000004184,ENSCHIG00000019348,ENSCHIG00000009133
GO:0030219	megakaryocyte differentiation	biological_process	0.06361	1	1	1041	1	17992	ENSCHIG00000008990
GO:0030221	basophil differentiation	biological_process	0.06361	1	1	1041	1	17992	ENSCHIG00000008990
GO:0030222	eosinophil differentiation	biological_process	0.06361	1	1	1041	1	17992	ENSCHIG00000008990
GO:0050678	regulation of epithelial cell proliferation	biological_process	0.063724	1	3	1041	16	17992	ENSCHIG00000016700,ENSCHIG00000019616,ENSCHIG00000026540
GO:0000009	alpha-1,6-mannosyltransferase activity	molecular_function	0.065254	1	1	1041	1	17992	ENSCHIG00000018512
GO:0052824	dolichyl-pyrophosphate Man7GlcNAc2 alpha-1,6-mannosyltransferase activity	molecular_function	0.065254	1	1	1041	1	17992	ENSCHIG00000018512
GO:0008108	UDP-glucose:hexose-1-phosphate uridylyltransferase activity	molecular_function	0.06579	1	1	1041	1	17992	ENSCHIG00000025657
GO:0019320	hexose catabolic process	biological_process	0.06579	1	1	1041	1	17992	ENSCHIG00000025657
GO:0019388	galactose catabolic process	biological_process	0.06579	1	1	1041	1	17992	ENSCHIG00000025657
GO:0033499	galactose catabolic process via UDP-galactose	biological_process	0.06579	1	1	1041	1	17992	ENSCHIG00000025657
GO:0032104	regulation of response to extracellular stimulus	biological_process	0.066026	1	2	1041	8	17992	ENSCHIG00000019616,ENSCHIG00000016700
GO:0032107	regulation of response to nutrient levels	biological_process	0.066026	1	2	1041	8	17992	ENSCHIG00000019616,ENSCHIG00000016700
GO:0051345	positive regulation of hydrolase activity	biological_process	0.066029	1	15	1041	136	17992	ENSCHIG00000006935,ENSCHIG00000023081,ENSCHIG00000018776,ENSCHIG00000003321,ENSCHIG00000013239,ENSCHIG00000013381,ENSCHIG00000002829,ENSCHIG00000017977,ENSCHIG00000016532,ENSCHIG00000026831,ENSCHIG00000009385,ENSCHIG00000001085,ENSCHIG00000025375,ENSCHIG00000027204,ENSCHIG00000000137
GO:0002449	lymphocyte mediated immunity	biological_process	0.066099	1	3	1041	14	17992	ENSCHIG00000019616,ENSCHIG00000024710,ENSCHIG00000017260
GO:0030178	negative regulation of Wnt signaling pathway	biological_process	0.066133	1	3	1041	16	17992	ENSCHIG00000014847,ENSCHIG00000022698,ENSCHIG00000022144
GO:0009755	hormone-mediated signaling pathway	biological_process	0.066182	1	7	1041	55	17992	ENSCHIG00000023141,ENSCHIG00000027007,ENSCHIG00000015224,ENSCHIG00000021765,ENSCHIG00000013898,ENSCHIG00000013751,ENSCHIG00000017334
GO:0071241	cellular response to inorganic substance	biological_process	0.066317	1	2	1041	8	17992	ENSCHIG00000021331,ENSCHIG00000016700
GO:0071248	cellular response to metal ion	biological_process	0.066317	1	2	1041	8	17992	ENSCHIG00000016700,ENSCHIG00000021331
GO:0001845	phagolysosome assembly	biological_process	0.066339	1	1	1041	1	17992	ENSCHIG00000021644
GO:0007212	dopamine receptor signaling pathway	biological_process	0.067223	1	2	1041	8	17992	ENSCHIG00000005307,ENSCHIG00000004216
GO:0005147	oncostatin-M receptor binding	molecular_function	0.067295	1	1	1041	1	17992	ENSCHIG00000019805
GO:0038165	oncostatin-M-mediated signaling pathway	biological_process	0.067295	1	1	1041	1	17992	ENSCHIG00000019805
GO:0032101	regulation of response to external stimulus	biological_process	0.067303	1	6	1041	53	17992	ENSCHIG00000010494,ENSCHIG00000014333,ENSCHIG00000020298,ENSCHIG00000016700,ENSCHIG00000014964,ENSCHIG00000019616
GO:0050679	positive regulation of epithelial cell proliferation	biological_process	0.067417	1	2	1041	8	17992	ENSCHIG00000026540,ENSCHIG00000016700
GO:0031312	extrinsic component of organelle membrane	cellular_component	0.067814	1	2	1041	6	17992	ENSCHIG00000013409,ENSCHIG00000011631
GO:0004046	aminoacylase activity	molecular_function	0.068119	1	1	1041	1	17992	ENSCHIG00000016266
GO:0050790	regulation of catalytic activity	biological_process	0.068622	1	38	1041	469	17992	ENSCHIG00000025141,ENSCHIG00000011740,ENSCHIG00000017634,ENSCHIG00000013239,ENSCHIG00000011105,ENSCHIG00000025570,ENSCHIG00000025375,ENSCHIG00000018895,ENSCHIG00000011186,ENSCHIG00000015410,ENSCHIG00000013189,ENSCHIG00000009090,ENSCHIG00000019548,ENSCHIG00000019778,ENSCHIG00000015928,ENSCHIG00000008697,ENSCHIG00000002829,ENSCHIG00000017977,ENSCHIG00000025878,ENSCHIG00000012525,ENSCHIG00000006935,…
GO:0046031	ADP metabolic process	biological_process	0.069229	1	5	1041	35	17992	ENSCHIG00000024851,ENSCHIG00000013515,ENSCHIG00000011217,ENSCHIG00000016056,ENSCHIG00000010678
GO:0033673	negative regulation of kinase activity	biological_process	0.069252	1	4	1041	34	17992	ENSCHIG00000012528,ENSCHIG00000013189,ENSCHIG00000025570,ENSCHIG00000008697
GO:0031985	Golgi cisterna	cellular_component	0.069626	1	3	1041	18	17992	ENSCHIG00000010111,ENSCHIG00000025805,ENSCHIG00000026540
GO:0005516	calmodulin binding	molecular_function	0.06969	1	5	1041	33	17992	ENSCHIG00000018108,ENSCHIG00000010155,ENSCHIG00000014377,ENSCHIG00000025051,ENSCHIG00000022969
GO:0004801	sedoheptulose-7-phosphate:D-glyceraldehyde-3-phosphate glyceronetransferase activity	molecular_function	0.070092	1	1	1041	1	17992	ENSCHIG00000010935
GO:0016744	transferase activity, transferring aldehyde or ketonic groups	molecular_function	0.070092	1	1	1041	1	17992	ENSCHIG00000010935
GO:0002042	cell migration involved in sprouting angiogenesis	biological_process	0.070258	1	1	1041	1	17992	ENSCHIG00000016700
GO:0002246	wound healing involved in inflammatory response	biological_process	0.070258	1	1	1041	1	17992	ENSCHIG00000016700
GO:0016242	negative regulation of macroautophagy	biological_process	0.070258	1	1	1041	1	17992	ENSCHIG00000016700
GO:0034395	regulation of transcription from RNA polymerase II promoter in response to iron	biological_process	0.070258	1	1	1041	1	17992	ENSCHIG00000016700
GO:0035094	response to nicotine	biological_process	0.070258	1	1	1041	1	17992	ENSCHIG00000016700
GO:0046685	response to arsenic-containing substance	biological_process	0.070258	1	1	1041	1	17992	ENSCHIG00000016700
GO:0071243	cellular response to arsenic-containing substance	biological_process	0.070258	1	1	1041	1	17992	ENSCHIG00000016700
GO:0071281	cellular response to iron ion	biological_process	0.070258	1	1	1041	1	17992	ENSCHIG00000016700
GO:0072718	response to cisplatin	biological_process	0.070258	1	1	1041	1	17992	ENSCHIG00000016700
GO:0072719	cellular response to cisplatin	biological_process	0.070258	1	1	1041	1	17992	ENSCHIG00000016700
GO:0090049	regulation of cell migration involved in sprouting angiogenesis	biological_process	0.070258	1	1	1041	1	17992	ENSCHIG00000016700
GO:0090050	positive regulation of cell migration involved in sprouting angiogenesis	biological_process	0.070258	1	1	1041	1	17992	ENSCHIG00000016700
GO:0090594	inflammatory response to wounding	biological_process	0.070258	1	1	1041	1	17992	ENSCHIG00000016700
GO:1902042	negative regulation of extrinsic apoptotic signaling pathway via death domain receptors	biological_process	0.070258	1	1	1041	1	17992	ENSCHIG00000016700
GO:1903587	regulation of blood vessel endothelial cell proliferation involved in sprouting angiogenesis	biological_process	0.070258	1	1	1041	1	17992	ENSCHIG00000016700
GO:1903589	positive regulation of blood vessel endothelial cell proliferation involved in sprouting angiogenesis	biological_process	0.070258	1	1	1041	1	17992	ENSCHIG00000016700
GO:0065009	regulation of molecular function	biological_process	0.070447	1	40	1041	497	17992	ENSCHIG00000013239,ENSCHIG00000017634,ENSCHIG00000011740,ENSCHIG00000025141,ENSCHIG00000011186,ENSCHIG00000018895,ENSCHIG00000011105,ENSCHIG00000025570,ENSCHIG00000025375,ENSCHIG00000019778,ENSCHIG00000019548,ENSCHIG00000015410,ENSCHIG00000013189,ENSCHIG00000009090,ENSCHIG00000017977,ENSCHIG00000008697,ENSCHIG00000002829,ENSCHIG00000015928,ENSCHIG00000003321,ENSCHIG00000018776,ENSCHIG00000012525,…
GO:0016779	nucleotidyltransferase activity	molecular_function	0.070534	1	10	1041	95	17992	ENSCHIG00000014609,ENSCHIG00000021933,ENSCHIG00000016890,ENSCHIG00000010897,ENSCHIG00000017296,ENSCHIG00000027173,ENSCHIG00000021506,ENSCHIG00000014854,ENSCHIG00000025657,ENSCHIG00000019892
GO:0004819	glutamine-tRNA ligase activity	molecular_function	0.070617	1	1	1041	1	17992	ENSCHIG00000022953
GO:0006425	glutaminyl-tRNA aminoacylation	biological_process	0.070617	1	1	1041	1	17992	ENSCHIG00000022953
GO:0030258	lipid modification	biological_process	0.071242	1	8	1041	63	17992	ENSCHIG00000023367,ENSCHIG00000013342,ENSCHIG00000016158,ENSCHIG00000010259,ENSCHIG00000020085,ENSCHIG00000012443,ENSCHIG00000022491,ENSCHIG00000025165
GO:0044724	single-organism carbohydrate catabolic process	biological_process	0.071491	1	5	1041	36	17992	ENSCHIG00000024851,ENSCHIG00000016056,ENSCHIG00000013515,ENSCHIG00000025657,ENSCHIG00000010678
GO:0008021	synaptic vesicle	cellular_component	0.072273	1	3	1041	15	17992	ENSCHIG00000027174,ENSCHIG00000009868,ENSCHIG00000000433
GO:0001935	endothelial cell proliferation	biological_process	0.072476	1	2	1041	7	17992	ENSCHIG00000016700,ENSCHIG00000019616
GO:0001936	regulation of endothelial cell proliferation	biological_process	0.072476	1	2	1041	7	17992	ENSCHIG00000019616,ENSCHIG00000016700
GO:0042742	defense response to bacterium	biological_process	0.072661	1	5	1041	48	17992	ENSCHIG00000011979,ENSCHIG00000021483,ENSCHIG00000016965,ENSCHIG00000023827,ENSCHIG00000017128
GO:0044431	Golgi apparatus part	cellular_component	0.073555	1	14	1041	152	17992	ENSCHIG00000020286,ENSCHIG00000017687,ENSCHIG00000025180,ENSCHIG00000025267,ENSCHIG00000009047,ENSCHIG00000025805,ENSCHIG00000018159,ENSCHIG00000012207,ENSCHIG00000017371,ENSCHIG00000017035,ENSCHIG00000019583,ENSCHIG00000010111,ENSCHIG00000026540,ENSCHIG00000007762
GO:0002148	hypochlorous acid metabolic process	biological_process	0.074011	1	1	1041	1	17992	ENSCHIG00000017436
GO:0002149	hypochlorous acid biosynthetic process	biological_process	0.074011	1	1	1041	1	17992	ENSCHIG00000017436
GO:0071209	U7 snRNA binding	molecular_function	0.074342	1	1	1041	1	17992	ENSCHIG00000019251
GO:0008796	bis(5'-nucleosyl)-tetraphosphatase activity	molecular_function	0.074348	1	1	1041	1	17992	ENSCHIG00000012596
GO:0019417	sulfur oxidation	biological_process	0.074362	1	1	1041	1	17992	ENSCHIG00000016425
GO:0008900	hydrogen:potassium-exchanging ATPase activity	molecular_function	0.074369	1	1	1041	1	17992	ENSCHIG00000019660
GO:0030366	molybdopterin synthase activity	molecular_function	0.074371	1	1	1041	1	17992	ENSCHIG00000014594
GO:0014823	response to activity	biological_process	0.074371	1	1	1041	1	17992	ENSCHIG00000020298
GO:0014850	response to muscle activity	biological_process	0.074371	1	1	1041	1	17992	ENSCHIG00000020298
GO:0090336	positive regulation of brown fat cell differentiation	biological_process	0.074371	1	1	1041	1	17992	ENSCHIG00000020298
GO:0005760	gamma DNA polymerase complex	cellular_component	0.074372	1	1	1041	1	17992	ENSCHIG00000010897
GO:0015732	prostaglandin transport	biological_process	0.074373	1	1	1041	1	17992	ENSCHIG00000019616
GO:0032310	prostaglandin secretion	biological_process	0.074373	1	1	1041	1	17992	ENSCHIG00000019616
GO:0032814	regulation of natural killer cell activation	biological_process	0.074373	1	1	1041	1	17992	ENSCHIG00000019616
GO:0032817	regulation of natural killer cell proliferation	biological_process	0.074373	1	1	1041	1	17992	ENSCHIG00000019616
GO:0038108	negative regulation of appetite by leptin-mediated signaling pathway	biological_process	0.074373	1	1	1041	1	17992	ENSCHIG00000019616
GO:0050892	intestinal absorption	biological_process	0.074373	1	1	1041	1	17992	ENSCHIG00000019616
GO:1990051	activation of protein kinase C activity	biological_process	0.074373	1	1	1041	1	17992	ENSCHIG00000019616
GO:0050806	positive regulation of synaptic transmission	biological_process	0.074373	1	1	1041	1	17992	ENSCHIG00000023814
GO:0060291	long-term synaptic potentiation	biological_process	0.074373	1	1	1041	1	17992	ENSCHIG00000023814
GO:0050080	malonyl-CoA decarboxylase activity	molecular_function	0.074374	1	1	1041	1	17992	ENSCHIG00000009133
GO:0031053	primary miRNA processing	biological_process	0.074374	1	1	1041	1	17992	ENSCHIG00000019845
GO:0070877	microprocessor complex	cellular_component	0.074374	1	1	1041	1	17992	ENSCHIG00000019845
GO:1903095	ribonuclease III complex	cellular_component	0.074374	1	1	1041	1	17992	ENSCHIG00000019845
GO:0005146	leukemia inhibitory factor receptor binding	molecular_function	0.074376	1	1	1041	1	17992	ENSCHIG00000014176
GO:0017110	nucleoside-diphosphatase activity	molecular_function	0.074379	1	1	1041	1	17992	ENSCHIG00000017019
GO:0044599	AP-5 adaptor complex	cellular_component	0.074386	1	1	1041	1	17992	ENSCHIG00000016014
GO:0004496	mevalonate kinase activity	molecular_function	0.074387	1	1	1041	1	17992	ENSCHIG00000023958
GO:0031071	cysteine desulfurase activity	molecular_function	0.074388	1	1	1041	1	17992	ENSCHIG00000017996
GO:0044571	[2Fe-2S] cluster assembly	biological_process	0.074388	1	1	1041	1	17992	ENSCHIG00000017996
GO:0000127	transcription factor TFIIIC complex	cellular_component	0.074389	1	1	1041	1	17992	ENSCHIG00000024162
GO:0090576	RNA polymerase III transcription factor complex	cellular_component	0.074389	1	1	1041	1	17992	ENSCHIG00000024162
GO:0048312	intracellular distribution of mitochondria	biological_process	0.074392	1	1	1041	1	17992	ENSCHIG00000004152
GO:0031201	SNARE complex	cellular_component	0.074393	1	1	1041	1	17992	ENSCHIG00000015266
GO:0004310	farnesyl-diphosphate farnesyltransferase activity	molecular_function	0.074406	1	1	1041	1	17992	ENSCHIG00000024342
GO:0006696	ergosterol biosynthetic process	biological_process	0.074406	1	1	1041	1	17992	ENSCHIG00000024342
GO:0008204	ergosterol metabolic process	biological_process	0.074406	1	1	1041	1	17992	ENSCHIG00000024342
GO:0016128	phytosteroid metabolic process	biological_process	0.074406	1	1	1041	1	17992	ENSCHIG00000024342
GO:0016129	phytosteroid biosynthetic process	biological_process	0.074406	1	1	1041	1	17992	ENSCHIG00000024342
GO:0044107	cellular alcohol metabolic process	biological_process	0.074406	1	1	1041	1	17992	ENSCHIG00000024342
GO:0044108	cellular alcohol biosynthetic process	biological_process	0.074406	1	1	1041	1	17992	ENSCHIG00000024342
GO:0051996	squalene synthase activity	molecular_function	0.074406	1	1	1041	1	17992	ENSCHIG00000024342
GO:0018969	thiocyanate metabolic process	biological_process	0.074419	1	1	1041	1	17992	ENSCHIG00000011979
GO:0036393	thiocyanate peroxidase activity	molecular_function	0.074419	1	1	1041	1	17992	ENSCHIG00000011979
GO:0042178	xenobiotic catabolic process	biological_process	0.074419	1	1	1041	1	17992	ENSCHIG00000011979
GO:0046265	thiocyanate catabolic process	biological_process	0.074419	1	1	1041	1	17992	ENSCHIG00000011979
GO:0031102	neuron projection regeneration	biological_process	0.074419	1	1	1041	1	17992	ENSCHIG00000014333
GO:0031103	axon regeneration	biological_process	0.074419	1	1	1041	1	17992	ENSCHIG00000014333
GO:0048679	regulation of axon regeneration	biological_process	0.074419	1	1	1041	1	17992	ENSCHIG00000014333
GO:0048681	negative regulation of axon regeneration	biological_process	0.074419	1	1	1041	1	17992	ENSCHIG00000014333
GO:0070570	regulation of neuron projection regeneration	biological_process	0.074419	1	1	1041	1	17992	ENSCHIG00000014333
GO:0070571	negative regulation of neuron projection regeneration	biological_process	0.074419	1	1	1041	1	17992	ENSCHIG00000014333
GO:0005329	dopamine transmembrane transporter activity	molecular_function	0.074431	1	1	1041	1	17992	ENSCHIG00000021410
GO:0005330	dopamine:sodium symporter activity	molecular_function	0.074431	1	1	1041	1	17992	ENSCHIG00000021410
GO:0090493	catecholamine uptake	biological_process	0.074431	1	1	1041	1	17992	ENSCHIG00000021410
GO:0090494	dopamine uptake	biological_process	0.074431	1	1	1041	1	17992	ENSCHIG00000021410
GO:0018400	peptidyl-proline hydroxylation to 3-hydroxy-L-proline	biological_process	0.074432	1	1	1041	1	17992	ENSCHIG00000020384
GO:0030332	cyclin binding	molecular_function	0.074436	1	1	1041	1	17992	ENSCHIG00000012761
GO:0031571	mitotic G1 DNA damage checkpoint	biological_process	0.074436	1	1	1041	1	17992	ENSCHIG00000012761
GO:0044783	G1 DNA damage checkpoint	biological_process	0.074436	1	1	1041	1	17992	ENSCHIG00000012761
GO:0044819	mitotic G1/S transition checkpoint	biological_process	0.074436	1	1	1041	1	17992	ENSCHIG00000012761
GO:0000773	phosphatidyl-N-methylethanolamine N-methyltransferase activity	molecular_function	0.074436	1	1	1041	1	17992	ENSCHIG00000008939
GO:0004608	phosphatidylethanolamine N-methyltransferase activity	molecular_function	0.074436	1	1	1041	1	17992	ENSCHIG00000008939
GO:0080101	phosphatidyl-N-dimethylethanolamine N-methyltransferase activity	molecular_function	0.074436	1	1	1041	1	17992	ENSCHIG00000008939
GO:0016081	synaptic vesicle docking	biological_process	0.074439	1	1	1041	1	17992	ENSCHIG00000016939
GO:0070091	glucagon secretion	biological_process	0.074439	1	1	1041	1	17992	ENSCHIG00000010042
GO:0070092	regulation of glucagon secretion	biological_process	0.074439	1	1	1041	1	17992	ENSCHIG00000010042
GO:0070093	negative regulation of glucagon secretion	biological_process	0.074439	1	1	1041	1	17992	ENSCHIG00000010042
GO:0030729	acetoacetate-CoA ligase activity	molecular_function	0.074439	1	1	1041	1	17992	ENSCHIG00000016645
GO:0000138	Golgi trans cisterna	cellular_component	0.074439	1	1	1041	1	17992	ENSCHIG00000026540
GO:0003831	beta-N-acetylglucosaminylglycopeptide beta-1,4-galactosyltransferase activity	molecular_function	0.074439	1	1	1041	1	17992	ENSCHIG00000026540
GO:0003945	N-acetyllactosamine synthase activity	molecular_function	0.074439	1	1	1041	1	17992	ENSCHIG00000026540
GO:0007341	penetration of zona pellucida	biological_process	0.074439	1	1	1041	1	17992	ENSCHIG00000026540
GO:0060054	positive regulation of epithelial cell proliferation involved in wound healing	biological_process	0.074439	1	1	1041	1	17992	ENSCHIG00000026540
GO:0060055	angiogenesis involved in wound healing	biological_process	0.074439	1	1	1041	1	17992	ENSCHIG00000026540
GO:0050135	NAD(P)+ nucleosidase activity	molecular_function	0.074439	1	1	1041	1	17992	ENSCHIG00000003874
GO:0004621	glycosylphosphatidylinositol phospholipase D activity	molecular_function	0.074439	1	1	1041	1	17992	ENSCHIG00000007307
GO:0080132	fatty acid alpha-hydroxylase activity	molecular_function	0.07444	1	1	1041	1	17992	ENSCHIG00000012134
GO:0070365	hepatocyte differentiation	biological_process	0.074444	1	1	1041	1	17992	ENSCHIG00000017334
GO:0004534	5'-3' exoribonuclease activity	molecular_function	0.074449	1	1	1041	1	17992	ENSCHIG00000006921
GO:0016050	vesicle organization	biological_process	0.074835	1	4	1041	23	17992	ENSCHIG00000005307,ENSCHIG00000015970,ENSCHIG00000021644,ENSCHIG00000020286
GO:0009135	purine nucleoside diphosphate metabolic process	biological_process	0.074895	1	5	1041	36	17992	ENSCHIG00000013515,ENSCHIG00000011217,ENSCHIG00000016056,ENSCHIG00000010678,ENSCHIG00000024851
GO:0009179	purine ribonucleoside diphosphate metabolic process	biological_process	0.074895	1	5	1041	36	17992	ENSCHIG00000013515,ENSCHIG00000011217,ENSCHIG00000016056,ENSCHIG00000010678,ENSCHIG00000024851
GO:0009185	ribonucleoside diphosphate metabolic process	biological_process	0.074895	1	5	1041	36	17992	ENSCHIG00000024851,ENSCHIG00000010678,ENSCHIG00000013515,ENSCHIG00000016056,ENSCHIG00000011217
GO:0005975	carbohydrate metabolic process	biological_process	0.075263	1	29	1041	355	17992	ENSCHIG00000025267,ENSCHIG00000020488,ENSCHIG00000017035,ENSCHIG00000025657,ENSCHIG00000017371,ENSCHIG00000011255,ENSCHIG00000009348,ENSCHIG00000018072,ENSCHIG00000012064,ENSCHIG00000010935,ENSCHIG00000010111,ENSCHIG00000004184,ENSCHIG00000024851,ENSCHIG00000010678,ENSCHIG00000019298,ENSCHIG00000016056,ENSCHIG00000022129,ENSCHIG00000003722,ENSCHIG00000011247,ENSCHIG00000025150,ENSCHIG00000011110,…
GO:0008105	asymmetric protein localization	biological_process	0.07551	1	1	1041	1	17992	ENSCHIG00000020188
GO:0045176	apical protein localization	biological_process	0.07551	1	1	1041	1	17992	ENSCHIG00000020188
GO:0005882	intermediate filament	cellular_component	0.075543	1	10	1041	130	17992	ENSCHIG00000026589,ENSCHIG00000015120,ENSCHIG00000022057,ENSCHIG00000024513,ENSCHIG00000020612,ENSCHIG00000018745,ENSCHIG00000026015,ENSCHIG00000024531,ENSCHIG00000015373,ENSCHIG00000008416
GO:0045111	intermediate filament cytoskeleton	cellular_component	0.075543	1	10	1041	130	17992	ENSCHIG00000024513,ENSCHIG00000020612,ENSCHIG00000018745,ENSCHIG00000022057,ENSCHIG00000008416,ENSCHIG00000015373,ENSCHIG00000024531,ENSCHIG00000026015,ENSCHIG00000015120,ENSCHIG00000026589
GO:0016799	hydrolase activity, hydrolyzing N-glycosyl compounds	molecular_function	0.076868	1	3	1041	15	17992	ENSCHIG00000009918,ENSCHIG00000024177,ENSCHIG00000003874
GO:0032237	activation of store-operated calcium channel activity	biological_process	0.076952	1	1	1041	1	17992	ENSCHIG00000017555
GO:0032411	positive regulation of transporter activity	biological_process	0.076952	1	1	1041	1	17992	ENSCHIG00000017555
GO:0032414	positive regulation of ion transmembrane transporter activity	biological_process	0.076952	1	1	1041	1	17992	ENSCHIG00000017555
GO:1901021	positive regulation of calcium ion transmembrane transporter activity	biological_process	0.076952	1	1	1041	1	17992	ENSCHIG00000017555
GO:1901339	regulation of store-operated calcium channel activity	biological_process	0.076952	1	1	1041	1	17992	ENSCHIG00000017555
GO:1901341	positive regulation of store-operated calcium channel activity	biological_process	0.076952	1	1	1041	1	17992	ENSCHIG00000017555
GO:1904064	positive regulation of cation transmembrane transport	biological_process	0.076952	1	1	1041	1	17992	ENSCHIG00000017555
GO:1904427	positive regulation of calcium ion transmembrane transport	biological_process	0.076952	1	1	1041	1	17992	ENSCHIG00000017555
GO:2001259	positive regulation of cation channel activity	biological_process	0.076952	1	1	1041	1	17992	ENSCHIG00000017555
GO:0009719	response to endogenous stimulus	biological_process	0.077692	1	15	1041	158	17992	ENSCHIG00000019616,ENSCHIG00000011335,ENSCHIG00000014333,ENSCHIG00000021723,ENSCHIG00000012980,ENSCHIG00000023141,ENSCHIG00000021765,ENSCHIG00000015224,ENSCHIG00000020738,ENSCHIG00000021331,ENSCHIG00000016700,ENSCHIG00000013898,ENSCHIG00000027007,ENSCHIG00000017334,ENSCHIG00000013751
GO:0071897	DNA biosynthetic process	biological_process	0.078219	1	4	1041	23	17992	ENSCHIG00000023884,ENSCHIG00000021506,ENSCHIG00000010897,ENSCHIG00000016890
GO:0071310	cellular response to organic substance	biological_process	0.078258	1	24	1041	283	17992	ENSCHIG00000027007,ENSCHIG00000017334,ENSCHIG00000014964,ENSCHIG00000023851,ENSCHIG00000014039,ENSCHIG00000018892,ENSCHIG00000023141,ENSCHIG00000012980,ENSCHIG00000021765,ENSCHIG00000020738,ENSCHIG00000010670,ENSCHIG00000014333,ENSCHIG00000013898,ENSCHIG00000019845,ENSCHIG00000016735,ENSCHIG00000019805,ENSCHIG00000013751,ENSCHIG00000003089,ENSCHIG00000015224,ENSCHIG00000021331,ENSCHIG00000012170,…
GO:0005615	extracellular space	cellular_component	0.078262	1	20	1041	270	17992	ENSCHIG00000016541,ENSCHIG00000017391,ENSCHIG00000027124,ENSCHIG00000018247,ENSCHIG00000020522,ENSCHIG00000016134,ENSCHIG00000019453,ENSCHIG00000023297,ENSCHIG00000020074,ENSCHIG00000015928,ENSCHIG00000018378,ENSCHIG00000011979,ENSCHIG00000016965,ENSCHIG00000012064,ENSCHIG00000016688,ENSCHIG00000016791,ENSCHIG00000012525,ENSCHIG00000017375,ENSCHIG00000023555,ENSCHIG00000013116
GO:1901137	carbohydrate derivative biosynthetic process	biological_process	0.078337	1	24	1041	311	17992	ENSCHIG00000012207,ENSCHIG00000025805,ENSCHIG00000011217,ENSCHIG00000022129,ENSCHIG00000026749,ENSCHIG00000003722,ENSCHIG00000019664,ENSCHIG00000025150,ENSCHIG00000026540,ENSCHIG00000009411,ENSCHIG00000018512,ENSCHIG00000014578,ENSCHIG00000017941,ENSCHIG00000012236,ENSCHIG00000017035,ENSCHIG00000017371,ENSCHIG00000018072,ENSCHIG00000009348,ENSCHIG00000025267,ENSCHIG00000018461,ENSCHIG00000023502,…
GO:0048872	homeostasis of number of cells	biological_process	0.07862	1	3	1041	17	17992	ENSCHIG00000016700,ENSCHIG00000017128,ENSCHIG00000008990
GO:0008284	positive regulation of cell proliferation	biological_process	0.078759	1	5	1041	39	17992	ENSCHIG00000000048,ENSCHIG00000026540,ENSCHIG00000014964,ENSCHIG00000019616,ENSCHIG00000016700
GO:0002443	leukocyte mediated immunity	biological_process	0.079599	1	3	1041	15	17992	ENSCHIG00000019616,ENSCHIG00000024710,ENSCHIG00000017260
GO:0016052	carbohydrate catabolic process	biological_process	0.079978	1	5	1041	37	17992	ENSCHIG00000024851,ENSCHIG00000013515,ENSCHIG00000016056,ENSCHIG00000010678,ENSCHIG00000025657
GO:0005496	steroid binding	molecular_function	0.080105	1	3	1041	14	17992	ENSCHIG00000021765,ENSCHIG00000015224,ENSCHIG00000020194
GO:0032846	positive regulation of homeostatic process	biological_process	0.080292	1	2	1041	9	17992	ENSCHIG00000014964,ENSCHIG00000017128
GO:0018195	peptidyl-arginine modification	biological_process	0.080397	1	2	1041	7	17992	ENSCHIG00000010175,ENSCHIG00000018607
GO:0017158	regulation of calcium ion-dependent exocytosis	biological_process	0.080437	1	2	1041	8	17992	ENSCHIG00000017831,ENSCHIG00000026540
GO:0010226	response to lithium ion	biological_process	0.081228	1	1	1041	2	17992	ENSCHIG00000021331
GO:0071285	cellular response to lithium ion	biological_process	0.081228	1	1	1041	2	17992	ENSCHIG00000021331
GO:0016055	Wnt signaling pathway	biological_process	0.082268	1	9	1041	86	17992	ENSCHIG00000021782,ENSCHIG00000022144,ENSCHIG00000010291,ENSCHIG00000020431,ENSCHIG00000016957,ENSCHIG00000014847,ENSCHIG00000022698,ENSCHIG00000016131,ENSCHIG00000014632
GO:0006869	lipid transport	biological_process	0.08256	1	12	1041	114	17992	ENSCHIG00000020085,ENSCHIG00000012073,ENSCHIG00000006605,ENSCHIG00000010501,ENSCHIG00000000304,ENSCHIG00000019616,ENSCHIG00000010319,ENSCHIG00000023060,ENSCHIG00000017687,ENSCHIG00000018159,ENSCHIG00000001541,ENSCHIG00000020194
GO:0016624	oxidoreductase activity, acting on the aldehyde or oxo group of donors, disulfide as acceptor	molecular_function	0.082782	1	2	1041	10	17992	ENSCHIG00000006876,ENSCHIG00000012430
GO:0050708	regulation of protein secretion	biological_process	0.083192	1	4	1041	28	17992	ENSCHIG00000017334,ENSCHIG00000010936,ENSCHIG00000017831,ENSCHIG00000023774
GO:0006979	response to oxidative stress	biological_process	0.083499	1	5	1041	38	17992	ENSCHIG00000017436,ENSCHIG00000023698,ENSCHIG00000011979,ENSCHIG00000016700,ENSCHIG00000017822
GO:0046500	S-adenosylmethionine metabolic process	biological_process	0.0835	1	2	1041	7	17992	ENSCHIG00000026409,ENSCHIG00000009411
GO:0071495	cellular response to endogenous stimulus	biological_process	0.083887	1	14	1041	145	17992	ENSCHIG00000021331,ENSCHIG00000020738,ENSCHIG00000023141,ENSCHIG00000012980,ENSCHIG00000021765,ENSCHIG00000015224,ENSCHIG00000014333,ENSCHIG00000021723,ENSCHIG00000011335,ENSCHIG00000019616,ENSCHIG00000013751,ENSCHIG00000017334,ENSCHIG00000027007,ENSCHIG00000013898
GO:0008417	fucosyltransferase activity	molecular_function	0.084049	1	2	1041	11	17992	ENSCHIG00000025805,ENSCHIG00000010111
GO:0036065	fucosylation	biological_process	0.084049	1	2	1041	11	17992	ENSCHIG00000025805,ENSCHIG00000010111
GO:0046686	response to cadmium ion	biological_process	0.084223	1	1	1041	2	17992	ENSCHIG00000016700
GO:0071276	cellular response to cadmium ion	biological_process	0.084223	1	1	1041	2	17992	ENSCHIG00000016700
GO:0033993	response to lipid	biological_process	0.084689	1	8	1041	67	17992	ENSCHIG00000027007,ENSCHIG00000013898,ENSCHIG00000017334,ENSCHIG00000013751,ENSCHIG00000021765,ENSCHIG00000015224,ENSCHIG00000023141,ENSCHIG00000021331
GO:1900117	regulation of execution phase of apoptosis	biological_process	0.084924	1	1	1041	2	17992	ENSCHIG00000014964
GO:0020037	heme binding	molecular_function	0.084972	1	13	1041	142	17992	ENSCHIG00000016700,ENSCHIG00000025124,ENSCHIG00000008000,ENSCHIG00000013080,ENSCHIG00000019845,ENSCHIG00000021109,ENSCHIG00000006773,ENSCHIG00000022946,ENSCHIG00000009101,ENSCHIG00000019664,ENSCHIG00000024184,ENSCHIG00000017436,ENSCHIG00000011979
GO:0051179	localization	biological_process	0.085328	1	138	1041	1959	17992	ENSCHIG00000018069,ENSCHIG00000018108,ENSCHIG00000021804,ENSCHIG00000020286,ENSCHIG00000014849,ENSCHIG00000015551,ENSCHIG00000024164,ENSCHIG00000025208,ENSCHIG00000011358,ENSCHIG00000009868,ENSCHIG00000014377,ENSCHIG00000022444,ENSCHIG00000014332,ENSCHIG00000021028,ENSCHIG00000019660,ENSCHIG00000021877,ENSCHIG00000018000,ENSCHIG00000012236,ENSCHIG00000009899,ENSCHIG00000010786,ENSCHIG00000025704,…
GO:0002703	regulation of leukocyte mediated immunity	biological_process	0.086227	1	2	1041	7	17992	ENSCHIG00000017260,ENSCHIG00000019616
GO:0002706	regulation of lymphocyte mediated immunity	biological_process	0.086227	1	2	1041	7	17992	ENSCHIG00000019616,ENSCHIG00000017260
GO:0042398	cellular modified amino acid biosynthetic process	biological_process	0.086418	1	4	1041	27	17992	ENSCHIG00000026409,ENSCHIG00000009411,ENSCHIG00000010175,ENSCHIG00000018607
GO:0045765	regulation of angiogenesis	biological_process	0.086471	1	4	1041	25	17992	ENSCHIG00000016700,ENSCHIG00000014726,ENSCHIG00000014964,ENSCHIG00000019616
GO:0032760	positive regulation of tumor necrosis factor production	biological_process	0.087187	1	1	1041	2	17992	ENSCHIG00000019616
GO:0072606	interleukin-8 secretion	biological_process	0.087187	1	1	1041	2	17992	ENSCHIG00000019616
GO:0005795	Golgi stack	cellular_component	0.087246	1	3	1041	20	17992	ENSCHIG00000025805,ENSCHIG00000026540,ENSCHIG00000010111
GO:0051056	regulation of small GTPase mediated signal transduction	biological_process	0.087724	1	13	1041	116	17992	ENSCHIG00000023081,ENSCHIG00000008645,ENSCHIG00000006795,ENSCHIG00000019842,ENSCHIG00000027150,ENSCHIG00000013381,ENSCHIG00000008445,ENSCHIG00000016068,ENSCHIG00000022944,ENSCHIG00000001591,ENSCHIG00000026831,ENSCHIG00000016532,ENSCHIG00000000132
GO:0007187	G-protein coupled receptor signaling pathway, coupled to cyclic nucleotide second messenger	biological_process	0.08788	1	3	1041	20	17992	ENSCHIG00000004216,ENSCHIG00000015734,ENSCHIG00000017883
GO:0007188	adenylate cyclase-modulating G-protein coupled receptor signaling pathway	biological_process	0.08788	1	3	1041	20	17992	ENSCHIG00000004216,ENSCHIG00000015734,ENSCHIG00000017883
GO:0004788	thiamine diphosphokinase activity	molecular_function	0.08793	1	1	1041	1	17992	ENSCHIG00000012810
GO:0009229	thiamine diphosphate biosynthetic process	biological_process	0.08793	1	1	1041	1	17992	ENSCHIG00000012810
GO:0030975	thiamine binding	molecular_function	0.08793	1	1	1041	1	17992	ENSCHIG00000012810
GO:0042357	thiamine diphosphate metabolic process	biological_process	0.08793	1	1	1041	1	17992	ENSCHIG00000012810
GO:0006730	one-carbon metabolic process	biological_process	0.088249	1	3	1041	16	17992	ENSCHIG00000007932,ENSCHIG00000009411,ENSCHIG00000026409
GO:0010977	negative regulation of neuron projection development	biological_process	0.088322	1	1	1041	2	17992	ENSCHIG00000014333
GO:0055088	lipid homeostasis	biological_process	0.088422	1	2	1041	9	17992	ENSCHIG00000025165,ENSCHIG00000017334
GO:0014068	positive regulation of phosphatidylinositol 3-kinase signaling	biological_process	0.088504	1	1	1041	2	17992	ENSCHIG00000019616
GO:0033002	muscle cell proliferation	biological_process	0.088578	1	2	1041	9	17992	ENSCHIG00000016700,ENSCHIG00000021331
GO:0005344	oxygen transporter activity	molecular_function	0.088666	1	2	1041	18	17992	ENSCHIG00000008000,ENSCHIG00000024184
GO:0015669	gas transport	biological_process	0.088666	1	2	1041	18	17992	ENSCHIG00000024184,ENSCHIG00000008000
GO:0015671	oxygen transport	biological_process	0.088666	1	2	1041	18	17992	ENSCHIG00000024184,ENSCHIG00000008000
GO:0045766	positive regulation of angiogenesis	biological_process	0.088667	1	2	1041	9	17992	ENSCHIG00000014964,ENSCHIG00000016700
GO:1904018	positive regulation of vasculature development	biological_process	0.088667	1	2	1041	9	17992	ENSCHIG00000014964,ENSCHIG00000016700
GO:0030291	protein serine/threonine kinase inhibitor activity	molecular_function	0.088946	1	2	1041	11	17992	ENSCHIG00000025570,ENSCHIG00000012528
GO:0016477	cell migration	biological_process	0.090048	1	10	1041	113	17992	ENSCHIG00000019291,ENSCHIG00000026540,ENSCHIG00000016700,ENSCHIG00000023774,ENSCHIG00000014964,ENSCHIG00000001085,ENSCHIG00000020074,ENSCHIG00000021644,ENSCHIG00000016688,ENSCHIG00000025704
GO:0007259	JAK-STAT cascade	biological_process	0.090541	1	2	1041	14	17992	ENSCHIG00000021723,ENSCHIG00000019616
GO:0016049	cell growth	biological_process	0.092308	1	4	1041	28	17992	ENSCHIG00000019419,ENSCHIG00000023774,ENSCHIG00000025956,ENSCHIG00000017375
GO:0003887	DNA-directed DNA polymerase activity	molecular_function	0.092562	1	3	1041	15	17992	ENSCHIG00000021506,ENSCHIG00000010897,ENSCHIG00000016890
GO:0006900	membrane budding	biological_process	0.093343	1	3	1041	16	17992	ENSCHIG00000015970,ENSCHIG00000005307,ENSCHIG00000020286
GO:0004461	lactose synthase activity	molecular_function	0.093515	1	1	1041	2	17992	ENSCHIG00000026540
GO:0005988	lactose metabolic process	biological_process	0.093515	1	1	1041	2	17992	ENSCHIG00000026540
GO:0005989	lactose biosynthetic process	biological_process	0.093515	1	1	1041	2	17992	ENSCHIG00000026540
GO:0035250	UDP-galactosyltransferase activity	molecular_function	0.093515	1	1	1041	2	17992	ENSCHIG00000026540
GO:0046351	disaccharide biosynthetic process	biological_process	0.093515	1	1	1041	2	17992	ENSCHIG00000026540
GO:1901342	regulation of vasculature development	biological_process	0.09373	1	4	1041	26	17992	ENSCHIG00000014726,ENSCHIG00000016700,ENSCHIG00000019616,ENSCHIG00000014964
GO:0015294	solute:cation symporter activity	molecular_function	0.093788	1	5	1041	33	17992	ENSCHIG00000017725,ENSCHIG00000012437,ENSCHIG00000018789,ENSCHIG00000021410,ENSCHIG00000021595
GO:0006959	humoral immune response	biological_process	0.094893	1	4	1041	28	17992	ENSCHIG00000014684,ENSCHIG00000016965,ENSCHIG00000011979,ENSCHIG00000024710
GO:0006082	organic acid metabolic process	biological_process	0.095027	1	28	1041	326	17992	ENSCHIG00000009133,ENSCHIG00000020031,ENSCHIG00000016266,ENSCHIG00000006773,ENSCHIG00000008007,ENSCHIG00000006876,ENSCHIG00000018607,ENSCHIG00000010175,ENSCHIG00000013515,ENSCHIG00000018475,ENSCHIG00000012134,ENSCHIG00000010936,ENSCHIG00000023155,ENSCHIG00000011979,ENSCHIG00000009348,ENSCHIG00000017436,ENSCHIG00000022953,ENSCHIG00000022991,ENSCHIG00000020384,ENSCHIG00000012430,ENSCHIG00000016056,…
GO:0010831	positive regulation of myotube differentiation	biological_process	0.09545	1	1	1041	2	17992	ENSCHIG00000021331
GO:0070888	E-box binding	molecular_function	0.09545	1	1	1041	2	17992	ENSCHIG00000021331
GO:0071392	cellular response to estradiol stimulus	biological_process	0.09545	1	1	1041	2	17992	ENSCHIG00000021331
GO:0005227	calcium activated cation channel activity	molecular_function	0.096438	1	3	1041	15	17992	ENSCHIG00000017260,ENSCHIG00000014377,ENSCHIG00000018108
GO:0046875	ephrin receptor binding	molecular_function	0.096517	1	2	1041	8	17992	ENSCHIG00000026292,ENSCHIG00000008097
GO:0009409	response to cold	biological_process	0.097267	1	1	1041	2	17992	ENSCHIG00000020298
GO:0051234	establishment of localization	biological_process	0.097626	1	129	1041	1824	17992	ENSCHIG00000020188,ENSCHIG00000014026,ENSCHIG00000015266,ENSCHIG00000012474,ENSCHIG00000010716,ENSCHIG00000009680,ENSCHIG00000023814,ENSCHIG00000020194,ENSCHIG00000015992,ENSCHIG00000027174,ENSCHIG00000023170,ENSCHIG00000013578,ENSCHIG00000009412,ENSCHIG00000026885,ENSCHIG00000007220,ENSCHIG00000015706,ENSCHIG00000008888,ENSCHIG00000021836,ENSCHIG00000022473,ENSCHIG00000017866,ENSCHIG00000013902,…
GO:0035270	endocrine system development	biological_process	0.097734	1	2	1041	10	17992	ENSCHIG00000023774,ENSCHIG00000017334
GO:0006955	immune response	biological_process	0.097981	1	23	1041	315	17992	ENSCHIG00000025704,ENSCHIG00000005813,ENSCHIG00000014176,ENSCHIG00000021483,ENSCHIG00000012657,ENSCHIG00000014684,ENSCHIG00000017128,ENSCHIG00000000300,ENSCHIG00000021015,ENSCHIG00000016688,ENSCHIG00000024710,ENSCHIG00000019616,ENSCHIG00000011979,ENSCHIG00000016965,ENSCHIG00000010446,ENSCHIG00000019892,ENSCHIG00000020074,ENSCHIG00000027124,ENSCHIG00000019805,ENSCHIG00000017260,ENSCHIG00000013553,…
GO:0060046	regulation of acrosome reaction	biological_process	0.097992	1	1	1041	2	17992	ENSCHIG00000026540
GO:0032879	regulation of localization	biological_process	0.098827	1	19	1041	227	17992	ENSCHIG00000000488,ENSCHIG00000010042,ENSCHIG00000022646,ENSCHIG00000016700,ENSCHIG00000023774,ENSCHIG00000014964,ENSCHIG00000017334,ENSCHIG00000026540,ENSCHIG00000010972,ENSCHIG00000017831,ENSCHIG00000009527,ENSCHIG00000017866,ENSCHIG00000019616,ENSCHIG00000017555,ENSCHIG00000010936,ENSCHIG00000023814,ENSCHIG00000026985,ENSCHIG00000011358,ENSCHIG00000015584
GO:0005484	SNAP receptor activity	molecular_function	0.09927	1	3	1041	17	17992	ENSCHIG00000011358,ENSCHIG00000015266,ENSCHIG00000016939
GO:1901617	organic hydroxy compound biosynthetic process	biological_process	0.09971	1	5	1041	37	17992	ENSCHIG00000019348,ENSCHIG00000016624,ENSCHIG00000023958,ENSCHIG00000024342,ENSCHIG00000008939
GO:0006479	protein methylation	biological_process	0.10044	1	7	1041	60	17992	ENSCHIG00000001854,ENSCHIG00000023053,ENSCHIG00000009854,ENSCHIG00000013309,ENSCHIG00000011147,ENSCHIG00000021355,ENSCHIG00000015940
GO:0008213	protein alkylation	biological_process	0.10044	1	7	1041	60	17992	ENSCHIG00000015940,ENSCHIG00000023053,ENSCHIG00000001854,ENSCHIG00000013309,ENSCHIG00000011147,ENSCHIG00000009854,ENSCHIG00000021355
GO:0050896	response to stimulus	biological_process	0.10065	1	187	1041	3294	17992	ENSCHIG00000017128,ENSCHIG00000027150,ENSCHIG00000004216,ENSCHIG00000026540,ENSCHIG00000026292,ENSCHIG00000017075,ENSCHIG00000016817,ENSCHIG00000013898,ENSCHIG00000027124,ENSCHIG00000017260,ENSCHIG00000016068,ENSCHIG00000012170,ENSCHIG00000002627,ENSCHIG00000021191,ENSCHIG00000021723,ENSCHIG00000023884,ENSCHIG00000017436,ENSCHIG00000025594,ENSCHIG00000016700,ENSCHIG00000012722,ENSCHIG00000006935,…
GO:0030855	epithelial cell differentiation	biological_process	0.10067	1	4	1041	31	17992	ENSCHIG00000017334,ENSCHIG00000026540,ENSCHIG00000010930,ENSCHIG00000023774
GO:0033013	tetrapyrrole metabolic process	biological_process	0.10097	1	3	1041	17	17992	ENSCHIG00000016700,ENSCHIG00000024657,ENSCHIG00000020247
GO:0006810	transport	biological_process	0.10158	1	128	1041	1814	17992	ENSCHIG00000025891,ENSCHIG00000009527,ENSCHIG00000025749,ENSCHIG00000020085,ENSCHIG00000005307,ENSCHIG00000017131,ENSCHIG00000024184,ENSCHIG00000000488,ENSCHIG00000017831,ENSCHIG00000014964,ENSCHIG00000008499,ENSCHIG00000012243,ENSCHIG00000025297,ENSCHIG00000017555,ENSCHIG00000021410,ENSCHIG00000019616,ENSCHIG00000010319,ENSCHIG00000021015,ENSCHIG00000023060,ENSCHIG00000010501,ENSCHIG00000017210,…
GO:0032217	riboflavin transporter activity	molecular_function	0.10199	1	1	1041	2	17992	ENSCHIG00000014849
GO:0032218	riboflavin transport	biological_process	0.10199	1	1	1041	2	17992	ENSCHIG00000014849
GO:0071322	cellular response to carbohydrate stimulus	biological_process	0.10271	1	2	1041	7	17992	ENSCHIG00000018892,ENSCHIG00000014039
GO:0071326	cellular response to monosaccharide stimulus	biological_process	0.10271	1	2	1041	7	17992	ENSCHIG00000014039,ENSCHIG00000018892
GO:0071331	cellular response to hexose stimulus	biological_process	0.10271	1	2	1041	7	17992	ENSCHIG00000018892,ENSCHIG00000014039
GO:0071333	cellular response to glucose stimulus	biological_process	0.10271	1	2	1041	7	17992	ENSCHIG00000018892,ENSCHIG00000014039
GO:0030218	erythrocyte differentiation	biological_process	0.10364	1	2	1041	10	17992	ENSCHIG00000008990,ENSCHIG00000017128
GO:0016757	transferase activity, transferring glycosyl groups	molecular_function	0.10364	1	20	1041	239	17992	ENSCHIG00000014578,ENSCHIG00000018512,ENSCHIG00000026540,ENSCHIG00000025150,ENSCHIG00000011247,ENSCHIG00000003722,ENSCHIG00000016207,ENSCHIG00000022129,ENSCHIG00000025805,ENSCHIG00000012207,ENSCHIG00000010111,ENSCHIG00000014137,ENSCHIG00000018461,ENSCHIG00000025267,ENSCHIG00000018072,ENSCHIG00000021453,ENSCHIG00000009348,ENSCHIG00000017371,ENSCHIG00000011255,ENSCHIG00000017035
GO:0044700	single organism signaling	biological_process	0.10436	1	157	1041	2812	17992	ENSCHIG00000026655,ENSCHIG00000014206,ENSCHIG00000016620,ENSCHIG00000003089,ENSCHIG00000010325,ENSCHIG00000015734,ENSCHIG00000026368,ENSCHIG00000021992,ENSCHIG00000020689,ENSCHIG00000016526,ENSCHIG00000017334,ENSCHIG00000018892,ENSCHIG00000014039,ENSCHIG00000016700,ENSCHIG00000012722,ENSCHIG00000006935,ENSCHIG00000000137,ENSCHIG00000018131,ENSCHIG00000021765,ENSCHIG00000010532,ENSCHIG00000016532,…
GO:0044421	extracellular region part	cellular_component	0.10523	1	20	1041	279	17992	ENSCHIG00000012525,ENSCHIG00000013116,ENSCHIG00000023555,ENSCHIG00000017375,ENSCHIG00000023297,ENSCHIG00000020522,ENSCHIG00000016134,ENSCHIG00000019453,ENSCHIG00000018247,ENSCHIG00000027124,ENSCHIG00000017391,ENSCHIG00000016541,ENSCHIG00000016791,ENSCHIG00000016688,ENSCHIG00000016965,ENSCHIG00000018378,ENSCHIG00000012064,ENSCHIG00000011979,ENSCHIG00000015928,ENSCHIG00000020074
GO:0015293	symporter activity	molecular_function	0.10546	1	6	1041	44	17992	ENSCHIG00000021595,ENSCHIG00000021410,ENSCHIG00000009680,ENSCHIG00000012437,ENSCHIG00000017725,ENSCHIG00000018789
GO:0004392	heme oxygenase (decyclizing) activity	molecular_function	0.10552	1	1	1041	2	17992	ENSCHIG00000016700
GO:0006788	heme oxidation	biological_process	0.10552	1	1	1041	2	17992	ENSCHIG00000016700
GO:0033036	macromolecule localization	biological_process	0.10577	1	41	1041	531	17992	ENSCHIG00000020286,ENSCHIG00000000319,ENSCHIG00000007135,ENSCHIG00000020188,ENSCHIG00000016939,ENSCHIG00000018159,ENSCHIG00000023774,ENSCHIG00000015266,ENSCHIG00000017128,ENSCHIG00000017831,ENSCHIG00000021804,ENSCHIG00000021028,ENSCHIG00000014332,ENSCHIG00000009527,ENSCHIG00000017687,ENSCHIG00000023836,ENSCHIG00000020194,ENSCHIG00000025208,ENSCHIG00000024164,ENSCHIG00000020085,ENSCHIG00000011358,…
GO:0016829	lyase activity	molecular_function	0.10598	1	13	1041	128	17992	ENSCHIG00000019664,ENSCHIG00000021110,ENSCHIG00000009133,ENSCHIG00000019348,ENSCHIG00000023460,ENSCHIG00000024549,ENSCHIG00000020247,ENSCHIG00000015633,ENSCHIG00000004184,ENSCHIG00000006073,ENSCHIG00000019916,ENSCHIG00000013515,ENSCHIG00000023502
GO:0048643	positive regulation of skeletal muscle tissue development	biological_process	0.106	1	1	1041	2	17992	ENSCHIG00000021331
GO:0071158	positive regulation of cell cycle arrest	biological_process	0.10608	1	1	1041	2	17992	ENSCHIG00000021331
GO:0002376	immune system process	biological_process	0.10614	1	28	1041	427	17992	ENSCHIG00000017128,ENSCHIG00000016700,ENSCHIG00000014964,ENSCHIG00000026540,ENSCHIG00000000300,ENSCHIG00000005813,ENSCHIG00000014176,ENSCHIG00000025704,ENSCHIG00000012657,ENSCHIG00000014684,ENSCHIG00000021483,ENSCHIG00000021644,ENSCHIG00000008990,ENSCHIG00000022975,ENSCHIG00000023551,ENSCHIG00000027124,ENSCHIG00000019805,ENSCHIG00000013553,ENSCHIG00000017260,ENSCHIG00000024710,ENSCHIG00000016688,…
GO:0050673	epithelial cell proliferation	biological_process	0.10635	1	3	1041	19	17992	ENSCHIG00000019616,ENSCHIG00000016700,ENSCHIG00000026540
GO:0016783	sulfurtransferase activity	molecular_function	0.10667	1	2	1041	11	17992	ENSCHIG00000014594,ENSCHIG00000017996
GO:0035023	regulation of Rho protein signal transduction	biological_process	0.10683	1	9	1041	76	17992	ENSCHIG00000019842,ENSCHIG00000008645,ENSCHIG00000027150,ENSCHIG00000008445,ENSCHIG00000001591,ENSCHIG00000016068,ENSCHIG00000000132,ENSCHIG00000026831,ENSCHIG00000016532
GO:0046920	alpha-(1->3)-fucosyltransferase activity	molecular_function	0.1071	1	1	1041	2	17992	ENSCHIG00000025805
GO:0004140	dephospho-CoA kinase activity	molecular_function	0.10738	1	1	1041	2	17992	ENSCHIG00000026749
GO:0009312	oligosaccharide biosynthetic process	biological_process	0.10808	1	1	1041	3	17992	ENSCHIG00000026540
GO:0048268	clathrin coat assembly	biological_process	0.10813	1	2	1041	8	17992	ENSCHIG00000015970,ENSCHIG00000005307
GO:0034061	DNA polymerase activity	molecular_function	0.10818	1	3	1041	16	17992	ENSCHIG00000016890,ENSCHIG00000021506,ENSCHIG00000010897
GO:0006733	oxidoreduction coenzyme metabolic process	biological_process	0.10831	1	7	1041	62	17992	ENSCHIG00000011631,ENSCHIG00000024851,ENSCHIG00000013409,ENSCHIG00000013515,ENSCHIG00000010935,ENSCHIG00000016056,ENSCHIG00000010678
GO:0046906	tetrapyrrole binding	molecular_function	0.10911	1	13	1041	147	17992	ENSCHIG00000019845,ENSCHIG00000021109,ENSCHIG00000025124,ENSCHIG00000016700,ENSCHIG00000008000,ENSCHIG00000013080,ENSCHIG00000017436,ENSCHIG00000011979,ENSCHIG00000006773,ENSCHIG00000022946,ENSCHIG00000019664,ENSCHIG00000024184,ENSCHIG00000009101
GO:0005212	structural constituent of eye lens	molecular_function	0.10929	1	2	1041	11	17992	ENSCHIG00000009704,ENSCHIG00000025185
GO:0022624	proteasome accessory complex	cellular_component	0.10945	1	2	1041	11	17992	ENSCHIG00000026335,ENSCHIG00000023664
GO:0023052	signaling	biological_process	0.11108	1	157	1041	2818	17992	ENSCHIG00000016099,ENSCHIG00000015274,ENSCHIG00000012154,ENSCHIG00000015224,ENSCHIG00000015297,ENSCHIG00000008697,ENSCHIG00000009447,ENSCHIG00000021946,ENSCHIG00000024549,ENSCHIG00000019778,ENSCHIG00000019485,ENSCHIG00000023141,ENSCHIG00000005307,ENSCHIG00000026807,ENSCHIG00000009176,ENSCHIG00000019664,ENSCHIG00000001552,ENSCHIG00000023334,ENSCHIG00000022944,ENSCHIG00000014176,ENSCHIG00000015091,…
GO:0030099	myeloid cell differentiation	biological_process	0.11138	1	3	1041	20	17992	ENSCHIG00000027124,ENSCHIG00000017128,ENSCHIG00000008990
GO:0061337	cardiac conduction	biological_process	0.11143	1	1	1041	2	17992	ENSCHIG00000017260
GO:0016239	positive regulation of macroautophagy	biological_process	0.11147	1	1	1041	2	17992	ENSCHIG00000016700
GO:0016241	regulation of macroautophagy	biological_process	0.11147	1	1	1041	2	17992	ENSCHIG00000016700
GO:0015662	ATPase activity, coupled to transmembrane movement of ions, phosphorylative mechanism	molecular_function	0.11187	1	3	1041	16	17992	ENSCHIG00000019660,ENSCHIG00000018453,ENSCHIG00000024254
GO:0001817	regulation of cytokine production	biological_process	0.11216	1	4	1041	33	17992	ENSCHIG00000017128,ENSCHIG00000019616,ENSCHIG00000016965,ENSCHIG00000017260
GO:0006165	nucleoside diphosphate phosphorylation	biological_process	0.11235	1	5	1041	42	17992	ENSCHIG00000024851,ENSCHIG00000010678,ENSCHIG00000016056,ENSCHIG00000011217,ENSCHIG00000013515
GO:0046939	nucleotide phosphorylation	biological_process	0.11235	1	5	1041	42	17992	ENSCHIG00000024851,ENSCHIG00000010678,ENSCHIG00000013515,ENSCHIG00000016056,ENSCHIG00000011217
GO:0034316	negative regulation of Arp2/3 complex-mediated actin nucleation	biological_process	0.11289	1	1	1041	2	17992	ENSCHIG00000000599
GO:0071933	Arp2/3 complex binding	molecular_function	0.11289	1	1	1041	2	17992	ENSCHIG00000000599
GO:0014855	striated muscle cell proliferation	biological_process	0.11371	1	1	1041	3	17992	ENSCHIG00000021331
GO:0001938	positive regulation of endothelial cell proliferation	biological_process	0.11375	1	1	1041	2	17992	ENSCHIG00000016700
GO:0002043	blood vessel endothelial cell proliferation involved in sprouting angiogenesis	biological_process	0.11375	1	1	1041	2	17992	ENSCHIG00000016700
GO:0048661	positive regulation of smooth muscle cell proliferation	biological_process	0.11375	1	1	1041	2	17992	ENSCHIG00000016700
GO:0031016	pancreas development	biological_process	0.11418	1	2	1041	10	17992	ENSCHIG00000017334,ENSCHIG00000023774
GO:0050900	leukocyte migration	biological_process	0.11419	1	3	1041	25	17992	ENSCHIG00000026540,ENSCHIG00000021644,ENSCHIG00000014964
GO:0006084	acetyl-CoA metabolic process	biological_process	0.11424	1	2	1041	10	17992	ENSCHIG00000023958,ENSCHIG00000019348
GO:0008260	3-oxoacid CoA-transferase activity	molecular_function	0.11455	1	1	1041	3	17992	ENSCHIG00000019430
GO:0046952	ketone body catabolic process	biological_process	0.11455	1	1	1041	3	17992	ENSCHIG00000019430
GO:0048583	regulation of response to stimulus	biological_process	0.1148	1	37	1041	474	17992	ENSCHIG00000008697,ENSCHIG00000017822,ENSCHIG00000016068,ENSCHIG00000021331,ENSCHIG00000019842,ENSCHIG00000008645,ENSCHIG00000017260,ENSCHIG00000022975,ENSCHIG00000014333,ENSCHIG00000022944,ENSCHIG00000023698,ENSCHIG00000027150,ENSCHIG00000014964,ENSCHIG00000006795,ENSCHIG00000010291,ENSCHIG00000010494,ENSCHIG00000014847,ENSCHIG00000019616,ENSCHIG00000001591,ENSCHIG00000024710,ENSCHIG00000006390,…
GO:0010522	regulation of calcium ion transport into cytosol	biological_process	0.11528	1	1	1041	3	17992	ENSCHIG00000014964
GO:0010524	positive regulation of calcium ion transport into cytosol	biological_process	0.11528	1	1	1041	3	17992	ENSCHIG00000014964
GO:0051279	regulation of release of sequestered calcium ion into cytosol	biological_process	0.11528	1	1	1041	3	17992	ENSCHIG00000014964
GO:0051281	positive regulation of release of sequestered calcium ion into cytosol	biological_process	0.11528	1	1	1041	3	17992	ENSCHIG00000014964
GO:1903034	regulation of response to wounding	biological_process	0.11546	1	4	1041	33	17992	ENSCHIG00000019616,ENSCHIG00000020298,ENSCHIG00000014333,ENSCHIG00000010494
GO:0051963	regulation of synapse assembly	biological_process	0.11548	1	1	1041	2	17992	ENSCHIG00000026297
GO:0044255	cellular lipid metabolic process	biological_process	0.11603	1	22	1041	253	17992	ENSCHIG00000009133,ENSCHIG00000020031,ENSCHIG00000008787,ENSCHIG00000008007,ENSCHIG00000022491,ENSCHIG00000025165,ENSCHIG00000022540,ENSCHIG00000012134,ENSCHIG00000021617,ENSCHIG00000010936,ENSCHIG00000024684,ENSCHIG00000019348,ENSCHIG00000023367,ENSCHIG00000024342,ENSCHIG00000008939,ENSCHIG00000013342,ENSCHIG00000010501,ENSCHIG00000016158,ENSCHIG00000020085,ENSCHIG00000012443,ENSCHIG00000010259,…
GO:0004857	enzyme inhibitor activity	molecular_function	0.11615	1	12	1041	141	17992	ENSCHIG00000020790,ENSCHIG00000015928,ENSCHIG00000012528,ENSCHIG00000011105,ENSCHIG00000025570,ENSCHIG00000022735,ENSCHIG00000018895,ENSCHIG00000025141,ENSCHIG00000016541,ENSCHIG00000009090,ENSCHIG00000013189,ENSCHIG00000012525
GO:0042060	wound healing	biological_process	0.11658	1	6	1041	57	17992	ENSCHIG00000010494,ENSCHIG00000026649,ENSCHIG00000016700,ENSCHIG00000019484,ENSCHIG00000020633,ENSCHIG00000026540
GO:0006584	catecholamine metabolic process	biological_process	0.11727	1	1	1041	2	17992	ENSCHIG00000006984
GO:0009712	catechol-containing compound metabolic process	biological_process	0.11727	1	1	1041	2	17992	ENSCHIG00000006984
GO:0016307	phosphatidylinositol phosphate kinase activity	molecular_function	0.11745	1	2	1041	8	17992	ENSCHIG00000022491,ENSCHIG00000010259
GO:0002066	columnar/cuboidal epithelial cell development	biological_process	0.11774	1	1	1041	2	17992	ENSCHIG00000017334
GO:0002068	glandular epithelial cell development	biological_process	0.11774	1	1	1041	2	17992	ENSCHIG00000017334
GO:0003323	type B pancreatic cell development	biological_process	0.11774	1	1	1041	2	17992	ENSCHIG00000017334
GO:0045648	positive regulation of erythrocyte differentiation	biological_process	0.11802	1	1	1041	2	17992	ENSCHIG00000017128
GO:0046856	phosphatidylinositol dephosphorylation	biological_process	0.11814	1	3	1041	17	17992	ENSCHIG00000016158,ENSCHIG00000023367,ENSCHIG00000013342
GO:0008047	enzyme activator activity	molecular_function	0.11857	1	15	1041	155	17992	ENSCHIG00000023081,ENSCHIG00000006935,ENSCHIG00000003321,ENSCHIG00000013239,ENSCHIG00000018776,ENSCHIG00000013381,ENSCHIG00000002829,ENSCHIG00000017977,ENSCHIG00000001085,ENSCHIG00000026831,ENSCHIG00000016532,ENSCHIG00000009385,ENSCHIG00000000137,ENSCHIG00000027204,ENSCHIG00000025375
GO:0048029	monosaccharide binding	molecular_function	0.12023	1	4	1041	28	17992	ENSCHIG00000026382,ENSCHIG00000024851,ENSCHIG00000000593,ENSCHIG00000010678
GO:0004104	cholinesterase activity	molecular_function	0.12026	1	1	1041	2	17992	ENSCHIG00000026772
GO:0016206	catechol O-methyltransferase activity	molecular_function	0.1208	1	1	1041	2	17992	ENSCHIG00000006984
GO:0003938	IMP dehydrogenase activity	molecular_function	0.12099	1	1	1041	2	17992	ENSCHIG00000017941
GO:0019842	vitamin binding	molecular_function	0.12141	1	5	1041	37	17992	ENSCHIG00000006876,ENSCHIG00000000593,ENSCHIG00000012810,ENSCHIG00000012430,ENSCHIG00000026382
GO:0016125	sterol metabolic process	biological_process	0.1217	1	3	1041	20	17992	ENSCHIG00000019348,ENSCHIG00000024342,ENSCHIG00000023958
GO:0009399	nitrogen fixation	biological_process	0.12212	1	1	1041	2	17992	ENSCHIG00000017099
GO:0016163	nitrogenase activity	molecular_function	0.12212	1	1	1041	2	17992	ENSCHIG00000017099
GO:0016730	oxidoreductase activity, acting on iron-sulfur proteins as donors	molecular_function	0.12212	1	1	1041	2	17992	ENSCHIG00000017099
GO:0016732	oxidoreductase activity, acting on iron-sulfur proteins as donors, dinitrogen as acceptor	molecular_function	0.12212	1	1	1041	2	17992	ENSCHIG00000017099
GO:0015370	solute:sodium symporter activity	molecular_function	0.1222	1	4	1041	26	17992	ENSCHIG00000021410,ENSCHIG00000021595,ENSCHIG00000017725,ENSCHIG00000012437
GO:0045598	regulation of fat cell differentiation	biological_process	0.12285	1	2	1041	10	17992	ENSCHIG00000019616,ENSCHIG00000020298
GO:0002534	cytokine production involved in inflammatory response	biological_process	0.1232	1	1	1041	3	17992	ENSCHIG00000019616
GO:0072604	interleukin-6 secretion	biological_process	0.1232	1	1	1041	3	17992	ENSCHIG00000019616
GO:1900015	regulation of cytokine production involved in inflammatory response	biological_process	0.1232	1	1	1041	3	17992	ENSCHIG00000019616
GO:0035267	NuA4 histone acetyltransferase complex	cellular_component	0.12328	1	2	1041	10	17992	ENSCHIG00000019299,ENSCHIG00000015445
GO:0004016	adenylate cyclase activity	molecular_function	0.12352	1	2	1041	8	17992	ENSCHIG00000024549,ENSCHIG00000023502
GO:0008509	anion transmembrane transporter activity	molecular_function	0.12395	1	10	1041	96	17992	ENSCHIG00000012437,ENSCHIG00000017210,ENSCHIG00000009899,ENSCHIG00000014293,ENSCHIG00000014026,ENSCHIG00000018789,ENSCHIG00000021877,ENSCHIG00000000488,ENSCHIG00000017768,ENSCHIG00000025898
GO:0006909	phagocytosis	biological_process	0.12411	1	2	1041	9	17992	ENSCHIG00000021644,ENSCHIG00000019616
GO:0042802	identical protein binding	molecular_function	0.12455	1	5	1041	42	17992	ENSCHIG00000011245,ENSCHIG00000016700,ENSCHIG00000026297,ENSCHIG00000019845,ENSCHIG00000027124
GO:0006096	glycolytic process	biological_process	0.12481	1	4	1041	31	17992	ENSCHIG00000010678,ENSCHIG00000013515,ENSCHIG00000016056,ENSCHIG00000024851
GO:0006757	ATP generation from ADP	biological_process	0.12481	1	4	1041	31	17992	ENSCHIG00000013515,ENSCHIG00000016056,ENSCHIG00000010678,ENSCHIG00000024851
GO:0008537	proteasome activator complex	cellular_component	0.12545	1	1	1041	4	17992	ENSCHIG00000023664
GO:0019058	viral life cycle	biological_process	0.12546	1	2	1041	12	17992	ENSCHIG00000017128,ENSCHIG00000026297
GO:0010830	regulation of myotube differentiation	biological_process	0.12546	1	1	1041	3	17992	ENSCHIG00000021331
GO:0060142	regulation of syncytium formation by plasma membrane fusion	biological_process	0.12546	1	1	1041	3	17992	ENSCHIG00000021331
GO:1901739	regulation of myoblast fusion	biological_process	0.12546	1	1	1041	3	17992	ENSCHIG00000021331
GO:0071901	negative regulation of protein serine/threonine kinase activity	biological_process	0.12547	1	3	1041	27	17992	ENSCHIG00000008697,ENSCHIG00000012528,ENSCHIG00000025570
GO:0009888	tissue development	biological_process	0.12592	1	8	1041	85	17992	ENSCHIG00000017128,ENSCHIG00000023774,ENSCHIG00000008490,ENSCHIG00000026540,ENSCHIG00000017334,ENSCHIG00000010780,ENSCHIG00000010930,ENSCHIG00000021331
GO:0006772	thiamine metabolic process	biological_process	0.12643	1	1	1041	2	17992	ENSCHIG00000012810
GO:0042723	thiamine-containing compound metabolic process	biological_process	0.12643	1	1	1041	2	17992	ENSCHIG00000012810
GO:0004611	phosphoenolpyruvate carboxykinase activity	molecular_function	0.12681	1	1	1041	2	17992	ENSCHIG00000004184
GO:0004613	phosphoenolpyruvate carboxykinase (GTP) activity	molecular_function	0.12681	1	1	1041	2	17992	ENSCHIG00000004184
GO:0032649	regulation of interferon-gamma production	biological_process	0.12779	1	1	1041	3	17992	ENSCHIG00000017128
GO:0043436	oxoacid metabolic process	biological_process	0.12811	1	27	1041	324	17992	ENSCHIG00000012134,ENSCHIG00000018475,ENSCHIG00000006876,ENSCHIG00000013515,ENSCHIG00000018607,ENSCHIG00000010175,ENSCHIG00000008007,ENSCHIG00000006773,ENSCHIG00000016266,ENSCHIG00000009133,ENSCHIG00000020031,ENSCHIG00000020085,ENSCHIG00000024851,ENSCHIG00000015633,ENSCHIG00000007932,ENSCHIG00000023952,ENSCHIG00000021938,ENSCHIG00000010678,ENSCHIG00000016056,ENSCHIG00000012430,ENSCHIG00000022991,…
GO:0001933	negative regulation of protein phosphorylation	biological_process	0.12829	1	4	1041	43	17992	ENSCHIG00000025570,ENSCHIG00000013189,ENSCHIG00000012528,ENSCHIG00000008697
GO:0050792	regulation of viral process	biological_process	0.12876	1	1	1041	3	17992	ENSCHIG00000017128
GO:1903900	regulation of viral life cycle	biological_process	0.12876	1	1	1041	3	17992	ENSCHIG00000017128
GO:0034770	histone H4-K20 methylation	biological_process	0.12887	1	1	1041	2	17992	ENSCHIG00000009854
GO:0034773	histone H4-K20 trimethylation	biological_process	0.12887	1	1	1041	2	17992	ENSCHIG00000009854
GO:0042799	histone methyltransferase activity (H4-K20 specific)	molecular_function	0.12887	1	1	1041	2	17992	ENSCHIG00000009854
GO:0042592	homeostatic process	biological_process	0.12914	1	17	1041	211	17992	ENSCHIG00000008791,ENSCHIG00000014964,ENSCHIG00000017128,ENSCHIG00000016700,ENSCHIG00000018892,ENSCHIG00000014039,ENSCHIG00000025165,ENSCHIG00000017334,ENSCHIG00000018789,ENSCHIG00000000251,ENSCHIG00000021090,ENSCHIG00000024851,ENSCHIG00000018467,ENSCHIG00000008990,ENSCHIG00000010678,ENSCHIG00000019556,ENSCHIG00000017790
GO:0015711	organic anion transport	biological_process	0.12971	1	10	1041	98	17992	ENSCHIG00000014849,ENSCHIG00000018159,ENSCHIG00000017687,ENSCHIG00000019616,ENSCHIG00000000304,ENSCHIG00000017131,ENSCHIG00000012437,ENSCHIG00000010501,ENSCHIG00000020085,ENSCHIG00000007220
GO:0000302	response to reactive oxygen species	biological_process	0.13027	1	2	1041	11	17992	ENSCHIG00000023698,ENSCHIG00000017822
GO:0046578	regulation of Ras protein signal transduction	biological_process	0.13035	1	11	1041	102	17992	ENSCHIG00000008445,ENSCHIG00000008645,ENSCHIG00000006795,ENSCHIG00000019842,ENSCHIG00000027150,ENSCHIG00000000132,ENSCHIG00000026831,ENSCHIG00000016532,ENSCHIG00000016068,ENSCHIG00000022944,ENSCHIG00000001591
GO:0004844	uracil DNA N-glycosylase activity	molecular_function	0.13041	1	1	1041	2	17992	ENSCHIG00000009918
GO:0097506	deaminated base DNA N-glycosylase activity	molecular_function	0.13041	1	1	1041	2	17992	ENSCHIG00000009918
GO:0046928	regulation of neurotransmitter secretion	biological_process	0.13045	1	1	1041	2	17992	ENSCHIG00000023814
GO:0051588	regulation of neurotransmitter transport	biological_process	0.13045	1	1	1041	2	17992	ENSCHIG00000023814
GO:0042803	protein homodimerization activity	molecular_function	0.13046	1	4	1041	31	17992	ENSCHIG00000027124,ENSCHIG00000026297,ENSCHIG00000016700,ENSCHIG00000011245
GO:0016758	transferase activity, transferring hexosyl groups	molecular_function	0.13076	1	11	1041	133	17992	ENSCHIG00000018512,ENSCHIG00000014578,ENSCHIG00000010111,ENSCHIG00000026540,ENSCHIG00000016207,ENSCHIG00000018461,ENSCHIG00000011247,ENSCHIG00000017371,ENSCHIG00000011255,ENSCHIG00000009348,ENSCHIG00000025805
GO:0001525	angiogenesis	biological_process	0.13181	1	5	1041	41	17992	ENSCHIG00000016700,ENSCHIG00000014726,ENSCHIG00000019616,ENSCHIG00000014964,ENSCHIG00000026540
GO:0004376	glycolipid mannosyltransferase activity	molecular_function	0.13217	1	1	1041	2	17992	ENSCHIG00000014578
GO:2000026	regulation of multicellular organismal development	biological_process	0.13303	1	9	1041	93	17992	ENSCHIG00000023774,ENSCHIG00000014964,ENSCHIG00000017128,ENSCHIG00000016700,ENSCHIG00000021331,ENSCHIG00000026297,ENSCHIG00000014333,ENSCHIG00000019616,ENSCHIG00000014726
GO:1903557	positive regulation of tumor necrosis factor superfamily cytokine production	biological_process	0.13317	1	1	1041	3	17992	ENSCHIG00000019616
GO:0080134	regulation of response to stress	biological_process	0.13366	1	8	1041	82	17992	ENSCHIG00000016700,ENSCHIG00000010291,ENSCHIG00000019616,ENSCHIG00000017822,ENSCHIG00000020298,ENSCHIG00000014333,ENSCHIG00000010494,ENSCHIG00000023698
GO:0005088	Ras guanyl-nucleotide exchange factor activity	molecular_function	0.13427	1	9	1041	78	17992	ENSCHIG00000001591,ENSCHIG00000016068,ENSCHIG00000000132,ENSCHIG00000026831,ENSCHIG00000019842,ENSCHIG00000008645,ENSCHIG00000019757,ENSCHIG00000027150,ENSCHIG00000008445
GO:0090382	phagosome maturation	biological_process	0.13461	1	1	1041	2	17992	ENSCHIG00000021644
GO:0006950	response to stress	biological_process	0.13478	1	39	1041	590	17992	ENSCHIG00000019916,ENSCHIG00000013553,ENSCHIG00000027124,ENSCHIG00000020633,ENSCHIG00000019299,ENSCHIG00000024721,ENSCHIG00000011979,ENSCHIG00000017436,ENSCHIG00000019892,ENSCHIG00000025635,ENSCHIG00000023884,ENSCHIG00000017822,ENSCHIG00000010291,ENSCHIG00000026540,ENSCHIG00000011953,ENSCHIG00000014964,ENSCHIG00000017128,ENSCHIG00000021483,ENSCHIG00000023698,ENSCHIG00000014333,ENSCHIG00000010930,…
GO:0007154	cell communication	biological_process	0.13478	1	157	1041	2849	17992	ENSCHIG00000024684,ENSCHIG00000001085,ENSCHIG00000026577,ENSCHIG00000019616,ENSCHIG00000006763,ENSCHIG00000020431,ENSCHIG00000017210,ENSCHIG00000019178,ENSCHIG00000021904,ENSCHIG00000010708,ENSCHIG00000012980,ENSCHIG00000024398,ENSCHIG00000016952,ENSCHIG00000015893,ENSCHIG00000018758,ENSCHIG00000016099,ENSCHIG00000015274,ENSCHIG00000012154,ENSCHIG00000015224,ENSCHIG00000015297,ENSCHIG00000008697,…
GO:0006656	phosphatidylcholine biosynthetic process	biological_process	0.13502	1	1	1041	2	17992	ENSCHIG00000008939
GO:0043279	response to alkaloid	biological_process	0.13523	1	1	1041	2	17992	ENSCHIG00000016700
GO:0046365	monosaccharide catabolic process	biological_process	0.13535	1	1	1041	2	17992	ENSCHIG00000025657
GO:0070403	NAD+ binding	molecular_function	0.13565	1	2	1041	9	17992	ENSCHIG00000016745,ENSCHIG00000020031
GO:0000139	Golgi membrane	cellular_component	0.13593	1	11	1041	130	17992	ENSCHIG00000012207,ENSCHIG00000025805,ENSCHIG00000017371,ENSCHIG00000017035,ENSCHIG00000020286,ENSCHIG00000025180,ENSCHIG00000025267,ENSCHIG00000009047,ENSCHIG00000007762,ENSCHIG00000019583,ENSCHIG00000010111
GO:0006749	glutathione metabolic process	biological_process	0.13606	1	2	1041	10	17992	ENSCHIG00000000443,ENSCHIG00000023150
GO:0006887	exocytosis	biological_process	0.13616	1	8	1041	73	17992	ENSCHIG00000015551,ENSCHIG00000009277,ENSCHIG00000016939,ENSCHIG00000009527,ENSCHIG00000017831,ENSCHIG00000010786,ENSCHIG00000026540,ENSCHIG00000011358
GO:0006644	phospholipid metabolic process	biological_process	0.13644	1	13	1041	138	17992	ENSCHIG00000019348,ENSCHIG00000021617,ENSCHIG00000024684,ENSCHIG00000013342,ENSCHIG00000008007,ENSCHIG00000023367,ENSCHIG00000008939,ENSCHIG00000010501,ENSCHIG00000022491,ENSCHIG00000010259,ENSCHIG00000012443,ENSCHIG00000023958,ENSCHIG00000016158
GO:0016492	G-protein coupled neurotensin receptor activity	molecular_function	0.13667	1	1	1041	2	17992	ENSCHIG00000026075
GO:0015758	glucose transport	biological_process	0.13683	1	2	1041	11	17992	ENSCHIG00000012243,ENSCHIG00000019616
GO:0042326	negative regulation of phosphorylation	biological_process	0.13768	1	4	1041	44	17992	ENSCHIG00000025570,ENSCHIG00000013189,ENSCHIG00000012528,ENSCHIG00000008697
GO:0019825	oxygen binding	molecular_function	0.13833	1	2	1041	20	17992	ENSCHIG00000008000,ENSCHIG00000024184
GO:0032008	positive regulation of TOR signaling	biological_process	0.13845	1	2	1041	11	17992	ENSCHIG00000022257,ENSCHIG00000019616
GO:0004445	inositol-polyphosphate 5-phosphatase activity	molecular_function	0.13856	1	1	1041	2	17992	ENSCHIG00000016158
GO:0046030	inositol trisphosphate phosphatase activity	molecular_function	0.13856	1	1	1041	2	17992	ENSCHIG00000016158
GO:0004745	retinol dehydrogenase activity	molecular_function	0.13902	1	1	1041	2	17992	ENSCHIG00000008787
GO:0043534	blood vessel endothelial cell migration	biological_process	0.13941	1	1	1041	2	17992	ENSCHIG00000016700
GO:0043535	regulation of blood vessel endothelial cell migration	biological_process	0.13941	1	1	1041	2	17992	ENSCHIG00000016700
GO:0043536	positive regulation of blood vessel endothelial cell migration	biological_process	0.13941	1	1	1041	2	17992	ENSCHIG00000016700
GO:1903670	regulation of sprouting angiogenesis	biological_process	0.13942	1	1	1041	2	17992	ENSCHIG00000016700
GO:1903672	positive regulation of sprouting angiogenesis	biological_process	0.13942	1	1	1041	2	17992	ENSCHIG00000016700
GO:0042167	heme catabolic process	biological_process	0.13943	1	1	1041	2	17992	ENSCHIG00000016700
GO:0046149	pigment catabolic process	biological_process	0.13943	1	1	1041	2	17992	ENSCHIG00000016700
GO:1902041	regulation of extrinsic apoptotic signaling pathway via death domain receptors	biological_process	0.13947	1	1	1041	2	17992	ENSCHIG00000016700
GO:0004967	glucagon receptor activity	molecular_function	0.14021	1	1	1041	2	17992	ENSCHIG00000011335
GO:0033762	response to glucagon	biological_process	0.14021	1	1	1041	2	17992	ENSCHIG00000011335
GO:0071377	cellular response to glucagon stimulus	biological_process	0.14021	1	1	1041	2	17992	ENSCHIG00000011335
GO:0043189	H4/H2A histone acetyltransferase complex	cellular_component	0.14039	1	2	1041	12	17992	ENSCHIG00000019299,ENSCHIG00000015445
GO:1902562	H4 histone acetyltransferase complex	cellular_component	0.14039	1	2	1041	12	17992	ENSCHIG00000019299,ENSCHIG00000015445
GO:0019958	C-X-C chemokine binding	molecular_function	0.14041	1	1	1041	3	17992	ENSCHIG00000014964
GO:0006743	ubiquinone metabolic process	biological_process	0.14047	1	2	1041	9	17992	ENSCHIG00000011631,ENSCHIG00000013409
GO:0006744	ubiquinone biosynthetic process	biological_process	0.14047	1	2	1041	9	17992	ENSCHIG00000013409,ENSCHIG00000011631
GO:1901663	quinone biosynthetic process	biological_process	0.14047	1	2	1041	9	17992	ENSCHIG00000013409,ENSCHIG00000011631
GO:0051223	regulation of protein transport	biological_process	0.14049	1	4	1041	33	17992	ENSCHIG00000023774,ENSCHIG00000017334,ENSCHIG00000010936,ENSCHIG00000017831
GO:0070201	regulation of establishment of protein localization	biological_process	0.14049	1	4	1041	33	17992	ENSCHIG00000017334,ENSCHIG00000010936,ENSCHIG00000017831,ENSCHIG00000023774
GO:0050999	regulation of nitric-oxide synthase activity	biological_process	0.14082	1	1	1041	2	17992	ENSCHIG00000019616
GO:0002715	regulation of natural killer cell mediated immunity	biological_process	0.14123	1	1	1041	2	17992	ENSCHIG00000019616
GO:0042269	regulation of natural killer cell mediated cytotoxicity	biological_process	0.14123	1	1	1041	2	17992	ENSCHIG00000019616
GO:0005853	eukaryotic translation elongation factor 1 complex	cellular_component	0.14188	1	1	1041	5	17992	ENSCHIG00000026794
GO:0032609	interferon-gamma production	biological_process	0.14281	1	1	1041	4	17992	ENSCHIG00000017128
GO:0042451	purine nucleoside biosynthetic process	biological_process	0.14285	1	6	1041	77	17992	ENSCHIG00000011217,ENSCHIG00000012236,ENSCHIG00000017941,ENSCHIG00000009411,ENSCHIG00000026409,ENSCHIG00000026749
GO:0046129	purine ribonucleoside biosynthetic process	biological_process	0.14285	1	6	1041	77	17992	ENSCHIG00000011217,ENSCHIG00000026749,ENSCHIG00000009411,ENSCHIG00000026409,ENSCHIG00000012236,ENSCHIG00000017941
GO:0004743	pyruvate kinase activity	molecular_function	0.14286	1	1	1041	2	17992	ENSCHIG00000016056
GO:0008474	palmitoyl-(protein) hydrolase activity	molecular_function	0.14301	1	1	1041	2	17992	ENSCHIG00000016544
GO:0098599	palmitoyl hydrolase activity	molecular_function	0.14301	1	1	1041	2	17992	ENSCHIG00000016544
GO:0098734	macromolecule depalmitoylation	biological_process	0.14301	1	1	1041	2	17992	ENSCHIG00000016544
GO:0043236	laminin binding	molecular_function	0.14301	1	1	1041	2	17992	ENSCHIG00000006763
GO:0008479	queuine tRNA-ribosyltransferase activity	molecular_function	0.14302	1	1	1041	2	17992	ENSCHIG00000014137
GO:0003875	ADP-ribosylarginine hydrolase activity	molecular_function	0.1431	1	1	1041	2	17992	ENSCHIG00000024177
GO:0051725	protein de-ADP-ribosylation	biological_process	0.1431	1	1	1041	2	17992	ENSCHIG00000024177
GO:0004109	coproporphyrinogen oxidase activity	molecular_function	0.14315	1	1	1041	2	17992	ENSCHIG00000024657
GO:0030877	beta-catenin destruction complex	cellular_component	0.14319	1	1	1041	2	17992	ENSCHIG00000010291
GO:0001787	natural killer cell proliferation	biological_process	0.14322	1	1	1041	2	17992	ENSCHIG00000019616
GO:0000098	sulfur amino acid catabolic process	biological_process	0.14322	1	1	1041	2	17992	ENSCHIG00000022991
GO:0001735	prenylcysteine oxidase activity	molecular_function	0.14322	1	1	1041	2	17992	ENSCHIG00000022991
GO:0030328	prenylcysteine catabolic process	biological_process	0.14322	1	1	1041	2	17992	ENSCHIG00000022991
GO:0030329	prenylcysteine metabolic process	biological_process	0.14322	1	1	1041	2	17992	ENSCHIG00000022991
GO:0004657	proline dehydrogenase activity	molecular_function	0.14323	1	1	1041	2	17992	ENSCHIG00000021938
GO:0005771	multivesicular body	cellular_component	0.14324	1	1	1041	2	17992	ENSCHIG00000025208
GO:0032585	multivesicular body membrane	cellular_component	0.14324	1	1	1041	2	17992	ENSCHIG00000025208
GO:0060396	growth hormone receptor signaling pathway	biological_process	0.14326	1	1	1041	2	17992	ENSCHIG00000021723
GO:0060397	JAK-STAT cascade involved in growth hormone signaling pathway	biological_process	0.14326	1	1	1041	2	17992	ENSCHIG00000021723
GO:0071378	cellular response to growth hormone stimulus	biological_process	0.14326	1	1	1041	2	17992	ENSCHIG00000021723
GO:0004772	sterol O-acyltransferase activity	molecular_function	0.14326	1	1	1041	2	17992	ENSCHIG00000025165
GO:0034433	steroid esterification	biological_process	0.14326	1	1	1041	2	17992	ENSCHIG00000025165
GO:0034434	sterol esterification	biological_process	0.14326	1	1	1041	2	17992	ENSCHIG00000025165
GO:0034435	cholesterol esterification	biological_process	0.14326	1	1	1041	2	17992	ENSCHIG00000025165
GO:0034736	cholesterol O-acyltransferase activity	molecular_function	0.14326	1	1	1041	2	17992	ENSCHIG00000025165
GO:0019008	molybdopterin synthase complex	cellular_component	0.14327	1	1	1041	2	17992	ENSCHIG00000014594
GO:0097255	R2TP complex	cellular_component	0.14327	1	1	1041	2	17992	ENSCHIG00000019299
GO:0031293	membrane protein intracellular domain proteolysis	biological_process	0.14328	1	1	1041	2	17992	ENSCHIG00000018686
GO:0001965	G-protein alpha-subunit binding	molecular_function	0.14328	1	1	1041	2	17992	ENSCHIG00000003321
GO:0006884	cell volume homeostasis	biological_process	0.14329	1	1	1041	2	17992	ENSCHIG00000018789
GO:0003953	NAD+ nucleosidase activity	molecular_function	0.1433	1	1	1041	2	17992	ENSCHIG00000003874
GO:0004465	lipoprotein lipase activity	molecular_function	0.1433	1	1	1041	2	17992	ENSCHIG00000015994
GO:0009256	10-formyltetrahydrofolate metabolic process	biological_process	0.14331	1	1	1041	2	17992	ENSCHIG00000007932
GO:0009258	10-formyltetrahydrofolate catabolic process	biological_process	0.14331	1	1	1041	2	17992	ENSCHIG00000007932
GO:0009397	folic acid-containing compound catabolic process	biological_process	0.14331	1	1	1041	2	17992	ENSCHIG00000007932
GO:0016155	formyltetrahydrofolate dehydrogenase activity	molecular_function	0.14331	1	1	1041	2	17992	ENSCHIG00000007932
GO:0042560	pteridine-containing compound catabolic process	biological_process	0.14331	1	1	1041	2	17992	ENSCHIG00000007932
GO:0043649	dicarboxylic acid catabolic process	biological_process	0.14331	1	1	1041	2	17992	ENSCHIG00000007932
GO:0005944	phosphatidylinositol 3-kinase complex, class IB	cellular_component	0.14331	1	1	1041	2	17992	ENSCHIG00000021617
GO:0097651	phosphatidylinositol 3-kinase complex, class I	cellular_component	0.14331	1	1	1041	2	17992	ENSCHIG00000021617
GO:0042744	hydrogen peroxide catabolic process	biological_process	0.14332	1	1	1041	2	17992	ENSCHIG00000011979
GO:0015910	peroxisomal long-chain fatty acid import	biological_process	0.14333	1	1	1041	2	17992	ENSCHIG00000020085
GO:0008384	IkappaB kinase activity	molecular_function	0.14334	1	1	1041	2	17992	ENSCHIG00000014206
GO:0044773	mitotic DNA damage checkpoint	biological_process	0.14334	1	1	1041	2	17992	ENSCHIG00000012761
GO:0072378	blood coagulation, fibrin clot formation	biological_process	0.14344	1	1	1041	2	17992	ENSCHIG00000020633
GO:0019062	virion attachment to host cell	biological_process	0.14345	1	1	1041	2	17992	ENSCHIG00000026297
GO:0044406	adhesion of symbiont to host	biological_process	0.14345	1	1	1041	2	17992	ENSCHIG00000026297
GO:0044650	adhesion of symbiont to host cell	biological_process	0.14345	1	1	1041	2	17992	ENSCHIG00000026297
GO:0048311	mitochondrion distribution	biological_process	0.14346	1	1	1041	2	17992	ENSCHIG00000004152
GO:0004830	tryptophan-tRNA ligase activity	molecular_function	0.1436	1	1	1041	2	17992	ENSCHIG00000023952
GO:0006436	tryptophanyl-tRNA aminoacylation	biological_process	0.1436	1	1	1041	2	17992	ENSCHIG00000023952
GO:0004311	farnesyltranstransferase activity	molecular_function	0.14362	1	1	1041	2	17992	ENSCHIG00000024342
GO:1902807	negative regulation of cell cycle G1/S phase transition	biological_process	0.14378	1	1	1041	2	17992	ENSCHIG00000012761
GO:2000134	negative regulation of G1/S transition of mitotic cell cycle	biological_process	0.14378	1	1	1041	2	17992	ENSCHIG00000012761
GO:0098535	de novo centriole assembly	biological_process	0.14408	1	1	1041	2	17992	ENSCHIG00000018338
GO:0098536	deuterosome	cellular_component	0.14408	1	1	1041	2	17992	ENSCHIG00000018338
GO:0015872	dopamine transport	biological_process	0.14447	1	1	1041	2	17992	ENSCHIG00000021410
GO:0051937	catecholamine transport	biological_process	0.14447	1	1	1041	2	17992	ENSCHIG00000021410
GO:0055080	cation homeostasis	biological_process	0.1446	1	7	1041	80	17992	ENSCHIG00000018467,ENSCHIG00000016700,ENSCHIG00000014964,ENSCHIG00000021090,ENSCHIG00000000251,ENSCHIG00000019556,ENSCHIG00000017790
GO:0098771	inorganic ion homeostasis	biological_process	0.1446	1	7	1041	80	17992	ENSCHIG00000018467,ENSCHIG00000014964,ENSCHIG00000016700,ENSCHIG00000019556,ENSCHIG00000017790,ENSCHIG00000000251,ENSCHIG00000021090
GO:0030516	regulation of axon extension	biological_process	0.14462	1	1	1041	3	17992	ENSCHIG00000023774
GO:0015698	inorganic anion transport	biological_process	0.14537	1	9	1041	88	17992	ENSCHIG00000014293,ENSCHIG00000009899,ENSCHIG00000017210,ENSCHIG00000025898,ENSCHIG00000017768,ENSCHIG00000000488,ENSCHIG00000018789,ENSCHIG00000021877,ENSCHIG00000014026
GO:0005089	Rho guanyl-nucleotide exchange factor activity	molecular_function	0.14628	1	8	1041	69	17992	ENSCHIG00000026831,ENSCHIG00000000132,ENSCHIG00000016068,ENSCHIG00000001591,ENSCHIG00000008445,ENSCHIG00000008645,ENSCHIG00000019842,ENSCHIG00000027150
GO:0002573	myeloid leukocyte differentiation	biological_process	0.14681	1	2	1041	11	17992	ENSCHIG00000008990,ENSCHIG00000027124
GO:0016763	transferase activity, transferring pentosyl groups	molecular_function	0.14749	1	5	1041	43	17992	ENSCHIG00000025150,ENSCHIG00000018461,ENSCHIG00000003722,ENSCHIG00000018072,ENSCHIG00000014137
GO:0004816	asparagine-tRNA ligase activity	molecular_function	0.14806	1	1	1041	2	17992	ENSCHIG00000018475
GO:0006421	asparaginyl-tRNA aminoacylation	biological_process	0.14806	1	1	1041	2	17992	ENSCHIG00000018475
GO:0044281	small molecule metabolic process	biological_process	0.14879	1	48	1041	664	17992	ENSCHIG00000015633,ENSCHIG00000024851,ENSCHIG00000024549,ENSCHIG00000019430,ENSCHIG00000020085,ENSCHIG00000016056,ENSCHIG00000021938,ENSCHIG00000023952,ENSCHIG00000010678,ENSCHIG00000022991,ENSCHIG00000020384,ENSCHIG00000008939,ENSCHIG00000012430,ENSCHIG00000012810,ENSCHIG00000023155,ENSCHIG00000010935,ENSCHIG00000011979,ENSCHIG00000019348,ENSCHIG00000022953,ENSCHIG00000017436,ENSCHIG00000018475,…
GO:0046325	negative regulation of glucose import	biological_process	0.14894	1	1	1041	2	17992	ENSCHIG00000019616
GO:0034767	positive regulation of ion transmembrane transport	biological_process	0.14926	1	1	1041	2	17992	ENSCHIG00000017555
GO:0016813	hydrolase activity, acting on carbon-nitrogen (but not peptide) bonds, in linear amidines	molecular_function	0.15002	1	2	1041	10	17992	ENSCHIG00000010175,ENSCHIG00000018607
GO:0009617	response to bacterium	biological_process	0.15027	1	5	1041	57	17992	ENSCHIG00000017128,ENSCHIG00000023827,ENSCHIG00000021483,ENSCHIG00000011979,ENSCHIG00000016965
GO:0050793	regulation of developmental process	biological_process	0.15062	1	12	1041	144	17992	ENSCHIG00000021331,ENSCHIG00000026297,ENSCHIG00000000048,ENSCHIG00000020298,ENSCHIG00000014333,ENSCHIG00000019616,ENSCHIG00000014726,ENSCHIG00000016952,ENSCHIG00000014964,ENSCHIG00000023774,ENSCHIG00000017128,ENSCHIG00000016700
GO:0032106	positive regulation of response to extracellular stimulus	biological_process	0.15072	1	1	1041	3	17992	ENSCHIG00000016700
GO:0032109	positive regulation of response to nutrient levels	biological_process	0.15072	1	1	1041	3	17992	ENSCHIG00000016700
GO:0051239	regulation of multicellular organismal process	biological_process	0.15079	1	13	1041	159	17992	ENSCHIG00000016965,ENSCHIG00000021331,ENSCHIG00000026297,ENSCHIG00000010494,ENSCHIG00000014333,ENSCHIG00000014726,ENSCHIG00000019616,ENSCHIG00000024063,ENSCHIG00000017260,ENSCHIG00000017128,ENSCHIG00000016700,ENSCHIG00000014964,ENSCHIG00000023774
GO:0048821	erythrocyte development	biological_process	0.15085	1	1	1041	3	17992	ENSCHIG00000008990
GO:0061515	myeloid cell development	biological_process	0.15085	1	1	1041	3	17992	ENSCHIG00000008990
GO:0080135	regulation of cellular response to stress	biological_process	0.15114	1	4	1041	32	17992	ENSCHIG00000010291,ENSCHIG00000016700,ENSCHIG00000019616,ENSCHIG00000014333
GO:0046785	microtubule polymerization	biological_process	0.15128	1	2	1041	11	17992	ENSCHIG00000012981,ENSCHIG00000014409
GO:0071391	cellular response to estrogen stimulus	biological_process	0.15145	1	1	1041	3	17992	ENSCHIG00000021331
GO:0015269	calcium-activated potassium channel activity	molecular_function	0.15157	1	2	1041	9	17992	ENSCHIG00000018108,ENSCHIG00000014377
GO:0043900	regulation of multi-organism process	biological_process	0.15175	1	2	1041	14	17992	ENSCHIG00000026540,ENSCHIG00000017128
GO:0008124	4-alpha-hydroxytetrahydrobiopterin dehydratase activity	molecular_function	0.15246	1	1	1041	3	17992	ENSCHIG00000021110
GO:0050801	ion homeostasis	biological_process	0.15274	1	7	1041	81	17992	ENSCHIG00000016700,ENSCHIG00000014964,ENSCHIG00000018467,ENSCHIG00000000251,ENSCHIG00000021090,ENSCHIG00000017790,ENSCHIG00000019556
GO:0002064	epithelial cell development	biological_process	0.15283	1	2	1041	10	17992	ENSCHIG00000026540,ENSCHIG00000017334
GO:0030158	protein xylosyltransferase activity	molecular_function	0.15308	1	1	1041	2	17992	ENSCHIG00000018461
GO:0032640	tumor necrosis factor production	biological_process	0.15333	1	1	1041	4	17992	ENSCHIG00000019616
GO:0032680	regulation of tumor necrosis factor production	biological_process	0.15333	1	1	1041	4	17992	ENSCHIG00000019616
GO:0046850	regulation of bone remodeling	biological_process	0.15353	1	1	1041	3	17992	ENSCHIG00000019616
GO:0015026	coreceptor activity	molecular_function	0.1537	1	2	1041	12	17992	ENSCHIG00000010446,ENSCHIG00000014333
GO:0002520	immune system development	biological_process	0.15372	1	5	1041	46	17992	ENSCHIG00000022975,ENSCHIG00000027124,ENSCHIG00000019616,ENSCHIG00000017128,ENSCHIG00000008990
GO:0048534	hematopoietic or lymphoid organ development	biological_process	0.15372	1	5	1041	46	17992	ENSCHIG00000027124,ENSCHIG00000022975,ENSCHIG00000008990,ENSCHIG00000017128,ENSCHIG00000019616
GO:0047631	ADP-ribose diphosphatase activity	molecular_function	0.15377	1	1	1041	3	17992	ENSCHIG00000020346
GO:0010997	anaphase-promoting complex binding	molecular_function	0.15389	1	1	1041	3	17992	ENSCHIG00000014824
GO:0051351	positive regulation of ligase activity	biological_process	0.15389	1	1	1041	3	17992	ENSCHIG00000014824
GO:0051443	positive regulation of ubiquitin-protein transferase activity	biological_process	0.15389	1	1	1041	3	17992	ENSCHIG00000014824
GO:0055103	ligase regulator activity	molecular_function	0.15389	1	1	1041	3	17992	ENSCHIG00000014824
GO:0055106	ubiquitin-protein transferase regulator activity	molecular_function	0.15389	1	1	1041	3	17992	ENSCHIG00000014824
GO:0097027	ubiquitin-protein transferase activator activity	molecular_function	0.15389	1	1	1041	3	17992	ENSCHIG00000014824
GO:1904668	positive regulation of ubiquitin protein ligase activity	biological_process	0.15389	1	1	1041	3	17992	ENSCHIG00000014824
GO:0098656	anion transmembrane transport	biological_process	0.15405	1	8	1041	77	17992	ENSCHIG00000018789,ENSCHIG00000014026,ENSCHIG00000017768,ENSCHIG00000000488,ENSCHIG00000025898,ENSCHIG00000017210,ENSCHIG00000009899,ENSCHIG00000014293
GO:0005984	disaccharide metabolic process	biological_process	0.15603	1	1	1041	3	17992	ENSCHIG00000026540
GO:0014066	regulation of phosphatidylinositol 3-kinase signaling	biological_process	0.15631	1	1	1041	3	17992	ENSCHIG00000019616
GO:0048514	blood vessel morphogenesis	biological_process	0.15698	1	5	1041	44	17992	ENSCHIG00000026540,ENSCHIG00000014964,ENSCHIG00000019616,ENSCHIG00000016700,ENSCHIG00000014726
GO:0033210	leptin-mediated signaling pathway	biological_process	0.15713	1	1	1041	3	17992	ENSCHIG00000019616
GO:0010975	regulation of neuron projection development	biological_process	0.15731	1	2	1041	12	17992	ENSCHIG00000023774,ENSCHIG00000014333
GO:0007204	positive regulation of cytosolic calcium ion concentration	biological_process	0.15733	1	2	1041	13	17992	ENSCHIG00000000251,ENSCHIG00000014964
GO:0051480	cytosolic calcium ion homeostasis	biological_process	0.15733	1	2	1041	13	17992	ENSCHIG00000014964,ENSCHIG00000000251
GO:0031109	microtubule polymerization or depolymerization	biological_process	0.1578	1	3	1041	23	17992	ENSCHIG00000020412,ENSCHIG00000012981,ENSCHIG00000014409
GO:0001783	B cell apoptotic process	biological_process	0.15804	1	1	1041	3	17992	ENSCHIG00000020211
GO:0007266	Rho protein signal transduction	biological_process	0.15877	1	9	1041	83	17992	ENSCHIG00000000132,ENSCHIG00000016532,ENSCHIG00000026831,ENSCHIG00000016068,ENSCHIG00000001591,ENSCHIG00000008445,ENSCHIG00000008645,ENSCHIG00000019842,ENSCHIG00000027150
GO:0032637	interleukin-8 production	biological_process	0.15885	1	1	1041	4	17992	ENSCHIG00000019616
GO:0044699	single-organism process	biological_process	0.15896	1	432	1041	7181	17992	ENSCHIG00000020978,ENSCHIG00000015893,ENSCHIG00000006605,ENSCHIG00000013006,ENSCHIG00000016952,ENSCHIG00000022491,ENSCHIG00000017725,ENSCHIG00000025345,ENSCHIG00000026749,ENSCHIG00000012980,ENSCHIG00000025392,ENSCHIG00000010708,ENSCHIG00000019178,ENSCHIG00000024366,ENSCHIG00000016158,ENSCHIG00000021410,ENSCHIG00000006763,ENSCHIG00000019616,ENSCHIG00000010319,ENSCHIG00000010494,ENSCHIG00000026577,…
GO:0005581	collagen trimer	cellular_component	0.15996	1	4	1041	35	17992	ENSCHIG00000018462,ENSCHIG00000018522,ENSCHIG00000024710,ENSCHIG00000014716
GO:0002098	tRNA wobble uridine modification	biological_process	0.16064	1	2	1041	12	17992	ENSCHIG00000014134,ENSCHIG00000014854
GO:0051336	regulation of hydrolase activity	biological_process	0.16132	1	24	1041	291	17992	ENSCHIG00000023081,ENSCHIG00000013381,ENSCHIG00000019548,ENSCHIG00000009090,ENSCHIG00000015410,ENSCHIG00000017977,ENSCHIG00000002829,ENSCHIG00000027204,ENSCHIG00000001085,ENSCHIG00000015928,ENSCHIG00000018776,ENSCHIG00000003321,ENSCHIG00000013239,ENSCHIG00000006935,ENSCHIG00000012525,ENSCHIG00000025141,ENSCHIG00000022735,ENSCHIG00000025375,ENSCHIG00000011105,ENSCHIG00000000137,ENSCHIG00000026831,…
GO:0044093	positive regulation of molecular function	biological_process	0.16257	1	19	1041	218	17992	ENSCHIG00000017555,ENSCHIG00000027204,ENSCHIG00000001085,ENSCHIG00000017977,ENSCHIG00000019616,ENSCHIG00000002829,ENSCHIG00000013381,ENSCHIG00000023081,ENSCHIG00000000137,ENSCHIG00000014824,ENSCHIG00000025375,ENSCHIG00000016532,ENSCHIG00000026831,ENSCHIG00000009385,ENSCHIG00000020978,ENSCHIG00000003321,ENSCHIG00000013239,ENSCHIG00000018776,ENSCHIG00000006935
GO:0030955	potassium ion binding	molecular_function	0.16292	1	1	1041	3	17992	ENSCHIG00000016056
GO:0031420	alkali metal ion binding	molecular_function	0.16292	1	1	1041	3	17992	ENSCHIG00000016056
GO:0008645	hexose transport	biological_process	0.16328	1	2	1041	12	17992	ENSCHIG00000012243,ENSCHIG00000019616
GO:0005669	transcription factor TFIID complex	cellular_component	0.16358	1	2	1041	10	17992	ENSCHIG00000027219,ENSCHIG00000018137
GO:0030851	granulocyte differentiation	biological_process	0.16381	1	1	1041	3	17992	ENSCHIG00000008990
GO:0008374	O-acyltransferase activity	molecular_function	0.16386	1	2	1041	11	17992	ENSCHIG00000025165,ENSCHIG00000022540
GO:0009132	nucleoside diphosphate metabolic process	biological_process	0.16406	1	5	1041	47	17992	ENSCHIG00000013515,ENSCHIG00000016056,ENSCHIG00000011217,ENSCHIG00000010678,ENSCHIG00000024851
GO:0004035	alkaline phosphatase activity	molecular_function	0.16416	1	1	1041	4	17992	ENSCHIG00000012120
GO:0016539	intein-mediated protein splicing	biological_process	0.16439	1	1	1041	3	17992	ENSCHIG00000023555
GO:0030908	protein splicing	biological_process	0.16439	1	1	1041	3	17992	ENSCHIG00000023555
GO:0045600	positive regulation of fat cell differentiation	biological_process	0.16456	1	1	1041	3	17992	ENSCHIG00000020298
GO:0009109	coenzyme catabolic process	biological_process	0.16506	1	1	1041	3	17992	ENSCHIG00000007932
GO:0034097	response to cytokine	biological_process	0.16603	1	9	1041	108	17992	ENSCHIG00000021331,ENSCHIG00000019616,ENSCHIG00000012170,ENSCHIG00000016735,ENSCHIG00000019805,ENSCHIG00000014964,ENSCHIG00000023851,ENSCHIG00000017128,ENSCHIG00000003089
GO:0051348	negative regulation of transferase activity	biological_process	0.16638	1	4	1041	43	17992	ENSCHIG00000008697,ENSCHIG00000025570,ENSCHIG00000012528,ENSCHIG00000013189
GO:0042181	ketone biosynthetic process	biological_process	0.16733	1	2	1041	10	17992	ENSCHIG00000013409,ENSCHIG00000011631
GO:0006779	porphyrin-containing compound biosynthetic process	biological_process	0.1676	1	2	1041	11	17992	ENSCHIG00000020247,ENSCHIG00000024657
GO:0010829	negative regulation of glucose transport	biological_process	0.16764	1	1	1041	3	17992	ENSCHIG00000019616
GO:0031901	early endosome membrane	cellular_component	0.16775	1	1	1041	3	17992	ENSCHIG00000025208
GO:0005388	calcium-transporting ATPase activity	molecular_function	0.16834	1	2	1041	10	17992	ENSCHIG00000018453,ENSCHIG00000024254
GO:0019079	viral genome replication	biological_process	0.16839	1	1	1041	5	17992	ENSCHIG00000017128
GO:0016740	transferase activity	molecular_function	0.1685	1	119	1041	1642	17992	ENSCHIG00000020633,ENSCHIG00000013926,ENSCHIG00000017296,ENSCHIG00000019892,ENSCHIG00000019204,ENSCHIG00000025657,ENSCHIG00000001854,ENSCHIG00000021453,ENSCHIG00000026134,ENSCHIG00000025051,ENSCHIG00000012810,ENSCHIG00000014594,ENSCHIG00000023593,ENSCHIG00000027173,ENSCHIG00000009411,ENSCHIG00000014578,ENSCHIG00000011147,ENSCHIG00000015445,ENSCHIG00000016207,ENSCHIG00000009327,ENSCHIG00000024593,…
GO:0038066	p38MAPK cascade	biological_process	0.16863	1	1	1041	3	17992	ENSCHIG00000019616
GO:1900744	regulation of p38MAPK cascade	biological_process	0.16863	1	1	1041	3	17992	ENSCHIG00000019616
GO:1900745	positive regulation of p38MAPK cascade	biological_process	0.16863	1	1	1041	3	17992	ENSCHIG00000019616
GO:0019207	kinase regulator activity	molecular_function	0.16987	1	4	1041	42	17992	ENSCHIG00000021617,ENSCHIG00000025570,ENSCHIG00000012528,ENSCHIG00000013189
GO:0010038	response to metal ion	biological_process	0.17024	1	2	1041	13	17992	ENSCHIG00000016700,ENSCHIG00000021331
GO:0003909	DNA ligase activity	molecular_function	0.1704	1	1	1041	3	17992	ENSCHIG00000023884
GO:0003910	DNA ligase (ATP) activity	molecular_function	0.1704	1	1	1041	3	17992	ENSCHIG00000023884
GO:0006266	DNA ligation	biological_process	0.1704	1	1	1041	3	17992	ENSCHIG00000023884
GO:0051103	DNA ligation involved in DNA repair	biological_process	0.1704	1	1	1041	3	17992	ENSCHIG00000023884
GO:0031330	negative regulation of cellular catabolic process	biological_process	0.17041	1	2	1041	12	17992	ENSCHIG00000016700,ENSCHIG00000019616
GO:0007195	adenylate cyclase-inhibiting dopamine receptor signaling pathway	biological_process	0.17046	1	1	1041	3	17992	ENSCHIG00000004216
GO:0044798	nuclear transcription factor complex	cellular_component	0.17074	1	4	1041	37	17992	ENSCHIG00000018137,ENSCHIG00000027219,ENSCHIG00000012344,ENSCHIG00000024162
GO:0006694	steroid biosynthetic process	biological_process	0.17131	1	3	1041	22	17992	ENSCHIG00000024342,ENSCHIG00000023958,ENSCHIG00000019348
GO:0043502	regulation of muscle adaptation	biological_process	0.17135	1	1	1041	3	17992	ENSCHIG00000021331
GO:0051126	negative regulation of actin nucleation	biological_process	0.17174	1	1	1041	3	17992	ENSCHIG00000000599
GO:0046839	phospholipid dephosphorylation	biological_process	0.17179	1	3	1041	21	17992	ENSCHIG00000023367,ENSCHIG00000016158,ENSCHIG00000013342
GO:0004332	fructose-bisphosphate aldolase activity	molecular_function	0.17196	1	1	1041	3	17992	ENSCHIG00000013515
GO:0006787	porphyrin-containing compound catabolic process	biological_process	0.17207	1	1	1041	3	17992	ENSCHIG00000016700
GO:0033015	tetrapyrrole catabolic process	biological_process	0.17207	1	1	1041	3	17992	ENSCHIG00000016700
GO:0001515	opioid peptide activity	molecular_function	0.17287	1	1	1041	3	17992	ENSCHIG00000023682
GO:0001568	blood vessel development	biological_process	0.17331	1	5	1041	47	17992	ENSCHIG00000014964,ENSCHIG00000019616,ENSCHIG00000014726,ENSCHIG00000016700,ENSCHIG00000026540
GO:0006066	alcohol metabolic process	biological_process	0.17363	1	6	1041	59	17992	ENSCHIG00000008787,ENSCHIG00000019348,ENSCHIG00000016624,ENSCHIG00000023958,ENSCHIG00000008939,ENSCHIG00000024342
GO:0015291	secondary active transmembrane transporter activity	molecular_function	0.17487	1	10	1041	97	17992	ENSCHIG00000014026,ENSCHIG00000018789,ENSCHIG00000021090,ENSCHIG00000021410,ENSCHIG00000021595,ENSCHIG00000009680,ENSCHIG00000012437,ENSCHIG00000019556,ENSCHIG00000017725,ENSCHIG00000015992
GO:0000030	mannosyltransferase activity	molecular_function	0.17531	1	2	1041	11	17992	ENSCHIG00000018512,ENSCHIG00000014578
GO:0097502	mannosylation	biological_process	0.17531	1	2	1041	11	17992	ENSCHIG00000018512,ENSCHIG00000014578
GO:0035014	phosphatidylinositol 3-kinase regulator activity	molecular_function	0.17563	1	1	1041	4	17992	ENSCHIG00000021617
GO:0046935	1-phosphatidylinositol-3-kinase regulator activity	molecular_function	0.17563	1	1	1041	4	17992	ENSCHIG00000021617
GO:0035556	intracellular signal transduction	biological_process	0.17619	1	44	1041	560	17992	ENSCHIG00000012722,ENSCHIG00000006935,ENSCHIG00000003321,ENSCHIG00000018758,ENSCHIG00000010021,ENSCHIG00000015893,ENSCHIG00000008445,ENSCHIG00000026831,ENSCHIG00000016532,ENSCHIG00000023081,ENSCHIG00000018020,ENSCHIG00000019178,ENSCHIG00000010325,ENSCHIG00000023502,ENSCHIG00000014206,ENSCHIG00000022257,ENSCHIG00000013381,ENSCHIG00000008629,ENSCHIG00000019616,ENSCHIG00000001591,ENSCHIG00000025180,…
GO:0072522	purine-containing compound biosynthetic process	biological_process	0.17647	1	9	1041	120	17992	ENSCHIG00000011217,ENSCHIG00000026749,ENSCHIG00000019664,ENSCHIG00000023502,ENSCHIG00000026409,ENSCHIG00000009411,ENSCHIG00000024549,ENSCHIG00000017941,ENSCHIG00000012236
GO:1901661	quinone metabolic process	biological_process	0.17658	1	2	1041	11	17992	ENSCHIG00000013409,ENSCHIG00000011631
GO:0043434	response to peptide hormone	biological_process	0.1766	1	3	1041	28	17992	ENSCHIG00000019616,ENSCHIG00000011335,ENSCHIG00000021723
GO:1901652	response to peptide	biological_process	0.1766	1	3	1041	28	17992	ENSCHIG00000011335,ENSCHIG00000019616,ENSCHIG00000021723
GO:0002521	leukocyte differentiation	biological_process	0.1772	1	3	1041	24	17992	ENSCHIG00000019616,ENSCHIG00000008990,ENSCHIG00000027124
GO:0035195	gene silencing by miRNA	biological_process	0.1775	1	2	1041	11	17992	ENSCHIG00000019845,ENSCHIG00000026564
GO:0030057	desmosome	cellular_component	0.17852	1	1	1041	3	17992	ENSCHIG00000026540
GO:0006865	amino acid transport	biological_process	0.17894	1	3	1041	21	17992	ENSCHIG00000007220,ENSCHIG00000017131,ENSCHIG00000012437
GO:0004721	phosphoprotein phosphatase activity	molecular_function	0.17913	1	13	1041	148	17992	ENSCHIG00000019000,ENSCHIG00000014039,ENSCHIG00000018892,ENSCHIG00000019949,ENSCHIG00000012893,ENSCHIG00000003759,ENSCHIG00000010780,ENSCHIG00000008697,ENSCHIG00000021371,ENSCHIG00000016326,ENSCHIG00000016412,ENSCHIG00000014927,ENSCHIG00000016981
GO:0044763	single-organism cellular process	biological_process	0.17943	1	359	1041	6040	17992	ENSCHIG00000013409,ENSCHIG00000013775,ENSCHIG00000022958,ENSCHIG00000016131,ENSCHIG00000009899,ENSCHIG00000010786,ENSCHIG00000011122,ENSCHIG00000018607,ENSCHIG00000012496,ENSCHIG00000025180,ENSCHIG00000001591,ENSCHIG00000018467,ENSCHIG00000023566,ENSCHIG00000017113,ENSCHIG00000023081,ENSCHIG00000013751,ENSCHIG00000013381,ENSCHIG00000014333,ENSCHIG00000011186,ENSCHIG00000010930,ENSCHIG00000026018,…
GO:0002040	sprouting angiogenesis	biological_process	0.17968	1	1	1041	3	17992	ENSCHIG00000016700
GO:0051924	regulation of calcium ion transport	biological_process	0.18011	1	2	1041	13	17992	ENSCHIG00000014964,ENSCHIG00000017555
GO:0032872	regulation of stress-activated MAPK cascade	biological_process	0.18044	1	2	1041	12	17992	ENSCHIG00000010291,ENSCHIG00000019616
GO:0070302	regulation of stress-activated protein kinase signaling cascade	biological_process	0.18044	1	2	1041	12	17992	ENSCHIG00000010291,ENSCHIG00000019616
GO:0043901	negative regulation of multi-organism process	biological_process	0.18066	1	1	1041	4	17992	ENSCHIG00000017128
GO:0060326	cell chemotaxis	biological_process	0.18069	1	4	1041	52	17992	ENSCHIG00000016688,ENSCHIG00000025704,ENSCHIG00000020074,ENSCHIG00000021644
GO:0045136	development of secondary sexual characteristics	biological_process	0.18091	1	1	1041	3	17992	ENSCHIG00000026540
GO:0008202	steroid metabolic process	biological_process	0.18122	1	4	1041	36	17992	ENSCHIG00000023958,ENSCHIG00000024342,ENSCHIG00000019348,ENSCHIG00000025165
GO:0031047	gene silencing by RNA	biological_process	0.18123	1	3	1041	21	17992	ENSCHIG00000026564,ENSCHIG00000022958,ENSCHIG00000019845
GO:0002792	negative regulation of peptide secretion	biological_process	0.18136	1	1	1041	3	17992	ENSCHIG00000010042
GO:0090278	negative regulation of peptide hormone secretion	biological_process	0.18136	1	1	1041	3	17992	ENSCHIG00000010042
GO:1903522	regulation of blood circulation	biological_process	0.18138	1	2	1041	17	17992	ENSCHIG00000017260,ENSCHIG00000024063
GO:1902531	regulation of intracellular signal transduction	biological_process	0.18162	1	19	1041	226	17992	ENSCHIG00000008645,ENSCHIG00000023081,ENSCHIG00000019842,ENSCHIG00000022975,ENSCHIG00000022257,ENSCHIG00000013381,ENSCHIG00000016068,ENSCHIG00000008697,ENSCHIG00000001591,ENSCHIG00000019616,ENSCHIG00000000132,ENSCHIG00000000251,ENSCHIG00000006795,ENSCHIG00000027150,ENSCHIG00000008445,ENSCHIG00000010291,ENSCHIG00000022944,ENSCHIG00000016532,ENSCHIG00000026831
GO:0016903	oxidoreductase activity, acting on the aldehyde or oxo group of donors	molecular_function	0.18183	1	4	1041	39	17992	ENSCHIG00000012430,ENSCHIG00000008246,ENSCHIG00000007932,ENSCHIG00000006876
GO:0046950	cellular ketone body metabolic process	biological_process	0.18239	1	1	1041	4	17992	ENSCHIG00000019430
GO:1902224	ketone body metabolic process	biological_process	0.18239	1	1	1041	4	17992	ENSCHIG00000019430
GO:0044057	regulation of system process	biological_process	0.18315	1	3	1041	28	17992	ENSCHIG00000021331,ENSCHIG00000024063,ENSCHIG00000017260
GO:0045646	regulation of erythrocyte differentiation	biological_process	0.18368	1	1	1041	3	17992	ENSCHIG00000017128
GO:0032768	regulation of monooxygenase activity	biological_process	0.1841	1	1	1041	3	17992	ENSCHIG00000019616
GO:0070098	chemokine-mediated signaling pathway	biological_process	0.18415	1	2	1041	23	17992	ENSCHIG00000003089,ENSCHIG00000014964
GO:0021543	pallium development	biological_process	0.18429	1	1	1041	3	17992	ENSCHIG00000020863
GO:0021987	cerebral cortex development	biological_process	0.18429	1	1	1041	3	17992	ENSCHIG00000020863
GO:0032447	protein urmylation	biological_process	0.1844	1	1	1041	4	17992	ENSCHIG00000014854
GO:1901698	response to nitrogen compound	biological_process	0.18445	1	5	1041	54	17992	ENSCHIG00000019845,ENSCHIG00000021723,ENSCHIG00000016700,ENSCHIG00000019616,ENSCHIG00000011335
GO:0005324	long-chain fatty acid transporter activity	molecular_function	0.18501	1	1	1041	3	17992	ENSCHIG00000020085
GO:0010181	FMN binding	molecular_function	0.18509	1	2	1041	11	17992	ENSCHIG00000022888,ENSCHIG00000023541
GO:0045595	regulation of cell differentiation	biological_process	0.18536	1	7	1041	83	17992	ENSCHIG00000021331,ENSCHIG00000000048,ENSCHIG00000014333,ENSCHIG00000020298,ENSCHIG00000023774,ENSCHIG00000019616,ENSCHIG00000017128
GO:0008083	growth factor activity	molecular_function	0.18539	1	8	1041	93	17992	ENSCHIG00000018131,ENSCHIG00000017375,ENSCHIG00000020738,ENSCHIG00000024398,ENSCHIG00000012980,ENSCHIG00000026655,ENSCHIG00000027124,ENSCHIG00000000599
GO:0007157	heterophilic cell-cell adhesion via plasma membrane cell adhesion molecules	biological_process	0.18593	1	1	1041	3	17992	ENSCHIG00000018247
GO:0042278	purine nucleoside metabolic process	biological_process	0.1861	1	10	1041	141	17992	ENSCHIG00000010678,ENSCHIG00000016056,ENSCHIG00000013515,ENSCHIG00000009411,ENSCHIG00000026409,ENSCHIG00000024851,ENSCHIG00000012236,ENSCHIG00000017941,ENSCHIG00000011217,ENSCHIG00000026749
GO:0046128	purine ribonucleoside metabolic process	biological_process	0.1861	1	10	1041	141	17992	ENSCHIG00000010678,ENSCHIG00000013515,ENSCHIG00000016056,ENSCHIG00000009411,ENSCHIG00000026409,ENSCHIG00000024851,ENSCHIG00000012236,ENSCHIG00000017941,ENSCHIG00000011217,ENSCHIG00000026749
GO:0001944	vasculature development	biological_process	0.18611	1	5	1041	48	17992	ENSCHIG00000019616,ENSCHIG00000014964,ENSCHIG00000016700,ENSCHIG00000014726,ENSCHIG00000026540
GO:0097320	membrane tubulation	biological_process	0.18635	1	1	1041	3	17992	ENSCHIG00000007034
GO:0006177	GMP biosynthetic process	biological_process	0.18645	1	1	1041	3	17992	ENSCHIG00000017941
GO:0032615	interleukin-12 production	biological_process	0.18645	1	1	1041	3	17992	ENSCHIG00000019616
GO:0045663	positive regulation of myoblast differentiation	biological_process	0.18738	1	1	1041	4	17992	ENSCHIG00000021331
GO:0005903	brush border	cellular_component	0.18747	1	1	1041	3	17992	ENSCHIG00000026540
GO:0031526	brush border membrane	cellular_component	0.18747	1	1	1041	3	17992	ENSCHIG00000026540
GO:0002097	tRNA wobble base modification	biological_process	0.18786	1	2	1041	13	17992	ENSCHIG00000014854,ENSCHIG00000014134
GO:0050804	modulation of synaptic transmission	biological_process	0.18826	1	2	1041	11	17992	ENSCHIG00000023814,ENSCHIG00000000433
GO:0051094	positive regulation of developmental process	biological_process	0.18827	1	5	1041	51	17992	ENSCHIG00000020298,ENSCHIG00000014964,ENSCHIG00000017128,ENSCHIG00000016700,ENSCHIG00000021331
GO:0002532	production of molecular mediator involved in inflammatory response	biological_process	0.18843	1	1	1041	4	17992	ENSCHIG00000019616
GO:0042304	regulation of fatty acid biosynthetic process	biological_process	0.18851	1	1	1041	3	17992	ENSCHIG00000010936
GO:0004969	histamine receptor activity	molecular_function	0.19013	1	1	1041	4	17992	ENSCHIG00000000251
GO:0035102	PRC1 complex	cellular_component	0.19022	1	1	1041	4	17992	ENSCHIG00000015685
GO:2000249	regulation of actin cytoskeleton reorganization	biological_process	0.1904	1	1	1041	3	17992	ENSCHIG00000000599
GO:0009975	cyclase activity	molecular_function	0.19058	1	3	1041	20	17992	ENSCHIG00000023502,ENSCHIG00000019664,ENSCHIG00000024549
GO:0034103	regulation of tissue remodeling	biological_process	0.19071	1	1	1041	4	17992	ENSCHIG00000019616
GO:0048870	cell motility	biological_process	0.19084	1	10	1041	128	17992	ENSCHIG00000014964,ENSCHIG00000023774,ENSCHIG00000016700,ENSCHIG00000019291,ENSCHIG00000026540,ENSCHIG00000016688,ENSCHIG00000025704,ENSCHIG00000020074,ENSCHIG00000001085,ENSCHIG00000021644
GO:0051674	localization of cell	biological_process	0.19084	1	10	1041	128	17992	ENSCHIG00000016688,ENSCHIG00000025704,ENSCHIG00000001085,ENSCHIG00000020074,ENSCHIG00000021644,ENSCHIG00000016700,ENSCHIG00000014964,ENSCHIG00000023774,ENSCHIG00000019291,ENSCHIG00000026540
GO:0015018	galactosylgalactosylxylosylprotein 3-beta-glucuronosyltransferase activity	molecular_function	0.19225	1	1	1041	4	17992	ENSCHIG00000017371
GO:0050807	regulation of synapse organization	biological_process	0.19264	1	1	1041	4	17992	ENSCHIG00000026297
GO:0031639	plasminogen activation	biological_process	0.19291	1	1	1041	3	17992	ENSCHIG00000000480
GO:0080008	Cul4-RING E3 ubiquitin ligase complex	cellular_component	0.19306	1	1	1041	3	17992	ENSCHIG00000023748
GO:0046427	positive regulation of JAK-STAT cascade	biological_process	0.19313	1	1	1041	4	17992	ENSCHIG00000019616
GO:0043903	regulation of symbiosis, encompassing mutualism through parasitism	biological_process	0.19356	1	1	1041	4	17992	ENSCHIG00000017128
GO:0018023	peptidyl-lysine trimethylation	biological_process	0.19373	1	1	1041	3	17992	ENSCHIG00000009854
GO:0031060	regulation of histone methylation	biological_process	0.194	1	1	1041	3	17992	ENSCHIG00000023053
GO:0008203	cholesterol metabolic process	biological_process	0.19424	1	2	1041	12	17992	ENSCHIG00000019348,ENSCHIG00000023958
GO:0050663	cytokine secretion	biological_process	0.19436	1	2	1041	15	17992	ENSCHIG00000017128,ENSCHIG00000019616
GO:0061387	regulation of extent of cell growth	biological_process	0.19442	1	1	1041	4	17992	ENSCHIG00000023774
GO:0016023	cytoplasmic membrane-bounded vesicle	cellular_component	0.1952	1	9	1041	93	17992	ENSCHIG00000018892,ENSCHIG00000014039,ENSCHIG00000027174,ENSCHIG00000009868,ENSCHIG00000026602,ENSCHIG00000021028,ENSCHIG00000000319,ENSCHIG00000000433,ENSCHIG00000015970
GO:0045665	negative regulation of neuron differentiation	biological_process	0.19522	1	1	1041	4	17992	ENSCHIG00000014333
GO:0016593	Cdc73/Paf1 complex	cellular_component	0.19543	1	1	1041	3	17992	ENSCHIG00000011700
GO:0015031	protein transport	biological_process	0.19545	1	26	1041	351	17992	ENSCHIG00000021804,ENSCHIG00000017831,ENSCHIG00000010786,ENSCHIG00000017334,ENSCHIG00000015266,ENSCHIG00000023774,ENSCHIG00000017128,ENSCHIG00000018892,ENSCHIG00000014039,ENSCHIG00000016939,ENSCHIG00000007135,ENSCHIG00000020286,ENSCHIG00000000319,ENSCHIG00000020641,ENSCHIG00000011358,ENSCHIG00000009413,ENSCHIG00000024191,ENSCHIG00000024164,ENSCHIG00000025208,ENSCHIG00000025297,ENSCHIG00000010936,…
GO:0030215	semaphorin receptor binding	molecular_function	0.19583	1	3	1041	20	17992	ENSCHIG00000017412,ENSCHIG00000025161,ENSCHIG00000025096
GO:0071706	tumor necrosis factor superfamily cytokine production	biological_process	0.19599	1	1	1041	5	17992	ENSCHIG00000019616
GO:1903555	regulation of tumor necrosis factor superfamily cytokine production	biological_process	0.19599	1	1	1041	5	17992	ENSCHIG00000019616
GO:0032787	monocarboxylic acid metabolic process	biological_process	0.19628	1	10	1041	111	17992	ENSCHIG00000010678,ENSCHIG00000013515,ENSCHIG00000016056,ENSCHIG00000020085,ENSCHIG00000012134,ENSCHIG00000024851,ENSCHIG00000020031,ENSCHIG00000009133,ENSCHIG00000010936,ENSCHIG00000020384
GO:0051341	regulation of oxidoreductase activity	biological_process	0.19636	1	1	1041	4	17992	ENSCHIG00000019616
GO:0000978	RNA polymerase II core promoter proximal region sequence-specific DNA binding	molecular_function	0.1964	1	2	1041	14	17992	ENSCHIG00000008490,ENSCHIG00000021331
GO:0009895	negative regulation of catabolic process	biological_process	0.1969	1	2	1041	13	17992	ENSCHIG00000016700,ENSCHIG00000019616
GO:0032797	SMN complex	cellular_component	0.19733	1	1	1041	3	17992	ENSCHIG00000009439
GO:0046695	SLIK (SAGA-like) complex	cellular_component	0.19745	1	1	1041	3	17992	ENSCHIG00000027219
GO:0006090	pyruvate metabolic process	biological_process	0.19903	1	4	1041	38	17992	ENSCHIG00000024851,ENSCHIG00000010678,ENSCHIG00000013515,ENSCHIG00000016056
GO:0046470	phosphatidylcholine metabolic process	biological_process	0.19938	1	1	1041	3	17992	ENSCHIG00000008939
GO:0003993	acid phosphatase activity	molecular_function	0.19945	1	1	1041	4	17992	ENSCHIG00000017750
GO:0097458	neuron part	cellular_component	0.20098	1	6	1041	55	17992	ENSCHIG00000010729,ENSCHIG00000027174,ENSCHIG00000009868,ENSCHIG00000016939,ENSCHIG00000000433,ENSCHIG00000026221
GO:0032880	regulation of protein localization	biological_process	0.20105	1	4	1041	38	17992	ENSCHIG00000023774,ENSCHIG00000010936,ENSCHIG00000017334,ENSCHIG00000017831
GO:0017069	snRNA binding	molecular_function	0.20119	1	1	1041	6	17992	ENSCHIG00000019251
GO:0016503	pheromone receptor activity	molecular_function	0.2013	1	1	1041	4	17992	ENSCHIG00000022169
GO:0007213	G-protein coupled acetylcholine receptor signaling pathway	biological_process	0.20145	1	1	1041	6	17992	ENSCHIG00000006763
GO:0004715	non-membrane spanning protein tyrosine kinase activity	molecular_function	0.20159	1	4	1041	32	17992	ENSCHIG00000025310,ENSCHIG00000014576,ENSCHIG00000021191,ENSCHIG00000023279
GO:0001653	peptide receptor activity	molecular_function	0.20163	1	6	1041	86	17992	ENSCHIG00000011617,ENSCHIG00000020689,ENSCHIG00000026075,ENSCHIG00000012293,ENSCHIG00000014964,ENSCHIG00000011335
GO:0008528	G-protein coupled peptide receptor activity	molecular_function	0.20163	1	6	1041	86	17992	ENSCHIG00000012293,ENSCHIG00000026075,ENSCHIG00000011335,ENSCHIG00000014964,ENSCHIG00000020689,ENSCHIG00000011617
GO:0034340	response to type I interferon	biological_process	0.20176	1	1	1041	4	17992	ENSCHIG00000017128
GO:0051155	positive regulation of striated muscle cell differentiation	biological_process	0.20202	1	1	1041	4	17992	ENSCHIG00000021331
GO:0046330	positive regulation of JNK cascade	biological_process	0.2023	1	1	1041	4	17992	ENSCHIG00000010291
GO:0048168	regulation of neuronal synaptic plasticity	biological_process	0.20236	1	1	1041	3	17992	ENSCHIG00000000433
GO:0005451	monovalent cation:proton antiporter activity	molecular_function	0.2025	1	2	1041	11	17992	ENSCHIG00000021090,ENSCHIG00000019556
GO:0015385	sodium:proton antiporter activity	molecular_function	0.2025	1	2	1041	11	17992	ENSCHIG00000019556,ENSCHIG00000021090
GO:0043139	5'-3' DNA helicase activity	molecular_function	0.20262	1	1	1041	3	17992	ENSCHIG00000019299
GO:0014706	striated muscle tissue development	biological_process	0.20314	1	2	1041	14	17992	ENSCHIG00000010780,ENSCHIG00000021331
GO:0010039	response to iron ion	biological_process	0.20354	1	1	1041	3	17992	ENSCHIG00000016700
GO:0015485	cholesterol binding	molecular_function	0.20365	1	1	1041	3	17992	ENSCHIG00000020194
GO:0009953	dorsal/ventral pattern formation	biological_process	0.20421	1	1	1041	5	17992	ENSCHIG00000015297
GO:0016339	calcium-dependent cell-cell adhesion via plasma membrane cell adhesion molecules	biological_process	0.20449	1	1	1041	3	17992	ENSCHIG00000015252
GO:0019955	cytokine binding	molecular_function	0.20463	1	2	1041	18	17992	ENSCHIG00000003089,ENSCHIG00000014964
GO:0002369	T cell cytokine production	biological_process	0.20478	1	1	1041	3	17992	ENSCHIG00000017260
GO:0002724	regulation of T cell cytokine production	biological_process	0.20478	1	1	1041	3	17992	ENSCHIG00000017260
GO:0034605	cellular response to heat	biological_process	0.2051	1	1	1041	3	17992	ENSCHIG00000016700
GO:0001910	regulation of leukocyte mediated cytotoxicity	biological_process	0.2051	1	1	1041	3	17992	ENSCHIG00000019616
GO:0002228	natural killer cell mediated immunity	biological_process	0.20513	1	1	1041	3	17992	ENSCHIG00000019616
GO:0042267	natural killer cell mediated cytotoxicity	biological_process	0.20513	1	1	1041	3	17992	ENSCHIG00000019616
GO:0097306	cellular response to alcohol	biological_process	0.20648	1	1	1041	4	17992	ENSCHIG00000021331
GO:0005085	guanyl-nucleotide exchange factor activity	molecular_function	0.2068	1	13	1041	135	17992	ENSCHIG00000001591,ENSCHIG00000022944,ENSCHIG00000016068,ENSCHIG00000000132,ENSCHIG00000026831,ENSCHIG00000001085,ENSCHIG00000027232,ENSCHIG00000019842,ENSCHIG00000019757,ENSCHIG00000008645,ENSCHIG00000006795,ENSCHIG00000027150,ENSCHIG00000008445
GO:0030101	natural killer cell activation	biological_process	0.20697	1	1	1041	3	17992	ENSCHIG00000019616
GO:0060416	response to growth hormone	biological_process	0.20699	1	1	1041	3	17992	ENSCHIG00000021723
GO:0006562	proline catabolic process	biological_process	0.20701	1	1	1041	3	17992	ENSCHIG00000021938
GO:0005639	integral component of nuclear inner membrane	cellular_component	0.20703	1	1	1041	3	17992	ENSCHIG00000026403
GO:0031229	intrinsic component of nuclear inner membrane	cellular_component	0.20703	1	1	1041	3	17992	ENSCHIG00000026403
GO:0044453	nuclear membrane part	cellular_component	0.20703	1	1	1041	3	17992	ENSCHIG00000026403
GO:0002039	p53 binding	molecular_function	0.20703	1	1	1041	3	17992	ENSCHIG00000013309
GO:0008184	glycogen phosphorylase activity	molecular_function	0.20705	1	1	1041	3	17992	ENSCHIG00000011255
GO:0043113	receptor clustering	biological_process	0.20706	1	1	1041	3	17992	ENSCHIG00000006763
GO:0001889	liver development	biological_process	0.20707	1	1	1041	3	17992	ENSCHIG00000017334
GO:0061008	hepaticobiliary system development	biological_process	0.20707	1	1	1041	3	17992	ENSCHIG00000017334
GO:0044774	mitotic DNA integrity checkpoint	biological_process	0.20712	1	1	1041	3	17992	ENSCHIG00000012761
GO:0007252	I-kappaB phosphorylation	biological_process	0.20713	1	1	1041	3	17992	ENSCHIG00000014206
GO:0070940	dephosphorylation of RNA polymerase II C-terminal domain	biological_process	0.20716	1	1	1041	3	17992	ENSCHIG00000016412
GO:0051646	mitochondrion localization	biological_process	0.20726	1	1	1041	3	17992	ENSCHIG00000004152
GO:0097384	cellular lipid biosynthetic process	biological_process	0.20764	1	1	1041	3	17992	ENSCHIG00000024342
GO:1902806	regulation of cell cycle G1/S phase transition	biological_process	0.20768	1	1	1041	3	17992	ENSCHIG00000012761
GO:2000045	regulation of G1/S transition of mitotic cell cycle	biological_process	0.20768	1	1	1041	3	17992	ENSCHIG00000012761
GO:0010959	regulation of metal ion transport	biological_process	0.20775	1	2	1041	14	17992	ENSCHIG00000017555,ENSCHIG00000014964
GO:0016782	transferase activity, transferring sulfur-containing groups	molecular_function	0.20776	1	6	1041	70	17992	ENSCHIG00000014594,ENSCHIG00000019583,ENSCHIG00000017996,ENSCHIG00000019454,ENSCHIG00000019430,ENSCHIG00000019888
GO:0005682	U5 snRNP	cellular_component	0.20791	1	1	1041	8	17992	ENSCHIG00000001849
GO:0032400	melanosome localization	biological_process	0.20802	1	1	1041	3	17992	ENSCHIG00000020188
GO:0032401	establishment of melanosome localization	biological_process	0.20802	1	1	1041	3	17992	ENSCHIG00000020188
GO:0033059	cellular pigmentation	biological_process	0.20802	1	1	1041	3	17992	ENSCHIG00000020188
GO:0051875	pigment granule localization	biological_process	0.20802	1	1	1041	3	17992	ENSCHIG00000020188
GO:0051905	establishment of pigment granule localization	biological_process	0.20802	1	1	1041	3	17992	ENSCHIG00000020188
GO:0015349	thyroid hormone transmembrane transporter activity	molecular_function	0.20812	1	1	1041	3	17992	ENSCHIG00000015992
GO:0055070	copper ion homeostasis	biological_process	0.20848	1	1	1041	3	17992	ENSCHIG00000017790
GO:0033017	sarcoplasmic reticulum membrane	cellular_component	0.20859	1	1	1041	4	17992	ENSCHIG00000018453
GO:0034227	tRNA thio-modification	biological_process	0.20913	1	1	1041	7	17992	ENSCHIG00000014854
GO:0018345	protein palmitoylation	biological_process	0.20915	1	1	1041	3	17992	ENSCHIG00000019973
GO:0030198	extracellular matrix organization	biological_process	0.21015	1	2	1041	12	17992	ENSCHIG00000017977,ENSCHIG00000026540
GO:0004630	phospholipase D activity	molecular_function	0.21019	1	1	1041	3	17992	ENSCHIG00000007307
GO:0048207	vesicle targeting, rough ER to cis-Golgi	biological_process	0.21085	1	1	1041	4	17992	ENSCHIG00000020286
GO:0048208	COPII vesicle coating	biological_process	0.21085	1	1	1041	4	17992	ENSCHIG00000020286
GO:0045844	positive regulation of striated muscle tissue development	biological_process	0.21132	1	1	1041	4	17992	ENSCHIG00000021331
GO:0048636	positive regulation of muscle organ development	biological_process	0.21132	1	1	1041	4	17992	ENSCHIG00000021331
GO:1901863	positive regulation of muscle tissue development	biological_process	0.21132	1	1	1041	4	17992	ENSCHIG00000021331
GO:0003677	DNA binding	molecular_function	0.21156	1	69	1041	1149	17992	ENSCHIG00000010956,ENSCHIG00000023988,ENSCHIG00000017008,ENSCHIG00000022285,ENSCHIG00000011953,ENSCHIG00000027173,ENSCHIG00000010930,ENSCHIG00000007716,ENSCHIG00000015644,ENSCHIG00000008490,ENSCHIG00000020999,ENSCHIG00000019916,ENSCHIG00000010709,ENSCHIG00000007687,ENSCHIG00000007860,ENSCHIG00000010276,ENSCHIG00000023343,ENSCHIG00000015016,ENSCHIG00000003853,ENSCHIG00000025635,ENSCHIG00000011122,…
GO:0009605	response to external stimulus	biological_process	0.21222	1	16	1041	284	17992	ENSCHIG00000011979,ENSCHIG00000016965,ENSCHIG00000019892,ENSCHIG00000020074,ENSCHIG00000010494,ENSCHIG00000016688,ENSCHIG00000019616,ENSCHIG00000017128,ENSCHIG00000016700,ENSCHIG00000014964,ENSCHIG00000021483,ENSCHIG00000021644,ENSCHIG00000025704,ENSCHIG00000020298,ENSCHIG00000014333,ENSCHIG00000023827
GO:0034764	positive regulation of transmembrane transport	biological_process	0.21259	1	1	1041	3	17992	ENSCHIG00000017555
GO:0048037	cofactor binding	molecular_function	0.2127	1	16	1041	189	17992	ENSCHIG00000018072,ENSCHIG00000023541,ENSCHIG00000011255,ENSCHIG00000016425,ENSCHIG00000017996,ENSCHIG00000016745,ENSCHIG00000022888,ENSCHIG00000012430,ENSCHIG00000021327,ENSCHIG00000015633,ENSCHIG00000012727,ENSCHIG00000020031,ENSCHIG00000027095,ENSCHIG00000014134,ENSCHIG00000006876,ENSCHIG00000019018
GO:0031090	organelle membrane	cellular_component	0.21328	1	37	1041	590	17992	ENSCHIG00000026403,ENSCHIG00000020085,ENSCHIG00000024164,ENSCHIG00000025208,ENSCHIG00000013327,ENSCHIG00000025267,ENSCHIG00000009047,ENSCHIG00000022888,ENSCHIG00000008939,ENSCHIG00000021028,ENSCHIG00000007762,ENSCHIG00000025165,ENSCHIG00000021566,ENSCHIG00000012134,ENSCHIG00000018512,ENSCHIG00000014420,ENSCHIG00000025805,ENSCHIG00000012207,ENSCHIG00000018273,ENSCHIG00000000319,ENSCHIG00000020286,…
GO:0031988	membrane-bounded vesicle	cellular_component	0.21342	1	9	1041	95	17992	ENSCHIG00000000433,ENSCHIG00000015970,ENSCHIG00000026602,ENSCHIG00000021028,ENSCHIG00000000319,ENSCHIG00000009868,ENSCHIG00000027174,ENSCHIG00000018892,ENSCHIG00000014039
GO:0016494	C-X-C chemokine receptor activity	molecular_function	0.21344	1	1	1041	5	17992	ENSCHIG00000014964
GO:0098542	defense response to other organism	biological_process	0.21356	1	6	1041	118	17992	ENSCHIG00000023827,ENSCHIG00000017128,ENSCHIG00000011979,ENSCHIG00000021483,ENSCHIG00000016965,ENSCHIG00000019892
GO:0016459	myosin complex	cellular_component	0.21493	1	5	1041	42	17992	ENSCHIG00000024960,ENSCHIG00000022585,ENSCHIG00000012494,ENSCHIG00000023267,ENSCHIG00000014922
GO:0046888	negative regulation of hormone secretion	biological_process	0.21496	1	1	1041	4	17992	ENSCHIG00000010042
GO:0048013	ephrin receptor signaling pathway	biological_process	0.21505	1	3	1041	22	17992	ENSCHIG00000026292,ENSCHIG00000023334,ENSCHIG00000008097
GO:0022603	regulation of anatomical structure morphogenesis	biological_process	0.21522	1	6	1041	66	17992	ENSCHIG00000019616,ENSCHIG00000023774,ENSCHIG00000014964,ENSCHIG00000016700,ENSCHIG00000014726,ENSCHIG00000021331
GO:0001963	synaptic transmission, dopaminergic	biological_process	0.21591	1	1	1041	5	17992	ENSCHIG00000004216
GO:0004952	dopamine neurotransmitter receptor activity	molecular_function	0.21591	1	1	1041	5	17992	ENSCHIG00000004216
GO:0015749	monosaccharide transport	biological_process	0.21749	1	2	1041	14	17992	ENSCHIG00000019616,ENSCHIG00000012243
GO:0048675	axon extension	biological_process	0.21759	1	1	1041	5	17992	ENSCHIG00000023774
GO:0035252	UDP-xylosyltransferase activity	molecular_function	0.21782	1	1	1041	3	17992	ENSCHIG00000018461
GO:0042285	xylosyltransferase activity	molecular_function	0.21782	1	1	1041	3	17992	ENSCHIG00000018461
GO:0004645	phosphorylase activity	molecular_function	0.21809	1	1	1041	4	17992	ENSCHIG00000011255
GO:0004861	cyclin-dependent protein serine/threonine kinase inhibitor activity	molecular_function	0.21835	1	1	1041	6	17992	ENSCHIG00000012528
GO:0045736	negative regulation of cyclin-dependent protein serine/threonine kinase activity	biological_process	0.21835	1	1	1041	6	17992	ENSCHIG00000012528
GO:1904030	negative regulation of cyclin-dependent protein kinase activity	biological_process	0.21835	1	1	1041	6	17992	ENSCHIG00000012528
GO:0045444	fat cell differentiation	biological_process	0.21863	1	2	1041	15	17992	ENSCHIG00000020298,ENSCHIG00000019616
GO:0033014	tetrapyrrole biosynthetic process	biological_process	0.21888	1	2	1041	13	17992	ENSCHIG00000020247,ENSCHIG00000024657
GO:0031345	negative regulation of cell projection organization	biological_process	0.21896	1	1	1041	4	17992	ENSCHIG00000014333
GO:0032259	methylation	biological_process	0.21973	1	13	1041	159	17992	ENSCHIG00000013976,ENSCHIG00000023053,ENSCHIG00000001854,ENSCHIG00000019204,ENSCHIG00000009854,ENSCHIG00000011147,ENSCHIG00000013309,ENSCHIG00000021355,ENSCHIG00000006984,ENSCHIG00000008939,ENSCHIG00000003188,ENSCHIG00000021242,ENSCHIG00000015940
GO:1901135	carbohydrate derivative metabolic process	biological_process	0.21989	1	30	1041	447	17992	ENSCHIG00000017371,ENSCHIG00000017035,ENSCHIG00000010935,ENSCHIG00000018072,ENSCHIG00000009348,ENSCHIG00000025267,ENSCHIG00000018461,ENSCHIG00000010678,ENSCHIG00000023502,ENSCHIG00000016056,ENSCHIG00000010111,ENSCHIG00000026409,ENSCHIG00000024851,ENSCHIG00000024549,ENSCHIG00000011217,ENSCHIG00000025805,ENSCHIG00000012207,ENSCHIG00000026749,ENSCHIG00000008007,ENSCHIG00000022129,ENSCHIG00000019664,…
GO:0005672	transcription factor TFIIA complex	cellular_component	0.22031	1	1	1041	4	17992	ENSCHIG00000012344
GO:0032635	interleukin-6 production	biological_process	0.22209	1	1	1041	5	17992	ENSCHIG00000019616
GO:0016032	viral process	biological_process	0.22235	1	2	1041	19	17992	ENSCHIG00000017128,ENSCHIG00000026297
GO:0009982	pseudouridine synthase activity	molecular_function	0.22237	1	2	1041	13	17992	ENSCHIG00000012872,ENSCHIG00000012260
GO:0007268	synaptic transmission	biological_process	0.22284	1	8	1041	84	17992	ENSCHIG00000016939,ENSCHIG00000023814,ENSCHIG00000000433,ENSCHIG00000025639,ENSCHIG00000009868,ENSCHIG00000027174,ENSCHIG00000004216,ENSCHIG00000017210
GO:0045184	establishment of protein localization	biological_process	0.22296	1	26	1041	358	17992	ENSCHIG00000007135,ENSCHIG00000020286,ENSCHIG00000000319,ENSCHIG00000016939,ENSCHIG00000023774,ENSCHIG00000015266,ENSCHIG00000017128,ENSCHIG00000018892,ENSCHIG00000014039,ENSCHIG00000021804,ENSCHIG00000017831,ENSCHIG00000010786,ENSCHIG00000017334,ENSCHIG00000019616,ENSCHIG00000021028,ENSCHIG00000014332,ENSCHIG00000009527,ENSCHIG00000003131,ENSCHIG00000025297,ENSCHIG00000010936,ENSCHIG00000011358,…
GO:1902495	transmembrane transporter complex	cellular_component	0.223	1	8	1041	96	17992	ENSCHIG00000010972,ENSCHIG00000020793,ENSCHIG00000009899,ENSCHIG00000022646,ENSCHIG00000014293,ENSCHIG00000000488,ENSCHIG00000017768,ENSCHIG00000009370
GO:0000077	DNA damage checkpoint	biological_process	0.22315	1	2	1041	14	17992	ENSCHIG00000025345,ENSCHIG00000012761
GO:1901615	organic hydroxy compound metabolic process	biological_process	0.2237	1	7	1041	76	17992	ENSCHIG00000008939,ENSCHIG00000024342,ENSCHIG00000023958,ENSCHIG00000006984,ENSCHIG00000008787,ENSCHIG00000019348,ENSCHIG00000016624
GO:0014888	striated muscle adaptation	biological_process	0.22387	1	1	1041	4	17992	ENSCHIG00000021331
GO:0043500	muscle adaptation	biological_process	0.22387	1	1	1041	4	17992	ENSCHIG00000021331
GO:0032580	Golgi cisterna membrane	cellular_component	0.22473	1	2	1041	17	17992	ENSCHIG00000025805,ENSCHIG00000010111
GO:0032355	response to estradiol	biological_process	0.22494	1	1	1041	4	17992	ENSCHIG00000021331
GO:0044320	cellular response to leptin stimulus	biological_process	0.22503	1	1	1041	4	17992	ENSCHIG00000019616
GO:0044321	response to leptin	biological_process	0.22503	1	1	1041	4	17992	ENSCHIG00000019616
GO:0035196	production of miRNAs involved in gene silencing by miRNA	biological_process	0.22573	1	1	1041	4	17992	ENSCHIG00000019845
GO:0019866	organelle inner membrane	cellular_component	0.22677	1	9	1041	159	17992	ENSCHIG00000022888,ENSCHIG00000013409,ENSCHIG00000003131,ENSCHIG00000014420,ENSCHIG00000012236,ENSCHIG00000024164,ENSCHIG00000011631,ENSCHIG00000026403,ENSCHIG00000021566
GO:0072521	purine-containing compound metabolic process	biological_process	0.227	1	13	1041	189	17992	ENSCHIG00000026749,ENSCHIG00000019664,ENSCHIG00000011217,ENSCHIG00000026409,ENSCHIG00000009411,ENSCHIG00000017941,ENSCHIG00000024851,ENSCHIG00000024549,ENSCHIG00000012236,ENSCHIG00000023502,ENSCHIG00000010678,ENSCHIG00000013515,ENSCHIG00000016056
GO:0030425	dendrite	cellular_component	0.22715	1	1	1041	4	17992	ENSCHIG00000026221
GO:0036477	somatodendritic compartment	cellular_component	0.22715	1	1	1041	4	17992	ENSCHIG00000026221
GO:0046037	GMP metabolic process	biological_process	0.22745	1	1	1041	4	17992	ENSCHIG00000017941
GO:1990351	transporter complex	cellular_component	0.22818	1	8	1041	99	17992	ENSCHIG00000022646,ENSCHIG00000014293,ENSCHIG00000009899,ENSCHIG00000010972,ENSCHIG00000020793,ENSCHIG00000009370,ENSCHIG00000017768,ENSCHIG00000000488
GO:0043086	negative regulation of catalytic activity	biological_process	0.22846	1	13	1041	185	17992	ENSCHIG00000012525,ENSCHIG00000025141,ENSCHIG00000009090,ENSCHIG00000016541,ENSCHIG00000013189,ENSCHIG00000022735,ENSCHIG00000018895,ENSCHIG00000008697,ENSCHIG00000020790,ENSCHIG00000015928,ENSCHIG00000012528,ENSCHIG00000025570,ENSCHIG00000011105
GO:0006384	transcription initiation from RNA polymerase III promoter	biological_process	0.22847	1	1	1041	4	17992	ENSCHIG00000024162
GO:0051153	regulation of striated muscle cell differentiation	biological_process	0.2285	1	1	1041	5	17992	ENSCHIG00000021331
GO:0006360	transcription from RNA polymerase I promoter	biological_process	0.22933	1	1	1041	4	17992	ENSCHIG00000007997
GO:0055076	transition metal ion homeostasis	biological_process	0.22942	1	3	1041	40	17992	ENSCHIG00000018467,ENSCHIG00000016700,ENSCHIG00000017790
GO:0032602	chemokine production	biological_process	0.22997	1	1	1041	5	17992	ENSCHIG00000014964
GO:0051648	vesicle localization	biological_process	0.23009	1	3	1041	23	17992	ENSCHIG00000016939,ENSCHIG00000020286,ENSCHIG00000020188
GO:0051650	establishment of vesicle localization	biological_process	0.23009	1	3	1041	23	17992	ENSCHIG00000016939,ENSCHIG00000020188,ENSCHIG00000020286
GO:0006885	regulation of pH	biological_process	0.23021	1	2	1041	12	17992	ENSCHIG00000019556,ENSCHIG00000021090
GO:0055067	monovalent inorganic cation homeostasis	biological_process	0.23021	1	2	1041	12	17992	ENSCHIG00000019556,ENSCHIG00000021090
GO:0016791	phosphatase activity	molecular_function	0.23031	1	16	1041	201	17992	ENSCHIG00000012893,ENSCHIG00000014039,ENSCHIG00000018892,ENSCHIG00000017750,ENSCHIG00000012120,ENSCHIG00000016412,ENSCHIG00000016326,ENSCHIG00000003759,ENSCHIG00000019949,ENSCHIG00000019000,ENSCHIG00000016158,ENSCHIG00000010780,ENSCHIG00000021371,ENSCHIG00000008697,ENSCHIG00000014927,ENSCHIG00000016981
GO:0060537	muscle tissue development	biological_process	0.23114	1	2	1041	15	17992	ENSCHIG00000010780,ENSCHIG00000021331
GO:0045087	innate immune response	biological_process	0.2318	1	6	1041	80	17992	ENSCHIG00000019616,ENSCHIG00000017128,ENSCHIG00000023551,ENSCHIG00000013553,ENSCHIG00000021483,ENSCHIG00000027124
GO:0046425	regulation of JAK-STAT cascade	biological_process	0.23218	1	1	1041	6	17992	ENSCHIG00000019616
GO:0007193	adenylate cyclase-inhibiting G-protein coupled receptor signaling pathway	biological_process	0.23221	1	1	1041	4	17992	ENSCHIG00000004216
GO:0001666	response to hypoxia	biological_process	0.23278	1	1	1041	5	17992	ENSCHIG00000016700
GO:0036293	response to decreased oxygen levels	biological_process	0.23278	1	1	1041	5	17992	ENSCHIG00000016700
GO:0036294	cellular response to decreased oxygen levels	biological_process	0.23278	1	1	1041	5	17992	ENSCHIG00000016700
GO:0071456	cellular response to hypoxia	biological_process	0.23278	1	1	1041	5	17992	ENSCHIG00000016700
GO:0005030	neurotrophin receptor activity	molecular_function	0.23336	1	1	1041	3	17992	ENSCHIG00000010670
GO:0048585	negative regulation of response to stimulus	biological_process	0.23346	1	9	1041	116	17992	ENSCHIG00000014847,ENSCHIG00000010494,ENSCHIG00000020298,ENSCHIG00000014333,ENSCHIG00000008697,ENSCHIG00000019616,ENSCHIG00000022698,ENSCHIG00000016700,ENSCHIG00000022144
GO:0030097	hemopoiesis	biological_process	0.23381	1	4	1041	41	17992	ENSCHIG00000019616,ENSCHIG00000017128,ENSCHIG00000008990,ENSCHIG00000027124
GO:0032096	negative regulation of response to food	biological_process	0.23437	1	1	1041	4	17992	ENSCHIG00000019616
GO:0032099	negative regulation of appetite	biological_process	0.23437	1	1	1041	4	17992	ENSCHIG00000019616
GO:0043085	positive regulation of catalytic activity	biological_process	0.23542	1	17	1041	205	17992	ENSCHIG00000001085,ENSCHIG00000027204,ENSCHIG00000019616,ENSCHIG00000002829,ENSCHIG00000017977,ENSCHIG00000013381,ENSCHIG00000023081,ENSCHIG00000016532,ENSCHIG00000026831,ENSCHIG00000009385,ENSCHIG00000000137,ENSCHIG00000025375,ENSCHIG00000014824,ENSCHIG00000006935,ENSCHIG00000013239,ENSCHIG00000003321,ENSCHIG00000018776
GO:0008104	protein localization	biological_process	0.23546	1	28	1041	388	17992	ENSCHIG00000020286,ENSCHIG00000000319,ENSCHIG00000007135,ENSCHIG00000020188,ENSCHIG00000016939,ENSCHIG00000018892,ENSCHIG00000014039,ENSCHIG00000023774,ENSCHIG00000015266,ENSCHIG00000017128,ENSCHIG00000010786,ENSCHIG00000017334,ENSCHIG00000017831,ENSCHIG00000021804,ENSCHIG00000014332,ENSCHIG00000021028,ENSCHIG00000009527,ENSCHIG00000003131,ENSCHIG00000019616,ENSCHIG00000006763,ENSCHIG00000010936,…
GO:1990267	response to transition metal nanoparticle	biological_process	0.23627	1	1	1041	4	17992	ENSCHIG00000016700
GO:0012505	endomembrane system	cellular_component	0.23632	1	37	1041	527	17992	ENSCHIG00000016700,ENSCHIG00000018892,ENSCHIG00000014039,ENSCHIG00000019583,ENSCHIG00000014185,ENSCHIG00000026177,ENSCHIG00000022129,ENSCHIG00000026602,ENSCHIG00000025124,ENSCHIG00000010111,ENSCHIG00000017035,ENSCHIG00000017371,ENSCHIG00000018453,ENSCHIG00000017555,ENSCHIG00000009348,ENSCHIG00000013902,ENSCHIG00000025180,ENSCHIG00000007762,ENSCHIG00000025165,ENSCHIG00000026540,ENSCHIG00000018512,…
GO:0006888	ER to Golgi vesicle-mediated transport	biological_process	0.23671	1	3	1041	26	17992	ENSCHIG00000020286,ENSCHIG00000000319,ENSCHIG00000013902
GO:0031098	stress-activated protein kinase signaling cascade	biological_process	0.23678	1	2	1041	14	17992	ENSCHIG00000019616,ENSCHIG00000010291
GO:0051403	stress-activated MAPK cascade	biological_process	0.23678	1	2	1041	14	17992	ENSCHIG00000019616,ENSCHIG00000010291
GO:0005246	calcium channel regulator activity	molecular_function	0.23689	1	1	1041	5	17992	ENSCHIG00000017555
GO:0005942	phosphatidylinositol 3-kinase complex	cellular_component	0.23704	1	1	1041	5	17992	ENSCHIG00000021617
GO:0005200	structural constituent of cytoskeleton	molecular_function	0.23708	1	3	1041	30	17992	ENSCHIG00000026725,ENSCHIG00000015857,ENSCHIG00000000336
GO:0009163	nucleoside biosynthetic process	biological_process	0.23805	1	6	1041	86	17992	ENSCHIG00000011217,ENSCHIG00000012236,ENSCHIG00000017941,ENSCHIG00000026749,ENSCHIG00000026409,ENSCHIG00000009411
GO:0042455	ribonucleoside biosynthetic process	biological_process	0.23805	1	6	1041	86	17992	ENSCHIG00000026749,ENSCHIG00000026409,ENSCHIG00000009411,ENSCHIG00000012236,ENSCHIG00000017941,ENSCHIG00000011217
GO:0004066	asparagine synthase (glutamine-hydrolyzing) activity	molecular_function	0.23852	1	1	1041	5	17992	ENSCHIG00000023155
GO:0006528	asparagine metabolic process	biological_process	0.23852	1	1	1041	5	17992	ENSCHIG00000023155
GO:0006529	asparagine biosynthetic process	biological_process	0.23852	1	1	1041	5	17992	ENSCHIG00000023155
GO:0043062	extracellular structure organization	biological_process	0.23854	1	2	1041	13	17992	ENSCHIG00000026540,ENSCHIG00000017977
GO:0010390	histone monoubiquitination	biological_process	0.23857	1	1	1041	5	17992	ENSCHIG00000013006
GO:0035637	multicellular organismal signaling	biological_process	0.23912	1	1	1041	4	17992	ENSCHIG00000017260
GO:0030151	molybdenum ion binding	molecular_function	0.24034	1	1	1041	4	17992	ENSCHIG00000006773
GO:0016458	gene silencing	biological_process	0.24066	1	3	1041	24	17992	ENSCHIG00000026564,ENSCHIG00000022958,ENSCHIG00000019845
GO:0044282	small molecule catabolic process	biological_process	0.24066	1	6	1041	67	17992	ENSCHIG00000021938,ENSCHIG00000011979,ENSCHIG00000020085,ENSCHIG00000019430,ENSCHIG00000007932,ENSCHIG00000022991
GO:0055085	transmembrane transport	biological_process	0.24072	1	65	1041	922	17992	ENSCHIG00000022646,ENSCHIG00000018057,ENSCHIG00000017725,ENSCHIG00000012437,ENSCHIG00000010972,ENSCHIG00000019215,ENSCHIG00000019791,ENSCHIG00000025898,ENSCHIG00000024366,ENSCHIG00000010124,ENSCHIG00000020793,ENSCHIG00000017210,ENSCHIG00000024254,ENSCHIG00000025279,ENSCHIG00000015089,ENSCHIG00000026909,ENSCHIG00000021410,ENSCHIG00000017555,ENSCHIG00000021090,ENSCHIG00000009543,ENSCHIG00000012243,…
GO:0008009	chemokine activity	molecular_function	0.24127	1	3	1041	41	17992	ENSCHIG00000020074,ENSCHIG00000025704,ENSCHIG00000016688
GO:0042379	chemokine receptor binding	molecular_function	0.24127	1	3	1041	41	17992	ENSCHIG00000020074,ENSCHIG00000025704,ENSCHIG00000016688
GO:0044706	multi-multicellular organism process	biological_process	0.24205	1	1	1041	4	17992	ENSCHIG00000026540
GO:0016441	posttranscriptional gene silencing	biological_process	0.2422	1	2	1041	14	17992	ENSCHIG00000019845,ENSCHIG00000026564
GO:0035194	posttranscriptional gene silencing by RNA	biological_process	0.2422	1	2	1041	14	17992	ENSCHIG00000019845,ENSCHIG00000026564
GO:0048678	response to axon injury	biological_process	0.24224	1	1	1041	4	17992	ENSCHIG00000014333
GO:0002526	acute inflammatory response	biological_process	0.24299	1	2	1041	15	17992	ENSCHIG00000026540,ENSCHIG00000016791
GO:0042982	amyloid precursor protein metabolic process	biological_process	0.24332	1	1	1041	4	17992	ENSCHIG00000025180
GO:0042987	amyloid precursor protein catabolic process	biological_process	0.24332	1	1	1041	4	17992	ENSCHIG00000025180
GO:0030111	regulation of Wnt signaling pathway	biological_process	0.24336	1	3	1041	29	17992	ENSCHIG00000014847,ENSCHIG00000022144,ENSCHIG00000022698
GO:0005802	trans-Golgi network	cellular_component	0.24349	1	2	1041	13	17992	ENSCHIG00000018159,ENSCHIG00000017687
GO:0048662	negative regulation of smooth muscle cell proliferation	biological_process	0.24357	1	1	1041	4	17992	ENSCHIG00000016700
GO:0034364	high-density lipoprotein particle	cellular_component	0.24498	1	1	1041	5	17992	ENSCHIG00000016791
GO:0031341	regulation of cell killing	biological_process	0.24516	1	1	1041	4	17992	ENSCHIG00000019616
GO:0008625	extrinsic apoptotic signaling pathway via death domain receptors	biological_process	0.2452	1	1	1041	5	17992	ENSCHIG00000016700
GO:0009266	response to temperature stimulus	biological_process	0.24543	1	2	1041	15	17992	ENSCHIG00000016700,ENSCHIG00000020298
GO:0044764	multi-organism cellular process	biological_process	0.24614	1	2	1041	20	17992	ENSCHIG00000026297,ENSCHIG00000017128
GO:0031410	cytoplasmic vesicle	cellular_component	0.24662	1	9	1041	99	17992	ENSCHIG00000027174,ENSCHIG00000009868,ENSCHIG00000018892,ENSCHIG00000014039,ENSCHIG00000015970,ENSCHIG00000000433,ENSCHIG00000026602,ENSCHIG00000021028,ENSCHIG00000000319
GO:0005355	glucose transmembrane transporter activity	molecular_function	0.24663	1	1	1041	4	17992	ENSCHIG00000012243
GO:0035428	hexose transmembrane transport	biological_process	0.24663	1	1	1041	4	17992	ENSCHIG00000012243
GO:1904659	glucose transmembrane transport	biological_process	0.24663	1	1	1041	4	17992	ENSCHIG00000012243
GO:0002943	tRNA dihydrouridine synthesis	biological_process	0.24673	1	1	1041	4	17992	ENSCHIG00000021327
GO:0017150	tRNA dihydrouridine synthase activity	molecular_function	0.24673	1	1	1041	4	17992	ENSCHIG00000021327
GO:0016571	histone methylation	biological_process	0.24675	1	4	1041	36	17992	ENSCHIG00000009854,ENSCHIG00000013309,ENSCHIG00000023053,ENSCHIG00000021355
GO:0048641	regulation of skeletal muscle tissue development	biological_process	0.24683	1	1	1041	5	17992	ENSCHIG00000021331
GO:0048513	organ development	biological_process	0.24708	1	12	1041	165	17992	ENSCHIG00000015297,ENSCHIG00000019616,ENSCHIG00000021331,ENSCHIG00000010414,ENSCHIG00000008490,ENSCHIG00000008990,ENSCHIG00000023774,ENSCHIG00000017128,ENSCHIG00000020863,ENSCHIG00000017334,ENSCHIG00000027124,ENSCHIG00000022975
GO:0032051	clathrin light chain binding	molecular_function	0.2475	1	1	1041	4	17992	ENSCHIG00000005307
GO:0016504	peptidase activator activity	molecular_function	0.24776	1	1	1041	4	17992	ENSCHIG00000017977
GO:0019362	pyridine nucleotide metabolic process	biological_process	0.24781	1	5	1041	53	17992	ENSCHIG00000024851,ENSCHIG00000016056,ENSCHIG00000010935,ENSCHIG00000013515,ENSCHIG00000010678
GO:0046496	nicotinamide nucleotide metabolic process	biological_process	0.24781	1	5	1041	53	17992	ENSCHIG00000010678,ENSCHIG00000013515,ENSCHIG00000010935,ENSCHIG00000016056,ENSCHIG00000024851
GO:0015908	fatty acid transport	biological_process	0.24884	1	3	1041	26	17992	ENSCHIG00000010501,ENSCHIG00000020085,ENSCHIG00000019616
GO:0000079	regulation of cyclin-dependent protein serine/threonine kinase activity	biological_process	0.24915	1	2	1041	19	17992	ENSCHIG00000011186,ENSCHIG00000012528
GO:1904029	regulation of cyclin-dependent protein kinase activity	biological_process	0.24915	1	2	1041	19	17992	ENSCHIG00000011186,ENSCHIG00000012528
GO:0001609	G-protein coupled adenosine receptor activity	molecular_function	0.24918	1	1	1041	5	17992	ENSCHIG00000008671
GO:0001973	adenosine receptor signaling pathway	biological_process	0.24918	1	1	1041	5	17992	ENSCHIG00000008671
GO:0031519	PcG protein complex	cellular_component	0.2505	1	1	1041	5	17992	ENSCHIG00000015685
GO:0016849	phosphorus-oxygen lyase activity	molecular_function	0.25077	1	3	1041	23	17992	ENSCHIG00000019664,ENSCHIG00000024549,ENSCHIG00000023502
GO:0002697	regulation of immune effector process	biological_process	0.25078	1	2	1041	16	17992	ENSCHIG00000017260,ENSCHIG00000019616
GO:0000987	core promoter proximal region sequence-specific DNA binding	molecular_function	0.25108	1	2	1041	16	17992	ENSCHIG00000021331,ENSCHIG00000008490
GO:0001159	core promoter proximal region DNA binding	molecular_function	0.25108	1	2	1041	16	17992	ENSCHIG00000008490,ENSCHIG00000021331
GO:0090544	BAF-type complex	cellular_component	0.25135	1	2	1041	13	17992	ENSCHIG00000010729,ENSCHIG00000020859
GO:0009966	regulation of signal transduction	biological_process	0.25159	1	27	1041	357	17992	ENSCHIG00000000251,ENSCHIG00000006390,ENSCHIG00000021992,ENSCHIG00000000132,ENSCHIG00000022698,ENSCHIG00000014847,ENSCHIG00000016068,ENSCHIG00000008697,ENSCHIG00000019616,ENSCHIG00000001591,ENSCHIG00000022257,ENSCHIG00000013381,ENSCHIG00000016620,ENSCHIG00000022975,ENSCHIG00000022144,ENSCHIG00000023081,ENSCHIG00000008645,ENSCHIG00000019842,ENSCHIG00000016532,ENSCHIG00000026831,ENSCHIG00000022944,…
GO:0050662	coenzyme binding	molecular_function	0.25183	1	11	1041	129	17992	ENSCHIG00000021327,ENSCHIG00000014134,ENSCHIG00000006876,ENSCHIG00000016745,ENSCHIG00000012430,ENSCHIG00000022888,ENSCHIG00000020031,ENSCHIG00000016425,ENSCHIG00000018072,ENSCHIG00000012727,ENSCHIG00000023541
GO:0015849	organic acid transport	biological_process	0.25234	1	6	1041	65	17992	ENSCHIG00000012437,ENSCHIG00000010501,ENSCHIG00000020085,ENSCHIG00000019616,ENSCHIG00000017131,ENSCHIG00000007220
GO:0046942	carboxylic acid transport	biological_process	0.25234	1	6	1041	65	17992	ENSCHIG00000020085,ENSCHIG00000019616,ENSCHIG00000007220,ENSCHIG00000017131,ENSCHIG00000012437,ENSCHIG00000010501
GO:0031398	positive regulation of protein ubiquitination	biological_process	0.25249	1	1	1041	5	17992	ENSCHIG00000014824
GO:0050728	negative regulation of inflammatory response	biological_process	0.25259	1	1	1041	5	17992	ENSCHIG00000020298
GO:0008409	5'-3' exonuclease activity	molecular_function	0.25301	1	1	1041	6	17992	ENSCHIG00000006921
GO:0048471	perinuclear region of cytoplasm	cellular_component	0.25318	1	2	1041	15	17992	ENSCHIG00000016700,ENSCHIG00000003167
GO:0061134	peptidase regulator activity	molecular_function	0.25327	1	8	1041	97	17992	ENSCHIG00000012525,ENSCHIG00000009090,ENSCHIG00000025141,ENSCHIG00000022735,ENSCHIG00000017977,ENSCHIG00000015928,ENSCHIG00000020790,ENSCHIG00000011105
GO:1901659	glycosyl compound biosynthetic process	biological_process	0.25389	1	6	1041	88	17992	ENSCHIG00000011217,ENSCHIG00000017941,ENSCHIG00000012236,ENSCHIG00000009411,ENSCHIG00000026409,ENSCHIG00000026749
GO:0005811	lipid particle	cellular_component	0.25464	1	1	1041	4	17992	ENSCHIG00000023836
GO:0043169	cation binding	molecular_function	0.25464	1	170	1041	2424	17992	ENSCHIG00000011888,ENSCHIG00000011105,ENSCHIG00000015644,ENSCHIG00000015319,ENSCHIG00000020588,ENSCHIG00000025980,ENSCHIG00000009411,ENSCHIG00000019204,ENSCHIG00000018610,ENSCHIG00000025037,ENSCHIG00000025911,ENSCHIG00000017977,ENSCHIG00000017816,ENSCHIG00000016667,ENSCHIG00000009101,ENSCHIG00000021724,ENSCHIG00000019916,ENSCHIG00000020633,ENSCHIG00000016617,ENSCHIG00000023460,ENSCHIG00000024177,…
GO:0030501	positive regulation of bone mineralization	biological_process	0.2558	1	1	1041	5	17992	ENSCHIG00000017128
GO:0007275	multicellular organismal development	biological_process	0.25595	1	32	1041	469	17992	ENSCHIG00000022975,ENSCHIG00000027124,ENSCHIG00000008490,ENSCHIG00000010414,ENSCHIG00000021331,ENSCHIG00000015297,ENSCHIG00000007687,ENSCHIG00000020863,ENSCHIG00000026540,ENSCHIG00000014964,ENSCHIG00000023774,ENSCHIG00000017128,ENSCHIG00000017008,ENSCHIG00000026297,ENSCHIG00000014632,ENSCHIG00000014333,ENSCHIG00000021782,ENSCHIG00000015252,ENSCHIG00000010780,ENSCHIG00000005326,ENSCHIG00000008990,…
GO:0015914	phospholipid transport	biological_process	0.25609	1	3	1041	23	17992	ENSCHIG00000000304,ENSCHIG00000017687,ENSCHIG00000018159
GO:0004565	beta-galactosidase activity	molecular_function	0.25647	1	1	1041	4	17992	ENSCHIG00000011110
GO:0015925	galactosidase activity	molecular_function	0.25647	1	1	1041	4	17992	ENSCHIG00000011110
GO:0002709	regulation of T cell mediated immunity	biological_process	0.25673	1	1	1041	4	17992	ENSCHIG00000017260
GO:0006720	isoprenoid metabolic process	biological_process	0.25708	1	3	1041	27	17992	ENSCHIG00000019348,ENSCHIG00000008787,ENSCHIG00000023958
GO:0008135	translation factor activity, RNA binding	molecular_function	0.25753	1	5	1041	69	17992	ENSCHIG00000026794,ENSCHIG00000003167,ENSCHIG00000009775,ENSCHIG00000018213,ENSCHIG00000011066
GO:0010243	response to organonitrogen compound	biological_process	0.2591	1	4	1041	46	17992	ENSCHIG00000021723,ENSCHIG00000016700,ENSCHIG00000011335,ENSCHIG00000019616
GO:0007420	brain development	biological_process	0.25982	1	2	1041	21	17992	ENSCHIG00000010414,ENSCHIG00000020863
GO:0055065	metal ion homeostasis	biological_process	0.26009	1	5	1041	68	17992	ENSCHIG00000016700,ENSCHIG00000014964,ENSCHIG00000018467,ENSCHIG00000000251,ENSCHIG00000017790
GO:0006729	tetrahydrobiopterin biosynthetic process	biological_process	0.26063	1	1	1041	6	17992	ENSCHIG00000021110
GO:0046146	tetrahydrobiopterin metabolic process	biological_process	0.26063	1	1	1041	6	17992	ENSCHIG00000021110
GO:0050768	negative regulation of neurogenesis	biological_process	0.26132	1	1	1041	6	17992	ENSCHIG00000014333
GO:0051961	negative regulation of nervous system development	biological_process	0.26132	1	1	1041	6	17992	ENSCHIG00000014333
GO:0072349	modified amino acid transmembrane transporter activity	molecular_function	0.26156	1	1	1041	4	17992	ENSCHIG00000015992
GO:0016715	oxidoreductase activity, acting on paired donors, with incorporation or reduction of molecular oxygen, reduced ascorbate as one donor, and incorporation of one atom of oxygen	molecular_function	0.26257	1	1	1041	4	17992	ENSCHIG00000015269
GO:0071564	npBAF complex	cellular_component	0.26262	1	1	1041	4	17992	ENSCHIG00000020859
GO:0051287	NAD binding	molecular_function	0.26279	1	4	1041	40	17992	ENSCHIG00000016745,ENSCHIG00000022888,ENSCHIG00000018072,ENSCHIG00000020031
GO:0032934	sterol binding	molecular_function	0.26294	1	1	1041	4	17992	ENSCHIG00000020194
GO:0070327	thyroid hormone transport	biological_process	0.263	1	1	1041	4	17992	ENSCHIG00000015992
GO:0044272	sulfur compound biosynthetic process	biological_process	0.26362	1	4	1041	39	17992	ENSCHIG00000009348,ENSCHIG00000026409,ENSCHIG00000009411,ENSCHIG00000012810
GO:0002367	cytokine production involved in immune response	biological_process	0.26393	1	1	1041	4	17992	ENSCHIG00000017260
GO:0002700	regulation of production of molecular mediator of immune response	biological_process	0.26393	1	1	1041	4	17992	ENSCHIG00000017260
GO:0002718	regulation of cytokine production involved in immune response	biological_process	0.26393	1	1	1041	4	17992	ENSCHIG00000017260
GO:0016175	superoxide-generating NADPH oxidase activity	molecular_function	0.26489	1	1	1041	4	17992	ENSCHIG00000023480
GO:1901701	cellular response to oxygen-containing compound	biological_process	0.26494	1	5	1041	60	17992	ENSCHIG00000018892,ENSCHIG00000014039,ENSCHIG00000021723,ENSCHIG00000011335,ENSCHIG00000021331
GO:0006172	ADP biosynthetic process	biological_process	0.26597	1	1	1041	4	17992	ENSCHIG00000011217
GO:0009136	purine nucleoside diphosphate biosynthetic process	biological_process	0.26597	1	1	1041	4	17992	ENSCHIG00000011217
GO:0009180	purine ribonucleoside diphosphate biosynthetic process	biological_process	0.26597	1	1	1041	4	17992	ENSCHIG00000011217
GO:0009188	ribonucleoside diphosphate biosynthetic process	biological_process	0.26597	1	1	1041	4	17992	ENSCHIG00000011217
GO:0071345	cellular response to cytokine stimulus	biological_process	0.26604	1	8	1041	106	17992	ENSCHIG00000023851,ENSCHIG00000014964,ENSCHIG00000003089,ENSCHIG00000016735,ENSCHIG00000019805,ENSCHIG00000019616,ENSCHIG00000012170,ENSCHIG00000021331
GO:0004551	nucleotide diphosphatase activity	molecular_function	0.26605	1	1	1041	4	17992	ENSCHIG00000012596
GO:0031146	SCF-dependent proteasomal ubiquitin-dependent protein catabolic process	biological_process	0.26605	1	1	1041	4	17992	ENSCHIG00000012761
GO:0042743	hydrogen peroxide metabolic process	biological_process	0.26607	1	1	1041	4	17992	ENSCHIG00000011979
GO:0015379	potassium:chloride symporter activity	molecular_function	0.26616	1	1	1041	4	17992	ENSCHIG00000018789
GO:0005332	gamma-aminobutyric acid:sodium symporter activity	molecular_function	0.26657	1	1	1041	4	17992	ENSCHIG00000012437
GO:0015185	gamma-aminobutyric acid transmembrane transporter activity	molecular_function	0.26657	1	1	1041	4	17992	ENSCHIG00000012437
GO:0015812	gamma-aminobutyric acid transport	biological_process	0.26657	1	1	1041	4	17992	ENSCHIG00000012437
GO:0031593	polyubiquitin binding	molecular_function	0.26667	1	1	1041	4	17992	ENSCHIG00000023525
GO:0070530	K63-linked polyubiquitin binding	molecular_function	0.26667	1	1	1041	4	17992	ENSCHIG00000023525
GO:0002244	hematopoietic progenitor cell differentiation	biological_process	0.26669	1	1	1041	5	17992	ENSCHIG00000008990
GO:0004866	endopeptidase inhibitor activity	molecular_function	0.26671	1	7	1041	82	17992	ENSCHIG00000009090,ENSCHIG00000025141,ENSCHIG00000015928,ENSCHIG00000020790,ENSCHIG00000011105,ENSCHIG00000022735,ENSCHIG00000012525
GO:0061135	endopeptidase regulator activity	molecular_function	0.26671	1	7	1041	82	17992	ENSCHIG00000011105,ENSCHIG00000015928,ENSCHIG00000020790,ENSCHIG00000009090,ENSCHIG00000025141,ENSCHIG00000012525,ENSCHIG00000022735
GO:0031966	mitochondrial membrane	cellular_component	0.26679	1	11	1041	202	17992	ENSCHIG00000014420,ENSCHIG00000013409,ENSCHIG00000022473,ENSCHIG00000003131,ENSCHIG00000008939,ENSCHIG00000022888,ENSCHIG00000021566,ENSCHIG00000014137,ENSCHIG00000012236,ENSCHIG00000024164,ENSCHIG00000011631
GO:0034702	ion channel complex	cellular_component	0.267	1	7	1041	81	17992	ENSCHIG00000000488,ENSCHIG00000017768,ENSCHIG00000009899,ENSCHIG00000014293,ENSCHIG00000022646,ENSCHIG00000020793,ENSCHIG00000010972
GO:0005545	1-phosphatidylinositol binding	molecular_function	0.26793	1	1	1041	4	17992	ENSCHIG00000015970
GO:0002455	humoral immune response mediated by circulating immunoglobulin	biological_process	0.26829	1	1	1041	5	17992	ENSCHIG00000024710
GO:0006958	complement activation, classical pathway	biological_process	0.26829	1	1	1041	5	17992	ENSCHIG00000024710
GO:0048519	negative regulation of biological process	biological_process	0.26844	1	36	1041	551	17992	ENSCHIG00000019419,ENSCHIG00000013189,ENSCHIG00000009090,ENSCHIG00000008697,ENSCHIG00000021331,ENSCHIG00000015928,ENSCHIG00000017128,ENSCHIG00000026564,ENSCHIG00000014964,ENSCHIG00000026540,ENSCHIG00000025141,ENSCHIG00000014333,ENSCHIG00000018895,ENSCHIG00000011105,ENSCHIG00000025570,ENSCHIG00000010042,ENSCHIG00000021731,ENSCHIG00000000599,ENSCHIG00000019845,ENSCHIG00000022144,ENSCHIG00000016541,…
GO:0030195	negative regulation of blood coagulation	biological_process	0.26849	1	1	1041	5	17992	ENSCHIG00000010494
GO:0061045	negative regulation of wound healing	biological_process	0.26849	1	1	1041	5	17992	ENSCHIG00000010494
GO:1900047	negative regulation of hemostasis	biological_process	0.26849	1	1	1041	5	17992	ENSCHIG00000010494
GO:0015012	heparan sulfate proteoglycan biosynthetic process	biological_process	0.26859	1	1	1041	4	17992	ENSCHIG00000009348
GO:0048199	vesicle targeting, to, from or within Golgi	biological_process	0.26958	1	1	1041	5	17992	ENSCHIG00000020286
GO:0005770	late endosome	cellular_component	0.26967	1	2	1041	19	17992	ENSCHIG00000020194,ENSCHIG00000025208
GO:0016594	glycine binding	molecular_function	0.26997	1	1	1041	4	17992	ENSCHIG00000017210
GO:0030145	manganese ion binding	molecular_function	0.27027	1	2	1041	14	17992	ENSCHIG00000021371,ENSCHIG00000026540
GO:0005237	inhibitory extracellular ligand-gated ion channel activity	molecular_function	0.27031	1	1	1041	4	17992	ENSCHIG00000017210
GO:0016933	extracellular-glycine-gated ion channel activity	molecular_function	0.27031	1	1	1041	4	17992	ENSCHIG00000017210
GO:0016934	extracellular-glycine-gated chloride channel activity	molecular_function	0.27031	1	1	1041	4	17992	ENSCHIG00000017210
GO:0051539	4 iron, 4 sulfur cluster binding	molecular_function	0.27071	1	3	1041	25	17992	ENSCHIG00000024657,ENSCHIG00000016890,ENSCHIG00000022888
GO:0019752	carboxylic acid metabolic process	biological_process	0.27287	1	24	1041	317	17992	ENSCHIG00000010936,ENSCHIG00000023155,ENSCHIG00000022953,ENSCHIG00000020384,ENSCHIG00000022991,ENSCHIG00000012430,ENSCHIG00000016056,ENSCHIG00000023952,ENSCHIG00000021938,ENSCHIG00000010678,ENSCHIG00000015633,ENSCHIG00000024851,ENSCHIG00000007932,ENSCHIG00000020085,ENSCHIG00000009133,ENSCHIG00000020031,ENSCHIG00000016266,ENSCHIG00000008007,ENSCHIG00000006876,ENSCHIG00000010175,ENSCHIG00000013515,…
GO:0016311	dephosphorylation	biological_process	0.27295	1	19	1041	254	17992	ENSCHIG00000010780,ENSCHIG00000015410,ENSCHIG00000019000,ENSCHIG00000016158,ENSCHIG00000019949,ENSCHIG00000003759,ENSCHIG00000016981,ENSCHIG00000014927,ENSCHIG00000023367,ENSCHIG00000008697,ENSCHIG00000021371,ENSCHIG00000013342,ENSCHIG00000012120,ENSCHIG00000017750,ENSCHIG00000014039,ENSCHIG00000018892,ENSCHIG00000012893,ENSCHIG00000016326,ENSCHIG00000016412
GO:0003857	3-hydroxyacyl-CoA dehydrogenase activity	molecular_function	0.27333	1	1	1041	5	17992	ENSCHIG00000020031
GO:0010951	negative regulation of endopeptidase activity	biological_process	0.27358	1	7	1041	85	17992	ENSCHIG00000015928,ENSCHIG00000020790,ENSCHIG00000025141,ENSCHIG00000009090,ENSCHIG00000011105,ENSCHIG00000022735,ENSCHIG00000012525
GO:0072524	pyridine-containing compound metabolic process	biological_process	0.27409	1	5	1041	55	17992	ENSCHIG00000024851,ENSCHIG00000013515,ENSCHIG00000010935,ENSCHIG00000016056,ENSCHIG00000010678
GO:0008410	CoA-transferase activity	molecular_function	0.27536	1	1	1041	6	17992	ENSCHIG00000019430
GO:0042310	vasoconstriction	biological_process	0.27554	1	2	1041	20	17992	ENSCHIG00000024063,ENSCHIG00000017260
GO:1990138	neuron projection extension	biological_process	0.27573	1	1	1041	6	17992	ENSCHIG00000023774
GO:0006171	cAMP biosynthetic process	biological_process	0.2758	1	2	1041	16	17992	ENSCHIG00000024549,ENSCHIG00000023502
GO:0046058	cAMP metabolic process	biological_process	0.2758	1	2	1041	16	17992	ENSCHIG00000023502,ENSCHIG00000024549
GO:0006367	transcription initiation from RNA polymerase II promoter	biological_process	0.27591	1	2	1041	20	17992	ENSCHIG00000012344,ENSCHIG00000027219
GO:0008201	heparin binding	molecular_function	0.27641	1	2	1041	16	17992	ENSCHIG00000011105,ENSCHIG00000026458
GO:0009119	ribonucleoside metabolic process	biological_process	0.27657	1	10	1041	152	17992	ENSCHIG00000026749,ENSCHIG00000011217,ENSCHIG00000024851,ENSCHIG00000012236,ENSCHIG00000017941,ENSCHIG00000026409,ENSCHIG00000009411,ENSCHIG00000013515,ENSCHIG00000016056,ENSCHIG00000010678
GO:0007030	Golgi organization	biological_process	0.27666	1	1	1041	5	17992	ENSCHIG00000007135
GO:0005515	protein binding	molecular_function	0.27779	1	281	1041	4288	17992	ENSCHIG00000025392,ENSCHIG00000020790,ENSCHIG00000012980,ENSCHIG00000017411,ENSCHIG00000016952,ENSCHIG00000001815,ENSCHIG00000020978,ENSCHIG00000021881,ENSCHIG00000019616,ENSCHIG00000006763,ENSCHIG00000025297,ENSCHIG00000026577,ENSCHIG00000014133,ENSCHIG00000010708,ENSCHIG00000020641,ENSCHIG00000009176,ENSCHIG00000015691,ENSCHIG00000022944,ENSCHIG00000018913,ENSCHIG00000009854,ENSCHIG00000005307,…
GO:0030308	negative regulation of cell growth	biological_process	0.27781	1	1	1041	5	17992	ENSCHIG00000019419
GO:0004983	neuropeptide Y receptor activity	molecular_function	0.27859	1	1	1041	8	17992	ENSCHIG00000012293
GO:0044403	symbiosis, encompassing mutualism through parasitism	biological_process	0.27863	1	2	1041	21	17992	ENSCHIG00000026297,ENSCHIG00000017128
GO:0044419	interspecies interaction between organisms	biological_process	0.27863	1	2	1041	21	17992	ENSCHIG00000017128,ENSCHIG00000026297
GO:0010508	positive regulation of autophagy	biological_process	0.27903	1	1	1041	6	17992	ENSCHIG00000016700
GO:0032094	response to food	biological_process	0.27919	1	1	1041	6	17992	ENSCHIG00000019616
GO:0032095	regulation of response to food	biological_process	0.27919	1	1	1041	6	17992	ENSCHIG00000019616
GO:0005833	hemoglobin complex	cellular_component	0.27995	1	1	1041	15	17992	ENSCHIG00000024184
GO:0007264	small GTPase mediated signal transduction	biological_process	0.28	1	17	1041	207	17992	ENSCHIG00000008445,ENSCHIG00000006795,ENSCHIG00000010021,ENSCHIG00000027150,ENSCHIG00000026831,ENSCHIG00000016532,ENSCHIG00000001552,ENSCHIG00000022944,ENSCHIG00000026053,ENSCHIG00000013381,ENSCHIG00000023081,ENSCHIG00000008645,ENSCHIG00000019842,ENSCHIG00000001085,ENSCHIG00000000132,ENSCHIG00000016068,ENSCHIG00000001591
GO:0019725	cellular homeostasis	biological_process	0.28002	1	10	1041	140	17992	ENSCHIG00000018467,ENSCHIG00000024851,ENSCHIG00000018892,ENSCHIG00000014039,ENSCHIG00000014964,ENSCHIG00000016700,ENSCHIG00000010678,ENSCHIG00000000251,ENSCHIG00000018789,ENSCHIG00000008791
GO:0031570	DNA integrity checkpoint	biological_process	0.28021	1	2	1041	17	17992	ENSCHIG00000012761,ENSCHIG00000025345
GO:0021537	telencephalon development	biological_process	0.28029	1	1	1041	5	17992	ENSCHIG00000020863
GO:0003747	translation release factor activity	molecular_function	0.28101	1	1	1041	6	17992	ENSCHIG00000018213
GO:0008079	translation termination factor activity	molecular_function	0.28101	1	1	1041	6	17992	ENSCHIG00000018213
GO:0070482	response to oxygen levels	biological_process	0.2814	1	1	1041	6	17992	ENSCHIG00000016700
GO:0071453	cellular response to oxygen levels	biological_process	0.2814	1	1	1041	6	17992	ENSCHIG00000016700
GO:0016670	oxidoreductase activity, acting on a sulfur group of donors, oxygen as acceptor	molecular_function	0.28145	1	1	1041	5	17992	ENSCHIG00000022991
GO:0072593	reactive oxygen species metabolic process	biological_process	0.28248	1	3	1041	28	17992	ENSCHIG00000017436,ENSCHIG00000011979,ENSCHIG00000023480
GO:0016832	aldehyde-lyase activity	molecular_function	0.28297	1	1	1041	5	17992	ENSCHIG00000013515
GO:0031050	dsRNA fragmentation	biological_process	0.28333	1	1	1041	5	17992	ENSCHIG00000019845
GO:0070918	production of small RNA involved in gene silencing by RNA	biological_process	0.28333	1	1	1041	5	17992	ENSCHIG00000019845
GO:0001522	pseudouridine synthesis	biological_process	0.28344	1	2	1041	18	17992	ENSCHIG00000012260,ENSCHIG00000012872
GO:0004222	metalloendopeptidase activity	molecular_function	0.28434	1	9	1041	99	17992	ENSCHIG00000010517,ENSCHIG00000023984,ENSCHIG00000026649,ENSCHIG00000008360,ENSCHIG00000021724,ENSCHIG00000026815,ENSCHIG00000025876,ENSCHIG00000023198,ENSCHIG00000016617
GO:1990234	transferase complex	cellular_component	0.28439	1	15	1041	206	17992	ENSCHIG00000011700,ENSCHIG00000010897,ENSCHIG00000027173,ENSCHIG00000023988,ENSCHIG00000012344,ENSCHIG00000019299,ENSCHIG00000021617,ENSCHIG00000015445,ENSCHIG00000023748,ENSCHIG00000012761,ENSCHIG00000021355,ENSCHIG00000018137,ENSCHIG00000027219,ENSCHIG00000012971,ENSCHIG00000015685
GO:0043412	macromolecule modification	biological_process	0.28483	1	111	1041	1593	17992	ENSCHIG00000016544,ENSCHIG00000019616,ENSCHIG00000026577,ENSCHIG00000013976,ENSCHIG00000017371,ENSCHIG00000016981,ENSCHIG00000018072,ENSCHIG00000014854,ENSCHIG00000021904,ENSCHIG00000019178,ENSCHIG00000023826,ENSCHIG00000010325,ENSCHIG00000014206,ENSCHIG00000025310,ENSCHIG00000022129,ENSCHIG00000010670,ENSCHIG00000020760,ENSCHIG00000025345,ENSCHIG00000003722,ENSCHIG00000018171,ENSCHIG00000013309,…
GO:0008289	lipid binding	molecular_function	0.28565	1	17	1041	220	17992	ENSCHIG00000016532,ENSCHIG00000015970,ENSCHIG00000021765,ENSCHIG00000013843,ENSCHIG00000026302,ENSCHIG00000015224,ENSCHIG00000015274,ENSCHIG00000020194,ENSCHIG00000001541,ENSCHIG00000010319,ENSCHIG00000023902,ENSCHIG00000021028,ENSCHIG00000009057,ENSCHIG00000023551,ENSCHIG00000000097,ENSCHIG00000027174,ENSCHIG00000012073
GO:0031396	regulation of protein ubiquitination	biological_process	0.28569	1	2	1041	17	17992	ENSCHIG00000014824,ENSCHIG00000017128
GO:0009065	glutamine family amino acid catabolic process	biological_process	0.28603	1	1	1041	5	17992	ENSCHIG00000021938
GO:0000287	magnesium ion binding	molecular_function	0.28641	1	8	1041	94	17992	ENSCHIG00000016056,ENSCHIG00000024177,ENSCHIG00000019660,ENSCHIG00000006984,ENSCHIG00000018159,ENSCHIG00000000304,ENSCHIG00000021371,ENSCHIG00000017687
GO:0005768	endosome	cellular_component	0.28695	1	4	1041	45	17992	ENSCHIG00000013327,ENSCHIG00000020194,ENSCHIG00000025208,ENSCHIG00000017687
GO:0016310	phosphorylation	biological_process	0.2871	1	60	1041	826	17992	ENSCHIG00000023243,ENSCHIG00000025935,ENSCHIG00000025051,ENSCHIG00000016099,ENSCHIG00000012810,ENSCHIG00000012170,ENSCHIG00000008697,ENSCHIG00000023279,ENSCHIG00000021191,ENSCHIG00000013468,ENSCHIG00000010678,ENSCHIG00000013189,ENSCHIG00000016056,ENSCHIG00000013926,ENSCHIG00000012443,ENSCHIG00000010259,ENSCHIG00000024851,ENSCHIG00000026397,ENSCHIG00000011217,ENSCHIG00000025570,ENSCHIG00000009327,…
GO:0016772	transferase activity, transferring phosphorus-containing groups	molecular_function	0.28765	1	59	1041	788	17992	ENSCHIG00000016056,ENSCHIG00000017296,ENSCHIG00000013926,ENSCHIG00000010678,ENSCHIG00000021506,ENSCHIG00000024851,ENSCHIG00000010259,ENSCHIG00000025051,ENSCHIG00000016099,ENSCHIG00000025657,ENSCHIG00000025935,ENSCHIG00000019892,ENSCHIG00000023243,ENSCHIG00000021191,ENSCHIG00000023279,ENSCHIG00000013468,ENSCHIG00000012810,ENSCHIG00000012170,ENSCHIG00000027173,ENSCHIG00000000233,ENSCHIG00000016890,…
GO:0005783	endoplasmic reticulum	cellular_component	0.28786	1	16	1041	223	17992	ENSCHIG00000025124,ENSCHIG00000018453,ENSCHIG00000009348,ENSCHIG00000017555,ENSCHIG00000013902,ENSCHIG00000025180,ENSCHIG00000008939,ENSCHIG00000020384,ENSCHIG00000025165,ENSCHIG00000016700,ENSCHIG00000012134,ENSCHIG00000018512,ENSCHIG00000026177,ENSCHIG00000014185,ENSCHIG00000018273,ENSCHIG00000020286
GO:0060322	head development	biological_process	0.288	1	2	1041	22	17992	ENSCHIG00000020863,ENSCHIG00000010414
GO:0050770	regulation of axonogenesis	biological_process	0.28864	1	1	1041	7	17992	ENSCHIG00000023774
GO:0042558	pteridine-containing compound metabolic process	biological_process	0.28876	1	2	1041	18	17992	ENSCHIG00000021110,ENSCHIG00000007932
GO:0051716	cellular response to stimulus	biological_process	0.28989	1	161	1041	3003	17992	ENSCHIG00000009327,ENSCHIG00000026053,ENSCHIG00000018998,ENSCHIG00000011617,ENSCHIG00000020738,ENSCHIG00000008671,ENSCHIG00000012234,ENSCHIG00000009952,ENSCHIG00000016688,ENSCHIG00000011335,ENSCHIG00000025635,ENSCHIG00000008645,ENSCHIG00000022711,ENSCHIG00000019842,ENSCHIG00000019916,ENSCHIG00000014726,ENSCHIG00000017375,ENSCHIG00000003321,ENSCHIG00000018776,ENSCHIG00000010021,ENSCHIG00000008888,…
GO:0003018	vascular process in circulatory system	biological_process	0.2901	1	2	1041	21	17992	ENSCHIG00000024063,ENSCHIG00000017260
GO:0035150	regulation of tube size	biological_process	0.2901	1	2	1041	21	17992	ENSCHIG00000017260,ENSCHIG00000024063
GO:0050880	regulation of blood vessel size	biological_process	0.2901	1	2	1041	21	17992	ENSCHIG00000024063,ENSCHIG00000017260
GO:0045786	negative regulation of cell cycle	biological_process	0.29106	1	4	1041	48	17992	ENSCHIG00000012761,ENSCHIG00000021331,ENSCHIG00000011122,ENSCHIG00000012528
GO:0030594	neurotransmitter receptor activity	molecular_function	0.29133	1	3	1041	43	17992	ENSCHIG00000004216,ENSCHIG00000026075,ENSCHIG00000012293
GO:0032103	positive regulation of response to external stimulus	biological_process	0.29231	1	2	1041	22	17992	ENSCHIG00000016700,ENSCHIG00000014964
GO:0042102	positive regulation of T cell proliferation	biological_process	0.2925	1	1	1041	6	17992	ENSCHIG00000019616
GO:0032098	regulation of appetite	biological_process	0.2925	1	1	1041	5	17992	ENSCHIG00000019616
GO:0001664	G-protein coupled receptor binding	molecular_function	0.29265	1	4	1041	60	17992	ENSCHIG00000025704,ENSCHIG00000016688,ENSCHIG00000026831,ENSCHIG00000020074
GO:0090575	RNA polymerase II transcription factor complex	cellular_component	0.2929	1	3	1041	32	17992	ENSCHIG00000012344,ENSCHIG00000027219,ENSCHIG00000018137
GO:0043550	regulation of lipid kinase activity	biological_process	0.29374	1	1	1041	6	17992	ENSCHIG00000021617
GO:0043551	regulation of phosphatidylinositol 3-kinase activity	biological_process	0.29374	1	1	1041	6	17992	ENSCHIG00000021617
GO:0007076	mitotic chromosome condensation	biological_process	0.29423	1	1	1041	5	17992	ENSCHIG00000015626
GO:0016529	sarcoplasmic reticulum	cellular_component	0.29431	1	1	1041	6	17992	ENSCHIG00000018453
GO:0031982	vesicle	cellular_component	0.2948	1	9	1041	105	17992	ENSCHIG00000027174,ENSCHIG00000009868,ENSCHIG00000014039,ENSCHIG00000018892,ENSCHIG00000000433,ENSCHIG00000015970,ENSCHIG00000021028,ENSCHIG00000026602,ENSCHIG00000000319
GO:0005102	receptor binding	molecular_function	0.29518	1	28	1041	474	17992	ENSCHIG00000010936,ENSCHIG00000020074,ENSCHIG00000017412,ENSCHIG00000019616,ENSCHIG00000016688,ENSCHIG00000019805,ENSCHIG00000026655,ENSCHIG00000027124,ENSCHIG00000000599,ENSCHIG00000021782,ENSCHIG00000025096,ENSCHIG00000010708,ENSCHIG00000022711,ENSCHIG00000018131,ENSCHIG00000017375,ENSCHIG00000023682,ENSCHIG00000026831,ENSCHIG00000025161,ENSCHIG00000024398,ENSCHIG00000020738,ENSCHIG00000016131,…
GO:0051051	negative regulation of transport	biological_process	0.2953	1	2	1041	18	17992	ENSCHIG00000019616,ENSCHIG00000010042
GO:0019221	cytokine-mediated signaling pathway	biological_process	0.2958	1	7	1041	92	17992	ENSCHIG00000016735,ENSCHIG00000019805,ENSCHIG00000012170,ENSCHIG00000014964,ENSCHIG00000023851,ENSCHIG00000019616,ENSCHIG00000003089
GO:0006650	glycerophospholipid metabolic process	biological_process	0.29591	1	8	1041	92	17992	ENSCHIG00000022491,ENSCHIG00000010259,ENSCHIG00000012443,ENSCHIG00000016158,ENSCHIG00000013342,ENSCHIG00000008007,ENSCHIG00000008939,ENSCHIG00000023367
GO:0015245	fatty acid transporter activity	molecular_function	0.29643	1	1	1041	5	17992	ENSCHIG00000020085
GO:0034315	regulation of Arp2/3 complex-mediated actin nucleation	biological_process	0.29659	1	1	1041	5	17992	ENSCHIG00000000599
GO:0005743	mitochondrial inner membrane	cellular_component	0.29727	1	8	1041	154	17992	ENSCHIG00000011631,ENSCHIG00000024164,ENSCHIG00000012236,ENSCHIG00000021566,ENSCHIG00000003131,ENSCHIG00000013409,ENSCHIG00000022888,ENSCHIG00000014420
GO:0019887	protein kinase regulator activity	molecular_function	0.29734	1	3	1041	37	17992	ENSCHIG00000013189,ENSCHIG00000012528,ENSCHIG00000025570
GO:0005871	kinesin complex	cellular_component	0.29742	1	1	1041	5	17992	ENSCHIG00000010669
GO:0019217	regulation of fatty acid metabolic process	biological_process	0.29811	1	1	1041	5	17992	ENSCHIG00000010936
GO:0098793	presynapse	cellular_component	0.29819	1	4	1041	37	17992	ENSCHIG00000027174,ENSCHIG00000009868,ENSCHIG00000016939,ENSCHIG00000000433
GO:0035064	methylated histone binding	molecular_function	0.29845	1	1	1041	5	17992	ENSCHIG00000023053
GO:0030276	clathrin binding	molecular_function	0.29929	1	2	1041	15	17992	ENSCHIG00000005307,ENSCHIG00000015970
GO:0008194	UDP-glycosyltransferase activity	molecular_function	0.29944	1	5	1041	58	17992	ENSCHIG00000009348,ENSCHIG00000026540,ENSCHIG00000017371,ENSCHIG00000018461,ENSCHIG00000016207
GO:0070569	uridylyltransferase activity	molecular_function	0.29944	1	1	1041	5	17992	ENSCHIG00000025657
GO:0010506	regulation of autophagy	biological_process	0.29968	1	2	1041	18	17992	ENSCHIG00000019616,ENSCHIG00000016700
GO:0009150	purine ribonucleotide metabolic process	biological_process	0.29969	1	11	1041	171	17992	ENSCHIG00000026749,ENSCHIG00000019664,ENSCHIG00000011217,ENSCHIG00000017941,ENSCHIG00000024851,ENSCHIG00000024549,ENSCHIG00000012236,ENSCHIG00000023502,ENSCHIG00000010678,ENSCHIG00000013515,ENSCHIG00000016056
GO:0044430	cytoskeletal part	cellular_component	0.30038	1	26	1041	395	17992	ENSCHIG00000026725,ENSCHIG00000015120,ENSCHIG00000021068,ENSCHIG00000016473,ENSCHIG00000015373,ENSCHIG00000021804,ENSCHIG00000010669,ENSCHIG00000024531,ENSCHIG00000024960,ENSCHIG00000024513,ENSCHIG00000018745,ENSCHIG00000000336,ENSCHIG00000012494,ENSCHIG00000023267,ENSCHIG00000018875,ENSCHIG00000014922,ENSCHIG00000027020,ENSCHIG00000019264,ENSCHIG00000026589,ENSCHIG00000008416,ENSCHIG00000026221,…
GO:0008420	CTD phosphatase activity	molecular_function	0.30075	1	1	1041	5	17992	ENSCHIG00000016412
GO:0071359	cellular response to dsRNA	biological_process	0.3011	1	1	1041	6	17992	ENSCHIG00000019845
GO:0006777	Mo-molybdopterin cofactor biosynthetic process	biological_process	0.30139	1	1	1041	5	17992	ENSCHIG00000014594
GO:0019720	Mo-molybdopterin cofactor metabolic process	biological_process	0.30139	1	1	1041	5	17992	ENSCHIG00000014594
GO:0032324	molybdopterin cofactor biosynthetic process	biological_process	0.30139	1	1	1041	5	17992	ENSCHIG00000014594
GO:0043545	molybdopterin cofactor metabolic process	biological_process	0.30139	1	1	1041	5	17992	ENSCHIG00000014594
GO:0051189	prosthetic group metabolic process	biological_process	0.30139	1	1	1041	5	17992	ENSCHIG00000014594
GO:0016886	ligase activity, forming phosphoric ester bonds	molecular_function	0.30139	1	1	1041	7	17992	ENSCHIG00000023884
GO:0003785	actin monomer binding	molecular_function	0.30207	1	1	1041	10	17992	ENSCHIG00000022759
GO:0070498	interleukin-1-mediated signaling pathway	biological_process	0.30217	1	1	1041	5	17992	ENSCHIG00000012170
GO:0002460	adaptive immune response based on somatic recombination of immune receptors built from immunoglobulin superfamily domains	biological_process	0.30218	1	2	1041	16	17992	ENSCHIG00000024710,ENSCHIG00000017260
GO:0010594	regulation of endothelial cell migration	biological_process	0.30223	1	1	1041	6	17992	ENSCHIG00000016700
GO:0010595	positive regulation of endothelial cell migration	biological_process	0.30223	1	1	1041	6	17992	ENSCHIG00000016700
GO:0015149	hexose transmembrane transporter activity	molecular_function	0.30268	1	1	1041	5	17992	ENSCHIG00000012243
GO:0034219	carbohydrate transmembrane transport	biological_process	0.30272	1	1	1041	5	17992	ENSCHIG00000012243
GO:0048520	positive regulation of behavior	biological_process	0.30296	1	1	1041	9	17992	ENSCHIG00000014964
GO:0050921	positive regulation of chemotaxis	biological_process	0.30296	1	1	1041	9	17992	ENSCHIG00000014964
GO:2000241	regulation of reproductive process	biological_process	0.30312	1	1	1041	6	17992	ENSCHIG00000026540
GO:0010035	response to inorganic substance	biological_process	0.3038	1	2	1041	19	17992	ENSCHIG00000016700,ENSCHIG00000021331
GO:0032309	icosanoid secretion	biological_process	0.30399	1	2	1041	17	17992	ENSCHIG00000010501,ENSCHIG00000019616
GO:0071715	icosanoid transport	biological_process	0.30399	1	2	1041	17	17992	ENSCHIG00000019616,ENSCHIG00000010501
GO:1901571	fatty acid derivative transport	biological_process	0.30399	1	2	1041	17	17992	ENSCHIG00000019616,ENSCHIG00000010501
GO:0051897	positive regulation of protein kinase B signaling	biological_process	0.30403	1	1	1041	5	17992	ENSCHIG00000019616
GO:0004725	protein tyrosine phosphatase activity	molecular_function	0.30446	1	8	1041	92	17992	ENSCHIG00000010780,ENSCHIG00000018892,ENSCHIG00000019000,ENSCHIG00000014039,ENSCHIG00000019949,ENSCHIG00000016981,ENSCHIG00000016326,ENSCHIG00000008697
GO:0035335	peptidyl-tyrosine dephosphorylation	biological_process	0.30446	1	8	1041	92	17992	ENSCHIG00000016981,ENSCHIG00000016326,ENSCHIG00000008697,ENSCHIG00000010780,ENSCHIG00000019000,ENSCHIG00000018892,ENSCHIG00000014039,ENSCHIG00000019949
GO:0014904	myotube cell development	biological_process	0.30484	1	1	1041	6	17992	ENSCHIG00000021331
GO:0048741	skeletal muscle fiber development	biological_process	0.30484	1	1	1041	6	17992	ENSCHIG00000021331
GO:0006805	xenobiotic metabolic process	biological_process	0.30496	1	1	1041	5	17992	ENSCHIG00000011979
GO:0009410	response to xenobiotic stimulus	biological_process	0.30496	1	1	1041	5	17992	ENSCHIG00000011979
GO:0071466	cellular response to xenobiotic stimulus	biological_process	0.30496	1	1	1041	5	17992	ENSCHIG00000011979
GO:0043627	response to estrogen	biological_process	0.30505	1	1	1041	6	17992	ENSCHIG00000021331
GO:0015296	anion:cation symporter activity	molecular_function	0.30617	1	2	1041	15	17992	ENSCHIG00000012437,ENSCHIG00000018789
GO:0032994	protein-lipid complex	cellular_component	0.30664	1	1	1041	7	17992	ENSCHIG00000016791
GO:0034358	plasma lipoprotein particle	cellular_component	0.30664	1	1	1041	7	17992	ENSCHIG00000016791
GO:1990777	lipoprotein particle	cellular_component	0.30664	1	1	1041	7	17992	ENSCHIG00000016791
GO:0007165	signal transduction	biological_process	0.30675	1	143	1041	2734	17992	ENSCHIG00000019842,ENSCHIG00000022711,ENSCHIG00000008645,ENSCHIG00000011335,ENSCHIG00000016688,ENSCHIG00000009952,ENSCHIG00000012234,ENSCHIG00000026053,ENSCHIG00000018998,ENSCHIG00000009327,ENSCHIG00000008671,ENSCHIG00000020738,ENSCHIG00000011617,ENSCHIG00000017883,ENSCHIG00000020062,ENSCHIG00000026307,ENSCHIG00000018020,ENSCHIG00000022257,ENSCHIG00000000599,ENSCHIG00000015969,ENSCHIG00000022144,…
GO:0005104	fibroblast growth factor receptor binding	molecular_function	0.30742	1	2	1041	18	17992	ENSCHIG00000012980,ENSCHIG00000020738
GO:1903322	positive regulation of protein modification by small protein conjugation or removal	biological_process	0.30763	1	1	1041	6	17992	ENSCHIG00000014824
GO:0000768	syncytium formation by plasma membrane fusion	biological_process	0.30799	1	1	1041	6	17992	ENSCHIG00000021331
GO:0006949	syncytium formation	biological_process	0.30799	1	1	1041	6	17992	ENSCHIG00000021331
GO:0007520	myoblast fusion	biological_process	0.30799	1	1	1041	6	17992	ENSCHIG00000021331
GO:0046834	lipid phosphorylation	biological_process	0.30851	1	3	1041	28	17992	ENSCHIG00000010259,ENSCHIG00000012443,ENSCHIG00000022491
GO:0046854	phosphatidylinositol phosphorylation	biological_process	0.30851	1	3	1041	28	17992	ENSCHIG00000022491,ENSCHIG00000010259,ENSCHIG00000012443
GO:0017137	Rab GTPase binding	molecular_function	0.30858	1	3	1041	26	17992	ENSCHIG00000020641,ENSCHIG00000001906,ENSCHIG00000009527
GO:0007416	synapse assembly	biological_process	0.30864	1	1	1041	5	17992	ENSCHIG00000026297
GO:0071156	regulation of cell cycle arrest	biological_process	0.30963	1	1	1041	7	17992	ENSCHIG00000021331
GO:0046323	glucose import	biological_process	0.31006	1	1	1041	6	17992	ENSCHIG00000019616
GO:0046324	regulation of glucose import	biological_process	0.31006	1	1	1041	6	17992	ENSCHIG00000019616
GO:0070227	lymphocyte apoptotic process	biological_process	0.31064	1	1	1041	8	17992	ENSCHIG00000020211
GO:0006400	tRNA modification	biological_process	0.31093	1	4	1041	46	17992	ENSCHIG00000014134,ENSCHIG00000014854,ENSCHIG00000014137,ENSCHIG00000021327
GO:0045778	positive regulation of ossification	biological_process	0.3111	1	1	1041	6	17992	ENSCHIG00000017128
GO:0001071	nucleic acid binding transcription factor activity	molecular_function	0.31226	1	34	1041	529	17992	ENSCHIG00000015640,ENSCHIG00000023774,ENSCHIG00000027007,ENSCHIG00000015418,ENSCHIG00000010930,ENSCHIG00000018191,ENSCHIG00000016080,ENSCHIG00000023141,ENSCHIG00000010172,ENSCHIG00000008490,ENSCHIG00000014418,ENSCHIG00000021655,ENSCHIG00000013898,ENSCHIG00000010816,ENSCHIG00000007860,ENSCHIG00000021723,ENSCHIG00000015297,ENSCHIG00000012362,ENSCHIG00000021331,ENSCHIG00000003853,ENSCHIG00000020334,…
GO:0003700	transcription factor activity, sequence-specific DNA binding	molecular_function	0.31226	1	34	1041	529	17992	ENSCHIG00000027007,ENSCHIG00000015418,ENSCHIG00000023774,ENSCHIG00000015640,ENSCHIG00000010172,ENSCHIG00000023141,ENSCHIG00000016080,ENSCHIG00000018191,ENSCHIG00000010930,ENSCHIG00000013898,ENSCHIG00000010816,ENSCHIG00000014418,ENSCHIG00000021655,ENSCHIG00000008490,ENSCHIG00000015224,ENSCHIG00000020334,ENSCHIG00000010414,ENSCHIG00000021331,ENSCHIG00000003853,ENSCHIG00000012362,ENSCHIG00000007860,…
GO:0009133	nucleoside diphosphate biosynthetic process	biological_process	0.31342	1	1	1041	5	17992	ENSCHIG00000011217
GO:0042157	lipoprotein metabolic process	biological_process	0.31344	1	4	1041	49	17992	ENSCHIG00000010319,ENSCHIG00000012073,ENSCHIG00000001541,ENSCHIG00000019973
GO:0004364	glutathione transferase activity	molecular_function	0.31377	1	2	1041	17	17992	ENSCHIG00000008585,ENSCHIG00000014133
GO:0019236	response to pheromone	biological_process	0.31377	1	1	1041	6	17992	ENSCHIG00000022169
GO:0044092	negative regulation of molecular function	biological_process	0.31384	1	13	1041	199	17992	ENSCHIG00000012525,ENSCHIG00000025141,ENSCHIG00000009090,ENSCHIG00000016541,ENSCHIG00000013189,ENSCHIG00000022735,ENSCHIG00000008697,ENSCHIG00000018895,ENSCHIG00000012528,ENSCHIG00000020790,ENSCHIG00000015928,ENSCHIG00000011105,ENSCHIG00000025570
GO:0007040	lysosome organization	biological_process	0.31482	1	1	1041	6	17992	ENSCHIG00000021644
GO:0080171	lytic vacuole organization	biological_process	0.31482	1	1	1041	6	17992	ENSCHIG00000021644
GO:0006464	cellular protein modification process	biological_process	0.31514	1	104	1041	1499	17992	ENSCHIG00000015410,ENSCHIG00000013189,ENSCHIG00000016099,ENSCHIG00000023243,ENSCHIG00000025935,ENSCHIG00000023279,ENSCHIG00000021191,ENSCHIG00000013468,ENSCHIG00000020384,ENSCHIG00000008697,ENSCHIG00000012170,ENSCHIG00000025267,ENSCHIG00000021371,ENSCHIG00000026540,ENSCHIG00000010291,ENSCHIG00000000233,ENSCHIG00000017128,ENSCHIG00000025805,ENSCHIG00000023748,ENSCHIG00000012207,ENSCHIG00000019973,…
GO:0036211	protein modification process	biological_process	0.31514	1	104	1041	1499	17992	ENSCHIG00000015410,ENSCHIG00000013189,ENSCHIG00000020384,ENSCHIG00000023279,ENSCHIG00000013468,ENSCHIG00000021191,ENSCHIG00000021371,ENSCHIG00000025267,ENSCHIG00000012170,ENSCHIG00000008697,ENSCHIG00000016099,ENSCHIG00000025935,ENSCHIG00000023243,ENSCHIG00000017128,ENSCHIG00000010291,ENSCHIG00000026540,ENSCHIG00000000233,ENSCHIG00000009176,ENSCHIG00000022039,ENSCHIG00000023334,ENSCHIG00000019973,…
GO:0051649	establishment of localization in cell	biological_process	0.31553	1	36	1041	518	17992	ENSCHIG00000017831,ENSCHIG00000026540,ENSCHIG00000017128,ENSCHIG00000015266,ENSCHIG00000014964,ENSCHIG00000023774,ENSCHIG00000015551,ENSCHIG00000010042,ENSCHIG00000016939,ENSCHIG00000020188,ENSCHIG00000000319,ENSCHIG00000020286,ENSCHIG00000022444,ENSCHIG00000027174,ENSCHIG00000009868,ENSCHIG00000011358,ENSCHIG00000025208,ENSCHIG00000024164,ENSCHIG00000023814,ENSCHIG00000009047,ENSCHIG00000009527,…
GO:0051960	regulation of nervous system development	biological_process	0.3156	1	3	1041	33	17992	ENSCHIG00000023774,ENSCHIG00000014333,ENSCHIG00000026297
GO:0009311	oligosaccharide metabolic process	biological_process	0.31594	1	1	1041	7	17992	ENSCHIG00000026540
GO:0008375	acetylglucosaminyltransferase activity	molecular_function	0.31613	1	2	1041	22	17992	ENSCHIG00000016207,ENSCHIG00000018461
GO:0015299	solute:proton antiporter activity	molecular_function	0.31622	1	2	1041	15	17992	ENSCHIG00000021090,ENSCHIG00000019556
GO:0052547	regulation of peptidase activity	biological_process	0.31636	1	8	1041	107	17992	ENSCHIG00000020790,ENSCHIG00000015928,ENSCHIG00000011105,ENSCHIG00000022735,ENSCHIG00000017977,ENSCHIG00000009090,ENSCHIG00000025141,ENSCHIG00000012525
GO:0046872	metal ion binding	molecular_function	0.31638	1	167	1041	2412	17992	ENSCHIG00000002022,ENSCHIG00000017219,ENSCHIG00000026458,ENSCHIG00000018588,ENSCHIG00000011591,ENSCHIG00000024549,ENSCHIG00000010729,ENSCHIG00000018764,ENSCHIG00000015224,ENSCHIG00000009527,ENSCHIG00000020585,ENSCHIG00000017642,ENSCHIG00000021371,ENSCHIG00000017750,ENSCHIG00000027007,ENSCHIG00000013080,ENSCHIG00000014175,ENSCHIG00000012134,ENSCHIG00000020859,ENSCHIG00000023141,ENSCHIG00000024184,…
GO:0032269	negative regulation of cellular protein metabolic process	biological_process	0.31655	1	13	1041	194	17992	ENSCHIG00000025141,ENSCHIG00000009090,ENSCHIG00000013189,ENSCHIG00000026564,ENSCHIG00000012525,ENSCHIG00000017128,ENSCHIG00000011105,ENSCHIG00000025570,ENSCHIG00000015928,ENSCHIG00000020790,ENSCHIG00000012528,ENSCHIG00000022735,ENSCHIG00000008697
GO:0001558	regulation of cell growth	biological_process	0.31685	1	2	1041	18	17992	ENSCHIG00000019419,ENSCHIG00000023774
GO:0016442	RISC complex	cellular_component	0.317	1	1	1041	5	17992	ENSCHIG00000026564
GO:0031332	RNAi effector complex	cellular_component	0.317	1	1	1041	5	17992	ENSCHIG00000026564
GO:0040007	growth	biological_process	0.3176	1	4	1041	50	17992	ENSCHIG00000019419,ENSCHIG00000023774,ENSCHIG00000025956,ENSCHIG00000017375
GO:0043207	response to external biotic stimulus	biological_process	0.31777	1	6	1041	127	17992	ENSCHIG00000017128,ENSCHIG00000023827,ENSCHIG00000019892,ENSCHIG00000016965,ENSCHIG00000021483,ENSCHIG00000011979
GO:0051707	response to other organism	biological_process	0.31777	1	6	1041	127	17992	ENSCHIG00000023827,ENSCHIG00000017128,ENSCHIG00000021483,ENSCHIG00000016965,ENSCHIG00000011979,ENSCHIG00000019892
GO:0048588	developmental cell growth	biological_process	0.3179	1	1	1041	7	17992	ENSCHIG00000023774
GO:0001228	transcriptional activator activity, RNA polymerase II transcription regulatory region sequence-specific binding	molecular_function	0.31869	1	2	1041	19	17992	ENSCHIG00000008490,ENSCHIG00000021331
GO:0002440	production of molecular mediator of immune response	biological_process	0.31872	1	1	1041	5	17992	ENSCHIG00000017260
GO:0031418	L-ascorbic acid binding	molecular_function	0.31881	1	2	1041	16	17992	ENSCHIG00000000593,ENSCHIG00000026382
GO:0001909	leukocyte mediated cytotoxicity	biological_process	0.319	1	1	1041	5	17992	ENSCHIG00000019616
GO:0051259	protein oligomerization	biological_process	0.31956	1	5	1041	69	17992	ENSCHIG00000022646,ENSCHIG00000016700,ENSCHIG00000011777,ENSCHIG00000011122,ENSCHIG00000026540
GO:0042554	superoxide anion generation	biological_process	0.31962	1	1	1041	5	17992	ENSCHIG00000023480
GO:0097305	response to alcohol	biological_process	0.3202	1	1	1041	6	17992	ENSCHIG00000021331
GO:2001237	negative regulation of extrinsic apoptotic signaling pathway	biological_process	0.32027	1	1	1041	6	17992	ENSCHIG00000016700
GO:0007339	binding of sperm to zona pellucida	biological_process	0.32036	1	1	1041	5	17992	ENSCHIG00000026540
GO:0050840	extracellular matrix binding	molecular_function	0.32045	1	1	1041	5	17992	ENSCHIG00000006763
GO:0047961	glycine N-acyltransferase activity	molecular_function	0.32058	1	1	1041	5	17992	ENSCHIG00000026134
GO:0005637	nuclear inner membrane	cellular_component	0.32068	1	1	1041	5	17992	ENSCHIG00000026403
GO:0005229	intracellular calcium activated chloride channel activity	molecular_function	0.32074	1	1	1041	5	17992	ENSCHIG00000021877
GO:0032300	mismatch repair complex	cellular_component	0.32124	1	1	1041	5	17992	ENSCHIG00000011953
GO:0038179	neurotrophin signaling pathway	biological_process	0.32149	1	1	1041	6	17992	ENSCHIG00000010670
GO:0051248	negative regulation of protein metabolic process	biological_process	0.32159	1	13	1041	195	17992	ENSCHIG00000008697,ENSCHIG00000022735,ENSCHIG00000020790,ENSCHIG00000012528,ENSCHIG00000015928,ENSCHIG00000025570,ENSCHIG00000011105,ENSCHIG00000017128,ENSCHIG00000026564,ENSCHIG00000012525,ENSCHIG00000013189,ENSCHIG00000025141,ENSCHIG00000009090
GO:0017049	GTP-Rho binding	molecular_function	0.32177	1	1	1041	5	17992	ENSCHIG00000009176
GO:0042575	DNA polymerase complex	cellular_component	0.32213	1	1	1041	5	17992	ENSCHIG00000010897
GO:0016064	immunoglobulin mediated immune response	biological_process	0.32272	1	1	1041	6	17992	ENSCHIG00000024710
GO:0019724	B cell mediated immunity	biological_process	0.32272	1	1	1041	6	17992	ENSCHIG00000024710
GO:0050819	negative regulation of coagulation	biological_process	0.32295	1	1	1041	6	17992	ENSCHIG00000010494
GO:0016836	hydro-lyase activity	molecular_function	0.32428	1	4	1041	41	17992	ENSCHIG00000020247,ENSCHIG00000023460,ENSCHIG00000006073,ENSCHIG00000021110
GO:0046914	transition metal ion binding	molecular_function	0.32451	1	55	1041	779	17992	ENSCHIG00000026540,ENSCHIG00000025980,ENSCHIG00000000593,ENSCHIG00000027007,ENSCHIG00000019018,ENSCHIG00000013080,ENSCHIG00000006073,ENSCHIG00000011703,ENSCHIG00000012134,ENSCHIG00000011105,ENSCHIG00000023141,ENSCHIG00000000319,ENSCHIG00000019484,ENSCHIG00000021724,ENSCHIG00000019916,ENSCHIG00000013898,ENSCHIG00000026458,ENSCHIG00000023460,ENSCHIG00000010729,ENSCHIG00000022995,ENSCHIG00000013883,…
GO:0030201	heparan sulfate proteoglycan metabolic process	biological_process	0.32476	1	1	1041	5	17992	ENSCHIG00000009348
GO:0051240	positive regulation of multicellular organismal process	biological_process	0.32487	1	5	1041	68	17992	ENSCHIG00000021331,ENSCHIG00000016700,ENSCHIG00000017128,ENSCHIG00000019616,ENSCHIG00000014964
GO:0007265	Ras protein signal transduction	biological_process	0.32495	1	11	1041	129	17992	ENSCHIG00000016068,ENSCHIG00000022944,ENSCHIG00000001591,ENSCHIG00000026831,ENSCHIG00000016532,ENSCHIG00000000132,ENSCHIG00000008645,ENSCHIG00000006795,ENSCHIG00000019842,ENSCHIG00000027150,ENSCHIG00000008445
GO:0001764	neuron migration	biological_process	0.32496	1	1	1041	7	17992	ENSCHIG00000023774
GO:0051640	organelle localization	biological_process	0.32503	1	4	1041	40	17992	ENSCHIG00000016939,ENSCHIG00000020286,ENSCHIG00000020188,ENSCHIG00000004152
GO:0010827	regulation of glucose transport	biological_process	0.32522	1	1	1041	7	17992	ENSCHIG00000019616
GO:0006163	purine nucleotide metabolic process	biological_process	0.32528	1	11	1041	174	17992	ENSCHIG00000026749,ENSCHIG00000019664,ENSCHIG00000011217,ENSCHIG00000024851,ENSCHIG00000012236,ENSCHIG00000024549,ENSCHIG00000017941,ENSCHIG00000023502,ENSCHIG00000010678,ENSCHIG00000013515,ENSCHIG00000016056
GO:0016878	acid-thiol ligase activity	molecular_function	0.32593	1	1	1041	5	17992	ENSCHIG00000016645
GO:0022857	transmembrane transporter activity	molecular_function	0.32614	1	58	1041	850	17992	ENSCHIG00000017131,ENSCHIG00000000488,ENSCHIG00000024209,ENSCHIG00000014026,ENSCHIG00000012474,ENSCHIG00000008499,ENSCHIG00000018108,ENSCHIG00000012243,ENSCHIG00000009543,ENSCHIG00000010716,ENSCHIG00000021766,ENSCHIG00000021566,ENSCHIG00000009680,ENSCHIG00000013461,ENSCHIG00000025639,ENSCHIG00000017768,ENSCHIG00000019660,ENSCHIG00000021877,ENSCHIG00000018789,ENSCHIG00000018000,ENSCHIG00000020085,…
GO:0031683	G-protein beta/gamma-subunit complex binding	molecular_function	0.32621	1	2	1041	16	17992	ENSCHIG00000015734,ENSCHIG00000017883
GO:0009451	RNA modification	biological_process	0.32655	1	7	1041	90	17992	ENSCHIG00000021327,ENSCHIG00000014854,ENSCHIG00000014134,ENSCHIG00000014137,ENSCHIG00000012260,ENSCHIG00000012872,ENSCHIG00000013976
GO:0005890	sodium:potassium-exchanging ATPase complex	cellular_component	0.32707	1	1	1041	8	17992	ENSCHIG00000009370
GO:0090533	cation-transporting ATPase complex	cellular_component	0.32707	1	1	1041	8	17992	ENSCHIG00000009370
GO:0098533	ATPase dependent transmembrane transport complex	cellular_component	0.32707	1	1	1041	8	17992	ENSCHIG00000009370
GO:1904564	Nbp35-Cfd1 ATPase complex	cellular_component	0.32707	1	1	1041	8	17992	ENSCHIG00000009370
GO:0009607	response to biotic stimulus	biological_process	0.32719	1	6	1041	129	17992	ENSCHIG00000017128,ENSCHIG00000023827,ENSCHIG00000019892,ENSCHIG00000021483,ENSCHIG00000011979,ENSCHIG00000016965
GO:0005160	transforming growth factor beta receptor binding	molecular_function	0.32798	1	1	1041	6	17992	ENSCHIG00000017375
GO:0006633	fatty acid biosynthetic process	biological_process	0.32845	1	3	1041	30	17992	ENSCHIG00000010936,ENSCHIG00000009133,ENSCHIG00000012134
GO:0051149	positive regulation of muscle cell differentiation	biological_process	0.32857	1	1	1041	7	17992	ENSCHIG00000021331
GO:0019538	protein metabolic process	biological_process	0.32879	1	172	1041	2836	17992	ENSCHIG00000014927,ENSCHIG00000001854,ENSCHIG00000015928,ENSCHIG00000021355,ENSCHIG00000013926,ENSCHIG00000014364,ENSCHIG00000013883,ENSCHIG00000019224,ENSCHIG00000019949,ENSCHIG00000016412,ENSCHIG00000015445,ENSCHIG00000025570,ENSCHIG00000024733,ENSCHIG00000017086,ENSCHIG00000011186,ENSCHIG00000016144,ENSCHIG00000023709,ENSCHIG00000010175,ENSCHIG00000008360,ENSCHIG00000014578,ENSCHIG00000012893,…
GO:0043414	macromolecule methylation	biological_process	0.32974	1	8	1041	100	17992	ENSCHIG00000009854,ENSCHIG00000013309,ENSCHIG00000011147,ENSCHIG00000013976,ENSCHIG00000023053,ENSCHIG00000001854,ENSCHIG00000021355,ENSCHIG00000015940
GO:0006767	water-soluble vitamin metabolic process	biological_process	0.32976	1	1	1041	6	17992	ENSCHIG00000012810
GO:0030316	osteoclast differentiation	biological_process	0.32981	1	1	1041	6	17992	ENSCHIG00000027124
GO:0016741	transferase activity, transferring one-carbon groups	molecular_function	0.33	1	12	1041	159	17992	ENSCHIG00000006984,ENSCHIG00000001854,ENSCHIG00000013976,ENSCHIG00000009854,ENSCHIG00000019204,ENSCHIG00000013309,ENSCHIG00000011147,ENSCHIG00000008939,ENSCHIG00000003188,ENSCHIG00000015940,ENSCHIG00000007932,ENSCHIG00000021242
GO:0046835	carbohydrate phosphorylation	biological_process	0.33047	1	2	1041	16	17992	ENSCHIG00000010678,ENSCHIG00000024851
GO:0019693	ribose phosphate metabolic process	biological_process	0.33056	1	12	1041	188	17992	ENSCHIG00000024851,ENSCHIG00000017941,ENSCHIG00000024549,ENSCHIG00000012236,ENSCHIG00000023502,ENSCHIG00000010678,ENSCHIG00000013515,ENSCHIG00000016056,ENSCHIG00000026749,ENSCHIG00000019664,ENSCHIG00000010935,ENSCHIG00000011217
GO:0006891	intra-Golgi vesicle-mediated transport	biological_process	0.33066	1	1	1041	5	17992	ENSCHIG00000009047
GO:0003015	heart process	biological_process	0.33104	1	1	1041	8	17992	ENSCHIG00000017260
GO:0008016	regulation of heart contraction	biological_process	0.33104	1	1	1041	8	17992	ENSCHIG00000017260
GO:0060047	heart contraction	biological_process	0.33104	1	1	1041	8	17992	ENSCHIG00000017260
GO:0030166	proteoglycan biosynthetic process	biological_process	0.33195	1	1	1041	5	17992	ENSCHIG00000009348
GO:0015718	monocarboxylic acid transport	biological_process	0.3321	1	4	1041	45	17992	ENSCHIG00000012437,ENSCHIG00000010501,ENSCHIG00000019616,ENSCHIG00000020085
GO:0006631	fatty acid metabolic process	biological_process	0.33245	1	5	1041	56	17992	ENSCHIG00000012134,ENSCHIG00000020085,ENSCHIG00000010936,ENSCHIG00000020031,ENSCHIG00000009133
GO:0048659	smooth muscle cell proliferation	biological_process	0.33254	1	1	1041	6	17992	ENSCHIG00000016700
GO:0048660	regulation of smooth muscle cell proliferation	biological_process	0.33254	1	1	1041	6	17992	ENSCHIG00000016700
GO:0051338	regulation of transferase activity	biological_process	0.33326	1	8	1041	113	17992	ENSCHIG00000025570,ENSCHIG00000014824,ENSCHIG00000021617,ENSCHIG00000012528,ENSCHIG00000011186,ENSCHIG00000008697,ENSCHIG00000019616,ENSCHIG00000013189
GO:1901362	organic cyclic compound biosynthetic process	biological_process	0.33361	1	104	1041	1684	17992	ENSCHIG00000024549,ENSCHIG00000021655,ENSCHIG00000014418,ENSCHIG00000011767,ENSCHIG00000013898,ENSCHIG00000021506,ENSCHIG00000010816,ENSCHIG00000014211,ENSCHIG00000021723,ENSCHIG00000015297,ENSCHIG00000009047,ENSCHIG00000021331,ENSCHIG00000015224,ENSCHIG00000023884,ENSCHIG00000020334,ENSCHIG00000012436,ENSCHIG00000010414,ENSCHIG00000015640,ENSCHIG00000016890,ENSCHIG00000023774,ENSCHIG00000027007,…
GO:0009952	anterior/posterior pattern specification	biological_process	0.33378	1	1	1041	8	17992	ENSCHIG00000015297
GO:0005744	mitochondrial inner membrane presequence translocase complex	cellular_component	0.33451	1	1	1041	8	17992	ENSCHIG00000003131
GO:0046034	ATP metabolic process	biological_process	0.33464	1	6	1041	103	17992	ENSCHIG00000012236,ENSCHIG00000024851,ENSCHIG00000013515,ENSCHIG00000016056,ENSCHIG00000011217,ENSCHIG00000010678
GO:0008237	metallopeptidase activity	molecular_function	0.33478	1	13	1041	155	17992	ENSCHIG00000023198,ENSCHIG00000025876,ENSCHIG00000016617,ENSCHIG00000014364,ENSCHIG00000026815,ENSCHIG00000021724,ENSCHIG00000008360,ENSCHIG00000026649,ENSCHIG00000016266,ENSCHIG00000023984,ENSCHIG00000025037,ENSCHIG00000010517,ENSCHIG00000010000
GO:0045597	positive regulation of cell differentiation	biological_process	0.33507	1	3	1041	34	17992	ENSCHIG00000021331,ENSCHIG00000017128,ENSCHIG00000020298
GO:0060429	epithelium development	biological_process	0.33554	1	4	1041	51	17992	ENSCHIG00000023774,ENSCHIG00000010930,ENSCHIG00000026540,ENSCHIG00000017334
GO:0042632	cholesterol homeostasis	biological_process	0.33561	1	1	1041	6	17992	ENSCHIG00000025165
GO:0055092	sterol homeostasis	biological_process	0.33561	1	1	1041	6	17992	ENSCHIG00000025165
GO:0017156	calcium ion-dependent exocytosis	biological_process	0.33567	1	2	1041	17	17992	ENSCHIG00000026540,ENSCHIG00000017831
GO:0006879	cellular iron ion homeostasis	biological_process	0.33602	1	2	1041	33	17992	ENSCHIG00000016700,ENSCHIG00000018467
GO:0016645	oxidoreductase activity, acting on the CH-NH group of donors	molecular_function	0.33667	1	2	1041	18	17992	ENSCHIG00000021938,ENSCHIG00000007932
GO:0048747	muscle fiber development	biological_process	0.33737	1	1	1041	7	17992	ENSCHIG00000021331
GO:0005887	integral component of plasma membrane	cellular_component	0.33748	1	22	1041	294	17992	ENSCHIG00000021595,ENSCHIG00000009370,ENSCHIG00000021410,ENSCHIG00000025891,ENSCHIG00000016526,ENSCHIG00000025639,ENSCHIG00000025279,ENSCHIG00000014178,ENSCHIG00000018789,ENSCHIG00000015992,ENSCHIG00000024366,ENSCHIG00000017210,ENSCHIG00000020793,ENSCHIG00000025749,ENSCHIG00000023334,ENSCHIG00000010670,ENSCHIG00000019791,ENSCHIG00000014849,ENSCHIG00000022646,ENSCHIG00000012437,ENSCHIG00000021766,…
GO:0046849	bone remodeling	biological_process	0.33811	1	1	1041	7	17992	ENSCHIG00000019616
GO:0032006	regulation of TOR signaling	biological_process	0.33875	1	2	1041	20	17992	ENSCHIG00000019616,ENSCHIG00000022257
GO:0008233	peptidase activity	molecular_function	0.33895	1	39	1041	550	17992	ENSCHIG00000016617,ENSCHIG00000014364,ENSCHIG00000007991,ENSCHIG00000025876,ENSCHIG00000008050,ENSCHIG00000017924,ENSCHIG00000021724,ENSCHIG00000011190,ENSCHIG00000016667,ENSCHIG00000013164,ENSCHIG00000025037,ENSCHIG00000010517,ENSCHIG00000022730,ENSCHIG00000025981,ENSCHIG00000008360,ENSCHIG00000024733,ENSCHIG00000023984,ENSCHIG00000009860,ENSCHIG00000000443,ENSCHIG00000018686,ENSCHIG00000024595,…
GO:0071347	cellular response to interleukin-1	biological_process	0.33899	1	1	1041	7	17992	ENSCHIG00000012170
GO:0046486	glycerolipid metabolic process	biological_process	0.33988	1	8	1041	96	17992	ENSCHIG00000013342,ENSCHIG00000008007,ENSCHIG00000023367,ENSCHIG00000008939,ENSCHIG00000010259,ENSCHIG00000012443,ENSCHIG00000016158,ENSCHIG00000022491
GO:1903725	regulation of phospholipid metabolic process	biological_process	0.33998	1	1	1041	7	17992	ENSCHIG00000021617
GO:0030150	protein import into mitochondrial matrix	biological_process	0.34002	1	1	1041	8	17992	ENSCHIG00000024164
GO:0022804	active transmembrane transporter activity	molecular_function	0.34039	1	17	1041	217	17992	ENSCHIG00000014026,ENSCHIG00000010716,ENSCHIG00000012437,ENSCHIG00000017725,ENSCHIG00000018453,ENSCHIG00000019660,ENSCHIG00000018789,ENSCHIG00000021090,ENSCHIG00000021410,ENSCHIG00000021595,ENSCHIG00000009680,ENSCHIG00000013461,ENSCHIG00000017768,ENSCHIG00000024254,ENSCHIG00000019556,ENSCHIG00000020085,ENSCHIG00000015992
GO:1902555	endoribonuclease complex	cellular_component	0.34042	1	1	1041	7	17992	ENSCHIG00000019845
GO:0004190	aspartic-type endopeptidase activity	molecular_function	0.34123	1	5	1041	56	17992	ENSCHIG00000018686,ENSCHIG00000027045,ENSCHIG00000024733,ENSCHIG00000007991,ENSCHIG00000025180
GO:0070001	aspartic-type peptidase activity	molecular_function	0.34123	1	5	1041	56	17992	ENSCHIG00000024733,ENSCHIG00000025180,ENSCHIG00000007991,ENSCHIG00000027045,ENSCHIG00000018686
GO:1903320	regulation of protein modification by small protein conjugation or removal	biological_process	0.34156	1	2	1041	19	17992	ENSCHIG00000014824,ENSCHIG00000017128
GO:0052652	cyclic purine nucleotide metabolic process	biological_process	0.34212	1	3	1041	32	17992	ENSCHIG00000023502,ENSCHIG00000019664,ENSCHIG00000024549
GO:0008131	primary amine oxidase activity	molecular_function	0.3424	1	1	1041	7	17992	ENSCHIG00000019018
GO:0043549	regulation of kinase activity	biological_process	0.34259	1	7	1041	99	17992	ENSCHIG00000011186,ENSCHIG00000008697,ENSCHIG00000019616,ENSCHIG00000025570,ENSCHIG00000021617,ENSCHIG00000013189,ENSCHIG00000012528
GO:0003951	NAD+ kinase activity	molecular_function	0.34269	1	2	1041	16	17992	ENSCHIG00000026397,ENSCHIG00000018020
GO:0051125	regulation of actin nucleation	biological_process	0.34326	1	1	1041	6	17992	ENSCHIG00000000599
GO:0009152	purine ribonucleotide biosynthetic process	biological_process	0.34341	1	7	1041	111	17992	ENSCHIG00000026749,ENSCHIG00000024549,ENSCHIG00000019664,ENSCHIG00000012236,ENSCHIG00000017941,ENSCHIG00000023502,ENSCHIG00000011217
GO:0000145	exocyst	cellular_component	0.34363	1	2	1041	18	17992	ENSCHIG00000010786,ENSCHIG00000009277
GO:0017112	Rab guanyl-nucleotide exchange factor activity	molecular_function	0.34377	1	1	1041	5	17992	ENSCHIG00000019757
GO:0006508	proteolysis	biological_process	0.34407	1	54	1041	788	17992	ENSCHIG00000018686,ENSCHIG00000000443,ENSCHIG00000025180,ENSCHIG00000021015,ENSCHIG00000018079,ENSCHIG00000024595,ENSCHIG00000016965,ENSCHIG00000000480,ENSCHIG00000023198,ENSCHIG00000026335,ENSCHIG00000023150,ENSCHIG00000012525,ENSCHIG00000026815,ENSCHIG00000024587,ENSCHIG00000026649,ENSCHIG00000016266,ENSCHIG00000023555,ENSCHIG00000019254,ENSCHIG00000022735,ENSCHIG00000016245,ENSCHIG00000012761,…
GO:0000276	mitochondrial proton-transporting ATP synthase complex, coupling factor F(o)	cellular_component	0.34451	1	1	1041	17	17992	ENSCHIG00000012236
GO:0015937	coenzyme A biosynthetic process	biological_process	0.34487	1	1	1041	6	17992	ENSCHIG00000026749
GO:0033866	nucleoside bisphosphate biosynthetic process	biological_process	0.34487	1	1	1041	6	17992	ENSCHIG00000026749
GO:0034030	ribonucleoside bisphosphate biosynthetic process	biological_process	0.34487	1	1	1041	6	17992	ENSCHIG00000026749
GO:0034033	purine nucleoside bisphosphate biosynthetic process	biological_process	0.34487	1	1	1041	6	17992	ENSCHIG00000026749
GO:0016054	organic acid catabolic process	biological_process	0.34518	1	4	1041	46	17992	ENSCHIG00000021938,ENSCHIG00000020085,ENSCHIG00000007932,ENSCHIG00000022991
GO:0046395	carboxylic acid catabolic process	biological_process	0.34518	1	4	1041	46	17992	ENSCHIG00000021938,ENSCHIG00000007932,ENSCHIG00000022991,ENSCHIG00000020085
GO:0030261	chromosome condensation	biological_process	0.34519	1	1	1041	6	17992	ENSCHIG00000015626
GO:0051896	regulation of protein kinase B signaling	biological_process	0.34524	1	1	1041	7	17992	ENSCHIG00000019616
GO:0032946	positive regulation of mononuclear cell proliferation	biological_process	0.34531	1	1	1041	7	17992	ENSCHIG00000019616
GO:0050671	positive regulation of lymphocyte proliferation	biological_process	0.34531	1	1	1041	7	17992	ENSCHIG00000019616
GO:0005215	transporter activity	molecular_function	0.34549	1	62	1041	926	17992	ENSCHIG00000017725,ENSCHIG00000010972,ENSCHIG00000019215,ENSCHIG00000015706,ENSCHIG00000012437,ENSCHIG00000008888,ENSCHIG00000009899,ENSCHIG00000012236,ENSCHIG00000022646,ENSCHIG00000007220,ENSCHIG00000009412,ENSCHIG00000026898,ENSCHIG00000025459,ENSCHIG00000013578,ENSCHIG00000019791,ENSCHIG00000025898,ENSCHIG00000020793,ENSCHIG00000019556,ENSCHIG00000024254,ENSCHIG00000017210,ENSCHIG00000015584,…
GO:0005769	early endosome	cellular_component	0.34553	1	1	1041	7	17992	ENSCHIG00000025208
GO:0046488	phosphatidylinositol metabolic process	biological_process	0.34605	1	6	1041	71	17992	ENSCHIG00000022491,ENSCHIG00000023367,ENSCHIG00000016158,ENSCHIG00000010259,ENSCHIG00000013342,ENSCHIG00000012443
GO:0003824	catalytic activity	molecular_function	0.34613	1	315	1041	4718	17992	ENSCHIG00000021082,ENSCHIG00000022888,ENSCHIG00000023155,ENSCHIG00000019348,ENSCHIG00000016425,ENSCHIG00000001854,ENSCHIG00000019299,ENSCHIG00000014364,ENSCHIG00000013926,ENSCHIG00000016207,ENSCHIG00000019484,ENSCHIG00000017608,ENSCHIG00000015445,ENSCHIG00000011472,ENSCHIG00000014578,ENSCHIG00000006073,ENSCHIG00000012893,ENSCHIG00000010175,ENSCHIG00000011953,ENSCHIG00000018079,ENSCHIG00000006984,…
GO:0005086	ARF guanyl-nucleotide exchange factor activity	molecular_function	0.34632	1	2	1041	16	17992	ENSCHIG00000006795,ENSCHIG00000022944
GO:0032011	ARF protein signal transduction	biological_process	0.34632	1	2	1041	16	17992	ENSCHIG00000022944,ENSCHIG00000006795
GO:0032012	regulation of ARF protein signal transduction	biological_process	0.34632	1	2	1041	16	17992	ENSCHIG00000006795,ENSCHIG00000022944
GO:0016634	oxidoreductase activity, acting on the CH-CH group of donors, oxygen as acceptor	molecular_function	0.34672	1	1	1041	6	17992	ENSCHIG00000024657
GO:0016574	histone ubiquitination	biological_process	0.34769	1	1	1041	7	17992	ENSCHIG00000013006
GO:0045661	regulation of myoblast differentiation	biological_process	0.34786	1	1	1041	9	17992	ENSCHIG00000021331
GO:1901565	organonitrogen compound catabolic process	biological_process	0.34787	1	6	1041	77	17992	ENSCHIG00000021938,ENSCHIG00000000443,ENSCHIG00000022991,ENSCHIG00000007932,ENSCHIG00000023150,ENSCHIG00000016700
GO:0006513	protein monoubiquitination	biological_process	0.34792	1	1	1041	7	17992	ENSCHIG00000013006
GO:0052548	regulation of endopeptidase activity	biological_process	0.34834	1	7	1041	93	17992	ENSCHIG00000022735,ENSCHIG00000012525,ENSCHIG00000011105,ENSCHIG00000015928,ENSCHIG00000020790,ENSCHIG00000025141,ENSCHIG00000009090
GO:0019829	cation-transporting ATPase activity	molecular_function	0.34841	1	3	1041	35	17992	ENSCHIG00000019660,ENSCHIG00000018453,ENSCHIG00000024254
GO:0042625	ATPase activity, coupled to transmembrane movement of ions	molecular_function	0.34841	1	3	1041	35	17992	ENSCHIG00000024254,ENSCHIG00000018453,ENSCHIG00000019660
GO:0016790	thiolester hydrolase activity	molecular_function	0.34856	1	2	1041	20	17992	ENSCHIG00000016544,ENSCHIG00000024668
GO:0045639	positive regulation of myeloid cell differentiation	biological_process	0.34859	1	1	1041	7	17992	ENSCHIG00000017128
GO:0072358	cardiovascular system development	biological_process	0.34871	1	5	1041	63	17992	ENSCHIG00000026540,ENSCHIG00000014964,ENSCHIG00000019616,ENSCHIG00000014726,ENSCHIG00000016700
GO:0072359	circulatory system development	biological_process	0.34871	1	5	1041	63	17992	ENSCHIG00000026540,ENSCHIG00000016700,ENSCHIG00000014726,ENSCHIG00000019616,ENSCHIG00000014964
GO:0005507	copper ion binding	molecular_function	0.34888	1	3	1041	34	17992	ENSCHIG00000019484,ENSCHIG00000019018,ENSCHIG00000015269
GO:0006415	translational termination	biological_process	0.34969	1	1	1041	8	17992	ENSCHIG00000018213
GO:0005874	microtubule	cellular_component	0.35026	1	7	1041	93	17992	ENSCHIG00000000336,ENSCHIG00000018875,ENSCHIG00000026221,ENSCHIG00000016473,ENSCHIG00000026725,ENSCHIG00000027020,ENSCHIG00000014409
GO:0008643	carbohydrate transport	biological_process	0.35039	1	2	1041	19	17992	ENSCHIG00000012243,ENSCHIG00000019616
GO:0030414	peptidase inhibitor activity	molecular_function	0.35058	1	7	1041	93	17992	ENSCHIG00000022735,ENSCHIG00000012525,ENSCHIG00000011105,ENSCHIG00000020790,ENSCHIG00000015928,ENSCHIG00000009090,ENSCHIG00000025141
GO:0006875	cellular metal ion homeostasis	biological_process	0.35087	1	4	1041	62	17992	ENSCHIG00000000251,ENSCHIG00000018467,ENSCHIG00000016700,ENSCHIG00000014964
GO:0015081	sodium ion transmembrane transporter activity	molecular_function	0.35214	1	6	1041	66	17992	ENSCHIG00000019556,ENSCHIG00000012437,ENSCHIG00000017725,ENSCHIG00000021090,ENSCHIG00000021410,ENSCHIG00000021595
GO:0051048	negative regulation of secretion	biological_process	0.35221	1	1	1041	8	17992	ENSCHIG00000010042
GO:1903531	negative regulation of secretion by cell	biological_process	0.35221	1	1	1041	8	17992	ENSCHIG00000010042
GO:0043331	response to dsRNA	biological_process	0.35314	1	1	1041	7	17992	ENSCHIG00000019845
GO:0001906	cell killing	biological_process	0.35332	1	1	1041	6	17992	ENSCHIG00000019616
GO:0005794	Golgi apparatus	cellular_component	0.35342	1	15	1041	215	17992	ENSCHIG00000010111,ENSCHIG00000019583,ENSCHIG00000007762,ENSCHIG00000026540,ENSCHIG00000022129,ENSCHIG00000025267,ENSCHIG00000009047,ENSCHIG00000025180,ENSCHIG00000017687,ENSCHIG00000020286,ENSCHIG00000017035,ENSCHIG00000017371,ENSCHIG00000018159,ENSCHIG00000025805,ENSCHIG00000012207
GO:0016627	oxidoreductase activity, acting on the CH-CH group of donors	molecular_function	0.3556	1	4	1041	41	17992	ENSCHIG00000021327,ENSCHIG00000024657,ENSCHIG00000012727,ENSCHIG00000020365
GO:0006164	purine nucleotide biosynthetic process	biological_process	0.35568	1	7	1041	112	17992	ENSCHIG00000024549,ENSCHIG00000017941,ENSCHIG00000019664,ENSCHIG00000012236,ENSCHIG00000026749,ENSCHIG00000011217,ENSCHIG00000023502
GO:0051641	cellular localization	biological_process	0.35585	1	38	1041	554	17992	ENSCHIG00000010936,ENSCHIG00000025297,ENSCHIG00000009277,ENSCHIG00000019616,ENSCHIG00000006763,ENSCHIG00000013902,ENSCHIG00000020641,ENSCHIG00000024191,ENSCHIG00000009413,ENSCHIG00000022385,ENSCHIG00000001906,ENSCHIG00000010786,ENSCHIG00000017334,ENSCHIG00000018892,ENSCHIG00000014039,ENSCHIG00000023814,ENSCHIG00000014332,ENSCHIG00000009527,ENSCHIG00000009047,ENSCHIG00000009868,ENSCHIG00000027174,…
GO:0035198	miRNA binding	molecular_function	0.35627	1	1	1041	6	17992	ENSCHIG00000026564
GO:0050727	regulation of inflammatory response	biological_process	0.35631	1	2	1041	23	17992	ENSCHIG00000019616,ENSCHIG00000020298
GO:0051260	protein homooligomerization	biological_process	0.35707	1	4	1041	58	17992	ENSCHIG00000016700,ENSCHIG00000022646,ENSCHIG00000011777,ENSCHIG00000026540
GO:0008168	methyltransferase activity	molecular_function	0.35761	1	11	1041	149	17992	ENSCHIG00000008939,ENSCHIG00000006984,ENSCHIG00000001854,ENSCHIG00000013976,ENSCHIG00000019204,ENSCHIG00000009854,ENSCHIG00000011147,ENSCHIG00000013309,ENSCHIG00000015940,ENSCHIG00000021242,ENSCHIG00000003188
GO:0010466	negative regulation of peptidase activity	biological_process	0.35767	1	7	1041	96	17992	ENSCHIG00000022735,ENSCHIG00000012525,ENSCHIG00000025141,ENSCHIG00000009090,ENSCHIG00000015928,ENSCHIG00000020790,ENSCHIG00000011105
GO:0031099	regeneration	biological_process	0.35818	1	1	1041	8	17992	ENSCHIG00000014333
GO:0008299	isoprenoid biosynthetic process	biological_process	0.35845	1	2	1041	18	17992	ENSCHIG00000023958,ENSCHIG00000019348
GO:0031253	cell projection membrane	cellular_component	0.35914	1	1	1041	7	17992	ENSCHIG00000026540
GO:0098552	side of membrane	cellular_component	0.35944	1	2	1041	28	17992	ENSCHIG00000026540,ENSCHIG00000010532
GO:0061617	MICOS complex	cellular_component	0.35975	1	1	1041	7	17992	ENSCHIG00000014420
GO:1901019	regulation of calcium ion transmembrane transporter activity	biological_process	0.35999	1	1	1041	7	17992	ENSCHIG00000017555
GO:1903169	regulation of calcium ion transmembrane transport	biological_process	0.35999	1	1	1041	7	17992	ENSCHIG00000017555
GO:1904062	regulation of cation transmembrane transport	biological_process	0.35999	1	1	1041	7	17992	ENSCHIG00000017555
GO:2001257	regulation of cation channel activity	biological_process	0.35999	1	1	1041	7	17992	ENSCHIG00000017555
GO:0015748	organophosphate ester transport	biological_process	0.36075	1	3	1041	29	17992	ENSCHIG00000000304,ENSCHIG00000017687,ENSCHIG00000018159
GO:0006796	phosphate-containing compound metabolic process	biological_process	0.36215	1	90	1041	1329	17992	ENSCHIG00000016326,ENSCHIG00000022969,ENSCHIG00000010574,ENSCHIG00000019818,ENSCHIG00000018171,ENSCHIG00000010670,ENSCHIG00000026749,ENSCHIG00000025345,ENSCHIG00000022491,ENSCHIG00000010155,ENSCHIG00000021574,ENSCHIG00000014576,ENSCHIG00000015507,ENSCHIG00000014039,ENSCHIG00000012494,ENSCHIG00000018892,ENSCHIG00000003212,ENSCHIG00000024684,ENSCHIG00000021617,ENSCHIG00000026577,ENSCHIG00000016981,…
GO:0070169	positive regulation of biomineral tissue development	biological_process	0.36237	1	1	1041	7	17992	ENSCHIG00000017128
GO:0002456	T cell mediated immunity	biological_process	0.36324	1	1	1041	6	17992	ENSCHIG00000017260
GO:0071887	leukocyte apoptotic process	biological_process	0.36382	1	1	1041	9	17992	ENSCHIG00000020211
GO:0031400	negative regulation of protein modification process	biological_process	0.36431	1	5	1041	78	17992	ENSCHIG00000008697,ENSCHIG00000017128,ENSCHIG00000025570,ENSCHIG00000013189,ENSCHIG00000012528
GO:0004985	opioid receptor activity	molecular_function	0.36447	1	1	1041	6	17992	ENSCHIG00000020689
GO:0038003	opioid receptor signaling pathway	biological_process	0.36447	1	1	1041	6	17992	ENSCHIG00000020689
GO:0031625	ubiquitin protein ligase binding	molecular_function	0.36479	1	2	1041	20	17992	ENSCHIG00000026177,ENSCHIG00000004602
GO:0044389	ubiquitin-like protein ligase binding	molecular_function	0.36479	1	2	1041	20	17992	ENSCHIG00000004602,ENSCHIG00000026177
GO:0032388	positive regulation of intracellular transport	biological_process	0.36507	1	1	1041	8	17992	ENSCHIG00000014964
GO:1903651	positive regulation of cytoplasmic transport	biological_process	0.36507	1	1	1041	8	17992	ENSCHIG00000014964
GO:0005838	proteasome regulatory particle	cellular_component	0.36581	1	1	1041	7	17992	ENSCHIG00000026335
GO:0098588	bounding membrane of organelle	cellular_component	0.36586	1	26	1041	407	17992	ENSCHIG00000018512,ENSCHIG00000012134,ENSCHIG00000019583,ENSCHIG00000007762,ENSCHIG00000025165,ENSCHIG00000020286,ENSCHIG00000000319,ENSCHIG00000014185,ENSCHIG00000018273,ENSCHIG00000025805,ENSCHIG00000012207,ENSCHIG00000020085,ENSCHIG00000025124,ENSCHIG00000010111,ENSCHIG00000025208,ENSCHIG00000014137,ENSCHIG00000009047,ENSCHIG00000025267,ENSCHIG00000013902,ENSCHIG00000025180,ENSCHIG00000008939,…
GO:0046717	acid secretion	biological_process	0.36727	1	2	1041	20	17992	ENSCHIG00000019616,ENSCHIG00000010501
GO:0045664	regulation of neuron differentiation	biological_process	0.3674	1	2	1041	21	17992	ENSCHIG00000014333,ENSCHIG00000023774
GO:0004859	phospholipase inhibitor activity	molecular_function	0.36773	1	1	1041	8	17992	ENSCHIG00000018895
GO:0055102	lipase inhibitor activity	molecular_function	0.36773	1	1	1041	8	17992	ENSCHIG00000018895
GO:0006873	cellular ion homeostasis	biological_process	0.36774	1	4	1041	63	17992	ENSCHIG00000014964,ENSCHIG00000016700,ENSCHIG00000018467,ENSCHIG00000000251
GO:0030003	cellular cation homeostasis	biological_process	0.36774	1	4	1041	63	17992	ENSCHIG00000018467,ENSCHIG00000016700,ENSCHIG00000014964,ENSCHIG00000000251
GO:0042180	cellular ketone metabolic process	biological_process	0.36793	1	3	1041	31	17992	ENSCHIG00000010936,ENSCHIG00000011631,ENSCHIG00000013409
GO:0043065	positive regulation of apoptotic process	biological_process	0.36857	1	3	1041	43	17992	ENSCHIG00000026540,ENSCHIG00000016700,ENSCHIG00000019419
GO:0043068	positive regulation of programmed cell death	biological_process	0.36857	1	3	1041	43	17992	ENSCHIG00000016700,ENSCHIG00000019419,ENSCHIG00000026540
GO:0005753	mitochondrial proton-transporting ATP synthase complex	cellular_component	0.36888	1	1	1041	25	17992	ENSCHIG00000012236
GO:0050664	oxidoreductase activity, acting on NAD(P)H, oxygen as acceptor	molecular_function	0.37024	1	1	1041	6	17992	ENSCHIG00000023480
GO:0071375	cellular response to peptide hormone stimulus	biological_process	0.37049	1	2	1041	24	17992	ENSCHIG00000011335,ENSCHIG00000021723
GO:1901653	cellular response to peptide	biological_process	0.37049	1	2	1041	24	17992	ENSCHIG00000011335,ENSCHIG00000021723
GO:0000082	G1/S transition of mitotic cell cycle	biological_process	0.37065	1	1	1041	6	17992	ENSCHIG00000012761
GO:0044843	cell cycle G1/S phase transition	biological_process	0.37065	1	1	1041	6	17992	ENSCHIG00000012761
GO:0008519	ammonium transmembrane transporter activity	molecular_function	0.37114	1	1	1041	6	17992	ENSCHIG00000021410
GO:0005740	mitochondrial envelope	cellular_component	0.37118	1	11	1041	228	17992	ENSCHIG00000011631,ENSCHIG00000024164,ENSCHIG00000012236,ENSCHIG00000014137,ENSCHIG00000021566,ENSCHIG00000022888,ENSCHIG00000003131,ENSCHIG00000022473,ENSCHIG00000008939,ENSCHIG00000013409,ENSCHIG00000014420
GO:0008556	potassium-transporting ATPase activity	molecular_function	0.37119	1	1	1041	6	17992	ENSCHIG00000019660
GO:0006658	phosphatidylserine metabolic process	biological_process	0.3716	1	1	1041	6	17992	ENSCHIG00000008007
GO:0005283	sodium:amino acid symporter activity	molecular_function	0.37167	1	1	1041	6	17992	ENSCHIG00000012437
GO:0005416	cation:amino acid symporter activity	molecular_function	0.37167	1	1	1041	6	17992	ENSCHIG00000012437
GO:0042325	regulation of phosphorylation	biological_process	0.3718	1	9	1041	137	17992	ENSCHIG00000010291,ENSCHIG00000013189,ENSCHIG00000021617,ENSCHIG00000025570,ENSCHIG00000000251,ENSCHIG00000012528,ENSCHIG00000011186,ENSCHIG00000019616,ENSCHIG00000008697
GO:0003774	motor activity	molecular_function	0.37192	1	10	1041	120	17992	ENSCHIG00000017694,ENSCHIG00000010669,ENSCHIG00000022585,ENSCHIG00000018875,ENSCHIG00000023267,ENSCHIG00000012494,ENSCHIG00000015115,ENSCHIG00000024960,ENSCHIG00000027020,ENSCHIG00000014922
GO:0035278	negative regulation of translation involved in gene silencing by miRNA	biological_process	0.37264	1	1	1041	6	17992	ENSCHIG00000026564
GO:0040033	negative regulation of translation, ncRNA-mediated	biological_process	0.37264	1	1	1041	6	17992	ENSCHIG00000026564
GO:0045974	regulation of translation, ncRNA-mediated	biological_process	0.37264	1	1	1041	6	17992	ENSCHIG00000026564
GO:0019511	peptidyl-proline hydroxylation	biological_process	0.37265	1	1	1041	6	17992	ENSCHIG00000020384
GO:0071565	nBAF complex	cellular_component	0.37279	1	1	1041	6	17992	ENSCHIG00000010729
GO:0010942	positive regulation of cell death	biological_process	0.37287	1	3	1041	44	17992	ENSCHIG00000016700,ENSCHIG00000019419,ENSCHIG00000026540
GO:0009452	7-methylguanosine RNA capping	biological_process	0.37393	1	1	1041	6	17992	ENSCHIG00000013976
GO:0036260	RNA capping	biological_process	0.37393	1	1	1041	6	17992	ENSCHIG00000013976
GO:0015909	long-chain fatty acid transport	biological_process	0.37445	1	2	1041	20	17992	ENSCHIG00000020085,ENSCHIG00000010501
GO:0019216	regulation of lipid metabolic process	biological_process	0.37452	1	2	1041	22	17992	ENSCHIG00000010936,ENSCHIG00000021617
GO:0006903	vesicle targeting	biological_process	0.37582	1	1	1041	7	17992	ENSCHIG00000020286
GO:0090066	regulation of anatomical structure size	biological_process	0.37585	1	6	1041	89	17992	ENSCHIG00000021068,ENSCHIG00000023774,ENSCHIG00000017260,ENSCHIG00000024063,ENSCHIG00000000599,ENSCHIG00000018789
GO:0042578	phosphoric ester hydrolase activity	molecular_function	0.37592	1	20	1041	273	17992	ENSCHIG00000010780,ENSCHIG00000019000,ENSCHIG00000016158,ENSCHIG00000019949,ENSCHIG00000003759,ENSCHIG00000024684,ENSCHIG00000016981,ENSCHIG00000014927,ENSCHIG00000008697,ENSCHIG00000021371,ENSCHIG00000012120,ENSCHIG00000017750,ENSCHIG00000014039,ENSCHIG00000018892,ENSCHIG00000012893,ENSCHIG00000016326,ENSCHIG00000020219,ENSCHIG00000016412,ENSCHIG00000007307,ENSCHIG00000015141
GO:0065007	biological regulation	biological_process	0.377	1	284	1041	5081	17992	ENSCHIG00000008360,ENSCHIG00000026075,ENSCHIG00000014632,ENSCHIG00000016412,ENSCHIG00000025570,ENSCHIG00000018895,ENSCHIG00000016957,ENSCHIG00000014333,ENSCHIG00000011186,ENSCHIG00000010930,ENSCHIG00000016735,ENSCHIG00000022975,ENSCHIG00000009868,ENSCHIG00000019548,ENSCHIG00000005570,ENSCHIG00000020999,ENSCHIG00000013883,ENSCHIG00000021087,ENSCHIG00000015928,ENSCHIG00000015016,ENSCHIG00000002829,…
GO:0030865	cortical cytoskeleton organization	biological_process	0.37743	1	1	1041	6	17992	ENSCHIG00000025392
GO:0030866	cortical actin cytoskeleton organization	biological_process	0.37743	1	1	1041	6	17992	ENSCHIG00000025392
GO:0009116	nucleoside metabolic process	biological_process	0.37792	1	10	1041	168	17992	ENSCHIG00000016056,ENSCHIG00000013515,ENSCHIG00000010678,ENSCHIG00000012236,ENSCHIG00000024851,ENSCHIG00000017941,ENSCHIG00000009411,ENSCHIG00000026409,ENSCHIG00000011217,ENSCHIG00000026749
GO:0001085	RNA polymerase II transcription factor binding	molecular_function	0.37813	1	1	1041	7	17992	ENSCHIG00000010239
GO:0019104	DNA N-glycosylase activity	molecular_function	0.37821	1	1	1041	7	17992	ENSCHIG00000009918
GO:0009259	ribonucleotide metabolic process	biological_process	0.37876	1	11	1041	180	17992	ENSCHIG00000023502,ENSCHIG00000010678,ENSCHIG00000013515,ENSCHIG00000016056,ENSCHIG00000017941,ENSCHIG00000024851,ENSCHIG00000024549,ENSCHIG00000012236,ENSCHIG00000011217,ENSCHIG00000026749,ENSCHIG00000019664
GO:0045596	negative regulation of cell differentiation	biological_process	0.37945	1	2	1041	24	17992	ENSCHIG00000000048,ENSCHIG00000014333
GO:0034968	histone lysine methylation	biological_process	0.38042	1	3	1041	31	17992	ENSCHIG00000021355,ENSCHIG00000013309,ENSCHIG00000009854
GO:0034314	Arp2/3 complex-mediated actin nucleation	biological_process	0.38044	1	2	1041	27	17992	ENSCHIG00000000599,ENSCHIG00000021068
GO:0030509	BMP signaling pathway	biological_process	0.38104	1	1	1041	8	17992	ENSCHIG00000014333
GO:0071772	response to BMP	biological_process	0.38104	1	1	1041	8	17992	ENSCHIG00000014333
GO:0071773	cellular response to BMP stimulus	biological_process	0.38104	1	1	1041	8	17992	ENSCHIG00000014333
GO:0005834	heterotrimeric G-protein complex	cellular_component	0.38118	1	1	1041	16	17992	ENSCHIG00000010532
GO:0004867	serine-type endopeptidase inhibitor activity	molecular_function	0.38146	1	4	1041	46	17992	ENSCHIG00000025141,ENSCHIG00000020790,ENSCHIG00000011105,ENSCHIG00000022735
GO:0031226	intrinsic component of plasma membrane	cellular_component	0.38325	1	22	1041	302	17992	ENSCHIG00000025749,ENSCHIG00000020793,ENSCHIG00000017210,ENSCHIG00000024366,ENSCHIG00000015992,ENSCHIG00000018789,ENSCHIG00000025279,ENSCHIG00000025639,ENSCHIG00000014178,ENSCHIG00000016526,ENSCHIG00000025891,ENSCHIG00000009370,ENSCHIG00000021595,ENSCHIG00000021410,ENSCHIG00000017725,ENSCHIG00000021766,ENSCHIG00000012437,ENSCHIG00000022646,ENSCHIG00000014849,ENSCHIG00000019791,ENSCHIG00000010670,…
GO:0006029	proteoglycan metabolic process	biological_process	0.38325	1	1	1041	6	17992	ENSCHIG00000009348
GO:0019915	lipid storage	biological_process	0.38438	1	1	1041	8	17992	ENSCHIG00000023836
GO:0016491	oxidoreductase activity	molecular_function	0.38448	1	43	1041	664	17992	ENSCHIG00000011979,ENSCHIG00000023541,ENSCHIG00000018610,ENSCHIG00000016425,ENSCHIG00000017436,ENSCHIG00000021082,ENSCHIG00000009101,ENSCHIG00000022991,ENSCHIG00000017099,ENSCHIG00000023480,ENSCHIG00000022888,ENSCHIG00000012430,ENSCHIG00000021938,ENSCHIG00000019419,ENSCHIG00000012727,ENSCHIG00000008787,ENSCHIG00000020031,ENSCHIG00000025587,ENSCHIG00000019484,ENSCHIG00000014977,ENSCHIG00000006876,…
GO:0006560	proline metabolic process	biological_process	0.3851	1	1	1041	7	17992	ENSCHIG00000021938
GO:0019901	protein kinase binding	molecular_function	0.38525	1	2	1041	19	17992	ENSCHIG00000017634,ENSCHIG00000011186
GO:0008199	ferric iron binding	molecular_function	0.38591	1	1	1041	21	17992	ENSCHIG00000018467
GO:0042393	histone binding	molecular_function	0.38618	1	2	1041	19	17992	ENSCHIG00000023053,ENSCHIG00000020706
GO:0070555	response to interleukin-1	biological_process	0.38645	1	1	1041	8	17992	ENSCHIG00000012170
GO:0097194	execution phase of apoptosis	biological_process	0.3866	1	1	1041	8	17992	ENSCHIG00000014964
GO:0030141	secretory granule	cellular_component	0.38668	1	2	1041	20	17992	ENSCHIG00000014039,ENSCHIG00000018892
GO:0055001	muscle cell development	biological_process	0.38671	1	1	1041	8	17992	ENSCHIG00000021331
GO:0055002	striated muscle cell development	biological_process	0.38671	1	1	1041	8	17992	ENSCHIG00000021331
GO:0005125	cytokine activity	molecular_function	0.38672	1	7	1041	156	17992	ENSCHIG00000014176,ENSCHIG00000016688,ENSCHIG00000025704,ENSCHIG00000020074,ENSCHIG00000019805,ENSCHIG00000017375,ENSCHIG00000027124
GO:0007340	acrosome reaction	biological_process	0.38731	1	1	1041	7	17992	ENSCHIG00000026540
GO:0009063	cellular amino acid catabolic process	biological_process	0.38748	1	3	1041	36	17992	ENSCHIG00000021938,ENSCHIG00000007932,ENSCHIG00000022991
GO:0001837	epithelial to mesenchymal transition	biological_process	0.38772	1	1	1041	8	17992	ENSCHIG00000008490
GO:0044455	mitochondrial membrane part	cellular_component	0.38792	1	5	1041	116	17992	ENSCHIG00000013409,ENSCHIG00000012236,ENSCHIG00000011631,ENSCHIG00000003131,ENSCHIG00000014420
GO:0070652	HAUS complex	cellular_component	0.38851	1	1	1041	8	17992	ENSCHIG00000019264
GO:0015020	glucuronosyltransferase activity	molecular_function	0.38866	1	2	1041	19	17992	ENSCHIG00000009348,ENSCHIG00000017371
GO:0051208	sequestering of calcium ion	biological_process	0.3887	1	1	1041	8	17992	ENSCHIG00000014964
GO:0051209	release of sequestered calcium ion into cytosol	biological_process	0.3887	1	1	1041	8	17992	ENSCHIG00000014964
GO:0051238	sequestering of metal ion	biological_process	0.3887	1	1	1041	8	17992	ENSCHIG00000014964
GO:0051282	regulation of sequestering of calcium ion	biological_process	0.3887	1	1	1041	8	17992	ENSCHIG00000014964
GO:0051283	negative regulation of sequestering of calcium ion	biological_process	0.3887	1	1	1041	8	17992	ENSCHIG00000014964
GO:0060401	cytosolic calcium ion transport	biological_process	0.3887	1	1	1041	8	17992	ENSCHIG00000014964
GO:0060402	calcium ion transport into cytosol	biological_process	0.3887	1	1	1041	8	17992	ENSCHIG00000014964
GO:2000021	regulation of ion homeostasis	biological_process	0.3887	1	1	1041	8	17992	ENSCHIG00000014964
GO:0055072	iron ion homeostasis	biological_process	0.38957	1	2	1041	35	17992	ENSCHIG00000018467,ENSCHIG00000016700
GO:0016202	regulation of striated muscle tissue development	biological_process	0.39026	1	1	1041	9	17992	ENSCHIG00000021331
GO:0048634	regulation of muscle organ development	biological_process	0.39026	1	1	1041	9	17992	ENSCHIG00000021331
GO:0031344	regulation of cell projection organization	biological_process	0.39073	1	2	1041	24	17992	ENSCHIG00000023774,ENSCHIG00000014333
GO:1901657	glycosyl compound metabolic process	biological_process	0.39074	1	10	1041	170	17992	ENSCHIG00000017941,ENSCHIG00000024851,ENSCHIG00000012236,ENSCHIG00000009411,ENSCHIG00000026409,ENSCHIG00000016056,ENSCHIG00000013515,ENSCHIG00000010678,ENSCHIG00000026749,ENSCHIG00000011217
GO:0002252	immune effector process	biological_process	0.39114	1	5	1041	107	17992	ENSCHIG00000017260,ENSCHIG00000019892,ENSCHIG00000017128,ENSCHIG00000024710,ENSCHIG00000019616
GO:0016709	oxidoreductase activity, acting on paired donors, with incorporation or reduction of molecular oxygen, NAD(P)H as one donor, and incorporation of one atom of oxygen	molecular_function	0.39238	1	2	1041	18	17992	ENSCHIG00000016425,ENSCHIG00000013409
GO:0030500	regulation of bone mineralization	biological_process	0.39245	1	1	1041	9	17992	ENSCHIG00000017128
GO:0016051	carbohydrate biosynthetic process	biological_process	0.39272	1	3	1041	37	17992	ENSCHIG00000019583,ENSCHIG00000004184,ENSCHIG00000026540
GO:0016247	channel regulator activity	molecular_function	0.3928	1	1	1041	8	17992	ENSCHIG00000017555
GO:0035588	G-protein coupled purinergic receptor signaling pathway	biological_process	0.39284	1	1	1041	15	17992	ENSCHIG00000008671
GO:0016323	basolateral plasma membrane	cellular_component	0.39321	1	1	1041	7	17992	ENSCHIG00000026540
GO:0015936	coenzyme A metabolic process	biological_process	0.39361	1	1	1041	7	17992	ENSCHIG00000026749
GO:0033865	nucleoside bisphosphate metabolic process	biological_process	0.39361	1	1	1041	7	17992	ENSCHIG00000026749
GO:0033875	ribonucleoside bisphosphate metabolic process	biological_process	0.39361	1	1	1041	7	17992	ENSCHIG00000026749
GO:0034032	purine nucleoside bisphosphate metabolic process	biological_process	0.39361	1	1	1041	7	17992	ENSCHIG00000026749
GO:0018130	heterocycle biosynthetic process	biological_process	0.39534	1	101	1041	1662	17992	ENSCHIG00000022641,ENSCHIG00000010897,ENSCHIG00000015541,ENSCHIG00000005326,ENSCHIG00000012344,ENSCHIG00000020247,ENSCHIG00000014609,ENSCHIG00000026409,ENSCHIG00000017872,ENSCHIG00000021110,ENSCHIG00000021765,ENSCHIG00000011125,ENSCHIG00000026749,ENSCHIG00000007262,ENSCHIG00000017334,ENSCHIG00000016952,ENSCHIG00000020978,ENSCHIG00000023440,ENSCHIG00000016700,ENSCHIG00000021331,ENSCHIG00000023884,…
GO:0070665	positive regulation of leukocyte proliferation	biological_process	0.39582	1	1	1041	8	17992	ENSCHIG00000019616
GO:0046916	cellular transition metal ion homeostasis	biological_process	0.39614	1	2	1041	36	17992	ENSCHIG00000018467,ENSCHIG00000016700
GO:0061024	membrane organization	biological_process	0.39656	1	9	1041	120	17992	ENSCHIG00000015266,ENSCHIG00000011358,ENSCHIG00000007034,ENSCHIG00000020286,ENSCHIG00000006763,ENSCHIG00000016939,ENSCHIG00000017307,ENSCHIG00000005307,ENSCHIG00000015970
GO:0060284	regulation of cell development	biological_process	0.39668	1	3	1041	38	17992	ENSCHIG00000021331,ENSCHIG00000023774,ENSCHIG00000014333
GO:0001503	ossification	biological_process	0.39691	1	2	1041	24	17992	ENSCHIG00000021331,ENSCHIG00000017128
GO:0031929	TOR signaling	biological_process	0.39691	1	2	1041	22	17992	ENSCHIG00000022257,ENSCHIG00000019616
GO:0032844	regulation of homeostatic process	biological_process	0.39776	1	2	1041	21	17992	ENSCHIG00000017128,ENSCHIG00000014964
GO:0042572	retinol metabolic process	biological_process	0.39827	1	1	1041	7	17992	ENSCHIG00000008787
GO:0006470	protein dephosphorylation	biological_process	0.39852	1	14	1041	197	17992	ENSCHIG00000008697,ENSCHIG00000021371,ENSCHIG00000016326,ENSCHIG00000016412,ENSCHIG00000016981,ENSCHIG00000014927,ENSCHIG00000019000,ENSCHIG00000018892,ENSCHIG00000014039,ENSCHIG00000019949,ENSCHIG00000003759,ENSCHIG00000012893,ENSCHIG00000010780,ENSCHIG00000015410
GO:2001057	reactive nitrogen species metabolic process	biological_process	0.39859	1	1	1041	8	17992	ENSCHIG00000006773
GO:0030424	axon	cellular_component	0.39929	1	1	1041	7	17992	ENSCHIG00000026221
GO:0005506	iron ion binding	molecular_function	0.3994	1	11	1041	160	17992	ENSCHIG00000016965,ENSCHIG00000018610,ENSCHIG00000009101,ENSCHIG00000022946,ENSCHIG00000000593,ENSCHIG00000021109,ENSCHIG00000013080,ENSCHIG00000026382,ENSCHIG00000018467,ENSCHIG00000025124,ENSCHIG00000012134
GO:0005788	endoplasmic reticulum lumen	cellular_component	0.39981	1	1	1041	8	17992	ENSCHIG00000018512
GO:0017038	protein import	biological_process	0.39999	1	3	1041	40	17992	ENSCHIG00000024164,ENSCHIG00000009413,ENSCHIG00000025297
GO:0031348	negative regulation of defense response	biological_process	0.40021	1	1	1041	8	17992	ENSCHIG00000020298
GO:0015145	monosaccharide transmembrane transporter activity	molecular_function	0.40103	1	1	1041	7	17992	ENSCHIG00000012243
GO:0051119	sugar transmembrane transporter activity	molecular_function	0.40103	1	1	1041	7	17992	ENSCHIG00000012243
GO:0005488	binding	molecular_function	0.40121	1	611	1041	9910	17992	ENSCHIG00000016726,ENSCHIG00000016592,ENSCHIG00000014206,ENSCHIG00000025310,ENSCHIG00000011038,ENSCHIG00000021574,ENSCHIG00000017334,ENSCHIG00000024776,ENSCHIG00000010669,ENSCHIG00000015269,ENSCHIG00000016171,ENSCHIG00000018057,ENSCHIG00000019251,ENSCHIG00000016532,ENSCHIG00000016326,ENSCHIG00000014824,ENSCHIG00000018131,ENSCHIG00000007262,ENSCHIG00000026610,ENSCHIG00000027124,ENSCHIG00000014418,…
GO:0045926	negative regulation of growth	biological_process	0.40128	1	1	1041	9	17992	ENSCHIG00000019419
GO:0010721	negative regulation of cell development	biological_process	0.4014	1	1	1041	9	17992	ENSCHIG00000014333
GO:0005179	hormone activity	molecular_function	0.40159	1	5	1041	88	17992	ENSCHIG00000022711,ENSCHIG00000019616,ENSCHIG00000010708,ENSCHIG00000024398,ENSCHIG00000010936
GO:0032039	integrator complex	cellular_component	0.40216	1	1	1041	7	17992	ENSCHIG00000012971
GO:0016742	hydroxymethyl-, formyl- and related transferase activity	molecular_function	0.4028	1	1	1041	7	17992	ENSCHIG00000007932
GO:0050920	regulation of chemotaxis	biological_process	0.40301	1	1	1041	11	17992	ENSCHIG00000014964
GO:0043542	endothelial cell migration	biological_process	0.40303	1	1	1041	8	17992	ENSCHIG00000016700
GO:0004601	peroxidase activity	molecular_function	0.40324	1	2	1041	23	17992	ENSCHIG00000017436,ENSCHIG00000011979
GO:0045202	synapse	cellular_component	0.40531	1	8	1041	96	17992	ENSCHIG00000016939,ENSCHIG00000000433,ENSCHIG00000025459,ENSCHIG00000026297,ENSCHIG00000009868,ENSCHIG00000027174,ENSCHIG00000008888,ENSCHIG00000017210
GO:0019637	organophosphate metabolic process	biological_process	0.40596	1	28	1041	438	17992	ENSCHIG00000019664,ENSCHIG00000008007,ENSCHIG00000026749,ENSCHIG00000011217,ENSCHIG00000012236,ENSCHIG00000017941,ENSCHIG00000013515,ENSCHIG00000022491,ENSCHIG00000023367,ENSCHIG00000008939,ENSCHIG00000014594,ENSCHIG00000012810,ENSCHIG00000013342,ENSCHIG00000024684,ENSCHIG00000010935,ENSCHIG00000021617,ENSCHIG00000019348,ENSCHIG00000016158,ENSCHIG00000024549,ENSCHIG00000024851,ENSCHIG00000023958,…
GO:0019438	aromatic compound biosynthetic process	biological_process	0.40665	1	100	1041	1651	17992	ENSCHIG00000012236,ENSCHIG00000018092,ENSCHIG00000006784,ENSCHIG00000011122,ENSCHIG00000024162,ENSCHIG00000007997,ENSCHIG00000019236,ENSCHIG00000025836,ENSCHIG00000014684,ENSCHIG00000000048,ENSCHIG00000008990,ENSCHIG00000013751,ENSCHIG00000019164,ENSCHIG00000023502,ENSCHIG00000024864,ENSCHIG00000024662,ENSCHIG00000024657,ENSCHIG00000026346,ENSCHIG00000023988,ENSCHIG00000017941,ENSCHIG00000019258,…
GO:1901699	cellular response to nitrogen compound	biological_process	0.4072	1	3	1041	42	17992	ENSCHIG00000011335,ENSCHIG00000021723,ENSCHIG00000019845
GO:0030595	leukocyte chemotaxis	biological_process	0.40782	1	1	1041	13	17992	ENSCHIG00000021644
GO:0016778	diphosphotransferase activity	molecular_function	0.40816	1	1	1041	10	17992	ENSCHIG00000012810
GO:0030246	carbohydrate binding	molecular_function	0.40995	1	12	1041	160	17992	ENSCHIG00000021015,ENSCHIG00000025267,ENSCHIG00000012207,ENSCHIG00000017035,ENSCHIG00000017905,ENSCHIG00000014931,ENSCHIG00000024851,ENSCHIG00000026382,ENSCHIG00000018247,ENSCHIG00000011347,ENSCHIG00000000593,ENSCHIG00000010678
GO:0002822	regulation of adaptive immune response based on somatic recombination of immune receptors built from immunoglobulin superfamily domains	biological_process	0.41022	1	1	1041	7	17992	ENSCHIG00000017260
GO:0008277	regulation of G-protein coupled receptor protein signaling pathway	biological_process	0.4112	1	1	1041	10	17992	ENSCHIG00000003321
GO:1903649	regulation of cytoplasmic transport	biological_process	0.41235	1	1	1041	9	17992	ENSCHIG00000014964
GO:0019200	carbohydrate kinase activity	molecular_function	0.41269	1	2	1041	19	17992	ENSCHIG00000010678,ENSCHIG00000024851
GO:0042127	regulation of cell proliferation	biological_process	0.41292	1	7	1041	100	17992	ENSCHIG00000021331,ENSCHIG00000026540,ENSCHIG00000000048,ENSCHIG00000020744,ENSCHIG00000016700,ENSCHIG00000019616,ENSCHIG00000014964
GO:0015918	sterol transport	biological_process	0.41302	1	1	1041	7	17992	ENSCHIG00000020194
GO:0006793	phosphorus metabolic process	biological_process	0.41315	1	90	1041	1348	17992	ENSCHIG00000010501,ENSCHIG00000025310,ENSCHIG00000014206,ENSCHIG00000023958,ENSCHIG00000016158,ENSCHIG00000019178,ENSCHIG00000026577,ENSCHIG00000016981,ENSCHIG00000024684,ENSCHIG00000021617,ENSCHIG00000019616,ENSCHIG00000023367,ENSCHIG00000021574,ENSCHIG00000014576,ENSCHIG00000010155,ENSCHIG00000015507,ENSCHIG00000022491,ENSCHIG00000014039,ENSCHIG00000018892,ENSCHIG00000012494,ENSCHIG00000003212,…
GO:0032958	inositol phosphate biosynthetic process	biological_process	0.41318	1	1	1041	8	17992	ENSCHIG00000016624
GO:0048646	anatomical structure formation involved in morphogenesis	biological_process	0.41329	1	6	1041	81	17992	ENSCHIG00000014964,ENSCHIG00000019616,ENSCHIG00000014726,ENSCHIG00000016700,ENSCHIG00000026540,ENSCHIG00000021331
GO:0030173	integral component of Golgi membrane	cellular_component	0.4136	1	1	1041	8	17992	ENSCHIG00000009047
GO:0031228	intrinsic component of Golgi membrane	cellular_component	0.4136	1	1	1041	8	17992	ENSCHIG00000009047
GO:0005509	calcium ion binding	molecular_function	0.41373	1	37	1041	516	17992	ENSCHIG00000025911,ENSCHIG00000023480,ENSCHIG00000017977,ENSCHIG00000023677,ENSCHIG00000016667,ENSCHIG00000011979,ENSCHIG00000018764,ENSCHIG00000011592,ENSCHIG00000017219,ENSCHIG00000000097,ENSCHIG00000017019,ENSCHIG00000013709,ENSCHIG00000019503,ENSCHIG00000015319,ENSCHIG00000016798,ENSCHIG00000015146,ENSCHIG00000014175,ENSCHIG00000000135,ENSCHIG00000021566,ENSCHIG00000010175,ENSCHIG00000006763,…
GO:0006488	dolichol-linked oligosaccharide biosynthetic process	biological_process	0.41402	1	1	1041	9	17992	ENSCHIG00000018512
GO:0016705	oxidoreductase activity, acting on paired donors, with incorporation or reduction of molecular oxygen	molecular_function	0.41437	1	11	1041	142	17992	ENSCHIG00000016425,ENSCHIG00000022946,ENSCHIG00000009101,ENSCHIG00000013409,ENSCHIG00000021109,ENSCHIG00000015269,ENSCHIG00000000593,ENSCHIG00000025124,ENSCHIG00000016700,ENSCHIG00000013080,ENSCHIG00000026382
GO:0052745	inositol phosphate phosphatase activity	molecular_function	0.41497	1	1	1041	7	17992	ENSCHIG00000016158
GO:0005337	nucleoside transmembrane transporter activity	molecular_function	0.41595	1	1	1041	7	17992	ENSCHIG00000013461
GO:0015858	nucleoside transport	biological_process	0.41595	1	1	1041	7	17992	ENSCHIG00000013461
GO:1901642	nucleoside transmembrane transport	biological_process	0.41595	1	1	1041	7	17992	ENSCHIG00000013461
GO:0008061	chitin binding	molecular_function	0.41624	1	1	1041	7	17992	ENSCHIG00000012064
GO:0015850	organic hydroxy compound transport	biological_process	0.41625	1	2	1041	20	17992	ENSCHIG00000020194,ENSCHIG00000021410
GO:0016301	kinase activity	molecular_function	0.4169	1	49	1041	667	17992	ENSCHIG00000023243,ENSCHIG00000025935,ENSCHIG00000025051,ENSCHIG00000016099,ENSCHIG00000012810,ENSCHIG00000012170,ENSCHIG00000021191,ENSCHIG00000023279,ENSCHIG00000013468,ENSCHIG00000010678,ENSCHIG00000016056,ENSCHIG00000013926,ENSCHIG00000010259,ENSCHIG00000024851,ENSCHIG00000026397,ENSCHIG00000011217,ENSCHIG00000023334,ENSCHIG00000009327,ENSCHIG00000009176,ENSCHIG00000017086,ENSCHIG00000022039,…
GO:0004089	carbonate dehydratase activity	molecular_function	0.41758	1	2	1041	20	17992	ENSCHIG00000023460,ENSCHIG00000006073
GO:0006635	fatty acid beta-oxidation	biological_process	0.41815	1	1	1041	7	17992	ENSCHIG00000020085
GO:0048038	quinone binding	molecular_function	0.41826	1	1	1041	9	17992	ENSCHIG00000019018
GO:0040017	positive regulation of locomotion	biological_process	0.41834	1	2	1041	27	17992	ENSCHIG00000014964,ENSCHIG00000016700
GO:0015377	cation:chloride symporter activity	molecular_function	0.41837	1	1	1041	7	17992	ENSCHIG00000018789
GO:0043473	pigmentation	biological_process	0.41845	1	1	1041	8	17992	ENSCHIG00000020188
GO:1990391	DNA repair complex	cellular_component	0.41856	1	1	1041	7	17992	ENSCHIG00000011953
GO:0015696	ammonium transport	biological_process	0.41874	1	1	1041	7	17992	ENSCHIG00000021410
GO:0031490	chromatin DNA binding	molecular_function	0.41878	1	1	1041	16	17992	ENSCHIG00000021331
GO:0046540	U4/U6 x U5 tri-snRNP complex	cellular_component	0.41892	1	1	1041	12	17992	ENSCHIG00000001849
GO:0097526	spliceosomal tri-snRNP complex	cellular_component	0.41892	1	1	1041	12	17992	ENSCHIG00000001849
GO:0036064	ciliary basal body	cellular_component	0.41953	1	1	1041	7	17992	ENSCHIG00000021804
GO:0018126	protein hydroxylation	biological_process	0.42074	1	1	1041	7	17992	ENSCHIG00000020384
GO:0051668	localization within membrane	biological_process	0.42087	1	1	1041	8	17992	ENSCHIG00000020286
GO:0090114	COPII-coated vesicle budding	biological_process	0.42087	1	1	1041	8	17992	ENSCHIG00000020286
GO:1902591	single-organism membrane budding	biological_process	0.42087	1	1	1041	8	17992	ENSCHIG00000020286
GO:0001932	regulation of protein phosphorylation	biological_process	0.42198	1	8	1041	125	17992	ENSCHIG00000012528,ENSCHIG00000000251,ENSCHIG00000025570,ENSCHIG00000008697,ENSCHIG00000019616,ENSCHIG00000011186,ENSCHIG00000013189,ENSCHIG00000010291
GO:0008152	metabolic process	biological_process	0.42227	1	410	1041	6761	17992	ENSCHIG00000022730,ENSCHIG00000023774,ENSCHIG00000026540,ENSCHIG00000015418,ENSCHIG00000022039,ENSCHIG00000018191,ENSCHIG00000010239,ENSCHIG00000012207,ENSCHIG00000021956,ENSCHIG00000009133,ENSCHIG00000011110,ENSCHIG00000007991,ENSCHIG00000009775,ENSCHIG00000011767,ENSCHIG00000010259,ENSCHIG00000021655,ENSCHIG00000016056,ENSCHIG00000013189,ENSCHIG00000021723,ENSCHIG00000020488,ENSCHIG00000023279,…
GO:0006637	acyl-CoA metabolic process	biological_process	0.42282	1	2	1041	23	17992	ENSCHIG00000019348,ENSCHIG00000023958
GO:0035383	thioester metabolic process	biological_process	0.42282	1	2	1041	23	17992	ENSCHIG00000019348,ENSCHIG00000023958
GO:0019229	regulation of vasoconstriction	biological_process	0.42292	1	1	1041	11	17992	ENSCHIG00000024063
GO:0009144	purine nucleoside triphosphate metabolic process	biological_process	0.42303	1	6	1041	112	17992	ENSCHIG00000011217,ENSCHIG00000016056,ENSCHIG00000013515,ENSCHIG00000010678,ENSCHIG00000012236,ENSCHIG00000024851
GO:0009205	purine ribonucleoside triphosphate metabolic process	biological_process	0.42303	1	6	1041	112	17992	ENSCHIG00000012236,ENSCHIG00000024851,ENSCHIG00000010678,ENSCHIG00000013515,ENSCHIG00000011217,ENSCHIG00000016056
GO:0009126	purine nucleoside monophosphate metabolic process	biological_process	0.42358	1	7	1041	125	17992	ENSCHIG00000010678,ENSCHIG00000016056,ENSCHIG00000011217,ENSCHIG00000013515,ENSCHIG00000012236,ENSCHIG00000024851,ENSCHIG00000017941
GO:0009167	purine ribonucleoside monophosphate metabolic process	biological_process	0.42358	1	7	1041	125	17992	ENSCHIG00000024851,ENSCHIG00000012236,ENSCHIG00000017941,ENSCHIG00000010678,ENSCHIG00000016056,ENSCHIG00000011217,ENSCHIG00000013515
GO:0014065	phosphatidylinositol 3-kinase signaling	biological_process	0.42375	1	1	1041	8	17992	ENSCHIG00000019616
GO:0009190	cyclic nucleotide biosynthetic process	biological_process	0.42453	1	3	1041	36	17992	ENSCHIG00000023502,ENSCHIG00000024549,ENSCHIG00000019664
GO:0016773	phosphotransferase activity, alcohol group as acceptor	molecular_function	0.42499	1	45	1041	608	17992	ENSCHIG00000015740,ENSCHIG00000010574,ENSCHIG00000022969,ENSCHIG00000019818,ENSCHIG00000025345,ENSCHIG00000026749,ENSCHIG00000010670,ENSCHIG00000018171,ENSCHIG00000021574,ENSCHIG00000012496,ENSCHIG00000015507,ENSCHIG00000014576,ENSCHIG00000010155,ENSCHIG00000022491,ENSCHIG00000008445,ENSCHIG00000003212,ENSCHIG00000012494,ENSCHIG00000026577,ENSCHIG00000022992,ENSCHIG00000014206,ENSCHIG00000025310,…
GO:0006606	protein import into nucleus	biological_process	0.42514	1	2	1041	23	17992	ENSCHIG00000009413,ENSCHIG00000025297
GO:0034504	protein localization to nucleus	biological_process	0.42514	1	2	1041	23	17992	ENSCHIG00000025297,ENSCHIG00000009413
GO:0044744	protein targeting to nucleus	biological_process	0.42514	1	2	1041	23	17992	ENSCHIG00000009413,ENSCHIG00000025297
GO:0051170	nuclear import	biological_process	0.42514	1	2	1041	23	17992	ENSCHIG00000025297,ENSCHIG00000009413
GO:1902593	single-organism nuclear import	biological_process	0.42514	1	2	1041	23	17992	ENSCHIG00000025297,ENSCHIG00000009413
GO:0030100	regulation of endocytosis	biological_process	0.42553	1	1	1041	8	17992	ENSCHIG00000017866
GO:1901605	alpha-amino acid metabolic process	biological_process	0.42686	1	7	1041	96	17992	ENSCHIG00000007932,ENSCHIG00000020384,ENSCHIG00000008007,ENSCHIG00000010175,ENSCHIG00000023155,ENSCHIG00000018607,ENSCHIG00000021938
GO:0031234	extrinsic component of cytoplasmic side of plasma membrane	cellular_component	0.42739	1	1	1041	17	17992	ENSCHIG00000010532
GO:0007010	cytoskeleton organization	biological_process	0.42751	1	23	1041	343	17992	ENSCHIG00000021068,ENSCHIG00000003118,ENSCHIG00000026725,ENSCHIG00000025392,ENSCHIG00000000336,ENSCHIG00000009952,ENSCHIG00000015857,ENSCHIG00000003321,ENSCHIG00000020412,ENSCHIG00000016473,ENSCHIG00000019291,ENSCHIG00000017536,ENSCHIG00000026835,ENSCHIG00000001085,ENSCHIG00000016425,ENSCHIG00000006390,ENSCHIG00000019264,ENSCHIG00000019178,ENSCHIG00000017113,ENSCHIG00000022584,ENSCHIG00000000599,…
GO:0005789	endoplasmic reticulum membrane	cellular_component	0.42812	1	11	1041	167	17992	ENSCHIG00000025124,ENSCHIG00000018512,ENSCHIG00000012134,ENSCHIG00000025165,ENSCHIG00000008939,ENSCHIG00000025180,ENSCHIG00000013902,ENSCHIG00000017555,ENSCHIG00000018273,ENSCHIG00000014185,ENSCHIG00000018453
GO:0000226	microtubule cytoskeleton organization	biological_process	0.42841	1	8	1041	108	17992	ENSCHIG00000003321,ENSCHIG00000009952,ENSCHIG00000014409,ENSCHIG00000012981,ENSCHIG00000020412,ENSCHIG00000016473,ENSCHIG00000003118,ENSCHIG00000019264
GO:0003002	regionalization	biological_process	0.42939	1	1	1041	10	17992	ENSCHIG00000015297
GO:0016835	carbon-oxygen lyase activity	molecular_function	0.4304	1	4	1041	49	17992	ENSCHIG00000021110,ENSCHIG00000020247,ENSCHIG00000023460,ENSCHIG00000006073
GO:0007270	neuron-neuron synaptic transmission	biological_process	0.43046	1	1	1041	9	17992	ENSCHIG00000004216
GO:0046890	regulation of lipid biosynthetic process	biological_process	0.43052	1	1	1041	9	17992	ENSCHIG00000010936
GO:0000124	SAGA complex	cellular_component	0.43078	1	1	1041	9	17992	ENSCHIG00000027219
GO:0016079	synaptic vesicle exocytosis	biological_process	0.43162	1	1	1041	7	17992	ENSCHIG00000016939
GO:0005544	calcium-dependent phospholipid binding	molecular_function	0.43192	1	2	1041	23	17992	ENSCHIG00000027174,ENSCHIG00000000097
GO:0051093	negative regulation of developmental process	biological_process	0.43232	1	3	1041	38	17992	ENSCHIG00000000048,ENSCHIG00000014333,ENSCHIG00000014726
GO:0000813	ESCRT I complex	cellular_component	0.43247	1	1	1041	9	17992	ENSCHIG00000013327
GO:0010632	regulation of epithelial cell migration	biological_process	0.43249	1	1	1041	9	17992	ENSCHIG00000016700
GO:0010634	positive regulation of epithelial cell migration	biological_process	0.43249	1	1	1041	9	17992	ENSCHIG00000016700
GO:0061025	membrane fusion	biological_process	0.43349	1	3	1041	35	17992	ENSCHIG00000015266,ENSCHIG00000011358,ENSCHIG00000016939
GO:0045445	myoblast differentiation	biological_process	0.43432	1	1	1041	12	17992	ENSCHIG00000021331
GO:0009892	negative regulation of metabolic process	biological_process	0.43505	1	21	1041	353	17992	ENSCHIG00000022735,ENSCHIG00000018895,ENSCHIG00000021731,ENSCHIG00000025570,ENSCHIG00000011105,ENSCHIG00000022958,ENSCHIG00000000048,ENSCHIG00000020790,ENSCHIG00000026564,ENSCHIG00000012525,ENSCHIG00000017128,ENSCHIG00000016700,ENSCHIG00000025141,ENSCHIG00000019616,ENSCHIG00000008697,ENSCHIG00000012528,ENSCHIG00000015928,ENSCHIG00000016541,ENSCHIG00000009090,ENSCHIG00000013189,ENSCHIG00000019845
GO:0007519	skeletal muscle tissue development	biological_process	0.43556	1	1	1041	9	17992	ENSCHIG00000021331
GO:0060538	skeletal muscle organ development	biological_process	0.43556	1	1	1041	9	17992	ENSCHIG00000021331
GO:1901861	regulation of muscle tissue development	biological_process	0.43563	1	1	1041	10	17992	ENSCHIG00000021331
GO:0008283	cell proliferation	biological_process	0.4358	1	8	1041	118	17992	ENSCHIG00000019616,ENSCHIG00000020744,ENSCHIG00000000048,ENSCHIG00000024721,ENSCHIG00000021331,ENSCHIG00000014964,ENSCHIG00000016700,ENSCHIG00000026540
GO:0030433	ER-associated ubiquitin-dependent protein catabolic process	biological_process	0.43616	1	1	1041	10	17992	ENSCHIG00000026177
GO:0098798	mitochondrial protein complex	cellular_component	0.43703	1	4	1041	98	17992	ENSCHIG00000014420,ENSCHIG00000010897,ENSCHIG00000003131,ENSCHIG00000012236
GO:0030282	bone mineralization	biological_process	0.43765	1	1	1041	10	17992	ENSCHIG00000017128
GO:0009988	cell-cell recognition	biological_process	0.43772	1	1	1041	8	17992	ENSCHIG00000026540
GO:0035036	sperm-egg recognition	biological_process	0.43772	1	1	1041	8	17992	ENSCHIG00000026540
GO:0042439	ethanolamine-containing compound metabolic process	biological_process	0.43779	1	1	1041	8	17992	ENSCHIG00000008939
GO:0022600	digestive system process	biological_process	0.43823	1	1	1041	9	17992	ENSCHIG00000019616
GO:0010565	regulation of cellular ketone metabolic process	biological_process	0.43825	1	1	1041	8	17992	ENSCHIG00000010936
GO:0006098	pentose-phosphate shunt	biological_process	0.43908	1	1	1041	8	17992	ENSCHIG00000010935
GO:0019682	glyceraldehyde-3-phosphate metabolic process	biological_process	0.43908	1	1	1041	8	17992	ENSCHIG00000010935
GO:0030170	pyridoxal phosphate binding	molecular_function	0.44011	1	4	1041	48	17992	ENSCHIG00000017996,ENSCHIG00000015633,ENSCHIG00000027095,ENSCHIG00000011255
GO:0008188	neuropeptide receptor activity	molecular_function	0.44101	1	2	1041	32	17992	ENSCHIG00000026075,ENSCHIG00000012293
GO:0019899	enzyme binding	molecular_function	0.4411	1	10	1041	133	17992	ENSCHIG00000026177,ENSCHIG00000001906,ENSCHIG00000009176,ENSCHIG00000009527,ENSCHIG00000011186,ENSCHIG00000015410,ENSCHIG00000004602,ENSCHIG00000020641,ENSCHIG00000017634,ENSCHIG00000009413
GO:0042612	MHC class I protein complex	cellular_component	0.44134	1	1	1041	14	17992	ENSCHIG00000012657
GO:0042559	pteridine-containing compound biosynthetic process	biological_process	0.44158	1	1	1041	11	17992	ENSCHIG00000021110
GO:0009187	cyclic nucleotide metabolic process	biological_process	0.44182	1	3	1041	37	17992	ENSCHIG00000019664,ENSCHIG00000024549,ENSCHIG00000023502
GO:0003743	translation initiation factor activity	molecular_function	0.44249	1	3	1041	46	17992	ENSCHIG00000011066,ENSCHIG00000009775,ENSCHIG00000003167
GO:0006953	acute-phase response	biological_process	0.44269	1	1	1041	9	17992	ENSCHIG00000016791
GO:0016020	membrane	cellular_component	0.443	1	336	1041	5948	17992	ENSCHIG00000019309,ENSCHIG00000022095,ENSCHIG00000020208,ENSCHIG00000023984,ENSCHIG00000014026,ENSCHIG00000014153,ENSCHIG00000008671,ENSCHIG00000015266,ENSCHIG00000016879,ENSCHIG00000004476,ENSCHIG00000020840,ENSCHIG00000011335,ENSCHIG00000009680,ENSCHIG00000017099,ENSCHIG00000008997,ENSCHIG00000017588,ENSCHIG00000023814,ENSCHIG00000020194,ENSCHIG00000025876,ENSCHIG00000023170,ENSCHIG00000013313,…
GO:0030193	regulation of blood coagulation	biological_process	0.44333	1	1	1041	9	17992	ENSCHIG00000010494
GO:1900046	regulation of hemostasis	biological_process	0.44333	1	1	1041	9	17992	ENSCHIG00000010494
GO:0051656	establishment of organelle localization	biological_process	0.44362	1	3	1041	34	17992	ENSCHIG00000020286,ENSCHIG00000020188,ENSCHIG00000016939
GO:1901618	organic hydroxy compound transmembrane transporter activity	molecular_function	0.44526	1	1	1041	8	17992	ENSCHIG00000021410
GO:0015144	carbohydrate transmembrane transporter activity	molecular_function	0.44564	1	1	1041	8	17992	ENSCHIG00000012243
GO:1901476	carbohydrate transporter activity	molecular_function	0.44564	1	1	1041	8	17992	ENSCHIG00000012243
GO:0019222	regulation of metabolic process	biological_process	0.44583	1	121	1041	1953	17992	ENSCHIG00000021723,ENSCHIG00000015297,ENSCHIG00000008697,ENSCHIG00000009047,ENSCHIG00000021331,ENSCHIG00000020334,ENSCHIG00000015224,ENSCHIG00000012436,ENSCHIG00000010414,ENSCHIG00000019778,ENSCHIG00000021655,ENSCHIG00000014418,ENSCHIG00000011767,ENSCHIG00000015410,ENSCHIG00000013898,ENSCHIG00000013189,ENSCHIG00000010816,ENSCHIG00000014211,ENSCHIG00000025199,ENSCHIG00000018191,ENSCHIG00000010239,…
GO:0043491	protein kinase B signaling	biological_process	0.44593	1	1	1041	10	17992	ENSCHIG00000019616
GO:0033619	membrane protein proteolysis	biological_process	0.4466	1	1	1041	8	17992	ENSCHIG00000018686
GO:0009260	ribonucleotide biosynthetic process	biological_process	0.4468	1	7	1041	120	17992	ENSCHIG00000026749,ENSCHIG00000019664,ENSCHIG00000024549,ENSCHIG00000017941,ENSCHIG00000012236,ENSCHIG00000023502,ENSCHIG00000011217
GO:0046390	ribose phosphate biosynthetic process	biological_process	0.4468	1	7	1041	120	17992	ENSCHIG00000023502,ENSCHIG00000011217,ENSCHIG00000026749,ENSCHIG00000024549,ENSCHIG00000012236,ENSCHIG00000019664,ENSCHIG00000017941
GO:0042175	nuclear outer membrane-endoplasmic reticulum membrane network	cellular_component	0.44739	1	11	1041	169	17992	ENSCHIG00000012134,ENSCHIG00000018512,ENSCHIG00000025124,ENSCHIG00000025165,ENSCHIG00000013902,ENSCHIG00000025180,ENSCHIG00000008939,ENSCHIG00000014185,ENSCHIG00000018453,ENSCHIG00000018273,ENSCHIG00000017555
GO:0043123	positive regulation of I-kappaB kinase/NF-kappaB signaling	biological_process	0.44945	1	1	1041	9	17992	ENSCHIG00000022975
GO:0072330	monocarboxylic acid biosynthetic process	biological_process	0.44961	1	3	1041	36	17992	ENSCHIG00000012134,ENSCHIG00000009133,ENSCHIG00000010936
GO:0002685	regulation of leukocyte migration	biological_process	0.45074	1	1	1041	14	17992	ENSCHIG00000014964
GO:0072376	protein activation cascade	biological_process	0.45104	1	2	1041	24	17992	ENSCHIG00000024710,ENSCHIG00000020633
GO:0015491	cation:cation antiporter activity	molecular_function	0.45164	1	2	1041	20	17992	ENSCHIG00000021090,ENSCHIG00000019556
GO:0045859	regulation of protein kinase activity	biological_process	0.45175	1	6	1041	93	17992	ENSCHIG00000013189,ENSCHIG00000012528,ENSCHIG00000025570,ENSCHIG00000008697,ENSCHIG00000019616,ENSCHIG00000011186
GO:0022898	regulation of transmembrane transporter activity	biological_process	0.45175	1	1	1041	9	17992	ENSCHIG00000017555
GO:0032409	regulation of transporter activity	biological_process	0.45175	1	1	1041	9	17992	ENSCHIG00000017555
GO:0032412	regulation of ion transmembrane transporter activity	biological_process	0.45175	1	1	1041	9	17992	ENSCHIG00000017555
GO:0007596	blood coagulation	biological_process	0.45195	1	3	1041	42	17992	ENSCHIG00000020633,ENSCHIG00000019484,ENSCHIG00000010494
GO:0007599	hemostasis	biological_process	0.45195	1	3	1041	42	17992	ENSCHIG00000010494,ENSCHIG00000019484,ENSCHIG00000020633
GO:0016538	cyclin-dependent protein serine/threonine kinase regulator activity	molecular_function	0.45334	1	1	1041	14	17992	ENSCHIG00000012528
GO:0005575	cellular_component	cellular_component	0.45397	1	600	1041	10747	17992	ENSCHIG00000012234,ENSCHIG00000026564,ENSCHIG00000017008,ENSCHIG00000027173,ENSCHIG00000026053,ENSCHIG00000015319,ENSCHIG00000008791,ENSCHIG00000008212,ENSCHIG00000020329,ENSCHIG00000014132,ENSCHIG00000026599,ENSCHIG00000005817,ENSCHIG00000019916,ENSCHIG00000027174,ENSCHIG00000010276,ENSCHIG00000007860,ENSCHIG00000023089,ENSCHIG00000021626,ENSCHIG00000026885,ENSCHIG00000017465,ENSCHIG00000020365,…
GO:0016500	protein-hormone receptor activity	molecular_function	0.45465	1	1	1041	8	17992	ENSCHIG00000022709
GO:0032386	regulation of intracellular transport	biological_process	0.45608	1	1	1041	10	17992	ENSCHIG00000014964
GO:0016485	protein processing	biological_process	0.45621	1	3	1041	40	17992	ENSCHIG00000025180,ENSCHIG00000023555,ENSCHIG00000000480
GO:0008236	serine-type peptidase activity	molecular_function	0.45657	1	12	1041	183	17992	ENSCHIG00000017924,ENSCHIG00000022730,ENSCHIG00000008050,ENSCHIG00000011190,ENSCHIG00000016667,ENSCHIG00000024587,ENSCHIG00000018079,ENSCHIG00000019254,ENSCHIG00000016245,ENSCHIG00000016965,ENSCHIG00000000480,ENSCHIG00000013164
GO:0017171	serine hydrolase activity	molecular_function	0.45657	1	12	1041	183	17992	ENSCHIG00000017924,ENSCHIG00000008050,ENSCHIG00000022730,ENSCHIG00000011190,ENSCHIG00000019254,ENSCHIG00000016245,ENSCHIG00000024587,ENSCHIG00000016667,ENSCHIG00000018079,ENSCHIG00000013164,ENSCHIG00000016965,ENSCHIG00000000480
GO:0051568	histone H3-K4 methylation	biological_process	0.4579	1	1	1041	8	17992	ENSCHIG00000021355
GO:0031638	zymogen activation	biological_process	0.45793	1	1	1041	10	17992	ENSCHIG00000000480
GO:0044456	synapse part	cellular_component	0.45817	1	7	1041	88	17992	ENSCHIG00000016939,ENSCHIG00000027174,ENSCHIG00000009868,ENSCHIG00000008888,ENSCHIG00000025459,ENSCHIG00000000433,ENSCHIG00000017210
GO:0070603	SWI/SNF superfamily-type complex	cellular_component	0.45909	1	3	1041	36	17992	ENSCHIG00000010729,ENSCHIG00000019299,ENSCHIG00000020859
GO:0030900	forebrain development	biological_process	0.45911	1	1	1041	10	17992	ENSCHIG00000020863
GO:0070011	peptidase activity, acting on L-amino acid peptides	molecular_function	0.45929	1	36	1041	533	17992	ENSCHIG00000013164,ENSCHIG00000010517,ENSCHIG00000025037,ENSCHIG00000016667,ENSCHIG00000011190,ENSCHIG00000021724,ENSCHIG00000014364,ENSCHIG00000016617,ENSCHIG00000017924,ENSCHIG00000008050,ENSCHIG00000025876,ENSCHIG00000007991,ENSCHIG00000009860,ENSCHIG00000024733,ENSCHIG00000023984,ENSCHIG00000008360,ENSCHIG00000022730,ENSCHIG00000000480,ENSCHIG00000016965,ENSCHIG00000018079,ENSCHIG00000025180,…
GO:0034464	BBSome	cellular_component	0.46029	1	1	1041	8	17992	ENSCHIG00000021804
GO:0015631	tubulin binding	molecular_function	0.4608	1	9	1041	122	17992	ENSCHIG00000016473,ENSCHIG00000026221,ENSCHIG00000017694,ENSCHIG00000014409,ENSCHIG00000012981,ENSCHIG00000015115,ENSCHIG00000003321,ENSCHIG00000027020,ENSCHIG00000013317
GO:0006284	base-excision repair	biological_process	0.46165	1	1	1041	10	17992	ENSCHIG00000009918
GO:0030127	COPII vesicle coat	cellular_component	0.46172	1	1	1041	8	17992	ENSCHIG00000000319
GO:0003810	protein-glutamine gamma-glutamyltransferase activity	molecular_function	0.46191	1	1	1041	8	17992	ENSCHIG00000020633
GO:0046328	regulation of JNK cascade	biological_process	0.46203	1	1	1041	9	17992	ENSCHIG00000010291
GO:0071363	cellular response to growth factor stimulus	biological_process	0.46204	1	5	1041	68	17992	ENSCHIG00000010670,ENSCHIG00000014333,ENSCHIG00000012980,ENSCHIG00000020738,ENSCHIG00000021331
GO:0000123	histone acetyltransferase complex	cellular_component	0.46249	1	3	1041	41	17992	ENSCHIG00000015445,ENSCHIG00000027219,ENSCHIG00000019299
GO:0005247	voltage-gated chloride channel activity	molecular_function	0.46264	1	1	1041	8	17992	ENSCHIG00000025898
GO:0005667	transcription factor complex	cellular_component	0.46294	1	5	1041	70	17992	ENSCHIG00000024162,ENSCHIG00000022641,ENSCHIG00000027219,ENSCHIG00000012344,ENSCHIG00000018137
GO:0046777	protein autophosphorylation	biological_process	0.46359	1	1	1041	8	17992	ENSCHIG00000013926
GO:0051147	regulation of muscle cell differentiation	biological_process	0.46402	1	1	1041	12	17992	ENSCHIG00000021331
GO:0030168	platelet activation	biological_process	0.46543	1	1	1041	12	17992	ENSCHIG00000019484
GO:0006874	cellular calcium ion homeostasis	biological_process	0.46604	1	2	1041	25	17992	ENSCHIG00000014964,ENSCHIG00000000251
GO:0006023	aminoglycan biosynthetic process	biological_process	0.46606	1	1	1041	8	17992	ENSCHIG00000018461
GO:0006024	glycosaminoglycan biosynthetic process	biological_process	0.46606	1	1	1041	8	17992	ENSCHIG00000018461
GO:0031056	regulation of histone modification	biological_process	0.46613	1	1	1041	14	17992	ENSCHIG00000023053
GO:0000932	cytoplasmic mRNA processing body	cellular_component	0.46658	1	1	1041	8	17992	ENSCHIG00000026564
GO:0031300	intrinsic component of organelle membrane	cellular_component	0.46669	1	4	1041	56	17992	ENSCHIG00000026403,ENSCHIG00000014420,ENSCHIG00000017555,ENSCHIG00000009047
GO:0031301	integral component of organelle membrane	cellular_component	0.46669	1	4	1041	56	17992	ENSCHIG00000009047,ENSCHIG00000014420,ENSCHIG00000026403,ENSCHIG00000017555
GO:0043015	gamma-tubulin binding	molecular_function	0.46782	1	1	1041	9	17992	ENSCHIG00000014409
GO:0014902	myotube differentiation	biological_process	0.46822	1	1	1041	10	17992	ENSCHIG00000021331
GO:2001236	regulation of extrinsic apoptotic signaling pathway	biological_process	0.4685	1	1	1041	10	17992	ENSCHIG00000016700
GO:0045861	negative regulation of proteolysis	biological_process	0.46855	1	7	1041	107	17992	ENSCHIG00000025141,ENSCHIG00000009090,ENSCHIG00000015928,ENSCHIG00000020790,ENSCHIG00000011105,ENSCHIG00000022735,ENSCHIG00000012525
GO:0016226	iron-sulfur cluster assembly	biological_process	0.46865	1	1	1041	10	17992	ENSCHIG00000017996
GO:0031163	metallo-sulfur cluster assembly	biological_process	0.46865	1	1	1041	10	17992	ENSCHIG00000017996
GO:1903708	positive regulation of hemopoiesis	biological_process	0.46922	1	1	1041	10	17992	ENSCHIG00000017128
GO:0072337	modified amino acid transport	biological_process	0.46936	1	1	1041	9	17992	ENSCHIG00000015992
GO:0007020	microtubule nucleation	biological_process	0.46971	1	1	1041	9	17992	ENSCHIG00000014409
GO:1901070	guanosine-containing compound biosynthetic process	biological_process	0.46993	1	1	1041	11	17992	ENSCHIG00000017941
GO:0009898	cytoplasmic side of plasma membrane	cellular_component	0.47001	1	1	1041	18	17992	ENSCHIG00000010532
GO:0098562	cytoplasmic side of membrane	cellular_component	0.47001	1	1	1041	18	17992	ENSCHIG00000010532
GO:0006520	cellular amino acid metabolic process	biological_process	0.47058	1	12	1041	170	17992	ENSCHIG00000018475,ENSCHIG00000007932,ENSCHIG00000010175,ENSCHIG00000018607,ENSCHIG00000021938,ENSCHIG00000023952,ENSCHIG00000022991,ENSCHIG00000016266,ENSCHIG00000020384,ENSCHIG00000008007,ENSCHIG00000023155,ENSCHIG00000022953
GO:0050795	regulation of behavior	biological_process	0.47081	1	1	1041	15	17992	ENSCHIG00000014964
GO:0070588	calcium ion transmembrane transport	biological_process	0.47089	1	5	1041	61	17992	ENSCHIG00000015584,ENSCHIG00000024254,ENSCHIG00000018453,ENSCHIG00000017555,ENSCHIG00000010972
GO:0050817	coagulation	biological_process	0.47163	1	3	1041	43	17992	ENSCHIG00000019484,ENSCHIG00000010494,ENSCHIG00000020633
GO:0018022	peptidyl-lysine methylation	biological_process	0.47171	1	3	1041	37	17992	ENSCHIG00000009854,ENSCHIG00000013309,ENSCHIG00000021355
GO:0071900	regulation of protein serine/threonine kinase activity	biological_process	0.47213	1	4	1041	63	17992	ENSCHIG00000011186,ENSCHIG00000008697,ENSCHIG00000025570,ENSCHIG00000012528
GO:0009408	response to heat	biological_process	0.47253	1	1	1041	10	17992	ENSCHIG00000016700
GO:0031902	late endosome membrane	cellular_component	0.47291	1	1	1041	12	17992	ENSCHIG00000025208
GO:0046653	tetrahydrofolate metabolic process	biological_process	0.47321	1	1	1041	10	17992	ENSCHIG00000007932
GO:0009058	biosynthetic process	biological_process	0.47349	1	150	1041	2731	17992	ENSCHIG00000017035,ENSCHIG00000009348,ENSCHIG00000010936,ENSCHIG00000024662,ENSCHIG00000017996,ENSCHIG00000023502,ENSCHIG00000016624,ENSCHIG00000019164,ENSCHIG00000000048,ENSCHIG00000014684,ENSCHIG00000025836,ENSCHIG00000019236,ENSCHIG00000026794,ENSCHIG00000025150,ENSCHIG00000011066,ENSCHIG00000024162,ENSCHIG00000003853,ENSCHIG00000010276,ENSCHIG00000023343,ENSCHIG00000012362,ENSCHIG00000012810,…
GO:0010563	negative regulation of phosphorus metabolic process	biological_process	0.47419	1	4	1041	73	17992	ENSCHIG00000013189,ENSCHIG00000012528,ENSCHIG00000025570,ENSCHIG00000008697
GO:0045936	negative regulation of phosphate metabolic process	biological_process	0.47419	1	4	1041	73	17992	ENSCHIG00000008697,ENSCHIG00000013189,ENSCHIG00000012528,ENSCHIG00000025570
GO:0006383	transcription from RNA polymerase III promoter	biological_process	0.47446	1	1	1041	11	17992	ENSCHIG00000024162
GO:0000387	spliceosomal snRNP assembly	biological_process	0.47484	1	1	1041	18	17992	ENSCHIG00000009439
GO:0006487	protein N-linked glycosylation	biological_process	0.47488	1	1	1041	11	17992	ENSCHIG00000026540
GO:0031397	negative regulation of protein ubiquitination	biological_process	0.47564	1	1	1041	10	17992	ENSCHIG00000017128
GO:0098800	inner mitochondrial membrane protein complex	cellular_component	0.4757	1	3	1041	80	17992	ENSCHIG00000014420,ENSCHIG00000003131,ENSCHIG00000012236
GO:0061608	nuclear import signal receptor activity	molecular_function	0.47588	1	1	1041	10	17992	ENSCHIG00000025297
GO:0070848	response to growth factor	biological_process	0.47669	1	5	1041	69	17992	ENSCHIG00000010670,ENSCHIG00000014333,ENSCHIG00000012980,ENSCHIG00000020738,ENSCHIG00000021331
GO:0014031	mesenchymal cell development	biological_process	0.47702	1	1	1041	10	17992	ENSCHIG00000008490
GO:0048864	stem cell development	biological_process	0.47702	1	1	1041	10	17992	ENSCHIG00000008490
GO:0009897	external side of plasma membrane	cellular_component	0.47794	1	1	1041	10	17992	ENSCHIG00000026540
GO:0008378	galactosyltransferase activity	molecular_function	0.47798	1	1	1041	19	17992	ENSCHIG00000026540
GO:0007417	central nervous system development	biological_process	0.47809	1	2	1041	33	17992	ENSCHIG00000010414,ENSCHIG00000020863
GO:0036503	ERAD pathway	biological_process	0.47816	1	1	1041	11	17992	ENSCHIG00000026177
GO:0061041	regulation of wound healing	biological_process	0.47862	1	1	1041	10	17992	ENSCHIG00000010494
GO:0016528	sarcoplasm	cellular_component	0.47909	1	1	1041	10	17992	ENSCHIG00000018453
GO:0070167	regulation of biomineral tissue development	biological_process	0.47946	1	1	1041	11	17992	ENSCHIG00000017128
GO:0006352	DNA-templated transcription, initiation	biological_process	0.47971	1	3	1041	59	17992	ENSCHIG00000012344,ENSCHIG00000027219,ENSCHIG00000024162
GO:0004652	polynucleotide adenylyltransferase activity	molecular_function	0.48054	1	1	1041	12	17992	ENSCHIG00000021933
GO:0051156	glucose 6-phosphate metabolic process	biological_process	0.48085	1	1	1041	9	17992	ENSCHIG00000010935
GO:0009199	ribonucleoside triphosphate metabolic process	biological_process	0.48184	1	6	1041	117	17992	ENSCHIG00000012236,ENSCHIG00000024851,ENSCHIG00000013515,ENSCHIG00000016056,ENSCHIG00000011217,ENSCHIG00000010678
GO:0001523	retinoid metabolic process	biological_process	0.48223	1	1	1041	10	17992	ENSCHIG00000008787
GO:0016101	diterpenoid metabolic process	biological_process	0.48223	1	1	1041	10	17992	ENSCHIG00000008787
GO:0030133	transport vesicle	cellular_component	0.48238	1	2	1041	23	17992	ENSCHIG00000000319,ENSCHIG00000026602
GO:1990542	mitochondrial transmembrane transport	biological_process	0.48244	1	1	1041	15	17992	ENSCHIG00000024164
GO:0044710	single-organism metabolic process	biological_process	0.48262	1	131	1041	2086	17992	ENSCHIG00000013515,ENSCHIG00000009411,ENSCHIG00000018475,ENSCHIG00000020031,ENSCHIG00000008787,ENSCHIG00000023952,ENSCHIG00000021938,ENSCHIG00000020633,ENSCHIG00000019916,ENSCHIG00000011700,ENSCHIG00000012443,ENSCHIG00000025635,ENSCHIG00000018610,ENSCHIG00000017099,ENSCHIG00000012810,ENSCHIG00000009101,ENSCHIG00000020365,ENSCHIG00000025150,ENSCHIG00000023502,ENSCHIG00000019845,ENSCHIG00000016624,…
GO:0000188	inactivation of MAPK activity	biological_process	0.48266	1	1	1041	13	17992	ENSCHIG00000008697
GO:0017017	MAP kinase tyrosine/serine/threonine phosphatase activity	molecular_function	0.48266	1	1	1041	13	17992	ENSCHIG00000008697
GO:0033549	MAP kinase phosphatase activity	molecular_function	0.48266	1	1	1041	13	17992	ENSCHIG00000008697
GO:0016192	vesicle-mediated transport	biological_process	0.48298	1	25	1041	364	17992	ENSCHIG00000015551,ENSCHIG00000015970,ENSCHIG00000005307,ENSCHIG00000021644,ENSCHIG00000016939,ENSCHIG00000001906,ENSCHIG00000000319,ENSCHIG00000020286,ENSCHIG00000017831,ENSCHIG00000026540,ENSCHIG00000010786,ENSCHIG00000015266,ENSCHIG00000026885,ENSCHIG00000018069,ENSCHIG00000009277,ENSCHIG00000013902,ENSCHIG00000019616,ENSCHIG00000017866,ENSCHIG00000009047,ENSCHIG00000021015,ENSCHIG00000026419,…
GO:0004550	nucleoside diphosphate kinase activity	molecular_function	0.48333	1	1	1041	11	17992	ENSCHIG00000011217
GO:0090257	regulation of muscle system process	biological_process	0.48369	1	1	1041	12	17992	ENSCHIG00000021331
GO:0006811	ion transport	biological_process	0.48376	1	46	1041	739	17992	ENSCHIG00000020085,ENSCHIG00000014377,ENSCHIG00000017260,ENSCHIG00000017687,ENSCHIG00000017768,ENSCHIG00000021877,ENSCHIG00000019660,ENSCHIG00000018789,ENSCHIG00000018000,ENSCHIG00000018108,ENSCHIG00000009543,ENSCHIG00000014964,ENSCHIG00000000488,ENSCHIG00000017131,ENSCHIG00000018159,ENSCHIG00000014849,ENSCHIG00000024209,ENSCHIG00000014026,ENSCHIG00000026985,ENSCHIG00000018467,ENSCHIG00000014293,…
GO:0001637	G-protein coupled chemoattractant receptor activity	molecular_function	0.48437	1	1	1041	20	17992	ENSCHIG00000014964
GO:0004950	chemokine receptor activity	molecular_function	0.48437	1	1	1041	20	17992	ENSCHIG00000014964
GO:0042168	heme metabolic process	biological_process	0.48443	1	1	1041	10	17992	ENSCHIG00000016700
GO:0031248	protein acetyltransferase complex	cellular_component	0.48468	1	3	1041	43	17992	ENSCHIG00000019299,ENSCHIG00000027219,ENSCHIG00000015445
GO:1902493	acetyltransferase complex	cellular_component	0.48468	1	3	1041	43	17992	ENSCHIG00000019299,ENSCHIG00000027219,ENSCHIG00000015445
GO:0050818	regulation of coagulation	biological_process	0.48478	1	1	1041	10	17992	ENSCHIG00000010494
GO:0003995	acyl-CoA dehydrogenase activity	molecular_function	0.485	1	1	1041	9	17992	ENSCHIG00000012727
GO:0006099	tricarboxylic acid cycle	biological_process	0.48524	1	2	1041	23	17992	ENSCHIG00000012430,ENSCHIG00000006876
GO:0031304	intrinsic component of mitochondrial inner membrane	cellular_component	0.4866	1	1	1041	11	17992	ENSCHIG00000014420
GO:0031305	integral component of mitochondrial inner membrane	cellular_component	0.4866	1	1	1041	11	17992	ENSCHIG00000014420
GO:0018958	phenol-containing compound metabolic process	biological_process	0.4867	1	1	1041	9	17992	ENSCHIG00000006984
GO:0016569	covalent chromatin modification	biological_process	0.48748	1	7	1041	99	17992	ENSCHIG00000023053,ENSCHIG00000013006,ENSCHIG00000013309,ENSCHIG00000009854,ENSCHIG00000015445,ENSCHIG00000011700,ENSCHIG00000021355
GO:0016570	histone modification	biological_process	0.48748	1	7	1041	99	17992	ENSCHIG00000015445,ENSCHIG00000011700,ENSCHIG00000021355,ENSCHIG00000023053,ENSCHIG00000013309,ENSCHIG00000009854,ENSCHIG00000013006
GO:0051258	protein polymerization	biological_process	0.48756	1	5	1041	77	17992	ENSCHIG00000012981,ENSCHIG00000014409,ENSCHIG00000000599,ENSCHIG00000021068,ENSCHIG00000026835
GO:0046033	AMP metabolic process	biological_process	0.48789	1	1	1041	9	17992	ENSCHIG00000011217
GO:0017016	Ras GTPase binding	molecular_function	0.48817	1	5	1041	63	17992	ENSCHIG00000009527,ENSCHIG00000009176,ENSCHIG00000001906,ENSCHIG00000009413,ENSCHIG00000020641
GO:0044432	endoplasmic reticulum part	cellular_component	0.48848	1	11	1041	176	17992	ENSCHIG00000014185,ENSCHIG00000018453,ENSCHIG00000017555,ENSCHIG00000018273,ENSCHIG00000013902,ENSCHIG00000025180,ENSCHIG00000008939,ENSCHIG00000025165,ENSCHIG00000025124,ENSCHIG00000012134,ENSCHIG00000018512
GO:0006816	calcium ion transport	biological_process	0.49059	1	6	1041	79	17992	ENSCHIG00000014964,ENSCHIG00000024254,ENSCHIG00000015584,ENSCHIG00000018453,ENSCHIG00000017555,ENSCHIG00000010972
GO:0034654	nucleobase-containing compound biosynthetic process	biological_process	0.49138	1	96	1041	1619	17992	ENSCHIG00000021765,ENSCHIG00000007262,ENSCHIG00000026749,ENSCHIG00000011125,ENSCHIG00000020978,ENSCHIG00000017334,ENSCHIG00000016952,ENSCHIG00000016700,ENSCHIG00000023440,ENSCHIG00000022641,ENSCHIG00000015541,ENSCHIG00000010897,ENSCHIG00000026409,ENSCHIG00000017872,ENSCHIG00000005326,ENSCHIG00000012344,ENSCHIG00000014609,ENSCHIG00000023141,ENSCHIG00000010172,ENSCHIG00000016080,ENSCHIG00000021956,…
GO:0031399	regulation of protein modification process	biological_process	0.49206	1	12	1041	201	17992	ENSCHIG00000015410,ENSCHIG00000013189,ENSCHIG00000010291,ENSCHIG00000017128,ENSCHIG00000023053,ENSCHIG00000012528,ENSCHIG00000014824,ENSCHIG00000025570,ENSCHIG00000000251,ENSCHIG00000019616,ENSCHIG00000008697,ENSCHIG00000011186
GO:0007051	spindle organization	biological_process	0.49246	1	2	1041	26	17992	ENSCHIG00000003321,ENSCHIG00000019264
GO:1901607	alpha-amino acid biosynthetic process	biological_process	0.49251	1	3	1041	42	17992	ENSCHIG00000023155,ENSCHIG00000010175,ENSCHIG00000018607
GO:0043167	ion binding	molecular_function	0.49413	1	277	1041	4123	17992	ENSCHIG00000017086,ENSCHIG00000000135,ENSCHIG00000017941,ENSCHIG00000011979,ENSCHIG00000025657,ENSCHIG00000017577,ENSCHIG00000019660,ENSCHIG00000009868,ENSCHIG00000025208,ENSCHIG00000011592,ENSCHIG00000005570,ENSCHIG00000013883,ENSCHIG00000012356,ENSCHIG00000014324,ENSCHIG00000011768,ENSCHIG00000015740,ENSCHIG00000013409,ENSCHIG00000018607,ENSCHIG00000011122,ENSCHIG00000012496,ENSCHIG00000023267,…
GO:0003746	translation elongation factor activity	molecular_function	0.4945	1	1	1041	17	17992	ENSCHIG00000026794
GO:0010952	positive regulation of peptidase activity	biological_process	0.49481	1	1	1041	11	17992	ENSCHIG00000017977
GO:0012507	ER to Golgi transport vesicle membrane	cellular_component	0.49518	1	1	1041	9	17992	ENSCHIG00000000319
GO:0030134	ER to Golgi transport vesicle	cellular_component	0.49518	1	1	1041	9	17992	ENSCHIG00000000319
GO:0031224	intrinsic component of membrane	cellular_component	0.49604	1	304	1041	5411	17992	ENSCHIG00000001014,ENSCHIG00000010716,ENSCHIG00000012234,ENSCHIG00000012474,ENSCHIG00000011105,ENSCHIG00000011617,ENSCHIG00000008791,ENSCHIG00000008787,ENSCHIG00000015319,ENSCHIG00000018998,ENSCHIG00000005817,ENSCHIG00000027174,ENSCHIG00000022411,ENSCHIG00000014665,ENSCHIG00000015992,ENSCHIG00000014132,ENSCHIG00000000347,ENSCHIG00000012443,ENSCHIG00000017382,ENSCHIG00000009101,ENSCHIG00000012588,…
GO:0004017	adenylate kinase activity	molecular_function	0.49644	1	1	1041	9	17992	ENSCHIG00000011217
GO:0006351	transcription, DNA-templated	biological_process	0.49685	1	82	1041	1377	17992	ENSCHIG00000009047,ENSCHIG00000015297,ENSCHIG00000021723,ENSCHIG00000012436,ENSCHIG00000015224,ENSCHIG00000020334,ENSCHIG00000010414,ENSCHIG00000021331,ENSCHIG00000021655,ENSCHIG00000014418,ENSCHIG00000011767,ENSCHIG00000013898,ENSCHIG00000010816,ENSCHIG00000014211,ENSCHIG00000018191,ENSCHIG00000010239,ENSCHIG00000023740,ENSCHIG00000025199,ENSCHIG00000010172,ENSCHIG00000023141,ENSCHIG00000021956,…
GO:0070507	regulation of microtubule cytoskeleton organization	biological_process	0.49711	1	2	1041	26	17992	ENSCHIG00000009952,ENSCHIG00000020412
GO:0043269	regulation of ion transport	biological_process	0.49763	1	7	1041	110	17992	ENSCHIG00000000488,ENSCHIG00000026985,ENSCHIG00000022646,ENSCHIG00000014964,ENSCHIG00000017555,ENSCHIG00000010972,ENSCHIG00000015584
GO:0007249	I-kappaB kinase/NF-kappaB signaling	biological_process	0.49799	1	2	1041	28	17992	ENSCHIG00000014206,ENSCHIG00000022975
GO:0043005	neuron projection	cellular_component	0.49815	1	1	1041	10	17992	ENSCHIG00000026221
GO:0050878	regulation of body fluid levels	biological_process	0.49911	1	3	1041	46	17992	ENSCHIG00000019484,ENSCHIG00000010494,ENSCHIG00000020633
GO:0004000	adenosine deaminase activity	molecular_function	0.50042	1	1	1041	9	17992	ENSCHIG00000018259
GO:0010008	endosome membrane	cellular_component	0.50104	1	2	1041	30	17992	ENSCHIG00000025208,ENSCHIG00000013327
GO:0008543	fibroblast growth factor receptor signaling pathway	biological_process	0.50108	1	2	1041	26	17992	ENSCHIG00000012980,ENSCHIG00000020738
GO:0044344	cellular response to fibroblast growth factor stimulus	biological_process	0.50108	1	2	1041	26	17992	ENSCHIG00000020738,ENSCHIG00000012980
GO:0071774	response to fibroblast growth factor	biological_process	0.50108	1	2	1041	26	17992	ENSCHIG00000012980,ENSCHIG00000020738
GO:0009062	fatty acid catabolic process	biological_process	0.50159	1	1	1041	9	17992	ENSCHIG00000020085
GO:0055114	oxidation-reduction process	biological_process	0.50189	1	45	1041	739	17992	ENSCHIG00000019484,ENSCHIG00000012727,ENSCHIG00000008787,ENSCHIG00000020031,ENSCHIG00000025587,ENSCHIG00000008246,ENSCHIG00000019018,ENSCHIG00000013080,ENSCHIG00000017941,ENSCHIG00000012134,ENSCHIG00000014977,ENSCHIG00000006876,ENSCHIG00000000593,ENSCHIG00000021082,ENSCHIG00000009101,ENSCHIG00000022991,ENSCHIG00000023480,ENSCHIG00000017099,ENSCHIG00000022888,ENSCHIG00000012430,ENSCHIG00000011979,…
GO:0098534	centriole assembly	biological_process	0.50194	1	1	1041	9	17992	ENSCHIG00000018338
GO:0018149	peptide cross-linking	biological_process	0.50196	1	1	1041	9	17992	ENSCHIG00000020633
GO:0072583	clathrin-mediated endocytosis	biological_process	0.50201	1	1	1041	9	17992	ENSCHIG00000018069
GO:0015929	hexosaminidase activity	molecular_function	0.50223	1	1	1041	11	17992	ENSCHIG00000019298
GO:0005856	cytoskeleton	cellular_component	0.50226	1	31	1041	508	17992	ENSCHIG00000024531,ENSCHIG00000010669,ENSCHIG00000021804,ENSCHIG00000016473,ENSCHIG00000015373,ENSCHIG00000018875,ENSCHIG00000012494,ENSCHIG00000023267,ENSCHIG00000024960,ENSCHIG00000018745,ENSCHIG00000024513,ENSCHIG00000000336,ENSCHIG00000025392,ENSCHIG00000026725,ENSCHIG00000025481,ENSCHIG00000003118,ENSCHIG00000021068,ENSCHIG00000015120,ENSCHIG00000026015,ENSCHIG00000014409,ENSCHIG00000026221,…
GO:0031267	small GTPase binding	molecular_function	0.50259	1	5	1041	64	17992	ENSCHIG00000020641,ENSCHIG00000009176,ENSCHIG00000009527,ENSCHIG00000001906,ENSCHIG00000009413
GO:0051020	GTPase binding	molecular_function	0.50259	1	5	1041	64	17992	ENSCHIG00000020641,ENSCHIG00000009413,ENSCHIG00000009527,ENSCHIG00000009176,ENSCHIG00000001906
GO:0006298	mismatch repair	biological_process	0.50318	1	1	1041	9	17992	ENSCHIG00000011953
GO:0030983	mismatched DNA binding	molecular_function	0.50318	1	1	1041	9	17992	ENSCHIG00000011953
GO:0051340	regulation of ligase activity	biological_process	0.50323	1	1	1041	11	17992	ENSCHIG00000014824
GO:0051438	regulation of ubiquitin-protein transferase activity	biological_process	0.50323	1	1	1041	11	17992	ENSCHIG00000014824
GO:1904666	regulation of ubiquitin protein ligase activity	biological_process	0.50323	1	1	1041	11	17992	ENSCHIG00000014824
GO:0016021	integral component of membrane	cellular_component	0.50447	1	303	1041	5399	17992	ENSCHIG00000026749,ENSCHIG00000014185,ENSCHIG00000020596,ENSCHIG00000009485,ENSCHIG00000020984,ENSCHIG00000016952,ENSCHIG00000017725,ENSCHIG00000021410,ENSCHIG00000006763,ENSCHIG00000000401,ENSCHIG00000025225,ENSCHIG00000007617,ENSCHIG00000012444,ENSCHIG00000017371,ENSCHIG00000024366,ENSCHIG00000013505,ENSCHIG00000005307,ENSCHIG00000019973,ENSCHIG00000008499,ENSCHIG00000014964,ENSCHIG00000014451,…
GO:0051183	vitamin transporter activity	molecular_function	0.50464	1	1	1041	10	17992	ENSCHIG00000014849
GO:0031406	carboxylic acid binding	molecular_function	0.50512	1	3	1041	40	17992	ENSCHIG00000000593,ENSCHIG00000017210,ENSCHIG00000026382
GO:0043177	organic acid binding	molecular_function	0.50512	1	3	1041	40	17992	ENSCHIG00000026382,ENSCHIG00000017210,ENSCHIG00000000593
GO:1902275	regulation of chromatin organization	biological_process	0.50581	1	1	1041	15	17992	ENSCHIG00000023053
GO:1903308	regulation of chromatin modification	biological_process	0.50581	1	1	1041	15	17992	ENSCHIG00000023053
GO:0004175	endopeptidase activity	molecular_function	0.50586	1	25	1041	380	17992	ENSCHIG00000025180,ENSCHIG00000016667,ENSCHIG00000018079,ENSCHIG00000016965,ENSCHIG00000010517,ENSCHIG00000000480,ENSCHIG00000013164,ENSCHIG00000025876,ENSCHIG00000007991,ENSCHIG00000008050,ENSCHIG00000017924,ENSCHIG00000016617,ENSCHIG00000021724,ENSCHIG00000018686,ENSCHIG00000026649,ENSCHIG00000023984,ENSCHIG00000019254,ENSCHIG00000016245,ENSCHIG00000024733,ENSCHIG00000009860,ENSCHIG00000027045,…
GO:0003724	RNA helicase activity	molecular_function	0.50613	1	1	1041	9	17992	ENSCHIG00000012897
GO:0031110	regulation of microtubule polymerization or depolymerization	biological_process	0.50683	1	1	1041	12	17992	ENSCHIG00000020412
GO:0006468	protein phosphorylation	biological_process	0.50771	1	44	1041	637	17992	ENSCHIG00000010670,ENSCHIG00000025345,ENSCHIG00000018171,ENSCHIG00000015740,ENSCHIG00000022969,ENSCHIG00000010574,ENSCHIG00000019818,ENSCHIG00000012494,ENSCHIG00000003212,ENSCHIG00000021574,ENSCHIG00000015507,ENSCHIG00000014576,ENSCHIG00000010155,ENSCHIG00000012496,ENSCHIG00000008445,ENSCHIG00000019616,ENSCHIG00000022992,ENSCHIG00000012528,ENSCHIG00000026577,ENSCHIG00000000251,ENSCHIG00000019178,…
GO:0000977	RNA polymerase II regulatory region sequence-specific DNA binding	molecular_function	0.50845	1	2	1041	28	17992	ENSCHIG00000021331,ENSCHIG00000008490
GO:0001012	RNA polymerase II regulatory region DNA binding	molecular_function	0.50845	1	2	1041	28	17992	ENSCHIG00000008490,ENSCHIG00000021331
GO:0019897	extrinsic component of plasma membrane	cellular_component	0.5094	1	1	1041	19	17992	ENSCHIG00000010532
GO:0006101	citrate metabolic process	biological_process	0.50956	1	2	1041	24	17992	ENSCHIG00000006876,ENSCHIG00000012430
GO:0072350	tricarboxylic acid metabolic process	biological_process	0.50956	1	2	1041	24	17992	ENSCHIG00000006876,ENSCHIG00000012430
GO:0051050	positive regulation of transport	biological_process	0.5096	1	2	1041	30	17992	ENSCHIG00000017555,ENSCHIG00000014964
GO:0016053	organic acid biosynthetic process	biological_process	0.50988	1	6	1041	85	17992	ENSCHIG00000023155,ENSCHIG00000018607,ENSCHIG00000010175,ENSCHIG00000010936,ENSCHIG00000009133,ENSCHIG00000012134
GO:0046394	carboxylic acid biosynthetic process	biological_process	0.50988	1	6	1041	85	17992	ENSCHIG00000012134,ENSCHIG00000009133,ENSCHIG00000010936,ENSCHIG00000018607,ENSCHIG00000023155,ENSCHIG00000010175
GO:2001234	negative regulation of apoptotic signaling pathway	biological_process	0.51005	1	1	1041	12	17992	ENSCHIG00000016700
GO:0051607	defense response to virus	biological_process	0.51074	1	2	1041	70	17992	ENSCHIG00000019892,ENSCHIG00000017128
GO:0010648	negative regulation of cell communication	biological_process	0.51077	1	6	1041	99	17992	ENSCHIG00000014847,ENSCHIG00000016700,ENSCHIG00000008697,ENSCHIG00000010042,ENSCHIG00000022698,ENSCHIG00000022144
GO:0023057	negative regulation of signaling	biological_process	0.51077	1	6	1041	99	17992	ENSCHIG00000010042,ENSCHIG00000022698,ENSCHIG00000022144,ENSCHIG00000014847,ENSCHIG00000008697,ENSCHIG00000016700
GO:0048771	tissue remodeling	biological_process	0.51149	1	1	1041	12	17992	ENSCHIG00000019616
GO:0030217	T cell differentiation	biological_process	0.51204	1	1	1041	11	17992	ENSCHIG00000019616
GO:0006760	folic acid-containing compound metabolic process	biological_process	0.51236	1	1	1041	11	17992	ENSCHIG00000007932
GO:0060560	developmental growth involved in morphogenesis	biological_process	0.51245	1	1	1041	12	17992	ENSCHIG00000023774
GO:0043231	intracellular membrane-bounded organelle	cellular_component	0.51331	1	164	1041	2916	17992	ENSCHIG00000010897,ENSCHIG00000014609,ENSCHIG00000005326,ENSCHIG00000017872,ENSCHIG00000022641,ENSCHIG00000022460,ENSCHIG00000019911,ENSCHIG00000015685,ENSCHIG00000017334,ENSCHIG00000025856,ENSCHIG00000018892,ENSCHIG00000014039,ENSCHIG00000016700,ENSCHIG00000021765,ENSCHIG00000003167,ENSCHIG00000012971,ENSCHIG00000022129,ENSCHIG00000020904,ENSCHIG00000013898,ENSCHIG00000011767,ENSCHIG00000014418,…
GO:0019900	kinase binding	molecular_function	0.51383	1	2	1041	24	17992	ENSCHIG00000017634,ENSCHIG00000011186
GO:0046173	polyol biosynthetic process	biological_process	0.51427	1	1	1041	11	17992	ENSCHIG00000016624
GO:0010631	epithelial cell migration	biological_process	0.51449	1	1	1041	11	17992	ENSCHIG00000016700
GO:0090130	tissue migration	biological_process	0.51449	1	1	1041	11	17992	ENSCHIG00000016700
GO:0090132	epithelium migration	biological_process	0.51449	1	1	1041	11	17992	ENSCHIG00000016700
GO:0032456	endocytic recycling	biological_process	0.51452	1	1	1041	11	17992	ENSCHIG00000001906
GO:1903321	negative regulation of protein modification by small protein conjugation or removal	biological_process	0.51462	1	1	1041	11	17992	ENSCHIG00000017128
GO:0055074	calcium ion homeostasis	biological_process	0.51494	1	2	1041	27	17992	ENSCHIG00000000251,ENSCHIG00000014964
GO:0031011	Ino80 complex	cellular_component	0.51514	1	1	1041	11	17992	ENSCHIG00000019299
GO:0033202	DNA helicase complex	cellular_component	0.51514	1	1	1041	11	17992	ENSCHIG00000019299
GO:0009060	aerobic respiration	biological_process	0.51534	1	2	1041	27	17992	ENSCHIG00000006876,ENSCHIG00000012430
GO:0048762	mesenchymal cell differentiation	biological_process	0.51607	1	1	1041	11	17992	ENSCHIG00000008490
GO:0060485	mesenchyme development	biological_process	0.51607	1	1	1041	11	17992	ENSCHIG00000008490
GO:0044429	mitochondrial part	cellular_component	0.51622	1	12	1041	266	17992	ENSCHIG00000014420,ENSCHIG00000003131,ENSCHIG00000022473,ENSCHIG00000008939,ENSCHIG00000013409,ENSCHIG00000022888,ENSCHIG00000014137,ENSCHIG00000010897,ENSCHIG00000021566,ENSCHIG00000024164,ENSCHIG00000011631,ENSCHIG00000012236
GO:0008076	voltage-gated potassium channel complex	cellular_component	0.51716	1	2	1041	32	17992	ENSCHIG00000022646,ENSCHIG00000020793
GO:0034705	potassium channel complex	cellular_component	0.51716	1	2	1041	32	17992	ENSCHIG00000022646,ENSCHIG00000020793
GO:0051092	positive regulation of NF-kappaB transcription factor activity	biological_process	0.51759	1	1	1041	10	17992	ENSCHIG00000020978
GO:0004713	protein tyrosine kinase activity	molecular_function	0.51802	1	7	1041	90	17992	ENSCHIG00000021191,ENSCHIG00000023279,ENSCHIG00000010670,ENSCHIG00000023334,ENSCHIG00000025310,ENSCHIG00000012496,ENSCHIG00000014576
GO:0045263	proton-transporting ATP synthase complex, coupling factor F(o)	cellular_component	0.51842	1	1	1041	30	17992	ENSCHIG00000012236
GO:0051604	protein maturation	biological_process	0.51864	1	3	1041	44	17992	ENSCHIG00000025180,ENSCHIG00000023555,ENSCHIG00000000480
GO:0008037	cell recognition	biological_process	0.5195	1	1	1041	13	17992	ENSCHIG00000026540
GO:0072503	cellular divalent inorganic cation homeostasis	biological_process	0.51999	1	2	1041	28	17992	ENSCHIG00000014964,ENSCHIG00000000251
GO:0003725	double-stranded RNA binding	molecular_function	0.52057	1	1	1041	11	17992	ENSCHIG00000019892
GO:0006721	terpenoid metabolic process	biological_process	0.52079	1	1	1041	11	17992	ENSCHIG00000008787
GO:0031967	organelle envelope	cellular_component	0.52092	1	12	1041	260	17992	ENSCHIG00000014420,ENSCHIG00000022888,ENSCHIG00000022473,ENSCHIG00000003131,ENSCHIG00000008939,ENSCHIG00000013409,ENSCHIG00000026403,ENSCHIG00000014137,ENSCHIG00000021566,ENSCHIG00000024164,ENSCHIG00000011631,ENSCHIG00000012236
GO:0031975	envelope	cellular_component	0.52092	1	12	1041	260	17992	ENSCHIG00000022888,ENSCHIG00000013409,ENSCHIG00000008939,ENSCHIG00000022473,ENSCHIG00000003131,ENSCHIG00000014420,ENSCHIG00000012236,ENSCHIG00000024164,ENSCHIG00000011631,ENSCHIG00000026403,ENSCHIG00000021566,ENSCHIG00000014137
GO:0032886	regulation of microtubule-based process	biological_process	0.521	1	2	1041	27	17992	ENSCHIG00000009952,ENSCHIG00000020412
GO:0043407	negative regulation of MAP kinase activity	biological_process	0.52148	1	1	1041	15	17992	ENSCHIG00000008697
GO:0045637	regulation of myeloid cell differentiation	biological_process	0.52148	1	1	1041	11	17992	ENSCHIG00000017128
GO:0052646	alditol phosphate metabolic process	biological_process	0.52274	1	1	1041	12	17992	ENSCHIG00000008007
GO:0034308	primary alcohol metabolic process	biological_process	0.52291	1	1	1041	10	17992	ENSCHIG00000008787
GO:0006629	lipid metabolic process	biological_process	0.52352	1	25	1041	374	17992	ENSCHIG00000020031,ENSCHIG00000008787,ENSCHIG00000009133,ENSCHIG00000008007,ENSCHIG00000025165,ENSCHIG00000022491,ENSCHIG00000020365,ENSCHIG00000022540,ENSCHIG00000012134,ENSCHIG00000024684,ENSCHIG00000010936,ENSCHIG00000021617,ENSCHIG00000019348,ENSCHIG00000015994,ENSCHIG00000024342,ENSCHIG00000023367,ENSCHIG00000008939,ENSCHIG00000013342,ENSCHIG00000010501,ENSCHIG00000016158,ENSCHIG00000016645,…
GO:0032446	protein modification by small protein conjugation	biological_process	0.52422	1	14	1041	215	17992	ENSCHIG00000023709,ENSCHIG00000016336,ENSCHIG00000013006,ENSCHIG00000010325,ENSCHIG00000021904,ENSCHIG00000018758,ENSCHIG00000013883,ENSCHIG00000017128,ENSCHIG00000014854,ENSCHIG00000014824,ENSCHIG00000014768,ENSCHIG00000023748,ENSCHIG00000020760,ENSCHIG00000011900
GO:0019903	protein phosphatase binding	molecular_function	0.52453	1	1	1041	10	17992	ENSCHIG00000015410
GO:0016236	macroautophagy	biological_process	0.5247	1	1	1041	11	17992	ENSCHIG00000016700
GO:0046983	protein dimerization activity	molecular_function	0.52517	1	13	1041	320	17992	ENSCHIG00000011245,ENSCHIG00000016700,ENSCHIG00000006784,ENSCHIG00000027124,ENSCHIG00000027219,ENSCHIG00000018137,ENSCHIG00000016148,ENSCHIG00000020197,ENSCHIG00000019911,ENSCHIG00000021331,ENSCHIG00000026297,ENSCHIG00000022641,ENSCHIG00000014684
GO:0003013	circulatory system process	biological_process	0.52549	1	2	1041	34	17992	ENSCHIG00000017260,ENSCHIG00000024063
GO:0008015	blood circulation	biological_process	0.52549	1	2	1041	34	17992	ENSCHIG00000017260,ENSCHIG00000024063
GO:0009893	positive regulation of metabolic process	biological_process	0.52579	1	25	1041	384	17992	ENSCHIG00000020978,ENSCHIG00000010291,ENSCHIG00000016700,ENSCHIG00000006935,ENSCHIG00000003321,ENSCHIG00000013239,ENSCHIG00000018776,ENSCHIG00000014684,ENSCHIG00000026831,ENSCHIG00000009385,ENSCHIG00000016532,ENSCHIG00000000137,ENSCHIG00000016080,ENSCHIG00000014824,ENSCHIG00000025375,ENSCHIG00000013381,ENSCHIG00000023081,ENSCHIG00000008490,ENSCHIG00000001085,ENSCHIG00000021331,ENSCHIG00000027204,…
GO:0040011	locomotion	biological_process	0.5261	1	10	1041	177	17992	ENSCHIG00000019291,ENSCHIG00000026540,ENSCHIG00000016700,ENSCHIG00000023774,ENSCHIG00000014964,ENSCHIG00000021644,ENSCHIG00000001085,ENSCHIG00000020074,ENSCHIG00000025704,ENSCHIG00000016688
GO:0043227	membrane-bounded organelle	cellular_component	0.52658	1	164	1041	2922	17992	ENSCHIG00000022129,ENSCHIG00000012971,ENSCHIG00000003167,ENSCHIG00000021765,ENSCHIG00000016700,ENSCHIG00000025856,ENSCHIG00000018892,ENSCHIG00000014039,ENSCHIG00000017334,ENSCHIG00000015685,ENSCHIG00000019911,ENSCHIG00000022460,ENSCHIG00000022641,ENSCHIG00000017872,ENSCHIG00000005326,ENSCHIG00000014609,ENSCHIG00000010897,ENSCHIG00000018191,ENSCHIG00000000319,ENSCHIG00000010172,ENSCHIG00000025805,…
GO:0016620	oxidoreductase activity, acting on the aldehyde or oxo group of donors, NAD or NADP as acceptor	molecular_function	0.52658	1	2	1041	29	17992	ENSCHIG00000008246,ENSCHIG00000007932
GO:0000981	RNA polymerase II transcription factor activity, sequence-specific DNA binding	molecular_function	0.52719	1	4	1041	60	17992	ENSCHIG00000010414,ENSCHIG00000013898,ENSCHIG00000021331,ENSCHIG00000008490
GO:0046873	metal ion transmembrane transporter activity	molecular_function	0.5279	1	17	1041	251	17992	ENSCHIG00000019660,ENSCHIG00000018453,ENSCHIG00000021090,ENSCHIG00000021595,ENSCHIG00000021410,ENSCHIG00000015584,ENSCHIG00000024254,ENSCHIG00000014377,ENSCHIG00000019556,ENSCHIG00000020793,ENSCHIG00000024209,ENSCHIG00000017725,ENSCHIG00000010972,ENSCHIG00000012437,ENSCHIG00000019215,ENSCHIG00000022646,ENSCHIG00000018108
GO:0009141	nucleoside triphosphate metabolic process	biological_process	0.5282	1	6	1041	123	17992	ENSCHIG00000010678,ENSCHIG00000013515,ENSCHIG00000011217,ENSCHIG00000016056,ENSCHIG00000024851,ENSCHIG00000012236
GO:0007586	digestion	biological_process	0.52844	1	1	1041	15	17992	ENSCHIG00000019616
GO:0044448	cell cortex part	cellular_component	0.52868	1	2	1041	26	17992	ENSCHIG00000009277,ENSCHIG00000010786
GO:0036094	small molecule binding	molecular_function	0.5296	1	128	1041	1897	17992	ENSCHIG00000022332,ENSCHIG00000023546,ENSCHIG00000025931,ENSCHIG00000022992,ENSCHIG00000010074,ENSCHIG00000015341,ENSCHIG00000023267,ENSCHIG00000008445,ENSCHIG00000012496,ENSCHIG00000000304,ENSCHIG00000016088,ENSCHIG00000025680,ENSCHIG00000014324,ENSCHIG00000015740,ENSCHIG00000019299,ENSCHIG00000009868,ENSCHIG00000013926,ENSCHIG00000022888,ENSCHIG00000019348,ENSCHIG00000016425,ENSCHIG00000017577,…
GO:0008271	secondary active sulfate transmembrane transporter activity	molecular_function	0.53004	1	1	1041	11	17992	ENSCHIG00000014026
GO:0008272	sulfate transport	biological_process	0.53004	1	1	1041	11	17992	ENSCHIG00000014026
GO:0015116	sulfate transmembrane transporter activity	molecular_function	0.53004	1	1	1041	11	17992	ENSCHIG00000014026
GO:1902358	sulfate transmembrane transport	biological_process	0.53004	1	1	1041	11	17992	ENSCHIG00000014026
GO:0006739	NADP metabolic process	biological_process	0.53113	1	1	1041	11	17992	ENSCHIG00000010935
GO:0016684	oxidoreductase activity, acting on peroxide as acceptor	molecular_function	0.53117	1	2	1041	30	17992	ENSCHIG00000017436,ENSCHIG00000011979
GO:0071356	cellular response to tumor necrosis factor	biological_process	0.53204	1	1	1041	13	17992	ENSCHIG00000021331
GO:0048188	Set1C/COMPASS complex	cellular_component	0.53378	1	1	1041	12	17992	ENSCHIG00000021355
GO:0009615	response to virus	biological_process	0.53416	1	2	1041	71	17992	ENSCHIG00000017128,ENSCHIG00000019892
GO:0019395	fatty acid oxidation	biological_process	0.53421	1	1	1041	10	17992	ENSCHIG00000020085
GO:0034440	lipid oxidation	biological_process	0.53421	1	1	1041	10	17992	ENSCHIG00000020085
GO:0031667	response to nutrient levels	biological_process	0.53488	1	2	1041	31	17992	ENSCHIG00000016700,ENSCHIG00000019616
GO:0005343	organic acid:sodium symporter activity	molecular_function	0.53548	1	1	1041	10	17992	ENSCHIG00000012437
GO:0015171	amino acid transmembrane transporter activity	molecular_function	0.53564	1	1	1041	10	17992	ENSCHIG00000012437
GO:0097659	nucleic acid-templated transcription	biological_process	0.5375	1	83	1041	1408	17992	ENSCHIG00000017334,ENSCHIG00000016952,ENSCHIG00000020978,ENSCHIG00000023440,ENSCHIG00000016700,ENSCHIG00000021765,ENSCHIG00000011125,ENSCHIG00000007262,ENSCHIG00000015541,ENSCHIG00000012344,ENSCHIG00000005326,ENSCHIG00000014609,ENSCHIG00000017872,ENSCHIG00000022641,ENSCHIG00000027007,ENSCHIG00000023889,ENSCHIG00000015418,ENSCHIG00000015640,ENSCHIG00000023774,ENSCHIG00000016080,ENSCHIG00000021956,…
GO:0050767	regulation of neurogenesis	biological_process	0.53828	1	2	1041	30	17992	ENSCHIG00000014333,ENSCHIG00000023774
GO:0009161	ribonucleoside monophosphate metabolic process	biological_process	0.5385	1	7	1041	136	17992	ENSCHIG00000012236,ENSCHIG00000024851,ENSCHIG00000017941,ENSCHIG00000010678,ENSCHIG00000013515,ENSCHIG00000011217,ENSCHIG00000016056
GO:0006766	vitamin metabolic process	biological_process	0.53863	1	1	1041	12	17992	ENSCHIG00000012810
GO:1903409	reactive oxygen species biosynthetic process	biological_process	0.53913	1	1	1041	11	17992	ENSCHIG00000017436
GO:0007254	JNK cascade	biological_process	0.53979	1	1	1041	11	17992	ENSCHIG00000010291
GO:0051241	negative regulation of multicellular organismal process	biological_process	0.54105	1	3	1041	46	17992	ENSCHIG00000014726,ENSCHIG00000010494,ENSCHIG00000014333
GO:1901606	alpha-amino acid catabolic process	biological_process	0.54119	1	2	1041	30	17992	ENSCHIG00000007932,ENSCHIG00000021938
GO:0035770	ribonucleoprotein granule	cellular_component	0.54272	1	1	1041	10	17992	ENSCHIG00000026564
[truncated: 1,020 more rows]
