# Supplementary material for: Transcriptome analysis of mRNA and miRNA in the development of LeiZhou goat muscles
Source: Sci Rep. 2024 Apr 29;14:9858. doi: 10.1038/s41598-024-60521-9 (PMC11058254; doi:10.1038/s41598-024-60521-9)
Supplement: Supplementary file 11 — Supplementary Information 11. [file 41598_2024_60521_MOESM11_ESM.xls]

##Databases: KEGG PATHWAY
##Statistical test method: hypergeometric test / Fisher's exact test
##FDR correction method: Benjamini and Hochberg
#Term	Database	ID	Input number	Background number	P-Value	Corrected P-Value	Input	Hyperlink
Axon guidance	KEGG PATHWAY	chx04360	23	180	0.000246847	0.057745277	ENSCHIG00000021617|ENSCHIG00000026292|ENSCHIG00000024684|ENSCHIG00000023334|ENSCHIG00000023555|ENSCHIG00000025051|ENSCHIG00000012154|ENSCHIG00000022969|ENSCHIG00000018998|ENSCHIG00000010155|ENSCHIG00000026053|ENSCHIG00000012234|ENSCHIG00000025161|ENSCHIG00000021946|ENSCHIG00000016131|ENSCHIG00000008097|ENSCHIG00000016099|ENSCHIG00000017412|ENSCHIG00000026831|ENSCHIG00000008645|ENSCHIG00000025935|…	http://www.genome.jp/kegg-bin/show_pathway?chx04360/chx:102175861%09red/chx:106502352%09red/chx:102185084%09red/chx:102191685%09red/chx:102170921%09red/chx:102168932%09red/chx:102170660%09red/chx:102171324%09red/chx:102185715%09red/chx:102179302%09red/chx:102170184%09red/chx:102170201%09red/chx:102181878%09red/chx:102175934%09red/chx:102181473%09red/chx:102178040%09red/chx:102183496%09red/chx:102…
Circadian entrainment	KEGG PATHWAY	chx04713	15	95	0.000412466	0.057745277	ENSCHIG00000013005|ENSCHIG00000002627|ENSCHIG00000022969|ENSCHIG00000013197|ENSCHIG00000010155|ENSCHIG00000015734|ENSCHIG00000016099|ENSCHIG00000023502|ENSCHIG00000010532|ENSCHIG00000019664|ENSCHIG00000024549|ENSCHIG00000018000|ENSCHIG00000017883|ENSCHIG00000014253|ENSCHIG00000025051	http://www.genome.jp/kegg-bin/show_pathway?chx04713/chx:102175934%09red/chx:102181789%09red/chx:102177581%09red/chx:102189312%09red/chx:102171922%09red/chx:102185084%09red/chx:102191178%09red/chx:102188824%09red/chx:100860765%09red/chx:102173685%09red/chx:102186145%09red/chx:102185715%09red/chx:102181452%09red/chx:102169406%09red/chx:102180724%09red
Neurotrophin signaling pathway	KEGG PATHWAY	chx04722	15	118	0.002912293	0.217732745	ENSCHIG00000014206|ENSCHIG00000012170|ENSCHIG00000022969|ENSCHIG00000021617|ENSCHIG00000025180|ENSCHIG00000010155|ENSCHIG00000014576|ENSCHIG00000016099|ENSCHIG00000025878|ENSCHIG00000010670|ENSCHIG00000011740|ENSCHIG00000024684|ENSCHIG00000011122|ENSCHIG00000025051|ENSCHIG00000022039	http://www.genome.jp/kegg-bin/show_pathway?chx04722/chx:102175934%09red/chx:102169329%09red/chx:102185084%09red/chx:102172758%09red/chx:102170427%09red/chx:102177432%09red/chx:102188824%09red/chx:102169819%09red/chx:102177406%09red/chx:102184175%09red/chx:102190980%09red/chx:102173735%09red/chx:102185689%09red/chx:102181878%09red/chx:102185715%09red
Oxytocin signaling pathway	KEGG PATHWAY	chx04921	18	157	0.003275881	0.217732745	ENSCHIG00000010972|ENSCHIG00000022969|ENSCHIG00000021617|ENSCHIG00000017086|ENSCHIG00000003874|ENSCHIG00000013316|ENSCHIG00000017634|ENSCHIG00000023502|ENSCHIG00000016099|ENSCHIG00000018171|ENSCHIG00000015584|ENSCHIG00000019664|ENSCHIG00000022039|ENSCHIG00000024549|ENSCHIG00000017883|ENSCHIG00000010155|ENSCHIG00000015734|ENSCHIG00000025051	http://www.genome.jp/kegg-bin/show_pathway?chx04921/chx:102175934%09red/chx:102172881%09red/chx:102172403%09red/chx:102185084%09red/chx:102172758%09red/chx:102170427%09red/chx:106503290%09red/chx:102188824%09red/chx:102186145%09red/chx:102185318%09red/chx:100860883%09red/chx:102171922%09red/chx:102182147%09red/chx:102187707%09red/chx:102185715%09red/chx:102169406%09red/chx:100860765%09red/chx:102…
Gastric acid secretion	KEGG PATHWAY	chx04971	11	75	0.003888085	0.217732745	ENSCHIG00000022969|ENSCHIG00000017086|ENSCHIG00000020793|ENSCHIG00000019660|ENSCHIG00000023502|ENSCHIG00000009370|ENSCHIG00000010155|ENSCHIG00000017768|ENSCHIG00000024549|ENSCHIG00000025051|ENSCHIG00000015734	http://www.genome.jp/kegg-bin/show_pathway?chx04971/chx:102175934%09red/chx:102182147%09red/chx:102185084%09red/chx:102174913%09red/chx:102171922%09red/chx:102185715%09red/chx:100860765%09red/chx:102180792%09red/chx:102180724%09red/chx:102179446%09red/chx:102185581%09red
HIF-1 signaling pathway	KEGG PATHWAY	chx04066	13	101	0.00489139	0.228264866	ENSCHIG00000012528|ENSCHIG00000016541|ENSCHIG00000022969|ENSCHIG00000026382|ENSCHIG00000021617|ENSCHIG00000022975|ENSCHIG00000016099|ENSCHIG00000010155|ENSCHIG00000024684|ENSCHIG00000009327|ENSCHIG00000025051|ENSCHIG00000010678|ENSCHIG00000024851	http://www.genome.jp/kegg-bin/show_pathway?chx04066/chx:102175934%09red/chx:102189744%09red/chx:102189736%09red/chx:102172758%09red/chx:102191264%09red/chx:102185084%09red/chx:102182403%09red/chx:102188824%09red/chx:102172488%09red/chx:102175277%09red/chx:102182675%09red/chx:102181878%09red/chx:102185715%09red
Natural killer cell mediated cytotoxicity	KEGG PATHWAY	chx04650	14	119	0.0072685	0.267149445	ENSCHIG00000000126|ENSCHIG00000016245|ENSCHIG00000019949|ENSCHIG00000021617|ENSCHIG00000000135|ENSCHIG00000016099|ENSCHIG00000006005|ENSCHIG00000018256|ENSCHIG00000000401|ENSCHIG00000024684|ENSCHIG00000016068|ENSCHIG00000000300|ENSCHIG00000014062|ENSCHIG00000022311	http://www.genome.jp/kegg-bin/show_pathway?chx04650/chx:102170969%09red/chx:102190308%09red/chx:102171153%09red/chx:102178123%09red/chx:102189645%09red/chx:102172758%09red/chx:102175959%09red/chx:102188824%09red/chx:102171130%09red/chx:102185735%09red/chx:102178262%09red/chx:102191696%09red/chx:102181878%09red
Insulin secretion	KEGG PATHWAY	chx04911	11	83	0.007632841	0.267149445	ENSCHIG00000022969|ENSCHIG00000018108|ENSCHIG00000017260|ENSCHIG00000007327|ENSCHIG00000023502|ENSCHIG00000010936|ENSCHIG00000010155|ENSCHIG00000024549|ENSCHIG00000025051|ENSCHIG00000014377|ENSCHIG00000011358	http://www.genome.jp/kegg-bin/show_pathway?chx04911/chx:102175934%09red/chx:102191080%09red/chx:102185084%09red/chx:102170962%09red/chx:102171922%09red/chx:102182435%09red/chx:102169575%09red/chx:102187889%09red/chx:102180724%09red/chx:102171480%09red/chx:102185715%09red
NF-kappa B signaling pathway	KEGG PATHWAY	chx04064	11	90	0.012807554	0.335977439	ENSCHIG00000023525|ENSCHIG00000014206|ENSCHIG00000012170|ENSCHIG00000014927|ENSCHIG00000022975|ENSCHIG00000026577|ENSCHIG00000024684|ENSCHIG00000021191|ENSCHIG00000025704|ENSCHIG00000000480|ENSCHIG00000020978	http://www.genome.jp/kegg-bin/show_pathway?chx04064/chx:102189744%09red/chx:102190375%09red/chx:102171591%09red/chx:102188193%09red/chx:102177432%09red/chx:102178407%09red/chx:102185161%09red/chx:102175293%09red/chx:102177406%09red/chx:102176204%09red/chx:102181878%09red
Phosphatidylinositol signaling system	KEGG PATHWAY	chx04070	12	103	0.013218007	0.335977439	ENSCHIG00000013342|ENSCHIG00000016326|ENSCHIG00000021617|ENSCHIG00000023367|ENSCHIG00000016624|ENSCHIG00000010259|ENSCHIG00000024684|ENSCHIG00000018020|ENSCHIG00000022491|ENSCHIG00000016158|ENSCHIG00000016981|ENSCHIG00000012443	http://www.genome.jp/kegg-bin/show_pathway?chx04070/chx:102174559%09red/chx:102181924%09red/chx:102187423%09red/chx:102187243%09red/chx:102172758%09red/chx:102187654%09red/chx:102187085%09red/chx:102184173%09red/chx:102177657%09red/chx:102180779%09red/chx:102171365%09red/chx:102181878%09red
Salivary secretion	KEGG PATHWAY	chx04970	11	91	0.013723089	0.335977439	ENSCHIG00000024254|ENSCHIG00000009412|ENSCHIG00000003874|ENSCHIG00000023827|ENSCHIG00000023502|ENSCHIG00000011979|ENSCHIG00000019664|ENSCHIG00000024549|ENSCHIG00000009090|ENSCHIG00000018108|ENSCHIG00000011988	http://www.genome.jp/kegg-bin/show_pathway?chx04970/chx:102172881%09red/chx:100860761%09red/chx:102170003%09red/chx:102171922%09red/chx:102169406%09red/chx:102189554%09red/chx:102187889%09red/chx:102180724%09red/chx:102174093%09red/chx:102184534%09red/chx:102171106%09red
Metabolic pathways	KEGG PATHWAY	chx01100	89	1313	0.014399033	0.335977439	ENSCHIG00000004184|ENSCHIG00000024684|ENSCHIG00000011472|ENSCHIG00000014578|ENSCHIG00000018461|ENSCHIG00000026540|ENSCHIG00000009348|ENSCHIG00000010935|ENSCHIG00000013515|ENSCHIG00000010678|ENSCHIG00000006876|ENSCHIG00000015269|ENSCHIG00000014594|ENSCHIG00000000443|ENSCHIG00000021089|ENSCHIG00000016544|ENSCHIG00000026409|ENSCHIG00000006984|ENSCHIG00000020031|ENSCHIG00000021082|ENSCHIG00000027095|…	http://www.genome.jp/kegg-bin/show_pathway?chx01100/chx:102189447%09red/chx:102169480%09red/chx:102181295%09red/chx:102173010%09red/chx:102182403%09red/chx:102180069%09red/chx:102187190%09red/chx:102173564%09red/chx:102184926%09red/chx:102188073%09red/chx:102186907%09red/chx:102177657%09red/chx:102173681%09red/chx:102184322%09red/chx:102170200%09red/chx:102190447%09red/chx:102172881%09red/chx:102…
Renin-angiotensin system	KEGG PATHWAY	chx04614	5	26	0.018378136	0.355382793	ENSCHIG00000010000|ENSCHIG00000018079|ENSCHIG00000011190|ENSCHIG00000008050|ENSCHIG00000022730	http://www.genome.jp/kegg-bin/show_pathway?chx04614/chx:102185784%09red/chx:102177186%09red/chx:102175113%09red/chx:102173817%09red/chx:102174648%09red
Proteoglycans in cancer	KEGG PATHWAY	chx05205	19	206	0.019673293	0.355382793	ENSCHIG00000026831|ENSCHIG00000016131|ENSCHIG00000022969|ENSCHIG00000009327|ENSCHIG00000026835|ENSCHIG00000021617|ENSCHIG00000021782|ENSCHIG00000014632|ENSCHIG00000013316|ENSCHIG00000017634|ENSCHIG00000005777|ENSCHIG00000016099|ENSCHIG00000016526|ENSCHIG00000019949|ENSCHIG00000024684|ENSCHIG00000023555|ENSCHIG00000025051|ENSCHIG00000010155|ENSCHIG00000000480	http://www.genome.jp/kegg-bin/show_pathway?chx05205/chx:102175934%09red/chx:102190308%09red/chx:102168332%09red/chx:102185084%09red/chx:102172758%09red/chx:102182675%09red/chx:102188824%09red/chx:102175498%09red/chx:100860883%09red/chx:102179302%09red/chx:102173608%09red/chx:102170921%09red/chx:102185715%09red/chx:102188193%09red/chx:102176768%09red/chx:102190573%09red/chx:102170201%09red/chx:102…
Cholinergic synapse	KEGG PATHWAY	chx04725	12	110	0.020265459	0.355382793	ENSCHIG00000002627|ENSCHIG00000022969|ENSCHIG00000021617|ENSCHIG00000020793|ENSCHIG00000023502|ENSCHIG00000016099|ENSCHIG00000010532|ENSCHIG00000010155|ENSCHIG00000024549|ENSCHIG00000017883|ENSCHIG00000015734|ENSCHIG00000025051	http://www.genome.jp/kegg-bin/show_pathway?chx04725/chx:102175934%09red/chx:102189312%09red/chx:102191178%09red/chx:102185084%09red/chx:102172758%09red/chx:102174913%09red/chx:102171922%09red/chx:102188824%09red/chx:100860765%09red/chx:102186145%09red/chx:102185715%09red/chx:102180724%09red
B cell receptor signaling pathway	KEGG PATHWAY	chx04662	9	72	0.020535412	0.355382793	ENSCHIG00000023525|ENSCHIG00000014206|ENSCHIG00000021617|ENSCHIG00000016099|ENSCHIG00000019949|ENSCHIG00000021191|ENSCHIG00000016068|ENSCHIG00000022411|ENSCHIG00000020978	http://www.genome.jp/kegg-bin/show_pathway?chx04662/chx:102190308%09red/chx:102171591%09red/chx:102189645%09red/chx:102172758%09red/chx:102185210%09red/chx:102188824%09red/chx:102177406%09red/chx:102190375%09red/chx:102176204%09red
Melanogenesis	KEGG PATHWAY	chx04916	11	98	0.021576812	0.355382793	ENSCHIG00000021782|ENSCHIG00000022969|ENSCHIG00000014632|ENSCHIG00000010155|ENSCHIG00000023502|ENSCHIG00000016099|ENSCHIG00000016131|ENSCHIG00000024549|ENSCHIG00000017883|ENSCHIG00000015734|ENSCHIG00000025051	http://www.genome.jp/kegg-bin/show_pathway?chx04916/chx:102175934%09red/chx:102185084%09red/chx:102171922%09red/chx:102188824%09red/chx:102175498%09red/chx:102186145%09red/chx:102180724%09red/chx:102185715%09red/chx:100860765%09red/chx:102176768%09red/chx:102170921%09red
Inositol phosphate metabolism	KEGG PATHWAY	chx00562	9	76	0.027174457	0.397222976	ENSCHIG00000013342|ENSCHIG00000016326|ENSCHIG00000023367|ENSCHIG00000010259|ENSCHIG00000024684|ENSCHIG00000022491|ENSCHIG00000016158|ENSCHIG00000016981|ENSCHIG00000012443	http://www.genome.jp/kegg-bin/show_pathway?chx00562/chx:102174559%09red/chx:102187423%09red/chx:102187243%09red/chx:102187654%09red/chx:102181924%09red/chx:102177657%09red/chx:102180779%09red/chx:102171365%09red/chx:102181878%09red
Sulfur metabolism	KEGG PATHWAY	chx00920	3	11	0.03062871	0.397222976	ENSCHIG00000006773|ENSCHIG00000013680|ENSCHIG00000012443	http://www.genome.jp/kegg-bin/show_pathway?chx00920/chx:102174192%09red/chx:102187243%09red/chx:102183356%09red
Longevity regulating pathway	KEGG PATHWAY	chx04211	10	92	0.032933145	0.397222976	ENSCHIG00000023698|ENSCHIG00000009327|ENSCHIG00000023546|ENSCHIG00000021617|ENSCHIG00000013309|ENSCHIG00000017822|ENSCHIG00000023502|ENSCHIG00000024549|ENSCHIG00000018191|ENSCHIG00000015477	http://www.genome.jp/kegg-bin/show_pathway?chx04211/chx:102178316%09red/chx:106503363%09red/chx:102187135%09red/chx:102172758%09red/chx:102184915%09red/chx:102171922%09red/chx:102173644%09red/chx:102180724%09red/chx:102182675%09red/chx:102175632%09red
Galactose metabolism	KEGG PATHWAY	chx00052	5	31	0.033209089	0.397222976	ENSCHIG00000010678|ENSCHIG00000026540|ENSCHIG00000024851|ENSCHIG00000025657|ENSCHIG00000012061	http://www.genome.jp/kegg-bin/show_pathway?chx00052/chx:102187190%09red/chx:102189736%09red/chx:102172896%09red/chx:102182403%09red/chx:100860927%09red
Adrenergic signaling in cardiomyocytes	KEGG PATHWAY	chx04261	14	147	0.033244836	0.397222976	ENSCHIG00000015146|ENSCHIG00000010972|ENSCHIG00000022969|ENSCHIG00000024254|ENSCHIG00000021617|ENSCHIG00000020793|ENSCHIG00000019988|ENSCHIG00000015584|ENSCHIG00000023502|ENSCHIG00000016099|ENSCHIG00000010155|ENSCHIG00000024549|ENSCHIG00000025051|ENSCHIG00000015734	http://www.genome.jp/kegg-bin/show_pathway?chx04261/chx:102175934%09red/chx:102172403%09red/chx:102185084%09red/chx:102172758%09red/chx:102174913%09red/chx:106503290%09red/chx:102171922%09red/chx:102188824%09red/chx:100860765%09red/chx:102168763%09red/chx:102185715%09red/chx:102180724%09red/chx:102179873%09red/chx:102174093%09red
Acute myeloid leukemia	KEGG PATHWAY	chx05221	7	55	0.035811224	0.397222976	ENSCHIG00000023525|ENSCHIG00000014206|ENSCHIG00000021723|ENSCHIG00000009327|ENSCHIG00000021617|ENSCHIG00000016099|ENSCHIG00000013898	http://www.genome.jp/kegg-bin/show_pathway?chx05221/chx:102171591%09red/chx:102172758%09red/chx:102188824%09red/chx:102177406%09red/chx:102185603%09red/chx:102182675%09red/chx:102174518%09red
Insulin signaling pathway	KEGG PATHWAY	chx04910	13	135	0.036578781	0.397222976	ENSCHIG00000014206|ENSCHIG00000010786|ENSCHIG00000010678|ENSCHIG00000009327|ENSCHIG00000021617|ENSCHIG00000011255|ENSCHIG00000004184|ENSCHIG00000016099|ENSCHIG00000022584|ENSCHIG00000000741|ENSCHIG00000024851|ENSCHIG00000018191|ENSCHIG00000026914	http://www.genome.jp/kegg-bin/show_pathway?chx04910/chx:102187349%09red/chx:102189736%09red/chx:102187475%09red/chx:102172758%09red/chx:102184915%09red/chx:102182403%09red/chx:102188204%09red/chx:102177406%09red/chx:102188824%09red/chx:102168742%09red/chx:102173992%09red/chx:102182675%09red/chx:102183771%09red
Sulfur relay system	KEGG PATHWAY	chx04122	3	12	0.036884991	0.397222976	ENSCHIG00000017996|ENSCHIG00000014854|ENSCHIG00000014594	http://www.genome.jp/kegg-bin/show_pathway?chx04122/chx:102177176%09red/chx:102189424%09red/chx:102171920%09red
Taurine and hypotaurine metabolism	KEGG PATHWAY	chx00430	3	12	0.036884991	0.397222976	ENSCHIG00000023150|ENSCHIG00000000443|ENSCHIG00000015633	http://www.genome.jp/kegg-bin/show_pathway?chx00430/chx:102176564%09red/chx:102175220%09red/chx:102182719%09red
Chemokine signaling pathway	KEGG PATHWAY	chx04062	16	181	0.041295729	0.41784037	ENSCHIG00000023525|ENSCHIG00000014206|ENSCHIG00000021723|ENSCHIG00000016688|ENSCHIG00000021617|ENSCHIG00000014964|ENSCHIG00000002627|ENSCHIG00000026368|ENSCHIG00000010532|ENSCHIG00000023502|ENSCHIG00000016099|ENSCHIG00000020074|ENSCHIG00000024549|ENSCHIG00000016068|ENSCHIG00000025704|ENSCHIG00000015734	http://www.genome.jp/kegg-bin/show_pathway?chx04062/chx:102189312%09red/chx:102191178%09red/chx:102174969%09red/chx:100860874%09red/chx:102171591%09red/chx:102189645%09red/chx:102172758%09red/chx:102171922%09red/chx:102188824%09red/chx:100860765%09red/chx:102180724%09red/chx:102177406%09red/chx:102185603%09red/chx:102175293%09red/chx:102176451%09red/chx:102171272%09red
Glutamatergic synapse	KEGG PATHWAY	chx04724	11	111	0.044153138	0.41784037	ENSCHIG00000013005|ENSCHIG00000002627|ENSCHIG00000009680|ENSCHIG00000023502|ENSCHIG00000016099|ENSCHIG00000008888|ENSCHIG00000010532|ENSCHIG00000023089|ENSCHIG00000024549|ENSCHIG00000017883|ENSCHIG00000015734	http://www.genome.jp/kegg-bin/show_pathway?chx04724/chx:102181789%09red/chx:102191178%09red/chx:102189312%09red/chx:102186203%09red/chx:102171922%09red/chx:102188824%09red/chx:100860765%09red/chx:102186145%09red/chx:102174074%09red/chx:102187065%09red/chx:102180724%09red
SNARE interactions in vesicular transport	KEGG PATHWAY	chx04130	5	34	0.044877253	0.41784037	ENSCHIG00000026885|ENSCHIG00000015266|ENSCHIG00000016939|ENSCHIG00000018510|ENSCHIG00000011358	http://www.genome.jp/kegg-bin/show_pathway?chx04130/chx:102175477%09red/chx:102171480%09red/chx:102189972%09red/chx:102177181%09red/chx:102185143%09red
Butirosin and neomycin biosynthesis	KEGG PATHWAY	chx00524	2	5	0.045003277	0.41784037	ENSCHIG00000010678|ENSCHIG00000024851	http://www.genome.jp/kegg-bin/show_pathway?chx00524/chx:102182403%09red/chx:102189736%09red
Dilated cardiomyopathy	KEGG PATHWAY	chx05414	9	85	0.04733383	0.41784037	ENSCHIG00000010972|ENSCHIG00000016526|ENSCHIG00000019988|ENSCHIG00000013316|ENSCHIG00000015584|ENSCHIG00000023502|ENSCHIG00000024549|ENSCHIG00000008416|ENSCHIG00000021976	http://www.genome.jp/kegg-bin/show_pathway?chx05414/chx:102186137%09red/chx:102172403%09red/chx:102180712%09red/chx:106503290%09red/chx:102171922%09red/chx:100860883%09red/chx:102173608%09red/chx:102180724%09red/chx:102179873%09red
Wnt signaling pathway	KEGG PATHWAY	chx04310	13	141	0.047814435	0.41784037	ENSCHIG00000022144|ENSCHIG00000021782|ENSCHIG00000016131|ENSCHIG00000022992|ENSCHIG00000019299|ENSCHIG00000010291|ENSCHIG00000014632|ENSCHIG00000010155|ENSCHIG00000014847|ENSCHIG00000022969|ENSCHIG00000022698|ENSCHIG00000025051|ENSCHIG00000013898	http://www.genome.jp/kegg-bin/show_pathway?chx04310/chx:102175934%09red/chx:102182190%09red/chx:102185084%09red/chx:106504040%09red/chx:102180576%09red/chx:102186146%09red/chx:102169344%09red/chx:102175498%09red/chx:102170375%09red/chx:102170921%09red/chx:102176768%09red/chx:102174518%09red/chx:102185715%09red
Fructose and mannose metabolism	KEGG PATHWAY	chx00051	5	35	0.049245472	0.41784037	ENSCHIG00000010678|ENSCHIG00000017296|ENSCHIG00000013515|ENSCHIG00000024851|ENSCHIG00000012061	http://www.genome.jp/kegg-bin/show_pathway?chx00051/chx:102180808%09red/chx:102187016%09red/chx:102187190%09red/chx:102182403%09red/chx:102189736%09red
ErbB signaling pathway	KEGG PATHWAY	chx04012	9	88	0.055805861	0.4355315	ENSCHIG00000012528|ENSCHIG00000021723|ENSCHIG00000022969|ENSCHIG00000009327|ENSCHIG00000021617|ENSCHIG00000016099|ENSCHIG00000010155|ENSCHIG00000024684|ENSCHIG00000025051	http://www.genome.jp/kegg-bin/show_pathway?chx04012/chx:102175934%09red/chx:102185084%09red/chx:102172758%09red/chx:102188824%09red/chx:102185603%09red/chx:102175277%09red/chx:102182675%09red/chx:102181878%09red/chx:102185715%09red
Gap junction	KEGG PATHWAY	chx04540	9	88	0.055805861	0.4355315	ENSCHIG00000000336|ENSCHIG00000026725|ENSCHIG00000023502|ENSCHIG00000004216|ENSCHIG00000016099|ENSCHIG00000019664|ENSCHIG00000022039|ENSCHIG00000024549|ENSCHIG00000015734	http://www.genome.jp/kegg-bin/show_pathway?chx04540/chx:102177355%09red/chx:102170427%09red/chx:102171922%09red/chx:102188824%09red/chx:100860765%09red/chx:102177410%09red/chx:102181148%09red/chx:102180724%09red/chx:102169406%09red
Chronic myeloid leukemia	KEGG PATHWAY	chx05220	8	75	0.057533183	0.4355315	ENSCHIG00000023525|ENSCHIG00000012528|ENSCHIG00000021723|ENSCHIG00000021617|ENSCHIG00000014206|ENSCHIG00000016099|ENSCHIG00000017530|ENSCHIG00000015174	http://www.genome.jp/kegg-bin/show_pathway?chx05220/chx:102177137%09red/chx:102171591%09red/chx:102172758%09red/chx:102188824%09red/chx:102182261%09red/chx:102177406%09red/chx:102185603%09red/chx:102175277%09red
Notch signaling pathway	KEGG PATHWAY	chx04330	6	49	0.057552377	0.4355315	ENSCHIG00000021904|ENSCHIG00000025180|ENSCHIG00000023709|ENSCHIG00000013883|ENSCHIG00000016952|ENSCHIG00000017411	http://www.genome.jp/kegg-bin/show_pathway?chx04330/chx:102183334%09red/chx:102189202%09red/chx:102190715%09red/chx:102190980%09red/chx:102183479%09red/chx:102172763%09red
Apoptosis	KEGG PATHWAY	chx04210	13	148	0.063694297	0.456419986	ENSCHIG00000022311|ENSCHIG00000016245|ENSCHIG00000020211|ENSCHIG00000000336|ENSCHIG00000021617|ENSCHIG00000023525|ENSCHIG00000000135|ENSCHIG00000014206|ENSCHIG00000013316|ENSCHIG00000026577|ENSCHIG00000011066|ENSCHIG00000016099|ENSCHIG00000018072	http://www.genome.jp/kegg-bin/show_pathway?chx04210/chx:102171130%09red/chx:102171591%09red/chx:100861133%09red/chx:102172758%09red/chx:102175959%09red/chx:102171716%09red/chx:102190248%09red/chx:100860883%09red/chx:102177410%09red/chx:102178407%09red/chx:102188824%09red/chx:102177406%09red/chx:102191696%09red
Platelet activation	KEGG PATHWAY	chx04611	11	119	0.064136627	0.456419986	ENSCHIG00000026831|ENSCHIG00000017555|ENSCHIG00000021617|ENSCHIG00000017086|ENSCHIG00000013316|ENSCHIG00000024549|ENSCHIG00000023502|ENSCHIG00000016099|ENSCHIG00000019664|ENSCHIG00000021191|ENSCHIG00000015734	http://www.genome.jp/kegg-bin/show_pathway?chx04611/chx:102182147%09red/chx:102172758%09red/chx:100860765%09red/chx:102171922%09red/chx:102188824%09red/chx:102189695%09red/chx:100860883%09red/chx:102179302%09red/chx:102180724%09red/chx:102169406%09red/chx:102176204%09red
Fc gamma R-mediated phagocytosis	KEGG PATHWAY	chx04666	9	91	0.065202855	0.456419986	ENSCHIG00000009327|ENSCHIG00000021617|ENSCHIG00000017530|ENSCHIG00000016099|ENSCHIG00000017866|ENSCHIG00000024684|ENSCHIG00000021068|ENSCHIG00000022491|ENSCHIG00000016068	http://www.genome.jp/kegg-bin/show_pathway?chx04666/chx:102174559%09red/chx:102177137%09red/chx:102189645%09red/chx:102172758%09red/chx:102188824%09red/chx:102182970%09red/chx:102170108%09red/chx:102182675%09red/chx:102181878%09red
Rap1 signaling pathway	KEGG PATHWAY	chx04015	17	211	0.069770607	0.476482194	ENSCHIG00000013005|ENSCHIG00000021617|ENSCHIG00000013381|ENSCHIG00000027124|ENSCHIG00000026292|ENSCHIG00000013316|ENSCHIG00000026368|ENSCHIG00000023502|ENSCHIG00000004216|ENSCHIG00000016099|ENSCHIG00000020738|ENSCHIG00000024684|ENSCHIG00000024549|ENSCHIG00000012980|ENSCHIG00000017883|ENSCHIG00000003321|ENSCHIG00000015734	http://www.genome.jp/kegg-bin/show_pathway?chx04015/chx:102181789%09red/chx:106502352%09red/chx:102177355%09red/chx:102172758%09red/chx:102177831%09red/chx:102176451%09red/chx:102171922%09red/chx:102186145%09red/chx:100860765%09red/chx:100860883%09red/chx:102186007%09red/chx:102169942%09red/chx:102188824%09red/chx:102185051%09red/chx:102169602%09red/chx:102181878%09red/chx:102180724%09red
Chagas disease (American trypanosomiasis)	KEGG PATHWAY	chx05142	10	108	0.07452397	0.490853552	ENSCHIG00000023525|ENSCHIG00000014206|ENSCHIG00000012170|ENSCHIG00000016688|ENSCHIG00000021617|ENSCHIG00000024710|ENSCHIG00000016099|ENSCHIG00000024549|ENSCHIG00000017883|ENSCHIG00000015734	http://www.genome.jp/kegg-bin/show_pathway?chx05142/chx:102171591%09red/chx:102172758%09red/chx:102177432%09red/chx:102188824%09red/chx:100860765%09red/chx:102186145%09red/chx:102177406%09red/chx:102180724%09red/chx:102171272%09red/chx:102187545%09red
Collecting duct acid secretion	KEGG PATHWAY	chx04966	4	28	0.075381081	0.490853552	ENSCHIG00000009370|ENSCHIG00000025898|ENSCHIG00000018789|ENSCHIG00000019660	http://www.genome.jp/kegg-bin/show_pathway?chx04966/chx:102185964%09red/chx:102180792%09red/chx:102186160%09red/chx:102185581%09red
TNF signaling pathway	KEGG PATHWAY	chx04668	10	110	0.081334165	0.501762953	ENSCHIG00000023525|ENSCHIG00000016262|ENSCHIG00000016688|ENSCHIG00000021617|ENSCHIG00000014927|ENSCHIG00000027124|ENSCHIG00000026577|ENSCHIG00000016099|ENSCHIG00000014206|ENSCHIG00000014176	http://www.genome.jp/kegg-bin/show_pathway?chx04668/chx:102188524%09red/chx:102172758%09red/chx:102171591%09red/chx:102188215%09red/chx:102188824%09red/chx:102178407%09red/chx:102185161%09red/chx:102185051%09red/chx:102177406%09red/chx:102171272%09red
Calcium signaling pathway	KEGG PATHWAY	chx04020	15	185	0.081339048	0.501762953	ENSCHIG00000013005|ENSCHIG00000017555|ENSCHIG00000022969|ENSCHIG00000024254|ENSCHIG00000017086|ENSCHIG00000003874|ENSCHIG00000018453|ENSCHIG00000011617|ENSCHIG00000023502|ENSCHIG00000010155|ENSCHIG00000024684|ENSCHIG00000024549|ENSCHIG00000018000|ENSCHIG00000026075|ENSCHIG00000025051	http://www.genome.jp/kegg-bin/show_pathway?chx04020/chx:102175934%09red/chx:102181789%09red/chx:102177581%09red/chx:102185084%09red/chx:102184259%09red/chx:102177147%09red/chx:102171922%09red/chx:102185715%09red/chx:102189695%09red/chx:102172881%09red/chx:102182147%09red/chx:102180724%09red/chx:102180626%09red/chx:102181878%09red/chx:102174093%09red
Pancreatic secretion	KEGG PATHWAY	chx04972	9	96	0.082962105	0.501762953	ENSCHIG00000021877|ENSCHIG00000024254|ENSCHIG00000020793|ENSCHIG00000010501|ENSCHIG00000024549|ENSCHIG00000018453|ENSCHIG00000023502|ENSCHIG00000017768|ENSCHIG00000003874	http://www.genome.jp/kegg-bin/show_pathway?chx04972/chx:102172881%09red/chx:102172088%09red/chx:102174913%09red/chx:102186175%09red/chx:102171922%09red/chx:102180724%09red/chx:102179446%09red/chx:102180626%09red/chx:102174093%09red
Valine, leucine and isoleucine degradation	KEGG PATHWAY	chx00280	6	55	0.086016506	0.501762953	ENSCHIG00000016645|ENSCHIG00000019430|ENSCHIG00000012727|ENSCHIG00000008246|ENSCHIG00000016972|ENSCHIG00000012787	http://www.genome.jp/kegg-bin/show_pathway?chx00280/chx:102168827%09red/chx:102187125%09red/chx:102180069%09red/chx:102177457%09red/chx:102175181%09red/chx:102169989%09red
Basal cell carcinoma	KEGG PATHWAY	chx05217	6	55	0.086016506	0.501762953	ENSCHIG00000021782|ENSCHIG00000016131|ENSCHIG00000010291|ENSCHIG00000014632|ENSCHIG00000023555|ENSCHIG00000015297	http://www.genome.jp/kegg-bin/show_pathway?chx05217/chx:102178142%09red/chx:102176768%09red/chx:102175498%09red/chx:102170375%09red/chx:102170921%09red/chx:102170201%09red
Pathways in cancer	KEGG PATHWAY	chx05200	28	396	0.088524719	0.503846455	ENSCHIG00000002627|ENSCHIG00000021617|ENSCHIG00000012980|ENSCHIG00000023502|ENSCHIG00000024684|ENSCHIG00000024549|ENSCHIG00000023555|ENSCHIG00000018191|ENSCHIG00000023525|ENSCHIG00000012528|ENSCHIG00000010291|ENSCHIG00000010532|ENSCHIG00000020738|ENSCHIG00000015174|ENSCHIG00000011125|ENSCHIG00000013898|ENSCHIG00000021723|ENSCHIG00000016131|ENSCHIG00000026382|ENSCHIG00000021782|ENSCHIG00000014632|…	http://www.genome.jp/kegg-bin/show_pathway?chx05200/chx:102178142%09red/chx:102181392%09red/chx:102182261%09red/chx:102169942%09red/chx:102185603%09red/chx:102175277%09red/chx:102189312%09red/chx:102171591%09red/chx:102179302%09red/chx:102177406%09red/chx:102169602%09red/chx:102181726%09red/chx:102181878%09red/chx:102174701%09red/chx:102191264%09red/chx:102171922%09red/chx:102175498%09red/chx:102…
Butanoate metabolism	KEGG PATHWAY	chx00650	4	30	0.089972581	0.503846455	ENSCHIG00000019430|ENSCHIG00000019185|ENSCHIG00000012727|ENSCHIG00000016645	http://www.genome.jp/kegg-bin/show_pathway?chx00650/chx:102177457%09red/chx:102173540%09red/chx:102175181%09red/chx:102180069%09red
Progesterone-mediated oocyte maturation	KEGG PATHWAY	chx04914	8	85	0.096896618	0.520749769	ENSCHIG00000021617|ENSCHIG00000021765|ENSCHIG00000004602|ENSCHIG00000023502|ENSCHIG00000016099|ENSCHIG00000024549|ENSCHIG00000015734|ENSCHIG00000014824	http://www.genome.jp/kegg-bin/show_pathway?chx04914/chx:102175599%09red/chx:102172758%09red/chx:102171922%09red/chx:102188824%09red/chx:100860765%09red/chx:102178264%09red/chx:102180724%09red/chx:102181216%09red
Type II diabetes mellitus	KEGG PATHWAY	chx04930	5	44	0.099312994	0.520749769	ENSCHIG00000016099|ENSCHIG00000014206|ENSCHIG00000010678|ENSCHIG00000024851|ENSCHIG00000021617	http://www.genome.jp/kegg-bin/show_pathway?chx04930/chx:102172758%09red/chx:102177406%09red/chx:102182403%09red/chx:102188824%09red/chx:102189736%09red
Purine metabolism	KEGG PATHWAY	chx00230	14	176	0.100080034	0.520749769	ENSCHIG00000027173|ENSCHIG00000020219|ENSCHIG00000017608|ENSCHIG00000011217|ENSCHIG00000020346|ENSCHIG00000014609|ENSCHIG00000017941|ENSCHIG00000023502|ENSCHIG00000016890|ENSCHIG00000012596|ENSCHIG00000017019|ENSCHIG00000019664|ENSCHIG00000024549|ENSCHIG00000021506	http://www.genome.jp/kegg-bin/show_pathway?chx00230/chx:102190491%09red/chx:102188762%09red/chx:102177094%09red/chx:102171922%09red/chx:102177626%09red/chx:102187471%09red/chx:102179928%09red/chx:102170200%09red/chx:102180724%09red/chx:102169601%09red/chx:102169406%09red/chx:102187892%09red/chx:102168682%09red/chx:102169758%09red
GABAergic synapse	KEGG PATHWAY	chx04727	8	87	0.106238204	0.520749769	ENSCHIG00000002627|ENSCHIG00000023502|ENSCHIG00000010532|ENSCHIG00000023089|ENSCHIG00000012437|ENSCHIG00000024549|ENSCHIG00000017883|ENSCHIG00000015734	http://www.genome.jp/kegg-bin/show_pathway?chx04727/chx:102189312%09red/chx:102191178%09red/chx:102188363%09red/chx:102171922%09red/chx:102186145%09red/chx:100860765%09red/chx:102180724%09red/chx:102174074%09red
Glucagon signaling pathway	KEGG PATHWAY	chx04922	9	102	0.107751841	0.520749769	ENSCHIG00000022969|ENSCHIG00000011335|ENSCHIG00000011255|ENSCHIG00000004184|ENSCHIG00000010155|ENSCHIG00000023502|ENSCHIG00000023593|ENSCHIG00000025051|ENSCHIG00000018191	http://www.genome.jp/kegg-bin/show_pathway?chx04922/chx:102175934%09red/chx:102185084%09red/chx:102184915%09red/chx:102171922%09red/chx:102185715%09red/chx:102180535%09red/chx:102168742%09red/chx:102187210%09red/chx:102183771%09red
Choline metabolism in cancer	KEGG PATHWAY	chx05231	9	102	0.107751841	0.520749769	ENSCHIG00000009327|ENSCHIG00000014786|ENSCHIG00000021617|ENSCHIG00000005817|ENSCHIG00000016099|ENSCHIG00000024684|ENSCHIG00000018020|ENSCHIG00000022491|ENSCHIG00000011725	http://www.genome.jp/kegg-bin/show_pathway?chx05231/chx:102174559%09red/chx:102180205%09red/chx:102172758%09red/chx:102188824%09red/chx:102186563%09red/chx:102184173%09red/chx:102189576%09red/chx:102182675%09red/chx:102181878%09red
T cell receptor signaling pathway	KEGG PATHWAY	chx04660	9	103	0.112248309	0.520749769	ENSCHIG00000023525|ENSCHIG00000014206|ENSCHIG00000021617|ENSCHIG00000016099|ENSCHIG00000019949|ENSCHIG00000024684|ENSCHIG00000010446|ENSCHIG00000016068|ENSCHIG00000020978	http://www.genome.jp/kegg-bin/show_pathway?chx04660/chx:102190308%09red/chx:102171591%09red/chx:102189645%09red/chx:102172758%09red/chx:102188824%09red/chx:102177406%09red/chx:102190375%09red/chx:102170124%09red/chx:102181878%09red
Mineral absorption	KEGG PATHWAY	chx04978	5	46	0.112964744	0.520749769	ENSCHIG00000018467|ENSCHIG00000016541|ENSCHIG00000021090|ENSCHIG00000016700|ENSCHIG00000021836	http://www.genome.jp/kegg-bin/show_pathway?chx04978/chx:102184475%09red/chx:102185208%09red/chx:102185351%09red/chx:100860951%09red/chx:102172488%09red
p53 signaling pathway	KEGG PATHWAY	chx04115	7	74	0.113616308	0.520749769	ENSCHIG00000025345|ENSCHIG00000017822|ENSCHIG00000016329|ENSCHIG00000015537|ENSCHIG00000009901|ENSCHIG00000011122|ENSCHIG00000023698	http://www.genome.jp/kegg-bin/show_pathway?chx04115/chx:102181578%09red/chx:102175632%09red/chx:102187135%09red/chx:102184881%09red/chx:102188610%09red/chx:102184175%09red/chx:102178054%09red
cAMP signaling pathway	KEGG PATHWAY	chx04024	16	212	0.114309046	0.520749769	ENSCHIG00000013005|ENSCHIG00000022969|ENSCHIG00000024254|ENSCHIG00000021617|ENSCHIG00000012293|ENSCHIG00000020219|ENSCHIG00000023502|ENSCHIG00000004216|ENSCHIG00000015297|ENSCHIG00000016099|ENSCHIG00000010155|ENSCHIG00000017768|ENSCHIG00000024549|ENSCHIG00000016068|ENSCHIG00000025051|ENSCHIG00000015734	http://www.genome.jp/kegg-bin/show_pathway?chx04024/chx:102175934%09red/chx:102181789%09red/chx:102178142%09red/chx:102188762%09red/chx:102177355%09red/chx:102189645%09red/chx:102172758%09red/chx:102185084%09red/chx:102171922%09red/chx:102188824%09red/chx:100860765%09red/chx:102185715%09red/chx:102180724%09red/chx:102179446%09red/chx:102186285%09red/chx:102174093%09red
Biosynthesis of amino acids	KEGG PATHWAY	chx01230	7	75	0.119155189	0.520749769	ENSCHIG00000027095|ENSCHIG00000016266|ENSCHIG00000010935|ENSCHIG00000026409|ENSCHIG00000008246|ENSCHIG00000009411|ENSCHIG00000013515	http://www.genome.jp/kegg-bin/show_pathway?chx01230/chx:102187016%09red/chx:102187125%09red/chx:102184409%09red/chx:102170704%09red/chx:102173681%09red/chx:102173979%09red/chx:102176585%09red
AMPK signaling pathway	KEGG PATHWAY	chx04152	10	120	0.120907986	0.520749769	ENSCHIG00000009133|ENSCHIG00000019616|ENSCHIG00000015477|ENSCHIG00000021617|ENSCHIG00000004184|ENSCHIG00000017334|ENSCHIG00000023593|ENSCHIG00000017768|ENSCHIG00000009327|ENSCHIG00000018191	http://www.genome.jp/kegg-bin/show_pathway?chx04152/chx:102172758%09red/chx:102184915%09red/chx:100860794%09red/chx:102173644%09red/chx:102179446%09red/chx:102168742%09red/chx:102187210%09red/chx:102182675%09red/chx:102170063%09red/chx:102183446%09red
Toll-like receptor signaling pathway	KEGG PATHWAY	chx04620	9	105	0.121547978	0.520749769	ENSCHIG00000023525|ENSCHIG00000012594|ENSCHIG00000012170|ENSCHIG00000016688|ENSCHIG00000021617|ENSCHIG00000014927|ENSCHIG00000014206|ENSCHIG00000026577|ENSCHIG00000016099	http://www.genome.jp/kegg-bin/show_pathway?chx04620/chx:102171591%09red/chx:102171325%09red/chx:102172758%09red/chx:102177432%09red/chx:102188824%09red/chx:102178407%09red/chx:102185161%09red/chx:102171272%09red/chx:102177406%09red
Base excision repair	KEGG PATHWAY	chx03410	4	34	0.12279737	0.520749769	ENSCHIG00000018072|ENSCHIG00000019916|ENSCHIG00000009918|ENSCHIG00000023884	http://www.genome.jp/kegg-bin/show_pathway?chx03410/chx:102174734%09red/chx:102189462%09red/chx:102173499%09red/chx:102190248%09red
Complement and coagulation cascades	KEGG PATHWAY	chx04610	8	91	0.126347242	0.520749769	ENSCHIG00000020633|ENSCHIG00000024710|ENSCHIG00000010494|ENSCHIG00000010216|ENSCHIG00000017391|ENSCHIG00000016667|ENSCHIG00000000480|ENSCHIG00000019484	http://www.genome.jp/kegg-bin/show_pathway?chx04610/chx:102185818%09red/chx:102188193%09red/chx:102171378%09red/chx:102191271%09red/chx:102182127%09red/chx:102187545%09red/chx:102173891%09red/chx:102169238%09red
Cocaine addiction	KEGG PATHWAY	chx05030	5	48	0.127462994	0.520749769	ENSCHIG00000013005|ENSCHIG00000025935|ENSCHIG00000026807|ENSCHIG00000015734|ENSCHIG00000004216	http://www.genome.jp/kegg-bin/show_pathway?chx05030/chx:102181789%09red/chx:102178040%09red/chx:102180079%09red/chx:100860765%09red/chx:102177355%09red
Proximal tubule bicarbonate reclamation	KEGG PATHWAY	chx04964	3	22	0.129235011	0.520749769	ENSCHIG00000004184|ENSCHIG00000021090|ENSCHIG00000023089	http://www.genome.jp/kegg-bin/show_pathway?chx04964/chx:102184475%09red/chx:102174074%09red/chx:102168742%09red
Terpenoid backbone biosynthesis	KEGG PATHWAY	chx00900	3	22	0.129235011	0.520749769	ENSCHIG00000023958|ENSCHIG00000019348|ENSCHIG00000012855	http://www.genome.jp/kegg-bin/show_pathway?chx00900/chx:102169040%09red/chx:102176815%09red/chx:102169144%09red
Insulin resistance	KEGG PATHWAY	chx04931	9	107	0.131250312	0.520749769	ENSCHIG00000014206|ENSCHIG00000009327|ENSCHIG00000021617|ENSCHIG00000011255|ENSCHIG00000004184|ENSCHIG00000027007|ENSCHIG00000023593|ENSCHIG00000013751|ENSCHIG00000018191	http://www.genome.jp/kegg-bin/show_pathway?chx04931/chx:100860906%09red/chx:102172758%09red/chx:102184915%09red/chx:102175236%09red/chx:102177406%09red/chx:102168742%09red/chx:102187210%09red/chx:102182675%09red/chx:102183771%09red
Primary immunodeficiency	KEGG PATHWAY	chx05340	4	35	0.131702527	0.520749769	ENSCHIG00000023525|ENSCHIG00000009697|ENSCHIG00000010446|ENSCHIG00000021191	http://www.genome.jp/kegg-bin/show_pathway?chx05340/chx:102170124%09red/chx:102189385%09red/chx:102176204%09red/chx:102171591%09red
Long-term potentiation	KEGG PATHWAY	chx04720	6	63	0.133886114	0.520749769	ENSCHIG00000013005|ENSCHIG00000022969|ENSCHIG00000016099|ENSCHIG00000010155|ENSCHIG00000024549|ENSCHIG00000025051	http://www.genome.jp/kegg-bin/show_pathway?chx04720/chx:102175934%09red/chx:102181789%09red/chx:102185084%09red/chx:102188824%09red/chx:102185715%09red/chx:102180724%09red
Epstein-Barr virus infection	KEGG PATHWAY	chx05169	15	202	0.13462562	0.520749769	ENSCHIG00000023525|ENSCHIG00000012528|ENSCHIG00000012170|ENSCHIG00000012823|ENSCHIG00000021617|ENSCHIG00000027173|ENSCHIG00000014927|ENSCHIG00000014931|ENSCHIG00000014609|ENSCHIG00000026577|ENSCHIG00000014206|ENSCHIG00000026335|ENSCHIG00000012657|ENSCHIG00000024684|ENSCHIG00000003874	http://www.genome.jp/kegg-bin/show_pathway?chx05169/chx:102172881%09red/chx:102184389%09red/chx:102171591%09red/chx:102172758%09red/chx:102176723%09red/chx:102177432%09red/chx:102178407%09red/chx:102185161%09red/chx:102175277%09red/chx:102177406%09red/chx:102171507%09red/chx:102187892%09red/chx:102168682%09red/chx:102181878%09red/chx:102188959%09red
Dopaminergic synapse	KEGG PATHWAY	chx04728	10	124	0.139258535	0.520749769	ENSCHIG00000002627|ENSCHIG00000022969|ENSCHIG00000006984|ENSCHIG00000015115|ENSCHIG00000004216|ENSCHIG00000010532|ENSCHIG00000010155|ENSCHIG00000017883|ENSCHIG00000015734|ENSCHIG00000025051	http://www.genome.jp/kegg-bin/show_pathway?chx04728/chx:102175934%09red/chx:102189312%09red/chx:102191178%09red/chx:102177355%09red/chx:102185084%09red/chx:102174633%09red/chx:102191825%09red/chx:102186145%09red/chx:100860765%09red/chx:102185715%09red
Vascular smooth muscle contraction	KEGG PATHWAY	chx04270	10	124	0.139258535	0.520749769	ENSCHIG00000026831|ENSCHIG00000017634|ENSCHIG00000017086|ENSCHIG00000010501|ENSCHIG00000023502|ENSCHIG00000016099|ENSCHIG00000019664|ENSCHIG00000009143|ENSCHIG00000024549|ENSCHIG00000021109	http://www.genome.jp/kegg-bin/show_pathway?chx04270/chx:102182147%09red/chx:102172088%09red/chx:102171922%09red/chx:102188824%09red/chx:102169406%09red/chx:102179302%09red/chx:102180724%09red/chx:102178279%09red/chx:102168409%09red/chx:102187707%09red
Glioma	KEGG PATHWAY	chx05214	6	64	0.140611603	0.520749769	ENSCHIG00000022969|ENSCHIG00000021617|ENSCHIG00000016099|ENSCHIG00000010155|ENSCHIG00000024684|ENSCHIG00000025051	http://www.genome.jp/kegg-bin/show_pathway?chx05214/chx:102175934%09red/chx:102185084%09red/chx:102172758%09red/chx:102185715%09red/chx:102188824%09red/chx:102181878%09red
Oocyte meiosis	KEGG PATHWAY	chx04114	9	109	0.141346366	0.520749769	ENSCHIG00000022969|ENSCHIG00000011397|ENSCHIG00000021765|ENSCHIG00000004602|ENSCHIG00000023502|ENSCHIG00000016099|ENSCHIG00000010155|ENSCHIG00000024549|ENSCHIG00000025051	http://www.genome.jp/kegg-bin/show_pathway?chx04114/chx:102175934%09red/chx:102175599%09red/chx:102185084%09red/chx:102171922%09red/chx:102188824%09red/chx:102180724%09red/chx:102181216%09red/chx:102186457%09red/chx:102185715%09red
Fc epsilon RI signaling pathway	KEGG PATHWAY	chx04664	6	65	0.147490184	0.534109983	ENSCHIG00000021617|ENSCHIG00000016099|ENSCHIG00000017530|ENSCHIG00000024684|ENSCHIG00000021191|ENSCHIG00000016068	http://www.genome.jp/kegg-bin/show_pathway?chx04664/chx:102177137%09red/chx:102189645%09red/chx:102172758%09red/chx:102188824%09red/chx:102176204%09red/chx:102181878%09red
Hypertrophic cardiomyopathy (HCM)	KEGG PATHWAY	chx05410	7	80	0.148856324	0.534109983	ENSCHIG00000010972|ENSCHIG00000016526|ENSCHIG00000019988|ENSCHIG00000013316|ENSCHIG00000015584|ENSCHIG00000008416|ENSCHIG00000021976	http://www.genome.jp/kegg-bin/show_pathway?chx05410/chx:102186137%09red/chx:102172403%09red/chx:102180712%09red/chx:106503290%09red/chx:100860883%09red/chx:102173608%09red/chx:102179873%09red
NOD-like receptor signaling pathway	KEGG PATHWAY	chx04621	5	51	0.150695317	0.534109983	ENSCHIG00000014927|ENSCHIG00000016099|ENSCHIG00000016688|ENSCHIG00000014206|ENSCHIG00000023525	http://www.genome.jp/kegg-bin/show_pathway?chx04621/chx:102171272%09red/chx:102177406%09red/chx:102185161%09red/chx:102188824%09red/chx:102171591%09red
Glycerolipid metabolism	KEGG PATHWAY	chx00561	6	66	0.15451771	0.540811986	ENSCHIG00000022540|ENSCHIG00000012061|ENSCHIG00000008246|ENSCHIG00000018020|ENSCHIG00000015994|ENSCHIG00000017465	http://www.genome.jp/kegg-bin/show_pathway?chx00561/chx:102191574%09red/chx:102187125%09red/chx:102175409%09red/chx:102172465%09red/chx:102187190%09red/chx:102184173%09red
Regulation of actin cytoskeleton	KEGG PATHWAY	chx04810	16	226	0.163447212	0.565002708	ENSCHIG00000026831|ENSCHIG00000017634|ENSCHIG00000016526|ENSCHIG00000019988|ENSCHIG00000021617|ENSCHIG00000000132|ENSCHIG00000013316|ENSCHIG00000026368|ENSCHIG00000016099|ENSCHIG00000020738|ENSCHIG00000022491|ENSCHIG00000010259|ENSCHIG00000021068|ENSCHIG00000012980|ENSCHIG00000016068|ENSCHIG00000017086	http://www.genome.jp/kegg-bin/show_pathway?chx04810/chx:102182147%09red/chx:102172607%09red/chx:102189645%09red/chx:102172758%09red/chx:102187654%09red/chx:102188824%09red/chx:102170108%09red/chx:100860883%09red/chx:102179302%09red/chx:102169942%09red/chx:102173608%09red/chx:102187707%09red/chx:102179873%09red/chx:102176451%09red/chx:102169602%09red/chx:102174559%09red
Aldosterone synthesis and secretion	KEGG PATHWAY	chx04925	7	83	0.168190023	0.574307395	ENSCHIG00000022969|ENSCHIG00000023502|ENSCHIG00000018171|ENSCHIG00000010155|ENSCHIG00000024549|ENSCHIG00000018000|ENSCHIG00000025051	http://www.genome.jp/kegg-bin/show_pathway?chx04925/chx:102175934%09red/chx:102177581%09red/chx:102185084%09red/chx:102171922%09red/chx:102185715%09red/chx:102185318%09red/chx:102180724%09red
Ras signaling pathway	KEGG PATHWAY	chx04014	16	228	0.171259692	0.576870448	ENSCHIG00000013005|ENSCHIG00000023525|ENSCHIG00000002627|ENSCHIG00000021617|ENSCHIG00000025298|ENSCHIG00000027124|ENSCHIG00000026292|ENSCHIG00000010501|ENSCHIG00000016099|ENSCHIG00000020738|ENSCHIG00000010532|ENSCHIG00000019842|ENSCHIG00000024684|ENSCHIG00000012980|ENSCHIG00000014206|ENSCHIG00000017530	http://www.genome.jp/kegg-bin/show_pathway?chx04014/chx:102172088%09red/chx:102191178%09red/chx:106502352%09red/chx:102189312%09red/chx:102181789%09red/chx:102185051%09red/chx:102171591%09red/chx:102177964%09red/chx:102188824%09red/chx:102169942%09red/chx:102177406%09red/chx:102172758%09red/chx:102169602%09red/chx:102170917%09red/chx:102181878%09red/chx:102177137%09red
Synthesis and degradation of ketone bodies	KEGG PATHWAY	chx00072	2	13	0.173061135	0.576870448	ENSCHIG00000019430|ENSCHIG00000019185	http://www.genome.jp/kegg-bin/show_pathway?chx00072/chx:102173540%09red/chx:102175181%09red
Glycosaminoglycan biosynthesis - heparan sulfate / heparin	KEGG PATHWAY	chx00534	3	26	0.177899391	0.586021523	ENSCHIG00000019888|ENSCHIG00000009348|ENSCHIG00000018461	http://www.genome.jp/kegg-bin/show_pathway?chx00534/chx:102182809%09red/chx:102176640%09red/chx:102188252%09red
Adipocytokine signaling pathway	KEGG PATHWAY	chx04920	6	70	0.184027932	0.592707457	ENSCHIG00000023525|ENSCHIG00000014206|ENSCHIG00000019616|ENSCHIG00000015477|ENSCHIG00000004184|ENSCHIG00000023593	http://www.genome.jp/kegg-bin/show_pathway?chx04920/chx:102171591%09red/chx:100860794%09red/chx:102177406%09red/chx:102168742%09red/chx:102187210%09red/chx:102173644%09red
Glutathione metabolism	KEGG PATHWAY	chx00480	5	55	0.184162674	0.592707457	ENSCHIG00000010000|ENSCHIG00000008585|ENSCHIG00000000443|ENSCHIG00000014133|ENSCHIG00000023150	http://www.genome.jp/kegg-bin/show_pathway?chx00480/chx:102185784%09red/chx:102184041%09red/chx:102182719%09red/chx:102175220%09red/chx:102173702%09red
Prostate cancer	KEGG PATHWAY	chx05215	7	86	0.18855945	0.594054878	ENSCHIG00000014206|ENSCHIG00000012528|ENSCHIG00000021617|ENSCHIG00000023525|ENSCHIG00000016099|ENSCHIG00000018191|ENSCHIG00000011125	http://www.genome.jp/kegg-bin/show_pathway?chx05215/chx:102181392%09red/chx:102171591%09red/chx:102172758%09red/chx:102184915%09red/chx:102188824%09red/chx:102177406%09red/chx:102175277%09red
Glycosphingolipid biosynthesis - lacto and neolacto series	KEGG PATHWAY	chx00601	3	27	0.190766576	0.594054878	ENSCHIG00000010111|ENSCHIG00000026540|ENSCHIG00000022129	http://www.genome.jp/kegg-bin/show_pathway?chx00601/chx:102181295%09red/chx:100860927%09red/chx:102187381%09red
Measles	KEGG PATHWAY	chx05162	10	134	0.190946211	0.594054878	ENSCHIG00000022311|ENSCHIG00000012528|ENSCHIG00000021723|ENSCHIG00000016735|ENSCHIG00000021617|ENSCHIG00000009901|ENSCHIG00000011066|ENSCHIG00000019892|ENSCHIG00000012170|ENSCHIG00000011122	http://www.genome.jp/kegg-bin/show_pathway?chx05162/chx:102181578%09red/chx:102190722%09red/chx:100861133%09red/chx:102172758%09red/chx:102175959%09red/chx:102177432%09red/chx:102185603%09red/chx:102177599%09red/chx:102175277%09red/chx:102184175%09red
Bile secretion	KEGG PATHWAY	chx04976	7	87	0.195563661	0.600847375	ENSCHIG00000024549|ENSCHIG00000023502|ENSCHIG00000015089|ENSCHIG00000021090|ENSCHIG00000017768|ENSCHIG00000010124|ENSCHIG00000021836	http://www.genome.jp/kegg-bin/show_pathway?chx04976/chx:102185208%09red/chx:102186073%09red/chx:102184475%09red/chx:102171922%09red/chx:102180724%09red/chx:102179446%09red/chx:102188747%09red
Regulation of lipolysis in adipocytes	KEGG PATHWAY	chx04923	5	57	0.201831872	0.600847375	ENSCHIG00000012293|ENSCHIG00000023502|ENSCHIG00000015734|ENSCHIG00000021617|ENSCHIG00000024549	http://www.genome.jp/kegg-bin/show_pathway?chx04923/chx:102186285%09red/chx:102172758%09red/chx:102171922%09red/chx:102180724%09red/chx:100860765%09red
Lysine degradation	KEGG PATHWAY	chx00310	5	57	0.201831872	0.600847375	ENSCHIG00000009854|ENSCHIG00000013309|ENSCHIG00000006876|ENSCHIG00000020013|ENSCHIG00000008246	http://www.genome.jp/kegg-bin/show_pathway?chx00310/chx:102172883%09red/chx:102187125%09red/chx:102178316%09red/chx:102185214%09red/chx:102183291%09red
Dorso-ventral axis formation	KEGG PATHWAY	chx04320	3	28	0.203858931	0.600847375	ENSCHIG00000016099|ENSCHIG00000016952|ENSCHIG00000022958	http://www.genome.jp/kegg-bin/show_pathway?chx04320/chx:102173845%09red/chx:102188824%09red/chx:102189202%09red
Fatty acid elongation	KEGG PATHWAY	chx00062	3	28	0.203858931	0.600847375	ENSCHIG00000024668|ENSCHIG00000016544|ENSCHIG00000020365	http://www.genome.jp/kegg-bin/show_pathway?chx00062/chx:102180523%09red/chx:102173897%09red/chx:102187120%09red
mTOR signaling pathway	KEGG PATHWAY	chx04150	11	154	0.211241755	0.616121786	ENSCHIG00000014206|ENSCHIG00000021782|ENSCHIG00000016131|ENSCHIG00000009327|ENSCHIG00000023546|ENSCHIG00000021617|ENSCHIG00000014632|ENSCHIG00000016099|ENSCHIG00000023698|ENSCHIG00000022257|ENSCHIG00000027232	http://www.genome.jp/kegg-bin/show_pathway?chx04150/chx:102175632%09red/chx:106503363%09red/chx:102172758%09red/chx:102182675%09red/chx:102188824%09red/chx:102175498%09red/chx:102174262%09red/chx:102177406%09red/chx:102170921%09red/chx:102184091%09red/chx:102176768%09red
Cytosolic DNA-sensing pathway	KEGG PATHWAY	chx04623	5	59	0.2200417	0.620734666	ENSCHIG00000023525|ENSCHIG00000014206|ENSCHIG00000014609|ENSCHIG00000016688|ENSCHIG00000026577	http://www.genome.jp/kegg-bin/show_pathway?chx04623/chx:102177406%09red/chx:102171272%09red/chx:102168682%09red/chx:102178407%09red/chx:102171591%09red
Carbohydrate digestion and absorption	KEGG PATHWAY	chx04973	4	44	0.221880601	0.620734666	ENSCHIG00000010678|ENSCHIG00000024851|ENSCHIG00000021617|ENSCHIG00000021836	http://www.genome.jp/kegg-bin/show_pathway?chx04973/chx:102172758%09red/chx:102189736%09red/chx:102182403%09red/chx:102185208%09red
Toxoplasmosis	KEGG PATHWAY	chx05145	9	123	0.221997835	0.620734666	ENSCHIG00000023525|ENSCHIG00000014206|ENSCHIG00000012170|ENSCHIG00000021617|ENSCHIG00000014927|ENSCHIG00000012823|ENSCHIG00000016099|ENSCHIG00000017883|ENSCHIG00000015734	http://www.genome.jp/kegg-bin/show_pathway?chx05145/chx:102171591%09red/chx:102172758%09red/chx:102177432%09red/chx:102188824%09red/chx:100860765%09red/chx:102186145%09red/chx:102177406%09red/chx:102185161%09red/chx:102188959%09red
Morphine addiction	KEGG PATHWAY	chx05032	7	91	0.224555114	0.620734666	ENSCHIG00000002627|ENSCHIG00000020219|ENSCHIG00000023502|ENSCHIG00000010532|ENSCHIG00000024549|ENSCHIG00000017883|ENSCHIG00000015734	http://www.genome.jp/kegg-bin/show_pathway?chx05032/chx:102189312%09red/chx:102191178%09red/chx:102188762%09red/chx:102171922%09red/chx:102186145%09red/chx:100860765%09red/chx:102180724%09red
Herpes simplex infection	KEGG PATHWAY	chx05168	14	207	0.226114685	0.620734666	ENSCHIG00000023525|ENSCHIG00000027173|ENSCHIG00000022096|ENSCHIG00000014927|ENSCHIG00000014206|ENSCHIG00000027219|ENSCHIG00000013197|ENSCHIG00000016794|ENSCHIG00000011066|ENSCHIG00000019892|ENSCHIG00000012657|ENSCHIG00000025931|ENSCHIG00000016688|ENSCHIG00000026297	http://www.genome.jp/kegg-bin/show_pathway?chx05168/chx:102183525%09red/chx:102184389%09red/chx:102190722%09red/chx:100861133%09red/chx:102171272%09red/chx:102171591%09red/chx:102186231%09red/chx:102170779%09red/chx:102176537%09red/chx:102173685%09red/chx:102185971%09red/chx:102177406%09red/chx:102185161%09red/chx:102187892%09red
Folate biosynthesis	KEGG PATHWAY	chx00790	2	16	0.229131713	0.620734666	ENSCHIG00000012120|ENSCHIG00000014594	http://www.genome.jp/kegg-bin/show_pathway?chx00790/chx:102189447%09red/chx:102171920%09red
Longevity regulating pathway - multiple species	KEGG PATHWAY	chx04213	5	60	0.229329304	0.620734666	ENSCHIG00000018191|ENSCHIG00000009327|ENSCHIG00000023502|ENSCHIG00000021617|ENSCHIG00000024549	http://www.genome.jp/kegg-bin/show_pathway?chx04213/chx:102172758%09red/chx:102184915%09red/chx:102182675%09red/chx:102180724%09red/chx:102171922%09red
Other types of O-glycan biosynthesis	KEGG PATHWAY	chx00514	3	30	0.230612974	0.620734666	ENSCHIG00000026540|ENSCHIG00000017371|ENSCHIG00000020013	http://www.genome.jp/kegg-bin/show_pathway?chx00514/chx:102172883%09red/chx:102174927%09red/chx:100860927%09red
Aminoacyl-tRNA biosynthesis	KEGG PATHWAY	chx00970	4	45	0.2327755	0.620734666	ENSCHIG00000022953|ENSCHIG00000018475|ENSCHIG00000013843|ENSCHIG00000023952	http://www.genome.jp/kegg-bin/show_pathway?chx00970/chx:102183922%09red/chx:102170371%09red/chx:102181366%09red/chx:102190826%09red
Circadian rhythm	KEGG PATHWAY	chx04710	3	31	0.244223335	0.645118242	ENSCHIG00000023621|ENSCHIG00000013197|ENSCHIG00000022992	http://www.genome.jp/kegg-bin/show_pathway?chx04710/chx:102173685%09red/chx:102183085%09red/chx:102180576%09red
Glycosphingolipid biosynthesis - globo series	KEGG PATHWAY	chx00603	2	17	0.248118147	0.649281132	ENSCHIG00000011247|ENSCHIG00000022129	http://www.genome.jp/kegg-bin/show_pathway?chx00603/chx:102180325%09red/chx:102187381%09red
Prion diseases	KEGG PATHWAY	chx05020	3	32	0.257956343	0.662640146	ENSCHIG00000016099|ENSCHIG00000016688|ENSCHIG00000024710	http://www.genome.jp/kegg-bin/show_pathway?chx05020/chx:102171272%09red/chx:102188824%09red/chx:102187545%09red
Mucin type O-Glycan biosynthesis	KEGG PATHWAY	chx00512	3	32	0.257956343	0.662640146	ENSCHIG00000017035|ENSCHIG00000012207|ENSCHIG00000025267	http://www.genome.jp/kegg-bin/show_pathway?chx00512/chx:102175679%09red/chx:102174898%09red/chx:102173105%09red
2-Oxocarboxylic acid metabolism	KEGG PATHWAY	chx01210	2	18	0.267150253	0.664076829	ENSCHIG00000027095|ENSCHIG00000016266	http://www.genome.jp/kegg-bin/show_pathway?chx01210/chx:102173979%09red/chx:102173681%09red
Synaptic vesicle cycle	KEGG PATHWAY	chx04721	5	64	0.267508278	0.664076829	ENSCHIG00000015551|ENSCHIG00000016939|ENSCHIG00000007327|ENSCHIG00000027174|ENSCHIG00000011358	http://www.genome.jp/kegg-bin/show_pathway?chx04721/chx:102169575%09red/chx:102183039%09red/chx:102171480%09red/chx:102177181%09red
Endocrine resistance	KEGG PATHWAY	chx01522	7	97	0.27053603	0.664076829	ENSCHIG00000012528|ENSCHIG00000009327|ENSCHIG00000021617|ENSCHIG00000023502|ENSCHIG00000016099|ENSCHIG00000024549|ENSCHIG00000016952	http://www.genome.jp/kegg-bin/show_pathway?chx01522/chx:102189202%09red/chx:102172758%09red/chx:102171922%09red/chx:102188824%09red/chx:102180724%09red/chx:102175277%09red/chx:102182675%09red
Renal cell carcinoma	KEGG PATHWAY	chx05211	5	65	0.277269561	0.664076829	ENSCHIG00000016099|ENSCHIG00000022641|ENSCHIG00000027232|ENSCHIG00000026382|ENSCHIG00000021617	http://www.genome.jp/kegg-bin/show_pathway?chx05211/chx:102172758%09red/chx:102191264%09red/chx:102184091%09red/chx:102174701%09red/chx:102188824%09red
Central carbon metabolism in cancer	KEGG PATHWAY	chx05230	5	65	0.277269561	0.664076829	ENSCHIG00000016099|ENSCHIG00000010678|ENSCHIG00000010670|ENSCHIG00000024851|ENSCHIG00000021617	http://www.genome.jp/kegg-bin/show_pathway?chx05230/chx:102172758%09red/chx:102185689%09red/chx:102182403%09red/chx:102188824%09red/chx:102189736%09red
Amphetamine addiction	KEGG PATHWAY	chx05031	5	65	0.277269561	0.664076829	ENSCHIG00000013005|ENSCHIG00000025051|ENSCHIG00000022969|ENSCHIG00000010155|ENSCHIG00000011358	http://www.genome.jp/kegg-bin/show_pathway?chx05031/chx:102175934%09red/chx:102181789%09red/chx:102171480%09red/chx:102185715%09red/chx:102185084%09red
Type I diabetes mellitus	KEGG PATHWAY	chx04940	5	65	0.277269561	0.664076829	ENSCHIG00000000135|ENSCHIG00000016245|ENSCHIG00000014039|ENSCHIG00000012657|ENSCHIG00000018892	http://www.genome.jp/kegg-bin/show_pathway?chx04940/chx:102171130%09red/chx:102171032%09red/chx:102179143%09red/chx:102191696%09red/chx:102184389%09red
Fatty acid degradation	KEGG PATHWAY	chx00071	4	49	0.277489246	0.664076829	ENSCHIG00000008246|ENSCHIG00000021109|ENSCHIG00000023593|ENSCHIG00000012727	http://www.genome.jp/kegg-bin/show_pathway?chx00071/chx:102187210%09red/chx:102168409%09red/chx:102187125%09red/chx:102180069%09red
Arginine biosynthesis	KEGG PATHWAY	chx00220	2	19	0.286175251	0.665845528	ENSCHIG00000027095|ENSCHIG00000016266	http://www.genome.jp/kegg-bin/show_pathway?chx00220/chx:102173979%09red/chx:102173681%09red
Pancreatic cancer	KEGG PATHWAY	chx05212	5	66	0.287101332	0.665845528	ENSCHIG00000016099|ENSCHIG00000023525|ENSCHIG00000014206|ENSCHIG00000021617|ENSCHIG00000000132	http://www.genome.jp/kegg-bin/show_pathway?chx05212/chx:102172607%09red/chx:102172758%09red/chx:102177406%09red/chx:102188824%09red/chx:102171591%09red
Thyroid hormone signaling pathway	KEGG PATHWAY	chx04919	8	116	0.287837648	0.665845528	ENSCHIG00000018191|ENSCHIG00000021617|ENSCHIG00000013316|ENSCHIG00000022460|ENSCHIG00000016099|ENSCHIG00000024684|ENSCHIG00000016952|ENSCHIG00000015992	http://www.genome.jp/kegg-bin/show_pathway?chx04919/chx:102190768%09red/chx:102189202%09red/chx:102172758%09red/chx:102184915%09red/chx:102188824%09red/chx:100860883%09red/chx:102176616%09red/chx:102181878%09red
EGFR tyrosine kinase inhibitor resistance	KEGG PATHWAY	chx01521	6	84	0.300884504	0.665845528	ENSCHIG00000020211|ENSCHIG00000009327|ENSCHIG00000021617|ENSCHIG00000015637|ENSCHIG00000016099|ENSCHIG00000024684	http://www.genome.jp/kegg-bin/show_pathway?chx01521/chx:102172758%09red/chx:102188824%09red/chx:102171716%09red/chx:102177449%09red/chx:102182675%09red/chx:102181878%09red
Pyrimidine metabolism	KEGG PATHWAY	chx00240	7	101	0.302471375	0.665845528	ENSCHIG00000027173|ENSCHIG00000017608|ENSCHIG00000014609|ENSCHIG00000016890|ENSCHIG00000012596|ENSCHIG00000017019|ENSCHIG00000021506	http://www.genome.jp/kegg-bin/show_pathway?chx00240/chx:102177094%09red/chx:102177626%09red/chx:102179928%09red/chx:102169758%09red/chx:102168682%09red/chx:102187892%09red/chx:102190491%09red
Retrograde endocannabinoid signaling	KEGG PATHWAY	chx04723	7	101	0.302471375	0.665845528	ENSCHIG00000002627|ENSCHIG00000023502|ENSCHIG00000016099|ENSCHIG00000010532|ENSCHIG00000024549|ENSCHIG00000017883|ENSCHIG00000015734	http://www.genome.jp/kegg-bin/show_pathway?chx04723/chx:102189312%09red/chx:102191178%09red/chx:102171922%09red/chx:102188824%09red/chx:100860765%09red/chx:102186145%09red/chx:102180724%09red
Steroid biosynthesis	KEGG PATHWAY	chx00100	2	20	0.305145555	0.665845528	ENSCHIG00000024342|ENSCHIG00000025165	http://www.genome.jp/kegg-bin/show_pathway?chx00100/chx:102181472%09red/chx:102173564%09red
Bacterial invasion of epithelial cells	KEGG PATHWAY	chx05100	6	85	0.309779706	0.665845528	ENSCHIG00000002829|ENSCHIG00000026835|ENSCHIG00000021617|ENSCHIG00000013316|ENSCHIG00000026368|ENSCHIG00000021068	http://www.genome.jp/kegg-bin/show_pathway?chx05100/chx:102168332%09red/chx:102172758%09red/chx:102170108%09red/chx:100860883%09red/chx:102176451%09red/chx:102173323%09red
Glycerophospholipid metabolism	KEGG PATHWAY	chx00564	7	102	0.310577161	0.665845528	ENSCHIG00000022540|ENSCHIG00000014786|ENSCHIG00000010501|ENSCHIG00000008758|ENSCHIG00000018020|ENSCHIG00000011725|ENSCHIG00000008939	http://www.genome.jp/kegg-bin/show_pathway?chx00564/chx:102172088%09red/chx:102180205%09red/chx:102186907%09red/chx:102175409%09red/chx:102186563%09red/chx:102184173%09red/chx:102170908%09red
Malaria	KEGG PATHWAY	chx05144	4	52	0.31185972	0.665845528	ENSCHIG00000024184|ENSCHIG00000024573|ENSCHIG00000003089|ENSCHIG00000020984	http://www.genome.jp/kegg-bin/show_pathway?chx05144/chx:102170076%09red/chx:102169438%09red/chx:102175045%09red/chx:102187901%09red
N-Glycan biosynthesis	KEGG PATHWAY	chx00510	4	52	0.31185972	0.665845528	ENSCHIG00000014578|ENSCHIG00000026540|ENSCHIG00000018512|ENSCHIG00000022095	http://www.genome.jp/kegg-bin/show_pathway?chx00510/chx:100860927%09red/chx:102172999%09red/chx:102181760%09red/chx:102171951%09red
Fatty acid metabolism	KEGG PATHWAY	chx01212	4	52	0.31185972	0.665845528	ENSCHIG00000023593|ENSCHIG00000016544|ENSCHIG00000012727|ENSCHIG00000020365	http://www.genome.jp/kegg-bin/show_pathway?chx01212/chx:102187210%09red/chx:102173897%09red/chx:102187120%09red/chx:102180069%09red
Focal adhesion	KEGG PATHWAY	chx04510	13	206	0.312025223	0.665845528	ENSCHIG00000019842|ENSCHIG00000017634|ENSCHIG00000016526|ENSCHIG00000019988|ENSCHIG00000021617|ENSCHIG00000017086|ENSCHIG00000026368|ENSCHIG00000013316|ENSCHIG00000020744|ENSCHIG00000016099|ENSCHIG00000016451|ENSCHIG00000017536|ENSCHIG00000016068	http://www.genome.jp/kegg-bin/show_pathway?chx04510/chx:102182147%09red/chx:102179198%09red/chx:102189645%09red/chx:102172758%09red/chx:102188824%09red/chx:100860883%09red/chx:102181229%09red/chx:102173608%09red/chx:102187707%09red/chx:102179873%09red/chx:102176451%09red/chx:102170125%09red/chx:102170917%09red
Pentose and glucuronate interconversions	KEGG PATHWAY	chx00040	3	36	0.313655903	0.665845528	ENSCHIG00000026975|ENSCHIG00000020031|ENSCHIG00000012061	http://www.genome.jp/kegg-bin/show_pathway?chx00040/chx:102170708%09red/chx:102191238%09red/chx:102187190%09red
Leukocyte transendothelial migration	KEGG PATHWAY	chx04670	8	120	0.317689549	0.665845528	ENSCHIG00000019988|ENSCHIG00000021617|ENSCHIG00000013316|ENSCHIG00000026368|ENSCHIG00000026464|ENSCHIG00000024684|ENSCHIG00000016068|ENSCHIG00000015734	http://www.genome.jp/kegg-bin/show_pathway?chx04670/chx:102189645%09red/chx:102172758%09red/chx:100860765%09red/chx:100860883%09red/chx:102179873%09red/chx:102176451%09red/chx:102181928%09red/chx:102181878%09red
Tight junction	KEGG PATHWAY	chx04530	9	138	0.323060904	0.665845528	ENSCHIG00000026835|ENSCHIG00000019988|ENSCHIG00000022585|ENSCHIG00000013316|ENSCHIG00000021772|ENSCHIG00000025392|ENSCHIG00000026784|ENSCHIG00000020188|ENSCHIG00000015734	http://www.genome.jp/kegg-bin/show_pathway?chx04530/chx:102168332%09red/chx:102189471%09red/chx:102179429%09red/chx:100860883%09red/chx:102173962%09red/chx:102179873%09red/chx:102178031%09red/chx:100860765%09red/chx:102177452%09red
Amino sugar and nucleotide sugar metabolism	KEGG PATHWAY	chx00520	4	53	0.323410685	0.665845528	ENSCHIG00000017296|ENSCHIG00000010678|ENSCHIG00000024851|ENSCHIG00000025657	http://www.genome.jp/kegg-bin/show_pathway?chx00520/chx:102180808%09red/chx:102172896%09red/chx:102182403%09red/chx:102189736%09red
Endometrial cancer	KEGG PATHWAY	chx05213	4	53	0.323410685	0.665845528	ENSCHIG00000010291|ENSCHIG00000016099|ENSCHIG00000011953|ENSCHIG00000021617	http://www.genome.jp/kegg-bin/show_pathway?chx05213/chx:102172758%09red/chx:102170375%09red/chx:102188824%09red/chx:102181726%09red
Starch and sucrose metabolism	KEGG PATHWAY	chx00500	4	53	0.323410685	0.665845528	ENSCHIG00000010678|ENSCHIG00000011472|ENSCHIG00000024851|ENSCHIG00000011255	http://www.genome.jp/kegg-bin/show_pathway?chx00500/chx:102189736%09red/chx:102180474%09red/chx:102183771%09red/chx:102182403%09red
Glycolysis / Gluconeogenesis	KEGG PATHWAY	chx00010	5	70	0.326975472	0.668271037	ENSCHIG00000004184|ENSCHIG00000008246|ENSCHIG00000013515|ENSCHIG00000010678|ENSCHIG00000024851	http://www.genome.jp/kegg-bin/show_pathway?chx00010/chx:102187016%09red/chx:102187125%09red/chx:102182403%09red/chx:102189736%09red/chx:102168742%09red
Inflammatory mediator regulation of TRP channels	KEGG PATHWAY	chx04750	7	105	0.335120517	0.679349105	ENSCHIG00000022969|ENSCHIG00000021617|ENSCHIG00000023502|ENSCHIG00000010155|ENSCHIG00000024684|ENSCHIG00000024549|ENSCHIG00000025051	http://www.genome.jp/kegg-bin/show_pathway?chx04750/chx:102175934%09red/chx:102185084%09red/chx:102172758%09red/chx:102171922%09red/chx:102185715%09red/chx:102180724%09red/chx:102181878%09red
Ubiquitin mediated proteolysis	KEGG PATHWAY	chx04120	9	140	0.337248306	0.679349105	ENSCHIG00000010346|ENSCHIG00000014768|ENSCHIG00000025931|ENSCHIG00000004602|ENSCHIG00000009901|ENSCHIG00000011900|ENSCHIG00000025255|ENSCHIG00000014824|ENSCHIG00000010021	http://www.genome.jp/kegg-bin/show_pathway?chx04120/chx:102181578%09red/chx:102170756%09red/chx:106501723%09red/chx:102176645%09red/chx:102170779%09red/chx:102180853%09red/chx:102178264%09red/chx:102181216%09red/chx:102191553%09red
beta-Alanine metabolism	KEGG PATHWAY	chx00410	3	38	0.341670906	0.683341813	ENSCHIG00000008246|ENSCHIG00000015633|ENSCHIG00000009133	http://www.genome.jp/kegg-bin/show_pathway?chx00410/chx:102176564%09red/chx:102187125%09red/chx:102183446%09red
Arrhythmogenic right ventricular cardiomyopathy (ARVC)	KEGG PATHWAY	chx05412	5	72	0.347133202	0.689342529	ENSCHIG00000008416|ENSCHIG00000010972|ENSCHIG00000013316|ENSCHIG00000015584|ENSCHIG00000016526	http://www.genome.jp/kegg-bin/show_pathway?chx05412/chx:100860883%09red/chx:106503290%09red/chx:102180712%09red/chx:102173608%09red/chx:102172403%09red
GnRH signaling pathway	KEGG PATHWAY	chx04912	6	91	0.363872015	0.717494113	ENSCHIG00000022969|ENSCHIG00000023502|ENSCHIG00000016099|ENSCHIG00000010155|ENSCHIG00000024549|ENSCHIG00000025051	http://www.genome.jp/kegg-bin/show_pathway?chx04912/chx:102175934%09red/chx:102185084%09red/chx:102171922%09red/chx:102185715%09red/chx:102188824%09red/chx:102180724%09red
RIG-I-like receptor signaling pathway	KEGG PATHWAY	chx04622	5	74	0.367359156	0.719304642	ENSCHIG00000023525|ENSCHIG00000014206|ENSCHIG00000024079|ENSCHIG00000026577|ENSCHIG00000017128	http://www.genome.jp/kegg-bin/show_pathway?chx04622/chx:102177406%09red/chx:102171046%09red/chx:102178407%09red/chx:102169982%09red/chx:102171591%09red
Osteoclast differentiation	KEGG PATHWAY	chx04380	8	127	0.371140932	0.719566231	ENSCHIG00000023525|ENSCHIG00000014206|ENSCHIG00000021617|ENSCHIG00000014927|ENSCHIG00000027124|ENSCHIG00000016099|ENSCHIG00000017530|ENSCHIG00000021191	http://www.genome.jp/kegg-bin/show_pathway?chx04380/chx:102177137%09red/chx:102171591%09red/chx:102172758%09red/chx:102188824%09red/chx:102177406%09red/chx:102185161%09red/chx:102185051%09red/chx:102176204%09red
Long-term depression	KEGG PATHWAY	chx04730	4	58	0.381366794	0.719566231	ENSCHIG00000016099|ENSCHIG00000017883|ENSCHIG00000019664|ENSCHIG00000015734	http://www.genome.jp/kegg-bin/show_pathway?chx04730/chx:102169406%09red/chx:102188824%09red/chx:102186145%09red/chx:100860765%09red
Salmonella infection	KEGG PATHWAY	chx05132	6	93	0.382050186	0.719566231	ENSCHIG00000024452|ENSCHIG00000010669|ENSCHIG00000009176|ENSCHIG00000013316|ENSCHIG00000016099|ENSCHIG00000021068	http://www.genome.jp/kegg-bin/show_pathway?chx05132/chx:102170806%09red/chx:102188824%09red/chx:100860883%09red/chx:102170108%09red/chx:102172617%09red/chx:102173138%09red
Serotonergic synapse	KEGG PATHWAY	chx04726	7	111	0.384856775	0.719566231	ENSCHIG00000002627|ENSCHIG00000018610|ENSCHIG00000016099|ENSCHIG00000010532|ENSCHIG00000017883|ENSCHIG00000015734|ENSCHIG00000025459	http://www.genome.jp/kegg-bin/show_pathway?chx04726/chx:102189312%09red/chx:102191178%09red/chx:102188824%09red/chx:100860765%09red/chx:102169702%09red/chx:102186145%09red/chx:102178189%09red
Adherens junction	KEGG PATHWAY	chx04520	5	76	0.38759719	0.719566231	ENSCHIG00000016099|ENSCHIG00000013316|ENSCHIG00000019949|ENSCHIG00000014308|ENSCHIG00000026297	http://www.genome.jp/kegg-bin/show_pathway?chx04520/chx:100860883%09red/chx:102172917%09red/chx:102190308%09red/chx:102186231%09red/chx:102188824%09red
PPAR signaling pathway	KEGG PATHWAY	chx03320	5	76	0.38759719	0.719566231	ENSCHIG00000004184|ENSCHIG00000023593|ENSCHIG00000013751|ENSCHIG00000013898|ENSCHIG00000025124	http://www.genome.jp/kegg-bin/show_pathway?chx03320/chx:102187210%09red/chx:102173339%09red/chx:100860906%09red/chx:102174518%09red/chx:102168742%09red
cGMP-PKG signaling pathway	KEGG PATHWAY	chx04022	10	165	0.388051789	0.719566231	ENSCHIG00000024254|ENSCHIG00000021617|ENSCHIG00000017086|ENSCHIG00000018453|ENSCHIG00000023502|ENSCHIG00000016099|ENSCHIG00000019664|ENSCHIG00000024549|ENSCHIG00000008671|ENSCHIG00000015734	http://www.genome.jp/kegg-bin/show_pathway?chx04022/chx:102182147%09red/chx:102172758%09red/chx:102171922%09red/chx:102188824%09red/chx:100860765%09red/chx:102180724%09red/chx:102180626%09red/chx:102169406%09red/chx:102177769%09red/chx:102174093%09red
Cell adhesion molecules (CAMs)	KEGG PATHWAY	chx04514	10	165	0.388051789	0.719566231	ENSCHIG00000019928|ENSCHIG00000020596|ENSCHIG00000024573|ENSCHIG00000009485|ENSCHIG00000026297|ENSCHIG00000026464|ENSCHIG00000012657|ENSCHIG00000010446|ENSCHIG00000015655|ENSCHIG00000022411	http://www.genome.jp/kegg-bin/show_pathway?chx04514/chx:102173982%09red/chx:102169922%09red/chx:102168238%09red/chx:102184389%09red/chx:102185210%09red/chx:102186231%09red/chx:102170124%09red/chx:102170076%09red/chx:102181928%09red/chx:102181063%09red
Histidine metabolism	KEGG PATHWAY	chx00340	2	25	0.397828018	0.730952932	ENSCHIG00000019018|ENSCHIG00000008246	http://www.genome.jp/kegg-bin/show_pathway?chx00340/chx:102177774%09red/chx:102187125%09red
FoxO signaling pathway	KEGG PATHWAY	chx04068	8	131	0.402024112	0.730952932	ENSCHIG00000014206|ENSCHIG00000012528|ENSCHIG00000020211|ENSCHIG00000022992|ENSCHIG00000021617|ENSCHIG00000004184|ENSCHIG00000016099|ENSCHIG00000018191	http://www.genome.jp/kegg-bin/show_pathway?chx04068/chx:102180576%09red/chx:102172758%09red/chx:102184915%09red/chx:102188824%09red/chx:102177406%09red/chx:102171716%09red/chx:102168742%09red/chx:102175277%09red
Hepatitis C	KEGG PATHWAY	chx05160	8	131	0.402024112	0.730952932	ENSCHIG00000023525|ENSCHIG00000014206|ENSCHIG00000021617|ENSCHIG00000026577|ENSCHIG00000011066|ENSCHIG00000016099|ENSCHIG00000019892|ENSCHIG00000013751	http://www.genome.jp/kegg-bin/show_pathway?chx05160/chx:100860906%09red/chx:102190722%09red/chx:100861133%09red/chx:102172758%09red/chx:102171591%09red/chx:102188824%09red/chx:102178407%09red/chx:102177406%09red
Carbon metabolism	KEGG PATHWAY	chx01200	7	114	0.409836435	0.732175108	ENSCHIG00000027095|ENSCHIG00000012727|ENSCHIG00000010935|ENSCHIG00000024851|ENSCHIG00000013515|ENSCHIG00000010678|ENSCHIG00000006876	http://www.genome.jp/kegg-bin/show_pathway?chx01200/chx:102183291%09red/chx:102189736%09red/chx:102187016%09red/chx:102182403%09red/chx:102180069%09red/chx:102184409%09red/chx:102173681%09red
PI3K-Akt signaling pathway	KEGG PATHWAY	chx04151	20	351	0.410824482	0.732175108	ENSCHIG00000023525|ENSCHIG00000012528|ENSCHIG00000002627|ENSCHIG00000020211|ENSCHIG00000009327|ENSCHIG00000016735|ENSCHIG00000021617|ENSCHIG00000004184|ENSCHIG00000027124|ENSCHIG00000026292|ENSCHIG00000020744|ENSCHIG00000009176|ENSCHIG00000016099|ENSCHIG00000020738|ENSCHIG00000010532|ENSCHIG00000016526|ENSCHIG00000014206|ENSCHIG00000012980|ENSCHIG00000016451|ENSCHIG00000019805	http://www.genome.jp/kegg-bin/show_pathway?chx04151/chx:102189312%09red/chx:102179198%09red/chx:106502352%09red/chx:102171591%09red/chx:102188790%09red/chx:102172758%09red/chx:102168742%09red/chx:102188824%09red/chx:102171716%09red/chx:102177406%09red/chx:102182675%09red/chx:102181229%09red/chx:102173608%09red/chx:102177599%09red/chx:102169942%09red/chx:102185051%09red/chx:102175277%09red/chx:102…
Tuberculosis	KEGG PATHWAY	chx05152	11	187	0.414145361	0.732175108	ENSCHIG00000026831|ENSCHIG00000012170|ENSCHIG00000022969|ENSCHIG00000021644|ENSCHIG00000023827|ENSCHIG00000016099|ENSCHIG00000010155|ENSCHIG00000009697|ENSCHIG00000025051|ENSCHIG00000012823|ENSCHIG00000011988	http://www.genome.jp/kegg-bin/show_pathway?chx05152/chx:102175934%09red/chx:102185084%09red/chx:102185330%09red/chx:102189385%09red/chx:102170003%09red/chx:102177432%09red/chx:102188824%09red/chx:102179302%09red/chx:102185715%09red/chx:102171106%09red/chx:102188959%09red
Platinum drug resistance	KEGG PATHWAY	chx01524	5	79	0.417860858	0.732175108	ENSCHIG00000016099|ENSCHIG00000008585|ENSCHIG00000011953|ENSCHIG00000014133|ENSCHIG00000021617	http://www.genome.jp/kegg-bin/show_pathway?chx01524/chx:102172758%09red/chx:102181726%09red/chx:102184041%09red/chx:102188824%09red/chx:102173702%09red
Estrogen signaling pathway	KEGG PATHWAY	chx04915	6	97	0.418385776	0.732175108	ENSCHIG00000021617|ENSCHIG00000023502|ENSCHIG00000016099|ENSCHIG00000024549|ENSCHIG00000017883|ENSCHIG00000015734	http://www.genome.jp/kegg-bin/show_pathway?chx04915/chx:102172758%09red/chx:102171922%09red/chx:102188824%09red/chx:100860765%09red/chx:102186145%09red/chx:102180724%09red
Arachidonic acid metabolism	KEGG PATHWAY	chx00590	6	97	0.418385776	0.732175108	ENSCHIG00000000443|ENSCHIG00000010501|ENSCHIG00000018610|ENSCHIG00000013080|ENSCHIG00000021109|ENSCHIG00000013121	http://www.genome.jp/kegg-bin/show_pathway?chx00590/chx:102172088%09red/chx:102181586%09red/chx:102184926%09red/chx:102182719%09red/chx:102169702%09red/chx:102168409%09red
HTLV-I infection	KEGG PATHWAY	chx05166	16	280	0.423126547	0.735872256	ENSCHIG00000023525|ENSCHIG00000021782|ENSCHIG00000021723|ENSCHIG00000016131|ENSCHIG00000016735|ENSCHIG00000021617|ENSCHIG00000004602|ENSCHIG00000022975|ENSCHIG00000025345|ENSCHIG00000015445|ENSCHIG00000023343|ENSCHIG00000014206|ENSCHIG00000012657|ENSCHIG00000024549|ENSCHIG00000014632|ENSCHIG00000023502	http://www.genome.jp/kegg-bin/show_pathway?chx05166/chx:102189744%09red/chx:102184389%09red/chx:102171591%09red/chx:102172758%09red/chx:102171922%09red/chx:100861366%09red/chx:102184881%09red/chx:102185603%09red/chx:102175498%09red/chx:102180724%09red/chx:102177406%09red/chx:102177599%09red/chx:102181216%09red/chx:102176768%09red/chx:102169797%09red/chx:102170921%09red
Pentose phosphate pathway	KEGG PATHWAY	chx00030	2	27	0.43333201	0.739712987	ENSCHIG00000010935|ENSCHIG00000013515	http://www.genome.jp/kegg-bin/show_pathway?chx00030/chx:102187016%09red/chx:102184409%09red
Biosynthesis of unsaturated fatty acids	KEGG PATHWAY	chx01040	2	27	0.43333201	0.739712987	ENSCHIG00000024668|ENSCHIG00000020365	http://www.genome.jp/kegg-bin/show_pathway?chx01040/chx:102180523%09red/chx:102187120%09red
Transcriptional misregulation in cancer	KEGG PATHWAY	chx05202	10	172	0.435902296	0.739712987	ENSCHIG00000016245|ENSCHIG00000022641|ENSCHIG00000016735|ENSCHIG00000017436|ENSCHIG00000012528|ENSCHIG00000025141|ENSCHIG00000015640|ENSCHIG00000016080|ENSCHIG00000018191|ENSCHIG00000000480	http://www.genome.jp/kegg-bin/show_pathway?chx05202/chx:102183278%09red/chx:102185772%09red/chx:102174701%09red/chx:102188193%09red/chx:102184915%09red/chx:102168980%09red/chx:102177599%09red/chx:102175277%09red/chx:102172450%09red/chx:102191696%09red
Jak-STAT signaling pathway	KEGG PATHWAY	chx04630	10	172	0.435902296	0.739712987	ENSCHIG00000021723|ENSCHIG00000019616|ENSCHIG00000016735|ENSCHIG00000021617|ENSCHIG00000019805|ENSCHIG00000012823|ENSCHIG00000014176|ENSCHIG00000019949|ENSCHIG00000023851|ENSCHIG00000027177	http://www.genome.jp/kegg-bin/show_pathway?chx04630/chx:102190308%09red/chx:102172253%09red/chx:102188524%09red/chx:102188790%09red/chx:102172758%09red/chx:102185603%09red/chx:100860794%09red/chx:102177599%09red/chx:102176844%09red/chx:102188959%09red
Colorectal cancer	KEGG PATHWAY	chx05210	4	64	0.450048461	0.757112353	ENSCHIG00000010291|ENSCHIG00000016099|ENSCHIG00000011953|ENSCHIG00000021617	http://www.genome.jp/kegg-bin/show_pathway?chx05210/chx:102172758%09red/chx:102170375%09red/chx:102188824%09red/chx:102181726%09red
Basal transcription factors	KEGG PATHWAY	chx03022	3	46	0.451563439	0.757112353	ENSCHIG00000027219|ENSCHIG00000018137|ENSCHIG00000012344	http://www.genome.jp/kegg-bin/show_pathway?chx03022/chx:102185971%09red/chx:102175131%09red/chx:102191191%09red
Ubiquinone and other terpenoid-quinone biosynthesis	KEGG PATHWAY	chx00130	1	11	0.46242328	0.764892748	ENSCHIG00000013409	http://www.genome.jp/kegg-bin/show_pathway?chx00130/chx:102175353%09red
Vasopressin-regulated water reabsorption	KEGG PATHWAY	chx04962	3	47	0.464825139	0.764892748	ENSCHIG00000025878|ENSCHIG00000011740|ENSCHIG00000010124	http://www.genome.jp/kegg-bin/show_pathway?chx04962/chx:102186073%09red/chx:102169329%09red/chx:102169819%09red
Hedgehog signaling pathway	KEGG PATHWAY	chx04340	3	47	0.464825139	0.764892748	ENSCHIG00000023555|ENSCHIG00000015297|ENSCHIG00000022992	http://www.genome.jp/kegg-bin/show_pathway?chx04340/chx:102178142%09red/chx:102170201%09red/chx:102180576%09red
MAPK signaling pathway	KEGG PATHWAY	chx04010	14	251	0.467130928	0.764892748	ENSCHIG00000023525|ENSCHIG00000014206|ENSCHIG00000010972|ENSCHIG00000019842|ENSCHIG00000014927|ENSCHIG00000012980|ENSCHIG00000026221|ENSCHIG00000015584|ENSCHIG00000016099|ENSCHIG00000020738|ENSCHIG00000022039|ENSCHIG00000008697|ENSCHIG00000018000|ENSCHIG00000015174	http://www.genome.jp/kegg-bin/show_pathway?chx04010/chx:102177581%09red/chx:102172403%09red/chx:102171591%09red/chx:102170427%09red/chx:102172327%09red/chx:106503290%09red/chx:100860820%09red/chx:102188824%09red/chx:102182261%09red/chx:102169942%09red/chx:102177406%09red/chx:102185161%09red/chx:102169602%09red/chx:102170917%09red
ECM-receptor interaction	KEGG PATHWAY	chx04512	5	85	0.477456522	0.773550163	ENSCHIG00000016451|ENSCHIG00000006763|ENSCHIG00000016526|ENSCHIG00000020744|ENSCHIG00000025639	http://www.genome.jp/kegg-bin/show_pathway?chx04512/chx:102175332%09red/chx:102181229%09red/chx:102173608%09red/chx:102179198%09red/chx:102169403%09red
Tryptophan metabolism	KEGG PATHWAY	chx00380	3	48	0.477943494	0.773550163	ENSCHIG00000019018|ENSCHIG00000008246|ENSCHIG00000006876	http://www.genome.jp/kegg-bin/show_pathway?chx00380/chx:102177774%09red/chx:102187125%09red/chx:102183291%09red
AGE-RAGE signaling pathway in diabetic complications	KEGG PATHWAY	chx04933	6	104	0.481146927	0.774259423	ENSCHIG00000012528|ENSCHIG00000021723|ENSCHIG00000021617|ENSCHIG00000016099|ENSCHIG00000024684|ENSCHIG00000018191	http://www.genome.jp/kegg-bin/show_pathway?chx04933/chx:102172758%09red/chx:102184915%09red/chx:102188824%09red/chx:102185603%09red/chx:102175277%09red/chx:102181878%09red
RNA polymerase	KEGG PATHWAY	chx03020	2	30	0.484380679	0.775009086	ENSCHIG00000027173|ENSCHIG00000014609	http://www.genome.jp/kegg-bin/show_pathway?chx03020/chx:102168682%09red/chx:102187892%09red
Phospholipase D signaling pathway	KEGG PATHWAY	chx04072	8	143	0.493961474	0.777816956	ENSCHIG00000021617|ENSCHIG00000024549|ENSCHIG00000023502|ENSCHIG00000016099|ENSCHIG00000017530|ENSCHIG00000024684|ENSCHIG00000018020|ENSCHIG00000022491	http://www.genome.jp/kegg-bin/show_pathway?chx04072/chx:102174559%09red/chx:102177137%09red/chx:102172758%09red/chx:102171922%09red/chx:102188824%09red/chx:102184173%09red/chx:102180724%09red/chx:102181878%09red
Signaling pathways regulating pluripotency of stem cells	KEGG PATHWAY	chx04550	8	143	0.493961474	0.777816956	ENSCHIG00000021782|ENSCHIG00000016131|ENSCHIG00000021617|ENSCHIG00000010291|ENSCHIG00000014632|ENSCHIG00000024398|ENSCHIG00000016099|ENSCHIG00000014176	http://www.genome.jp/kegg-bin/show_pathway?chx04550/chx:102188524%09red/chx:102172758%09red/chx:102188824%09red/chx:102175498%09red/chx:102170375%09red/chx:102170921%09red/chx:100861250%09red/chx:102176768%09red
Melanoma	KEGG PATHWAY	chx05218	4	68	0.494469351	0.777816956	ENSCHIG00000016099|ENSCHIG00000020738|ENSCHIG00000021617|ENSCHIG00000012980	http://www.genome.jp/kegg-bin/show_pathway?chx05218/chx:102169602%09red/chx:102169942%09red/chx:102188824%09red/chx:102172758%09red
Citrate cycle (TCA cycle)	KEGG PATHWAY	chx00020	2	31	0.500752789	0.782048667	ENSCHIG00000004184|ENSCHIG00000006876	http://www.genome.jp/kegg-bin/show_pathway?chx00020/chx:102183291%09red/chx:102168742%09red
Neuroactive ligand-receptor interaction	KEGG PATHWAY	chx04080	16	295	0.502745572	0.782048667	ENSCHIG00000013005|ENSCHIG00000018079|ENSCHIG00000025594|ENSCHIG00000019616|ENSCHIG00000008050|ENSCHIG00000011335|ENSCHIG00000012293|ENSCHIG00000000251|ENSCHIG00000011617|ENSCHIG00000016817|ENSCHIG00000022709|ENSCHIG00000008888|ENSCHIG00000004216|ENSCHIG00000026075|ENSCHIG00000008671|ENSCHIG00000017210	http://www.genome.jp/kegg-bin/show_pathway?chx04080/chx:102181789%09red/chx:102184221%09red/chx:102177355%09red/chx:102184259%09red/chx:102186285%09red/chx:102177147%09red/chx:100860794%09red/chx:102180535%09red/chx:102175113%09red/chx:102174648%09red/chx:102186367%09red/chx:102187065%09red/chx:102188818%09red/chx:102177769%09red/chx:102187201%09red/chx:102169587%09red
Cytokine-cytokine receptor interaction	KEGG PATHWAY	chx04060	13	240	0.511820561	0.791766614	ENSCHIG00000019616|ENSCHIG00000027177|ENSCHIG00000014964|ENSCHIG00000027124|ENSCHIG00000019805|ENSCHIG00000012823|ENSCHIG00000022975|ENSCHIG00000020074|ENSCHIG00000014176|ENSCHIG00000023851|ENSCHIG00000016688|ENSCHIG00000025704|ENSCHIG00000016735	http://www.genome.jp/kegg-bin/show_pathway?chx04060/chx:102189744%09red/chx:102172253%09red/chx:102174969%09red/chx:100860874%09red/chx:102188524%09red/chx:102188790%09red/chx:102171272%09red/chx:100860794%09red/chx:102177599%09red/chx:102175293%09red/chx:102185051%09red/chx:102176844%09red/chx:102188959%09red
Arginine and proline metabolism	KEGG PATHWAY	chx00330	3	51	0.516351554	0.794387006	ENSCHIG00000021938|ENSCHIG00000008246|ENSCHIG00000019018	http://www.genome.jp/kegg-bin/show_pathway?chx00330/chx:102177774%09red/chx:102187125%09red/chx:102190447%09red
Hematopoietic cell lineage	KEGG PATHWAY	chx04640	5	90	0.525501979	0.801593293	ENSCHIG00000010000|ENSCHIG00000014931|ENSCHIG00000022411|ENSCHIG00000010446|ENSCHIG00000027124	http://www.genome.jp/kegg-bin/show_pathway?chx04640/chx:102185784%09red/chx:102185051%09red/chx:102171507%09red/chx:102185210%09red/chx:102170124%09red
Autoimmune thyroid disease	KEGG PATHWAY	chx05320	4	71	0.526761307	0.801593293	ENSCHIG00000000135|ENSCHIG00000016245|ENSCHIG00000012657|ENSCHIG00000026405	http://www.genome.jp/kegg-bin/show_pathway?chx05320/chx:102171130%09red/chx:102191696%09red/chx:102184389%09red/chx:100750237%09red
Non-alcoholic fatty liver disease (NAFLD)	KEGG PATHWAY	chx04932	8	148	0.531167943	0.80392986	ENSCHIG00000014206|ENSCHIG00000020211|ENSCHIG00000019616|ENSCHIG00000015477|ENSCHIG00000021617|ENSCHIG00000011066|ENSCHIG00000022888|ENSCHIG00000013751	http://www.genome.jp/kegg-bin/show_pathway?chx04932/chx:100860906%09red/chx:100861133%09red/chx:102172758%09red/chx:102171716%09red/chx:100860794%09red/chx:102173644%09red/chx:102177406%09red/chx:102184322%09red
Retinol metabolism	KEGG PATHWAY	chx00830	4	72	0.537301257	0.808840602	ENSCHIG00000026508|ENSCHIG00000008787|ENSCHIG00000025587|ENSCHIG00000021109	http://www.genome.jp/kegg-bin/show_pathway?chx00830/chx:102173010%09red/chx:102168409%09red/chx:102179583%09red/chx:102169480%09red
Alzheimer's disease	KEGG PATHWAY	chx05010	9	169	0.544277638	0.81496117	ENSCHIG00000013005|ENSCHIG00000025935|ENSCHIG00000026221|ENSCHIG00000018453|ENSCHIG00000016099|ENSCHIG00000025180|ENSCHIG00000022888|ENSCHIG00000016617|ENSCHIG00000012236	http://www.genome.jp/kegg-bin/show_pathway?chx05010/chx:102181789%09red/chx:102178040%09red/chx:102178499%09red/chx:102188824%09red/chx:100860820%09red/chx:102190980%09red/chx:102184322%09red/chx:102180626%09red/chx:102173809%09red
Cardiac muscle contraction	KEGG PATHWAY	chx04260	4	74	0.558017651	0.828402551	ENSCHIG00000015146|ENSCHIG00000010972|ENSCHIG00000015584|ENSCHIG00000019988	http://www.genome.jp/kegg-bin/show_pathway?chx04260/chx:102168763%09red/chx:106503290%09red/chx:102172403%09red/chx:102179873%09red
Glycosaminoglycan biosynthesis - keratan sulfate	KEGG PATHWAY	chx00533	1	15	0.562925034	0.828402551	ENSCHIG00000026540	http://www.genome.jp/kegg-bin/show_pathway?chx00533/chx:100860927%09red
Non-small cell lung cancer	KEGG PATHWAY	chx05223	3	55	0.565088883	0.828402551	ENSCHIG00000016099|ENSCHIG00000024684|ENSCHIG00000021617	http://www.genome.jp/kegg-bin/show_pathway?chx05223/chx:102172758%09red/chx:102188824%09red/chx:102181878%09red
Graft-versus-host disease	KEGG PATHWAY	chx05332	3	55	0.565088883	0.828402551	ENSCHIG00000000135|ENSCHIG00000016245|ENSCHIG00000012657	http://www.genome.jp/kegg-bin/show_pathway?chx05332/chx:102171130%09red/chx:102191696%09red/chx:102184389%09red
Leishmaniasis	KEGG PATHWAY	chx05140	4	76	0.578223264	0.830076886	ENSCHIG00000014927|ENSCHIG00000016099|ENSCHIG00000012170|ENSCHIG00000019949	http://www.genome.jp/kegg-bin/show_pathway?chx05140/chx:102190308%09red/chx:102185161%09red/chx:102188824%09red/chx:102177432%09red
RNA degradation	KEGG PATHWAY	chx03018	4	76	0.578223264	0.830076886	ENSCHIG00000006921|ENSCHIG00000012897|ENSCHIG00000021933|ENSCHIG00000026114	http://www.genome.jp/kegg-bin/show_pathway?chx03018/chx:102177827%09red/chx:102178026%09red/chx:102171526%09red/chx:102170071%09red
Primary bile acid biosynthesis	KEGG PATHWAY	chx00120	1	16	0.584967265	0.830076886	ENSCHIG00000025124	http://www.genome.jp/kegg-bin/show_pathway?chx00120/chx:102173339%09red
Viral myocarditis	KEGG PATHWAY	chx05416	4	77	0.588125918	0.830076886	ENSCHIG00000000135|ENSCHIG00000009775|ENSCHIG00000013316|ENSCHIG00000012657	http://www.genome.jp/kegg-bin/show_pathway?chx05416/chx:100860883%09red/chx:102171130%09red/chx:102184389%09red/chx:102183267%09red
Influenza A	KEGG PATHWAY	chx05164	9	176	0.591133139	0.830076886	ENSCHIG00000022311|ENSCHIG00000014206|ENSCHIG00000016688|ENSCHIG00000021617|ENSCHIG00000013316|ENSCHIG00000023424|ENSCHIG00000011066|ENSCHIG00000016099|ENSCHIG00000019892	http://www.genome.jp/kegg-bin/show_pathway?chx05164/chx:102190722%09red/chx:100861133%09red/chx:102172758%09red/chx:102175959%09red/chx:102188824%09red/chx:100860883%09red/chx:102172345%09red/chx:102177406%09red/chx:102171272%09red
DNA replication	KEGG PATHWAY	chx03030	2	37	0.591659249	0.830076886	ENSCHIG00000016890|ENSCHIG00000021506	http://www.genome.jp/kegg-bin/show_pathway?chx03030/chx:102190491%09red/chx:102179928%09red
VEGF signaling pathway	KEGG PATHWAY	chx04370	3	58	0.599602683	0.830076886	ENSCHIG00000016099|ENSCHIG00000024684|ENSCHIG00000021617	http://www.genome.jp/kegg-bin/show_pathway?chx04370/chx:102172758%09red/chx:102188824%09red/chx:102181878%09red
Aldosterone-regulated sodium reabsorption	KEGG PATHWAY	chx04960	2	38	0.605553629	0.830076886	ENSCHIG00000016099|ENSCHIG00000021617	http://www.genome.jp/kegg-bin/show_pathway?chx04960/chx:102172758%09red/chx:102188824%09red
One carbon pool by folate	KEGG PATHWAY	chx00670	1	17	0.605898768	0.830076886	ENSCHIG00000007932	http://www.genome.jp/kegg-bin/show_pathway?chx00670/chx:102179144%09red
Selenocompound metabolism	KEGG PATHWAY	chx00450	1	17	0.605898768	0.830076886	ENSCHIG00000014872	http://www.genome.jp/kegg-bin/show_pathway?chx00450/chx:102175921%09red
Glycosphingolipid biosynthesis - ganglio series	KEGG PATHWAY	chx00604	1	17	0.605898768	0.830076886	ENSCHIG00000022129	http://www.genome.jp/kegg-bin/show_pathway?chx00604/chx:102187381%09red
Sphingolipid signaling pathway	KEGG PATHWAY	chx04071	6	119	0.606808859	0.830076886	ENSCHIG00000021617|ENSCHIG00000016099|ENSCHIG00000017530|ENSCHIG00000008671|ENSCHIG00000015734|ENSCHIG00000010716	http://www.genome.jp/kegg-bin/show_pathway?chx04071/chx:102177137%09red/chx:102172758%09red/chx:102177770%09red/chx:102188824%09red/chx:100860765%09red/chx:102177769%09red
Ribosome biogenesis in eukaryotes	KEGG PATHWAY	chx03008	4	79	0.607516325	0.830076886	ENSCHIG00000006921|ENSCHIG00000011813|ENSCHIG00000003188|ENSCHIG00000027227	http://www.genome.jp/kegg-bin/show_pathway?chx03008/chx:102191427%09red/chx:102188905%09red/chx:102171526%09red/chx:102189562%09red
Phagosome	KEGG PATHWAY	chx04145	9	179	0.610504383	0.830076886	ENSCHIG00000016526|ENSCHIG00000018462|ENSCHIG00000000336|ENSCHIG00000017436|ENSCHIG00000026725|ENSCHIG00000021644|ENSCHIG00000013316|ENSCHIG00000012657|ENSCHIG00000025208	http://www.genome.jp/kegg-bin/show_pathway?chx04145/chx:102185772%09red/chx:102184389%09red/chx:102185330%09red/chx:102174906%09red/chx:100860883%09red/chx:102177410%09red/chx:102181148%09red/chx:102173608%09red/chx:102181336%09red
Allograft rejection	KEGG PATHWAY	chx05330	3	59	0.610699424	0.830076886	ENSCHIG00000000135|ENSCHIG00000016245|ENSCHIG00000012657	http://www.genome.jp/kegg-bin/show_pathway?chx05330/chx:102171130%09red/chx:102191696%09red/chx:102184389%09red
Pertussis	KEGG PATHWAY	chx05133	4	80	0.616999098	0.834588152	ENSCHIG00000016099|ENSCHIG00000012170|ENSCHIG00000015734|ENSCHIG00000024710	http://www.genome.jp/kegg-bin/show_pathway?chx05133/chx:102187545%09red/chx:102177432%09red/chx:102188824%09red/chx:100860765%09red
Nitrogen metabolism	KEGG PATHWAY	chx00910	1	18	0.625775469	0.835437655	ENSCHIG00000006073	http://www.genome.jp/kegg-bin/show_pathway?chx00910/chx:102191071%09red
Pantothenate and CoA biosynthesis	KEGG PATHWAY	chx00770	1	18	0.625775469	0.835437655	ENSCHIG00000015633	http://www.genome.jp/kegg-bin/show_pathway?chx00770/chx:102176564%09red
Staphylococcus aureus infection	KEGG PATHWAY	chx05150	3	61	0.632266971	0.835437655	ENSCHIG00000016667|ENSCHIG00000024573|ENSCHIG00000024710	http://www.genome.jp/kegg-bin/show_pathway?chx05150/chx:102170076%09red/chx:102187545%09red/chx:102171378%09red
Peroxisome	KEGG PATHWAY	chx04146	4	82	0.635529359	0.835437655	ENSCHIG00000023958|ENSCHIG00000009133|ENSCHIG00000025587|ENSCHIG00000020085	http://www.genome.jp/kegg-bin/show_pathway?chx04146/chx:102169480%09red/chx:102181759%09red/chx:102176815%09red/chx:102183446%09red
TGF-beta signaling pathway	KEGG PATHWAY	chx04350	4	82	0.635529359	0.835437655	ENSCHIG00000016099|ENSCHIG00000017375|ENSCHIG00000024398|ENSCHIG00000009327	http://www.genome.jp/kegg-bin/show_pathway?chx04350/chx:102183441%09red/chx:100861250%09red/chx:102182675%09red/chx:102188824%09red
Antigen processing and presentation	KEGG PATHWAY	chx04612	4	82	0.635529359	0.835437655	ENSCHIG00000009697|ENSCHIG00000023664|ENSCHIG00000012657|ENSCHIG00000010446	http://www.genome.jp/kegg-bin/show_pathway?chx04612/chx:102170124%09red/chx:102189385%09red/chx:102191527%09red/chx:102184389%09red
Glycosaminoglycan biosynthesis - chondroitin sulfate / dermatan sulfate	KEGG PATHWAY	chx00532	1	19	0.644650481	0.840091967	ENSCHIG00000018461	http://www.genome.jp/kegg-bin/show_pathway?chx00532/chx:102188252%09red
Bladder cancer	KEGG PATHWAY	chx05219	2	41	0.645070617	0.840091967	ENSCHIG00000016099|ENSCHIG00000017680	http://www.genome.jp/kegg-bin/show_pathway?chx05219/chx:102177602%09red/chx:102188824%09red
Pyruvate metabolism	KEGG PATHWAY	chx00620	2	42	0.657527353	0.844530546	ENSCHIG00000004184|ENSCHIG00000008246	http://www.genome.jp/kegg-bin/show_pathway?chx00620/chx:102187125%09red/chx:102168742%09red
Drug metabolism - other enzymes	KEGG PATHWAY	chx00983	2	42	0.657527353	0.844530546	ENSCHIG00000021089|ENSCHIG00000017941	http://www.genome.jp/kegg-bin/show_pathway?chx00983/chx:102170200%09red/chx:102188073%09red
Porphyrin and chlorophyll metabolism	KEGG PATHWAY	chx00860	2	42	0.657527353	0.844530546	ENSCHIG00000020247|ENSCHIG00000016700	http://www.genome.jp/kegg-bin/show_pathway?chx00860/chx:100860951%09red/chx:102172266%09red
Maturity onset diabetes of the young	KEGG PATHWAY	chx04950	1	20	0.662574242	0.847126885	ENSCHIG00000017334	http://www.genome.jp/kegg-bin/show_pathway?chx04950/chx:102170063%09red
ABC transporters	KEGG PATHWAY	chx02010	3	65	0.672863233	0.856371387	ENSCHIG00000017768|ENSCHIG00000010716|ENSCHIG00000020085	http://www.genome.jp/kegg-bin/show_pathway?chx02010/chx:102181759%09red/chx:102177770%09red/chx:102179446%09red
Tyrosine metabolism	KEGG PATHWAY	chx00350	2	44	0.681386293	0.859956167	ENSCHIG00000006984|ENSCHIG00000015269	http://www.genome.jp/kegg-bin/show_pathway?chx00350/chx:102191825%09red/chx:102176244%09red
Protein digestion and absorption	KEGG PATHWAY	chx04974	6	130	0.68735267	0.859956167	ENSCHIG00000020793|ENSCHIG00000018108|ENSCHIG00000007220|ENSCHIG00000021090|ENSCHIG00000012474|ENSCHIG00000011190	http://www.genome.jp/kegg-bin/show_pathway?chx04974/chx:102184475%09red/chx:102174913%09red/chx:102186042%09red/chx:102187889%09red/chx:102173817%09red/chx:102173746%09red
Prolactin signaling pathway	KEGG PATHWAY	chx04917	4	88	0.687536643	0.859956167	ENSCHIG00000016099|ENSCHIG00000021723|ENSCHIG00000025657|ENSCHIG00000021617	http://www.genome.jp/kegg-bin/show_pathway?chx04917/chx:102172758%09red/chx:102172896%09red/chx:102188824%09red/chx:102185603%09red
Renin secretion	KEGG PATHWAY	chx04924	3	67	0.691885648	0.859956167	ENSCHIG00000021877|ENSCHIG00000019664|ENSCHIG00000015734	http://www.genome.jp/kegg-bin/show_pathway?chx04924/chx:102169406%09red/chx:102186175%09red/chx:100860765%09red
Proteasome	KEGG PATHWAY	chx03050	2	45	0.692796783	0.859956167	ENSCHIG00000026335|ENSCHIG00000023664	http://www.genome.jp/kegg-bin/show_pathway?chx03050/chx:102176723%09red/chx:102191527%09red
Lysosome	KEGG PATHWAY	chx04142	6	131	0.694107477	0.859956167	ENSCHIG00000022979|ENSCHIG00000018079|ENSCHIG00000014332|ENSCHIG00000008050|ENSCHIG00000017608|ENSCHIG00000016544	http://www.genome.jp/kegg-bin/show_pathway?chx04142/chx:102175113%09red/chx:102174648%09red/chx:102179363%09red/chx:102177626%09red/chx:102169152%09red/chx:102173897%09red
Hippo signaling pathway	KEGG PATHWAY	chx04390	7	153	0.701586555	0.865393107	ENSCHIG00000021782|ENSCHIG00000016131|ENSCHIG00000022992|ENSCHIG00000010291|ENSCHIG00000014632|ENSCHIG00000013316|ENSCHIG00000011122	http://www.genome.jp/kegg-bin/show_pathway?chx04390/chx:102180576%09red/chx:102175498%09red/chx:100860883%09red/chx:102170375%09red/chx:102170921%09red/chx:102176768%09red/chx:102184175%09red
Metabolism of xenobiotics by cytochrome P450	KEGG PATHWAY	chx00980	3	69	0.710062231	0.865693187	ENSCHIG00000008585|ENSCHIG00000014133|ENSCHIG00000021082	http://www.genome.jp/kegg-bin/show_pathway?chx00980/chx:102184041%09red/chx:102168375%09red/chx:102173702%09red
Vitamin digestion and absorption	KEGG PATHWAY	chx04977	1	23	0.711105118	0.865693187	ENSCHIG00000010716	http://www.genome.jp/kegg-bin/show_pathway?chx04977/chx:102177770%09red
Mismatch repair	KEGG PATHWAY	chx03430	1	23	0.711105118	0.865693187	ENSCHIG00000011953	http://www.genome.jp/kegg-bin/show_pathway?chx03430/chx:102181726%09red
Cysteine and methionine metabolism	KEGG PATHWAY	chx00270	2	47	0.714603935	0.866186588	ENSCHIG00000026409|ENSCHIG00000009411	http://www.genome.jp/kegg-bin/show_pathway?chx00270/chx:102170704%09red/chx:102176585%09red
Alcoholism	KEGG PATHWAY	chx05034	8	177	0.720119089	0.869109245	ENSCHIG00000013005|ENSCHIG00000002627|ENSCHIG00000010417|ENSCHIG00000004216|ENSCHIG00000016099|ENSCHIG00000010532|ENSCHIG00000017883|ENSCHIG00000015734	http://www.genome.jp/kegg-bin/show_pathway?chx05034/chx:102181789%09red/chx:102191178%09red/chx:102189312%09red/chx:102177355%09red/chx:102172214%09red/chx:102188824%09red/chx:100860765%09red/chx:102186145%09red
Spliceosome	KEGG PATHWAY	chx03040	6	136	0.726408902	0.870395652	ENSCHIG00000022096|ENSCHIG00000022602|ENSCHIG00000026313|ENSCHIG00000011211|ENSCHIG00000016794|ENSCHIG00000016313	http://www.genome.jp/kegg-bin/show_pathway?chx03040/chx:102184951%09red/chx:102177229%09red/chx:102176537%09red/chx:102183525%09red/chx:102173920%09red/chx:102184537%09red
Thyroid hormone synthesis	KEGG PATHWAY	chx04918	3	71	0.727402081	0.870395652	ENSCHIG00000026405|ENSCHIG00000023502|ENSCHIG00000024549	http://www.genome.jp/kegg-bin/show_pathway?chx04918/chx:102171922%09red/chx:102180724%09red/chx:100750237%09red
Fat digestion and absorption	KEGG PATHWAY	chx04975	2	49	0.735095788	0.875858812	ENSCHIG00000010501|ENSCHIG00000017465	http://www.genome.jp/kegg-bin/show_pathway?chx04975/chx:102172088%09red/chx:102172465%09red
Glycosylphosphatidylinositol(GPI)-anchor biosynthesis	KEGG PATHWAY	chx00563	1	25	0.739519016	0.877395443	ENSCHIG00000007307	http://www.genome.jp/kegg-bin/show_pathway?chx00563/chx:102169718%09red
Ether lipid metabolism	KEGG PATHWAY	chx00565	2	50	0.744863243	0.878104474	ENSCHIG00000008758|ENSCHIG00000010501	http://www.genome.jp/kegg-bin/show_pathway?chx00565/chx:102186907%09red/chx:102172088%09red
Ascorbate and aldarate metabolism	KEGG PATHWAY	chx00053	1	26	0.752660978	0.878104474	ENSCHIG00000008246	http://www.genome.jp/kegg-bin/show_pathway?chx00053/chx:102187125%09red
Phototransduction	KEGG PATHWAY	chx04744	1	26	0.752660978	0.878104474	ENSCHIG00000026807	http://www.genome.jp/kegg-bin/show_pathway?chx04744/chx:102180079%09red
Other glycan degradation	KEGG PATHWAY	chx00511	1	26	0.752660978	0.878104474	ENSCHIG00000019298	http://www.genome.jp/kegg-bin/show_pathway?chx00511/chx:102175518%09red
Viral carcinogenesis	KEGG PATHWAY	chx05203	10	228	0.765222793	0.889055528	ENSCHIG00000023525|ENSCHIG00000012528|ENSCHIG00000021723|ENSCHIG00000021617|ENSCHIG00000022975|ENSCHIG00000010417|ENSCHIG00000025345|ENSCHIG00000016099|ENSCHIG00000012657|ENSCHIG00000012344	http://www.genome.jp/kegg-bin/show_pathway?chx05203/chx:102189744%09red/chx:102184389%09red/chx:102171591%09red/chx:102172214%09red/chx:102172758%09red/chx:102184881%09red/chx:102188824%09red/chx:102185603%09red/chx:102175277%09red/chx:102175131%09red
Hippo signaling pathway -multiple species	KEGG PATHWAY	chx04392	1	28	0.776990723	0.898997531	ENSCHIG00000022992	http://www.genome.jp/kegg-bin/show_pathway?chx04392/chx:102180576%09red
RNA transport	KEGG PATHWAY	chx03013	7	169	0.789157602	0.899972445	ENSCHIG00000009439|ENSCHIG00000022153|ENSCHIG00000018468|ENSCHIG00000011066|ENSCHIG00000009775|ENSCHIG00000003167|ENSCHIG00000013976	http://www.genome.jp/kegg-bin/show_pathway?chx03013/chx:100861133%09red/chx:102191225%09red/chx:102183267%09red/chx:102180304%09red/chx:102190453%09red/chx:102183981%09red/chx:102172495%09red
Amoebiasis	KEGG PATHWAY	chx05146	4	103	0.793776914	0.899972445	ENSCHIG00000018079|ENSCHIG00000008050|ENSCHIG00000021617|ENSCHIG00000024549	http://www.genome.jp/kegg-bin/show_pathway?chx05146/chx:102172758%09red/chx:102180724%09red/chx:102175113%09red/chx:102174648%09red
Hepatitis B	KEGG PATHWAY	chx05161	6	148	0.793898967	0.899972445	ENSCHIG00000014206|ENSCHIG00000012528|ENSCHIG00000021723|ENSCHIG00000021617|ENSCHIG00000023525|ENSCHIG00000016099	http://www.genome.jp/kegg-bin/show_pathway?chx05161/chx:102171591%09red/chx:102172758%09red/chx:102188824%09red/chx:102177406%09red/chx:102185603%09red/chx:102175277%09red
alpha-Linolenic acid metabolism	KEGG PATHWAY	chx00592	1	30	0.798929066	0.899972445	ENSCHIG00000010501	http://www.genome.jp/kegg-bin/show_pathway?chx00592/chx:102172088%09red
Thyroid cancer	KEGG PATHWAY	chx05216	1	30	0.798929066	0.899972445	ENSCHIG00000016099	http://www.genome.jp/kegg-bin/show_pathway?chx05216/chx:102188824%09red
Chemical carcinogenesis	KEGG PATHWAY	chx05204	3	81	0.802100651	0.899972445	ENSCHIG00000008585|ENSCHIG00000014133|ENSCHIG00000021082	http://www.genome.jp/kegg-bin/show_pathway?chx05204/chx:102184041%09red/chx:102168375%09red/chx:102173702%09red
Endocytosis	KEGG PATHWAY	chx04144	12	280	0.804183324	0.899972445	ENSCHIG00000006795|ENSCHIG00000016735|ENSCHIG00000022944|ENSCHIG00000022491|ENSCHIG00000015115|ENSCHIG00000027196|ENSCHIG00000017866|ENSCHIG00000012657|ENSCHIG00000021068|ENSCHIG00000013327|ENSCHIG00000027204|ENSCHIG00000025208	http://www.genome.jp/kegg-bin/show_pathway?chx04144/chx:102174559%09red/chx:102181462%09red/chx:102184389%09red/chx:102174633%09red/chx:106503830%09red/chx:102183080%09red/chx:102187499%09red/chx:100861069%09red/chx:102170108%09red/chx:102182970%09red/chx:102177599%09red/chx:102181336%09red
Cell cycle	KEGG PATHWAY	chx04110	5	128	0.806089475	0.899972445	ENSCHIG00000004602|ENSCHIG00000025345|ENSCHIG00000011397|ENSCHIG00000014824|ENSCHIG00000012528	http://www.genome.jp/kegg-bin/show_pathway?chx04110/chx:102181216%09red/chx:102175277%09red/chx:102186457%09red/chx:102178264%09red/chx:102184881%09red
MicroRNAs in cancer	KEGG PATHWAY	chx05206	10	238	0.806761013	0.899972445	ENSCHIG00000014206|ENSCHIG00000012528|ENSCHIG00000020211|ENSCHIG00000017131|ENSCHIG00000020744|ENSCHIG00000024684|ENSCHIG00000016451|ENSCHIG00000016952|ENSCHIG00000000480|ENSCHIG00000010716	http://www.genome.jp/kegg-bin/show_pathway?chx05206/chx:102179198%09red/chx:102187237%09red/chx:102189202%09red/chx:102188193%09red/chx:102177770%09red/chx:102171716%09red/chx:102181229%09red/chx:102177406%09red/chx:102175277%09red/chx:102181878%09red
Nicotinate and nicotinamide metabolism	KEGG PATHWAY	chx00760	1	32	0.818710882	0.909678758	ENSCHIG00000003874	http://www.genome.jp/kegg-bin/show_pathway?chx00760/chx:102172881%09red
Propanoate metabolism	KEGG PATHWAY	chx00640	1	33	0.827860124	0.916208833	ENSCHIG00000009133	http://www.genome.jp/kegg-bin/show_pathway?chx00640/chx:102183446%09red
Apoptosis - multiple species	KEGG PATHWAY	chx04215	1	34	0.836547995	0.922178892	ENSCHIG00000020211	http://www.genome.jp/kegg-bin/show_pathway?chx04215/chx:102171716%09red
Small cell lung cancer	KEGG PATHWAY	chx05222	3	88	0.843502534	0.926198861	ENSCHIG00000023525|ENSCHIG00000014206|ENSCHIG00000021617	http://www.genome.jp/kegg-bin/show_pathway?chx05222/chx:102172758%09red/chx:102177406%09red/chx:102171591%09red
Alanine, aspartate and glutamate metabolism	KEGG PATHWAY	chx00250	1	36	0.852631439	0.929805465	ENSCHIG00000027095	http://www.genome.jp/kegg-bin/show_pathway?chx00250/chx:102173681%09red
Drug metabolism - cytochrome P450	KEGG PATHWAY	chx00982	2	65	0.85785922	0.929805465	ENSCHIG00000008585|ENSCHIG00000014133	http://www.genome.jp/kegg-bin/show_pathway?chx00982/chx:102184041%09red/chx:102173702%09red
African trypanosomiasis	KEGG PATHWAY	chx05143	1	37	0.860070055	0.929805465	ENSCHIG00000024184	http://www.genome.jp/kegg-bin/show_pathway?chx05143/chx:102175045%09red
Regulation of autophagy	KEGG PATHWAY	chx04140	1	37	0.860070055	0.929805465	ENSCHIG00000023546	http://www.genome.jp/kegg-bin/show_pathway?chx04140/chx:106503363%09red
Ovarian steroidogenesis	KEGG PATHWAY	chx04913	2	66	0.863465159	0.929885556	ENSCHIG00000023502|ENSCHIG00000024549	http://www.genome.jp/kegg-bin/show_pathway?chx04913/chx:102180724%09red/chx:102171922%09red
Linoleic acid metabolism	KEGG PATHWAY	chx00591	1	38	0.867133497	0.930258158	ENSCHIG00000010501	http://www.genome.jp/kegg-bin/show_pathway?chx00591/chx:102172088%09red
Inflammatory bowel disease (IBD)	KEGG PATHWAY	chx05321	2	68	0.874073038	0.934123858	ENSCHIG00000023851|ENSCHIG00000027177	http://www.genome.jp/kegg-bin/show_pathway?chx05321/chx:102172253%09red/chx:102176844%09red
Nicotine addiction	KEGG PATHWAY	chx05033	1	40	0.880209538	0.93698652	ENSCHIG00000013005	http://www.genome.jp/kegg-bin/show_pathway?chx05033/chx:102181789%09red
Protein processing in endoplasmic reticulum	KEGG PATHWAY	chx04141	6	170	0.883444433	0.93698652	ENSCHIG00000022095|ENSCHIG00000008794|ENSCHIG00000023424|ENSCHIG00000011066|ENSCHIG00000000319|ENSCHIG00000001014	http://www.genome.jp/kegg-bin/show_pathway?chx04141/chx:100861354%09red/chx:102182168%09red/chx:100861133%09red/chx:100861084%09red/chx:102172345%09red/chx:102171951%09red
Endocrine and other factor-regulated calcium reabsorption	KEGG PATHWAY	chx04961	1	45	0.907546812	0.958917387	ENSCHIG00000022730	http://www.genome.jp/kegg-bin/show_pathway?chx04961/chx:102177186%09red
Glycine, serine and threonine metabolism	KEGG PATHWAY	chx00260	1	47	0.916648221	0.963043933	ENSCHIG00000008246	http://www.genome.jp/kegg-bin/show_pathway?chx00260/chx:102187125%09red
Oxidative phosphorylation	KEGG PATHWAY	chx00190	4	134	0.92181025	0.963043933	ENSCHIG00000009370|ENSCHIG00000022888|ENSCHIG00000019660|ENSCHIG00000012236	http://www.genome.jp/kegg-bin/show_pathway?chx00190/chx:102180792%09red/chx:102184322%09red/chx:102178499%09red/chx:102185581%09red
Steroid hormone biosynthesis	KEGG PATHWAY	chx00140	2	81	0.926422173	0.963043933	ENSCHIG00000006984|ENSCHIG00000021082	http://www.genome.jp/kegg-bin/show_pathway?chx00140/chx:102168375%09red/chx:102191825%09red
Amyotrophic lateral sclerosis (ALS)	KEGG PATHWAY	chx05014	1	50	0.928649507	0.963043933	ENSCHIG00000013005	http://www.genome.jp/kegg-bin/show_pathway?chx05014/chx:102181789%09red
Sphingolipid metabolism	KEGG PATHWAY	chx00600	1	50	0.928649507	0.963043933	ENSCHIG00000026397	http://www.genome.jp/kegg-bin/show_pathway?chx00600/chx:102180489%09red
Intestinal immune network for IgA production	KEGG PATHWAY	chx04672	1	52	0.93567495	0.966464492	ENSCHIG00000022975	http://www.genome.jp/kegg-bin/show_pathway?chx04672/chx:102189744%09red
Fanconi anemia pathway	KEGG PATHWAY	chx03460	1	53	0.938924049	0.966464492	ENSCHIG00000011953	http://www.genome.jp/kegg-bin/show_pathway?chx03460/chx:102181726%09red
Parkinson's disease	KEGG PATHWAY	chx05012	4	143	0.94230288	0.966464492	ENSCHIG00000022888|ENSCHIG00000015734|ENSCHIG00000004216|ENSCHIG00000012236	http://www.genome.jp/kegg-bin/show_pathway?chx05012/chx:102184322%09red/chx:102178499%09red/chx:100860765%09red/chx:102177355%09red
Huntington's disease	KEGG PATHWAY	chx05016	6	197	0.946320103	0.967042441	ENSCHIG00000013005|ENSCHIG00000027173|ENSCHIG00000018875|ENSCHIG00000022888|ENSCHIG00000015187|ENSCHIG00000012236	http://www.genome.jp/kegg-bin/show_pathway?chx05016/chx:102181789%09red/chx:102170421%09red/chx:102178499%09red/chx:102184042%09red/chx:102184322%09red/chx:102187892%09red
Rheumatoid arthritis	KEGG PATHWAY	chx05323	2	95	0.959513669	0.976959372	ENSCHIG00000027124|ENSCHIG00000016688	http://www.genome.jp/kegg-bin/show_pathway?chx05323/chx:102171272%09red/chx:102185051%09red
Systemic lupus erythematosus	KEGG PATHWAY	chx05322	3	141	0.978314069	0.992492534	ENSCHIG00000018079|ENSCHIG00000008050|ENSCHIG00000024710	http://www.genome.jp/kegg-bin/show_pathway?chx05322/chx:102187545%09red/chx:102175113%09red/chx:102174648%09red
Taste transduction	KEGG PATHWAY	chx04742	1	77	0.982407095	0.993046883	ENSCHIG00000025459	http://www.genome.jp/kegg-bin/show_pathway?chx04742/chx:102178189%09red
mRNA surveillance pathway	KEGG PATHWAY	chx03015	1	91	0.991493227	0.998626272	ENSCHIG00000026784	http://www.genome.jp/kegg-bin/show_pathway?chx03015/chx:102173962%09red
Ribosome	KEGG PATHWAY	chx03010	4	211	0.995362474	0.998930081	ENSCHIG00000015368|ENSCHIG00000019224|ENSCHIG00000022002|ENSCHIG00000008212	http://www.genome.jp/kegg-bin/show_pathway?chx03010/chx:102181054%09red/chx:102176502%09red/chx:102176166%09red/chx:102171363%09red
Olfactory transduction	KEGG PATHWAY	chx04740	5	1063	1	1	ENSCHIG00000003962|ENSCHIG00000025051|ENSCHIG00000022969|ENSCHIG00000010155|ENSCHIG00000016148	http://www.genome.jp/kegg-bin/show_pathway?chx04740/chx:102175934%09red/chx:102178521%09red/chx:102185715%09red/chx:102180464%09red/chx:102185084%09red
--------------------
#Term	Database	ID	Input number	Background number	P-Value	Corrected P-Value	Input	Hyperlink
--------------------
#Term	Database	ID	Input number	Background number	P-Value	Corrected P-Value	Input	Hyperlink
--------------------
