# Supplementary material for: Transcriptome analysis of mRNA and miRNA in the development of LeiZhou goat muscles
Source: Sci Rep. 2024 Apr 29;14:9858. doi: 10.1038/s41598-024-60521-9 (PMC11058254; doi:10.1038/s41598-024-60521-9)
Supplement: Supplementary file 12 — Supplementary Information 12. [file 41598_2024_60521_MOESM12_ESM.xls]

miRNA-M0vsM3_M6vsM3_M0vsM6.venn
chi-miR-133a-3p
chi-miR-193a
chi-miR-193b-3p
chi-miR-29c-5p
chi-miR-365-3p
chi-miR-369-5p
chi-miR-380-3p
chi-miR-381
chi-miR-410-3p
chi-miR-411a-3p
chi-miR-411a-5p
chi-miR-412-5p
chi-miR-493-3p
chi-miR-542-3p
