# Supplementary material for: Transcriptome analysis of mRNA and miRNA in the development of LeiZhou goat muscles
Source: Sci Rep. 2024 Apr 29;14:9858. doi: 10.1038/s41598-024-60521-9 (PMC11058254; doi:10.1038/s41598-024-60521-9)
Supplement: Supplementary file 13 — Supplementary Information 13. [file 41598_2024_60521_MOESM13_ESM.xls]

sRNA	M0_readcount	M6_readcount	log2FoldChange	pval	padj
chi-miR-381	648740.138992686	10033.9699821019	6.0147	3.8082e-49	1.6375e-46
chi-miR-127-3p	224535.395969151	7873.98467657597	4.8337	6.2582e-33	9.7117e-31
chi-miR-655	6744.28510840188	178.413187133636	5.2408	6.7756e-33	9.7117e-31
chi-miR-411a-5p	302731.054936607	14288.8660866195	4.4051	1.5616e-29	1.343e-27
chi-miR-495-3p	31132.4722431304	764.16737309224	5.3487	1.4224e-29	1.343e-27
chi-miR-410-3p	8282.52349171015	88.6605540858322	6.547	6.7083e-28	4.8076e-26
chi-miR-380-3p	5627.23420911126	203.088092200241	4.7942	3.6213e-27	2.2245e-25
chi-miR-136-5p	724.582434600117	22.344029801526	4.9974	1.1695e-26	6.2862e-25
chi-miR-369-3p	2354.15515999005	121.229580504794	4.2805	5.3406e-25	2.5516e-23
chi-miR-411a-3p	14577.2723134444	357.321888541918	5.3507	2.0163e-24	8.6701e-23
chi-miR-127-5p	2234.6140977125	57.1606723413194	5.2928	1.1575e-23	4.5246e-22
chi-miR-412-5p	1190.2492428679	91.4168371169305	3.702	9.359e-23	3.3536e-21
chi-miR-379-3p	1772.82271235111	74.8352876306011	4.567	1.3603e-22	4.4996e-21
chi-miR-487b-3p	1895.82362902103	105.711514222156	4.1631	2.6821e-22	8.238e-21
chi-miR-22-3p	10132.4831652117	134144.036382341	-3.7267	5.2444e-22	1.5034e-20
novel_463	937.783356412094	36.1636707829635	4.7088	2.5358e-21	6.8149e-20
chi-miR-3958-3p	35270.7421529109	2303.38066484001	3.9366	3.1313e-21	7.9204e-20
chi-miR-136-3p	17184.0058143444	1291.39554157866	3.7343	7.0001e-21	1.6722e-19
chi-miR-329b-3p	952.494711400998	57.5884714176725	4.0465	9.093e-21	2.0579e-19
chi-miR-409-5p	1932.92640315697	166.014901908435	3.5428	6.1965e-20	1.3323e-18
chi-miR-365-3p	484.689505049221	5913.83200139648	-3.6091	4.5313e-19	9.2784e-18
chi-miR-493-3p	6063.37842312633	509.384844816113	3.5744	1.0515e-17	2.0551e-16
chi-miR-493-5p	2089.24400923044	167.662041974982	3.6431	2.4339e-17	4.5503e-16
chi-miR-542-3p	14504.8408854648	1238.61952252053	3.5501	3.3717e-17	6.0409e-16
chi-miR-382-5p	3954.73020688422	397.856475297288	3.314	4.0596e-17	6.8574e-16
chi-miR-432-5p	1547.77504134974	133.37295244576	3.539	4.1463e-17	6.8574e-16
chi-miR-379-5p	61840.2884647187	5563.13598743356	3.4747	1.5336e-16	2.4425e-15
chi-miR-22-5p	190.185388801472	2308.34321059626	-3.6023	1.7197e-16	2.641e-15
chi-miR-3959-5p	5370.43755991946	639.858859840834	3.0697	4.0412e-16	5.9921e-15
chi-miR-382-3p	1275.48678662552	106.36186344536	3.5911	6.594e-16	9.4514e-15
chi-miR-3959-3p	158.897793503777	5.1518769745644	4.9991	7.9684e-15	1.1053e-13
chi-miR-29c-5p	86.5446368938956	710.168497373766	-3.039	8.5899e-15	1.1543e-13
chi-miR-377	167.971332121342	8.15455928708947	4.3826	1.2348e-14	1.6089e-13
chi-miR-542-5p	180.993786988752	10.9581153625865	4.0679	2.1145e-14	2.6742e-13
chi-miR-369-5p	1648.8152143299	243.71301163635	2.7575	2.6195e-14	3.2182e-13
chi-miR-411b-5p	890.304284201799	109.984822759528	3.0171	3.6969e-14	4.4158e-13
chi-miR-543-3p	6914.25932156953	321.732056972944	4.4258	8.3703e-14	9.7277e-13
chi-miR-16a-5p	1647.11474037112	10317.8465644807	-2.6472	3.9574e-13	4.4782e-12
chi-miR-376c-3p	871.96052296195	83.930072687033	3.3786	4.6262e-13	5.1007e-12
chi-miR-154b-5p	3948.47891735367	337.774593686928	3.5476	9.5318e-13	1.0247e-11
chi-miR-3955-5p	577.474489049992	65.7728221182086	3.1458	1.6816e-12	1.7636e-11
chi-miR-30e-5p	24637.8560159287	136862.703826784	-2.4738	2.579e-12	2.6404e-11
chi-miR-376a	120.942999377532	2.38662631532208	5.5542	3.6512e-12	3.6512e-11
chi-miR-193a	1241.05258013164	9497.47627382629	-2.9359	5.4646e-12	5.3404e-11
chi-miR-193b-3p	1280.4446488871	9687.82867163567	-2.9194	9.9896e-12	9.5456e-11
chi-miR-154a-3p	174.086312547352	5.8916080344893	4.9034	1.3646e-11	1.2756e-10
chi-miR-758	567.447694465329	37.3969424355728	3.9298	1.7239e-11	1.5772e-10
chi-miR-335-3p	752.674003285094	84.5076144537951	3.1547	1.9974e-11	1.7893e-10
chi-miR-450-5p	3039.41249666599	600.972897211672	2.3388	1.2395e-10	1.0877e-09
chi-miR-323a-3p	415.08504267741	52.4093671572177	2.982	3.2979e-10	2.8362e-09
chi-miR-193b-5p	68.9967377200551	429.699621728432	-2.6366	3.9105e-10	3.2337e-09
novel_102	176.256561904758	936.65381611226	-2.41	3.8424e-10	3.2337e-09
chi-miR-335-5p	1014.08046726125	112.959932151717	3.1695	7.4452e-10	6.0404e-09
chi-miR-133a-3p	47509.0441048089	204366.627463198	-2.1049	7.833e-09	6.2374e-08
chi-miR-133a-5p	1316.20668313996	5654.20553097288	-2.1031	1.0579e-08	8.2706e-08
chi-miR-376b-3p	80.7477170592905	3.82447686153015	4.3664	4.1065e-08	3.1532e-07
chi-miR-329a-3p	68.3567407256987	2.35162705645439	4.9257	4.1994e-08	3.1679e-07
chi-miR-424-3p	1296.6388680032	262.515763981378	2.3052	4.9326e-08	3.6569e-07
chi-miR-10b-3p	293.795157901327	1078.17080529075	-1.8756	8.0526e-08	5.6764e-07
chi-miR-148a-3p	379348.671879519	95280.9538858048	1.9933	8.023e-08	5.6764e-07
chi-miR-29a-3p	244.455526241696	2276.38927569388	-3.2203	7.8754e-08	5.6764e-07
chi-miR-544-5p	84.4081328686998	9.346219366057	3.1797	8.7617e-08	6.0767e-07
chi-miR-197-3p	216.836303495132	923.737629605928	-2.0901	1.0557e-07	7.2057e-07
chi-miR-29b-5p	6.30252318574914	59.9708407315905	-3.262	1.3081e-07	8.789e-07
chi-miR-1185-3p	64.1124281046238	2.92061882344489	4.4063	1.3998e-07	9.2602e-07
chi-miR-3955-3p	67.4818101129278	3.42291823008703	4.3848	1.5992e-07	1.0419e-06
chi-miR-1197-3p	81.0833488817015	5.01283078311066	3.9737	1.6536e-07	1.0612e-06
chi-miR-222-3p	61.0696532781888	260.78831052955	-2.094	1.966e-07	1.2432e-06
chi-miR-130a-3p	369.60210517877	85.7682862095175	2.102	2.4467e-07	1.5248e-06
chi-miR-150	740.267591498298	3751.23115587467	-2.3417	3.8416e-07	2.3598e-06
chi-miR-16b-5p	796.726921609332	2608.50071734629	-1.7112	6.9323e-07	4.1984e-06
chi-miR-376b-5p	79.3419562237038	11.6091706186572	2.7787	8.132e-07	4.8566e-06
chi-miR-146a	19.5772189409636	111.839430248689	-2.519	1.0054e-06	5.922e-06
chi-miR-1388-5p	80.4587407517319	305.562172171418	-1.9233	1.3708e-06	7.9653e-06
chi-miR-423-3p	899.23756446444	4432.88308102176	-2.3013	1.669e-06	9.4429e-06
chi-miR-433	250.557237242216	50.2020301346016	2.3149	1.6602e-06	9.4429e-06
chi-miR-374a-5p	1402.89795916974	402.053670220832	1.8027	4.2246e-06	2.3592e-05
chi-miR-15a-5p	29.684026999916	123.153408484895	-2.0508	4.851e-06	2.6742e-05
chi-miR-409-3p	4751.32098762606	1199.7813283285	1.9858	4.9331e-06	2.6851e-05
chi-miR-496-3p	25.1867029095528	0	6.6755	5.0958e-06	2.739e-05
chi-miR-500-3p	728.371434459815	2790.14404231483	-1.9372	6.0447e-06	3.2089e-05
chi-miR-7-5p	2507.87865605088	9577.43489782181	-1.9331	8.8287e-06	4.6297e-05
chi-miR-1248-5p	4.64721871748122	50.8130871005697	-3.4646	1.0858e-05	5.6251e-05
chi-miR-424-5p	584.06410089104	176.184493110073	1.7317	1.3935e-05	7.1334e-05
chi-miR-1	887787.218297849	3437263.96829374	-1.953	1.7055e-05	8.6279e-05
chi-miR-323b	82.4022426774384	14.2606646873386	2.5646	1.9079e-05	9.5393e-05
chi-miR-191-5p	5085.51679536968	14512.6849239841	-1.5129	1.9892e-05	9.8318e-05
chi-miR-380-5p	53.0076025828389	7.20908967536248	2.9267	3.5644e-05	0.00017417
chi-miR-502b-5p	93.8986367497357	17.0389311619428	2.4672	4.5837e-05	0.00022146
chi-miR-656	63.8924228598437	10.3770586242512	2.6138	4.7584e-05	0.00022734
chi-miR-494	3090.97374650073	886.440023047414	1.8026	5.4007e-05	0.0002552
novel_97	48.3231148567127	7.07996195606981	2.7728	6.1262e-05	0.00028633
chi-miR-487a-3p	29.4794747279869	1.64358909801016	4.0918	6.5993e-05	0.00030513
chi-miR-497-5p	196.574089812363	54.039558808457	1.867	7.1235e-05	0.00032586
chi-miR-125a-5p	2086.50047843701	5536.38953817248	-1.408	7.9381e-05	0.0003593
chi-miR-376e-3p	177.351390147547	43.8412202643038	2.0279	0.00011875	0.00053191
chi-miR-7-3p	62.2858408295133	183.172055476529	-1.5582	0.00019101	0.00084676
chi-miR-215-5p	95.1299262798604	12.4659644265299	2.9218	0.00020253	0.00088866
chi-miR-27b-5p	276.417583853248	88.6296030141823	1.6378	0.00022008	0.0009559
chi-miR-451-5p	4045.03266145646	11467.5636353103	-1.5034	0.00023367	0.0010048
chi-miR-485-5p	530.8930248859	149.998296001878	1.8267	0.00029237	0.0012447
chi-let-7g-5p	9207.01446653596	21183.3379982668	-1.2021	0.00032137	0.0013548
chi-miR-331-3p	100.806945881083	303.771051708515	-1.5913	0.00032792	0.001369
chi-miR-363-3p	161.108235966967	46.9138650976007	1.769	0.0003682	0.0015224
chi-miR-1388-3p	19.7960519961771	75.3157764109602	-1.9322	0.00038261	0.0015669
novel_614	65.9457320397059	9.87145306022203	2.7101	0.00041853	0.0016978
chi-miR-145-3p	159.039033184791	445.502623883295	-1.487	0.00044707	0.0017966
chi-miR-361-3p	770.24147534366	1977.87236965793	-1.3608	0.00050281	0.0020019
chi-miR-130b-3p	46.2841370741674	9.67777947976474	2.2809	0.00061598	0.0023894
chi-miR-3431-3p	460.723268572539	193.196557384547	1.2544	0.00061096	0.0023894
chi-miR-708-3p	1572.07067446212	653.836339887116	1.2658	0.00061679	0.0023894
chi-miR-140-5p	365.536171148486	950.331436742697	-1.3792	0.00074543	0.0028619
chi-miR-20a-5p	572.764342531232	1354.64776868426	-1.2418	0.00082189	0.0031276
chi-miR-26a-5p	266265.477048477	618792.44713652	-1.2166	0.00084729	0.0031959
chi-miR-1468-5p	1434.65607261863	3430.2393632881	-1.2578	0.0010339	0.0038327
chi-miR-30c-3p	38.7117211475686	107.510298667146	-1.4729	0.0010292	0.0038327
chi-miR-1307-3p	169.240314031264	538.482095506419	-1.6689	0.0012766	0.0046918
chi-miR-124a	0.740161609461496	16.8100495084316	-4.5115	0.0013434	0.0048621
chi-miR-27a-5p	235.517364495211	71.8893792062633	1.7122	0.0013455	0.0048621
chi-miR-490	47.3279663722299	12.2351450880212	1.9666	0.0014744	0.0052832
chi-miR-504	229.915622018981	562.370385696491	-1.2917	0.0015996	0.0056846
chi-miR-30e-3p	881.609175949187	2020.56014877142	-1.1964	0.0017219	0.0060689
chi-miR-93-5p	1048.24153142634	2380.57488984954	-1.1833	0.0017783	0.0062169
chi-miR-30c-5p	9527.15660004866	21167.2019873131	-1.1517	0.001853	0.0064257
chi-miR-206	624933.501966678	269769.554843132	1.212	0.0019362	0.0065597
chi-miR-214-3p	1322.08083666606	586.144674056065	1.1731	0.0019221	0.0065597
chi-miR-3431-5p	2094.25091136991	977.917250974772	1.0987	0.0019374	0.0065597
novel_389	4.85207397240643	25.2220862073122	-2.3631	0.0019679	0.0066108
chi-miR-223-3p	11.6312046999645	54.3277424807483	-2.2302	0.002011	0.0066914
chi-miR-483	79.5393178504773	18.4791010245574	2.0876	0.002023	0.0066914
chi-miR-423-5p	2219.98925438365	4982.58912509312	-1.1663	0.0022117	0.0072599
chi-miR-204-5p	79.6220143445804	217.43975200784	-1.4509	0.0022928	0.0074128
chi-miR-628-5p	5.3148267050604	26.3468451117451	-2.3203	0.002289	0.0074128
chi-miR-181c-5p	63.1754051015592	16.0508631355936	1.9601	0.0023932	0.0076237
chi-miR-378-5p	1378.58206986508	2864.18796042003	-1.0547	0.0023935	0.0076237
novel_620	12.9739956700503	46.2342500802136	-1.8259	0.0024443	0.0077282
chi-miR-106b-3p	867.025072971606	415.247473553164	1.0616	0.0029532	0.0092692
chi-miR-378-3p	169790.476173513	335290.571156386	-0.98166	0.0037153	0.011577
chi-miR-190a-5p	33.6646869282512	90.8754902642029	-1.4277	0.0041954	0.012979
chi-miR-181d	84.0849294149737	28.4019113133594	1.5659	0.004418	0.01357
chi-miR-1185-5p	15.5732678042717	1.64689525539718	3.1811	0.004772	0.01435
chi-miR-223-5p	1.73234249050748	13.3315170483605	-2.9518	0.0047723	0.01435
novel_75	117.678119027511	36.5839067005255	1.6981	0.0047404	0.01435
chi-miR-199a-5p	7828.29206155313	3878.07482964943	1.0133	0.0066084	0.019733
novel_99	185.411254692558	392.058369280665	-1.0813	0.007407	0.021966
chi-miR-146b-5p	373.624650496915	1105.48497369426	-1.5659	0.0094466	0.027688
chi-miR-181c-3p	33.9199197855393	10.3321408932224	1.7239	0.0094655	0.027688
chi-miR-340-3p	64.2253585880327	142.322439394386	-1.1503	0.009543	0.027726
chi-miR-148b-3p	1460.91149754216	775.842970027109	0.9131	0.0096912	0.027968
chi-miR-214-5p	142.210267424413	67.3033966554886	1.0802	0.01024	0.029355
chi-miR-199a-3p	9258.45007370261	4798.35423929651	0.94822	0.012092	0.034434
chi-miR-665	30.6165412365771	7.07665579868279	2.1163	0.012537	0.035353
chi-miR-874-3p	14.5726427217278	42.985377300448	-1.5527	0.012579	0.035353
chi-miR-128-3p	27851.1003429678	57504.567155994	-1.0459	0.01352	0.037751
chi-miR-143-3p	335047.670132882	188241.968597244	0.83178	0.013827	0.038358
chi-let-7b-3p	64.7573527317784	141.760614390801	-1.1334	0.015122	0.041684
chi-miR-29b-3p	25.2866061660195	65.1028447648693	-1.3758	0.016811	0.045904
chi-miR-502a	18.3779197926349	47.6087144234604	-1.3621	0.016867	0.045904
