# Supplementary material for: Transcriptome analysis of mRNA and miRNA in the development of LeiZhou goat muscles
Source: Sci Rep. 2024 Apr 29;14:9858. doi: 10.1038/s41598-024-60521-9 (PMC11058254; doi:10.1038/s41598-024-60521-9)
Supplement: Supplementary file 14 — Supplementary Information 14. [file 41598_2024_60521_MOESM14_ESM.xls]

M0vsM6.DEG_GO_enrichment_result
GO_accession	Description	Term_type	Over_represented_pValue	Corrected_pValue	DEG_item	DEG_list	Bg_item	Bg_list	Gene_names
GO:0043565	sequence-specific DNA binding	molecular_function	1.53E-06	0.014403	54	1343	391	17992	ENSCHIG00000021331,ENSCHIG00000020999,ENSCHIG00000011125,ENSCHIG00000007687,ENSCHIG00000006808,ENSCHIG00000021655,ENSCHIG00000010930,ENSCHIG00000015541,ENSCHIG00000023343,ENSCHIG00000013898,ENSCHIG00000000170,ENSCHIG00000011767,ENSCHIG00000003853,ENSCHIG00000014094,ENSCHIG00000025252,ENSCHIG00000022285,ENSCHIG00000012065,ENSCHIG00000022333,ENSCHIG00000020355,ENSCHIG00000010172,ENSCHIG00000024864,…
GO:0034101	erythrocyte homeostasis	biological_process	5.39E-05	0.19952	6	1343	11	17992	ENSCHIG00000004186,ENSCHIG00000007281,ENSCHIG00000021149,ENSCHIG00000016700,ENSCHIG00000008990,ENSCHIG00000017128
GO:0030099	myeloid cell differentiation	biological_process	6.36E-05	0.19952	8	1343	20	17992	ENSCHIG00000025202,ENSCHIG00000021149,ENSCHIG00000004186,ENSCHIG00000008990,ENSCHIG00000027124,ENSCHIG00000017128,ENSCHIG00000027268,ENSCHIG00000007281
GO:0002262	myeloid cell homeostasis	biological_process	0.00018421	0.43363	6	1343	13	17992	ENSCHIG00000017128,ENSCHIG00000008990,ENSCHIG00000021149,ENSCHIG00000016700,ENSCHIG00000004186,ENSCHIG00000007281
GO:0030218	erythrocyte differentiation	biological_process	0.00036122	0.68026	5	1343	10	17992	ENSCHIG00000021149,ENSCHIG00000007281,ENSCHIG00000004186,ENSCHIG00000017128,ENSCHIG00000008990
GO:0004591	oxoglutarate dehydrogenase (succinyl-transferring) activity	molecular_function	0.00088765	1	3	1343	3	17992	ENSCHIG00000012430,ENSCHIG00000022565,ENSCHIG00000006876
GO:0030097	hemopoiesis	biological_process	0.00098686	1	10	1343	41	17992	ENSCHIG00000014779,ENSCHIG00000027124,ENSCHIG00000017128,ENSCHIG00000008990,ENSCHIG00000019616,ENSCHIG00000027268,ENSCHIG00000007281,ENSCHIG00000004186,ENSCHIG00000025202,ENSCHIG00000021149
GO:0002573	myeloid leukocyte differentiation	biological_process	0.0010281	1	5	1343	11	17992	ENSCHIG00000025202,ENSCHIG00000021149,ENSCHIG00000027268,ENSCHIG00000008990,ENSCHIG00000027124
GO:0005030	neurotrophin receptor activity	molecular_function	0.0011041	1	3	1343	3	17992	ENSCHIG00000010670,ENSCHIG00000023122,ENSCHIG00000023266
GO:0048872	homeostasis of number of cells	biological_process	0.0012898	1	6	1343	17	17992	ENSCHIG00000007281,ENSCHIG00000004186,ENSCHIG00000016700,ENSCHIG00000021149,ENSCHIG00000008990,ENSCHIG00000017128
GO:0016624	oxidoreductase activity, acting on the aldehyde or oxo group of donors, disulfide as acceptor	molecular_function	0.0024843	1	4	1343	10	17992	ENSCHIG00000022565,ENSCHIG00000000162,ENSCHIG00000006876,ENSCHIG00000012430
GO:0006469	negative regulation of protein kinase activity	biological_process	0.0028316	1	7	1343	33	17992	ENSCHIG00000012585,ENSCHIG00000021149,ENSCHIG00000021879,ENSCHIG00000008697,ENSCHIG00000013189,ENSCHIG00000012528,ENSCHIG00000025570
GO:0030224	monocyte differentiation	biological_process	0.0028406	1	2	1343	2	17992	ENSCHIG00000021149,ENSCHIG00000027268
GO:0002520	immune system development	biological_process	0.0029994	1	10	1343	46	17992	ENSCHIG00000027124,ENSCHIG00000017128,ENSCHIG00000014779,ENSCHIG00000008990,ENSCHIG00000019616,ENSCHIG00000007281,ENSCHIG00000027268,ENSCHIG00000004186,ENSCHIG00000025202,ENSCHIG00000021149
GO:0048534	hematopoietic or lymphoid organ development	biological_process	0.0029994	1	10	1343	46	17992	ENSCHIG00000021149,ENSCHIG00000025202,ENSCHIG00000004186,ENSCHIG00000027124,ENSCHIG00000017128,ENSCHIG00000014779,ENSCHIG00000019616,ENSCHIG00000008990,ENSCHIG00000027268,ENSCHIG00000007281
GO:0044273	sulfur compound catabolic process	biological_process	0.0030288	1	4	1343	8	17992	ENSCHIG00000000443,ENSCHIG00000011979,ENSCHIG00000022991,ENSCHIG00000023150
GO:0033673	negative regulation of kinase activity	biological_process	0.0034648	1	7	1343	34	17992	ENSCHIG00000008697,ENSCHIG00000021879,ENSCHIG00000012585,ENSCHIG00000021149,ENSCHIG00000025570,ENSCHIG00000012528,ENSCHIG00000013189
GO:0051186	cofactor metabolic process	biological_process	0.0037561	1	22	1343	143	17992	ENSCHIG00000013409,ENSCHIG00000000162,ENSCHIG00000019184,ENSCHIG00000026749,ENSCHIG00000007932,ENSCHIG00000015034,ENSCHIG00000020247,ENSCHIG00000013515,ENSCHIG00000023958,ENSCHIG00000021110,ENSCHIG00000012810,ENSCHIG00000000397,ENSCHIG00000010935,ENSCHIG00000024657,ENSCHIG00000014594,ENSCHIG00000019348,ENSCHIG00000022204,ENSCHIG00000011631,ENSCHIG00000016700,ENSCHIG00000024851,ENSCHIG00000026409,…
GO:1901681	sulfur compound binding	molecular_function	0.0041797	1	8	1343	33	17992	ENSCHIG00000026458,ENSCHIG00000021149,ENSCHIG00000022565,ENSCHIG00000026432,ENSCHIG00000006876,ENSCHIG00000012810,ENSCHIG00000011105,ENSCHIG00000012430
GO:0071901	negative regulation of protein serine/threonine kinase activity	biological_process	0.0044884	1	6	1343	27	17992	ENSCHIG00000021149,ENSCHIG00000012585,ENSCHIG00000021879,ENSCHIG00000008697,ENSCHIG00000012528,ENSCHIG00000025570
GO:0023061	signal release	biological_process	0.0046518	1	10	1343	45	17992	ENSCHIG00000027174,ENSCHIG00000023774,ENSCHIG00000018892,ENSCHIG00000014039,ENSCHIG00000017831,ENSCHIG00000010936,ENSCHIG00000018439,ENSCHIG00000009868,ENSCHIG00000016939,ENSCHIG00000023814
GO:0005212	structural constituent of eye lens	molecular_function	0.0046769	1	4	1343	11	17992	ENSCHIG00000023351,ENSCHIG00000016282,ENSCHIG00000009704,ENSCHIG00000025185
GO:0006778	porphyrin-containing compound metabolic process	biological_process	0.0047519	1	5	1343	14	17992	ENSCHIG00000020247,ENSCHIG00000016700,ENSCHIG00000024657,ENSCHIG00000019184,ENSCHIG00000022204
GO:0001938	positive regulation of endothelial cell proliferation	biological_process	0.0057649	1	2	1343	2	17992	ENSCHIG00000016700,ENSCHIG00000021149
GO:0002043	blood vessel endothelial cell proliferation involved in sprouting angiogenesis	biological_process	0.0057649	1	2	1343	2	17992	ENSCHIG00000016700,ENSCHIG00000021149
GO:0048661	positive regulation of smooth muscle cell proliferation	biological_process	0.0057649	1	2	1343	2	17992	ENSCHIG00000016700,ENSCHIG00000021149
GO:0030513	positive regulation of BMP signaling pathway	biological_process	0.0064244	1	2	1343	2	17992	ENSCHIG00000021149,ENSCHIG00000010703
GO:1902653	secondary alcohol biosynthetic process	biological_process	0.006836	1	3	1343	5	17992	ENSCHIG00000019348,ENSCHIG00000023958,ENSCHIG00000024342
GO:0032102	negative regulation of response to external stimulus	biological_process	0.007517	1	5	1343	17	17992	ENSCHIG00000016700,ENSCHIG00000020298,ENSCHIG00000014333,ENSCHIG00000019616,ENSCHIG00000010494
GO:0030976	thiamine pyrophosphate binding	molecular_function	0.0076184	1	3	1343	5	17992	ENSCHIG00000012430,ENSCHIG00000022565,ENSCHIG00000006876
GO:0008361	regulation of cell size	biological_process	0.007807	1	3	1343	6	17992	ENSCHIG00000022408,ENSCHIG00000023774,ENSCHIG00000018789
GO:0038179	neurotrophin signaling pathway	biological_process	0.0079127	1	3	1343	6	17992	ENSCHIG00000023266,ENSCHIG00000023122,ENSCHIG00000010670
GO:0005576	extracellular region	cellular_component	0.0079776	1	68	1343	718	17992	ENSCHIG00000017878,ENSCHIG00000027268,ENSCHIG00000021782,ENSCHIG00000024175,ENSCHIG00000000480,ENSCHIG00000024179,ENSCHIG00000013775,ENSCHIG00000023682,ENSCHIG00000001541,ENSCHIG00000014562,ENSCHIG00000013856,ENSCHIG00000018131,ENSCHIG00000003384,ENSCHIG00000024115,ENSCHIG00000011988,ENSCHIG00000024710,ENSCHIG00000020776,ENSCHIG00000020790,ENSCHIG00000014632,ENSCHIG00000015994,ENSCHIG00000026829,…
GO:0042219	cellular modified amino acid catabolic process	biological_process	0.0084905	1	4	1343	10	17992	ENSCHIG00000007932,ENSCHIG00000023150,ENSCHIG00000000443,ENSCHIG00000022991
GO:2001237	negative regulation of extrinsic apoptotic signaling pathway	biological_process	0.0087073	1	3	1343	6	17992	ENSCHIG00000027268,ENSCHIG00000021149,ENSCHIG00000016700
GO:0004109	coproporphyrinogen oxidase activity	molecular_function	0.0092339	1	2	1343	2	17992	ENSCHIG00000019184,ENSCHIG00000024657
GO:0006590	thyroid hormone generation	biological_process	0.0092413	1	2	1343	2	17992	ENSCHIG00000021384,ENSCHIG00000020647
GO:0001787	natural killer cell proliferation	biological_process	0.0092416	1	2	1343	2	17992	ENSCHIG00000019616,ENSCHIG00000000170
GO:0019731	antibacterial humoral response	biological_process	0.0092416	1	2	1343	2	17992	ENSCHIG00000011979,ENSCHIG00000016965
GO:0006884	cell volume homeostasis	biological_process	0.0092442	1	2	1343	2	17992	ENSCHIG00000022408,ENSCHIG00000018789
GO:0002521	leukocyte differentiation	biological_process	0.0092996	1	6	1343	24	17992	ENSCHIG00000027124,ENSCHIG00000019616,ENSCHIG00000008990,ENSCHIG00000027268,ENSCHIG00000025202,ENSCHIG00000021149
GO:0010817	regulation of hormone levels	biological_process	0.0096494	1	10	1343	50	17992	ENSCHIG00000014039,ENSCHIG00000017831,ENSCHIG00000015158,ENSCHIG00000015992,ENSCHIG00000018892,ENSCHIG00000023774,ENSCHIG00000020647,ENSCHIG00000021384,ENSCHIG00000010936,ENSCHIG00000008787
GO:0032940	secretion by cell	biological_process	0.010498	1	19	1343	125	17992	ENSCHIG00000017831,ENSCHIG00000015551,ENSCHIG00000023814,ENSCHIG00000009808,ENSCHIG00000018439,ENSCHIG00000010936,ENSCHIG00000017128,ENSCHIG00000013305,ENSCHIG00000009277,ENSCHIG00000019616,ENSCHIG00000014039,ENSCHIG00000000439,ENSCHIG00000023774,ENSCHIG00000018892,ENSCHIG00000027174,ENSCHIG00000016939,ENSCHIG00000009868,ENSCHIG00000026540,ENSCHIG00000011358
GO:0032101	regulation of response to external stimulus	biological_process	0.011274	1	9	1343	53	17992	ENSCHIG00000020298,ENSCHIG00000014333,ENSCHIG00000026621,ENSCHIG00000019616,ENSCHIG00000026127,ENSCHIG00000009083,ENSCHIG00000016700,ENSCHIG00000014964,ENSCHIG00000010494
GO:0051188	cofactor biosynthetic process	biological_process	0.011483	1	13	1343	78	17992	ENSCHIG00000013409,ENSCHIG00000000162,ENSCHIG00000019184,ENSCHIG00000026749,ENSCHIG00000011631,ENSCHIG00000020247,ENSCHIG00000022204,ENSCHIG00000026409,ENSCHIG00000024657,ENSCHIG00000009411,ENSCHIG00000014594,ENSCHIG00000021110,ENSCHIG00000012810
GO:0006779	porphyrin-containing compound biosynthetic process	biological_process	0.011654	1	4	1343	11	17992	ENSCHIG00000019184,ENSCHIG00000020247,ENSCHIG00000024657,ENSCHIG00000022204
GO:0043407	negative regulation of MAP kinase activity	biological_process	0.011718	1	4	1343	15	17992	ENSCHIG00000021149,ENSCHIG00000012585,ENSCHIG00000008697,ENSCHIG00000021879
GO:0001933	negative regulation of protein phosphorylation	biological_process	0.011817	1	7	1343	43	17992	ENSCHIG00000021879,ENSCHIG00000008697,ENSCHIG00000012585,ENSCHIG00000021149,ENSCHIG00000025570,ENSCHIG00000013189,ENSCHIG00000012528
GO:0005094	Rho GDP-dissociation inhibitor activity	molecular_function	0.011925	1	2	1343	3	17992	ENSCHIG00000025878,ENSCHIG00000011740
GO:0033013	tetrapyrrole metabolic process	biological_process	0.01242	1	5	1343	17	17992	ENSCHIG00000022204,ENSCHIG00000019184,ENSCHIG00000020247,ENSCHIG00000016700,ENSCHIG00000024657
GO:0030225	macrophage differentiation	biological_process	0.013166	1	2	1343	3	17992	ENSCHIG00000027268,ENSCHIG00000021149
GO:0048585	negative regulation of response to stimulus	biological_process	0.013369	1	16	1343	116	17992	ENSCHIG00000011855,ENSCHIG00000021879,ENSCHIG00000014118,ENSCHIG00000016700,ENSCHIG00000021149,ENSCHIG00000012585,ENSCHIG00000025078,ENSCHIG00000022144,ENSCHIG00000019616,ENSCHIG00000008697,ENSCHIG00000014333,ENSCHIG00000020298,ENSCHIG00000027268,ENSCHIG00000010494,ENSCHIG00000000292,ENSCHIG00000014847
GO:0042326	negative regulation of phosphorylation	biological_process	0.013607	1	7	1343	44	17992	ENSCHIG00000025570,ENSCHIG00000012528,ENSCHIG00000013189,ENSCHIG00000021879,ENSCHIG00000008697,ENSCHIG00000021149,ENSCHIG00000012585
GO:0010507	negative regulation of autophagy	biological_process	0.013825	1	2	1343	3	17992	ENSCHIG00000016700,ENSCHIG00000019616
GO:0030695	GTPase regulator activity	molecular_function	0.01465	1	19	1343	122	17992	ENSCHIG00000006935,ENSCHIG00000014118,ENSCHIG00000001085,ENSCHIG00000011652,ENSCHIG00000011740,ENSCHIG00000025375,ENSCHIG00000003321,ENSCHIG00000019778,ENSCHIG00000013239,ENSCHIG00000000137,ENSCHIG00000025878,ENSCHIG00000017749,ENSCHIG00000009385,ENSCHIG00000016532,ENSCHIG00000018776,ENSCHIG00000013381,ENSCHIG00000015184,ENSCHIG00000023081,ENSCHIG00000002829
GO:0006836	neurotransmitter transport	biological_process	0.014765	1	9	1343	43	17992	ENSCHIG00000027174,ENSCHIG00000017725,ENSCHIG00000021595,ENSCHIG00000012437,ENSCHIG00000023325,ENSCHIG00000023814,ENSCHIG00000018439,ENSCHIG00000009868,ENSCHIG00000016939
GO:0001505	regulation of neurotransmitter levels	biological_process	0.014796	1	6	1343	23	17992	ENSCHIG00000023814,ENSCHIG00000018439,ENSCHIG00000016939,ENSCHIG00000009868,ENSCHIG00000006984,ENSCHIG00000027174
GO:0007212	dopamine receptor signaling pathway	biological_process	0.01522	1	3	1343	8	17992	ENSCHIG00000012233,ENSCHIG00000004216,ENSCHIG00000005307
GO:0050679	positive regulation of epithelial cell proliferation	biological_process	0.015292	1	3	1343	8	17992	ENSCHIG00000026540,ENSCHIG00000016700,ENSCHIG00000021149
GO:0019730	antimicrobial humoral response	biological_process	0.015547	1	2	1343	3	17992	ENSCHIG00000016965,ENSCHIG00000011979
GO:0019732	antifungal humoral response	biological_process	0.015547	1	2	1343	3	17992	ENSCHIG00000016965,ENSCHIG00000011979
GO:0006901	vesicle coating	biological_process	0.015793	1	4	1343	12	17992	ENSCHIG00000012233,ENSCHIG00000015970,ENSCHIG00000020286,ENSCHIG00000005307
GO:0030851	granulocyte differentiation	biological_process	0.016037	1	2	1343	3	17992	ENSCHIG00000008990,ENSCHIG00000027268
GO:0001935	endothelial cell proliferation	biological_process	0.016504	1	3	1343	7	17992	ENSCHIG00000021149,ENSCHIG00000016700,ENSCHIG00000019616
GO:0001936	regulation of endothelial cell proliferation	biological_process	0.016504	1	3	1343	7	17992	ENSCHIG00000019616,ENSCHIG00000016700,ENSCHIG00000021149
GO:0006575	cellular modified amino acid metabolic process	biological_process	0.016943	1	11	1343	62	17992	ENSCHIG00000023150,ENSCHIG00000007932,ENSCHIG00000022991,ENSCHIG00000008007,ENSCHIG00000020647,ENSCHIG00000000443,ENSCHIG00000020384,ENSCHIG00000021384,ENSCHIG00000018607,ENSCHIG00000026409,ENSCHIG00000009411
GO:0065008	regulation of biological quality	biological_process	0.017345	1	52	1343	488	17992	ENSCHIG00000018439,ENSCHIG00000023836,ENSCHIG00000015108,ENSCHIG00000021384,ENSCHIG00000025078,ENSCHIG00000010703,ENSCHIG00000004186,ENSCHIG00000016700,ENSCHIG00000024851,ENSCHIG00000015811,ENSCHIG00000019484,ENSCHIG00000022408,ENSCHIG00000017831,ENSCHIG00000021090,ENSCHIG00000016939,ENSCHIG00000009868,ENSCHIG00000014232,ENSCHIG00000018789,ENSCHIG00000000251,ENSCHIG00000008791,ENSCHIG00000014039,…
GO:0019842	vitamin binding	molecular_function	0.017565	1	8	1343	37	17992	ENSCHIG00000006876,ENSCHIG00000012430,ENSCHIG00000012810,ENSCHIG00000000593,ENSCHIG00000022565,ENSCHIG00000015476,ENSCHIG00000026382,ENSCHIG00000017854
GO:0002067	glandular epithelial cell differentiation	biological_process	0.017682	1	2	1343	3	17992	ENSCHIG00000021149,ENSCHIG00000023774
GO:0003309	type B pancreatic cell differentiation	biological_process	0.017682	1	2	1343	3	17992	ENSCHIG00000021149,ENSCHIG00000023774
GO:0035883	enteroendocrine cell differentiation	biological_process	0.017682	1	2	1343	3	17992	ENSCHIG00000021149,ENSCHIG00000023774
GO:0030509	BMP signaling pathway	biological_process	0.017788	1	3	1343	8	17992	ENSCHIG00000021149,ENSCHIG00000014333,ENSCHIG00000010703
GO:0071772	response to BMP	biological_process	0.017788	1	3	1343	8	17992	ENSCHIG00000021149,ENSCHIG00000010703,ENSCHIG00000014333
GO:0071773	cellular response to BMP stimulus	biological_process	0.017788	1	3	1343	8	17992	ENSCHIG00000021149,ENSCHIG00000014333,ENSCHIG00000010703
GO:0007275	multicellular organismal development	biological_process	0.017953	1	49	1343	469	17992	ENSCHIG00000016700,ENSCHIG00000025202,ENSCHIG00000025078,ENSCHIG00000010703,ENSCHIG00000023353,ENSCHIG00000004186,ENSCHIG00000020787,ENSCHIG00000014726,ENSCHIG00000015297,ENSCHIG00000010780,ENSCHIG00000003384,ENSCHIG00000023555,ENSCHIG00000007687,ENSCHIG00000013775,ENSCHIG00000014333,ENSCHIG00000021331,ENSCHIG00000022853,ENSCHIG00000027268,ENSCHIG00000015252,ENSCHIG00000019616,ENSCHIG00000010414,…
GO:0006954	inflammatory response	biological_process	0.0183	1	12	1343	87	17992	ENSCHIG00000000251,ENSCHIG00000026621,ENSCHIG00000019616,ENSCHIG00000027124,ENSCHIG00000003089,ENSCHIG00000020298,ENSCHIG00000026540,ENSCHIG00000010930,ENSCHIG00000016791,ENSCHIG00000026127,ENSCHIG00000016700,ENSCHIG00000014964
GO:0005092	GDP-dissociation inhibitor activity	molecular_function	0.018864	1	3	1343	9	17992	ENSCHIG00000025878,ENSCHIG00000011740,ENSCHIG00000003321
GO:0043087	regulation of GTPase activity	biological_process	0.019308	1	20	1343	131	17992	ENSCHIG00000015184,ENSCHIG00000013381,ENSCHIG00000023081,ENSCHIG00000010573,ENSCHIG00000002829,ENSCHIG00000017749,ENSCHIG00000016532,ENSCHIG00000009385,ENSCHIG00000018776,ENSCHIG00000013239,ENSCHIG00000025033,ENSCHIG00000018235,ENSCHIG00000000137,ENSCHIG00000006935,ENSCHIG00000019548,ENSCHIG00000014118,ENSCHIG00000001085,ENSCHIG00000011652,ENSCHIG00000025375,ENSCHIG00000003321
GO:0002040	sprouting angiogenesis	biological_process	0.019393	1	2	1343	3	17992	ENSCHIG00000016700,ENSCHIG00000021149
GO:0051348	negative regulation of transferase activity	biological_process	0.019642	1	7	1343	43	17992	ENSCHIG00000021879,ENSCHIG00000008697,ENSCHIG00000021149,ENSCHIG00000012585,ENSCHIG00000025570,ENSCHIG00000013189,ENSCHIG00000012528
GO:0045646	regulation of erythrocyte differentiation	biological_process	0.020281	1	2	1343	3	17992	ENSCHIG00000017128,ENSCHIG00000007281
GO:1901342	regulation of vasculature development	biological_process	0.020551	1	6	1343	26	17992	ENSCHIG00000014964,ENSCHIG00000021149,ENSCHIG00000016700,ENSCHIG00000014726,ENSCHIG00000019616,ENSCHIG00000003384
GO:0005903	brush border	cellular_component	0.021138	1	2	1343	3	17992	ENSCHIG00000010133,ENSCHIG00000026540
GO:0031526	brush border membrane	cellular_component	0.021138	1	2	1343	3	17992	ENSCHIG00000026540,ENSCHIG00000010133
GO:0004683	calmodulin-dependent protein kinase activity	molecular_function	0.021141	1	3	1343	7	17992	ENSCHIG00000010155,ENSCHIG00000022969,ENSCHIG00000025051
GO:0031018	endocrine pancreas development	biological_process	0.021316	1	2	1343	4	17992	ENSCHIG00000023774,ENSCHIG00000021149
GO:0015103	inorganic anion transmembrane transporter activity	molecular_function	0.021829	1	10	1343	54	17992	ENSCHIG00000017182,ENSCHIG00000021877,ENSCHIG00000009899,ENSCHIG00000017210,ENSCHIG00000018789,ENSCHIG00000017768,ENSCHIG00000000488,ENSCHIG00000019324,ENSCHIG00000014026,ENSCHIG00000025898
GO:0050803	regulation of synapse structure or activity	biological_process	0.021846	1	3	1343	8	17992	ENSCHIG00000023814,ENSCHIG00000000433,ENSCHIG00000026297
GO:0033014	tetrapyrrole biosynthetic process	biological_process	0.022133	1	4	1343	13	17992	ENSCHIG00000022204,ENSCHIG00000020247,ENSCHIG00000024657,ENSCHIG00000019184
GO:0019005	SCF ubiquitin ligase complex	cellular_component	0.022466	1	2	1343	3	17992	ENSCHIG00000023748,ENSCHIG00000012761
GO:0009240	isopentenyl diphosphate biosynthetic process	biological_process	0.022816	1	2	1343	3	17992	ENSCHIG00000019348,ENSCHIG00000023958
GO:0019287	isopentenyl diphosphate biosynthetic process, mevalonate pathway	biological_process	0.022816	1	2	1343	3	17992	ENSCHIG00000023958,ENSCHIG00000019348
GO:0046490	isopentenyl diphosphate metabolic process	biological_process	0.022816	1	2	1343	3	17992	ENSCHIG00000019348,ENSCHIG00000023958
GO:0016903	oxidoreductase activity, acting on the aldehyde or oxo group of donors	molecular_function	0.02291	1	7	1343	39	17992	ENSCHIG00000022565,ENSCHIG00000000162,ENSCHIG00000008246,ENSCHIG00000006876,ENSCHIG00000025261,ENSCHIG00000007932,ENSCHIG00000012430
GO:0004478	methionine adenosyltransferase activity	molecular_function	0.022974	1	2	1343	3	17992	ENSCHIG00000009411,ENSCHIG00000026409
GO:0030234	enzyme regulator activity	molecular_function	0.023277	1	40	1343	353	17992	ENSCHIG00000018895,ENSCHIG00000006935,ENSCHIG00000003321,ENSCHIG00000019778,ENSCHIG00000025141,ENSCHIG00000011740,ENSCHIG00000025375,ENSCHIG00000012370,ENSCHIG00000012528,ENSCHIG00000013381,ENSCHIG00000010573,ENSCHIG00000017749,ENSCHIG00000016532,ENSCHIG00000009385,ENSCHIG00000013239,ENSCHIG00000011105,ENSCHIG00000025893,ENSCHIG00000000137,ENSCHIG00000022173,ENSCHIG00000017634,ENSCHIG00000017766,…
GO:0016778	diphosphotransferase activity	molecular_function	0.023735	1	3	1343	10	17992	ENSCHIG00000012810,ENSCHIG00000006680,ENSCHIG00000026531
GO:0033002	muscle cell proliferation	biological_process	0.023748	1	3	1343	9	17992	ENSCHIG00000021331,ENSCHIG00000021149,ENSCHIG00000016700
GO:0045766	positive regulation of angiogenesis	biological_process	0.023782	1	3	1343	9	17992	ENSCHIG00000014964,ENSCHIG00000016700,ENSCHIG00000003384
GO:1904018	positive regulation of vasculature development	biological_process	0.023782	1	3	1343	9	17992	ENSCHIG00000016700,ENSCHIG00000014964,ENSCHIG00000003384
GO:0007267	cell-cell signaling	biological_process	0.024617	1	17	1343	118	17992	ENSCHIG00000014039,ENSCHIG00000023774,ENSCHIG00000018892,ENSCHIG00000027174,ENSCHIG00000009868,ENSCHIG00000016939,ENSCHIG00000023555,ENSCHIG00000004216,ENSCHIG00000000433,ENSCHIG00000017831,ENSCHIG00000023814,ENSCHIG00000018439,ENSCHIG00000010936,ENSCHIG00000021149,ENSCHIG00000017210,ENSCHIG00000025639,ENSCHIG00000021805
GO:0010039	response to iron ion	biological_process	0.025047	1	2	1343	3	17992	ENSCHIG00000010133,ENSCHIG00000016700
GO:0046427	positive regulation of JAK-STAT cascade	biological_process	0.02512	1	2	1343	4	17992	ENSCHIG00000019616,ENSCHIG00000027268
GO:0008277	regulation of G-protein coupled receptor protein signaling pathway	biological_process	0.025144	1	3	1343	10	17992	ENSCHIG00000015184,ENSCHIG00000003321,ENSCHIG00000009083
GO:0031732	CCR7 chemokine receptor binding	molecular_function	0.025235	1	1	1343	1	17992	ENSCHIG00000025704
GO:0048020	CCR chemokine receptor binding	molecular_function	0.025235	1	1	1343	1	17992	ENSCHIG00000025704
GO:0043409	negative regulation of MAPK cascade	biological_process	0.025552	1	4	1343	19	17992	ENSCHIG00000021149,ENSCHIG00000012585,ENSCHIG00000008697,ENSCHIG00000021879
GO:0034707	chloride channel complex	cellular_component	0.025658	1	4	1343	14	17992	ENSCHIG00000000488,ENSCHIG00000017768,ENSCHIG00000017182,ENSCHIG00000009899
GO:0036374	glutathione hydrolase activity	molecular_function	0.025915	1	2	1343	3	17992	ENSCHIG00000000443,ENSCHIG00000023150
GO:0042403	thyroid hormone metabolic process	biological_process	0.025949	1	2	1343	3	17992	ENSCHIG00000021384,ENSCHIG00000020647
GO:0030101	natural killer cell activation	biological_process	0.02595	1	2	1343	3	17992	ENSCHIG00000019616,ENSCHIG00000000170
GO:0060589	nucleoside-triphosphatase regulator activity	molecular_function	0.025973	1	19	1343	131	17992	ENSCHIG00000025878,ENSCHIG00000017749,ENSCHIG00000016532,ENSCHIG00000009385,ENSCHIG00000018776,ENSCHIG00000013381,ENSCHIG00000015184,ENSCHIG00000023081,ENSCHIG00000002829,ENSCHIG00000006935,ENSCHIG00000014118,ENSCHIG00000001085,ENSCHIG00000011652,ENSCHIG00000011740,ENSCHIG00000025375,ENSCHIG00000019778,ENSCHIG00000003321,ENSCHIG00000013239,ENSCHIG00000000137
GO:0071363	cellular response to growth factor stimulus	biological_process	0.025977	1	11	1343	68	17992	ENSCHIG00000011577,ENSCHIG00000023266,ENSCHIG00000023122,ENSCHIG00000010670,ENSCHIG00000014333,ENSCHIG00000021331,ENSCHIG00000016976,ENSCHIG00000010703,ENSCHIG00000025078,ENSCHIG00000013629,ENSCHIG00000021149
GO:0003677	DNA binding	molecular_function	0.026151	1	98	1343	1149	17992	ENSCHIG00000024154,ENSCHIG00000027084,ENSCHIG00000014698,ENSCHIG00000021331,ENSCHIG00000023343,ENSCHIG00000015541,ENSCHIG00000011703,ENSCHIG00000021655,ENSCHIG00000010897,ENSCHIG00000011125,ENSCHIG00000007687,ENSCHIG00000021612,ENSCHIG00000001918,ENSCHIG00000011767,ENSCHIG00000003853,ENSCHIG00000024116,ENSCHIG00000018191,ENSCHIG00000017186,ENSCHIG00000016890,ENSCHIG00000012065,ENSCHIG00000015644,…
GO:0030274	LIM domain binding	molecular_function	0.026176	1	2	1343	3	17992	ENSCHIG00000023084,ENSCHIG00000012111
GO:0007259	JAK-STAT cascade	biological_process	0.026198	1	3	1343	14	17992	ENSCHIG00000019616,ENSCHIG00000027268,ENSCHIG00000021723
GO:0030159	receptor signaling complex scaffold activity	molecular_function	0.02641	1	2	1343	3	17992	ENSCHIG00000010291,ENSCHIG00000016620
GO:0008284	positive regulation of cell proliferation	biological_process	0.026922	1	7	1343	39	17992	ENSCHIG00000019616,ENSCHIG00000026540,ENSCHIG00000016700,ENSCHIG00000021149,ENSCHIG00000014964,ENSCHIG00000000048,ENSCHIG00000027268
GO:0005254	chloride channel activity	molecular_function	0.027174	1	7	1343	33	17992	ENSCHIG00000017210,ENSCHIG00000000488,ENSCHIG00000017768,ENSCHIG00000017182,ENSCHIG00000009899,ENSCHIG00000025898,ENSCHIG00000021877
GO:0006952	defense response	biological_process	0.027298	1	22	1343	250	17992	ENSCHIG00000010930,ENSCHIG00000026540,ENSCHIG00000026127,ENSCHIG00000017436,ENSCHIG00000000251,ENSCHIG00000017128,ENSCHIG00000021483,ENSCHIG00000019616,ENSCHIG00000003089,ENSCHIG00000020298,ENSCHIG00000011988,ENSCHIG00000023551,ENSCHIG00000011979,ENSCHIG00000016791,ENSCHIG00000023268,ENSCHIG00000023827,ENSCHIG00000016700,ENSCHIG00000014964,ENSCHIG00000026621,ENSCHIG00000016965,ENSCHIG00000027124,…
GO:0048583	regulation of response to stimulus	biological_process	0.027457	1	51	1343	474	17992	ENSCHIG00000006795,ENSCHIG00000023081,ENSCHIG00000015129,ENSCHIG00000015184,ENSCHIG00000024710,ENSCHIG00000010494,ENSCHIG00000010291,ENSCHIG00000014847,ENSCHIG00000005813,ENSCHIG00000025033,ENSCHIG00000009741,ENSCHIG00000011855,ENSCHIG00000007615,ENSCHIG00000022257,ENSCHIG00000021879,ENSCHIG00000008645,ENSCHIG00000014118,ENSCHIG00000017822,ENSCHIG00000022287,ENSCHIG00000021149,ENSCHIG00000009083,…
GO:0051155	positive regulation of striated muscle cell differentiation	biological_process	0.027539	1	2	1343	4	17992	ENSCHIG00000021331,ENSCHIG00000021149
GO:0035252	UDP-xylosyltransferase activity	molecular_function	0.027553	1	2	1343	3	17992	ENSCHIG00000024502,ENSCHIG00000018461
GO:0042285	xylosyltransferase activity	molecular_function	0.027553	1	2	1343	3	17992	ENSCHIG00000018461,ENSCHIG00000024502
GO:0090335	regulation of brown fat cell differentiation	biological_process	0.028658	1	2	1343	3	17992	ENSCHIG00000019616,ENSCHIG00000020298
GO:0019956	chemokine binding	molecular_function	0.028739	1	2	1343	7	17992	ENSCHIG00000014964,ENSCHIG00000003089
GO:0009953	dorsal/ventral pattern formation	biological_process	0.028816	1	2	1343	5	17992	ENSCHIG00000015297,ENSCHIG00000021149
GO:0050678	regulation of epithelial cell proliferation	biological_process	0.028976	1	4	1343	16	17992	ENSCHIG00000016700,ENSCHIG00000021149,ENSCHIG00000026540,ENSCHIG00000019616
GO:0070848	response to growth factor	biological_process	0.029017	1	11	1343	69	17992	ENSCHIG00000016976,ENSCHIG00000010703,ENSCHIG00000025078,ENSCHIG00000021149,ENSCHIG00000013629,ENSCHIG00000011577,ENSCHIG00000023266,ENSCHIG00000010670,ENSCHIG00000023122,ENSCHIG00000014333,ENSCHIG00000021331
GO:0015108	chloride transmembrane transporter activity	molecular_function	0.02931	1	8	1343	41	17992	ENSCHIG00000025898,ENSCHIG00000018789,ENSCHIG00000017768,ENSCHIG00000000488,ENSCHIG00000017210,ENSCHIG00000021877,ENSCHIG00000009899,ENSCHIG00000017182
GO:0006979	response to oxidative stress	biological_process	0.029466	1	7	1343	38	17992	ENSCHIG00000021384,ENSCHIG00000017822,ENSCHIG00000016100,ENSCHIG00000011979,ENSCHIG00000023698,ENSCHIG00000016700,ENSCHIG00000017436
GO:0031109	microtubule polymerization or depolymerization	biological_process	0.02947	1	5	1343	23	17992	ENSCHIG00000026579,ENSCHIG00000000224,ENSCHIG00000014409,ENSCHIG00000020412,ENSCHIG00000012981
GO:0045844	positive regulation of striated muscle tissue development	biological_process	0.030213	1	2	1343	4	17992	ENSCHIG00000021149,ENSCHIG00000021331
GO:0048636	positive regulation of muscle organ development	biological_process	0.030213	1	2	1343	4	17992	ENSCHIG00000021331,ENSCHIG00000021149
GO:1901863	positive regulation of muscle tissue development	biological_process	0.030213	1	2	1343	4	17992	ENSCHIG00000021331,ENSCHIG00000021149
GO:0043066	negative regulation of apoptotic process	biological_process	0.03075	1	8	1343	55	17992	ENSCHIG00000027268,ENSCHIG00000018282,ENSCHIG00000016322,ENSCHIG00000025078,ENSCHIG00000000048,ENSCHIG00000016700,ENSCHIG00000014964,ENSCHIG00000021149
GO:0043069	negative regulation of programmed cell death	biological_process	0.03075	1	8	1343	55	17992	ENSCHIG00000016322,ENSCHIG00000027268,ENSCHIG00000018282,ENSCHIG00000025078,ENSCHIG00000000048,ENSCHIG00000014964,ENSCHIG00000021149,ENSCHIG00000016700
GO:0048268	clathrin coat assembly	biological_process	0.03122	1	3	1343	8	17992	ENSCHIG00000005307,ENSCHIG00000015970,ENSCHIG00000012233
GO:0016126	sterol biosynthetic process	biological_process	0.031247	1	3	1343	8	17992	ENSCHIG00000023958,ENSCHIG00000019348,ENSCHIG00000024342
GO:0000987	core promoter proximal region sequence-specific DNA binding	molecular_function	0.031451	1	4	1343	16	17992	ENSCHIG00000007281,ENSCHIG00000021331,ENSCHIG00000012065,ENSCHIG00000008490
GO:0001159	core promoter proximal region DNA binding	molecular_function	0.031451	1	4	1343	16	17992	ENSCHIG00000008490,ENSCHIG00000012065,ENSCHIG00000021331,ENSCHIG00000007281
GO:1903034	regulation of response to wounding	biological_process	0.031514	1	6	1343	33	17992	ENSCHIG00000019616,ENSCHIG00000010494,ENSCHIG00000026621,ENSCHIG00000020298,ENSCHIG00000026127,ENSCHIG00000014333
GO:1903707	negative regulation of hemopoiesis	biological_process	0.031859	1	2	1343	4	17992	ENSCHIG00000007281,ENSCHIG00000021149
GO:0060548	negative regulation of cell death	biological_process	0.032241	1	8	1343	56	17992	ENSCHIG00000027268,ENSCHIG00000018282,ENSCHIG00000016322,ENSCHIG00000000048,ENSCHIG00000025078,ENSCHIG00000016700,ENSCHIG00000014964,ENSCHIG00000021149
GO:0007269	neurotransmitter secretion	biological_process	0.033724	1	5	1343	20	17992	ENSCHIG00000027174,ENSCHIG00000018439,ENSCHIG00000009868,ENSCHIG00000016939,ENSCHIG00000023814
GO:0006694	steroid biosynthetic process	biological_process	0.03386	1	5	1343	22	17992	ENSCHIG00000024342,ENSCHIG00000014499,ENSCHIG00000015158,ENSCHIG00000019348,ENSCHIG00000023958
GO:0048675	axon extension	biological_process	0.034006	1	2	1343	5	17992	ENSCHIG00000023774,ENSCHIG00000018901
GO:0008373	sialyltransferase activity	molecular_function	0.034329	1	5	1343	21	17992	ENSCHIG00000021775,ENSCHIG00000021799,ENSCHIG00000000945,ENSCHIG00000022129,ENSCHIG00000012912
GO:0097503	sialylation	biological_process	0.034329	1	5	1343	21	17992	ENSCHIG00000021799,ENSCHIG00000021775,ENSCHIG00000022129,ENSCHIG00000000945,ENSCHIG00000012912
GO:0046777	protein autophosphorylation	biological_process	0.034332	1	3	1343	8	17992	ENSCHIG00000013926,ENSCHIG00000018901,ENSCHIG00000020115
GO:0030073	insulin secretion	biological_process	0.034889	1	5	1343	22	17992	ENSCHIG00000014039,ENSCHIG00000017831,ENSCHIG00000010936,ENSCHIG00000023774,ENSCHIG00000018892
GO:0007420	brain development	biological_process	0.035501	1	4	1343	21	17992	ENSCHIG00000021149,ENSCHIG00000025078,ENSCHIG00000010414,ENSCHIG00000020863
GO:0006732	coenzyme metabolic process	biological_process	0.03553	1	17	1343	127	17992	ENSCHIG00000014594,ENSCHIG00000010935,ENSCHIG00000000397,ENSCHIG00000012810,ENSCHIG00000021110,ENSCHIG00000023958,ENSCHIG00000013515,ENSCHIG00000026749,ENSCHIG00000007932,ENSCHIG00000015034,ENSCHIG00000000162,ENSCHIG00000013409,ENSCHIG00000009411,ENSCHIG00000026409,ENSCHIG00000024851,ENSCHIG00000011631,ENSCHIG00000019348
GO:0006084	acetyl-CoA metabolic process	biological_process	0.035602	1	3	1343	10	17992	ENSCHIG00000023958,ENSCHIG00000019348,ENSCHIG00000000162
GO:0030510	regulation of BMP signaling pathway	biological_process	0.036147	1	2	1343	5	17992	ENSCHIG00000021149,ENSCHIG00000010703
GO:0009914	hormone transport	biological_process	0.036373	1	6	1343	30	17992	ENSCHIG00000017831,ENSCHIG00000014039,ENSCHIG00000010936,ENSCHIG00000023774,ENSCHIG00000018892,ENSCHIG00000015992
GO:0007193	adenylate cyclase-inhibiting G-protein coupled receptor signaling pathway	biological_process	0.036661	1	2	1343	4	17992	ENSCHIG00000005604,ENSCHIG00000004216
GO:2000026	regulation of multicellular organismal development	biological_process	0.036952	1	13	1343	93	17992	ENSCHIG00000014726,ENSCHIG00000025202,ENSCHIG00000016700,ENSCHIG00000021149,ENSCHIG00000014964,ENSCHIG00000026297,ENSCHIG00000017128,ENSCHIG00000019616,ENSCHIG00000003384,ENSCHIG00000023774,ENSCHIG00000007281,ENSCHIG00000021331,ENSCHIG00000014333
GO:0048513	organ development	biological_process	0.037036	1	19	1343	165	17992	ENSCHIG00000021331,ENSCHIG00000027268,ENSCHIG00000023774,ENSCHIG00000019616,ENSCHIG00000010414,ENSCHIG00000017128,ENSCHIG00000008490,ENSCHIG00000020863,ENSCHIG00000005604,ENSCHIG00000015297,ENSCHIG00000007281,ENSCHIG00000008990,ENSCHIG00000014779,ENSCHIG00000027124,ENSCHIG00000025078,ENSCHIG00000004186,ENSCHIG00000023353,ENSCHIG00000021149,ENSCHIG00000025202
GO:0004860	protein kinase inhibitor activity	molecular_function	0.037146	1	3	1343	13	17992	ENSCHIG00000012528,ENSCHIG00000013189,ENSCHIG00000025570
GO:0019210	kinase inhibitor activity	molecular_function	0.037146	1	3	1343	13	17992	ENSCHIG00000025570,ENSCHIG00000013189,ENSCHIG00000012528
GO:0045595	regulation of cell differentiation	biological_process	0.037239	1	11	1343	83	17992	ENSCHIG00000025202,ENSCHIG00000021149,ENSCHIG00000000048,ENSCHIG00000023774,ENSCHIG00000021331,ENSCHIG00000014333,ENSCHIG00000007281,ENSCHIG00000027268,ENSCHIG00000020298,ENSCHIG00000019616,ENSCHIG00000017128
GO:0051153	regulation of striated muscle cell differentiation	biological_process	0.037647	1	2	1343	5	17992	ENSCHIG00000021149,ENSCHIG00000021331
GO:0009743	response to carbohydrate	biological_process	0.037656	1	3	1343	9	17992	ENSCHIG00000010936,ENSCHIG00000018892,ENSCHIG00000014039
GO:0009746	response to hexose	biological_process	0.037656	1	3	1343	9	17992	ENSCHIG00000014039,ENSCHIG00000010936,ENSCHIG00000018892
GO:0009749	response to glucose	biological_process	0.037656	1	3	1343	9	17992	ENSCHIG00000010936,ENSCHIG00000018892,ENSCHIG00000014039
GO:0034284	response to monosaccharide	biological_process	0.037656	1	3	1343	9	17992	ENSCHIG00000014039,ENSCHIG00000010936,ENSCHIG00000018892
GO:1990267	response to transition metal nanoparticle	biological_process	0.038009	1	2	1343	4	17992	ENSCHIG00000016700,ENSCHIG00000010133
GO:0048608	reproductive structure development	biological_process	0.038032	1	4	1343	18	17992	ENSCHIG00000021149,ENSCHIG00000005604,ENSCHIG00000027268,ENSCHIG00000023353
GO:0061458	reproductive system development	biological_process	0.038032	1	4	1343	18	17992	ENSCHIG00000021149,ENSCHIG00000027268,ENSCHIG00000023353,ENSCHIG00000005604
GO:0009306	protein secretion	biological_process	0.038484	1	7	1343	40	17992	ENSCHIG00000019616,ENSCHIG00000017831,ENSCHIG00000017128,ENSCHIG00000014039,ENSCHIG00000023774,ENSCHIG00000018892,ENSCHIG00000010936
GO:0008201	heparin binding	molecular_function	0.038708	1	4	1343	16	17992	ENSCHIG00000011105,ENSCHIG00000021149,ENSCHIG00000026458,ENSCHIG00000026432
GO:2001236	regulation of extrinsic apoptotic signaling pathway	biological_process	0.039156	1	3	1343	10	17992	ENSCHIG00000016700,ENSCHIG00000021149,ENSCHIG00000027268
GO:1901031	regulation of response to reactive oxygen species	biological_process	0.03923	1	2	1343	4	17992	ENSCHIG00000023698,ENSCHIG00000017822
GO:1902578	single-organism localization	biological_process	0.039793	1	142	1343	1513	17992	ENSCHIG00000022444,ENSCHIG00000018159,ENSCHIG00000017192,ENSCHIG00000009413,ENSCHIG00000013578,ENSCHIG00000010716,ENSCHIG00000025297,ENSCHIG00000021090,ENSCHIG00000016939,ENSCHIG00000021500,ENSCHIG00000018057,ENSCHIG00000024366,ENSCHIG00000011358,ENSCHIG00000012236,ENSCHIG00000017387,ENSCHIG00000000505,ENSCHIG00000019688,ENSCHIG00000026898,ENSCHIG00000018000,ENSCHIG00000018892,ENSCHIG00000024209,…
GO:0046425	regulation of JAK-STAT cascade	biological_process	0.040392	1	2	1343	6	17992	ENSCHIG00000019616,ENSCHIG00000027268
GO:0051094	positive regulation of developmental process	biological_process	0.040601	1	8	1343	51	17992	ENSCHIG00000003384,ENSCHIG00000017128,ENSCHIG00000021331,ENSCHIG00000020298,ENSCHIG00000027268,ENSCHIG00000014964,ENSCHIG00000021149,ENSCHIG00000016700
GO:0050790	regulation of catalytic activity	biological_process	0.041175	1	49	1343	469	17992	ENSCHIG00000025878,ENSCHIG00000024358,ENSCHIG00000018776,ENSCHIG00000014824,ENSCHIG00000020790,ENSCHIG00000025570,ENSCHIG00000015184,ENSCHIG00000013189,ENSCHIG00000023081,ENSCHIG00000022735,ENSCHIG00000002829,ENSCHIG00000015410,ENSCHIG00000014118,ENSCHIG00000019548,ENSCHIG00000011652,ENSCHIG00000001085,ENSCHIG00000026432,ENSCHIG00000011186,ENSCHIG00000015928,ENSCHIG00000017977,ENSCHIG00000021149,…
GO:0006486	protein glycosylation	biological_process	0.041774	1	15	1343	123	17992	ENSCHIG00000012912,ENSCHIG00000017371,ENSCHIG00000025805,ENSCHIG00000025267,ENSCHIG00000011967,ENSCHIG00000021775,ENSCHIG00000018072,ENSCHIG00000026540,ENSCHIG00000010111,ENSCHIG00000022129,ENSCHIG00000000945,ENSCHIG00000014578,ENSCHIG00000012207,ENSCHIG00000027215,ENSCHIG00000021799
GO:0043413	macromolecule glycosylation	biological_process	0.041774	1	15	1343	123	17992	ENSCHIG00000025805,ENSCHIG00000017371,ENSCHIG00000012912,ENSCHIG00000026540,ENSCHIG00000018072,ENSCHIG00000021775,ENSCHIG00000011967,ENSCHIG00000025267,ENSCHIG00000000945,ENSCHIG00000022129,ENSCHIG00000014578,ENSCHIG00000010111,ENSCHIG00000021799,ENSCHIG00000027215,ENSCHIG00000012207
GO:0032051	clathrin light chain binding	molecular_function	0.041837	1	2	1343	4	17992	ENSCHIG00000012233,ENSCHIG00000005307
GO:0022884	macromolecule transmembrane transporter activity	molecular_function	0.041997	1	3	1343	11	17992	ENSCHIG00000023278,ENSCHIG00000014004,ENSCHIG00000012827
GO:0046903	secretion	biological_process	0.042202	1	19	1343	147	17992	ENSCHIG00000023774,ENSCHIG00000018892,ENSCHIG00000000439,ENSCHIG00000027174,ENSCHIG00000019616,ENSCHIG00000013305,ENSCHIG00000017128,ENSCHIG00000009277,ENSCHIG00000014039,ENSCHIG00000011358,ENSCHIG00000026540,ENSCHIG00000009868,ENSCHIG00000016939,ENSCHIG00000015551,ENSCHIG00000017831,ENSCHIG00000010936,ENSCHIG00000023814,ENSCHIG00000018439,ENSCHIG00000009808
GO:0002790	peptide secretion	biological_process	0.042394	1	5	1343	23	17992	ENSCHIG00000023774,ENSCHIG00000018892,ENSCHIG00000010936,ENSCHIG00000017831,ENSCHIG00000014039
GO:0030072	peptide hormone secretion	biological_process	0.042394	1	5	1343	23	17992	ENSCHIG00000010936,ENSCHIG00000023774,ENSCHIG00000018892,ENSCHIG00000017831,ENSCHIG00000014039
GO:0070085	glycosylation	biological_process	0.042511	1	16	1343	132	17992	ENSCHIG00000025267,ENSCHIG00000011967,ENSCHIG00000017371,ENSCHIG00000027215,ENSCHIG00000022129,ENSCHIG00000000945,ENSCHIG00000026540,ENSCHIG00000018072,ENSCHIG00000021775,ENSCHIG00000025805,ENSCHIG00000012912,ENSCHIG00000018512,ENSCHIG00000021799,ENSCHIG00000012207,ENSCHIG00000014578,ENSCHIG00000010111
GO:0018958	phenol-containing compound metabolic process	biological_process	0.04315	1	3	1343	9	17992	ENSCHIG00000006984,ENSCHIG00000021384,ENSCHIG00000020647
GO:0017154	semaphorin receptor activity	molecular_function	0.043221	1	4	1343	15	17992	ENSCHIG00000021946,ENSCHIG00000012154,ENSCHIG00000018998,ENSCHIG00000012234
GO:0071526	semaphorin-plexin signaling pathway	biological_process	0.043221	1	4	1343	15	17992	ENSCHIG00000021946,ENSCHIG00000018998,ENSCHIG00000012154,ENSCHIG00000012234
GO:0006695	cholesterol biosynthetic process	biological_process	0.044317	1	2	1343	4	17992	ENSCHIG00000023958,ENSCHIG00000019348
GO:0006556	S-adenosylmethionine biosynthetic process	biological_process	0.044535	1	2	1343	4	17992	ENSCHIG00000026409,ENSCHIG00000009411
GO:0014735	regulation of muscle atrophy	biological_process	0.044576	1	1	1343	1	17992	ENSCHIG00000021331
GO:0014737	positive regulation of muscle atrophy	biological_process	0.044576	1	1	1343	1	17992	ENSCHIG00000021331
GO:0014744	positive regulation of muscle adaptation	biological_process	0.044576	1	1	1343	1	17992	ENSCHIG00000021331
GO:0014841	skeletal muscle satellite cell proliferation	biological_process	0.044576	1	1	1343	1	17992	ENSCHIG00000021331
GO:0014842	regulation of satellite cell proliferation	biological_process	0.044576	1	1	1343	1	17992	ENSCHIG00000021331
GO:0014854	response to inactivity	biological_process	0.044576	1	1	1343	1	17992	ENSCHIG00000021331
GO:0014856	skeletal muscle cell proliferation	biological_process	0.044576	1	1	1343	1	17992	ENSCHIG00000021331
GO:0014857	regulation of skeletal muscle cell proliferation	biological_process	0.044576	1	1	1343	1	17992	ENSCHIG00000021331
GO:0014870	response to muscle inactivity	biological_process	0.044576	1	1	1343	1	17992	ENSCHIG00000021331
GO:0014874	response to stimulus involved in regulation of muscle adaptation	biological_process	0.044576	1	1	1343	1	17992	ENSCHIG00000021331
GO:0014877	response to muscle inactivity involved in regulation of muscle adaptation	biological_process	0.044576	1	1	1343	1	17992	ENSCHIG00000021331
GO:0014889	muscle atrophy	biological_process	0.044576	1	1	1343	1	17992	ENSCHIG00000021331
GO:0014891	striated muscle atrophy	biological_process	0.044576	1	1	1343	1	17992	ENSCHIG00000021331
GO:0014894	response to denervation involved in regulation of muscle adaptation	biological_process	0.044576	1	1	1343	1	17992	ENSCHIG00000021331
GO:0048742	regulation of skeletal muscle fiber development	biological_process	0.044576	1	1	1343	1	17992	ENSCHIG00000021331
GO:0048743	positive regulation of skeletal muscle fiber development	biological_process	0.044576	1	1	1343	1	17992	ENSCHIG00000021331
GO:1903706	regulation of hemopoiesis	biological_process	0.044671	1	4	1343	17	17992	ENSCHIG00000007281,ENSCHIG00000021149,ENSCHIG00000025202,ENSCHIG00000017128
GO:0060322	head development	biological_process	0.04493	1	4	1343	22	17992	ENSCHIG00000025078,ENSCHIG00000021149,ENSCHIG00000020863,ENSCHIG00000010414
GO:0004565	beta-galactosidase activity	molecular_function	0.045015	1	2	1343	4	17992	ENSCHIG00000011110,ENSCHIG00000014228
GO:0015925	galactosidase activity	molecular_function	0.045015	1	2	1343	4	17992	ENSCHIG00000011110,ENSCHIG00000014228
GO:0044765	single-organism transport	biological_process	0.045054	1	139	1343	1489	17992	ENSCHIG00000014004,ENSCHIG00000015992,ENSCHIG00000008000,ENSCHIG00000017567,ENSCHIG00000021215,ENSCHIG00000025639,ENSCHIG00000019660,ENSCHIG00000009808,ENSCHIG00000020647,ENSCHIG00000007220,ENSCHIG00000023774,ENSCHIG00000012243,ENSCHIG00000020539,ENSCHIG00000021171,ENSCHIG00000020793,ENSCHIG00000017182,ENSCHIG00000018810,ENSCHIG00000021090,ENSCHIG00000025297,ENSCHIG00000013578,ENSCHIG00000009413,…
GO:0007187	G-protein coupled receptor signaling pathway, coupled to cyclic nucleotide second messenger	biological_process	0.04532	1	4	1343	20	17992	ENSCHIG00000017883,ENSCHIG00000005604,ENSCHIG00000015734,ENSCHIG00000004216
GO:0007188	adenylate cyclase-modulating G-protein coupled receptor signaling pathway	biological_process	0.04532	1	4	1343	20	17992	ENSCHIG00000017883,ENSCHIG00000004216,ENSCHIG00000005604,ENSCHIG00000015734
GO:0030850	prostate gland development	biological_process	0.045519	1	2	1343	5	17992	ENSCHIG00000021149,ENSCHIG00000005604
GO:0030276	clathrin binding	molecular_function	0.045812	1	4	1343	15	17992	ENSCHIG00000012233,ENSCHIG00000025368,ENSCHIG00000015970,ENSCHIG00000005307
GO:0005129	granulocyte macrophage colony-stimulating factor receptor binding	molecular_function	0.045825	1	1	1343	1	17992	ENSCHIG00000027268
GO:0010744	positive regulation of macrophage derived foam cell differentiation	biological_process	0.045825	1	1	1343	1	17992	ENSCHIG00000027268
GO:0030223	neutrophil differentiation	biological_process	0.045825	1	1	1343	1	17992	ENSCHIG00000027268
GO:0042268	regulation of cytolysis	biological_process	0.045825	1	1	1343	1	17992	ENSCHIG00000027268
GO:0045918	negative regulation of cytolysis	biological_process	0.045825	1	1	1343	1	17992	ENSCHIG00000027268
GO:0071801	regulation of podosome assembly	biological_process	0.045825	1	1	1343	1	17992	ENSCHIG00000027268
GO:0071803	positive regulation of podosome assembly	biological_process	0.045825	1	1	1343	1	17992	ENSCHIG00000027268
GO:0097011	cellular response to granulocyte macrophage colony-stimulating factor stimulus	biological_process	0.045825	1	1	1343	1	17992	ENSCHIG00000027268
GO:0097012	response to granulocyte macrophage colony-stimulating factor	biological_process	0.045825	1	1	1343	1	17992	ENSCHIG00000027268
GO:0031398	positive regulation of protein ubiquitination	biological_process	0.046256	1	2	1343	5	17992	ENSCHIG00000014824,ENSCHIG00000025078
GO:0000188	inactivation of MAPK activity	biological_process	0.046413	1	3	1343	13	17992	ENSCHIG00000012585,ENSCHIG00000021879,ENSCHIG00000008697
GO:0017017	MAP kinase tyrosine/serine/threonine phosphatase activity	molecular_function	0.046413	1	3	1343	13	17992	ENSCHIG00000021879,ENSCHIG00000008697,ENSCHIG00000012585
GO:0033549	MAP kinase phosphatase activity	molecular_function	0.046413	1	3	1343	13	17992	ENSCHIG00000021879,ENSCHIG00000008697,ENSCHIG00000012585
GO:0009968	negative regulation of signal transduction	biological_process	0.046528	1	12	1343	94	17992	ENSCHIG00000014847,ENSCHIG00000022144,ENSCHIG00000025078,ENSCHIG00000021149,ENSCHIG00000012585,ENSCHIG00000016700,ENSCHIG00000000292,ENSCHIG00000014118,ENSCHIG00000027268,ENSCHIG00000021879,ENSCHIG00000008697,ENSCHIG00000011855
GO:0004712	protein serine/threonine/tyrosine kinase activity	molecular_function	0.046939	1	2	1343	4	17992	ENSCHIG00000013926,ENSCHIG00000012496
GO:0009620	response to fungus	biological_process	0.046968	1	2	1343	5	17992	ENSCHIG00000011979,ENSCHIG00000016965
GO:0050832	defense response to fungus	biological_process	0.046968	1	2	1343	5	17992	ENSCHIG00000016965,ENSCHIG00000011979
GO:0048167	regulation of synaptic plasticity	biological_process	0.046978	1	2	1343	4	17992	ENSCHIG00000000433,ENSCHIG00000023814
GO:0030501	positive regulation of bone mineralization	biological_process	0.047009	1	2	1343	5	17992	ENSCHIG00000021149,ENSCHIG00000017128
GO:0005253	anion channel activity	molecular_function	0.047388	1	7	1343	40	17992	ENSCHIG00000000488,ENSCHIG00000017768,ENSCHIG00000017210,ENSCHIG00000009899,ENSCHIG00000025898,ENSCHIG00000021877,ENSCHIG00000017182
GO:0006900	membrane budding	biological_process	0.047895	1	4	1343	16	17992	ENSCHIG00000015970,ENSCHIG00000020286,ENSCHIG00000005307,ENSCHIG00000012233
GO:0043547	positive regulation of GTPase activity	biological_process	0.048221	1	17	1343	118	17992	ENSCHIG00000002829,ENSCHIG00000023081,ENSCHIG00000015184,ENSCHIG00000013381,ENSCHIG00000018776,ENSCHIG00000017749,ENSCHIG00000016532,ENSCHIG00000009385,ENSCHIG00000000137,ENSCHIG00000013239,ENSCHIG00000025033,ENSCHIG00000003321,ENSCHIG00000025375,ENSCHIG00000014118,ENSCHIG00000011652,ENSCHIG00000001085,ENSCHIG00000006935
GO:1903035	negative regulation of response to wounding	biological_process	0.048282	1	3	1343	11	17992	ENSCHIG00000014333,ENSCHIG00000020298,ENSCHIG00000010494
GO:0015296	anion:cation symporter activity	molecular_function	0.048297	1	4	1343	15	17992	ENSCHIG00000018789,ENSCHIG00000023325,ENSCHIG00000012437,ENSCHIG00000020647
GO:0010646	regulation of cell communication	biological_process	0.04836	1	42	1343	382	17992	ENSCHIG00000025033,ENSCHIG00000011855,ENSCHIG00000009741,ENSCHIG00000022257,ENSCHIG00000021879,ENSCHIG00000023814,ENSCHIG00000008645,ENSCHIG00000014118,ENSCHIG00000027150,ENSCHIG00000009083,ENSCHIG00000010936,ENSCHIG00000021149,ENSCHIG00000022144,ENSCHIG00000019842,ENSCHIG00000023081,ENSCHIG00000006795,ENSCHIG00000015184,ENSCHIG00000015129,ENSCHIG00000023774,ENSCHIG00000010291,ENSCHIG00000000433,…
GO:0009611	response to wounding	biological_process	0.048559	1	11	1343	84	17992	ENSCHIG00000020298,ENSCHIG00000014333,ENSCHIG00000019484,ENSCHIG00000019616,ENSCHIG00000026621,ENSCHIG00000026649,ENSCHIG00000015811,ENSCHIG00000016700,ENSCHIG00000026127,ENSCHIG00000010494,ENSCHIG00000026540
GO:0005332	gamma-aminobutyric acid:sodium symporter activity	molecular_function	0.048733	1	2	1343	4	17992	ENSCHIG00000012437,ENSCHIG00000023325
GO:0015185	gamma-aminobutyric acid transmembrane transporter activity	molecular_function	0.048733	1	2	1343	4	17992	ENSCHIG00000012437,ENSCHIG00000023325
GO:0015812	gamma-aminobutyric acid transport	biological_process	0.048733	1	2	1343	4	17992	ENSCHIG00000012437,ENSCHIG00000023325
GO:0031593	polyubiquitin binding	molecular_function	0.048758	1	2	1343	4	17992	ENSCHIG00000023525,ENSCHIG00000017855
GO:0070530	K63-linked polyubiquitin binding	molecular_function	0.048758	1	2	1343	4	17992	ENSCHIG00000023525,ENSCHIG00000017855
GO:0050793	regulation of developmental process	biological_process	0.048878	1	17	1343	144	17992	ENSCHIG00000014726,ENSCHIG00000016952,ENSCHIG00000000048,ENSCHIG00000026297,ENSCHIG00000025202,ENSCHIG00000014964,ENSCHIG00000021149,ENSCHIG00000016700,ENSCHIG00000003384,ENSCHIG00000007281,ENSCHIG00000017128,ENSCHIG00000019616,ENSCHIG00000020298,ENSCHIG00000027268,ENSCHIG00000021331,ENSCHIG00000014333,ENSCHIG00000023774
GO:0050953	sensory perception of light stimulus	biological_process	0.051007	1	7	1343	42	17992	ENSCHIG00000009704,ENSCHIG00000024790,ENSCHIG00000016282,ENSCHIG00000010692,ENSCHIG00000023351,ENSCHIG00000024837,ENSCHIG00000009083
GO:0065009	regulation of molecular function	biological_process	0.051325	1	51	1343	497	17992	ENSCHIG00000018235,ENSCHIG00000006935,ENSCHIG00000018895,ENSCHIG00000025375,ENSCHIG00000011740,ENSCHIG00000012370,ENSCHIG00000025141,ENSCHIG00000019778,ENSCHIG00000003321,ENSCHIG00000012585,ENSCHIG00000013381,ENSCHIG00000019616,ENSCHIG00000012528,ENSCHIG00000008697,ENSCHIG00000010573,ENSCHIG00000009385,ENSCHIG00000016532,ENSCHIG00000017749,ENSCHIG00000011105,ENSCHIG00000025893,ENSCHIG00000025033,…
GO:0005484	SNAP receptor activity	molecular_function	0.051655	1	4	1343	17	17992	ENSCHIG00000011358,ENSCHIG00000015266,ENSCHIG00000015990,ENSCHIG00000016939
GO:0002244	hematopoietic progenitor cell differentiation	biological_process	0.051805	1	2	1343	5	17992	ENSCHIG00000008990,ENSCHIG00000021149
GO:1902476	chloride transmembrane transport	biological_process	0.052143	1	7	1343	38	17992	ENSCHIG00000017210,ENSCHIG00000000488,ENSCHIG00000018789,ENSCHIG00000017768,ENSCHIG00000017182,ENSCHIG00000009899,ENSCHIG00000025898
GO:0009101	glycoprotein biosynthetic process	biological_process	0.052732	1	15	1343	126	17992	ENSCHIG00000018072,ENSCHIG00000026540,ENSCHIG00000025267,ENSCHIG00000011967,ENSCHIG00000021775,ENSCHIG00000012912,ENSCHIG00000017371,ENSCHIG00000025805,ENSCHIG00000021799,ENSCHIG00000012207,ENSCHIG00000027215,ENSCHIG00000010111,ENSCHIG00000022129,ENSCHIG00000014578,ENSCHIG00000000945
GO:0001525	angiogenesis	biological_process	0.054092	1	7	1343	41	17992	ENSCHIG00000021149,ENSCHIG00000014964,ENSCHIG00000016700,ENSCHIG00000014726,ENSCHIG00000026540,ENSCHIG00000019616,ENSCHIG00000003384
GO:0006012	galactose metabolic process	biological_process	0.054251	1	2	1343	5	17992	ENSCHIG00000025657,ENSCHIG00000026540
GO:0042126	nitrate metabolic process	biological_process	0.054499	1	1	1343	1	17992	ENSCHIG00000006773
GO:0042128	nitrate assimilation	biological_process	0.054499	1	1	1343	1	17992	ENSCHIG00000006773
GO:2001234	negative regulation of apoptotic signaling pathway	biological_process	0.05517	1	3	1343	12	17992	ENSCHIG00000027268,ENSCHIG00000016700,ENSCHIG00000021149
GO:0046785	microtubule polymerization	biological_process	0.055359	1	3	1343	11	17992	ENSCHIG00000000224,ENSCHIG00000014409,ENSCHIG00000012981
GO:0007166	cell surface receptor signaling pathway	biological_process	0.055552	1	56	1343	538	17992	ENSCHIG00000023334,ENSCHIG00000001918,ENSCHIG00000015297,ENSCHIG00000020787,ENSCHIG00000014726,ENSCHIG00000016700,ENSCHIG00000025594,ENSCHIG00000022652,ENSCHIG00000010703,ENSCHIG00000025078,ENSCHIG00000019616,ENSCHIG00000023266,ENSCHIG00000021782,ENSCHIG00000020115,ENSCHIG00000027268,ENSCHIG00000003089,ENSCHIG00000022853,ENSCHIG00000014333,ENSCHIG00000019805,ENSCHIG00000008671,ENSCHIG00000015162,…
GO:0071954	chemokine (C-C motif) ligand 11 production	biological_process	0.055738	1	1	1343	1	17992	ENSCHIG00000014964
GO:1900118	negative regulation of execution phase of apoptosis	biological_process	0.055738	1	1	1343	1	17992	ENSCHIG00000014964
GO:0060560	developmental growth involved in morphogenesis	biological_process	0.056057	1	3	1343	12	17992	ENSCHIG00000018901,ENSCHIG00000023774,ENSCHIG00000021149
GO:0048519	negative regulation of biological process	biological_process	0.05616	1	52	1343	551	17992	ENSCHIG00000022735,ENSCHIG00000017128,ENSCHIG00000013189,ENSCHIG00000019419,ENSCHIG00000016322,ENSCHIG00000020790,ENSCHIG00000025570,ENSCHIG00000014847,ENSCHIG00000011122,ENSCHIG00000024358,ENSCHIG00000010494,ENSCHIG00000026540,ENSCHIG00000022173,ENSCHIG00000018282,ENSCHIG00000007211,ENSCHIG00000007281,ENSCHIG00000021879,ENSCHIG00000017766,ENSCHIG00000025893,ENSCHIG00000011105,ENSCHIG00000019903,…
GO:0051336	regulation of hydrolase activity	biological_process	0.056213	1	33	1343	291	17992	ENSCHIG00000018235,ENSCHIG00000006935,ENSCHIG00000003321,ENSCHIG00000025141,ENSCHIG00000012370,ENSCHIG00000025375,ENSCHIG00000013381,ENSCHIG00000010573,ENSCHIG00000017749,ENSCHIG00000009385,ENSCHIG00000016532,ENSCHIG00000013239,ENSCHIG00000025033,ENSCHIG00000011105,ENSCHIG00000025893,ENSCHIG00000000137,ENSCHIG00000022173,ENSCHIG00000017766,ENSCHIG00000014118,ENSCHIG00000019548,ENSCHIG00000001085,…
GO:0034097	response to cytokine	biological_process	0.056535	1	13	1343	108	17992	ENSCHIG00000013720,ENSCHIG00000003089,ENSCHIG00000027268,ENSCHIG00000021331,ENSCHIG00000017128,ENSCHIG00000019616,ENSCHIG00000012170,ENSCHIG00000014964,ENSCHIG00000024179,ENSCHIG00000025078,ENSCHIG00000023851,ENSCHIG00000019805,ENSCHIG00000022287
GO:0006468	protein phosphorylation	biological_process	0.056538	1	68	1343	637	17992	ENSCHIG00000025345,ENSCHIG00000012496,ENSCHIG00000009327,ENSCHIG00000023266,ENSCHIG00000000251,ENSCHIG00000016479,ENSCHIG00000022969,ENSCHIG00000019616,ENSCHIG00000022652,ENSCHIG00000003212,ENSCHIG00000012053,ENSCHIG00000013044,ENSCHIG00000015740,ENSCHIG00000019426,ENSCHIG00000022767,ENSCHIG00000013513,ENSCHIG00000014504,ENSCHIG00000025310,ENSCHIG00000018901,ENSCHIG00000015392,ENSCHIG00000010291,…
GO:0006751	glutathione catabolic process	biological_process	0.056626	1	2	1343	5	17992	ENSCHIG00000000443,ENSCHIG00000023150
GO:0042592	homeostatic process	biological_process	0.056835	1	23	1343	211	17992	ENSCHIG00000014232,ENSCHIG00000018789,ENSCHIG00000018467,ENSCHIG00000018892,ENSCHIG00000025165,ENSCHIG00000003162,ENSCHIG00000008791,ENSCHIG00000000251,ENSCHIG00000014039,ENSCHIG00000017128,ENSCHIG00000017790,ENSCHIG00000004186,ENSCHIG00000010703,ENSCHIG00000021149,ENSCHIG00000016700,ENSCHIG00000014964,ENSCHIG00000015108,ENSCHIG00000021090,ENSCHIG00000007281,ENSCHIG00000024851,ENSCHIG00000022047,…
GO:0021537	telencephalon development	biological_process	0.056869	1	2	1343	5	17992	ENSCHIG00000020863,ENSCHIG00000021149
GO:0071941	nitrogen cycle metabolic process	biological_process	0.057035	1	2	1343	5	17992	ENSCHIG00000006773,ENSCHIG00000017099
GO:0015026	coreceptor activity	molecular_function	0.057203	1	3	1343	12	17992	ENSCHIG00000019530,ENSCHIG00000010446,ENSCHIG00000014333
GO:1990138	neuron projection extension	biological_process	0.057488	1	2	1343	6	17992	ENSCHIG00000023774,ENSCHIG00000018901
GO:0016670	oxidoreductase activity, acting on a sulfur group of donors, oxygen as acceptor	molecular_function	0.057887	1	2	1343	5	17992	ENSCHIG00000014232,ENSCHIG00000022991
GO:0045637	regulation of myeloid cell differentiation	biological_process	0.058139	1	3	1343	11	17992	ENSCHIG00000025202,ENSCHIG00000007281,ENSCHIG00000017128
GO:0050673	epithelial cell proliferation	biological_process	0.058195	1	4	1343	19	17992	ENSCHIG00000016700,ENSCHIG00000021149,ENSCHIG00000019616,ENSCHIG00000026540
GO:0046879	hormone secretion	biological_process	0.058511	1	5	1343	26	17992	ENSCHIG00000010936,ENSCHIG00000018892,ENSCHIG00000023774,ENSCHIG00000017831,ENSCHIG00000014039
GO:0016832	aldehyde-lyase activity	molecular_function	0.058512	1	2	1343	5	17992	ENSCHIG00000015158,ENSCHIG00000013515
GO:0043022	ribosome binding	molecular_function	0.058778	1	3	1343	11	17992	ENSCHIG00000025078,ENSCHIG00000015288,ENSCHIG00000023163
GO:0023051	regulation of signaling	biological_process	0.05885	1	42	1343	388	17992	ENSCHIG00000015129,ENSCHIG00000015184,ENSCHIG00000006795,ENSCHIG00000023081,ENSCHIG00000023774,ENSCHIG00000000433,ENSCHIG00000014847,ENSCHIG00000010291,ENSCHIG00000009741,ENSCHIG00000011855,ENSCHIG00000025033,ENSCHIG00000022257,ENSCHIG00000021879,ENSCHIG00000014118,ENSCHIG00000008645,ENSCHIG00000023814,ENSCHIG00000019842,ENSCHIG00000022144,ENSCHIG00000010936,ENSCHIG00000009083,ENSCHIG00000021149,…
GO:0098772	molecular function regulator	molecular_function	0.059001	1	52	1343	488	17992	ENSCHIG00000010573,ENSCHIG00000013381,ENSCHIG00000012528,ENSCHIG00000008445,ENSCHIG00000016068,ENSCHIG00000022944,ENSCHIG00000009385,ENSCHIG00000016532,ENSCHIG00000017749,ENSCHIG00000001591,ENSCHIG00000011740,ENSCHIG00000025375,ENSCHIG00000012370,ENSCHIG00000025141,ENSCHIG00000003321,ENSCHIG00000019778,ENSCHIG00000006935,ENSCHIG00000019757,ENSCHIG00000018895,ENSCHIG00000022735,ENSCHIG00000002829,…
GO:0021575	hindbrain morphogenesis	biological_process	0.059113	1	1	1343	1	17992	ENSCHIG00000025078
GO:0021577	hindbrain structural organization	biological_process	0.059113	1	1	1343	1	17992	ENSCHIG00000025078
GO:0021587	cerebellum morphogenesis	biological_process	0.059113	1	1	1343	1	17992	ENSCHIG00000025078
GO:0021589	cerebellum structural organization	biological_process	0.059113	1	1	1343	1	17992	ENSCHIG00000025078
GO:0021680	cerebellar Purkinje cell layer development	biological_process	0.059113	1	1	1343	1	17992	ENSCHIG00000025078
GO:0021695	cerebellar cortex development	biological_process	0.059113	1	1	1343	1	17992	ENSCHIG00000025078
GO:0034663	endoplasmic reticulum chaperone complex	cellular_component	0.059113	1	1	1343	1	17992	ENSCHIG00000025078
GO:0048532	anatomical structure arrangement	biological_process	0.059113	1	1	1343	1	17992	ENSCHIG00000025078
GO:0051787	misfolded protein binding	molecular_function	0.059113	1	1	1343	1	17992	ENSCHIG00000025078
GO:0070670	response to interleukin-4	biological_process	0.059113	1	1	1343	1	17992	ENSCHIG00000025078
GO:0071353	cellular response to interleukin-4	biological_process	0.059113	1	1	1343	1	17992	ENSCHIG00000025078
GO:1901998	toxin transport	biological_process	0.059113	1	1	1343	1	17992	ENSCHIG00000025078
GO:0051239	regulation of multicellular organismal process	biological_process	0.060085	1	18	1343	159	17992	ENSCHIG00000023774,ENSCHIG00000014333,ENSCHIG00000021331,ENSCHIG00000027268,ENSCHIG00000019616,ENSCHIG00000017128,ENSCHIG00000010494,ENSCHIG00000007281,ENSCHIG00000003384,ENSCHIG00000019903,ENSCHIG00000016965,ENSCHIG00000015811,ENSCHIG00000014964,ENSCHIG00000025202,ENSCHIG00000021149,ENSCHIG00000016700,ENSCHIG00000026297,ENSCHIG00000014726
GO:0005096	GTPase activator activity	molecular_function	0.060593	1	16	1343	113	17992	ENSCHIG00000003321,ENSCHIG00000025375,ENSCHIG00000001085,ENSCHIG00000011652,ENSCHIG00000014118,ENSCHIG00000006935,ENSCHIG00000000137,ENSCHIG00000013239,ENSCHIG00000018776,ENSCHIG00000009385,ENSCHIG00000016532,ENSCHIG00000017749,ENSCHIG00000002829,ENSCHIG00000023081,ENSCHIG00000015184,ENSCHIG00000013381
GO:0045765	regulation of angiogenesis	biological_process	0.060671	1	5	1343	25	17992	ENSCHIG00000016700,ENSCHIG00000014964,ENSCHIG00000014726,ENSCHIG00000003384,ENSCHIG00000019616
GO:0001710	mesodermal cell fate commitment	biological_process	0.060749	1	1	1343	1	17992	ENSCHIG00000021149
GO:0001958	endochondral ossification	biological_process	0.060749	1	1	1343	1	17992	ENSCHIG00000021149
GO:0002320	lymphoid progenitor cell differentiation	biological_process	0.060749	1	1	1343	1	17992	ENSCHIG00000021149
GO:0003014	renal system process	biological_process	0.060749	1	1	1343	1	17992	ENSCHIG00000021149
GO:0003128	heart field specification	biological_process	0.060749	1	1	1343	1	17992	ENSCHIG00000021149
GO:0003129	heart induction	biological_process	0.060749	1	1	1343	1	17992	ENSCHIG00000021149
GO:0003130	BMP signaling pathway involved in heart induction	biological_process	0.060749	1	1	1343	1	17992	ENSCHIG00000021149
GO:0003133	endodermal-mesodermal cell signaling	biological_process	0.060749	1	1	1343	1	17992	ENSCHIG00000021149
GO:0003134	endodermal-mesodermal cell signaling involved in heart induction	biological_process	0.060749	1	1	1343	1	17992	ENSCHIG00000021149
GO:0003139	secondary heart field specification	biological_process	0.060749	1	1	1343	1	17992	ENSCHIG00000021149
GO:0003148	outflow tract septum morphogenesis	biological_process	0.060749	1	1	1343	1	17992	ENSCHIG00000021149
GO:0003177	pulmonary valve development	biological_process	0.060749	1	1	1343	1	17992	ENSCHIG00000021149
GO:0003184	pulmonary valve morphogenesis	biological_process	0.060749	1	1	1343	1	17992	ENSCHIG00000021149
GO:0007500	mesodermal cell fate determination	biological_process	0.060749	1	1	1343	1	17992	ENSCHIG00000021149
GO:0010159	specification of organ position	biological_process	0.060749	1	1	1343	1	17992	ENSCHIG00000021149
GO:0010453	regulation of cell fate commitment	biological_process	0.060749	1	1	1343	1	17992	ENSCHIG00000021149
GO:0021532	neural tube patterning	biological_process	0.060749	1	1	1343	1	17992	ENSCHIG00000021149
GO:0021871	forebrain regionalization	biological_process	0.060749	1	1	1343	1	17992	ENSCHIG00000021149
GO:0021904	dorsal/ventral neural tube patterning	biological_process	0.060749	1	1	1343	1	17992	ENSCHIG00000021149
GO:0021978	telencephalon regionalization	biological_process	0.060749	1	1	1343	1	17992	ENSCHIG00000021149
GO:0032092	positive regulation of protein binding	biological_process	0.060749	1	1	1343	1	17992	ENSCHIG00000021149
GO:0033079	immature T cell proliferation	biological_process	0.060749	1	1	1343	1	17992	ENSCHIG00000021149
GO:0033080	immature T cell proliferation in thymus	biological_process	0.060749	1	1	1343	1	17992	ENSCHIG00000021149
GO:0033081	regulation of T cell differentiation in thymus	biological_process	0.060749	1	1	1343	1	17992	ENSCHIG00000021149
GO:0033083	regulation of immature T cell proliferation	biological_process	0.060749	1	1	1343	1	17992	ENSCHIG00000021149
GO:0033084	regulation of immature T cell proliferation in thymus	biological_process	0.060749	1	1	1343	1	17992	ENSCHIG00000021149
GO:0033085	negative regulation of T cell differentiation in thymus	biological_process	0.060749	1	1	1343	1	17992	ENSCHIG00000021149
GO:0033087	negative regulation of immature T cell proliferation	biological_process	0.060749	1	1	1343	1	17992	ENSCHIG00000021149
GO:0033088	negative regulation of immature T cell proliferation in thymus	biological_process	0.060749	1	1	1343	1	17992	ENSCHIG00000021149
GO:0035282	segmentation	biological_process	0.060749	1	1	1343	1	17992	ENSCHIG00000021149
GO:0035844	cloaca development	biological_process	0.060749	1	1	1343	1	17992	ENSCHIG00000021149
GO:0035989	tendon development	biological_process	0.060749	1	1	1343	1	17992	ENSCHIG00000021149
GO:0035990	tendon cell differentiation	biological_process	0.060749	1	1	1343	1	17992	ENSCHIG00000021149
GO:0035992	tendon formation	biological_process	0.060749	1	1	1343	1	17992	ENSCHIG00000021149
GO:0035993	deltoid tuberosity development	biological_process	0.060749	1	1	1343	1	17992	ENSCHIG00000021149
GO:0036075	replacement ossification	biological_process	0.060749	1	1	1343	1	17992	ENSCHIG00000021149
GO:0039706	co-receptor binding	molecular_function	0.060749	1	1	1343	1	17992	ENSCHIG00000021149
GO:0045581	negative regulation of T cell differentiation	biological_process	0.060749	1	1	1343	1	17992	ENSCHIG00000021149
GO:0045606	positive regulation of epidermal cell differentiation	biological_process	0.060749	1	1	1343	1	17992	ENSCHIG00000021149
GO:0045620	negative regulation of lymphocyte differentiation	biological_process	0.060749	1	1	1343	1	17992	ENSCHIG00000021149
GO:0048389	intermediate mesoderm development	biological_process	0.060749	1	1	1343	1	17992	ENSCHIG00000021149
GO:0048390	intermediate mesoderm morphogenesis	biological_process	0.060749	1	1	1343	1	17992	ENSCHIG00000021149
GO:0048391	intermediate mesoderm formation	biological_process	0.060749	1	1	1343	1	17992	ENSCHIG00000021149
GO:0048392	intermediate mesodermal cell differentiation	biological_process	0.060749	1	1	1343	1	17992	ENSCHIG00000021149
GO:0048739	cardiac muscle fiber development	biological_process	0.060749	1	1	1343	1	17992	ENSCHIG00000021149
GO:0048745	smooth muscle tissue development	biological_process	0.060749	1	1	1343	1	17992	ENSCHIG00000021149
GO:0051150	regulation of smooth muscle cell differentiation	biological_process	0.060749	1	1	1343	1	17992	ENSCHIG00000021149
GO:0055006	cardiac cell development	biological_process	0.060749	1	1	1343	1	17992	ENSCHIG00000021149
GO:0055013	cardiac muscle cell development	biological_process	0.060749	1	1	1343	1	17992	ENSCHIG00000021149
GO:0055018	regulation of cardiac muscle fiber development	biological_process	0.060749	1	1	1343	1	17992	ENSCHIG00000021149
GO:0055020	positive regulation of cardiac muscle fiber development	biological_process	0.060749	1	1	1343	1	17992	ENSCHIG00000021149
GO:0060148	positive regulation of posttranscriptional gene silencing	biological_process	0.060749	1	1	1343	1	17992	ENSCHIG00000021149
GO:0060197	cloacal septation	biological_process	0.060749	1	1	1343	1	17992	ENSCHIG00000021149
GO:0060235	lens induction in camera-type eye	biological_process	0.060749	1	1	1343	1	17992	ENSCHIG00000021149
GO:0060363	cranial suture morphogenesis	biological_process	0.060749	1	1	1343	1	17992	ENSCHIG00000021149
GO:0060395	SMAD protein signal transduction	biological_process	0.060749	1	1	1343	1	17992	ENSCHIG00000021149
GO:0060433	bronchus development	biological_process	0.060749	1	1	1343	1	17992	ENSCHIG00000021149
GO:0060442	branching involved in prostate gland morphogenesis	biological_process	0.060749	1	1	1343	1	17992	ENSCHIG00000021149
GO:0060502	epithelial cell proliferation involved in lung morphogenesis	biological_process	0.060749	1	1	1343	1	17992	ENSCHIG00000021149
GO:0060503	bud dilation involved in lung branching	biological_process	0.060749	1	1	1343	1	17992	ENSCHIG00000021149
GO:0060685	regulation of prostatic bud formation	biological_process	0.060749	1	1	1343	1	17992	ENSCHIG00000021149
GO:0060686	negative regulation of prostatic bud formation	biological_process	0.060749	1	1	1343	1	17992	ENSCHIG00000021149
GO:0060687	regulation of branching involved in prostate gland morphogenesis	biological_process	0.060749	1	1	1343	1	17992	ENSCHIG00000021149
GO:0060850	regulation of transcription involved in cell fate commitment	biological_process	0.060749	1	1	1343	1	17992	ENSCHIG00000021149
GO:0060994	regulation of transcription from RNA polymerase II promoter involved in kidney development	biological_process	0.060749	1	1	1343	1	17992	ENSCHIG00000021149
GO:0061004	pattern specification involved in kidney development	biological_process	0.060749	1	1	1343	1	17992	ENSCHIG00000021149
GO:0061149	BMP signaling pathway involved in ureter morphogenesis	biological_process	0.060749	1	1	1343	1	17992	ENSCHIG00000021149
GO:0061150	renal system segmentation	biological_process	0.060749	1	1	1343	1	17992	ENSCHIG00000021149
GO:0061151	BMP signaling pathway involved in renal system segmentation	biological_process	0.060749	1	1	1343	1	17992	ENSCHIG00000021149
GO:0061155	pulmonary artery endothelial tube morphogenesis	biological_process	0.060749	1	1	1343	1	17992	ENSCHIG00000021149
GO:0061156	pulmonary artery morphogenesis	biological_process	0.060749	1	1	1343	1	17992	ENSCHIG00000021149
GO:0061209	cell proliferation involved in mesonephros development	biological_process	0.060749	1	1	1343	1	17992	ENSCHIG00000021149
GO:0061216	regulation of transcription from RNA polymerase II promoter involved in mesonephros development	biological_process	0.060749	1	1	1343	1	17992	ENSCHIG00000021149
GO:0061218	negative regulation of mesonephros development	biological_process	0.060749	1	1	1343	1	17992	ENSCHIG00000021149
GO:0061227	pattern specification involved in mesonephros development	biological_process	0.060749	1	1	1343	1	17992	ENSCHIG00000021149
GO:0061318	renal filtration cell differentiation	biological_process	0.060749	1	1	1343	1	17992	ENSCHIG00000021149
GO:0061437	renal system vasculature development	biological_process	0.060749	1	1	1343	1	17992	ENSCHIG00000021149
GO:0061438	renal system vasculature morphogenesis	biological_process	0.060749	1	1	1343	1	17992	ENSCHIG00000021149
GO:0061439	kidney vasculature morphogenesis	biological_process	0.060749	1	1	1343	1	17992	ENSCHIG00000021149
GO:0061440	kidney vasculature development	biological_process	0.060749	1	1	1343	1	17992	ENSCHIG00000021149
GO:0070233	negative regulation of T cell apoptotic process	biological_process	0.060749	1	1	1343	1	17992	ENSCHIG00000021149
GO:0070243	regulation of thymocyte apoptotic process	biological_process	0.060749	1	1	1343	1	17992	ENSCHIG00000021149
GO:0070244	negative regulation of thymocyte apoptotic process	biological_process	0.060749	1	1	1343	1	17992	ENSCHIG00000021149
GO:0071893	BMP signaling pathway involved in nephric duct formation	biological_process	0.060749	1	1	1343	1	17992	ENSCHIG00000021149
GO:0072010	glomerular epithelium development	biological_process	0.060749	1	1	1343	1	17992	ENSCHIG00000021149
GO:0072012	glomerulus vasculature development	biological_process	0.060749	1	1	1343	1	17992	ENSCHIG00000021149
GO:0072015	glomerular visceral epithelial cell development	biological_process	0.060749	1	1	1343	1	17992	ENSCHIG00000021149
GO:0072044	collecting duct development	biological_process	0.060749	1	1	1343	1	17992	ENSCHIG00000021149
GO:0072048	renal system pattern specification	biological_process	0.060749	1	1	1343	1	17992	ENSCHIG00000021149
GO:0072049	comma-shaped body morphogenesis	biological_process	0.060749	1	1	1343	1	17992	ENSCHIG00000021149
GO:0072050	S-shaped body morphogenesis	biological_process	0.060749	1	1	1343	1	17992	ENSCHIG00000021149
GO:0072074	kidney mesenchyme development	biological_process	0.060749	1	1	1343	1	17992	ENSCHIG00000021149
GO:0072095	regulation of branch elongation involved in ureteric bud branching	biological_process	0.060749	1	1	1343	1	17992	ENSCHIG00000021149
GO:0072096	negative regulation of branch elongation involved in ureteric bud branching	biological_process	0.060749	1	1	1343	1	17992	ENSCHIG00000021149
GO:0072097	negative regulation of branch elongation involved in ureteric bud branching by BMP signaling pathway	biological_process	0.060749	1	1	1343	1	17992	ENSCHIG00000021149
GO:0072098	anterior/posterior pattern specification involved in kidney development	biological_process	0.060749	1	1	1343	1	17992	ENSCHIG00000021149
GO:0072099	anterior/posterior pattern specification involved in ureteric bud development	biological_process	0.060749	1	1	1343	1	17992	ENSCHIG00000021149
GO:0072100	specification of ureteric bud anterior/posterior symmetry	biological_process	0.060749	1	1	1343	1	17992	ENSCHIG00000021149
GO:0072101	specification of ureteric bud anterior/posterior symmetry by BMP signaling pathway	biological_process	0.060749	1	1	1343	1	17992	ENSCHIG00000021149
GO:0072102	glomerulus morphogenesis	biological_process	0.060749	1	1	1343	1	17992	ENSCHIG00000021149
GO:0072103	glomerulus vasculature morphogenesis	biological_process	0.060749	1	1	1343	1	17992	ENSCHIG00000021149
GO:0072104	glomerular capillary formation	biological_process	0.060749	1	1	1343	1	17992	ENSCHIG00000021149
GO:0072109	glomerular mesangium development	biological_process	0.060749	1	1	1343	1	17992	ENSCHIG00000021149
GO:0072110	glomerular mesangial cell proliferation	biological_process	0.060749	1	1	1343	1	17992	ENSCHIG00000021149
GO:0072111	cell proliferation involved in kidney development	biological_process	0.060749	1	1	1343	1	17992	ENSCHIG00000021149
GO:0072112	glomerular visceral epithelial cell differentiation	biological_process	0.060749	1	1	1343	1	17992	ENSCHIG00000021149
GO:0072124	regulation of glomerular mesangial cell proliferation	biological_process	0.060749	1	1	1343	1	17992	ENSCHIG00000021149
GO:0072125	negative regulation of glomerular mesangial cell proliferation	biological_process	0.060749	1	1	1343	1	17992	ENSCHIG00000021149
GO:0072138	mesenchymal cell proliferation involved in ureteric bud development	biological_process	0.060749	1	1	1343	1	17992	ENSCHIG00000021149
GO:0072161	mesenchymal cell differentiation involved in kidney development	biological_process	0.060749	1	1	1343	1	17992	ENSCHIG00000021149
GO:0072176	nephric duct development	biological_process	0.060749	1	1	1343	1	17992	ENSCHIG00000021149
GO:0072178	nephric duct morphogenesis	biological_process	0.060749	1	1	1343	1	17992	ENSCHIG00000021149
GO:0072179	nephric duct formation	biological_process	0.060749	1	1	1343	1	17992	ENSCHIG00000021149
GO:0072189	ureter development	biological_process	0.060749	1	1	1343	1	17992	ENSCHIG00000021149
GO:0072190	ureter urothelium development	biological_process	0.060749	1	1	1343	1	17992	ENSCHIG00000021149
GO:0072191	ureter smooth muscle development	biological_process	0.060749	1	1	1343	1	17992	ENSCHIG00000021149
GO:0072192	ureter epithelial cell differentiation	biological_process	0.060749	1	1	1343	1	17992	ENSCHIG00000021149
GO:0072193	ureter smooth muscle cell differentiation	biological_process	0.060749	1	1	1343	1	17992	ENSCHIG00000021149
GO:0072197	ureter morphogenesis	biological_process	0.060749	1	1	1343	1	17992	ENSCHIG00000021149
GO:0072198	mesenchymal cell proliferation involved in ureter development	biological_process	0.060749	1	1	1343	1	17992	ENSCHIG00000021149
GO:0072199	regulation of mesenchymal cell proliferation involved in ureter development	biological_process	0.060749	1	1	1343	1	17992	ENSCHIG00000021149
GO:0072200	negative regulation of mesenchymal cell proliferation involved in ureter development	biological_process	0.060749	1	1	1343	1	17992	ENSCHIG00000021149
GO:0072201	negative regulation of mesenchymal cell proliferation	biological_process	0.060749	1	1	1343	1	17992	ENSCHIG00000021149
GO:0072205	metanephric collecting duct development	biological_process	0.060749	1	1	1343	1	17992	ENSCHIG00000021149
GO:0072278	metanephric comma-shaped body morphogenesis	biological_process	0.060749	1	1	1343	1	17992	ENSCHIG00000021149
GO:0072284	metanephric S-shaped body morphogenesis	biological_process	0.060749	1	1	1343	1	17992	ENSCHIG00000021149
GO:0072310	glomerular epithelial cell development	biological_process	0.060749	1	1	1343	1	17992	ENSCHIG00000021149
GO:0072311	glomerular epithelial cell differentiation	biological_process	0.060749	1	1	1343	1	17992	ENSCHIG00000021149
GO:0090191	negative regulation of branching involved in ureteric bud morphogenesis	biological_process	0.060749	1	1	1343	1	17992	ENSCHIG00000021149
GO:0090194	negative regulation of glomerulus development	biological_process	0.060749	1	1	1343	1	17992	ENSCHIG00000021149
GO:0097094	craniofacial suture morphogenesis	biological_process	0.060749	1	1	1343	1	17992	ENSCHIG00000021149
GO:1901722	regulation of cell proliferation involved in kidney development	biological_process	0.060749	1	1	1343	1	17992	ENSCHIG00000021149
GO:1901723	negative regulation of cell proliferation involved in kidney development	biological_process	0.060749	1	1	1343	1	17992	ENSCHIG00000021149
GO:1901964	positive regulation of cell proliferation involved in outflow tract morphogenesis	biological_process	0.060749	1	1	1343	1	17992	ENSCHIG00000021149
GO:1902895	positive regulation of pri-miRNA transcription from RNA polymerase II promoter	biological_process	0.060749	1	1	1343	1	17992	ENSCHIG00000021149
GO:1903800	positive regulation of production of miRNAs involved in gene silencing by miRNA	biological_process	0.060749	1	1	1343	1	17992	ENSCHIG00000021149
GO:2000004	regulation of metanephric S-shaped body morphogenesis	biological_process	0.060749	1	1	1343	1	17992	ENSCHIG00000021149
GO:2000005	negative regulation of metanephric S-shaped body morphogenesis	biological_process	0.060749	1	1	1343	1	17992	ENSCHIG00000021149
GO:2000006	regulation of metanephric comma-shaped body morphogenesis	biological_process	0.060749	1	1	1343	1	17992	ENSCHIG00000021149
GO:2000007	negative regulation of metanephric comma-shaped body morphogenesis	biological_process	0.060749	1	1	1343	1	17992	ENSCHIG00000021149
GO:2000137	negative regulation of cell proliferation involved in heart morphogenesis	biological_process	0.060749	1	1	1343	1	17992	ENSCHIG00000021149
GO:2000138	positive regulation of cell proliferation involved in heart morphogenesis	biological_process	0.060749	1	1	1343	1	17992	ENSCHIG00000021149
GO:2000398	regulation of thymocyte aggregation	biological_process	0.060749	1	1	1343	1	17992	ENSCHIG00000021149
GO:2000399	negative regulation of thymocyte aggregation	biological_process	0.060749	1	1	1343	1	17992	ENSCHIG00000021149
GO:2000637	positive regulation of gene silencing by miRNA	biological_process	0.060749	1	1	1343	1	17992	ENSCHIG00000021149
GO:2000647	negative regulation of stem cell proliferation	biological_process	0.060749	1	1	1343	1	17992	ENSCHIG00000021149
GO:2001012	mesenchymal cell differentiation involved in renal system development	biological_process	0.060749	1	1	1343	1	17992	ENSCHIG00000021149
GO:0032105	negative regulation of response to extracellular stimulus	biological_process	0.060787	1	2	1343	5	17992	ENSCHIG00000019616,ENSCHIG00000016700
GO:0032108	negative regulation of response to nutrient levels	biological_process	0.060787	1	2	1343	5	17992	ENSCHIG00000016700,ENSCHIG00000019616
GO:0031386	protein tag	molecular_function	0.061237	1	1	1343	1	17992	ENSCHIG00000017128
GO:0032020	ISG15-protein conjugation	biological_process	0.061237	1	1	1343	1	17992	ENSCHIG00000017128
GO:0045069	regulation of viral genome replication	biological_process	0.061237	1	1	1343	1	17992	ENSCHIG00000017128
GO:0045071	negative regulation of viral genome replication	biological_process	0.061237	1	1	1343	1	17992	ENSCHIG00000017128
GO:0048525	negative regulation of viral process	biological_process	0.061237	1	1	1343	1	17992	ENSCHIG00000017128
GO:0072643	interferon-gamma secretion	biological_process	0.061237	1	1	1343	1	17992	ENSCHIG00000017128
GO:1903901	negative regulation of viral life cycle	biological_process	0.061237	1	1	1343	1	17992	ENSCHIG00000017128
GO:0009893	positive regulation of metabolic process	biological_process	0.061591	1	41	1343	384	17992	ENSCHIG00000024379,ENSCHIG00000002829,ENSCHIG00000014469,ENSCHIG00000023081,ENSCHIG00000020978,ENSCHIG00000015184,ENSCHIG00000014824,ENSCHIG00000008490,ENSCHIG00000010291,ENSCHIG00000018776,ENSCHIG00000024083,ENSCHIG00000016934,ENSCHIG00000014684,ENSCHIG00000000137,ENSCHIG00000007615,ENSCHIG00000007281,ENSCHIG00000003424,ENSCHIG00000025033,ENSCHIG00000013239,ENSCHIG00000021149,ENSCHIG00000017977,…
GO:0080134	regulation of response to stress	biological_process	0.06179	1	11	1343	82	17992	ENSCHIG00000026127,ENSCHIG00000016700,ENSCHIG00000010291,ENSCHIG00000010494,ENSCHIG00000017822,ENSCHIG00000020298,ENSCHIG00000014333,ENSCHIG00000007615,ENSCHIG00000026621,ENSCHIG00000023698,ENSCHIG00000019616
GO:0010033	response to organic substance	biological_process	0.062982	1	34	1343	326	17992	ENSCHIG00000023122,ENSCHIG00000017128,ENSCHIG00000012170,ENSCHIG00000023141,ENSCHIG00000013629,ENSCHIG00000022169,ENSCHIG00000016976,ENSCHIG00000023851,ENSCHIG00000026177,ENSCHIG00000024956,ENSCHIG00000013720,ENSCHIG00000010670,ENSCHIG00000011577,ENSCHIG00000011335,ENSCHIG00000014964,ENSCHIG00000021149,ENSCHIG00000010936,ENSCHIG00000021723,ENSCHIG00000015224,ENSCHIG00000022287,ENSCHIG00000018892,…
GO:0019538	protein metabolic process	biological_process	0.063709	1	235	1343	2836	17992	ENSCHIG00000011967,ENSCHIG00000018221,ENSCHIG00000022121,ENSCHIG00000013309,ENSCHIG00000021904,ENSCHIG00000022287,ENSCHIG00000014927,ENSCHIG00000017497,ENSCHIG00000022665,ENSCHIG00000021149,ENSCHIG00000023286,ENSCHIG00000016761,ENSCHIG00000011186,ENSCHIG00000025037,ENSCHIG00000018437,ENSCHIG00000023709,ENSCHIG00000016336,ENSCHIG00000016965,ENSCHIG00000023198,ENSCHIG00000024029,ENSCHIG00000000945,…
GO:0046165	alcohol biosynthetic process	biological_process	0.063727	1	5	1343	26	17992	ENSCHIG00000016624,ENSCHIG00000023958,ENSCHIG00000019348,ENSCHIG00000024342,ENSCHIG00000008939
GO:1902882	regulation of response to oxidative stress	biological_process	0.064441	1	2	1343	5	17992	ENSCHIG00000017822,ENSCHIG00000023698
GO:0008202	steroid metabolic process	biological_process	0.064565	1	6	1343	36	17992	ENSCHIG00000014499,ENSCHIG00000024342,ENSCHIG00000025165,ENSCHIG00000023958,ENSCHIG00000019348,ENSCHIG00000015158
GO:0010648	negative regulation of cell communication	biological_process	0.064954	1	12	1343	99	17992	ENSCHIG00000014118,ENSCHIG00000012585,ENSCHIG00000021149,ENSCHIG00000016700,ENSCHIG00000000292,ENSCHIG00000014847,ENSCHIG00000025078,ENSCHIG00000022144,ENSCHIG00000011855,ENSCHIG00000027268,ENSCHIG00000021879,ENSCHIG00000008697
GO:0023057	negative regulation of signaling	biological_process	0.064954	1	12	1343	99	17992	ENSCHIG00000000292,ENSCHIG00000016700,ENSCHIG00000021149,ENSCHIG00000012585,ENSCHIG00000022144,ENSCHIG00000025078,ENSCHIG00000014847,ENSCHIG00000014118,ENSCHIG00000021879,ENSCHIG00000008697,ENSCHIG00000027268,ENSCHIG00000011855
GO:0098661	inorganic anion transmembrane transport	biological_process	0.065175	1	8	1343	48	17992	ENSCHIG00000017182,ENSCHIG00000009899,ENSCHIG00000017210,ENSCHIG00000000488,ENSCHIG00000017768,ENSCHIG00000018789,ENSCHIG00000014026,ENSCHIG00000025898
GO:0009100	glycoprotein metabolic process	biological_process	0.065211	1	15	1343	129	17992	ENSCHIG00000025805,ENSCHIG00000017371,ENSCHIG00000012912,ENSCHIG00000021775,ENSCHIG00000025267,ENSCHIG00000011967,ENSCHIG00000026540,ENSCHIG00000018072,ENSCHIG00000022129,ENSCHIG00000000945,ENSCHIG00000014578,ENSCHIG00000010111,ENSCHIG00000027215,ENSCHIG00000012207,ENSCHIG00000021799
GO:0006821	chloride transport	biological_process	0.065293	1	9	1343	56	17992	ENSCHIG00000017182,ENSCHIG00000009899,ENSCHIG00000021877,ENSCHIG00000017210,ENSCHIG00000000488,ENSCHIG00000017768,ENSCHIG00000018789,ENSCHIG00000022408,ENSCHIG00000025898
GO:0021549	cerebellum development	biological_process	0.065685	1	1	1343	2	17992	ENSCHIG00000025078
GO:0022037	metencephalon development	biological_process	0.065685	1	1	1343	2	17992	ENSCHIG00000025078
GO:0050542	icosanoid binding	molecular_function	0.067082	1	1	1343	2	17992	ENSCHIG00000026621
GO:0050543	icosatetraenoic acid binding	molecular_function	0.067082	1	1	1343	2	17992	ENSCHIG00000026621
GO:0050544	arachidonic acid binding	molecular_function	0.067082	1	1	1343	2	17992	ENSCHIG00000026621
GO:0050786	RAGE receptor binding	molecular_function	0.067082	1	1	1343	2	17992	ENSCHIG00000026621
GO:1901567	fatty acid derivative binding	molecular_function	0.067082	1	1	1343	2	17992	ENSCHIG00000026621
GO:0090100	positive regulation of transmembrane receptor protein serine/threonine kinase signaling pathway	biological_process	0.067096	1	2	1343	5	17992	ENSCHIG00000021149,ENSCHIG00000010703
GO:0010038	response to metal ion	biological_process	0.067628	1	3	1343	13	17992	ENSCHIG00000016700,ENSCHIG00000021331,ENSCHIG00000010133
GO:0006983	ER overload response	biological_process	0.068026	1	1	1343	2	17992	ENSCHIG00000025078
GO:0016049	cell growth	biological_process	0.06815	1	5	1343	28	17992	ENSCHIG00000018901,ENSCHIG00000023774,ENSCHIG00000025956,ENSCHIG00000017375,ENSCHIG00000019419
GO:0009605	response to external stimulus	biological_process	0.068424	1	23	1343	284	17992	ENSCHIG00000026621,ENSCHIG00000016965,ENSCHIG00000020074,ENSCHIG00000011979,ENSCHIG00000023827,ENSCHIG00000009083,ENSCHIG00000021149,ENSCHIG00000014964,ENSCHIG00000016700,ENSCHIG00000010703,ENSCHIG00000023268,ENSCHIG00000025078,ENSCHIG00000021483,ENSCHIG00000017128,ENSCHIG00000019616,ENSCHIG00000020298,ENSCHIG00000014333,ENSCHIG00000010494,ENSCHIG00000024790,ENSCHIG00000024179,ENSCHIG00000026127,…
GO:0042742	defense response to bacterium	biological_process	0.069349	1	6	1343	48	17992	ENSCHIG00000023827,ENSCHIG00000023268,ENSCHIG00000021483,ENSCHIG00000017128,ENSCHIG00000016965,ENSCHIG00000011979
GO:0010594	regulation of endothelial cell migration	biological_process	0.069584	1	2	1343	6	17992	ENSCHIG00000016700,ENSCHIG00000021149
GO:0010595	positive regulation of endothelial cell migration	biological_process	0.069584	1	2	1343	6	17992	ENSCHIG00000021149,ENSCHIG00000016700
GO:2000241	regulation of reproductive process	biological_process	0.070003	1	2	1343	6	17992	ENSCHIG00000021149,ENSCHIG00000026540
GO:0048514	blood vessel morphogenesis	biological_process	0.070331	1	7	1343	44	17992	ENSCHIG00000021149,ENSCHIG00000014964,ENSCHIG00000016700,ENSCHIG00000003384,ENSCHIG00000019616,ENSCHIG00000026540,ENSCHIG00000014726
GO:0040007	growth	biological_process	0.070854	1	7	1343	50	17992	ENSCHIG00000017375,ENSCHIG00000019419,ENSCHIG00000005604,ENSCHIG00000018901,ENSCHIG00000025956,ENSCHIG00000021149,ENSCHIG00000023774
GO:0003149	membranous septum morphogenesis	biological_process	0.07112	1	1	1343	2	17992	ENSCHIG00000021149
GO:0003197	endocardial cushion development	biological_process	0.07112	1	1	1343	2	17992	ENSCHIG00000021149
GO:0032835	glomerulus development	biological_process	0.07112	1	1	1343	2	17992	ENSCHIG00000021149
GO:0061217	regulation of mesonephros development	biological_process	0.07112	1	1	1343	2	17992	ENSCHIG00000021149
GO:0061312	BMP signaling pathway involved in heart development	biological_process	0.07112	1	1	1343	2	17992	ENSCHIG00000021149
GO:0061626	pharyngeal arch artery morphogenesis	biological_process	0.07112	1	1	1343	2	17992	ENSCHIG00000021149
GO:0090184	positive regulation of kidney development	biological_process	0.07112	1	1	1343	2	17992	ENSCHIG00000021149
GO:0090189	regulation of branching involved in ureteric bud morphogenesis	biological_process	0.07112	1	1	1343	2	17992	ENSCHIG00000021149
GO:0090192	regulation of glomerulus development	biological_process	0.07112	1	1	1343	2	17992	ENSCHIG00000021149
GO:1901213	regulation of transcription from RNA polymerase II promoter involved in heart development	biological_process	0.07112	1	1	1343	2	17992	ENSCHIG00000021149
GO:0050873	brown fat cell differentiation	biological_process	0.071209	1	2	1343	5	17992	ENSCHIG00000020298,ENSCHIG00000019616
GO:0030278	regulation of ossification	biological_process	0.071372	1	3	1343	14	17992	ENSCHIG00000019903,ENSCHIG00000017128,ENSCHIG00000021149
GO:0006959	humoral immune response	biological_process	0.071852	1	5	1343	28	17992	ENSCHIG00000016965,ENSCHIG00000011979,ENSCHIG00000014684,ENSCHIG00000024710,ENSCHIG00000025202
GO:1903322	positive regulation of protein modification by small protein conjugation or removal	biological_process	0.072193	1	2	1343	6	17992	ENSCHIG00000014824,ENSCHIG00000025078
GO:0043086	negative regulation of catalytic activity	biological_process	0.072677	1	19	1343	185	17992	ENSCHIG00000022173,ENSCHIG00000017766,ENSCHIG00000021879,ENSCHIG00000025893,ENSCHIG00000011105,ENSCHIG00000021149,ENSCHIG00000024986,ENSCHIG00000012585,ENSCHIG00000026432,ENSCHIG00000025141,ENSCHIG00000015928,ENSCHIG00000018895,ENSCHIG00000022735,ENSCHIG00000008697,ENSCHIG00000012528,ENSCHIG00000013189,ENSCHIG00000025570,ENSCHIG00000020790,ENSCHIG00000024358
GO:0051187	cofactor catabolic process	biological_process	0.072712	1	2	1343	6	17992	ENSCHIG00000007932,ENSCHIG00000016700
GO:0006790	sulfur compound metabolic process	biological_process	0.073196	1	10	1343	70	17992	ENSCHIG00000023150,ENSCHIG00000000162,ENSCHIG00000019348,ENSCHIG00000011979,ENSCHIG00000022991,ENSCHIG00000000443,ENSCHIG00000026409,ENSCHIG00000009411,ENSCHIG00000023958,ENSCHIG00000012810
GO:0045778	positive regulation of ossification	biological_process	0.073286	1	2	1343	6	17992	ENSCHIG00000021149,ENSCHIG00000017128
GO:0050727	regulation of inflammatory response	biological_process	0.073707	1	4	1343	23	17992	ENSCHIG00000020298,ENSCHIG00000026127,ENSCHIG00000026621,ENSCHIG00000019616
GO:0030273	melanin-concentrating hormone receptor activity	molecular_function	0.074387	1	1	1343	1	17992	ENSCHIG00000022709
GO:0051345	positive regulation of hydrolase activity	biological_process	0.07486	1	18	1343	136	17992	ENSCHIG00000018776,ENSCHIG00000016532,ENSCHIG00000009385,ENSCHIG00000017749,ENSCHIG00000002829,ENSCHIG00000023081,ENSCHIG00000015184,ENSCHIG00000013381,ENSCHIG00000003321,ENSCHIG00000017977,ENSCHIG00000025375,ENSCHIG00000001085,ENSCHIG00000011652,ENSCHIG00000014118,ENSCHIG00000006935,ENSCHIG00000000137,ENSCHIG00000025033,ENSCHIG00000013239
GO:0006366	transcription from RNA polymerase II promoter	biological_process	0.074985	1	27	1343	270	17992	ENSCHIG00000023774,ENSCHIG00000021594,ENSCHIG00000021331,ENSCHIG00000014333,ENSCHIG00000023084,ENSCHIG00000010414,ENSCHIG00000023821,ENSCHIG00000012344,ENSCHIG00000008490,ENSCHIG00000017157,ENSCHIG00000020334,ENSCHIG00000003405,ENSCHIG00000027219,ENSCHIG00000016412,ENSCHIG00000011700,ENSCHIG00000010930,ENSCHIG00000007281,ENSCHIG00000001918,ENSCHIG00000027173,ENSCHIG00000000170,ENSCHIG00000021612,…
GO:0004315	3-oxoacyl-[acyl-carrier-protein] synthase activity	molecular_function	0.075684	1	1	1343	1	17992	ENSCHIG00000021539
GO:0008242	omega peptidase activity	molecular_function	0.075853	1	2	1343	5	17992	ENSCHIG00000000443,ENSCHIG00000023150
GO:0031314	extrinsic component of mitochondrial inner membrane	cellular_component	0.075909	1	2	1343	5	17992	ENSCHIG00000011631,ENSCHIG00000013409
GO:0019904	protein domain specific binding	molecular_function	0.076258	1	6	1343	43	17992	ENSCHIG00000025208,ENSCHIG00000023084,ENSCHIG00000010594,ENSCHIG00000013879,ENSCHIG00000012111,ENSCHIG00000025078
GO:0042133	neurotransmitter metabolic process	biological_process	0.076427	1	1	1343	1	17992	ENSCHIG00000006984
GO:0042135	neurotransmitter catabolic process	biological_process	0.076427	1	1	1343	1	17992	ENSCHIG00000006984
GO:0017147	Wnt-protein binding	molecular_function	0.076554	1	2	1343	5	17992	ENSCHIG00000019530,ENSCHIG00000000292
GO:0004177	aminopeptidase activity	molecular_function	0.076586	1	5	1343	25	17992	ENSCHIG00000010000,ENSCHIG00000025037,ENSCHIG00000022024,ENSCHIG00000020605,ENSCHIG00000020776
GO:0070227	lymphocyte apoptotic process	biological_process	0.076811	1	2	1343	8	17992	ENSCHIG00000020211,ENSCHIG00000021149
GO:0030855	epithelial cell differentiation	biological_process	0.076896	1	5	1343	31	17992	ENSCHIG00000005604,ENSCHIG00000023774,ENSCHIG00000021149,ENSCHIG00000026540,ENSCHIG00000010930
GO:0032947	protein complex scaffold	molecular_function	0.076939	1	2	1343	5	17992	ENSCHIG00000010291,ENSCHIG00000016620
GO:0070700	BMP receptor binding	molecular_function	0.077723	1	1	1343	2	17992	ENSCHIG00000021149
GO:0032613	interleukin-10 production	biological_process	0.078203	1	1	1343	2	17992	ENSCHIG00000017128
GO:0072608	interleukin-10 secretion	biological_process	0.078203	1	1	1343	2	17992	ENSCHIG00000017128
GO:0004163	diphosphomevalonate decarboxylase activity	molecular_function	0.078255	1	1	1343	1	17992	ENSCHIG00000019348
GO:0048588	developmental cell growth	biological_process	0.079129	1	2	1343	7	17992	ENSCHIG00000018901,ENSCHIG00000023774
GO:0036094	small molecule binding	molecular_function	0.080112	1	182	1343	1897	17992	ENSCHIG00000019444,ENSCHIG00000008445,ENSCHIG00000026749,ENSCHIG00000011703,ENSCHIG00000013926,ENSCHIG00000021574,ENSCHIG00000020418,ENSCHIG00000022920,ENSCHIG00000010364,ENSCHIG00000024434,ENSCHIG00000015507,ENSCHIG00000024851,ENSCHIG00000020194,ENSCHIG00000024319,ENSCHIG00000015463,ENSCHIG00000025017,ENSCHIG00000025078,ENSCHIG00000010574,ENSCHIG00000025453,ENSCHIG00000017883,ENSCHIG00000016890,…
GO:0044092	negative regulation of molecular function	biological_process	0.080378	1	20	1343	199	17992	ENSCHIG00000024358,ENSCHIG00000012528,ENSCHIG00000013189,ENSCHIG00000025570,ENSCHIG00000020790,ENSCHIG00000008697,ENSCHIG00000022735,ENSCHIG00000018895,ENSCHIG00000024986,ENSCHIG00000012585,ENSCHIG00000021149,ENSCHIG00000014464,ENSCHIG00000026432,ENSCHIG00000025141,ENSCHIG00000015928,ENSCHIG00000011105,ENSCHIG00000025893,ENSCHIG00000022173,ENSCHIG00000021879,ENSCHIG00000017766
GO:0007219	Notch signaling pathway	biological_process	0.08038	1	5	1343	31	17992	ENSCHIG00000023709,ENSCHIG00000016952,ENSCHIG00000020787,ENSCHIG00000021904,ENSCHIG00000001918
GO:0002065	columnar/cuboidal epithelial cell differentiation	biological_process	0.080465	1	2	1343	7	17992	ENSCHIG00000021149,ENSCHIG00000023774
GO:0004378	GDP-Man:Man1GlcNAc2-PP-Dol alpha-1,3-mannosyltransferase activity	molecular_function	0.080926	1	1	1343	1	17992	ENSCHIG00000014578
GO:0004655	porphobilinogen synthase activity	molecular_function	0.08106	1	1	1343	1	17992	ENSCHIG00000020247
GO:0017065	single-strand selective uracil DNA N-glycosylase activity	molecular_function	0.081213	1	1	1343	1	17992	ENSCHIG00000009918
GO:0001568	blood vessel development	biological_process	0.081768	1	7	1343	47	17992	ENSCHIG00000026540,ENSCHIG00000014726,ENSCHIG00000003384,ENSCHIG00000019616,ENSCHIG00000016700,ENSCHIG00000021149,ENSCHIG00000014964
GO:0002376	immune system process	biological_process	0.082005	1	36	1343	427	17992	ENSCHIG00000026540,ENSCHIG00000014684,ENSCHIG00000017128,ENSCHIG00000014176,ENSCHIG00000021483,ENSCHIG00000024710,ENSCHIG00000022287,ENSCHIG00000011979,ENSCHIG00000020074,ENSCHIG00000017399,ENSCHIG00000021149,ENSCHIG00000014964,ENSCHIG00000016965,ENSCHIG00000008990,ENSCHIG00000014779,ENSCHIG00000027124,ENSCHIG00000018865,ENSCHIG00000005813,ENSCHIG00000007281,ENSCHIG00000012657,ENSCHIG00000005882,…
GO:0045123	cellular extravasation	biological_process	0.0821	1	1	1343	1	17992	ENSCHIG00000024179
GO:0050902	leukocyte adhesive activation	biological_process	0.0821	1	1	1343	1	17992	ENSCHIG00000024179
GO:0008509	anion transmembrane transporter activity	molecular_function	0.082217	1	13	1343	96	17992	ENSCHIG00000012437,ENSCHIG00000025898,ENSCHIG00000014026,ENSCHIG00000019324,ENSCHIG00000009899,ENSCHIG00000021877,ENSCHIG00000017182,ENSCHIG00000020647,ENSCHIG00000000488,ENSCHIG00000023325,ENSCHIG00000017768,ENSCHIG00000018789,ENSCHIG00000017210
GO:0007602	phototransduction	biological_process	0.082306	1	2	1343	6	17992	ENSCHIG00000024790,ENSCHIG00000009083
GO:0009583	detection of light stimulus	biological_process	0.082306	1	2	1343	6	17992	ENSCHIG00000009083,ENSCHIG00000024790
GO:0030219	megakaryocyte differentiation	biological_process	0.082395	1	1	1343	1	17992	ENSCHIG00000008990
GO:0030221	basophil differentiation	biological_process	0.082395	1	1	1343	1	17992	ENSCHIG00000008990
GO:0030222	eosinophil differentiation	biological_process	0.082395	1	1	1343	1	17992	ENSCHIG00000008990
GO:0004508	steroid 17-alpha-monooxygenase activity	molecular_function	0.082816	1	1	1343	1	17992	ENSCHIG00000015158
GO:0006704	glucocorticoid biosynthetic process	biological_process	0.082816	1	1	1343	1	17992	ENSCHIG00000015158
GO:0008211	glucocorticoid metabolic process	biological_process	0.082816	1	1	1343	1	17992	ENSCHIG00000015158
GO:0042448	progesterone metabolic process	biological_process	0.082816	1	1	1343	1	17992	ENSCHIG00000015158
GO:0047442	17-alpha-hydroxyprogesterone aldolase activity	molecular_function	0.082816	1	1	1343	1	17992	ENSCHIG00000015158
GO:0030316	osteoclast differentiation	biological_process	0.083444	1	2	1343	6	17992	ENSCHIG00000025202,ENSCHIG00000027124
GO:0016627	oxidoreductase activity, acting on the CH-CH group of donors	molecular_function	0.083598	1	7	1343	41	17992	ENSCHIG00000024657,ENSCHIG00000013325,ENSCHIG00000019184,ENSCHIG00000021327,ENSCHIG00000020365,ENSCHIG00000011486,ENSCHIG00000012727
GO:0015698	inorganic anion transport	biological_process	0.08377	1	12	1343	88	17992	ENSCHIG00000017210,ENSCHIG00000000488,ENSCHIG00000017768,ENSCHIG00000018789,ENSCHIG00000017182,ENSCHIG00000020647,ENSCHIG00000009899,ENSCHIG00000021877,ENSCHIG00000014026,ENSCHIG00000019324,ENSCHIG00000022408,ENSCHIG00000025898
GO:0035773	insulin secretion involved in cellular response to glucose stimulus	biological_process	0.084009	1	2	1343	5	17992	ENSCHIG00000014039,ENSCHIG00000018892
GO:0048878	chemical homeostasis	biological_process	0.084035	1	12	1343	104	17992	ENSCHIG00000016700,ENSCHIG00000014964,ENSCHIG00000017790,ENSCHIG00000010703,ENSCHIG00000018467,ENSCHIG00000018892,ENSCHIG00000003162,ENSCHIG00000025165,ENSCHIG00000021090,ENSCHIG00000024851,ENSCHIG00000000251,ENSCHIG00000014039
GO:0000978	RNA polymerase II core promoter proximal region sequence-specific DNA binding	molecular_function	0.084213	1	3	1343	14	17992	ENSCHIG00000008490,ENSCHIG00000007281,ENSCHIG00000021331
GO:0000009	alpha-1,6-mannosyltransferase activity	molecular_function	0.084503	1	1	1343	1	17992	ENSCHIG00000018512
GO:0052824	dolichyl-pyrophosphate Man7GlcNAc2 alpha-1,6-mannosyltransferase activity	molecular_function	0.084503	1	1	1343	1	17992	ENSCHIG00000018512
GO:0043171	peptide catabolic process	biological_process	0.084649	1	2	1343	6	17992	ENSCHIG00000023150,ENSCHIG00000000443
GO:0051149	positive regulation of muscle cell differentiation	biological_process	0.084741	1	2	1343	7	17992	ENSCHIG00000021149,ENSCHIG00000021331
GO:0048659	smooth muscle cell proliferation	biological_process	0.084889	1	2	1343	6	17992	ENSCHIG00000016700,ENSCHIG00000021149
GO:0048660	regulation of smooth muscle cell proliferation	biological_process	0.084889	1	2	1343	6	17992	ENSCHIG00000021149,ENSCHIG00000016700
GO:0008108	UDP-glucose:hexose-1-phosphate uridylyltransferase activity	molecular_function	0.08519	1	1	1343	1	17992	ENSCHIG00000025657
GO:0019320	hexose catabolic process	biological_process	0.08519	1	1	1343	1	17992	ENSCHIG00000025657
GO:0019388	galactose catabolic process	biological_process	0.08519	1	1	1343	1	17992	ENSCHIG00000025657
GO:0033499	galactose catabolic process via UDP-galactose	biological_process	0.08519	1	1	1343	1	17992	ENSCHIG00000025657
GO:0045596	negative regulation of cell differentiation	biological_process	0.085311	1	4	1343	24	17992	ENSCHIG00000007281,ENSCHIG00000014333,ENSCHIG00000000048,ENSCHIG00000021149
GO:0005147	oncostatin-M receptor binding	molecular_function	0.087117	1	1	1343	1	17992	ENSCHIG00000019805
GO:0038165	oncostatin-M-mediated signaling pathway	biological_process	0.087117	1	1	1343	1	17992	ENSCHIG00000019805
GO:0006950	response to stress	biological_process	0.087221	1	51	1343	590	17992	ENSCHIG00000007615,ENSCHIG00000027124,ENSCHIG00000022047,ENSCHIG00000026649,ENSCHIG00000016965,ENSCHIG00000014964,ENSCHIG00000025635,ENSCHIG00000023827,ENSCHIG00000019299,ENSCHIG00000016791,ENSCHIG00000017822,ENSCHIG00000011979,ENSCHIG00000021119,ENSCHIG00000011988,ENSCHIG00000017128,ENSCHIG00000021483,ENSCHIG00000016100,ENSCHIG00000010291,ENSCHIG00000018901,ENSCHIG00000024721,ENSCHIG00000026177,…
GO:0009952	anterior/posterior pattern specification	biological_process	0.087488	1	2	1343	8	17992	ENSCHIG00000015297,ENSCHIG00000021149
GO:0007050	cell cycle arrest	biological_process	0.088017	1	3	1343	18	17992	ENSCHIG00000011122,ENSCHIG00000021331,ENSCHIG00000012528
GO:0004046	aminoacylase activity	molecular_function	0.088173	1	1	1343	1	17992	ENSCHIG00000016266
GO:0014706	striated muscle tissue development	biological_process	0.088433	1	3	1343	14	17992	ENSCHIG00000021149,ENSCHIG00000010780,ENSCHIG00000021331
GO:0048747	muscle fiber development	biological_process	0.089067	1	2	1343	7	17992	ENSCHIG00000021149,ENSCHIG00000021331
GO:0032874	positive regulation of stress-activated MAPK cascade	biological_process	0.089258	1	2	1343	7	17992	ENSCHIG00000019616,ENSCHIG00000010291
GO:0070304	positive regulation of stress-activated protein kinase signaling cascade	biological_process	0.089258	1	2	1343	7	17992	ENSCHIG00000010291,ENSCHIG00000019616
GO:0030492	hemoglobin binding	molecular_function	0.089356	1	1	1343	2	17992	ENSCHIG00000004186
GO:0050821	protein stabilization	biological_process	0.090244	1	1	1343	4	17992	ENSCHIG00000004186
GO:0015294	solute:cation symporter activity	molecular_function	0.090433	1	6	1343	33	17992	ENSCHIG00000020647,ENSCHIG00000021595,ENSCHIG00000012437,ENSCHIG00000017725,ENSCHIG00000018789,ENSCHIG00000023325
GO:0045893	positive regulation of transcription, DNA-templated	biological_process	0.090454	1	13	1343	106	17992	ENSCHIG00000003424,ENSCHIG00000020978,ENSCHIG00000014469,ENSCHIG00000007281,ENSCHIG00000000170,ENSCHIG00000021331,ENSCHIG00000024379,ENSCHIG00000014684,ENSCHIG00000016080,ENSCHIG00000012065,ENSCHIG00000021149,ENSCHIG00000025202,ENSCHIG00000008490
GO:0004801	sedoheptulose-7-phosphate:D-glyceraldehyde-3-phosphate glyceronetransferase activity	molecular_function	0.090699	1	1	1343	1	17992	ENSCHIG00000010935
GO:0016744	transferase activity, transferring aldehyde or ketonic groups	molecular_function	0.090699	1	1	1343	1	17992	ENSCHIG00000010935
GO:0001944	vasculature development	biological_process	0.090874	1	7	1343	48	17992	ENSCHIG00000026540,ENSCHIG00000014726,ENSCHIG00000003384,ENSCHIG00000019616,ENSCHIG00000021149,ENSCHIG00000014964,ENSCHIG00000016700
GO:0002042	cell migration involved in sprouting angiogenesis	biological_process	0.090911	1	1	1343	1	17992	ENSCHIG00000016700
GO:0002246	wound healing involved in inflammatory response	biological_process	0.090911	1	1	1343	1	17992	ENSCHIG00000016700
GO:0016242	negative regulation of macroautophagy	biological_process	0.090911	1	1	1343	1	17992	ENSCHIG00000016700
GO:0034395	regulation of transcription from RNA polymerase II promoter in response to iron	biological_process	0.090911	1	1	1343	1	17992	ENSCHIG00000016700
GO:0035094	response to nicotine	biological_process	0.090911	1	1	1343	1	17992	ENSCHIG00000016700
GO:0046685	response to arsenic-containing substance	biological_process	0.090911	1	1	1343	1	17992	ENSCHIG00000016700
GO:0071243	cellular response to arsenic-containing substance	biological_process	0.090911	1	1	1343	1	17992	ENSCHIG00000016700
GO:0071281	cellular response to iron ion	biological_process	0.090911	1	1	1343	1	17992	ENSCHIG00000016700
GO:0072718	response to cisplatin	biological_process	0.090911	1	1	1343	1	17992	ENSCHIG00000016700
GO:0072719	cellular response to cisplatin	biological_process	0.090911	1	1	1343	1	17992	ENSCHIG00000016700
GO:0090049	regulation of cell migration involved in sprouting angiogenesis	biological_process	0.090911	1	1	1343	1	17992	ENSCHIG00000016700
GO:0090050	positive regulation of cell migration involved in sprouting angiogenesis	biological_process	0.090911	1	1	1343	1	17992	ENSCHIG00000016700
GO:0090594	inflammatory response to wounding	biological_process	0.090911	1	1	1343	1	17992	ENSCHIG00000016700
GO:1902042	negative regulation of extrinsic apoptotic signaling pathway via death domain receptors	biological_process	0.090911	1	1	1343	1	17992	ENSCHIG00000016700
GO:1903587	regulation of blood vessel endothelial cell proliferation involved in sprouting angiogenesis	biological_process	0.090911	1	1	1343	1	17992	ENSCHIG00000016700
GO:1903589	positive regulation of blood vessel endothelial cell proliferation involved in sprouting angiogenesis	biological_process	0.090911	1	1	1343	1	17992	ENSCHIG00000016700
GO:0004819	glutamine-tRNA ligase activity	molecular_function	0.09137	1	1	1343	1	17992	ENSCHIG00000022953
GO:0006425	glutaminyl-tRNA aminoacylation	biological_process	0.09137	1	1	1343	1	17992	ENSCHIG00000022953
GO:0005457	GDP-fucose transmembrane transporter activity	molecular_function	0.091853	1	1	1343	1	17992	ENSCHIG00000021201
GO:0015783	GDP-fucose transport	biological_process	0.091853	1	1	1343	1	17992	ENSCHIG00000021201
GO:0036079	purine nucleotide-sugar transport	biological_process	0.091853	1	1	1343	1	17992	ENSCHIG00000021201
GO:0036080	purine nucleotide-sugar transmembrane transporter activity	molecular_function	0.091853	1	1	1343	1	17992	ENSCHIG00000021201
GO:0036085	GDP-fucose import into Golgi lumen	biological_process	0.091853	1	1	1343	1	17992	ENSCHIG00000021201
GO:0072530	purine-containing compound transmembrane transport	biological_process	0.091853	1	1	1343	1	17992	ENSCHIG00000021201
GO:0090480	purine nucleotide-sugar transmembrane transport	biological_process	0.091853	1	1	1343	1	17992	ENSCHIG00000021201
GO:0019955	cytokine binding	molecular_function	0.092126	1	3	1343	18	17992	ENSCHIG00000022287,ENSCHIG00000003089,ENSCHIG00000014964
GO:0016634	oxidoreductase activity, acting on the CH-CH group of donors, oxygen as acceptor	molecular_function	0.092576	1	2	1343	6	17992	ENSCHIG00000024657,ENSCHIG00000019184
GO:0030150	protein import into mitochondrial matrix	biological_process	0.092694	1	2	1343	8	17992	ENSCHIG00000024164,ENSCHIG00000023278
GO:0001520	outer dense fiber	cellular_component	0.093552	1	1	1343	1	17992	ENSCHIG00000024723
GO:0050885	neuromuscular process controlling balance	biological_process	0.093925	1	1	1343	1	17992	ENSCHIG00000010692
GO:0050905	neuromuscular process	biological_process	0.093925	1	1	1343	1	17992	ENSCHIG00000010692
GO:0050957	equilibrioception	biological_process	0.093925	1	1	1343	1	17992	ENSCHIG00000010692
GO:0001503	ossification	biological_process	0.094271	1	4	1343	24	17992	ENSCHIG00000021331,ENSCHIG00000021149,ENSCHIG00000019903,ENSCHIG00000017128
GO:0050868	negative regulation of T cell activation	biological_process	0.094328	1	2	1343	6	17992	ENSCHIG00000005882,ENSCHIG00000021149
GO:0051250	negative regulation of lymphocyte activation	biological_process	0.094328	1	2	1343	6	17992	ENSCHIG00000021149,ENSCHIG00000005882
GO:0010896	regulation of triglyceride catabolic process	biological_process	0.09452	1	1	1343	1	17992	ENSCHIG00000024083
GO:0010898	positive regulation of triglyceride catabolic process	biological_process	0.09452	1	1	1343	1	17992	ENSCHIG00000024083
GO:0050996	positive regulation of lipid catabolic process	biological_process	0.09452	1	1	1343	1	17992	ENSCHIG00000024083
GO:0090207	regulation of triglyceride metabolic process	biological_process	0.09452	1	1	1343	1	17992	ENSCHIG00000024083
GO:0090208	positive regulation of triglyceride metabolic process	biological_process	0.09452	1	1	1343	1	17992	ENSCHIG00000024083
GO:0004938	alpha2-adrenergic receptor activity	molecular_function	0.095278	1	1	1343	3	17992	ENSCHIG00000015811
GO:0043405	regulation of MAP kinase activity	biological_process	0.09536	1	4	1343	24	17992	ENSCHIG00000012585,ENSCHIG00000021149,ENSCHIG00000008697,ENSCHIG00000021879
GO:0016574	histone ubiquitination	biological_process	0.095376	1	2	1343	7	17992	ENSCHIG00000013006,ENSCHIG00000007615
GO:0002148	hypochlorous acid metabolic process	biological_process	0.09571	1	1	1343	1	17992	ENSCHIG00000017436
GO:0002149	hypochlorous acid biosynthetic process	biological_process	0.09571	1	1	1343	1	17992	ENSCHIG00000017436
GO:0015039	NADPH-adrenodoxin reductase activity	molecular_function	0.095793	1	1	1343	1	17992	ENSCHIG00000016362
GO:0071209	U7 snRNA binding	molecular_function	0.096132	1	1	1343	1	17992	ENSCHIG00000019251
GO:0071345	cellular response to cytokine stimulus	biological_process	0.09614	1	12	1343	106	17992	ENSCHIG00000014964,ENSCHIG00000024179,ENSCHIG00000025078,ENSCHIG00000019805,ENSCHIG00000023851,ENSCHIG00000022287,ENSCHIG00000013720,ENSCHIG00000027268,ENSCHIG00000003089,ENSCHIG00000021331,ENSCHIG00000019616,ENSCHIG00000012170
GO:0008507	sodium:iodide symporter activity	molecular_function	0.096161	1	1	1343	1	17992	ENSCHIG00000020647
GO:0015373	monovalent anion:sodium symporter activity	molecular_function	0.096161	1	1	1343	1	17992	ENSCHIG00000020647
GO:0015705	iodide transport	biological_process	0.096161	1	1	1343	1	17992	ENSCHIG00000020647
GO:0007603	phototransduction, visible light	biological_process	0.096162	1	1	1343	1	17992	ENSCHIG00000009083
GO:0009584	detection of visible light	biological_process	0.096162	1	1	1343	1	17992	ENSCHIG00000009083
GO:0016056	rhodopsin mediated signaling pathway	biological_process	0.096162	1	1	1343	1	17992	ENSCHIG00000009083
GO:0022400	regulation of rhodopsin mediated signaling pathway	biological_process	0.096162	1	1	1343	1	17992	ENSCHIG00000009083
GO:0050254	rhodopsin kinase activity	molecular_function	0.096162	1	1	1343	1	17992	ENSCHIG00000009083
GO:0001866	NK T cell proliferation	biological_process	0.096165	1	1	1343	1	17992	ENSCHIG00000000170
GO:0046633	alpha-beta T cell proliferation	biological_process	0.096165	1	1	1343	1	17992	ENSCHIG00000000170
GO:0008900	hydrogen:potassium-exchanging ATPase activity	molecular_function	0.096165	1	1	1343	1	17992	ENSCHIG00000019660
GO:0030366	molybdopterin synthase activity	molecular_function	0.096165	1	1	1343	1	17992	ENSCHIG00000014594
GO:0014823	response to activity	biological_process	0.096165	1	1	1343	1	17992	ENSCHIG00000020298
GO:0014850	response to muscle activity	biological_process	0.096165	1	1	1343	1	17992	ENSCHIG00000020298
GO:0090336	positive regulation of brown fat cell differentiation	biological_process	0.096165	1	1	1343	1	17992	ENSCHIG00000020298
GO:0005760	gamma DNA polymerase complex	cellular_component	0.096165	1	1	1343	1	17992	ENSCHIG00000010897
GO:0015732	prostaglandin transport	biological_process	0.096165	1	1	1343	1	17992	ENSCHIG00000019616
GO:0032310	prostaglandin secretion	biological_process	0.096165	1	1	1343	1	17992	ENSCHIG00000019616
GO:0032814	regulation of natural killer cell activation	biological_process	0.096165	1	1	1343	1	17992	ENSCHIG00000019616
GO:0032817	regulation of natural killer cell proliferation	biological_process	0.096165	1	1	1343	1	17992	ENSCHIG00000019616
GO:0038108	negative regulation of appetite by leptin-mediated signaling pathway	biological_process	0.096165	1	1	1343	1	17992	ENSCHIG00000019616
GO:0050892	intestinal absorption	biological_process	0.096165	1	1	1343	1	17992	ENSCHIG00000019616
GO:1990051	activation of protein kinase C activity	biological_process	0.096165	1	1	1343	1	17992	ENSCHIG00000019616
GO:0050806	positive regulation of synaptic transmission	biological_process	0.096165	1	1	1343	1	17992	ENSCHIG00000023814
GO:0060291	long-term synaptic potentiation	biological_process	0.096165	1	1	1343	1	17992	ENSCHIG00000023814
GO:0004852	uroporphyrinogen-III synthase activity	molecular_function	0.096165	1	1	1343	1	17992	ENSCHIG00000022204
GO:0006780	uroporphyrinogen III biosynthetic process	biological_process	0.096165	1	1	1343	1	17992	ENSCHIG00000022204
GO:0046502	uroporphyrinogen III metabolic process	biological_process	0.096165	1	1	1343	1	17992	ENSCHIG00000022204
GO:0000212	meiotic spindle organization	biological_process	0.096165	1	1	1343	1	17992	ENSCHIG00000024453
GO:0050290	sphingomyelin phosphodiesterase D activity	molecular_function	0.096165	1	1	1343	1	17992	ENSCHIG00000015846
GO:0005146	leukemia inhibitory factor receptor binding	molecular_function	0.096165	1	1	1343	1	17992	ENSCHIG00000014176
GO:0007079	mitotic chromosome movement towards spindle pole	biological_process	0.096165	1	1	1343	1	17992	ENSCHIG00000026579
GO:0008352	katanin complex	cellular_component	0.096165	1	1	1343	1	17992	ENSCHIG00000026579
GO:0051305	chromosome movement towards spindle pole	biological_process	0.096165	1	1	1343	1	17992	ENSCHIG00000026579
GO:0034709	methylosome	cellular_component	0.096165	1	1	1343	1	17992	ENSCHIG00000022408
GO:0034715	pICln-Sm protein complex	cellular_component	0.096165	1	1	1343	1	17992	ENSCHIG00000022408
GO:0009268	response to pH	biological_process	0.096165	1	1	1343	1	17992	ENSCHIG00000020115
GO:0010446	response to alkaline pH	biological_process	0.096165	1	1	1343	1	17992	ENSCHIG00000020115
GO:0071467	cellular response to pH	biological_process	0.096165	1	1	1343	1	17992	ENSCHIG00000020115
GO:0071469	cellular response to alkaline pH	biological_process	0.096165	1	1	1343	1	17992	ENSCHIG00000020115
GO:0044599	AP-5 adaptor complex	cellular_component	0.096165	1	1	1343	1	17992	ENSCHIG00000016014
GO:0004496	mevalonate kinase activity	molecular_function	0.096165	1	1	1343	1	17992	ENSCHIG00000023958
GO:0000127	transcription factor TFIIIC complex	cellular_component	0.096165	1	1	1343	1	17992	ENSCHIG00000024162
GO:0090576	RNA polymerase III transcription factor complex	cellular_component	0.096165	1	1	1343	1	17992	ENSCHIG00000024162
GO:0048312	intracellular distribution of mitochondria	biological_process	0.096165	1	1	1343	1	17992	ENSCHIG00000004152
GO:0031201	SNARE complex	cellular_component	0.096165	1	1	1343	1	17992	ENSCHIG00000015266
GO:0075044	autophagy of host cells involved in interaction with symbiont	biological_process	0.096165	1	1	1343	1	17992	ENSCHIG00000018901
GO:0075071	autophagy involved in symbiotic interaction	biological_process	0.096165	1	1	1343	1	17992	ENSCHIG00000018901
GO:0004310	farnesyl-diphosphate farnesyltransferase activity	molecular_function	0.096165	1	1	1343	1	17992	ENSCHIG00000024342
GO:0006696	ergosterol biosynthetic process	biological_process	0.096165	1	1	1343	1	17992	ENSCHIG00000024342
GO:0008204	ergosterol metabolic process	biological_process	0.096165	1	1	1343	1	17992	ENSCHIG00000024342
GO:0016128	phytosteroid metabolic process	biological_process	0.096165	1	1	1343	1	17992	ENSCHIG00000024342
GO:0016129	phytosteroid biosynthetic process	biological_process	0.096165	1	1	1343	1	17992	ENSCHIG00000024342
GO:0044107	cellular alcohol metabolic process	biological_process	0.096165	1	1	1343	1	17992	ENSCHIG00000024342
GO:0044108	cellular alcohol biosynthetic process	biological_process	0.096165	1	1	1343	1	17992	ENSCHIG00000024342
GO:0051996	squalene synthase activity	molecular_function	0.096165	1	1	1343	1	17992	ENSCHIG00000024342
GO:0018969	thiocyanate metabolic process	biological_process	0.096165	1	1	1343	1	17992	ENSCHIG00000011979
GO:0036393	thiocyanate peroxidase activity	molecular_function	0.096165	1	1	1343	1	17992	ENSCHIG00000011979
GO:0042178	xenobiotic catabolic process	biological_process	0.096165	1	1	1343	1	17992	ENSCHIG00000011979
GO:0046265	thiocyanate catabolic process	biological_process	0.096165	1	1	1343	1	17992	ENSCHIG00000011979
GO:0031102	neuron projection regeneration	biological_process	0.096165	1	1	1343	1	17992	ENSCHIG00000014333
GO:0031103	axon regeneration	biological_process	0.096165	1	1	1343	1	17992	ENSCHIG00000014333
GO:0048679	regulation of axon regeneration	biological_process	0.096165	1	1	1343	1	17992	ENSCHIG00000014333
GO:0048681	negative regulation of axon regeneration	biological_process	0.096165	1	1	1343	1	17992	ENSCHIG00000014333
GO:0070570	regulation of neuron projection regeneration	biological_process	0.096165	1	1	1343	1	17992	ENSCHIG00000014333
GO:0070571	negative regulation of neuron projection regeneration	biological_process	0.096165	1	1	1343	1	17992	ENSCHIG00000014333
GO:0060736	prostate gland growth	biological_process	0.096165	1	1	1343	1	17992	ENSCHIG00000005604
GO:0004447	iodide peroxidase activity	molecular_function	0.096165	1	1	1343	1	17992	ENSCHIG00000021384
GO:0004334	fumarylacetoacetase activity	molecular_function	0.096165	1	1	1343	1	17992	ENSCHIG00000012774
GO:0006572	tyrosine catabolic process	biological_process	0.096165	1	1	1343	1	17992	ENSCHIG00000012774
GO:0018400	peptidyl-proline hydroxylation to 3-hydroxy-L-proline	biological_process	0.096165	1	1	1343	1	17992	ENSCHIG00000020384
GO:0033523	histone H2B ubiquitination	biological_process	0.096165	1	1	1343	1	17992	ENSCHIG00000007615
GO:0070534	protein K63-linked ubiquitination	biological_process	0.096165	1	1	1343	1	17992	ENSCHIG00000007615
GO:0045647	negative regulation of erythrocyte differentiation	biological_process	0.096165	1	1	1343	1	17992	ENSCHIG00000007281
GO:0030332	cyclin binding	molecular_function	0.096165	1	1	1343	1	17992	ENSCHIG00000012761
GO:0031571	mitotic G1 DNA damage checkpoint	biological_process	0.096165	1	1	1343	1	17992	ENSCHIG00000012761
GO:0044783	G1 DNA damage checkpoint	biological_process	0.096165	1	1	1343	1	17992	ENSCHIG00000012761
GO:0044819	mitotic G1/S transition checkpoint	biological_process	0.096165	1	1	1343	1	17992	ENSCHIG00000012761
GO:0000773	phosphatidyl-N-methylethanolamine N-methyltransferase activity	molecular_function	0.096165	1	1	1343	1	17992	ENSCHIG00000008939
GO:0004608	phosphatidylethanolamine N-methyltransferase activity	molecular_function	0.096165	1	1	1343	1	17992	ENSCHIG00000008939
GO:0080101	phosphatidyl-N-dimethylethanolamine N-methyltransferase activity	molecular_function	0.096165	1	1	1343	1	17992	ENSCHIG00000008939
GO:0016081	synaptic vesicle docking	biological_process	0.096167	1	1	1343	1	17992	ENSCHIG00000016939
GO:0030729	acetoacetate-CoA ligase activity	molecular_function	0.096174	1	1	1343	1	17992	ENSCHIG00000016645
GO:0000138	Golgi trans cisterna	cellular_component	0.096175	1	1	1343	1	17992	ENSCHIG00000026540
GO:0003831	beta-N-acetylglucosaminylglycopeptide beta-1,4-galactosyltransferase activity	molecular_function	0.096175	1	1	1343	1	17992	ENSCHIG00000026540
GO:0003945	N-acetyllactosamine synthase activity	molecular_function	0.096175	1	1	1343	1	17992	ENSCHIG00000026540
GO:0007341	penetration of zona pellucida	biological_process	0.096175	1	1	1343	1	17992	ENSCHIG00000026540
GO:0060054	positive regulation of epithelial cell proliferation involved in wound healing	biological_process	0.096175	1	1	1343	1	17992	ENSCHIG00000026540
GO:0060055	angiogenesis involved in wound healing	biological_process	0.096175	1	1	1343	1	17992	ENSCHIG00000026540
GO:0004483	mRNA (nucleoside-2'-O-)-methyltransferase activity	molecular_function	0.096175	1	1	1343	1	17992	ENSCHIG00000024476
GO:0050135	NAD(P)+ nucleosidase activity	molecular_function	0.096176	1	1	1343	1	17992	ENSCHIG00000003874
GO:0004621	glycosylphosphatidylinositol phospholipase D activity	molecular_function	0.096177	1	1	1343	1	17992	ENSCHIG00000007307
GO:0080132	fatty acid alpha-hydroxylase activity	molecular_function	0.09618	1	1	1343	1	17992	ENSCHIG00000012134
GO:0004534	5'-3' exoribonuclease activity	molecular_function	0.096203	1	1	1343	1	17992	ENSCHIG00000006921
GO:0036215	response to stem cell factor	biological_process	0.096278	1	1	1343	1	17992	ENSCHIG00000022287
GO:0036216	cellular response to stem cell factor stimulus	biological_process	0.096278	1	1	1343	1	17992	ENSCHIG00000022287
GO:0038109	Kit signaling pathway	biological_process	0.096278	1	1	1343	1	17992	ENSCHIG00000022287
GO:0000146	microfilament motor activity	molecular_function	0.096319	1	1	1343	1	17992	ENSCHIG00000011652
GO:0030048	actin filament-based movement	biological_process	0.096319	1	1	1343	1	17992	ENSCHIG00000011652
GO:0008444	CDP-diacylglycerol-glycerol-3-phosphate 3-phosphatidyltransferase activity	molecular_function	0.096322	1	1	1343	1	17992	ENSCHIG00000025453
GO:0015370	solute:sodium symporter activity	molecular_function	0.096802	1	5	1343	26	17992	ENSCHIG00000021595,ENSCHIG00000012437,ENSCHIG00000020647,ENSCHIG00000023325,ENSCHIG00000017725
GO:0009108	coenzyme biosynthetic process	biological_process	0.09695	1	9	1343	67	17992	ENSCHIG00000013409,ENSCHIG00000000162,ENSCHIG00000011631,ENSCHIG00000026749,ENSCHIG00000021110,ENSCHIG00000012810,ENSCHIG00000026409,ENSCHIG00000009411,ENSCHIG00000014594
GO:0004601	peroxidase activity	molecular_function	0.097234	1	4	1343	23	17992	ENSCHIG00000011979,ENSCHIG00000021384,ENSCHIG00000016100,ENSCHIG00000017436
GO:0016757	transferase activity, transferring glycosyl groups	molecular_function	0.097711	1	25	1343	239	17992	ENSCHIG00000012207,ENSCHIG00000021799,ENSCHIG00000017253,ENSCHIG00000014578,ENSCHIG00000010111,ENSCHIG00000021775,ENSCHIG00000024502,ENSCHIG00000026540,ENSCHIG00000018072,ENSCHIG00000018512,ENSCHIG00000021453,ENSCHIG00000025805,ENSCHIG00000011247,ENSCHIG00000011861,ENSCHIG00000012912,ENSCHIG00000027215,ENSCHIG00000016207,ENSCHIG00000018461,ENSCHIG00000022129,ENSCHIG00000000945,ENSCHIG00000025267,…
GO:0004963	follicle-stimulating hormone receptor activity	molecular_function	0.098031	1	1	1343	1	17992	ENSCHIG00000023353
GO:0042699	follicle-stimulating hormone signaling pathway	biological_process	0.098031	1	1	1343	1	17992	ENSCHIG00000023353
GO:0045661	regulation of myoblast differentiation	biological_process	0.098425	1	2	1343	9	17992	ENSCHIG00000021331,ENSCHIG00000021149
GO:0004749	ribose phosphate diphosphokinase activity	molecular_function	0.10033	1	2	1343	9	17992	ENSCHIG00000026531,ENSCHIG00000006680
GO:0042803	protein homodimerization activity	molecular_function	0.1004	1	5	1343	31	17992	ENSCHIG00000026297,ENSCHIG00000007615,ENSCHIG00000016700,ENSCHIG00000011245,ENSCHIG00000027124
GO:0016740	transferase activity	molecular_function	0.10072	1	155	1343	1642	17992	ENSCHIG00000007296,ENSCHIG00000011147,ENSCHIG00000012494,ENSCHIG00000026134,ENSCHIG00000022039,ENSCHIG00000023995,ENSCHIG00000009411,ENSCHIG00000016207,ENSCHIG00000025805,ENSCHIG00000018901,ENSCHIG00000021453,ENSCHIG00000026540,ENSCHIG00000014206,ENSCHIG00000027173,ENSCHIG00000012855,ENSCHIG00000022767,ENSCHIG00000006680,ENSCHIG00000027215,ENSCHIG00000024502,ENSCHIG00000012496,ENSCHIG00000010935,…
GO:1902652	secondary alcohol metabolic process	biological_process	0.10153	1	3	1343	13	17992	ENSCHIG00000023958,ENSCHIG00000019348,ENSCHIG00000024342
GO:0005326	neurotransmitter transporter activity	molecular_function	0.10166	1	4	1343	19	17992	ENSCHIG00000017725,ENSCHIG00000023325,ENSCHIG00000012437,ENSCHIG00000021595
GO:0005328	neurotransmitter:sodium symporter activity	molecular_function	0.10166	1	4	1343	19	17992	ENSCHIG00000021595,ENSCHIG00000012437,ENSCHIG00000017725,ENSCHIG00000023325
GO:0060341	regulation of cellular localization	biological_process	0.10167	1	8	1343	61	17992	ENSCHIG00000023814,ENSCHIG00000026540,ENSCHIG00000011358,ENSCHIG00000014964,ENSCHIG00000010936,ENSCHIG00000021149,ENSCHIG00000017831,ENSCHIG00000023774
GO:0031253	cell projection membrane	cellular_component	0.102	1	2	1343	7	17992	ENSCHIG00000010133,ENSCHIG00000026540
GO:0018108	peptidyl-tyrosine phosphorylation	biological_process	0.10272	1	13	1343	96	17992	ENSCHIG00000022287,ENSCHIG00000012496,ENSCHIG00000023279,ENSCHIG00000015392,ENSCHIG00000023334,ENSCHIG00000023266,ENSCHIG00000025310,ENSCHIG00000023122,ENSCHIG00000010670,ENSCHIG00000027268,ENSCHIG00000022920,ENSCHIG00000020115,ENSCHIG00000014576
GO:0070169	positive regulation of biomineral tissue development	biological_process	0.10331	1	2	1343	7	17992	ENSCHIG00000017128,ENSCHIG00000021149
GO:0032104	regulation of response to extracellular stimulus	biological_process	0.10407	1	2	1343	8	17992	ENSCHIG00000016700,ENSCHIG00000019616
GO:0032107	regulation of response to nutrient levels	biological_process	0.10407	1	2	1343	8	17992	ENSCHIG00000016700,ENSCHIG00000019616
GO:0003006	developmental process involved in reproduction	biological_process	0.1041	1	6	1343	43	17992	ENSCHIG00000005604,ENSCHIG00000027268,ENSCHIG00000023353,ENSCHIG00000021149,ENSCHIG00000026540,ENSCHIG00000018572
GO:0016310	phosphorylation	biological_process	0.1041	1	82	1343	826	17992	ENSCHIG00000014213,ENSCHIG00000003212,ENSCHIG00000012053,ENSCHIG00000022652,ENSCHIG00000026397,ENSCHIG00000015740,ENSCHIG00000013044,ENSCHIG00000019426,ENSCHIG00000013513,ENSCHIG00000014504,ENSCHIG00000025310,ENSCHIG00000022767,ENSCHIG00000010259,ENSCHIG00000012496,ENSCHIG00000025345,ENSCHIG00000009327,ENSCHIG00000022969,ENSCHIG00000016479,ENSCHIG00000019616,ENSCHIG00000000251,ENSCHIG00000024593,…
GO:0071241	cellular response to inorganic substance	biological_process	0.1045	1	2	1343	8	17992	ENSCHIG00000021331,ENSCHIG00000016700
GO:0071248	cellular response to metal ion	biological_process	0.1045	1	2	1343	8	17992	ENSCHIG00000021331,ENSCHIG00000016700
GO:0040017	positive regulation of locomotion	biological_process	0.10455	1	4	1343	27	17992	ENSCHIG00000014964,ENSCHIG00000021149,ENSCHIG00000016700,ENSCHIG00000025078
GO:0010226	response to lithium ion	biological_process	0.10492	1	1	1343	2	17992	ENSCHIG00000021331
GO:0071285	cellular response to lithium ion	biological_process	0.10492	1	1	1343	2	17992	ENSCHIG00000021331
GO:0004788	thiamine diphosphokinase activity	molecular_function	0.10568	1	1	1343	1	17992	ENSCHIG00000012810
GO:0009229	thiamine diphosphate biosynthetic process	biological_process	0.10568	1	1	1343	1	17992	ENSCHIG00000012810
GO:0030975	thiamine binding	molecular_function	0.10568	1	1	1343	1	17992	ENSCHIG00000012810
GO:0042357	thiamine diphosphate metabolic process	biological_process	0.10568	1	1	1343	1	17992	ENSCHIG00000012810
GO:0050796	regulation of insulin secretion	biological_process	0.1061	1	3	1343	14	17992	ENSCHIG00000017831,ENSCHIG00000023774,ENSCHIG00000010936
GO:0004857	enzyme inhibitor activity	molecular_function	0.10611	1	15	1343	141	17992	ENSCHIG00000012528,ENSCHIG00000013189,ENSCHIG00000025570,ENSCHIG00000025893,ENSCHIG00000011105,ENSCHIG00000020790,ENSCHIG00000022173,ENSCHIG00000017766,ENSCHIG00000022735,ENSCHIG00000024358,ENSCHIG00000018895,ENSCHIG00000024986,ENSCHIG00000026432,ENSCHIG00000025141,ENSCHIG00000015928
GO:0006914	autophagy	biological_process	0.10646	1	8	1343	60	17992	ENSCHIG00000018901,ENSCHIG00000000226,ENSCHIG00000024130,ENSCHIG00000016700,ENSCHIG00000017855,ENSCHIG00000023070,ENSCHIG00000015518,ENSCHIG00000019616
GO:0031312	extrinsic component of organelle membrane	cellular_component	0.10676	1	2	1343	6	17992	ENSCHIG00000013409,ENSCHIG00000011631
GO:0008556	potassium-transporting ATPase activity	molecular_function	0.10676	1	2	1343	6	17992	ENSCHIG00000020539,ENSCHIG00000019660
GO:0001678	cellular glucose homeostasis	biological_process	0.1068	1	3	1343	12	17992	ENSCHIG00000018892,ENSCHIG00000014039,ENSCHIG00000024851
GO:0005283	sodium:amino acid symporter activity	molecular_function	0.10694	1	2	1343	6	17992	ENSCHIG00000012437,ENSCHIG00000023325
GO:0005416	cation:amino acid symporter activity	molecular_function	0.10694	1	2	1343	6	17992	ENSCHIG00000012437,ENSCHIG00000023325
GO:0000922	spindle pole	cellular_component	0.10738	1	3	1343	13	17992	ENSCHIG00000000224,ENSCHIG00000026579,ENSCHIG00000014409
GO:0032388	positive regulation of intracellular transport	biological_process	0.10742	1	2	1343	8	17992	ENSCHIG00000021149,ENSCHIG00000014964
GO:1903651	positive regulation of cytoplasmic transport	biological_process	0.10742	1	2	1343	8	17992	ENSCHIG00000014964,ENSCHIG00000021149
GO:0008171	O-methyltransferase activity	molecular_function	0.1075	1	3	1343	15	17992	ENSCHIG00000006984,ENSCHIG00000024476,ENSCHIG00000025710
GO:0071887	leukocyte apoptotic process	biological_process	0.10757	1	2	1343	9	17992	ENSCHIG00000020211,ENSCHIG00000021149
GO:0001816	cytokine production	biological_process	0.10788	1	5	1343	36	17992	ENSCHIG00000014964,ENSCHIG00000027268,ENSCHIG00000019616,ENSCHIG00000017128,ENSCHIG00000016965
GO:0008446	GDP-mannose 4,6-dehydratase activity	molecular_function	0.10833	1	1	1343	1	17992	ENSCHIG00000017697
GO:0060537	muscle tissue development	biological_process	0.10842	1	3	1343	15	17992	ENSCHIG00000021149,ENSCHIG00000010780,ENSCHIG00000021331
GO:0010628	positive regulation of gene expression	biological_process	0.10849	1	14	1343	123	17992	ENSCHIG00000012065,ENSCHIG00000016080,ENSCHIG00000008490,ENSCHIG00000021149,ENSCHIG00000025202,ENSCHIG00000014684,ENSCHIG00000000170,ENSCHIG00000021331,ENSCHIG00000014469,ENSCHIG00000027268,ENSCHIG00000007281,ENSCHIG00000024379,ENSCHIG00000003424,ENSCHIG00000020978
GO:0046686	response to cadmium ion	biological_process	0.10873	1	1	1343	2	17992	ENSCHIG00000016700
GO:0071276	cellular response to cadmium ion	biological_process	0.10873	1	1	1343	2	17992	ENSCHIG00000016700
GO:0004859	phospholipase inhibitor activity	molecular_function	0.10902	1	2	1343	8	17992	ENSCHIG00000018895,ENSCHIG00000024358
GO:0055102	lipase inhibitor activity	molecular_function	0.10902	1	2	1343	8	17992	ENSCHIG00000024358,ENSCHIG00000018895
GO:0045684	positive regulation of epidermis development	biological_process	0.10907	1	1	1343	2	17992	ENSCHIG00000021149
GO:0042149	cellular response to glucose starvation	biological_process	0.10937	1	1	1343	2	17992	ENSCHIG00000025078
GO:1900117	regulation of execution phase of apoptosis	biological_process	0.10962	1	1	1343	2	17992	ENSCHIG00000014964
GO:0001892	embryonic placenta development	biological_process	0.10996	1	1	1343	2	17992	ENSCHIG00000027268
GO:0046983	protein dimerization activity	molecular_function	0.11066	1	22	1343	320	17992	ENSCHIG00000012065,ENSCHIG00000026297,ENSCHIG00000019911,ENSCHIG00000006784,ENSCHIG00000025202,ENSCHIG00000016700,ENSCHIG00000011245,ENSCHIG00000019060,ENSCHIG00000001918,ENSCHIG00000007615,ENSCHIG00000018572,ENSCHIG00000016615,ENSCHIG00000027124,ENSCHIG00000026927,ENSCHIG00000027219,ENSCHIG00000018137,ENSCHIG00000020010,ENSCHIG00000014684,ENSCHIG00000021331,ENSCHIG00000009753,ENSCHIG00000012072,…
GO:0005615	extracellular space	cellular_component	0.11151	1	24	1343	270	17992	ENSCHIG00000020776,ENSCHIG00000027268,ENSCHIG00000024175,ENSCHIG00000020522,ENSCHIG00000023555,ENSCHIG00000007139,ENSCHIG00000010778,ENSCHIG00000013116,ENSCHIG00000019453,ENSCHIG00000020122,ENSCHIG00000005604,ENSCHIG00000018247,ENSCHIG00000014562,ENSCHIG00000003384,ENSCHIG00000027124,ENSCHIG00000016965,ENSCHIG00000019903,ENSCHIG00000017375,ENSCHIG00000021149,ENSCHIG00000015928,ENSCHIG00000016791,…
GO:0051240	positive regulation of multicellular organismal process	biological_process	0.11227	1	8	1343	68	17992	ENSCHIG00000016700,ENSCHIG00000021149,ENSCHIG00000014964,ENSCHIG00000003384,ENSCHIG00000019616,ENSCHIG00000017128,ENSCHIG00000021331,ENSCHIG00000027268
GO:0009628	response to abiotic stimulus	biological_process	0.11238	1	6	1343	43	17992	ENSCHIG00000020115,ENSCHIG00000007615,ENSCHIG00000016700,ENSCHIG00000009083,ENSCHIG00000020298,ENSCHIG00000024790
GO:0032760	positive regulation of tumor necrosis factor production	biological_process	0.1125	1	1	1343	2	17992	ENSCHIG00000019616
GO:0072606	interleukin-8 secretion	biological_process	0.1125	1	1	1343	2	17992	ENSCHIG00000019616
GO:0046906	tetrapyrrole binding	molecular_function	0.11296	1	16	1343	147	17992	ENSCHIG00000019664,ENSCHIG00000009101,ENSCHIG00000008000,ENSCHIG00000016700,ENSCHIG00000006773,ENSCHIG00000021109,ENSCHIG00000021384,ENSCHIG00000013080,ENSCHIG00000017854,ENSCHIG00000011979,ENSCHIG00000024184,ENSCHIG00000015158,ENSCHIG00000016100,ENSCHIG00000017070,ENSCHIG00000017436,ENSCHIG00000025124
GO:0010977	negative regulation of neuron projection development	biological_process	0.11388	1	1	1343	2	17992	ENSCHIG00000014333
GO:0014068	positive regulation of phosphatidylinositol 3-kinase signaling	biological_process	0.11418	1	1	1343	2	17992	ENSCHIG00000019616
GO:0070242	thymocyte apoptotic process	biological_process	0.11435	1	1	1343	2	17992	ENSCHIG00000021149
GO:0006887	exocytosis	biological_process	0.11449	1	10	1343	73	17992	ENSCHIG00000000439,ENSCHIG00000015551,ENSCHIG00000013305,ENSCHIG00000017831,ENSCHIG00000009277,ENSCHIG00000011358,ENSCHIG00000016939,ENSCHIG00000009808,ENSCHIG00000026540,ENSCHIG00000018439
GO:0009966	regulation of signal transduction	biological_process	0.11524	1	37	1343	357	17992	ENSCHIG00000014118,ENSCHIG00000008645,ENSCHIG00000027150,ENSCHIG00000021149,ENSCHIG00000009083,ENSCHIG00000022144,ENSCHIG00000019842,ENSCHIG00000025033,ENSCHIG00000011855,ENSCHIG00000009741,ENSCHIG00000022257,ENSCHIG00000021879,ENSCHIG00000010291,ENSCHIG00000014847,ENSCHIG00000023081,ENSCHIG00000006795,ENSCHIG00000015184,ENSCHIG00000015129,ENSCHIG00000003321,ENSCHIG00000016700,ENSCHIG00000012585,…
GO:0042445	hormone metabolic process	biological_process	0.11537	1	4	1343	21	17992	ENSCHIG00000020647,ENSCHIG00000021384,ENSCHIG00000015158,ENSCHIG00000008787
GO:0048568	embryonic organ development	biological_process	0.11619	1	3	1343	16	17992	ENSCHIG00000015297,ENSCHIG00000027268,ENSCHIG00000021149
GO:0048589	developmental growth	biological_process	0.11626	1	4	1343	27	17992	ENSCHIG00000021149,ENSCHIG00000023774,ENSCHIG00000018901,ENSCHIG00000005604
GO:0018212	peptidyl-tyrosine modification	biological_process	0.11641	1	13	1343	98	17992	ENSCHIG00000025310,ENSCHIG00000023122,ENSCHIG00000010670,ENSCHIG00000023266,ENSCHIG00000023334,ENSCHIG00000022920,ENSCHIG00000020115,ENSCHIG00000014576,ENSCHIG00000027268,ENSCHIG00000012496,ENSCHIG00000022287,ENSCHIG00000023279,ENSCHIG00000015392
GO:0097191	extrinsic apoptotic signaling pathway	biological_process	0.11789	1	3	1343	16	17992	ENSCHIG00000027268,ENSCHIG00000016700,ENSCHIG00000021149
GO:0016772	transferase activity, transferring phosphorus-containing groups	molecular_function	0.11804	1	80	1343	788	17992	ENSCHIG00000010890,ENSCHIG00000025657,ENSCHIG00000022287,ENSCHIG00000018171,ENSCHIG00000010670,ENSCHIG00000012924,ENSCHIG00000018282,ENSCHIG00000024029,ENSCHIG00000025757,ENSCHIG00000023122,ENSCHIG00000016624,ENSCHIG00000023958,ENSCHIG00000012170,ENSCHIG00000014576,ENSCHIG00000021933,ENSCHIG00000025935,ENSCHIG00000025453,ENSCHIG00000026577,ENSCHIG00000010574,ENSCHIG00000016890,ENSCHIG00000023279,…
GO:0015833	peptide transport	biological_process	0.11912	1	5	1343	30	17992	ENSCHIG00000010936,ENSCHIG00000018892,ENSCHIG00000023774,ENSCHIG00000017831,ENSCHIG00000014039
GO:0070229	negative regulation of lymphocyte apoptotic process	biological_process	0.11994	1	1	1343	2	17992	ENSCHIG00000021149
GO:0045597	positive regulation of cell differentiation	biological_process	0.12023	1	5	1343	34	17992	ENSCHIG00000027268,ENSCHIG00000020298,ENSCHIG00000021331,ENSCHIG00000021149,ENSCHIG00000017128
GO:0015280	ligand-gated sodium channel activity	molecular_function	0.12027	1	2	1343	7	17992	ENSCHIG00000021500,ENSCHIG00000018525
GO:0004461	lactose synthase activity	molecular_function	0.12047	1	1	1343	2	17992	ENSCHIG00000026540
GO:0005988	lactose metabolic process	biological_process	0.12047	1	1	1343	2	17992	ENSCHIG00000026540
GO:0005989	lactose biosynthetic process	biological_process	0.12047	1	1	1343	2	17992	ENSCHIG00000026540
GO:0035250	UDP-galactosyltransferase activity	molecular_function	0.12047	1	1	1343	2	17992	ENSCHIG00000026540
GO:0046351	disaccharide biosynthetic process	biological_process	0.12047	1	1	1343	2	17992	ENSCHIG00000026540
GO:0055001	muscle cell development	biological_process	0.12057	1	2	1343	8	17992	ENSCHIG00000021149,ENSCHIG00000021331
GO:0055002	striated muscle cell development	biological_process	0.12057	1	2	1343	8	17992	ENSCHIG00000021331,ENSCHIG00000021149
GO:0030178	negative regulation of Wnt signaling pathway	biological_process	0.12085	1	3	1343	16	17992	ENSCHIG00000014847,ENSCHIG00000022144,ENSCHIG00000000292
GO:0006357	regulation of transcription from RNA polymerase II promoter	biological_process	0.12116	1	22	1343	224	17992	ENSCHIG00000021612,ENSCHIG00000000170,ENSCHIG00000001918,ENSCHIG00000007281,ENSCHIG00000012065,ENSCHIG00000012111,ENSCHIG00000010703,ENSCHIG00000016700,ENSCHIG00000021149,ENSCHIG00000023821,ENSCHIG00000010414,ENSCHIG00000023084,ENSCHIG00000021594,ENSCHIG00000014333,ENSCHIG00000021331,ENSCHIG00000023774,ENSCHIG00000016412,ENSCHIG00000027219,ENSCHIG00000003405,ENSCHIG00000017157,ENSCHIG00000020334,…
GO:0001837	epithelial to mesenchymal transition	biological_process	0.12181	1	2	1343	8	17992	ENSCHIG00000008490,ENSCHIG00000021149
GO:0004806	triglyceride lipase activity	molecular_function	0.12224	1	3	1343	13	17992	ENSCHIG00000024083,ENSCHIG00000015994,ENSCHIG00000026829
GO:0008320	protein transmembrane transporter activity	molecular_function	0.12245	1	2	1343	9	17992	ENSCHIG00000012827,ENSCHIG00000023278
GO:0010831	positive regulation of myotube differentiation	biological_process	0.123	1	1	1343	2	17992	ENSCHIG00000021331
GO:0070888	E-box binding	molecular_function	0.123	1	1	1343	2	17992	ENSCHIG00000021331
GO:0071392	cellular response to estradiol stimulus	biological_process	0.123	1	1	1343	2	17992	ENSCHIG00000021331
GO:0017157	regulation of exocytosis	biological_process	0.12329	1	3	1343	15	17992	ENSCHIG00000011358,ENSCHIG00000026540,ENSCHIG00000017831
GO:0030215	semaphorin receptor binding	molecular_function	0.12386	1	4	1343	20	17992	ENSCHIG00000025161,ENSCHIG00000025096,ENSCHIG00000017412,ENSCHIG00000000579
GO:0070920	regulation of production of small RNA involved in gene silencing by RNA	biological_process	0.12391	1	1	1343	2	17992	ENSCHIG00000021149
GO:1903798	regulation of production of miRNAs involved in gene silencing by miRNA	biological_process	0.12391	1	1	1343	2	17992	ENSCHIG00000021149
GO:0031985	Golgi cisterna	cellular_component	0.12462	1	3	1343	18	17992	ENSCHIG00000026540,ENSCHIG00000010111,ENSCHIG00000025805
GO:0032846	positive regulation of homeostatic process	biological_process	0.12487	1	2	1343	9	17992	ENSCHIG00000014964,ENSCHIG00000017128
GO:0017158	regulation of calcium ion-dependent exocytosis	biological_process	0.12496	1	2	1343	8	17992	ENSCHIG00000026540,ENSCHIG00000017831
GO:0016202	regulation of striated muscle tissue development	biological_process	0.12509	1	2	1343	9	17992	ENSCHIG00000021331,ENSCHIG00000021149
GO:0048634	regulation of muscle organ development	biological_process	0.12509	1	2	1343	9	17992	ENSCHIG00000021149,ENSCHIG00000021331
GO:0009409	response to cold	biological_process	0.1253	1	1	1343	2	17992	ENSCHIG00000020298
GO:0030500	regulation of bone mineralization	biological_process	0.12582	1	2	1343	9	17992	ENSCHIG00000017128,ENSCHIG00000021149
GO:0016765	transferase activity, transferring alkyl or aryl (other than methyl) groups	molecular_function	0.12588	1	6	1343	41	17992	ENSCHIG00000024342,ENSCHIG00000012855,ENSCHIG00000008585,ENSCHIG00000009411,ENSCHIG00000026409,ENSCHIG00000014133
GO:0060046	regulation of acrosome reaction	biological_process	0.12615	1	1	1343	2	17992	ENSCHIG00000026540
GO:0080135	regulation of cellular response to stress	biological_process	0.12616	1	5	1343	32	17992	ENSCHIG00000019616,ENSCHIG00000010291,ENSCHIG00000016700,ENSCHIG00000007615,ENSCHIG00000014333
GO:2000242	negative regulation of reproductive process	biological_process	0.12663	1	1	1343	2	17992	ENSCHIG00000021149
GO:0034111	negative regulation of homotypic cell-cell adhesion	biological_process	0.12667	1	2	1343	7	17992	ENSCHIG00000005882,ENSCHIG00000021149
GO:1903038	negative regulation of leukocyte cell-cell adhesion	biological_process	0.12668	1	2	1343	7	17992	ENSCHIG00000005882,ENSCHIG00000021149
GO:0002791	regulation of peptide secretion	biological_process	0.12758	1	3	1343	15	17992	ENSCHIG00000017831,ENSCHIG00000023774,ENSCHIG00000010936
GO:0090087	regulation of peptide transport	biological_process	0.12758	1	3	1343	15	17992	ENSCHIG00000017831,ENSCHIG00000010936,ENSCHIG00000023774
GO:0090276	regulation of peptide hormone secretion	biological_process	0.12758	1	3	1343	15	17992	ENSCHIG00000017831,ENSCHIG00000010936,ENSCHIG00000023774
GO:0008237	metallopeptidase activity	molecular_function	0.12871	1	19	1343	155	17992	ENSCHIG00000010000,ENSCHIG00000022665,ENSCHIG00000013949,ENSCHIG00000022024,ENSCHIG00000016617,ENSCHIG00000025037,ENSCHIG00000026649,ENSCHIG00000023198,ENSCHIG00000014364,ENSCHIG00000010517,ENSCHIG00000022679,ENSCHIG00000026815,ENSCHIG00000023891,ENSCHIG00000023984,ENSCHIG00000018716,ENSCHIG00000021724,ENSCHIG00000020776,ENSCHIG00000020605,ENSCHIG00000016266
GO:0008021	synaptic vesicle	cellular_component	0.12927	1	3	1343	15	17992	ENSCHIG00000000433,ENSCHIG00000027174,ENSCHIG00000009868
GO:0090092	regulation of transmembrane receptor protein serine/threonine kinase signaling pathway	biological_process	0.12933	1	3	1343	16	17992	ENSCHIG00000021149,ENSCHIG00000010703,ENSCHIG00000025078
GO:0008417	fucosyltransferase activity	molecular_function	0.12967	1	2	1343	11	17992	ENSCHIG00000025805,ENSCHIG00000010111
GO:0036065	fucosylation	biological_process	0.12967	1	2	1343	11	17992	ENSCHIG00000025805,ENSCHIG00000010111
GO:0005788	endoplasmic reticulum lumen	cellular_component	0.12993	1	2	1343	8	17992	ENSCHIG00000025078,ENSCHIG00000018512
GO:0046500	S-adenosylmethionine metabolic process	biological_process	0.13011	1	2	1343	7	17992	ENSCHIG00000009411,ENSCHIG00000026409
GO:0019222	regulation of metabolic process	biological_process	0.13044	1	167	1343	1953	17992	ENSCHIG00000027084,ENSCHIG00000022958,ENSCHIG00000010573,ENSCHIG00000021331,ENSCHIG00000023343,ENSCHIG00000015541,ENSCHIG00000017749,ENSCHIG00000021655,ENSCHIG00000027219,ENSCHIG00000011125,ENSCHIG00000026127,ENSCHIG00000021612,ENSCHIG00000018572,ENSCHIG00000001918,ENSCHIG00000003853,ENSCHIG00000011767,ENSCHIG00000024116,ENSCHIG00000019258,ENSCHIG00000019060,ENSCHIG00000027053,ENSCHIG00000012585,…
GO:0017169	CDP-alcohol phosphatidyltransferase activity	molecular_function	0.13085	1	1	1343	2	17992	ENSCHIG00000025453
GO:0043542	endothelial cell migration	biological_process	0.1319	1	2	1343	8	17992	ENSCHIG00000016700,ENSCHIG00000021149
GO:0048523	negative regulation of cellular process	biological_process	0.13195	1	45	1343	504	17992	ENSCHIG00000012528,ENSCHIG00000019616,ENSCHIG00000027268,ENSCHIG00000012761,ENSCHIG00000014333,ENSCHIG00000021331,ENSCHIG00000008697,ENSCHIG00000021731,ENSCHIG00000005882,ENSCHIG00000021753,ENSCHIG00000000292,ENSCHIG00000001918,ENSCHIG00000025141,ENSCHIG00000025078,ENSCHIG00000016700,ENSCHIG00000012585,ENSCHIG00000016322,ENSCHIG00000020790,ENSCHIG00000025570,ENSCHIG00000017128,ENSCHIG00000019419,…
GO:0045926	negative regulation of growth	biological_process	0.13243	1	2	1343	9	17992	ENSCHIG00000021149,ENSCHIG00000019419
GO:0016773	phosphotransferase activity, alcohol group as acceptor	molecular_function	0.13288	1	64	1343	608	17992	ENSCHIG00000023423,ENSCHIG00000026749,ENSCHIG00000021574,ENSCHIG00000013926,ENSCHIG00000011323,ENSCHIG00000020115,ENSCHIG00000008445,ENSCHIG00000024453,ENSCHIG00000025017,ENSCHIG00000013468,ENSCHIG00000023279,ENSCHIG00000026577,ENSCHIG00000010574,ENSCHIG00000022920,ENSCHIG00000024851,ENSCHIG00000023334,ENSCHIG00000015507,ENSCHIG00000018020,ENSCHIG00000024434,ENSCHIG00000025757,ENSCHIG00000025935,…
GO:1901700	response to oxygen-containing compound	biological_process	0.13491	1	9	1343	79	17992	ENSCHIG00000021723,ENSCHIG00000010936,ENSCHIG00000011335,ENSCHIG00000017822,ENSCHIG00000021331,ENSCHIG00000018892,ENSCHIG00000014039,ENSCHIG00000023698,ENSCHIG00000019616
GO:0004392	heme oxygenase (decyclizing) activity	molecular_function	0.13576	1	1	1343	2	17992	ENSCHIG00000016700
GO:0006788	heme oxidation	biological_process	0.13576	1	1	1343	2	17992	ENSCHIG00000016700
GO:0004866	endopeptidase inhibitor activity	molecular_function	0.13577	1	10	1343	82	17992	ENSCHIG00000015928,ENSCHIG00000026432,ENSCHIG00000025141,ENSCHIG00000024986,ENSCHIG00000011105,ENSCHIG00000025893,ENSCHIG00000020790,ENSCHIG00000022735,ENSCHIG00000017766,ENSCHIG00000022173
GO:0061135	endopeptidase regulator activity	molecular_function	0.13577	1	10	1343	82	17992	ENSCHIG00000022173,ENSCHIG00000022735,ENSCHIG00000017766,ENSCHIG00000011105,ENSCHIG00000025893,ENSCHIG00000020790,ENSCHIG00000024986,ENSCHIG00000025141,ENSCHIG00000026432,ENSCHIG00000015928
GO:0055085	transmembrane transport	biological_process	0.13597	1	86	1343	922	17992	ENSCHIG00000025639,ENSCHIG00000021805,ENSCHIG00000024164,ENSCHIG00000019660,ENSCHIG00000020647,ENSCHIG00000015992,ENSCHIG00000017725,ENSCHIG00000014377,ENSCHIG00000017567,ENSCHIG00000021215,ENSCHIG00000020793,ENSCHIG00000018286,ENSCHIG00000017182,ENSCHIG00000018810,ENSCHIG00000019959,ENSCHIG00000007220,ENSCHIG00000020539,ENSCHIG00000012243,ENSCHIG00000013851,ENSCHIG00000021090,ENSCHIG00000024027,…
GO:0005794	Golgi apparatus	cellular_component	0.13619	1	22	1343	215	17992	ENSCHIG00000015990,ENSCHIG00000026540,ENSCHIG00000023395,ENSCHIG00000007762,ENSCHIG00000021775,ENSCHIG00000012912,ENSCHIG00000025805,ENSCHIG00000021201,ENSCHIG00000021799,ENSCHIG00000012207,ENSCHIG00000010111,ENSCHIG00000020286,ENSCHIG00000017855,ENSCHIG00000009047,ENSCHIG00000025267,ENSCHIG00000011967,ENSCHIG00000017371,ENSCHIG00000018159,ENSCHIG00000019583,ENSCHIG00000023070,ENSCHIG00000022129,…
GO:0048643	positive regulation of skeletal muscle tissue development	biological_process	0.13636	1	1	1343	2	17992	ENSCHIG00000021331
GO:0071158	positive regulation of cell cycle arrest	biological_process	0.13646	1	1	1343	2	17992	ENSCHIG00000021331
GO:0071705	nitrogen compound transport	biological_process	0.13678	1	14	1343	116	17992	ENSCHIG00000017854,ENSCHIG00000022444,ENSCHIG00000021201,ENSCHIG00000010936,ENSCHIG00000023325,ENSCHIG00000014039,ENSCHIG00000025851,ENSCHIG00000017831,ENSCHIG00000012437,ENSCHIG00000014004,ENSCHIG00000007220,ENSCHIG00000015992,ENSCHIG00000023774,ENSCHIG00000018892
GO:0046920	alpha-(1->3)-fucosyltransferase activity	molecular_function	0.1373	1	1	1343	2	17992	ENSCHIG00000025805
GO:0045935	positive regulation of nucleobase-containing compound metabolic process	biological_process	0.13752	1	16	1343	148	17992	ENSCHIG00000020978,ENSCHIG00000024379,ENSCHIG00000021331,ENSCHIG00000014469,ENSCHIG00000014684,ENSCHIG00000010276,ENSCHIG00000016934,ENSCHIG00000008490,ENSCHIG00000003424,ENSCHIG00000007615,ENSCHIG00000000170,ENSCHIG00000007281,ENSCHIG00000021149,ENSCHIG00000025202,ENSCHIG00000012065,ENSCHIG00000016080
GO:0043011	myeloid dendritic cell differentiation	biological_process	0.13759	1	1	1343	2	17992	ENSCHIG00000027268
GO:0097028	dendritic cell differentiation	biological_process	0.13759	1	1	1343	2	17992	ENSCHIG00000027268
GO:0010742	macrophage derived foam cell differentiation	biological_process	0.13762	1	1	1343	2	17992	ENSCHIG00000027268
GO:0010743	regulation of macrophage derived foam cell differentiation	biological_process	0.13762	1	1	1343	2	17992	ENSCHIG00000027268
GO:0090077	foam cell differentiation	biological_process	0.13762	1	1	1343	2	17992	ENSCHIG00000027268
GO:0005344	oxygen transporter activity	molecular_function	0.1378	1	2	1343	18	17992	ENSCHIG00000008000,ENSCHIG00000024184
GO:0015669	gas transport	biological_process	0.1378	1	2	1343	18	17992	ENSCHIG00000024184,ENSCHIG00000008000
GO:0015671	oxygen transport	biological_process	0.1378	1	2	1343	18	17992	ENSCHIG00000008000,ENSCHIG00000024184
GO:0071800	podosome assembly	biological_process	0.13799	1	1	1343	2	17992	ENSCHIG00000027268
GO:0004140	dephospho-CoA kinase activity	molecular_function	0.13811	1	1	1343	2	17992	ENSCHIG00000026749
GO:0030291	protein serine/threonine kinase inhibitor activity	molecular_function	0.1382	1	2	1343	11	17992	ENSCHIG00000012528,ENSCHIG00000025570
GO:0006479	protein methylation	biological_process	0.13857	1	8	1343	60	17992	ENSCHIG00000021355,ENSCHIG00000011147,ENSCHIG00000025710,ENSCHIG00000013309,ENSCHIG00000001854,ENSCHIG00000015940,ENSCHIG00000009854,ENSCHIG00000023053
GO:0008213	protein alkylation	biological_process	0.13857	1	8	1343	60	17992	ENSCHIG00000023053,ENSCHIG00000015940,ENSCHIG00000009854,ENSCHIG00000025710,ENSCHIG00000013309,ENSCHIG00000001854,ENSCHIG00000021355,ENSCHIG00000011147
GO:0020037	heme binding	molecular_function	0.13889	1	15	1343	142	17992	ENSCHIG00000019664,ENSCHIG00000024184,ENSCHIG00000016100,ENSCHIG00000009101,ENSCHIG00000015158,ENSCHIG00000008000,ENSCHIG00000021109,ENSCHIG00000017436,ENSCHIG00000006773,ENSCHIG00000017070,ENSCHIG00000016700,ENSCHIG00000025124,ENSCHIG00000021384,ENSCHIG00000013080,ENSCHIG00000011979
GO:0009312	oligosaccharide biosynthetic process	biological_process	0.13891	1	1	1343	3	17992	ENSCHIG00000026540
GO:0016799	hydrolase activity, hydrolyzing N-glycosyl compounds	molecular_function	0.13913	1	3	1343	15	17992	ENSCHIG00000009918,ENSCHIG00000024177,ENSCHIG00000003874
GO:0005539	glycosaminoglycan binding	molecular_function	0.14012	1	5	1343	32	17992	ENSCHIG00000011105,ENSCHIG00000021027,ENSCHIG00000021149,ENSCHIG00000026458,ENSCHIG00000026432
GO:0031400	negative regulation of protein modification process	biological_process	0.14017	1	8	1343	78	17992	ENSCHIG00000012585,ENSCHIG00000021149,ENSCHIG00000008697,ENSCHIG00000021879,ENSCHIG00000025570,ENSCHIG00000012528,ENSCHIG00000017128,ENSCHIG00000013189
GO:0005770	late endosome	cellular_component	0.14024	1	3	1343	19	17992	ENSCHIG00000025208,ENSCHIG00000020194,ENSCHIG00000000226
GO:0008236	serine-type peptidase activity	molecular_function	0.14027	1	19	1343	183	17992	ENSCHIG00000024374,ENSCHIG00000025187,ENSCHIG00000013845,ENSCHIG00000019254,ENSCHIG00000000480,ENSCHIG00000018729,ENSCHIG00000014276,ENSCHIG00000018079,ENSCHIG00000011190,ENSCHIG00000009587,ENSCHIG00000013164,ENSCHIG00000024587,ENSCHIG00000022978,ENSCHIG00000016965,ENSCHIG00000008050,ENSCHIG00000016761,ENSCHIG00000016245,ENSCHIG00000018221,ENSCHIG00000017924
GO:0017171	serine hydrolase activity	molecular_function	0.14027	1	19	1343	183	17992	ENSCHIG00000009587,ENSCHIG00000011190,ENSCHIG00000013164,ENSCHIG00000014276,ENSCHIG00000018729,ENSCHIG00000018079,ENSCHIG00000019254,ENSCHIG00000000480,ENSCHIG00000024374,ENSCHIG00000013845,ENSCHIG00000025187,ENSCHIG00000016245,ENSCHIG00000018221,ENSCHIG00000017924,ENSCHIG00000008050,ENSCHIG00000016761,ENSCHIG00000016965,ENSCHIG00000024587,ENSCHIG00000022978
GO:1903649	regulation of cytoplasmic transport	biological_process	0.14033	1	2	1343	9	17992	ENSCHIG00000014964,ENSCHIG00000021149
GO:0044767	single-organism developmental process	biological_process	0.14037	1	55	1343	615	17992	ENSCHIG00000021149,ENSCHIG00000017008,ENSCHIG00000014964,ENSCHIG00000026432,ENSCHIG00000000048,ENSCHIG00000026297,ENSCHIG00000016131,ENSCHIG00000016952,ENSCHIG00000017645,ENSCHIG00000007281,ENSCHIG00000005604,ENSCHIG00000014779,ENSCHIG00000027124,ENSCHIG00000008990,ENSCHIG00000019530,ENSCHIG00000011375,ENSCHIG00000017375,ENSCHIG00000017692,ENSCHIG00000008490,ENSCHIG00000025836,ENSCHIG00000023011,…
GO:0008443	phosphofructokinase activity	molecular_function	0.14045	1	2	1343	7	17992	ENSCHIG00000000397,ENSCHIG00000023423
GO:0010951	negative regulation of endopeptidase activity	biological_process	0.14155	1	10	1343	85	17992	ENSCHIG00000020790,ENSCHIG00000011105,ENSCHIG00000025893,ENSCHIG00000022173,ENSCHIG00000022735,ENSCHIG00000017766,ENSCHIG00000024986,ENSCHIG00000015928,ENSCHIG00000026432,ENSCHIG00000025141
GO:0016079	synaptic vesicle exocytosis	biological_process	0.14275	1	2	1343	7	17992	ENSCHIG00000016939,ENSCHIG00000018439
GO:0016239	positive regulation of macroautophagy	biological_process	0.14327	1	1	1343	2	17992	ENSCHIG00000016700
GO:0016241	regulation of macroautophagy	biological_process	0.14327	1	1	1343	2	17992	ENSCHIG00000016700
GO:0051254	positive regulation of RNA metabolic process	biological_process	0.14333	1	15	1343	137	17992	ENSCHIG00000016934,ENSCHIG00000014684,ENSCHIG00000010276,ENSCHIG00000008490,ENSCHIG00000021149,ENSCHIG00000025202,ENSCHIG00000012065,ENSCHIG00000016080,ENSCHIG00000003424,ENSCHIG00000020978,ENSCHIG00000024379,ENSCHIG00000000170,ENSCHIG00000021331,ENSCHIG00000014469,ENSCHIG00000007281
GO:1902680	positive regulation of RNA biosynthetic process	biological_process	0.14333	1	15	1343	137	17992	ENSCHIG00000020978,ENSCHIG00000003424,ENSCHIG00000014469,ENSCHIG00000007281,ENSCHIG00000000170,ENSCHIG00000021331,ENSCHIG00000024379,ENSCHIG00000014684,ENSCHIG00000016934,ENSCHIG00000010276,ENSCHIG00000016080,ENSCHIG00000012065,ENSCHIG00000025202,ENSCHIG00000021149,ENSCHIG00000008490
GO:1903508	positive regulation of nucleic acid-templated transcription	biological_process	0.14333	1	15	1343	137	17992	ENSCHIG00000021331,ENSCHIG00000000170,ENSCHIG00000014469,ENSCHIG00000007281,ENSCHIG00000024379,ENSCHIG00000003424,ENSCHIG00000020978,ENSCHIG00000012065,ENSCHIG00000016080,ENSCHIG00000008490,ENSCHIG00000021149,ENSCHIG00000025202,ENSCHIG00000010276,ENSCHIG00000016934,ENSCHIG00000014684
GO:0001895	retina homeostasis	biological_process	0.14336	1	1	1343	2	17992	ENSCHIG00000015108
GO:0045494	photoreceptor cell maintenance	biological_process	0.14336	1	1	1343	2	17992	ENSCHIG00000015108
GO:0007417	central nervous system development	biological_process	0.14359	1	4	1343	33	17992	ENSCHIG00000010414,ENSCHIG00000020863,ENSCHIG00000021149,ENSCHIG00000025078
GO:0008233	peptidase activity	molecular_function	0.14407	1	54	1343	550	17992	ENSCHIG00000016965,ENSCHIG00000026649,ENSCHIG00000014692,ENSCHIG00000024733,ENSCHIG00000010517,ENSCHIG00000014364,ENSCHIG00000024587,ENSCHIG00000023198,ENSCHIG00000016245,ENSCHIG00000018221,ENSCHIG00000025037,ENSCHIG00000024595,ENSCHIG00000016761,ENSCHIG00000022665,ENSCHIG00000022024,ENSCHIG00000018716,ENSCHIG00000021724,ENSCHIG00000023984,ENSCHIG00000024374,ENSCHIG00000016050,ENSCHIG00000020776,…
GO:0016591	DNA-directed RNA polymerase II, holoenzyme	cellular_component	0.14453	1	6	1343	45	17992	ENSCHIG00000018137,ENSCHIG00000027219,ENSCHIG00000011700,ENSCHIG00000012344,ENSCHIG00000012971,ENSCHIG00000027173
GO:0022603	regulation of anatomical structure morphogenesis	biological_process	0.14473	1	8	1343	66	17992	ENSCHIG00000021331,ENSCHIG00000023774,ENSCHIG00000003384,ENSCHIG00000019616,ENSCHIG00000016700,ENSCHIG00000014964,ENSCHIG00000021149,ENSCHIG00000014726
GO:0034316	negative regulation of Arp2/3 complex-mediated actin nucleation	biological_process	0.14506	1	1	1343	2	17992	ENSCHIG00000000599
GO:0071933	Arp2/3 complex binding	molecular_function	0.14506	1	1	1343	2	17992	ENSCHIG00000000599
GO:0006464	cellular protein modification process	biological_process	0.14511	1	139	1343	1499	17992	ENSCHIG00000009327,ENSCHIG00000018892,ENSCHIG00000009854,ENSCHIG00000025345,ENSCHIG00000024177,ENSCHIG00000018072,ENSCHIG00000011700,ENSCHIG00000017157,ENSCHIG00000013513,ENSCHIG00000014504,ENSCHIG00000025310,ENSCHIG00000023053,ENSCHIG00000019426,ENSCHIG00000022129,ENSCHIG00000025267,ENSCHIG00000013006,ENSCHIG00000015740,ENSCHIG00000013044,ENSCHIG00000000241,ENSCHIG00000012053,ENSCHIG00000003212,…
GO:0036211	protein modification process	biological_process	0.14511	1	139	1343	1499	17992	ENSCHIG00000007296,ENSCHIG00000011147,ENSCHIG00000016326,ENSCHIG00000012494,ENSCHIG00000022039,ENSCHIG00000020384,ENSCHIG00000023995,ENSCHIG00000018901,ENSCHIG00000025805,ENSCHIG00000003759,ENSCHIG00000020468,ENSCHIG00000026540,ENSCHIG00000013302,ENSCHIG00000015410,ENSCHIG00000014206,ENSCHIG00000013189,ENSCHIG00000017128,ENSCHIG00000018607,ENSCHIG00000010780,ENSCHIG00000023748,ENSCHIG00000022767,…
GO:0014855	striated muscle cell proliferation	biological_process	0.14602	1	1	1343	3	17992	ENSCHIG00000021331
GO:0008260	3-oxoacid CoA-transferase activity	molecular_function	0.1467	1	1	1343	3	17992	ENSCHIG00000019430
GO:0046952	ketone body catabolic process	biological_process	0.1467	1	1	1343	3	17992	ENSCHIG00000019430
GO:0004672	protein kinase activity	molecular_function	0.14686	1	56	1343	530	17992	ENSCHIG00000008445,ENSCHIG00000022969,ENSCHIG00000016479,ENSCHIG00000023266,ENSCHIG00000020115,ENSCHIG00000009327,ENSCHIG00000011323,ENSCHIG00000012496,ENSCHIG00000025345,ENSCHIG00000013926,ENSCHIG00000021574,ENSCHIG00000024434,ENSCHIG00000014504,ENSCHIG00000013513,ENSCHIG00000025310,ENSCHIG00000022767,ENSCHIG00000015507,ENSCHIG00000023334,ENSCHIG00000022920,ENSCHIG00000019426,ENSCHIG00000010574,…
GO:0010522	regulation of calcium ion transport into cytosol	biological_process	0.14807	1	1	1343	3	17992	ENSCHIG00000014964
GO:0010524	positive regulation of calcium ion transport into cytosol	biological_process	0.14807	1	1	1343	3	17992	ENSCHIG00000014964
GO:0051279	regulation of release of sequestered calcium ion into cytosol	biological_process	0.14807	1	1	1343	3	17992	ENSCHIG00000014964
GO:0051281	positive regulation of release of sequestered calcium ion into cytosol	biological_process	0.14807	1	1	1343	3	17992	ENSCHIG00000014964
GO:0042162	telomeric DNA binding	molecular_function	0.14813	1	2	1343	8	17992	ENSCHIG00000022047,ENSCHIG00000003424
GO:0070232	regulation of T cell apoptotic process	biological_process	0.14818	1	1	1343	4	17992	ENSCHIG00000021149
GO:0051963	regulation of synapse assembly	biological_process	0.14822	1	1	1343	2	17992	ENSCHIG00000026297
GO:0006099	tricarboxylic acid cycle	biological_process	0.14844	1	4	1343	23	17992	ENSCHIG00000013325,ENSCHIG00000022565,ENSCHIG00000006876,ENSCHIG00000012430
GO:0044403	symbiosis, encompassing mutualism through parasitism	biological_process	0.14859	1	3	1343	21	17992	ENSCHIG00000017128,ENSCHIG00000026297,ENSCHIG00000018901
GO:0044419	interspecies interaction between organisms	biological_process	0.14859	1	3	1343	21	17992	ENSCHIG00000026297,ENSCHIG00000018901,ENSCHIG00000017128
GO:0071310	cellular response to organic substance	biological_process	0.14865	1	28	1343	283	17992	ENSCHIG00000021149,ENSCHIG00000014964,ENSCHIG00000011335,ENSCHIG00000010703,ENSCHIG00000015224,ENSCHIG00000021723,ENSCHIG00000025078,ENSCHIG00000022287,ENSCHIG00000013720,ENSCHIG00000013898,ENSCHIG00000010670,ENSCHIG00000011577,ENSCHIG00000013629,ENSCHIG00000024179,ENSCHIG00000023141,ENSCHIG00000019805,ENSCHIG00000023851,ENSCHIG00000016976,ENSCHIG00000018892,ENSCHIG00000003089,ENSCHIG00000027268,…
GO:0009581	detection of external stimulus	biological_process	0.14901	1	2	1343	8	17992	ENSCHIG00000009083,ENSCHIG00000024790
GO:0009582	detection of abiotic stimulus	biological_process	0.14901	1	2	1343	8	17992	ENSCHIG00000009083,ENSCHIG00000024790
GO:0006620	posttranslational protein targeting to membrane	biological_process	0.14963	1	1	1343	2	17992	ENSCHIG00000025078
GO:0031204	posttranslational protein targeting to membrane, translocation	biological_process	0.14963	1	1	1343	2	17992	ENSCHIG00000025078
GO:0000293	ferric-chelate reductase activity	molecular_function	0.14969	1	1	1343	2	17992	ENSCHIG00000010133
GO:0016723	oxidoreductase activity, oxidizing metal ions, NAD or NADP as acceptor	molecular_function	0.14969	1	1	1343	2	17992	ENSCHIG00000010133
GO:0004713	protein tyrosine kinase activity	molecular_function	0.14973	1	12	1343	90	17992	ENSCHIG00000022287,ENSCHIG00000012496,ENSCHIG00000015392,ENSCHIG00000023279,ENSCHIG00000023334,ENSCHIG00000023266,ENSCHIG00000010670,ENSCHIG00000023122,ENSCHIG00000025310,ENSCHIG00000022920,ENSCHIG00000020115,ENSCHIG00000014576
GO:0071322	cellular response to carbohydrate stimulus	biological_process	0.14974	1	2	1343	7	17992	ENSCHIG00000018892,ENSCHIG00000014039
GO:0071326	cellular response to monosaccharide stimulus	biological_process	0.14974	1	2	1343	7	17992	ENSCHIG00000018892,ENSCHIG00000014039
GO:0071331	cellular response to hexose stimulus	biological_process	0.14974	1	2	1343	7	17992	ENSCHIG00000018892,ENSCHIG00000014039
GO:0071333	cellular response to glucose stimulus	biological_process	0.14974	1	2	1343	7	17992	ENSCHIG00000018892,ENSCHIG00000014039
GO:0006508	proteolysis	biological_process	0.14979	1	74	1343	788	17992	ENSCHIG00000024986,ENSCHIG00000024595,ENSCHIG00000014692,ENSCHIG00000011105,ENSCHIG00000025893,ENSCHIG00000026649,ENSCHIG00000024587,ENSCHIG00000024733,ENSCHIG00000011190,ENSCHIG00000026177,ENSCHIG00000009587,ENSCHIG00000017128,ENSCHIG00000013302,ENSCHIG00000016050,ENSCHIG00000026335,ENSCHIG00000022735,ENSCHIG00000017924,ENSCHIG00000016023,ENSCHIG00000008794,ENSCHIG00000018686,ENSCHIG00000009860,…
GO:0051241	negative regulation of multicellular organismal process	biological_process	0.15015	1	6	1343	46	17992	ENSCHIG00000019903,ENSCHIG00000014726,ENSCHIG00000010494,ENSCHIG00000021149,ENSCHIG00000014333,ENSCHIG00000007281
GO:0006584	catecholamine metabolic process	biological_process	0.15058	1	1	1343	2	17992	ENSCHIG00000006984
GO:0009712	catechol-containing compound metabolic process	biological_process	0.15058	1	1	1343	2	17992	ENSCHIG00000006984
GO:0031325	positive regulation of cellular metabolic process	biological_process	0.15062	1	24	1343	241	17992	ENSCHIG00000021331,ENSCHIG00000014469,ENSCHIG00000027268,ENSCHIG00000024379,ENSCHIG00000014824,ENSCHIG00000020978,ENSCHIG00000019616,ENSCHIG00000024083,ENSCHIG00000010291,ENSCHIG00000008490,ENSCHIG00000016934,ENSCHIG00000014684,ENSCHIG00000010276,ENSCHIG00000000170,ENSCHIG00000007281,ENSCHIG00000007615,ENSCHIG00000003424,ENSCHIG00000012065,ENSCHIG00000025078,ENSCHIG00000017977,ENSCHIG00000016080,…
GO:0044421	extracellular region part	cellular_component	0.15091	1	24	1343	279	17992	ENSCHIG00000019903,ENSCHIG00000016965,ENSCHIG00000017375,ENSCHIG00000027124,ENSCHIG00000003384,ENSCHIG00000014562,ENSCHIG00000018247,ENSCHIG00000005604,ENSCHIG00000020122,ENSCHIG00000019453,ENSCHIG00000011979,ENSCHIG00000020074,ENSCHIG00000017391,ENSCHIG00000016791,ENSCHIG00000015928,ENSCHIG00000021149,ENSCHIG00000020522,ENSCHIG00000024175,ENSCHIG00000027268,ENSCHIG00000020776,ENSCHIG00000013116,…
GO:0035270	endocrine system development	biological_process	0.15097	1	2	1343	10	17992	ENSCHIG00000021149,ENSCHIG00000023774
GO:0002089	lens morphogenesis in camera-type eye	biological_process	0.15098	1	1	1343	2	17992	ENSCHIG00000021149
GO:0003337	mesenchymal to epithelial transition involved in metanephros morphogenesis	biological_process	0.15098	1	1	1343	2	17992	ENSCHIG00000021149
GO:0010463	mesenchymal cell proliferation	biological_process	0.15098	1	1	1343	2	17992	ENSCHIG00000021149
GO:0010464	regulation of mesenchymal cell proliferation	biological_process	0.15098	1	1	1343	2	17992	ENSCHIG00000021149
GO:0035116	embryonic hindlimb morphogenesis	biological_process	0.15098	1	1	1343	2	17992	ENSCHIG00000021149
GO:0035137	hindlimb morphogenesis	biological_process	0.15098	1	1	1343	2	17992	ENSCHIG00000021149
GO:0035850	epithelial cell differentiation involved in kidney development	biological_process	0.15098	1	1	1343	2	17992	ENSCHIG00000021149
GO:0045992	negative regulation of embryonic development	biological_process	0.15098	1	1	1343	2	17992	ENSCHIG00000021149
GO:0060231	mesenchymal to epithelial transition	biological_process	0.15098	1	1	1343	2	17992	ENSCHIG00000021149
GO:0060438	trachea development	biological_process	0.15098	1	1	1343	2	17992	ENSCHIG00000021149
GO:0060439	trachea morphogenesis	biological_process	0.15098	1	1	1343	2	17992	ENSCHIG00000021149
GO:0060440	trachea formation	biological_process	0.15098	1	1	1343	2	17992	ENSCHIG00000021149
GO:0060795	cell fate commitment involved in formation of primary germ layer	biological_process	0.15098	1	1	1343	2	17992	ENSCHIG00000021149
GO:0060914	heart formation	biological_process	0.15098	1	1	1343	2	17992	ENSCHIG00000021149
GO:0061005	cell differentiation involved in kidney development	biological_process	0.15098	1	1	1343	2	17992	ENSCHIG00000021149
GO:0061046	regulation of branching involved in lung morphogenesis	biological_process	0.15098	1	1	1343	2	17992	ENSCHIG00000021149
GO:0061047	positive regulation of branching involved in lung morphogenesis	biological_process	0.15098	1	1	1343	2	17992	ENSCHIG00000021149
GO:0061323	cell proliferation involved in heart morphogenesis	biological_process	0.15098	1	1	1343	2	17992	ENSCHIG00000021149
GO:0061325	cell proliferation involved in outflow tract morphogenesis	biological_process	0.15098	1	1	1343	2	17992	ENSCHIG00000021149
GO:0072077	renal vesicle morphogenesis	biological_process	0.15098	1	1	1343	2	17992	ENSCHIG00000021149
GO:0072087	renal vesicle development	biological_process	0.15098	1	1	1343	2	17992	ENSCHIG00000021149
GO:0072210	metanephric nephron development	biological_process	0.15098	1	1	1343	2	17992	ENSCHIG00000021149
GO:0072215	regulation of metanephros development	biological_process	0.15098	1	1	1343	2	17992	ENSCHIG00000021149
GO:0072217	negative regulation of metanephros development	biological_process	0.15098	1	1	1343	2	17992	ENSCHIG00000021149
GO:0072273	metanephric nephron morphogenesis	biological_process	0.15098	1	1	1343	2	17992	ENSCHIG00000021149
GO:0072283	metanephric renal vesicle morphogenesis	biological_process	0.15098	1	1	1343	2	17992	ENSCHIG00000021149
GO:0090185	negative regulation of kidney development	biological_process	0.15098	1	1	1343	2	17992	ENSCHIG00000021149
GO:1901963	regulation of cell proliferation involved in outflow tract morphogenesis	biological_process	0.15098	1	1	1343	2	17992	ENSCHIG00000021149
GO:1902106	negative regulation of leukocyte differentiation	biological_process	0.15098	1	1	1343	2	17992	ENSCHIG00000021149
GO:2000136	regulation of cell proliferation involved in heart morphogenesis	biological_process	0.15098	1	1	1343	2	17992	ENSCHIG00000021149
GO:2000826	regulation of heart morphogenesis	biological_process	0.15098	1	1	1343	2	17992	ENSCHIG00000021149
GO:0060684	epithelial-mesenchymal cell signaling	biological_process	0.15101	1	1	1343	2	17992	ENSCHIG00000021149
GO:0003170	heart valve development	biological_process	0.15108	1	1	1343	2	17992	ENSCHIG00000021149
GO:0003176	aortic valve development	biological_process	0.15108	1	1	1343	2	17992	ENSCHIG00000021149
GO:0003179	heart valve morphogenesis	biological_process	0.15108	1	1	1343	2	17992	ENSCHIG00000021149
GO:0003180	aortic valve morphogenesis	biological_process	0.15108	1	1	1343	2	17992	ENSCHIG00000021149
GO:0007182	common-partner SMAD protein phosphorylation	biological_process	0.15108	1	1	1343	2	17992	ENSCHIG00000021149
GO:0010712	regulation of collagen metabolic process	biological_process	0.15108	1	1	1343	2	17992	ENSCHIG00000021149
GO:0010714	positive regulation of collagen metabolic process	biological_process	0.15108	1	1	1343	2	17992	ENSCHIG00000021149
GO:0032964	collagen biosynthetic process	biological_process	0.15108	1	1	1343	2	17992	ENSCHIG00000021149
GO:0032965	regulation of collagen biosynthetic process	biological_process	0.15108	1	1	1343	2	17992	ENSCHIG00000021149
GO:0032967	positive regulation of collagen biosynthetic process	biological_process	0.15108	1	1	1343	2	17992	ENSCHIG00000021149
GO:0044246	regulation of multicellular organismal metabolic process	biological_process	0.15108	1	1	1343	2	17992	ENSCHIG00000021149
GO:0044253	positive regulation of multicellular organismal metabolic process	biological_process	0.15108	1	1	1343	2	17992	ENSCHIG00000021149
GO:0051099	positive regulation of binding	biological_process	0.15108	1	1	1343	2	17992	ENSCHIG00000021149
GO:0042487	regulation of odontogenesis of dentin-containing tooth	biological_process	0.15108	1	1	1343	2	17992	ENSCHIG00000021149
GO:0048333	mesodermal cell differentiation	biological_process	0.15108	1	1	1343	2	17992	ENSCHIG00000021149
GO:0060677	ureteric bud elongation	biological_process	0.15108	1	1	1343	2	17992	ENSCHIG00000021149
GO:0060681	branch elongation involved in ureteric bud branching	biological_process	0.15108	1	1	1343	2	17992	ENSCHIG00000021149
GO:0002066	columnar/cuboidal epithelial cell development	biological_process	0.1511	1	1	1343	2	17992	ENSCHIG00000021149
GO:0002068	glandular epithelial cell development	biological_process	0.1511	1	1	1343	2	17992	ENSCHIG00000021149
GO:0003323	type B pancreatic cell development	biological_process	0.1511	1	1	1343	2	17992	ENSCHIG00000021149
GO:0061614	pri-miRNA transcription from RNA polymerase II promoter	biological_process	0.1511	1	1	1343	2	17992	ENSCHIG00000021149
GO:1902893	regulation of pri-miRNA transcription from RNA polymerase II promoter	biological_process	0.1511	1	1	1343	2	17992	ENSCHIG00000021149
GO:1902894	negative regulation of pri-miRNA transcription from RNA polymerase II promoter	biological_process	0.1511	1	1	1343	2	17992	ENSCHIG00000021149
GO:0060976	coronary vasculature development	biological_process	0.15111	1	1	1343	2	17992	ENSCHIG00000021149
GO:0048640	negative regulation of developmental growth	biological_process	0.15117	1	1	1343	4	17992	ENSCHIG00000021149
GO:0035051	cardiocyte differentiation	biological_process	0.15118	1	1	1343	2	17992	ENSCHIG00000021149
GO:0055007	cardiac muscle cell differentiation	biological_process	0.15118	1	1	1343	2	17992	ENSCHIG00000021149
GO:0055025	positive regulation of cardiac muscle tissue development	biological_process	0.15118	1	1	1343	2	17992	ENSCHIG00000021149
GO:2000725	regulation of cardiac muscle cell differentiation	biological_process	0.15118	1	1	1343	2	17992	ENSCHIG00000021149
GO:2000727	positive regulation of cardiac muscle cell differentiation	biological_process	0.15118	1	1	1343	2	17992	ENSCHIG00000021149
GO:0060428	lung epithelium development	biological_process	0.15127	1	1	1343	2	17992	ENSCHIG00000021149
GO:0060449	bud elongation involved in lung branching	biological_process	0.15127	1	1	1343	2	17992	ENSCHIG00000021149
GO:0060592	mammary gland formation	biological_process	0.15127	1	1	1343	2	17992	ENSCHIG00000021149
GO:0045604	regulation of epidermal cell differentiation	biological_process	0.15128	1	1	1343	2	17992	ENSCHIG00000021149
GO:0045648	positive regulation of erythrocyte differentiation	biological_process	0.15152	1	1	1343	2	17992	ENSCHIG00000017128
GO:0016050	vesicle organization	biological_process	0.15169	1	4	1343	23	17992	ENSCHIG00000005307,ENSCHIG00000020286,ENSCHIG00000015970,ENSCHIG00000012233
GO:0051234	establishment of localization	biological_process	0.15183	1	161	1343	1824	17992	ENSCHIG00000020194,ENSCHIG00000025078,ENSCHIG00000007135,ENSCHIG00000021566,ENSCHIG00000019165,ENSCHIG00000025459,ENSCHIG00000017226,ENSCHIG00000023566,ENSCHIG00000012612,ENSCHIG00000025279,ENSCHIG00000019324,ENSCHIG00000023325,ENSCHIG00000018789,ENSCHIG00000012033,ENSCHIG00000021187,ENSCHIG00000012216,ENSCHIG00000003162,ENSCHIG00000015970,ENSCHIG00000000242,ENSCHIG00000009277,ENSCHIG00000017866,…
GO:0031396	regulation of protein ubiquitination	biological_process	0.15191	1	3	1343	17	17992	ENSCHIG00000025078,ENSCHIG00000017128,ENSCHIG00000014824
GO:0006810	transport	biological_process	0.15215	1	160	1343	1814	17992	ENSCHIG00000019215,ENSCHIG00000023060,ENSCHIG00000009543,ENSCHIG00000022408,ENSCHIG00000017831,ENSCHIG00000021595,ENSCHIG00000024027,ENSCHIG00000013851,ENSCHIG00000006605,ENSCHIG00000022646,ENSCHIG00000022436,ENSCHIG00000014039,ENSCHIG00000019616,ENSCHIG00000005307,ENSCHIG00000012474,ENSCHIG00000027174,ENSCHIG00000009868,ENSCHIG00000023278,ENSCHIG00000020085,ENSCHIG00000006252,ENSCHIG00000010075,…
GO:0003002	regionalization	biological_process	0.15234	1	2	1343	10	17992	ENSCHIG00000021149,ENSCHIG00000015297
GO:0048731	system development	biological_process	0.15261	1	30	1343	316	17992	ENSCHIG00000005604,ENSCHIG00000015297,ENSCHIG00000007281,ENSCHIG00000017645,ENSCHIG00000003384,ENSCHIG00000008990,ENSCHIG00000014779,ENSCHIG00000027124,ENSCHIG00000026297,ENSCHIG00000025078,ENSCHIG00000026432,ENSCHIG00000010703,ENSCHIG00000023353,ENSCHIG00000004186,ENSCHIG00000021149,ENSCHIG00000025202,ENSCHIG00000016700,ENSCHIG00000014964,ENSCHIG00000014726,ENSCHIG00000014333,ENSCHIG00000021331,…
GO:0001773	myeloid dendritic cell activation	biological_process	0.15317	1	1	1343	3	17992	ENSCHIG00000027268
GO:0005795	Golgi stack	cellular_component	0.15321	1	3	1343	20	17992	ENSCHIG00000026540,ENSCHIG00000010111,ENSCHIG00000025805
GO:0004104	cholinesterase activity	molecular_function	0.15362	1	1	1343	2	17992	ENSCHIG00000026772
GO:0061134	peptidase regulator activity	molecular_function	0.15367	1	11	1343	97	17992	ENSCHIG00000022735,ENSCHIG00000017766,ENSCHIG00000022173,ENSCHIG00000020790,ENSCHIG00000011105,ENSCHIG00000025893,ENSCHIG00000025141,ENSCHIG00000026432,ENSCHIG00000015928,ENSCHIG00000017977,ENSCHIG00000024986
GO:2001233	regulation of apoptotic signaling pathway	biological_process	0.15388	1	3	1343	19	17992	ENSCHIG00000027268,ENSCHIG00000016700,ENSCHIG00000021149
GO:0032747	positive regulation of interleukin-23 production	biological_process	0.15396	1	1	1343	3	17992	ENSCHIG00000027268
GO:0006772	thiamine metabolic process	biological_process	0.15475	1	1	1343	2	17992	ENSCHIG00000012810
GO:0042723	thiamine-containing compound metabolic process	biological_process	0.15475	1	1	1343	2	17992	ENSCHIG00000012810
GO:0008135	translation factor activity, RNA binding	molecular_function	0.1548	1	7	1343	69	17992	ENSCHIG00000021560,ENSCHIG00000026794,ENSCHIG00000023163,ENSCHIG00000018213,ENSCHIG00000009775,ENSCHIG00000011066,ENSCHIG00000003167
GO:0032502	developmental process	biological_process	0.15495	1	55	1343	621	17992	ENSCHIG00000023555,ENSCHIG00000007687,ENSCHIG00000012216,ENSCHIG00000013775,ENSCHIG00000010930,ENSCHIG00000020298,ENSCHIG00000027268,ENSCHIG00000022853,ENSCHIG00000014333,ENSCHIG00000021331,ENSCHIG00000010414,ENSCHIG00000015252,ENSCHIG00000019616,ENSCHIG00000021782,ENSCHIG00000025202,ENSCHIG00000016700,ENSCHIG00000010703,ENSCHIG00000023353,ENSCHIG00000004186,ENSCHIG00000025078,ENSCHIG00000020787,…
GO:0016206	catechol O-methyltransferase activity	molecular_function	0.15502	1	1	1343	2	17992	ENSCHIG00000006984
GO:0010632	regulation of epithelial cell migration	biological_process	0.15512	1	2	1343	9	17992	ENSCHIG00000021149,ENSCHIG00000016700
GO:0010634	positive regulation of epithelial cell migration	biological_process	0.15512	1	2	1343	9	17992	ENSCHIG00000016700,ENSCHIG00000021149
GO:0003938	IMP dehydrogenase activity	molecular_function	0.15524	1	1	1343	2	17992	ENSCHIG00000017941
GO:0000976	transcription regulatory region sequence-specific DNA binding	molecular_function	0.15656	1	5	1343	36	17992	ENSCHIG00000008490,ENSCHIG00000012065,ENSCHIG00000021594,ENSCHIG00000021331,ENSCHIG00000007281
GO:0009399	nitrogen fixation	biological_process	0.15662	1	1	1343	2	17992	ENSCHIG00000017099
GO:0016163	nitrogenase activity	molecular_function	0.15662	1	1	1343	2	17992	ENSCHIG00000017099
GO:0016730	oxidoreductase activity, acting on iron-sulfur proteins as donors	molecular_function	0.15662	1	1	1343	2	17992	ENSCHIG00000017099
GO:0016732	oxidoreductase activity, acting on iron-sulfur proteins as donors, dinitrogen as acceptor	molecular_function	0.15662	1	1	1343	2	17992	ENSCHIG00000017099
GO:0035325	Toll-like receptor binding	molecular_function	0.1568	1	1	1343	3	17992	ENSCHIG00000026621
GO:0035662	Toll-like receptor 4 binding	molecular_function	0.1568	1	1	1343	3	17992	ENSCHIG00000026621
GO:0043130	ubiquitin binding	molecular_function	0.15697	1	3	1343	15	17992	ENSCHIG00000017855,ENSCHIG00000007615,ENSCHIG00000023525
GO:0009617	response to bacterium	biological_process	0.15744	1	6	1343	57	17992	ENSCHIG00000023268,ENSCHIG00000023827,ENSCHIG00000011979,ENSCHIG00000016965,ENSCHIG00000017128,ENSCHIG00000021483
GO:0006730	one-carbon metabolic process	biological_process	0.15777	1	3	1343	16	17992	ENSCHIG00000009411,ENSCHIG00000007932,ENSCHIG00000026409
GO:0016836	hydro-lyase activity	molecular_function	0.15778	1	6	1343	41	17992	ENSCHIG00000022204,ENSCHIG00000006073,ENSCHIG00000021110,ENSCHIG00000023460,ENSCHIG00000020247,ENSCHIG00000017697
GO:0002534	cytokine production involved in inflammatory response	biological_process	0.15802	1	1	1343	3	17992	ENSCHIG00000019616
GO:0072604	interleukin-6 secretion	biological_process	0.15802	1	1	1343	3	17992	ENSCHIG00000019616
GO:1900015	regulation of cytokine production involved in inflammatory response	biological_process	0.15802	1	1	1343	3	17992	ENSCHIG00000019616
GO:0071897	DNA biosynthetic process	biological_process	0.15804	1	4	1343	23	17992	ENSCHIG00000010897,ENSCHIG00000023884,ENSCHIG00000016890,ENSCHIG00000021506
GO:0030496	midbody	cellular_component	0.15804	1	2	1343	9	17992	ENSCHIG00000025078,ENSCHIG00000007615
GO:0006098	pentose-phosphate shunt	biological_process	0.15816	1	2	1343	8	17992	ENSCHIG00000015034,ENSCHIG00000010935
GO:0019682	glyceraldehyde-3-phosphate metabolic process	biological_process	0.15816	1	2	1343	8	17992	ENSCHIG00000010935,ENSCHIG00000015034
GO:0009948	anterior/posterior axis specification	biological_process	0.15902	1	1	1343	3	17992	ENSCHIG00000021149
GO:1901861	regulation of muscle tissue development	biological_process	0.15907	1	2	1343	10	17992	ENSCHIG00000021331,ENSCHIG00000021149
GO:1903530	regulation of secretion by cell	biological_process	0.15908	1	6	1343	47	17992	ENSCHIG00000010936,ENSCHIG00000023774,ENSCHIG00000011358,ENSCHIG00000026540,ENSCHIG00000017831,ENSCHIG00000023814
GO:0061036	positive regulation of cartilage development	biological_process	0.15916	1	1	1343	2	17992	ENSCHIG00000021149
GO:0030433	ER-associated ubiquitin-dependent protein catabolic process	biological_process	0.15945	1	2	1343	10	17992	ENSCHIG00000024956,ENSCHIG00000026177
GO:0030282	bone mineralization	biological_process	0.15984	1	2	1343	10	17992	ENSCHIG00000017128,ENSCHIG00000021149
GO:0045445	myoblast differentiation	biological_process	0.16034	1	2	1343	12	17992	ENSCHIG00000021149,ENSCHIG00000021331
GO:0003151	outflow tract morphogenesis	biological_process	0.16036	1	1	1343	3	17992	ENSCHIG00000021149
GO:0060272	embryonic skeletal joint morphogenesis	biological_process	0.16036	1	1	1343	3	17992	ENSCHIG00000021149
GO:0061311	cell surface receptor signaling pathway involved in heart development	biological_process	0.16036	1	1	1343	3	17992	ENSCHIG00000021149
GO:0072498	embryonic skeletal joint development	biological_process	0.16036	1	1	1343	3	17992	ENSCHIG00000021149
GO:0090183	regulation of kidney development	biological_process	0.16036	1	1	1343	3	17992	ENSCHIG00000021149
GO:0001707	mesoderm formation	biological_process	0.16045	1	1	1343	3	17992	ENSCHIG00000021149
GO:0007498	mesoderm development	biological_process	0.16045	1	1	1343	3	17992	ENSCHIG00000021149
GO:0048332	mesoderm morphogenesis	biological_process	0.16045	1	1	1343	3	17992	ENSCHIG00000021149
GO:0003279	cardiac septum development	biological_process	0.16048	1	1	1343	3	17992	ENSCHIG00000021149
GO:0003281	ventricular septum development	biological_process	0.16048	1	1	1343	3	17992	ENSCHIG00000021149
GO:0048844	artery morphogenesis	biological_process	0.16048	1	1	1343	3	17992	ENSCHIG00000021149
GO:0060037	pharyngeal system development	biological_process	0.16048	1	1	1343	3	17992	ENSCHIG00000021149
GO:0060411	cardiac septum morphogenesis	biological_process	0.16048	1	1	1343	3	17992	ENSCHIG00000021149
GO:0060412	ventricular septum morphogenesis	biological_process	0.16048	1	1	1343	3	17992	ENSCHIG00000021149
GO:0060840	artery development	biological_process	0.16048	1	1	1343	3	17992	ENSCHIG00000021149
GO:0051538	3 iron, 4 sulfur cluster binding	molecular_function	0.16053	1	1	1343	2	17992	ENSCHIG00000013325
GO:0060512	prostate gland morphogenesis	biological_process	0.16064	1	1	1343	3	17992	ENSCHIG00000021149
GO:0060513	prostatic bud formation	biological_process	0.16064	1	1	1343	3	17992	ENSCHIG00000021149
GO:0060601	lateral sprouting from an epithelium	biological_process	0.16064	1	1	1343	3	17992	ENSCHIG00000021149
GO:0060740	prostate gland epithelium morphogenesis	biological_process	0.16064	1	1	1343	3	17992	ENSCHIG00000021149
GO:0019866	organelle inner membrane	cellular_component	0.1607	1	12	1343	159	17992	ENSCHIG00000022888,ENSCHIG00000014420,ENSCHIG00000000242,ENSCHIG00000026403,ENSCHIG00000003131,ENSCHIG00000021566,ENSCHIG00000024164,ENSCHIG00000013325,ENSCHIG00000012236,ENSCHIG00000013409,ENSCHIG00000011631,ENSCHIG00000014213
GO:0008537	proteasome activator complex	cellular_component	0.16086	1	1	1343	4	17992	ENSCHIG00000023664
GO:0010830	regulation of myotube differentiation	biological_process	0.16087	1	1	1343	3	17992	ENSCHIG00000021331
GO:0060142	regulation of syncytium formation by plasma membrane fusion	biological_process	0.16087	1	1	1343	3	17992	ENSCHIG00000021331
GO:1901739	regulation of myoblast fusion	biological_process	0.16087	1	1	1343	3	17992	ENSCHIG00000021331
GO:0002695	negative regulation of leukocyte activation	biological_process	0.16104	1	2	1343	8	17992	ENSCHIG00000021149,ENSCHIG00000005882
GO:0022408	negative regulation of cell-cell adhesion	biological_process	0.16117	1	2	1343	8	17992	ENSCHIG00000005882,ENSCHIG00000021149
GO:0003887	DNA-directed DNA polymerase activity	molecular_function	0.16347	1	3	1343	15	17992	ENSCHIG00000010897,ENSCHIG00000016890,ENSCHIG00000021506
GO:0015081	sodium ion transmembrane transporter activity	molecular_function	0.16364	1	9	1343	66	17992	ENSCHIG00000003162,ENSCHIG00000017725,ENSCHIG00000021090,ENSCHIG00000021595,ENSCHIG00000012437,ENSCHIG00000018525,ENSCHIG00000023325,ENSCHIG00000021500,ENSCHIG00000020647
GO:0032649	regulation of interferon-gamma production	biological_process	0.1638	1	1	1343	3	17992	ENSCHIG00000017128
GO:0016783	sulfurtransferase activity	molecular_function	0.16401	1	2	1343	11	17992	ENSCHIG00000014594,ENSCHIG00000017074
GO:0010506	regulation of autophagy	biological_process	0.16436	1	3	1343	18	17992	ENSCHIG00000019616,ENSCHIG00000016700,ENSCHIG00000000226
GO:0007260	tyrosine phosphorylation of STAT protein	biological_process	0.16442	1	1	1343	3	17992	ENSCHIG00000027268
GO:0042509	regulation of tyrosine phosphorylation of STAT protein	biological_process	0.16442	1	1	1343	3	17992	ENSCHIG00000027268
GO:0042531	positive regulation of tyrosine phosphorylation of STAT protein	biological_process	0.16442	1	1	1343	3	17992	ENSCHIG00000027268
GO:0030902	hindbrain development	biological_process	0.16477	1	1	1343	4	17992	ENSCHIG00000025078
GO:0050792	regulation of viral process	biological_process	0.16502	1	1	1343	3	17992	ENSCHIG00000017128
GO:1903900	regulation of viral life cycle	biological_process	0.16502	1	1	1343	3	17992	ENSCHIG00000017128
GO:0034770	histone H4-K20 methylation	biological_process	0.16508	1	1	1343	2	17992	ENSCHIG00000009854
GO:0034773	histone H4-K20 trimethylation	biological_process	0.16508	1	1	1343	2	17992	ENSCHIG00000009854
GO:0042799	histone methyltransferase activity (H4-K20 specific)	molecular_function	0.16508	1	1	1343	2	17992	ENSCHIG00000009854
GO:0007218	neuropeptide signaling pathway	biological_process	0.16593	1	4	1343	34	17992	ENSCHIG00000023682,ENSCHIG00000025403,ENSCHIG00000012293,ENSCHIG00000022709
GO:0055076	transition metal ion homeostasis	biological_process	0.16601	1	4	1343	40	17992	ENSCHIG00000017790,ENSCHIG00000010703,ENSCHIG00000016700,ENSCHIG00000018467
GO:1902531	regulation of intracellular signal transduction	biological_process	0.16614	1	24	1343	226	17992	ENSCHIG00000014118,ENSCHIG00000008645,ENSCHIG00000019842,ENSCHIG00000027150,ENSCHIG00000012585,ENSCHIG00000021149,ENSCHIG00000009741,ENSCHIG00000025033,ENSCHIG00000022257,ENSCHIG00000021879,ENSCHIG00000001591,ENSCHIG00000022944,ENSCHIG00000016532,ENSCHIG00000016068,ENSCHIG00000010291,ENSCHIG00000000251,ENSCHIG00000013381,ENSCHIG00000015129,ENSCHIG00000023081,ENSCHIG00000019616,ENSCHIG00000008445,…
GO:0070887	cellular response to chemical stimulus	biological_process	0.16636	1	32	1343	344	17992	ENSCHIG00000019805,ENSCHIG00000024179,ENSCHIG00000025704,ENSCHIG00000019616,ENSCHIG00000014039,ENSCHIG00000023266,ENSCHIG00000018892,ENSCHIG00000027268,ENSCHIG00000003089,ENSCHIG00000021331,ENSCHIG00000014333,ENSCHIG00000016700,ENSCHIG00000010703,ENSCHIG00000025078,ENSCHIG00000013898,ENSCHIG00000016976,ENSCHIG00000023851,ENSCHIG00000013629,ENSCHIG00000023141,ENSCHIG00000023122,ENSCHIG00000012170,…
GO:0033612	receptor serine/threonine kinase binding	molecular_function	0.16642	1	1	1343	3	17992	ENSCHIG00000021149
GO:0070696	transmembrane receptor protein serine/threonine kinase binding	molecular_function	0.16642	1	1	1343	3	17992	ENSCHIG00000021149
GO:0000977	RNA polymerase II regulatory region sequence-specific DNA binding	molecular_function	0.16642	1	4	1343	28	17992	ENSCHIG00000008490,ENSCHIG00000007281,ENSCHIG00000021594,ENSCHIG00000021331
GO:0001012	RNA polymerase II regulatory region DNA binding	molecular_function	0.16642	1	4	1343	28	17992	ENSCHIG00000021594,ENSCHIG00000021331,ENSCHIG00000007281,ENSCHIG00000008490
GO:0045087	innate immune response	biological_process	0.1665	1	8	1343	80	17992	ENSCHIG00000023268,ENSCHIG00000021483,ENSCHIG00000027124,ENSCHIG00000017128,ENSCHIG00000019616,ENSCHIG00000026621,ENSCHIG00000023551,ENSCHIG00000000170
GO:0016477	cell migration	biological_process	0.16693	1	11	1343	113	17992	ENSCHIG00000020902,ENSCHIG00000023774,ENSCHIG00000021149,ENSCHIG00000014964,ENSCHIG00000016700,ENSCHIG00000024179,ENSCHIG00000025704,ENSCHIG00000025078,ENSCHIG00000001085,ENSCHIG00000020074,ENSCHIG00000026540
GO:0004844	uracil DNA N-glycosylase activity	molecular_function	0.16708	1	1	1343	2	17992	ENSCHIG00000009918
GO:0097506	deaminated base DNA N-glycosylase activity	molecular_function	0.16708	1	1	1343	2	17992	ENSCHIG00000009918
GO:0046928	regulation of neurotransmitter secretion	biological_process	0.16712	1	1	1343	2	17992	ENSCHIG00000023814
GO:0051588	regulation of neurotransmitter transport	biological_process	0.16712	1	1	1343	2	17992	ENSCHIG00000023814
GO:0006101	citrate metabolic process	biological_process	0.16734	1	4	1343	24	17992	ENSCHIG00000012430,ENSCHIG00000022565,ENSCHIG00000013325,ENSCHIG00000006876
GO:0072350	tricarboxylic acid metabolic process	biological_process	0.16734	1	4	1343	24	17992	ENSCHIG00000012430,ENSCHIG00000022565,ENSCHIG00000013325,ENSCHIG00000006876
GO:0022624	proteasome accessory complex	cellular_component	0.16799	1	2	1343	11	17992	ENSCHIG00000023664,ENSCHIG00000026335
GO:0031399	regulation of protein modification process	biological_process	0.16839	1	19	1343	201	17992	ENSCHIG00000012585,ENSCHIG00000021149,ENSCHIG00000025078,ENSCHIG00000012370,ENSCHIG00000011186,ENSCHIG00000023053,ENSCHIG00000021879,ENSCHIG00000010291,ENSCHIG00000017157,ENSCHIG00000019616,ENSCHIG00000013189,ENSCHIG00000012528,ENSCHIG00000017128,ENSCHIG00000000251,ENSCHIG00000025570,ENSCHIG00000014824,ENSCHIG00000015410,ENSCHIG00000008697,ENSCHIG00000027268
GO:0010035	response to inorganic substance	biological_process	0.16844	1	3	1343	19	17992	ENSCHIG00000016700,ENSCHIG00000021331,ENSCHIG00000010133
GO:0071900	regulation of protein serine/threonine kinase activity	biological_process	0.16918	1	7	1343	63	17992	ENSCHIG00000025570,ENSCHIG00000012528,ENSCHIG00000011186,ENSCHIG00000021879,ENSCHIG00000008697,ENSCHIG00000021149,ENSCHIG00000012585
GO:0016500	protein-hormone receptor activity	molecular_function	0.16922	1	2	1343	8	17992	ENSCHIG00000022709,ENSCHIG00000023353
GO:0004376	glycolipid mannosyltransferase activity	molecular_function	0.16929	1	1	1343	2	17992	ENSCHIG00000014578
GO:0015299	solute:proton antiporter activity	molecular_function	0.16934	1	3	1343	15	17992	ENSCHIG00000003162,ENSCHIG00000021090,ENSCHIG00000000410
GO:0017038	protein import	biological_process	0.16958	1	5	1343	40	17992	ENSCHIG00000023278,ENSCHIG00000009413,ENSCHIG00000025297,ENSCHIG00000021149,ENSCHIG00000024164
GO:0046883	regulation of hormone secretion	biological_process	0.16984	1	3	1343	18	17992	ENSCHIG00000023774,ENSCHIG00000010936,ENSCHIG00000017831
GO:0010563	negative regulation of phosphorus metabolic process	biological_process	0.17028	1	7	1343	73	17992	ENSCHIG00000021879,ENSCHIG00000008697,ENSCHIG00000012585,ENSCHIG00000021149,ENSCHIG00000025570,ENSCHIG00000013189,ENSCHIG00000012528
GO:0045936	negative regulation of phosphate metabolic process	biological_process	0.17028	1	7	1343	73	17992	ENSCHIG00000025570,ENSCHIG00000013189,ENSCHIG00000012528,ENSCHIG00000008697,ENSCHIG00000021879,ENSCHIG00000021149,ENSCHIG00000012585
GO:0045603	positive regulation of endothelial cell differentiation	biological_process	0.17038	1	1	1343	3	17992	ENSCHIG00000021149
GO:1903557	positive regulation of tumor necrosis factor superfamily cytokine production	biological_process	0.17054	1	1	1343	3	17992	ENSCHIG00000019616
GO:0005104	fibroblast growth factor receptor binding	molecular_function	0.1709	1	3	1343	18	17992	ENSCHIG00000011577,ENSCHIG00000016976,ENSCHIG00000013629
GO:0008207	C21-steroid hormone metabolic process	biological_process	0.17102	1	1	1343	2	17992	ENSCHIG00000015158
GO:0045095	keratin filament	cellular_component	0.17199	1	6	1343	74	17992	ENSCHIG00000018745,ENSCHIG00000026589,ENSCHIG00000015120,ENSCHIG00000026015,ENSCHIG00000015503,ENSCHIG00000022057
GO:1902532	negative regulation of intracellular signal transduction	biological_process	0.1726	1	5	1343	43	17992	ENSCHIG00000014118,ENSCHIG00000012585,ENSCHIG00000021149,ENSCHIG00000008697,ENSCHIG00000021879
GO:0048663	neuron fate commitment	biological_process	0.1727	1	1	1343	4	17992	ENSCHIG00000021149
GO:0006656	phosphatidylcholine biosynthetic process	biological_process	0.17278	1	1	1343	2	17992	ENSCHIG00000008939
GO:0048518	positive regulation of biological process	biological_process	0.17304	1	58	1343	640	17992	ENSCHIG00000000048,ENSCHIG00000017977,ENSCHIG00000014964,ENSCHIG00000021149,ENSCHIG00000023814,ENSCHIG00000011652,ENSCHIG00000001085,ENSCHIG00000000599,ENSCHIG00000014118,ENSCHIG00000022257,ENSCHIG00000007281,ENSCHIG00000000137,ENSCHIG00000007615,ENSCHIG00000003424,ENSCHIG00000025033,ENSCHIG00000013239,ENSCHIG00000024083,ENSCHIG00000021068,ENSCHIG00000008490,ENSCHIG00000010291,ENSCHIG00000018776,…
GO:0043279	response to alkaloid	biological_process	0.17311	1	1	1343	2	17992	ENSCHIG00000016700
GO:0046365	monosaccharide catabolic process	biological_process	0.17322	1	1	1343	2	17992	ENSCHIG00000025657
GO:0008083	growth factor activity	molecular_function	0.17333	1	10	1343	93	17992	ENSCHIG00000013629,ENSCHIG00000021149,ENSCHIG00000016976,ENSCHIG00000000599,ENSCHIG00000027268,ENSCHIG00000015262,ENSCHIG00000018131,ENSCHIG00000011577,ENSCHIG00000017375,ENSCHIG00000027124
GO:0009060	aerobic respiration	biological_process	0.1741	1	4	1343	27	17992	ENSCHIG00000012430,ENSCHIG00000006876,ENSCHIG00000013325,ENSCHIG00000022565
GO:0042490	mechanoreceptor differentiation	biological_process	0.17414	1	1	1343	3	17992	ENSCHIG00000021149
GO:0060113	inner ear receptor cell differentiation	biological_process	0.17414	1	1	1343	3	17992	ENSCHIG00000021149
GO:0000975	regulatory region DNA binding	molecular_function	0.17445	1	7	1343	58	17992	ENSCHIG00000027084,ENSCHIG00000011122,ENSCHIG00000007281,ENSCHIG00000021331,ENSCHIG00000021594,ENSCHIG00000012065,ENSCHIG00000008490
GO:0001067	regulatory region nucleic acid binding	molecular_function	0.17445	1	7	1343	58	17992	ENSCHIG00000027084,ENSCHIG00000007281,ENSCHIG00000011122,ENSCHIG00000021594,ENSCHIG00000021331,ENSCHIG00000012065,ENSCHIG00000008490
GO:0044212	transcription regulatory region DNA binding	molecular_function	0.17445	1	7	1343	58	17992	ENSCHIG00000027084,ENSCHIG00000007281,ENSCHIG00000011122,ENSCHIG00000012065,ENSCHIG00000021594,ENSCHIG00000021331,ENSCHIG00000008490
GO:0031016	pancreas development	biological_process	0.17472	1	2	1343	10	17992	ENSCHIG00000021149,ENSCHIG00000023774
GO:0032386	regulation of intracellular transport	biological_process	0.17514	1	2	1343	10	17992	ENSCHIG00000014964,ENSCHIG00000021149
GO:0004715	non-membrane spanning protein tyrosine kinase activity	molecular_function	0.17515	1	5	1343	32	17992	ENSCHIG00000015392,ENSCHIG00000022920,ENSCHIG00000014576,ENSCHIG00000023279,ENSCHIG00000025310
GO:0001775	cell activation	biological_process	0.17521	1	8	1343	69	17992	ENSCHIG00000005882,ENSCHIG00000024179,ENSCHIG00000021149,ENSCHIG00000019616,ENSCHIG00000019484,ENSCHIG00000015811,ENSCHIG00000000170,ENSCHIG00000027268
GO:0065002	intracellular protein transmembrane transport	biological_process	0.17618	1	3	1343	22	17992	ENSCHIG00000024164,ENSCHIG00000025078,ENSCHIG00000023278
GO:0051046	regulation of secretion	biological_process	0.17638	1	6	1343	49	17992	ENSCHIG00000023774,ENSCHIG00000011358,ENSCHIG00000010936,ENSCHIG00000026540,ENSCHIG00000023814,ENSCHIG00000017831
GO:0008375	acetylglucosaminyltransferase activity	molecular_function	0.17661	1	3	1343	22	17992	ENSCHIG00000018461,ENSCHIG00000027215,ENSCHIG00000016207
GO:0004445	inositol-polyphosphate 5-phosphatase activity	molecular_function	0.17671	1	1	1343	2	17992	ENSCHIG00000016158
GO:0046030	inositol trisphosphate phosphatase activity	molecular_function	0.17671	1	1	1343	2	17992	ENSCHIG00000016158
GO:0030900	forebrain development	biological_process	0.17683	1	2	1343	10	17992	ENSCHIG00000021149,ENSCHIG00000020863
GO:0004745	retinol dehydrogenase activity	molecular_function	0.17777	1	1	1343	2	17992	ENSCHIG00000008787
GO:0008238	exopeptidase activity	molecular_function	0.17784	1	9	1343	67	17992	ENSCHIG00000014364,ENSCHIG00000020776,ENSCHIG00000020605,ENSCHIG00000022024,ENSCHIG00000022665,ENSCHIG00000023150,ENSCHIG00000025037,ENSCHIG00000000443,ENSCHIG00000010000
GO:0006955	immune response	biological_process	0.17816	1	27	1343	315	17992	ENSCHIG00000019805,ENSCHIG00000014684,ENSCHIG00000024179,ENSCHIG00000025704,ENSCHIG00000017128,ENSCHIG00000014176,ENSCHIG00000021483,ENSCHIG00000019616,ENSCHIG00000023551,ENSCHIG00000024710,ENSCHIG00000027268,ENSCHIG00000025766,ENSCHIG00000020074,ENSCHIG00000022287,ENSCHIG00000011979,ENSCHIG00000025202,ENSCHIG00000017399,ENSCHIG00000023268,ENSCHIG00000018865,ENSCHIG00000027124,ENSCHIG00000005813,…
GO:0043534	blood vessel endothelial cell migration	biological_process	0.17834	1	1	1343	2	17992	ENSCHIG00000016700
GO:0043535	regulation of blood vessel endothelial cell migration	biological_process	0.17834	1	1	1343	2	17992	ENSCHIG00000016700
GO:0043536	positive regulation of blood vessel endothelial cell migration	biological_process	0.17834	1	1	1343	2	17992	ENSCHIG00000016700
GO:1903670	regulation of sprouting angiogenesis	biological_process	0.17834	1	1	1343	2	17992	ENSCHIG00000016700
GO:1903672	positive regulation of sprouting angiogenesis	biological_process	0.17834	1	1	1343	2	17992	ENSCHIG00000016700
GO:0042167	heme catabolic process	biological_process	0.17834	1	1	1343	2	17992	ENSCHIG00000016700
GO:0046149	pigment catabolic process	biological_process	0.17834	1	1	1343	2	17992	ENSCHIG00000016700
GO:1902041	regulation of extrinsic apoptotic signaling pathway via death domain receptors	biological_process	0.17836	1	1	1343	2	17992	ENSCHIG00000016700
GO:0042594	response to starvation	biological_process	0.17844	1	3	1343	19	17992	ENSCHIG00000018901,ENSCHIG00000025078,ENSCHIG00000016700
GO:0016926	protein desumoylation	biological_process	0.17874	1	1	1343	2	17992	ENSCHIG00000013302
GO:0031418	L-ascorbic acid binding	molecular_function	0.17883	1	3	1343	16	17992	ENSCHIG00000026382,ENSCHIG00000000593,ENSCHIG00000015476
GO:0004967	glucagon receptor activity	molecular_function	0.17927	1	1	1343	2	17992	ENSCHIG00000011335
GO:0033762	response to glucagon	biological_process	0.17927	1	1	1343	2	17992	ENSCHIG00000011335
GO:0071377	cellular response to glucagon stimulus	biological_process	0.17927	1	1	1343	2	17992	ENSCHIG00000011335
GO:0009314	response to radiation	biological_process	0.17935	1	3	1343	19	17992	ENSCHIG00000024790,ENSCHIG00000007615,ENSCHIG00000009083
GO:0019958	C-X-C chemokine binding	molecular_function	0.17959	1	1	1343	3	17992	ENSCHIG00000014964
GO:0050999	regulation of nitric-oxide synthase activity	biological_process	0.1801	1	1	1343	2	17992	ENSCHIG00000019616
GO:0060627	regulation of vesicle-mediated transport	biological_process	0.18029	1	4	1343	26	17992	ENSCHIG00000011358,ENSCHIG00000026540,ENSCHIG00000017866,ENSCHIG00000017831
GO:0001228	transcriptional activator activity, RNA polymerase II transcription regulatory region sequence-specific binding	molecular_function	0.18049	1	3	1343	19	17992	ENSCHIG00000007281,ENSCHIG00000021331,ENSCHIG00000008490
GO:0002715	regulation of natural killer cell mediated immunity	biological_process	0.18061	1	1	1343	2	17992	ENSCHIG00000019616
GO:0042269	regulation of natural killer cell mediated cytotoxicity	biological_process	0.18061	1	1	1343	2	17992	ENSCHIG00000019616
GO:0071214	cellular response to abiotic stimulus	biological_process	0.18115	1	2	1343	11	17992	ENSCHIG00000020115,ENSCHIG00000009083
GO:0005853	eukaryotic translation elongation factor 1 complex	cellular_component	0.18143	1	1	1343	5	17992	ENSCHIG00000026794
GO:0032182	ubiquitin-like protein binding	molecular_function	0.18149	1	3	1343	16	17992	ENSCHIG00000017855,ENSCHIG00000023525,ENSCHIG00000007615
GO:0019433	triglyceride catabolic process	biological_process	0.1816	1	1	1343	2	17992	ENSCHIG00000024083
GO:0046461	neutral lipid catabolic process	biological_process	0.1816	1	1	1343	2	17992	ENSCHIG00000024083
GO:0046464	acylglycerol catabolic process	biological_process	0.1816	1	1	1343	2	17992	ENSCHIG00000024083
GO:0001607	neuromedin U receptor activity	molecular_function	0.18194	1	1	1343	2	17992	ENSCHIG00000025403
GO:0001990	regulation of systemic arterial blood pressure by hormone	biological_process	0.18214	1	1	1343	2	17992	ENSCHIG00000010778
GO:0003044	regulation of systemic arterial blood pressure mediated by a chemical signal	biological_process	0.18214	1	1	1343	2	17992	ENSCHIG00000010778
GO:0003073	regulation of systemic arterial blood pressure	biological_process	0.18214	1	1	1343	2	17992	ENSCHIG00000010778
GO:0003081	regulation of systemic arterial blood pressure by renin-angiotensin	biological_process	0.18214	1	1	1343	2	17992	ENSCHIG00000010778
GO:0045598	regulation of fat cell differentiation	biological_process	0.18233	1	2	1343	10	17992	ENSCHIG00000020298,ENSCHIG00000019616
GO:0032609	interferon-gamma production	biological_process	0.18259	1	1	1343	4	17992	ENSCHIG00000017128
GO:0004832	valine-tRNA ligase activity	molecular_function	0.1827	1	1	1343	2	17992	ENSCHIG00000011008
GO:0006438	valyl-tRNA aminoacylation	biological_process	0.1827	1	1	1343	2	17992	ENSCHIG00000011008
GO:0043236	laminin binding	molecular_function	0.18276	1	1	1343	2	17992	ENSCHIG00000006763
GO:0008474	palmitoyl-(protein) hydrolase activity	molecular_function	0.18283	1	1	1343	2	17992	ENSCHIG00000016544
GO:0098599	palmitoyl hydrolase activity	molecular_function	0.18283	1	1	1343	2	17992	ENSCHIG00000016544
GO:0098734	macromolecule depalmitoylation	biological_process	0.18283	1	1	1343	2	17992	ENSCHIG00000016544
GO:0008479	queuine tRNA-ribosyltransferase activity	molecular_function	0.18283	1	1	1343	2	17992	ENSCHIG00000014137
GO:0043015	gamma-tubulin binding	molecular_function	0.18293	1	2	1343	9	17992	ENSCHIG00000000224,ENSCHIG00000014409
GO:0003875	ADP-ribosylarginine hydrolase activity	molecular_function	0.18294	1	1	1343	2	17992	ENSCHIG00000024177
GO:0051725	protein de-ADP-ribosylation	biological_process	0.18294	1	1	1343	2	17992	ENSCHIG00000024177
GO:0060742	epithelial cell differentiation involved in prostate gland development	biological_process	0.183	1	1	1343	2	17992	ENSCHIG00000005604
GO:0030877	beta-catenin destruction complex	cellular_component	0.183	1	1	1343	2	17992	ENSCHIG00000010291
GO:0045638	negative regulation of myeloid cell differentiation	biological_process	0.183	1	1	1343	2	17992	ENSCHIG00000007281
GO:0090287	regulation of cellular response to growth factor stimulus	biological_process	0.18301	1	3	1343	19	17992	ENSCHIG00000010703,ENSCHIG00000025078,ENSCHIG00000021149
GO:0004345	glucose-6-phosphate dehydrogenase activity	molecular_function	0.18306	1	1	1343	2	17992	ENSCHIG00000015034
GO:0000098	sulfur amino acid catabolic process	biological_process	0.18309	1	1	1343	2	17992	ENSCHIG00000022991
GO:0001735	prenylcysteine oxidase activity	molecular_function	0.18309	1	1	1343	2	17992	ENSCHIG00000022991
GO:0030328	prenylcysteine catabolic process	biological_process	0.18309	1	1	1343	2	17992	ENSCHIG00000022991
GO:0030329	prenylcysteine metabolic process	biological_process	0.18309	1	1	1343	2	17992	ENSCHIG00000022991
GO:0005771	multivesicular body	cellular_component	0.18309	1	1	1343	2	17992	ENSCHIG00000025208
GO:0032585	multivesicular body membrane	cellular_component	0.18309	1	1	1343	2	17992	ENSCHIG00000025208
GO:0060396	growth hormone receptor signaling pathway	biological_process	0.18309	1	1	1343	2	17992	ENSCHIG00000021723
GO:0060397	JAK-STAT cascade involved in growth hormone signaling pathway	biological_process	0.18309	1	1	1343	2	17992	ENSCHIG00000021723
GO:0071378	cellular response to growth hormone stimulus	biological_process	0.18309	1	1	1343	2	17992	ENSCHIG00000021723
GO:0006855	drug transmembrane transport	biological_process	0.18309	1	1	1343	2	17992	ENSCHIG00000019959
GO:0019008	molybdopterin synthase complex	cellular_component	0.18309	1	1	1343	2	17992	ENSCHIG00000014594
GO:0097255	R2TP complex	cellular_component	0.18309	1	1	1343	2	17992	ENSCHIG00000019299
GO:0035735	intraciliary transport involved in cilium morphogenesis	biological_process	0.18309	1	1	1343	2	17992	ENSCHIG00000012216
GO:0004772	sterol O-acyltransferase activity	molecular_function	0.18309	1	1	1343	2	17992	ENSCHIG00000025165
GO:0034433	steroid esterification	biological_process	0.18309	1	1	1343	2	17992	ENSCHIG00000025165
GO:0034434	sterol esterification	biological_process	0.18309	1	1	1343	2	17992	ENSCHIG00000025165
GO:0034435	cholesterol esterification	biological_process	0.18309	1	1	1343	2	17992	ENSCHIG00000025165
GO:0034736	cholesterol O-acyltransferase activity	molecular_function	0.18309	1	1	1343	2	17992	ENSCHIG00000025165
GO:0031063	regulation of histone deacetylation	biological_process	0.18309	1	1	1343	2	17992	ENSCHIG00000017157
GO:0000012	single strand break repair	biological_process	0.18309	1	1	1343	2	17992	ENSCHIG00000024154
GO:0006570	tyrosine metabolic process	biological_process	0.18309	1	1	1343	2	17992	ENSCHIG00000012774
GO:0001965	G-protein alpha-subunit binding	molecular_function	0.18309	1	1	1343	2	17992	ENSCHIG00000003321
GO:0042744	hydrogen peroxide catabolic process	biological_process	0.18309	1	1	1343	2	17992	ENSCHIG00000011979
GO:0007100	mitotic centrosome separation	biological_process	0.18309	1	1	1343	2	17992	ENSCHIG00000024453
GO:0051299	centrosome separation	biological_process	0.18309	1	1	1343	2	17992	ENSCHIG00000024453
GO:0031112	positive regulation of microtubule polymerization or depolymerization	biological_process	0.1831	1	1	1343	2	17992	ENSCHIG00000026579
GO:0031117	positive regulation of microtubule depolymerization	biological_process	0.1831	1	1	1343	2	17992	ENSCHIG00000026579
GO:0004465	lipoprotein lipase activity	molecular_function	0.1831	1	1	1343	2	17992	ENSCHIG00000015994
GO:0003953	NAD+ nucleosidase activity	molecular_function	0.1831	1	1	1343	2	17992	ENSCHIG00000003874
GO:0008384	IkappaB kinase activity	molecular_function	0.1831	1	1	1343	2	17992	ENSCHIG00000014206
GO:0031293	membrane protein intracellular domain proteolysis	biological_process	0.1831	1	1	1343	2	17992	ENSCHIG00000018686
GO:0044773	mitotic DNA damage checkpoint	biological_process	0.1831	1	1	1343	2	17992	ENSCHIG00000012761
GO:0009256	10-formyltetrahydrofolate metabolic process	biological_process	0.18311	1	1	1343	2	17992	ENSCHIG00000007932
GO:0009258	10-formyltetrahydrofolate catabolic process	biological_process	0.18311	1	1	1343	2	17992	ENSCHIG00000007932
GO:0009397	folic acid-containing compound catabolic process	biological_process	0.18311	1	1	1343	2	17992	ENSCHIG00000007932
GO:0016155	formyltetrahydrofolate dehydrogenase activity	molecular_function	0.18311	1	1	1343	2	17992	ENSCHIG00000007932
GO:0042560	pteridine-containing compound catabolic process	biological_process	0.18311	1	1	1343	2	17992	ENSCHIG00000007932
GO:0043649	dicarboxylic acid catabolic process	biological_process	0.18311	1	1	1343	2	17992	ENSCHIG00000007932
GO:0004998	transferrin receptor activity	molecular_function	0.18312	1	1	1343	2	17992	ENSCHIG00000012827
GO:0015682	ferric iron transport	biological_process	0.18312	1	1	1343	2	17992	ENSCHIG00000012827
GO:0033570	transferrin transmembrane transporter activity	molecular_function	0.18312	1	1	1343	2	17992	ENSCHIG00000012827
GO:0033572	transferrin transport	biological_process	0.18312	1	1	1343	2	17992	ENSCHIG00000012827
GO:0015910	peroxisomal long-chain fatty acid import	biological_process	0.18317	1	1	1343	2	17992	ENSCHIG00000020085
GO:0043564	Ku70:Ku80 complex	cellular_component	0.1832	1	1	1343	2	17992	ENSCHIG00000022047
GO:0019062	virion attachment to host cell	biological_process	0.18326	1	1	1343	2	17992	ENSCHIG00000026297
GO:0044406	adhesion of symbiont to host	biological_process	0.18326	1	1	1343	2	17992	ENSCHIG00000026297
GO:0044650	adhesion of symbiont to host cell	biological_process	0.18326	1	1	1343	2	17992	ENSCHIG00000026297
GO:0048311	mitochondrion distribution	biological_process	0.18327	1	1	1343	2	17992	ENSCHIG00000004152
GO:0033227	dsRNA transport	biological_process	0.18333	1	1	1343	2	17992	ENSCHIG00000014004
GO:0051032	nucleic acid transmembrane transporter activity	molecular_function	0.18333	1	1	1343	2	17992	ENSCHIG00000014004
GO:0051033	RNA transmembrane transporter activity	molecular_function	0.18333	1	1	1343	2	17992	ENSCHIG00000014004
GO:0004311	farnesyltranstransferase activity	molecular_function	0.18339	1	1	1343	2	17992	ENSCHIG00000024342
GO:0044283	small molecule biosynthetic process	biological_process	0.18339	1	14	1343	124	17992	ENSCHIG00000024342,ENSCHIG00000021539,ENSCHIG00000018607,ENSCHIG00000016624,ENSCHIG00000023958,ENSCHIG00000010936,ENSCHIG00000011631,ENSCHIG00000017436,ENSCHIG00000012134,ENSCHIG00000008939,ENSCHIG00000013409,ENSCHIG00000023155,ENSCHIG00000022204,ENSCHIG00000019348
GO:1902807	negative regulation of cell cycle G1/S phase transition	biological_process	0.18349	1	1	1343	2	17992	ENSCHIG00000012761
GO:2000134	negative regulation of G1/S transition of mitotic cell cycle	biological_process	0.18349	1	1	1343	2	17992	ENSCHIG00000012761
GO:0016822	hydrolase activity, acting on acid carbon-carbon bonds	molecular_function	0.18351	1	1	1343	2	17992	ENSCHIG00000012774
GO:0016823	hydrolase activity, acting on acid carbon-carbon bonds, in ketonic substances	molecular_function	0.18351	1	1	1343	2	17992	ENSCHIG00000012774
GO:0034045	pre-autophagosomal structure membrane	cellular_component	0.18354	1	1	1343	2	17992	ENSCHIG00000018901
GO:0031683	G-protein beta/gamma-subunit complex binding	molecular_function	0.18359	1	3	1343	16	17992	ENSCHIG00000017883,ENSCHIG00000012068,ENSCHIG00000015734
GO:0098535	de novo centriole assembly	biological_process	0.18377	1	1	1343	2	17992	ENSCHIG00000018338
GO:0098536	deuterosome	cellular_component	0.18377	1	1	1343	2	17992	ENSCHIG00000018338
GO:0051147	regulation of muscle cell differentiation	biological_process	0.1842	1	2	1343	12	17992	ENSCHIG00000021149,ENSCHIG00000021331
GO:0006909	phagocytosis	biological_process	0.18426	1	2	1343	9	17992	ENSCHIG00000019616,ENSCHIG00000020902
GO:0007020	microtubule nucleation	biological_process	0.18457	1	2	1343	9	17992	ENSCHIG00000000224,ENSCHIG00000014409
GO:0030516	regulation of axon extension	biological_process	0.18463	1	1	1343	3	17992	ENSCHIG00000023774
GO:0051539	4 iron, 4 sulfur cluster binding	molecular_function	0.18463	1	4	1343	25	17992	ENSCHIG00000022888,ENSCHIG00000016890,ENSCHIG00000024657,ENSCHIG00000013325
GO:0071936	coreceptor activity involved in Wnt signaling pathway	molecular_function	0.18472	1	1	1343	2	17992	ENSCHIG00000019530
GO:0030168	platelet activation	biological_process	0.18525	1	2	1343	12	17992	ENSCHIG00000019484,ENSCHIG00000015811
GO:0030154	cell differentiation	biological_process	0.18542	1	24	1343	268	17992	ENSCHIG00000018572,ENSCHIG00000008990,ENSCHIG00000027124,ENSCHIG00000005604,ENSCHIG00000007281,ENSCHIG00000017645,ENSCHIG00000016952,ENSCHIG00000000048,ENSCHIG00000010703,ENSCHIG00000004186,ENSCHIG00000021149,ENSCHIG00000025202,ENSCHIG00000019616,ENSCHIG00000017128,ENSCHIG00000021331,ENSCHIG00000014333,ENSCHIG00000027268,ENSCHIG00000020298,ENSCHIG00000023774,ENSCHIG00000010930,ENSCHIG00000026540,…
GO:0046325	negative regulation of glucose import	biological_process	0.18711	1	1	1343	2	17992	ENSCHIG00000019616
GO:1901615	organic hydroxy compound metabolic process	biological_process	0.18748	1	9	1343	76	17992	ENSCHIG00000023958,ENSCHIG00000016624,ENSCHIG00000024342,ENSCHIG00000019348,ENSCHIG00000020647,ENSCHIG00000021384,ENSCHIG00000008939,ENSCHIG00000008787,ENSCHIG00000006984
GO:0015631	tubulin binding	molecular_function	0.18755	1	14	1343	122	17992	ENSCHIG00000026621,ENSCHIG00000026579,ENSCHIG00000027020,ENSCHIG00000015115,ENSCHIG00000008631,ENSCHIG00000012981,ENSCHIG00000014409,ENSCHIG00000016473,ENSCHIG00000017694,ENSCHIG00000013317,ENSCHIG00000003321,ENSCHIG00000000224,ENSCHIG00000000350,ENSCHIG00000026221
GO:0035267	NuA4 histone acetyltransferase complex	cellular_component	0.18757	1	2	1343	10	17992	ENSCHIG00000015445,ENSCHIG00000019299
GO:0031056	regulation of histone modification	biological_process	0.18784	1	2	1343	14	17992	ENSCHIG00000017157,ENSCHIG00000023053
GO:0032269	negative regulation of cellular protein metabolic process	biological_process	0.1879	1	18	1343	194	17992	ENSCHIG00000024986,ENSCHIG00000012585,ENSCHIG00000021149,ENSCHIG00000025141,ENSCHIG00000026432,ENSCHIG00000015928,ENSCHIG00000022173,ENSCHIG00000017766,ENSCHIG00000021879,ENSCHIG00000011105,ENSCHIG00000025893,ENSCHIG00000022735,ENSCHIG00000008697,ENSCHIG00000012528,ENSCHIG00000013189,ENSCHIG00000017128,ENSCHIG00000025570,ENSCHIG00000020790
GO:0042056	chemoattractant activity	molecular_function	0.18792	1	1	1343	3	17992	ENSCHIG00000021149
GO:0050918	positive chemotaxis	biological_process	0.18792	1	1	1343	3	17992	ENSCHIG00000021149
GO:0034061	DNA polymerase activity	molecular_function	0.1883	1	3	1343	16	17992	ENSCHIG00000016890,ENSCHIG00000021506,ENSCHIG00000010897
GO:0004738	pyruvate dehydrogenase activity	molecular_function	0.18867	1	1	1343	4	17992	ENSCHIG00000000162
GO:0004739	pyruvate dehydrogenase (acetyl-transferring) activity	molecular_function	0.18867	1	1	1343	4	17992	ENSCHIG00000000162
GO:0006487	protein N-linked glycosylation	biological_process	0.18886	1	2	1343	11	17992	ENSCHIG00000027215,ENSCHIG00000026540
GO:0012505	endomembrane system	cellular_component	0.18922	1	48	1343	527	17992	ENSCHIG00000018892,ENSCHIG00000026403,ENSCHIG00000021799,ENSCHIG00000014039,ENSCHIG00000018273,ENSCHIG00000012207,ENSCHIG00000015158,ENSCHIG00000021201,ENSCHIG00000025124,ENSCHIG00000012134,ENSCHIG00000018512,ENSCHIG00000024502,ENSCHIG00000023395,ENSCHIG00000007762,ENSCHIG00000022129,ENSCHIG00000013902,ENSCHIG00000019583,ENSCHIG00000025078,ENSCHIG00000008939,ENSCHIG00000023446,ENSCHIG00000018159,…
GO:0016684	oxidoreductase activity, acting on peroxide as acceptor	molecular_function	0.18943	1	4	1343	30	17992	ENSCHIG00000017436,ENSCHIG00000011979,ENSCHIG00000021384,ENSCHIG00000016100
GO:0051093	negative regulation of developmental process	biological_process	0.1895	1	5	1343	38	17992	ENSCHIG00000007281,ENSCHIG00000000048,ENSCHIG00000014333,ENSCHIG00000021149,ENSCHIG00000014726
GO:0048522	positive regulation of cellular process	biological_process	0.18961	1	39	1343	433	17992	ENSCHIG00000008490,ENSCHIG00000010291,ENSCHIG00000021068,ENSCHIG00000024083,ENSCHIG00000016934,ENSCHIG00000014684,ENSCHIG00000026540,ENSCHIG00000024379,ENSCHIG00000014469,ENSCHIG00000020978,ENSCHIG00000019419,ENSCHIG00000017128,ENSCHIG00000010594,ENSCHIG00000015129,ENSCHIG00000014824,ENSCHIG00000014964,ENSCHIG00000021149,ENSCHIG00000000048,ENSCHIG00000017977,ENSCHIG00000000599,ENSCHIG00000023814,…
GO:0030158	protein xylosyltransferase activity	molecular_function	0.18989	1	1	1343	2	17992	ENSCHIG00000018461
GO:0033077	T cell differentiation in thymus	biological_process	0.1905	1	1	1343	3	17992	ENSCHIG00000021149
GO:0071594	thymocyte aggregation	biological_process	0.1905	1	1	1343	3	17992	ENSCHIG00000021149
GO:0019058	viral life cycle	biological_process	0.19077	1	2	1343	12	17992	ENSCHIG00000017128,ENSCHIG00000026297
GO:0014031	mesenchymal cell development	biological_process	0.192	1	2	1343	10	17992	ENSCHIG00000021149,ENSCHIG00000008490
GO:0048864	stem cell development	biological_process	0.192	1	2	1343	10	17992	ENSCHIG00000008490,ENSCHIG00000021149
GO:0051248	negative regulation of protein metabolic process	biological_process	0.19241	1	18	1343	195	17992	ENSCHIG00000024986,ENSCHIG00000012585,ENSCHIG00000021149,ENSCHIG00000026432,ENSCHIG00000015928,ENSCHIG00000025141,ENSCHIG00000025893,ENSCHIG00000011105,ENSCHIG00000022173,ENSCHIG00000021879,ENSCHIG00000017766,ENSCHIG00000012528,ENSCHIG00000013189,ENSCHIG00000017128,ENSCHIG00000020790,ENSCHIG00000025570,ENSCHIG00000022735,ENSCHIG00000008697
GO:0032106	positive regulation of response to extracellular stimulus	biological_process	0.19244	1	1	1343	3	17992	ENSCHIG00000016700
GO:0032109	positive regulation of response to nutrient levels	biological_process	0.19244	1	1	1343	3	17992	ENSCHIG00000016700
GO:0048821	erythrocyte development	biological_process	0.1925	1	1	1343	3	17992	ENSCHIG00000008990
GO:0061515	myeloid cell development	biological_process	0.1925	1	1	1343	3	17992	ENSCHIG00000008990
GO:0030144	alpha-1,6-mannosylglycoprotein 6-beta-N-acetylglucosaminyltransferase activity	molecular_function	0.19255	1	1	1343	2	17992	ENSCHIG00000027215
GO:0044723	single-organism carbohydrate metabolic process	biological_process	0.19262	1	23	1343	240	17992	ENSCHIG00000027215,ENSCHIG00000019583,ENSCHIG00000024851,ENSCHIG00000000945,ENSCHIG00000022129,ENSCHIG00000025267,ENSCHIG00000025657,ENSCHIG00000011967,ENSCHIG00000017371,ENSCHIG00000012207,ENSCHIG00000000397,ENSCHIG00000021799,ENSCHIG00000010111,ENSCHIG00000014578,ENSCHIG00000021775,ENSCHIG00000018072,ENSCHIG00000026540,ENSCHIG00000015034,ENSCHIG00000018512,ENSCHIG00000023423,ENSCHIG00000013515,…
GO:0031667	response to nutrient levels	biological_process	0.19309	1	4	1343	31	17992	ENSCHIG00000025078,ENSCHIG00000018901,ENSCHIG00000016700,ENSCHIG00000019616
GO:0009888	tissue development	biological_process	0.19312	1	9	1343	85	17992	ENSCHIG00000026540,ENSCHIG00000010930,ENSCHIG00000008490,ENSCHIG00000021149,ENSCHIG00000017128,ENSCHIG00000023774,ENSCHIG00000005604,ENSCHIG00000021331,ENSCHIG00000010780
GO:0071391	cellular response to estrogen stimulus	biological_process	0.19335	1	1	1343	3	17992	ENSCHIG00000021331
GO:0043412	macromolecule modification	biological_process	0.19385	1	145	1343	1593	17992	ENSCHIG00000025570,ENSCHIG00000014824,ENSCHIG00000021340,ENSCHIG00000011900,ENSCHIG00000010325,ENSCHIG00000025260,ENSCHIG00000021327,ENSCHIG00000010291,ENSCHIG00000021355,ENSCHIG00000015392,ENSCHIG00000014768,ENSCHIG00000019034,ENSCHIG00000023243,ENSCHIG00000022992,ENSCHIG00000025051,ENSCHIG00000010155,ENSCHIG00000009083,ENSCHIG00000024476,ENSCHIG00000018892,ENSCHIG00000009854,ENSCHIG00000009327,…
GO:0051156	glucose 6-phosphate metabolic process	biological_process	0.19398	1	2	1343	9	17992	ENSCHIG00000010935,ENSCHIG00000015034
GO:0055080	cation homeostasis	biological_process	0.19402	1	8	1343	80	17992	ENSCHIG00000018467,ENSCHIG00000016700,ENSCHIG00000014964,ENSCHIG00000010703,ENSCHIG00000017790,ENSCHIG00000000251,ENSCHIG00000003162,ENSCHIG00000021090
GO:0098771	inorganic ion homeostasis	biological_process	0.19402	1	8	1343	80	17992	ENSCHIG00000014964,ENSCHIG00000016700,ENSCHIG00000017790,ENSCHIG00000010703,ENSCHIG00000018467,ENSCHIG00000003162,ENSCHIG00000021090,ENSCHIG00000000251
GO:0008152	metabolic process	biological_process	0.19412	1	540	1343	6761	17992	ENSCHIG00000024358,ENSCHIG00000013515,ENSCHIG00000020334,ENSCHIG00000025851,ENSCHIG00000020776,ENSCHIG00000010111,ENSCHIG00000009775,ENSCHIG00000008787,ENSCHIG00000026432,ENSCHIG00000003424,ENSCHIG00000012924,ENSCHIG00000010816,ENSCHIG00000001854,ENSCHIG00000013926,ENSCHIG00000026749,ENSCHIG00000012528,ENSCHIG00000014333,ENSCHIG00000010000,ENSCHIG00000010703,ENSCHIG00000022978,ENSCHIG00000015633,…
GO:0008124	4-alpha-hydroxytetrahydrobiopterin dehydratase activity	molecular_function	0.19452	1	1	1343	3	17992	ENSCHIG00000021110
GO:0045669	positive regulation of osteoblast differentiation	biological_process	0.19466	1	1	1343	3	17992	ENSCHIG00000021149
GO:0036503	ERAD pathway	biological_process	0.19498	1	2	1343	11	17992	ENSCHIG00000024956,ENSCHIG00000026177
GO:0043227	membrane-bounded organelle	cellular_component	0.19502	1	224	1343	2922	17992	ENSCHIG00000009047,ENSCHIG00000011967,ENSCHIG00000013309,ENSCHIG00000017855,ENSCHIG00000017008,ENSCHIG00000018437,ENSCHIG00000025208,ENSCHIG00000014779,ENSCHIG00000019603,ENSCHIG00000021539,ENSCHIG00000012971,ENSCHIG00000023070,ENSCHIG00000000945,ENSCHIG00000025136,ENSCHIG00000026599,ENSCHIG00000016412,ENSCHIG00000010956,ENSCHIG00000013409,ENSCHIG00000023081,ENSCHIG00000024657,ENSCHIG00000005326,…
GO:0015662	ATPase activity, coupled to transmembrane movement of ions, phosphorylative mechanism	molecular_function	0.19504	1	3	1343	16	17992	ENSCHIG00000019660,ENSCHIG00000024254,ENSCHIG00000020539
GO:0070167	regulation of biomineral tissue development	biological_process	0.19534	1	2	1343	11	17992	ENSCHIG00000017128,ENSCHIG00000021149
GO:0032640	tumor necrosis factor production	biological_process	0.19568	1	1	1343	4	17992	ENSCHIG00000019616
GO:0032680	regulation of tumor necrosis factor production	biological_process	0.19568	1	1	1343	4	17992	ENSCHIG00000019616
GO:0046850	regulation of bone remodeling	biological_process	0.19593	1	1	1343	3	17992	ENSCHIG00000019616
GO:0047631	ADP-ribose diphosphatase activity	molecular_function	0.19608	1	1	1343	3	17992	ENSCHIG00000020346
GO:0010997	anaphase-promoting complex binding	molecular_function	0.19636	1	1	1343	3	17992	ENSCHIG00000014824
GO:0051351	positive regulation of ligase activity	biological_process	0.19636	1	1	1343	3	17992	ENSCHIG00000014824
GO:0051443	positive regulation of ubiquitin-protein transferase activity	biological_process	0.19636	1	1	1343	3	17992	ENSCHIG00000014824
GO:0055103	ligase regulator activity	molecular_function	0.19636	1	1	1343	3	17992	ENSCHIG00000014824
GO:0055106	ubiquitin-protein transferase regulator activity	molecular_function	0.19636	1	1	1343	3	17992	ENSCHIG00000014824
GO:0097027	ubiquitin-protein transferase activator activity	molecular_function	0.19636	1	1	1343	3	17992	ENSCHIG00000014824
GO:1904668	positive regulation of ubiquitin protein ligase activity	biological_process	0.19636	1	1	1343	3	17992	ENSCHIG00000014824
GO:0050866	negative regulation of cell activation	biological_process	0.19698	1	2	1343	9	17992	ENSCHIG00000005882,ENSCHIG00000021149
GO:0007162	negative regulation of cell adhesion	biological_process	0.19711	1	2	1343	9	17992	ENSCHIG00000021149,ENSCHIG00000005882
GO:1901362	organic cyclic compound biosynthetic process	biological_process	0.19726	1	138	1343	1684	17992	ENSCHIG00000014333,ENSCHIG00000027268,ENSCHIG00000014499,ENSCHIG00000007687,ENSCHIG00000010897,ENSCHIG00000026749,ENSCHIG00000012065,ENSCHIG00000024504,ENSCHIG00000010703,ENSCHIG00000016700,ENSCHIG00000016890,ENSCHIG00000018191,ENSCHIG00000022204,ENSCHIG00000026346,ENSCHIG00000015418,ENSCHIG00000014937,ENSCHIG00000020334,ENSCHIG00000011122,ENSCHIG00000023141,ENSCHIG00000008490,ENSCHIG00000017591,…
GO:0003995	acyl-CoA dehydrogenase activity	molecular_function	0.1975	1	2	1343	9	17992	ENSCHIG00000011486,ENSCHIG00000012727
GO:0000302	response to reactive oxygen species	biological_process	0.19759	1	2	1343	11	17992	ENSCHIG00000017822,ENSCHIG00000023698
GO:0000387	spliceosomal snRNP assembly	biological_process	0.19783	1	2	1343	18	17992	ENSCHIG00000022408,ENSCHIG00000009439
GO:0050900	leukocyte migration	biological_process	0.19809	1	3	1343	25	17992	ENSCHIG00000026540,ENSCHIG00000014964,ENSCHIG00000024179
GO:0005743	mitochondrial inner membrane	cellular_component	0.1983	1	11	1343	154	17992	ENSCHIG00000003131,ENSCHIG00000021566,ENSCHIG00000013409,ENSCHIG00000024164,ENSCHIG00000012236,ENSCHIG00000013325,ENSCHIG00000014213,ENSCHIG00000011631,ENSCHIG00000022888,ENSCHIG00000014420,ENSCHIG00000000242
GO:0004652	polynucleotide adenylyltransferase activity	molecular_function	0.19831	1	2	1343	12	17992	ENSCHIG00000021933,ENSCHIG00000017328
GO:0005984	disaccharide metabolic process	biological_process	0.19898	1	1	1343	3	17992	ENSCHIG00000026540
GO:0005086	ARF guanyl-nucleotide exchange factor activity	molecular_function	0.19918	1	3	1343	16	17992	ENSCHIG00000022944,ENSCHIG00000006795,ENSCHIG00000025033
GO:0032011	ARF protein signal transduction	biological_process	0.19918	1	3	1343	16	17992	ENSCHIG00000022944,ENSCHIG00000006795,ENSCHIG00000025033
GO:0032012	regulation of ARF protein signal transduction	biological_process	0.19918	1	3	1343	16	17992	ENSCHIG00000022944,ENSCHIG00000006795,ENSCHIG00000025033
GO:0014066	regulation of phosphatidylinositol 3-kinase signaling	biological_process	0.19937	1	1	1343	3	17992	ENSCHIG00000019616
GO:0048593	camera-type eye morphogenesis	biological_process	0.19944	1	1	1343	3	17992	ENSCHIG00000021149
GO:0051173	positive regulation of nitrogen compound metabolic process	biological_process	0.19952	1	16	1343	160	17992	ENSCHIG00000024379,ENSCHIG00000014469,ENSCHIG00000021331,ENSCHIG00000020978,ENSCHIG00000008490,ENSCHIG00000010276,ENSCHIG00000014684,ENSCHIG00000016934,ENSCHIG00000007615,ENSCHIG00000007281,ENSCHIG00000000170,ENSCHIG00000003424,ENSCHIG00000021149,ENSCHIG00000025202,ENSCHIG00000016080,ENSCHIG00000012065
GO:0033210	leptin-mediated signaling pathway	biological_process	0.1999	1	1	1343	3	17992	ENSCHIG00000019616
GO:0036041	long-chain fatty acid binding	molecular_function	0.20009	1	1	1343	4	17992	ENSCHIG00000026621
GO:0042098	T cell proliferation	biological_process	0.20019	1	3	1343	19	17992	ENSCHIG00000021149,ENSCHIG00000000170,ENSCHIG00000019616
GO:1903320	regulation of protein modification by small protein conjugation or removal	biological_process	0.20086	1	3	1343	19	17992	ENSCHIG00000014824,ENSCHIG00000017128,ENSCHIG00000025078
GO:0090257	regulation of muscle system process	biological_process	0.20099	1	2	1343	12	17992	ENSCHIG00000015811,ENSCHIG00000021331
GO:0001783	B cell apoptotic process	biological_process	0.20146	1	1	1343	3	17992	ENSCHIG00000020211
GO:0033500	carbohydrate homeostasis	biological_process	0.20161	1	3	1343	16	17992	ENSCHIG00000018892,ENSCHIG00000024851,ENSCHIG00000014039
GO:0042593	glucose homeostasis	biological_process	0.20161	1	3	1343	16	17992	ENSCHIG00000014039,ENSCHIG00000024851,ENSCHIG00000018892
GO:0032637	interleukin-8 production	biological_process	0.20254	1	1	1343	4	17992	ENSCHIG00000019616
GO:0006984	ER-nucleus signaling pathway	biological_process	0.20266	1	1	1343	4	17992	ENSCHIG00000025078
GO:1990542	mitochondrial transmembrane transport	biological_process	0.20275	1	2	1343	15	17992	ENSCHIG00000024164,ENSCHIG00000023278
GO:0009991	response to extracellular stimulus	biological_process	0.20302	1	4	1343	32	17992	ENSCHIG00000018901,ENSCHIG00000025078,ENSCHIG00000016700,ENSCHIG00000019616
GO:0015291	secondary active transmembrane transporter activity	molecular_function	0.20347	1	12	1343	97	17992	ENSCHIG00000020647,ENSCHIG00000018789,ENSCHIG00000023325,ENSCHIG00000014026,ENSCHIG00000021595,ENSCHIG00000012437,ENSCHIG00000021090,ENSCHIG00000015992,ENSCHIG00000017725,ENSCHIG00000019959,ENSCHIG00000000410,ENSCHIG00000003162
GO:0007167	enzyme linked receptor protein signaling pathway	biological_process	0.20395	1	16	1343	146	17992	ENSCHIG00000023122,ENSCHIG00000008097,ENSCHIG00000023266,ENSCHIG00000020115,ENSCHIG00000014333,ENSCHIG00000016976,ENSCHIG00000013629,ENSCHIG00000010670,ENSCHIG00000011577,ENSCHIG00000023334,ENSCHIG00000022287,ENSCHIG00000021149,ENSCHIG00000022652,ENSCHIG00000010703,ENSCHIG00000021723,ENSCHIG00000025078
GO:0022857	transmembrane transporter activity	molecular_function	0.20438	1	77	1343	850	17992	ENSCHIG00000000505,ENSCHIG00000019688,ENSCHIG00000017387,ENSCHIG00000022646,ENSCHIG00000022436,ENSCHIG00000012474,ENSCHIG00000024209,ENSCHIG00000026898,ENSCHIG00000018000,ENSCHIG00000021500,ENSCHIG00000023278,ENSCHIG00000010075,ENSCHIG00000020085,ENSCHIG00000012236,ENSCHIG00000009412,ENSCHIG00000010716,ENSCHIG00000009543,ENSCHIG00000013578,ENSCHIG00000019215,ENSCHIG00000021595,ENSCHIG00000017192,…
GO:0046856	phosphatidylinositol dephosphorylation	biological_process	0.20476	1	3	1343	17	17992	ENSCHIG00000023367,ENSCHIG00000013342,ENSCHIG00000016158
GO:0050801	ion homeostasis	biological_process	0.2051	1	8	1343	81	17992	ENSCHIG00000018467,ENSCHIG00000016700,ENSCHIG00000014964,ENSCHIG00000010703,ENSCHIG00000017790,ENSCHIG00000000251,ENSCHIG00000003162,ENSCHIG00000021090
GO:0070403	NAD+ binding	molecular_function	0.20517	1	2	1343	9	17992	ENSCHIG00000016745,ENSCHIG00000020031
GO:0042886	amide transport	biological_process	0.20528	1	5	1343	36	17992	ENSCHIG00000010936,ENSCHIG00000023774,ENSCHIG00000018892,ENSCHIG00000014039,ENSCHIG00000017831
GO:0052548	regulation of endopeptidase activity	biological_process	0.2053	1	10	1343	93	17992	ENSCHIG00000024986,ENSCHIG00000015928,ENSCHIG00000026432,ENSCHIG00000025141,ENSCHIG00000025893,ENSCHIG00000011105,ENSCHIG00000020790,ENSCHIG00000022173,ENSCHIG00000017766,ENSCHIG00000022735
GO:0016971	flavin-linked sulfhydryl oxidase activity	molecular_function	0.20548	1	1	1343	3	17992	ENSCHIG00000014232
GO:0016972	thiol oxidase activity	molecular_function	0.20548	1	1	1343	3	17992	ENSCHIG00000014232
GO:0015758	glucose transport	biological_process	0.20552	1	2	1343	11	17992	ENSCHIG00000012243,ENSCHIG00000019616
GO:0051179	localization	biological_process	0.2056	1	169	1343	1959	17992	ENSCHIG00000021171,ENSCHIG00000012233,ENSCHIG00000020539,ENSCHIG00000012243,ENSCHIG00000023774,ENSCHIG00000007220,ENSCHIG00000018810,ENSCHIG00000017182,ENSCHIG00000015990,ENSCHIG00000020793,ENSCHIG00000021215,ENSCHIG00000008000,ENSCHIG00000017567,ENSCHIG00000015992,ENSCHIG00000014004,ENSCHIG00000001085,ENSCHIG00000020647,ENSCHIG00000009808,ENSCHIG00000019660,ENSCHIG00000025639,ENSCHIG00000019688,…
GO:0043231	intracellular membrane-bounded organelle	cellular_component	0.20572	1	223	1343	2916	17992	ENSCHIG00000014420,ENSCHIG00000016890,ENSCHIG00000015288,ENSCHIG00000014137,ENSCHIG00000021566,ENSCHIG00000026346,ENSCHIG00000018191,ENSCHIG00000025453,ENSCHIG00000012065,ENSCHIG00000025078,ENSCHIG00000024504,ENSCHIG00000016700,ENSCHIG00000020194,ENSCHIG00000025856,ENSCHIG00000020706,ENSCHIG00000021799,ENSCHIG00000012528,ENSCHIG00000012207,ENSCHIG00000000242,ENSCHIG00000027268,ENSCHIG00000015970,…
GO:0006749	glutathione metabolic process	biological_process	0.20575	1	2	1343	10	17992	ENSCHIG00000000443,ENSCHIG00000023150
GO:0000428	DNA-directed RNA polymerase complex	cellular_component	0.20577	1	6	1343	50	17992	ENSCHIG00000027219,ENSCHIG00000011700,ENSCHIG00000012344,ENSCHIG00000018137,ENSCHIG00000027173,ENSCHIG00000012971
GO:0055029	nuclear DNA-directed RNA polymerase complex	cellular_component	0.20577	1	6	1343	50	17992	ENSCHIG00000027173,ENSCHIG00000012971,ENSCHIG00000027219,ENSCHIG00000011700,ENSCHIG00000012344,ENSCHIG00000018137
GO:0003743	translation initiation factor activity	molecular_function	0.20593	1	5	1343	46	17992	ENSCHIG00000023163,ENSCHIG00000009775,ENSCHIG00000021560,ENSCHIG00000003167,ENSCHIG00000011066
GO:0005874	microtubule	cellular_component	0.20612	1	10	1343	93	17992	ENSCHIG00000026579,ENSCHIG00000000336,ENSCHIG00000018875,ENSCHIG00000026725,ENSCHIG00000000350,ENSCHIG00000000224,ENSCHIG00000026221,ENSCHIG00000016473,ENSCHIG00000014409,ENSCHIG00000027020
GO:2000107	negative regulation of leukocyte apoptotic process	biological_process	0.20638	1	1	1343	3	17992	ENSCHIG00000021149
GO:0010557	positive regulation of macromolecule biosynthetic process	biological_process	0.20663	1	15	1343	148	17992	ENSCHIG00000020978,ENSCHIG00000003424,ENSCHIG00000024379,ENSCHIG00000014469,ENSCHIG00000007281,ENSCHIG00000000170,ENSCHIG00000021331,ENSCHIG00000014684,ENSCHIG00000016934,ENSCHIG00000010276,ENSCHIG00000021149,ENSCHIG00000025202,ENSCHIG00000008490,ENSCHIG00000016080,ENSCHIG00000012065
GO:0051056	regulation of small GTPase mediated signal transduction	biological_process	0.20687	1	14	1343	116	17992	ENSCHIG00000022944,ENSCHIG00000014118,ENSCHIG00000008645,ENSCHIG00000016532,ENSCHIG00000019842,ENSCHIG00000016068,ENSCHIG00000027150,ENSCHIG00000009741,ENSCHIG00000013381,ENSCHIG00000006795,ENSCHIG00000008445,ENSCHIG00000023081,ENSCHIG00000025033,ENSCHIG00000001591
GO:0005793	endoplasmic reticulum-Golgi intermediate compartment	cellular_component	0.20701	1	1	1343	3	17992	ENSCHIG00000025078
GO:0007268	synaptic transmission	biological_process	0.20703	1	10	1343	84	17992	ENSCHIG00000027174,ENSCHIG00000004216,ENSCHIG00000021805,ENSCHIG00000025639,ENSCHIG00000000433,ENSCHIG00000017210,ENSCHIG00000023814,ENSCHIG00000018439,ENSCHIG00000016939,ENSCHIG00000009868
GO:0048609	multicellular organismal reproductive process	biological_process	0.20707	1	7	1343	68	17992	ENSCHIG00000019060,ENSCHIG00000018572,ENSCHIG00000026540,ENSCHIG00000023395,ENSCHIG00000013775,ENSCHIG00000023353,ENSCHIG00000021149
GO:0030414	peptidase inhibitor activity	molecular_function	0.20719	1	10	1343	93	17992	ENSCHIG00000020790,ENSCHIG00000011105,ENSCHIG00000025893,ENSCHIG00000022173,ENSCHIG00000022735,ENSCHIG00000017766,ENSCHIG00000024986,ENSCHIG00000026432,ENSCHIG00000015928,ENSCHIG00000025141
GO:0009416	response to light stimulus	biological_process	0.20772	1	2	1343	11	17992	ENSCHIG00000009083,ENSCHIG00000024790
GO:0016301	kinase activity	molecular_function	0.20826	1	67	1343	667	17992	ENSCHIG00000024593,ENSCHIG00000023266,ENSCHIG00000016479,ENSCHIG00000022969,ENSCHIG00000009327,ENSCHIG00000012496,ENSCHIG00000025345,ENSCHIG00000010259,ENSCHIG00000022767,ENSCHIG00000013513,ENSCHIG00000014504,ENSCHIG00000025310,ENSCHIG00000019426,ENSCHIG00000013044,ENSCHIG00000026397,ENSCHIG00000015740,ENSCHIG00000022652,ENSCHIG00000012053,ENSCHIG00000003212,ENSCHIG00000014206,ENSCHIG00000012810,…
GO:0042733	embryonic digit morphogenesis	biological_process	0.20828	1	1	1343	4	17992	ENSCHIG00000021149
GO:0038093	Fc receptor signaling pathway	biological_process	0.20839	1	1	1343	3	17992	ENSCHIG00000022287
GO:0043393	regulation of protein binding	biological_process	0.20839	1	1	1343	4	17992	ENSCHIG00000021149
GO:0000981	RNA polymerase II transcription factor activity, sequence-specific DNA binding	molecular_function	0.2084	1	7	1343	60	17992	ENSCHIG00000010414,ENSCHIG00000021331,ENSCHIG00000012065,ENSCHIG00000013898,ENSCHIG00000000170,ENSCHIG00000007281,ENSCHIG00000008490
GO:0019825	oxygen binding	molecular_function	0.20858	1	2	1343	20	17992	ENSCHIG00000008000,ENSCHIG00000024184
GO:0004035	alkaline phosphatase activity	molecular_function	0.2091	1	1	1343	4	17992	ENSCHIG00000012120
GO:0032008	positive regulation of TOR signaling	biological_process	0.20914	1	2	1343	11	17992	ENSCHIG00000019616,ENSCHIG00000022257
GO:0016539	intein-mediated protein splicing	biological_process	0.2094	1	1	1343	3	17992	ENSCHIG00000023555
GO:0030908	protein splicing	biological_process	0.2094	1	1	1343	3	17992	ENSCHIG00000023555
GO:0045600	positive regulation of fat cell differentiation	biological_process	0.20961	1	1	1343	3	17992	ENSCHIG00000020298
GO:0044267	cellular protein metabolic process	biological_process	0.2101	1	182	1343	2336	17992	ENSCHIG00000023446,ENSCHIG00000016023,ENSCHIG00000027215,ENSCHIG00000025646,ENSCHIG00000008794,ENSCHIG00000022767,ENSCHIG00000023748,ENSCHIG00000018607,ENSCHIG00000010780,ENSCHIG00000012496,ENSCHIG00000024929,ENSCHIG00000023695,ENSCHIG00000015382,ENSCHIG00000016479,ENSCHIG00000022969,ENSCHIG00000019616,ENSCHIG00000014039,ENSCHIG00000023266,ENSCHIG00000000251,ENSCHIG00000015940,ENSCHIG00000003167,…
GO:0009109	coenzyme catabolic process	biological_process	0.21014	1	1	1343	3	17992	ENSCHIG00000007932
GO:0010829	negative regulation of glucose transport	biological_process	0.2104	1	1	1343	3	17992	ENSCHIG00000019616
GO:0016125	sterol metabolic process	biological_process	0.21073	1	3	1343	20	17992	ENSCHIG00000019348,ENSCHIG00000023958,ENSCHIG00000024342
GO:0052547	regulation of peptidase activity	biological_process	0.2114	1	11	1343	107	17992	ENSCHIG00000022173,ENSCHIG00000022735,ENSCHIG00000017766,ENSCHIG00000011105,ENSCHIG00000025893,ENSCHIG00000020790,ENSCHIG00000024986,ENSCHIG00000017977,ENSCHIG00000026432,ENSCHIG00000015928,ENSCHIG00000025141
GO:0043189	H4/H2A histone acetyltransferase complex	cellular_component	0.21168	1	2	1343	12	17992	ENSCHIG00000019299,ENSCHIG00000015445
GO:1902562	H4 histone acetyltransferase complex	cellular_component	0.21168	1	2	1343	12	17992	ENSCHIG00000019299,ENSCHIG00000015445
GO:0008047	enzyme activator activity	molecular_function	0.21185	1	17	1343	155	17992	ENSCHIG00000002829,ENSCHIG00000013381,ENSCHIG00000015184,ENSCHIG00000023081,ENSCHIG00000018776,ENSCHIG00000017749,ENSCHIG00000009385,ENSCHIG00000016532,ENSCHIG00000000137,ENSCHIG00000013239,ENSCHIG00000025375,ENSCHIG00000017977,ENSCHIG00000003321,ENSCHIG00000006935,ENSCHIG00000014118,ENSCHIG00000001085,ENSCHIG00000011652
GO:0006743	ubiquinone metabolic process	biological_process	0.21198	1	2	1343	9	17992	ENSCHIG00000011631,ENSCHIG00000013409
GO:0006744	ubiquinone biosynthetic process	biological_process	0.21198	1	2	1343	9	17992	ENSCHIG00000013409,ENSCHIG00000011631
GO:1901663	quinone biosynthetic process	biological_process	0.21198	1	2	1343	9	17992	ENSCHIG00000011631,ENSCHIG00000013409
GO:0001932	regulation of protein phosphorylation	biological_process	0.21206	1	12	1343	125	17992	ENSCHIG00000025570,ENSCHIG00000000251,ENSCHIG00000019616,ENSCHIG00000012528,ENSCHIG00000013189,ENSCHIG00000008697,ENSCHIG00000021879,ENSCHIG00000027268,ENSCHIG00000011186,ENSCHIG00000010291,ENSCHIG00000021149,ENSCHIG00000012585
GO:0072583	clathrin-mediated endocytosis	biological_process	0.21215	1	2	1343	9	17992	ENSCHIG00000025368,ENSCHIG00000018069
GO:0004867	serine-type endopeptidase inhibitor activity	molecular_function	0.21292	1	6	1343	46	17992	ENSCHIG00000022735,ENSCHIG00000025141,ENSCHIG00000026432,ENSCHIG00000011105,ENSCHIG00000025893,ENSCHIG00000020790
GO:0031901	early endosome membrane	cellular_component	0.21336	1	1	1343	3	17992	ENSCHIG00000025208
GO:0043021	ribonucleoprotein complex binding	molecular_function	0.21402	1	3	1343	19	17992	ENSCHIG00000023163,ENSCHIG00000015288,ENSCHIG00000025078
GO:0010466	negative regulation of peptidase activity	biological_process	0.21405	1	10	1343	96	17992	ENSCHIG00000026432,ENSCHIG00000015928,ENSCHIG00000025141,ENSCHIG00000024986,ENSCHIG00000017766,ENSCHIG00000022735,ENSCHIG00000022173,ENSCHIG00000011105,ENSCHIG00000025893,ENSCHIG00000020790
GO:0019079	viral genome replication	biological_process	0.21421	1	1	1343	5	17992	ENSCHIG00000017128
GO:0038066	p38MAPK cascade	biological_process	0.21458	1	1	1343	3	17992	ENSCHIG00000019616
GO:1900744	regulation of p38MAPK cascade	biological_process	0.21458	1	1	1343	3	17992	ENSCHIG00000019616
GO:1900745	positive regulation of p38MAPK cascade	biological_process	0.21458	1	1	1343	3	17992	ENSCHIG00000019616
GO:1901617	organic hydroxy compound biosynthetic process	biological_process	0.21575	1	5	1343	37	17992	ENSCHIG00000008939,ENSCHIG00000024342,ENSCHIG00000023958,ENSCHIG00000019348,ENSCHIG00000016624
GO:0003909	DNA ligase activity	molecular_function	0.21677	1	1	1343	3	17992	ENSCHIG00000023884
GO:0003910	DNA ligase (ATP) activity	molecular_function	0.21677	1	1	1343	3	17992	ENSCHIG00000023884
GO:0006266	DNA ligation	biological_process	0.21677	1	1	1343	3	17992	ENSCHIG00000023884
GO:0051103	DNA ligation involved in DNA repair	biological_process	0.21677	1	1	1343	3	17992	ENSCHIG00000023884
GO:0007195	adenylate cyclase-inhibiting dopamine receptor signaling pathway	biological_process	0.21678	1	1	1343	3	17992	ENSCHIG00000004216
GO:0045843	negative regulation of striated muscle tissue development	biological_process	0.21747	1	1	1343	4	17992	ENSCHIG00000021149
GO:0048635	negative regulation of muscle organ development	biological_process	0.21747	1	1	1343	4	17992	ENSCHIG00000021149
GO:0001817	regulation of cytokine production	biological_process	0.21765	1	4	1343	33	17992	ENSCHIG00000016965,ENSCHIG00000017128,ENSCHIG00000019616,ENSCHIG00000027268
GO:0006081	cellular aldehyde metabolic process	biological_process	0.21766	1	3	1343	20	17992	ENSCHIG00000010935,ENSCHIG00000025261,ENSCHIG00000015034
GO:1901099	negative regulation of signal transduction in absence of ligand	biological_process	0.21785	1	1	1343	3	17992	ENSCHIG00000027268
GO:2001240	negative regulation of extrinsic apoptotic signaling pathway in absence of ligand	biological_process	0.21785	1	1	1343	3	17992	ENSCHIG00000027268
GO:0007601	visual perception	biological_process	0.218	1	5	1343	40	17992	ENSCHIG00000009083,ENSCHIG00000016282,ENSCHIG00000024790,ENSCHIG00000009704,ENSCHIG00000023351
GO:0043502	regulation of muscle adaptation	biological_process	0.21801	1	1	1343	3	17992	ENSCHIG00000021331
GO:0060349	bone morphogenesis	biological_process	0.21814	1	1	1343	3	17992	ENSCHIG00000021149
GO:0060350	endochondral bone morphogenesis	biological_process	0.21814	1	1	1343	3	17992	ENSCHIG00000021149
GO:0051126	negative regulation of actin nucleation	biological_process	0.21849	1	1	1343	3	17992	ENSCHIG00000000599
GO:0004332	fructose-bisphosphate aldolase activity	molecular_function	0.21876	1	1	1343	3	17992	ENSCHIG00000013515
GO:0006787	porphyrin-containing compound catabolic process	biological_process	0.21887	1	1	1343	3	17992	ENSCHIG00000016700
GO:0033015	tetrapyrrole catabolic process	biological_process	0.21887	1	1	1343	3	17992	ENSCHIG00000016700
GO:0022414	reproductive process	biological_process	0.21981	1	10	1343	103	17992	ENSCHIG00000023395,ENSCHIG00000026540,ENSCHIG00000013775,ENSCHIG00000019060,ENSCHIG00000023353,ENSCHIG00000021149,ENSCHIG00000018572,ENSCHIG00000019616,ENSCHIG00000005604,ENSCHIG00000027268
GO:0001515	opioid peptide activity	molecular_function	0.21983	1	1	1343	3	17992	ENSCHIG00000023682
GO:0001709	cell fate determination	biological_process	0.22068	1	1	1343	3	17992	ENSCHIG00000021149
GO:1902117	positive regulation of organelle assembly	biological_process	0.22082	1	1	1343	3	17992	ENSCHIG00000027268
GO:0030880	RNA polymerase complex	cellular_component	0.2213	1	6	1343	51	17992	ENSCHIG00000012971,ENSCHIG00000027173,ENSCHIG00000018137,ENSCHIG00000011700,ENSCHIG00000012344,ENSCHIG00000027219
GO:0004252	serine-type endopeptidase activity	molecular_function	0.22167	1	16	1343	165	17992	ENSCHIG00000009587,ENSCHIG00000013164,ENSCHIG00000014276,ENSCHIG00000018729,ENSCHIG00000018079,ENSCHIG00000019254,ENSCHIG00000000480,ENSCHIG00000024374,ENSCHIG00000013845,ENSCHIG00000025187,ENSCHIG00000016245,ENSCHIG00000017924,ENSCHIG00000016761,ENSCHIG00000008050,ENSCHIG00000016965,ENSCHIG00000022978
GO:0031110	regulation of microtubule polymerization or depolymerization	biological_process	0.22173	1	2	1343	12	17992	ENSCHIG00000026579,ENSCHIG00000020412
GO:0016459	myosin complex	cellular_component	0.2226	1	6	1343	42	17992	ENSCHIG00000022585,ENSCHIG00000024960,ENSCHIG00000014922,ENSCHIG00000012494,ENSCHIG00000023267,ENSCHIG00000011652
GO:0031625	ubiquitin protein ligase binding	molecular_function	0.22293	1	3	1343	20	17992	ENSCHIG00000026177,ENSCHIG00000004602,ENSCHIG00000025078
GO:0044389	ubiquitin-like protein ligase binding	molecular_function	0.22293	1	3	1343	20	17992	ENSCHIG00000025078,ENSCHIG00000004602,ENSCHIG00000026177
GO:0045664	regulation of neuron differentiation	biological_process	0.22373	1	3	1343	21	17992	ENSCHIG00000021149,ENSCHIG00000023774,ENSCHIG00000014333
GO:1902275	regulation of chromatin organization	biological_process	0.22394	1	2	1343	15	17992	ENSCHIG00000017157,ENSCHIG00000023053
GO:1903308	regulation of chromatin modification	biological_process	0.22394	1	2	1343	15	17992	ENSCHIG00000023053,ENSCHIG00000017157
GO:0007204	positive regulation of cytosolic calcium ion concentration	biological_process	0.22419	1	2	1343	13	17992	ENSCHIG00000000251,ENSCHIG00000014964
GO:0051480	cytosolic calcium ion homeostasis	biological_process	0.22419	1	2	1343	13	17992	ENSCHIG00000000251,ENSCHIG00000014964
GO:0001071	nucleic acid binding transcription factor activity	molecular_function	0.22485	1	45	1343	529	17992	ENSCHIG00000007860,ENSCHIG00000011122,ENSCHIG00000020334,ENSCHIG00000008490,ENSCHIG00000025836,ENSCHIG00000023141,ENSCHIG00000014469,ENSCHIG00000020860,ENSCHIG00000024379,ENSCHIG00000023774,ENSCHIG00000005326,ENSCHIG00000015418,ENSCHIG00000015640,ENSCHIG00000014418,ENSCHIG00000015224,ENSCHIG00000021723,ENSCHIG00000014779,ENSCHIG00000008990,ENSCHIG00000007281,ENSCHIG00000013879,ENSCHIG00000010816,…
GO:0003700	transcription factor activity, sequence-specific DNA binding	molecular_function	0.22485	1	45	1343	529	17992	ENSCHIG00000010414,ENSCHIG00000018092,ENSCHIG00000027084,ENSCHIG00000012362,ENSCHIG00000021331,ENSCHIG00000015541,ENSCHIG00000003405,ENSCHIG00000021655,ENSCHIG00000010930,ENSCHIG00000017157,ENSCHIG00000024067,ENSCHIG00000021612,ENSCHIG00000003853,ENSCHIG00000015297,ENSCHIG00000013898,ENSCHIG00000000170,ENSCHIG00000018191,ENSCHIG00000024116,ENSCHIG00000019060,ENSCHIG00000020355,ENSCHIG00000010172,…
GO:0003684	damaged DNA binding	molecular_function	0.22522	1	3	1343	18	17992	ENSCHIG00000022047,ENSCHIG00000024154,ENSCHIG00000025635
GO:0030217	T cell differentiation	biological_process	0.22543	1	2	1343	11	17992	ENSCHIG00000019616,ENSCHIG00000021149
GO:0030057	desmosome	cellular_component	0.22671	1	1	1343	3	17992	ENSCHIG00000026540
GO:0002064	epithelial cell development	biological_process	0.22699	1	2	1343	10	17992	ENSCHIG00000026540,ENSCHIG00000021149
GO:0010631	epithelial cell migration	biological_process	0.22743	1	2	1343	11	17992	ENSCHIG00000021149,ENSCHIG00000016700
GO:0090130	tissue migration	biological_process	0.22743	1	2	1343	11	17992	ENSCHIG00000021149,ENSCHIG00000016700
GO:0090132	epithelium migration	biological_process	0.22743	1	2	1343	11	17992	ENSCHIG00000016700,ENSCHIG00000021149
GO:0043900	regulation of multi-organism process	biological_process	0.22768	1	2	1343	14	17992	ENSCHIG00000017128,ENSCHIG00000026540
GO:0010604	positive regulation of macromolecule metabolic process	biological_process	0.22772	1	22	1343	232	17992	ENSCHIG00000003424,ENSCHIG00000007281,ENSCHIG00000000170,ENSCHIG00000007615,ENSCHIG00000016080,ENSCHIG00000025078,ENSCHIG00000012065,ENSCHIG00000017977,ENSCHIG00000025202,ENSCHIG00000021149,ENSCHIG00000014824,ENSCHIG00000020978,ENSCHIG00000019616,ENSCHIG00000014469,ENSCHIG00000027268,ENSCHIG00000021331,ENSCHIG00000024379,ENSCHIG00000016934,ENSCHIG00000010276,ENSCHIG00000014684,ENSCHIG00000010291,…
GO:0048762	mesenchymal cell differentiation	biological_process	0.22858	1	2	1343	11	17992	ENSCHIG00000021149,ENSCHIG00000008490
GO:0060485	mesenchyme development	biological_process	0.22858	1	2	1343	11	17992	ENSCHIG00000021149,ENSCHIG00000008490
GO:0016779	nucleotidyltransferase activity	molecular_function	0.22942	1	10	1343	95	17992	ENSCHIG00000012072,ENSCHIG00000017296,ENSCHIG00000027173,ENSCHIG00000021933,ENSCHIG00000017328,ENSCHIG00000016890,ENSCHIG00000025657,ENSCHIG00000014854,ENSCHIG00000021506,ENSCHIG00000010897
GO:0043901	negative regulation of multi-organism process	biological_process	0.22949	1	1	1343	4	17992	ENSCHIG00000017128
GO:0048701	embryonic cranial skeleton morphogenesis	biological_process	0.22961	1	1	1343	3	17992	ENSCHIG00000021149
GO:0045136	development of secondary sexual characteristics	biological_process	0.22972	1	1	1343	3	17992	ENSCHIG00000026540
GO:0006820	anion transport	biological_process	0.22998	1	20	1343	189	17992	ENSCHIG00000007182,ENSCHIG00000018789,ENSCHIG00000000488,ENSCHIG00000023325,ENSCHIG00000017182,ENSCHIG00000020085,ENSCHIG00000007220,ENSCHIG00000012437,ENSCHIG00000019616,ENSCHIG00000017210,ENSCHIG00000018159,ENSCHIG00000017768,ENSCHIG00000000304,ENSCHIG00000020647,ENSCHIG00000021877,ENSCHIG00000009899,ENSCHIG00000019324,ENSCHIG00000014026,ENSCHIG00000025898,ENSCHIG00000022408
GO:0072358	cardiovascular system development	biological_process	0.2302	1	7	1343	63	17992	ENSCHIG00000021149,ENSCHIG00000014964,ENSCHIG00000016700,ENSCHIG00000014726,ENSCHIG00000026540,ENSCHIG00000003384,ENSCHIG00000019616
GO:0072359	circulatory system development	biological_process	0.2302	1	7	1343	63	17992	ENSCHIG00000019616,ENSCHIG00000003384,ENSCHIG00000014726,ENSCHIG00000026540,ENSCHIG00000021149,ENSCHIG00000014964,ENSCHIG00000016700
GO:0046950	cellular ketone body metabolic process	biological_process	0.23021	1	1	1343	4	17992	ENSCHIG00000019430
GO:1902224	ketone body metabolic process	biological_process	0.23021	1	1	1343	4	17992	ENSCHIG00000019430
GO:0048029	monosaccharide binding	molecular_function	0.23063	1	4	1343	28	17992	ENSCHIG00000015476,ENSCHIG00000026382,ENSCHIG00000024851,ENSCHIG00000000593
GO:0051928	positive regulation of calcium ion transport	biological_process	0.23165	1	1	1343	4	17992	ENSCHIG00000014964
GO:0021543	pallium development	biological_process	0.23211	1	1	1343	3	17992	ENSCHIG00000020863
GO:0021987	cerebral cortex development	biological_process	0.23211	1	1	1343	3	17992	ENSCHIG00000020863
GO:0050662	coenzyme binding	molecular_function	0.23218	1	14	1343	129	17992	ENSCHIG00000012727,ENSCHIG00000018072,ENSCHIG00000011486,ENSCHIG00000023541,ENSCHIG00000024319,ENSCHIG00000015034,ENSCHIG00000022565,ENSCHIG00000021327,ENSCHIG00000014134,ENSCHIG00000022888,ENSCHIG00000012430,ENSCHIG00000020031,ENSCHIG00000006876,ENSCHIG00000016745
GO:0003382	epithelial cell morphogenesis	biological_process	0.23264	1	1	1343	3	17992	ENSCHIG00000021149
GO:0007184	SMAD protein import into nucleus	biological_process	0.23275	1	1	1343	3	17992	ENSCHIG00000021149
GO:0060390	regulation of SMAD protein import into nucleus	biological_process	0.23275	1	1	1343	3	17992	ENSCHIG00000021149
GO:0060391	positive regulation of SMAD protein import into nucleus	biological_process	0.23275	1	1	1343	3	17992	ENSCHIG00000021149
GO:0001656	metanephros development	biological_process	0.23281	1	1	1343	3	17992	ENSCHIG00000021149
GO:0003338	metanephros morphogenesis	biological_process	0.23281	1	1	1343	3	17992	ENSCHIG00000021149
GO:0048546	digestive tract morphogenesis	biological_process	0.23281	1	1	1343	3	17992	ENSCHIG00000021149
GO:0051145	smooth muscle cell differentiation	biological_process	0.23281	1	1	1343	3	17992	ENSCHIG00000021149
GO:0048286	lung alveolus development	biological_process	0.2329	1	1	1343	3	17992	ENSCHIG00000021149
GO:1902580	single-organism cellular localization	biological_process	0.23294	1	12	1343	114	17992	ENSCHIG00000021149,ENSCHIG00000025078,ENSCHIG00000024164,ENSCHIG00000018439,ENSCHIG00000006763,ENSCHIG00000004152,ENSCHIG00000016939,ENSCHIG00000023278,ENSCHIG00000025297,ENSCHIG00000026579,ENSCHIG00000020286,ENSCHIG00000009413
GO:0019216	regulation of lipid metabolic process	biological_process	0.23336	1	3	1343	22	17992	ENSCHIG00000010936,ENSCHIG00000024083,ENSCHIG00000005604
GO:0010975	regulation of neuron projection development	biological_process	0.23345	1	2	1343	12	17992	ENSCHIG00000023774,ENSCHIG00000014333
GO:0032768	regulation of monooxygenase activity	biological_process	0.23372	1	1	1343	3	17992	ENSCHIG00000019616
GO:0032447	protein urmylation	biological_process	0.23408	1	1	1343	4	17992	ENSCHIG00000014854
GO:0032535	regulation of cellular component size	biological_process	0.2345	1	7	1343	68	17992	ENSCHIG00000021068,ENSCHIG00000007211,ENSCHIG00000018789,ENSCHIG00000023774,ENSCHIG00000010594,ENSCHIG00000000599,ENSCHIG00000022408
GO:0005324	long-chain fatty acid transporter activity	molecular_function	0.23476	1	1	1343	3	17992	ENSCHIG00000020085
GO:0032627	interleukin-23 production	biological_process	0.23533	1	1	1343	4	17992	ENSCHIG00000027268
GO:0032667	regulation of interleukin-23 production	biological_process	0.23533	1	1	1343	4	17992	ENSCHIG00000027268
GO:0007157	heterophilic cell-cell adhesion via plasma membrane cell adhesion molecules	biological_process	0.23596	1	1	1343	3	17992	ENSCHIG00000018247
GO:0051049	regulation of transport	biological_process	0.23612	1	17	1343	178	17992	ENSCHIG00000017831,ENSCHIG00000019165,ENSCHIG00000023814,ENSCHIG00000021149,ENSCHIG00000010936,ENSCHIG00000014964,ENSCHIG00000014464,ENSCHIG00000017866,ENSCHIG00000019616,ENSCHIG00000022646,ENSCHIG00000023774,ENSCHIG00000026985,ENSCHIG00000018810,ENSCHIG00000026540,ENSCHIG00000000488,ENSCHIG00000015584,ENSCHIG00000011358
GO:0097320	membrane tubulation	biological_process	0.23632	1	1	1343	3	17992	ENSCHIG00000007034
GO:0031328	positive regulation of cellular biosynthetic process	biological_process	0.23632	1	15	1343	154	17992	ENSCHIG00000016080,ENSCHIG00000012065,ENSCHIG00000021149,ENSCHIG00000025202,ENSCHIG00000008490,ENSCHIG00000016934,ENSCHIG00000014684,ENSCHIG00000010276,ENSCHIG00000014469,ENSCHIG00000007281,ENSCHIG00000000170,ENSCHIG00000021331,ENSCHIG00000024379,ENSCHIG00000003424,ENSCHIG00000020978
GO:0090311	regulation of protein deacetylation	biological_process	0.23651	1	1	1343	3	17992	ENSCHIG00000017157
GO:0006177	GMP biosynthetic process	biological_process	0.23653	1	1	1343	3	17992	ENSCHIG00000017941
GO:0032615	interleukin-12 production	biological_process	0.23654	1	1	1343	3	17992	ENSCHIG00000019616
GO:0003854	3-beta-hydroxy-delta5-steroid dehydrogenase activity	molecular_function	0.23753	1	1	1343	4	17992	ENSCHIG00000014499
GO:0045663	positive regulation of myoblast differentiation	biological_process	0.23758	1	1	1343	4	17992	ENSCHIG00000021331
GO:0015321	sodium-dependent phosphate transmembrane transporter activity	molecular_function	0.23765	1	1	1343	3	17992	ENSCHIG00000019324
GO:0044341	sodium-dependent phosphate transport	biological_process	0.23765	1	1	1343	3	17992	ENSCHIG00000019324
GO:0002098	tRNA wobble uridine modification	biological_process	0.23893	1	2	1343	12	17992	ENSCHIG00000014854,ENSCHIG00000014134
GO:0051258	protein polymerization	biological_process	0.23896	1	8	1343	77	17992	ENSCHIG00000007211,ENSCHIG00000026835,ENSCHIG00000010594,ENSCHIG00000021068,ENSCHIG00000000224,ENSCHIG00000000599,ENSCHIG00000014409,ENSCHIG00000012981
GO:0002532	production of molecular mediator involved in inflammatory response	biological_process	0.239	1	1	1343	4	17992	ENSCHIG00000019616
GO:0042304	regulation of fatty acid biosynthetic process	biological_process	0.23913	1	1	1343	3	17992	ENSCHIG00000010936
GO:0071482	cellular response to light stimulus	biological_process	0.23915	1	1	1343	4	17992	ENSCHIG00000009083
GO:0009799	specification of symmetry	biological_process	0.24008	1	1	1343	4	17992	ENSCHIG00000021149
GO:0043408	regulation of MAPK cascade	biological_process	0.24017	1	7	1343	65	17992	ENSCHIG00000021149,ENSCHIG00000012585,ENSCHIG00000010291,ENSCHIG00000008697,ENSCHIG00000021879,ENSCHIG00000019616,ENSCHIG00000000251
GO:0010876	lipid localization	biological_process	0.2404	1	13	1343	121	17992	ENSCHIG00000020085,ENSCHIG00000001541,ENSCHIG00000006605,ENSCHIG00000023836,ENSCHIG00000020194,ENSCHIG00000018159,ENSCHIG00000000304,ENSCHIG00000007182,ENSCHIG00000019616,ENSCHIG00000010319,ENSCHIG00000023060,ENSCHIG00000021852,ENSCHIG00000024291
GO:0001704	formation of primary germ layer	biological_process	0.24111	1	1	1343	4	17992	ENSCHIG00000021149
GO:0007369	gastrulation	biological_process	0.24111	1	1	1343	4	17992	ENSCHIG00000021149
GO:0004969	histamine receptor activity	molecular_function	0.24111	1	1	1343	4	17992	ENSCHIG00000000251
GO:0035102	PRC1 complex	cellular_component	0.24118	1	1	1343	4	17992	ENSCHIG00000015685
GO:0003205	cardiac chamber development	biological_process	0.24122	1	1	1343	4	17992	ENSCHIG00000021149
GO:0003206	cardiac chamber morphogenesis	biological_process	0.24122	1	1	1343	4	17992	ENSCHIG00000021149
GO:0003231	cardiac ventricle development	biological_process	0.24122	1	1	1343	4	17992	ENSCHIG00000021149
GO:0008177	succinate dehydrogenase (ubiquinone) activity	molecular_function	0.24127	1	1	1343	3	17992	ENSCHIG00000013325
GO:0060571	morphogenesis of an epithelial fold	biological_process	0.24128	1	1	1343	4	17992	ENSCHIG00000021149
GO:0060572	morphogenesis of an epithelial bud	biological_process	0.24128	1	1	1343	4	17992	ENSCHIG00000021149
GO:0055024	regulation of cardiac muscle tissue development	biological_process	0.24131	1	1	1343	4	17992	ENSCHIG00000021149
GO:2000249	regulation of actin cytoskeleton reorganization	biological_process	0.24134	1	1	1343	3	17992	ENSCHIG00000000599
GO:0042393	histone binding	molecular_function	0.24146	1	3	1343	19	17992	ENSCHIG00000020706,ENSCHIG00000023053,ENSCHIG00000007615
GO:0034103	regulation of tissue remodeling	biological_process	0.24182	1	1	1343	4	17992	ENSCHIG00000019616
GO:0008645	hexose transport	biological_process	0.24216	1	2	1343	12	17992	ENSCHIG00000012243,ENSCHIG00000019616
GO:0070011	peptidase activity, acting on L-amino acid peptides	molecular_function	0.24305	1	50	1343	533	17992	ENSCHIG00000022978,ENSCHIG00000018686,ENSCHIG00000017924,ENSCHIG00000012356,ENSCHIG00000010000,ENSCHIG00000013949,ENSCHIG00000008050,ENSCHIG00000027045,ENSCHIG00000016023,ENSCHIG00000023150,ENSCHIG00000019146,ENSCHIG00000016617,ENSCHIG00000000480,ENSCHIG00000019254,ENSCHIG00000025187,ENSCHIG00000013845,ENSCHIG00000016266,ENSCHIG00000018165,ENSCHIG00000013164,ENSCHIG00000000443,ENSCHIG00000009860,…
GO:0015018	galactosylgalactosylxylosylprotein 3-beta-glucuronosyltransferase activity	molecular_function	0.24354	1	1	1343	4	17992	ENSCHIG00000017371
GO:0006739	NADP metabolic process	biological_process	0.24361	1	2	1343	11	17992	ENSCHIG00000010935,ENSCHIG00000015034
GO:0015293	symporter activity	molecular_function	0.24378	1	6	1343	44	17992	ENSCHIG00000020647,ENSCHIG00000012437,ENSCHIG00000021595,ENSCHIG00000017725,ENSCHIG00000023325,ENSCHIG00000018789
GO:0030335	positive regulation of cell migration	biological_process	0.24384	1	3	1343	25	17992	ENSCHIG00000021149,ENSCHIG00000016700,ENSCHIG00000025078
GO:0051272	positive regulation of cellular component movement	biological_process	0.24384	1	3	1343	25	17992	ENSCHIG00000025078,ENSCHIG00000016700,ENSCHIG00000021149
GO:2000147	positive regulation of cell motility	biological_process	0.24384	1	3	1343	25	17992	ENSCHIG00000025078,ENSCHIG00000016700,ENSCHIG00000021149
GO:0005669	transcription factor TFIID complex	cellular_component	0.24385	1	2	1343	10	17992	ENSCHIG00000027219,ENSCHIG00000018137
GO:0050807	regulation of synapse organization	biological_process	0.24404	1	1	1343	4	17992	ENSCHIG00000026297
GO:0008374	O-acyltransferase activity	molecular_function	0.24432	1	2	1343	11	17992	ENSCHIG00000022540,ENSCHIG00000025165
GO:0031639	plasminogen activation	biological_process	0.24441	1	1	1343	3	17992	ENSCHIG00000000480
GO:0080008	Cul4-RING E3 ubiquitin ligase complex	cellular_component	0.24464	1	1	1343	3	17992	ENSCHIG00000023748
GO:0034976	response to endoplasmic reticulum stress	biological_process	0.2452	1	3	1343	24	17992	ENSCHIG00000024956,ENSCHIG00000026177,ENSCHIG00000025078
GO:0051287	NAD binding	molecular_function	0.24526	1	5	1343	40	17992	ENSCHIG00000016745,ENSCHIG00000024319,ENSCHIG00000018072,ENSCHIG00000020031,ENSCHIG00000022888
GO:0043903	regulation of symbiosis, encompassing mutualism through parasitism	biological_process	0.24532	1	1	1343	4	17992	ENSCHIG00000017128
GO:0018023	peptidyl-lysine trimethylation	biological_process	0.24539	1	1	1343	3	17992	ENSCHIG00000009854
GO:0009891	positive regulation of biosynthetic process	biological_process	0.24564	1	15	1343	155	17992	ENSCHIG00000016934,ENSCHIG00000014684,ENSCHIG00000010276,ENSCHIG00000025202,ENSCHIG00000021149,ENSCHIG00000008490,ENSCHIG00000016080,ENSCHIG00000012065,ENSCHIG00000020978,ENSCHIG00000003424,ENSCHIG00000024379,ENSCHIG00000007281,ENSCHIG00000014469,ENSCHIG00000021331,ENSCHIG00000000170
GO:0016055	Wnt signaling pathway	biological_process	0.24571	1	9	1343	86	17992	ENSCHIG00000022853,ENSCHIG00000019530,ENSCHIG00000014632,ENSCHIG00000021782,ENSCHIG00000000292,ENSCHIG00000010291,ENSCHIG00000014847,ENSCHIG00000022144,ENSCHIG00000016131
GO:0031060	regulation of histone methylation	biological_process	0.24586	1	1	1343	3	17992	ENSCHIG00000023053
GO:0005343	organic acid:sodium symporter activity	molecular_function	0.24593	1	2	1343	10	17992	ENSCHIG00000023325,ENSCHIG00000012437
GO:0015171	amino acid transmembrane transporter activity	molecular_function	0.24603	1	2	1343	10	17992	ENSCHIG00000012437,ENSCHIG00000023325
GO:0061387	regulation of extent of cell growth	biological_process	0.24618	1	1	1343	4	17992	ENSCHIG00000023774
GO:0032844	regulation of homeostatic process	biological_process	0.24619	1	3	1343	21	17992	ENSCHIG00000014964,ENSCHIG00000007281,ENSCHIG00000017128
GO:0098732	macromolecule deacylation	biological_process	0.24631	1	3	1343	18	17992	ENSCHIG00000016544,ENSCHIG00000017157,ENSCHIG00000018437
GO:0045665	negative regulation of neuron differentiation	biological_process	0.2467	1	1	1343	4	17992	ENSCHIG00000014333
GO:0070228	regulation of lymphocyte apoptotic process	biological_process	0.24742	1	1	1343	6	17992	ENSCHIG00000021149
GO:0045601	regulation of endothelial cell differentiation	biological_process	0.24742	1	1	1343	4	17992	ENSCHIG00000021149
GO:0016593	Cdc73/Paf1 complex	cellular_component	0.24748	1	1	1343	3	17992	ENSCHIG00000011700
GO:0048188	Set1C/COMPASS complex	cellular_component	0.24767	1	2	1343	12	17992	ENSCHIG00000014305,ENSCHIG00000021355
GO:0051960	regulation of nervous system development	biological_process	0.24791	1	4	1343	33	17992	ENSCHIG00000026297,ENSCHIG00000014333,ENSCHIG00000023774,ENSCHIG00000021149
GO:0001890	placenta development	biological_process	0.24822	1	1	1343	5	17992	ENSCHIG00000027268
GO:0071706	tumor necrosis factor superfamily cytokine production	biological_process	0.24828	1	1	1343	5	17992	ENSCHIG00000019616
GO:1903555	regulation of tumor necrosis factor superfamily cytokine production	biological_process	0.24828	1	1	1343	5	17992	ENSCHIG00000019616
GO:0051341	regulation of oxidoreductase activity	biological_process	0.24874	1	1	1343	4	17992	ENSCHIG00000019616
GO:0042181	ketone biosynthetic process	biological_process	0.24906	1	2	1343	10	17992	ENSCHIG00000013409,ENSCHIG00000011631
GO:0032797	SMN complex	cellular_component	0.24992	1	1	1343	3	17992	ENSCHIG00000009439
GO:0045662	negative regulation of myoblast differentiation	biological_process	0.25007	1	1	1343	5	17992	ENSCHIG00000021149
GO:0051148	negative regulation of muscle cell differentiation	biological_process	0.25007	1	1	1343	5	17992	ENSCHIG00000021149
GO:0046695	SLIK (SAGA-like) complex	cellular_component	0.25008	1	1	1343	3	17992	ENSCHIG00000027219
GO:0042578	phosphoric ester hydrolase activity	molecular_function	0.2501	1	27	1343	273	17992	ENSCHIG00000021879,ENSCHIG00000020394,ENSCHIG00000015846,ENSCHIG00000010780,ENSCHIG00000015141,ENSCHIG00000017496,ENSCHIG00000016158,ENSCHIG00000016326,ENSCHIG00000012585,ENSCHIG00000014683,ENSCHIG00000026605,ENSCHIG00000007307,ENSCHIG00000012120,ENSCHIG00000017750,ENSCHIG00000014927,ENSCHIG00000017497,ENSCHIG00000020219,ENSCHIG00000016981,ENSCHIG00000018892,ENSCHIG00000008697,ENSCHIG00000019949,…
GO:0008395	steroid hydroxylase activity	molecular_function	0.25036	1	1	1343	3	17992	ENSCHIG00000015158
GO:0016782	transferase activity, transferring sulfur-containing groups	molecular_function	0.25056	1	7	1343	70	17992	ENSCHIG00000008922,ENSCHIG00000017074,ENSCHIG00000019583,ENSCHIG00000019888,ENSCHIG00000017289,ENSCHIG00000019430,ENSCHIG00000014594
GO:0071806	protein transmembrane transport	biological_process	0.25093	1	3	1343	27	17992	ENSCHIG00000025078,ENSCHIG00000024164,ENSCHIG00000023278
GO:0055072	iron ion homeostasis	biological_process	0.25119	1	3	1343	35	17992	ENSCHIG00000016700,ENSCHIG00000010703,ENSCHIG00000018467
GO:0042802	identical protein binding	molecular_function	0.25121	1	5	1343	42	17992	ENSCHIG00000026297,ENSCHIG00000007615,ENSCHIG00000016700,ENSCHIG00000011245,ENSCHIG00000027124
GO:0046578	regulation of Ras protein signal transduction	biological_process	0.25197	1	12	1343	102	17992	ENSCHIG00000025033,ENSCHIG00000006795,ENSCHIG00000008445,ENSCHIG00000009741,ENSCHIG00000001591,ENSCHIG00000016532,ENSCHIG00000014118,ENSCHIG00000008645,ENSCHIG00000022944,ENSCHIG00000027150,ENSCHIG00000016068,ENSCHIG00000019842
GO:0030279	negative regulation of ossification	biological_process	0.25231	1	1	1343	4	17992	ENSCHIG00000019903
GO:0046470	phosphatidylcholine metabolic process	biological_process	0.25234	1	1	1343	3	17992	ENSCHIG00000008939
GO:0003993	acid phosphatase activity	molecular_function	0.25251	1	1	1343	4	17992	ENSCHIG00000017750
GO:0032845	negative regulation of homeostatic process	biological_process	0.25252	1	2	1343	12	17992	ENSCHIG00000014964,ENSCHIG00000007281
GO:0031330	negative regulation of cellular catabolic process	biological_process	0.2526	1	2	1343	12	17992	ENSCHIG00000016700,ENSCHIG00000019616
GO:0016835	carbon-oxygen lyase activity	molecular_function	0.25324	1	6	1343	49	17992	ENSCHIG00000021110,ENSCHIG00000006073,ENSCHIG00000022204,ENSCHIG00000023460,ENSCHIG00000020247,ENSCHIG00000017697
GO:0000904	cell morphogenesis involved in differentiation	biological_process	0.25331	1	5	1343	41	17992	ENSCHIG00000021149,ENSCHIG00000023774,ENSCHIG00000008490,ENSCHIG00000010703,ENSCHIG00000018901
GO:0000347	THO complex	cellular_component	0.2535	1	1	1343	3	17992	ENSCHIG00000025851
GO:0048565	digestive tract development	biological_process	0.25396	1	1	1343	4	17992	ENSCHIG00000021149
GO:0008475	procollagen-lysine 5-dioxygenase activity	molecular_function	0.25427	1	1	1343	3	17992	ENSCHIG00000015476
GO:0070815	peptidyl-lysine 5-dioxygenase activity	molecular_function	0.25427	1	1	1343	3	17992	ENSCHIG00000015476
GO:0031966	mitochondrial membrane	cellular_component	0.2544	1	14	1343	202	17992	ENSCHIG00000022888,ENSCHIG00000014420,ENSCHIG00000000242,ENSCHIG00000021566,ENSCHIG00000023278,ENSCHIG00000014137,ENSCHIG00000003131,ENSCHIG00000014213,ENSCHIG00000011631,ENSCHIG00000012236,ENSCHIG00000024164,ENSCHIG00000008939,ENSCHIG00000013325,ENSCHIG00000013409
GO:0017069	snRNA binding	molecular_function	0.25459	1	1	1343	6	17992	ENSCHIG00000019251
GO:0016503	pheromone receptor activity	molecular_function	0.25465	1	1	1343	4	17992	ENSCHIG00000022169
GO:0043085	positive regulation of catalytic activity	biological_process	0.25472	1	21	1343	205	17992	ENSCHIG00000015184,ENSCHIG00000013381,ENSCHIG00000014824,ENSCHIG00000019616,ENSCHIG00000023081,ENSCHIG00000002829,ENSCHIG00000009385,ENSCHIG00000016532,ENSCHIG00000017749,ENSCHIG00000018776,ENSCHIG00000025033,ENSCHIG00000013239,ENSCHIG00000000137,ENSCHIG00000006935,ENSCHIG00000011652,ENSCHIG00000001085,ENSCHIG00000014118,ENSCHIG00000017977,ENSCHIG00000025375,ENSCHIG00000003321,ENSCHIG00000021149
GO:0007213	G-protein coupled acetylcholine receptor signaling pathway	biological_process	0.25484	1	1	1343	6	17992	ENSCHIG00000006763
GO:0034340	response to type I interferon	biological_process	0.25529	1	1	1343	4	17992	ENSCHIG00000017128
GO:0009792	embryo development ending in birth or egg hatching	biological_process	0.25534	1	2	1343	12	17992	ENSCHIG00000027268,ENSCHIG00000021149
GO:0043009	chordate embryonic development	biological_process	0.25534	1	2	1343	12	17992	ENSCHIG00000027268,ENSCHIG00000021149
GO:0004813	alanine-tRNA ligase activity	molecular_function	0.25578	1	1	1343	3	17992	ENSCHIG00000015632
GO:0006419	alanyl-tRNA aminoacylation	biological_process	0.25578	1	1	1343	3	17992	ENSCHIG00000015632
GO:0046330	positive regulation of JNK cascade	biological_process	0.25589	1	1	1343	4	17992	ENSCHIG00000010291
GO:0048168	regulation of neuronal synaptic plasticity	biological_process	0.25596	1	1	1343	3	17992	ENSCHIG00000000433
GO:0043139	5'-3' DNA helicase activity	molecular_function	0.25632	1	1	1343	3	17992	ENSCHIG00000019299
GO:0055082	cellular chemical homeostasis	biological_process	0.25681	1	7	1343	76	17992	ENSCHIG00000018467,ENSCHIG00000014039,ENSCHIG00000024851,ENSCHIG00000000251,ENSCHIG00000014964,ENSCHIG00000016700,ENSCHIG00000018892
GO:0015485	cholesterol binding	molecular_function	0.25761	1	1	1343	3	17992	ENSCHIG00000020194
GO:0005975	carbohydrate metabolic process	biological_process	0.2578	1	32	1343	355	17992	ENSCHIG00000025657,ENSCHIG00000011967,ENSCHIG00000017371,ENSCHIG00000014228,ENSCHIG00000000945,ENSCHIG00000026540,ENSCHIG00000021775,ENSCHIG00000025805,ENSCHIG00000012912,ENSCHIG00000013515,ENSCHIG00000015034,ENSCHIG00000000397,ENSCHIG00000019298,ENSCHIG00000014578,ENSCHIG00000010111,ENSCHIG00000017253,ENSCHIG00000011255,ENSCHIG00000025267,ENSCHIG00000024851,ENSCHIG00000019583,ENSCHIG00000027215,…
GO:1901841	regulation of high voltage-gated calcium channel activity	biological_process	0.25795	1	1	1343	4	17992	ENSCHIG00000014464
GO:1901842	negative regulation of high voltage-gated calcium channel activity	biological_process	0.25795	1	1	1343	4	17992	ENSCHIG00000014464
GO:0098791	Golgi subcompartment	cellular_component	0.25841	1	4	1343	33	17992	ENSCHIG00000025805,ENSCHIG00000010111,ENSCHIG00000018159,ENSCHIG00000026540
GO:0034605	cellular response to heat	biological_process	0.25858	1	1	1343	3	17992	ENSCHIG00000016700
GO:0016339	calcium-dependent cell-cell adhesion via plasma membrane cell adhesion molecules	biological_process	0.25859	1	1	1343	3	17992	ENSCHIG00000015252
GO:0018345	protein palmitoylation	biological_process	0.25916	1	1	1343	3	17992	ENSCHIG00000019973
GO:0001910	regulation of leukocyte mediated cytotoxicity	biological_process	0.25942	1	1	1343	3	17992	ENSCHIG00000019616
GO:0002228	natural killer cell mediated immunity	biological_process	0.25942	1	1	1343	3	17992	ENSCHIG00000019616
GO:0042267	natural killer cell mediated cytotoxicity	biological_process	0.25942	1	1	1343	3	17992	ENSCHIG00000019616
GO:0045859	regulation of protein kinase activity	biological_process	0.25943	1	9	1343	93	17992	ENSCHIG00000021149,ENSCHIG00000012585,ENSCHIG00000011186,ENSCHIG00000008697,ENSCHIG00000021879,ENSCHIG00000013189,ENSCHIG00000012528,ENSCHIG00000019616,ENSCHIG00000025570
GO:0009896	positive regulation of catabolic process	biological_process	0.25955	1	2	1343	14	17992	ENSCHIG00000024083,ENSCHIG00000016700
GO:0031331	positive regulation of cellular catabolic process	biological_process	0.25955	1	2	1343	14	17992	ENSCHIG00000016700,ENSCHIG00000024083
GO:0000030	mannosyltransferase activity	molecular_function	0.25987	1	2	1343	11	17992	ENSCHIG00000018512,ENSCHIG00000014578
GO:0097502	mannosylation	biological_process	0.25987	1	2	1343	11	17992	ENSCHIG00000018512,ENSCHIG00000014578
GO:0035658	Mon1-Ccz1 complex	cellular_component	0.26033	1	1	1343	3	17992	ENSCHIG00000000226
GO:0046503	glycerolipid catabolic process	biological_process	0.26034	1	1	1343	3	17992	ENSCHIG00000024083
GO:0030122	AP-2 adaptor complex	cellular_component	0.26061	1	1	1343	3	17992	ENSCHIG00000025368
GO:0035615	clathrin adaptor activity	molecular_function	0.26061	1	1	1343	3	17992	ENSCHIG00000025368
GO:0098748	endocytic adaptor activity	molecular_function	0.26061	1	1	1343	3	17992	ENSCHIG00000025368
GO:0031406	carboxylic acid binding	molecular_function	0.26062	1	5	1343	40	17992	ENSCHIG00000017210,ENSCHIG00000015476,ENSCHIG00000026621,ENSCHIG00000026382,ENSCHIG00000000593
GO:0043177	organic acid binding	molecular_function	0.26062	1	5	1343	40	17992	ENSCHIG00000017210,ENSCHIG00000015476,ENSCHIG00000026382,ENSCHIG00000026621,ENSCHIG00000000593
GO:0006940	regulation of smooth muscle contraction	biological_process	0.26098	1	1	1343	5	17992	ENSCHIG00000015811
GO:0097306	cellular response to alcohol	biological_process	0.2611	1	1	1343	4	17992	ENSCHIG00000021331
GO:0034708	methyltransferase complex	cellular_component	0.26142	1	4	1343	31	17992	ENSCHIG00000022408,ENSCHIG00000014305,ENSCHIG00000021355,ENSCHIG00000013302
GO:0002039	p53 binding	molecular_function	0.26165	1	1	1343	3	17992	ENSCHIG00000013309
GO:1901661	quinone metabolic process	biological_process	0.26166	1	2	1343	11	17992	ENSCHIG00000013409,ENSCHIG00000011631
GO:0015889	cobalamin transport	biological_process	0.26166	1	1	1343	3	17992	ENSCHIG00000017854
GO:0060416	response to growth hormone	biological_process	0.26166	1	1	1343	3	17992	ENSCHIG00000021723
GO:0051303	establishment of chromosome localization	biological_process	0.26166	1	1	1343	3	17992	ENSCHIG00000026579
GO:0005639	integral component of nuclear inner membrane	cellular_component	0.26166	1	1	1343	3	17992	ENSCHIG00000026403
GO:0031229	intrinsic component of nuclear inner membrane	cellular_component	0.26166	1	1	1343	3	17992	ENSCHIG00000026403
GO:0044453	nuclear membrane part	cellular_component	0.26166	1	1	1343	3	17992	ENSCHIG00000026403
GO:0042908	xenobiotic transport	biological_process	0.26166	1	1	1343	3	17992	ENSCHIG00000019959
GO:0042910	xenobiotic transporter activity	molecular_function	0.26166	1	1	1343	3	17992	ENSCHIG00000019959
GO:0008184	glycogen phosphorylase activity	molecular_function	0.26166	1	1	1343	3	17992	ENSCHIG00000011255
GO:0003872	6-phosphofructokinase activity	molecular_function	0.26167	1	1	1343	3	17992	ENSCHIG00000000397
GO:0006002	fructose 6-phosphate metabolic process	biological_process	0.26167	1	1	1343	3	17992	ENSCHIG00000000397
GO:0061615	glycolytic process through fructose-6-phosphate	biological_process	0.26167	1	1	1343	3	17992	ENSCHIG00000000397
GO:0044774	mitotic DNA integrity checkpoint	biological_process	0.26167	1	1	1343	3	17992	ENSCHIG00000012761
GO:0043113	receptor clustering	biological_process	0.26167	1	1	1343	3	17992	ENSCHIG00000006763
GO:0015091	ferric iron transmembrane transporter activity	molecular_function	0.26168	1	1	1343	3	17992	ENSCHIG00000012827
GO:0072510	trivalent inorganic cation transmembrane transporter activity	molecular_function	0.26168	1	1	1343	3	17992	ENSCHIG00000012827
GO:0072512	trivalent inorganic cation transport	biological_process	0.26168	1	1	1343	3	17992	ENSCHIG00000012827
GO:0007252	I-kappaB phosphorylation	biological_process	0.26171	1	1	1343	3	17992	ENSCHIG00000014206
GO:0070084	protein initiator methionine removal	biological_process	0.26171	1	1	1343	3	17992	ENSCHIG00000022024
GO:0070940	dephosphorylation of RNA polymerase II C-terminal domain	biological_process	0.26176	1	1	1343	3	17992	ENSCHIG00000016412
GO:0006655	phosphatidylglycerol biosynthetic process	biological_process	0.26179	1	1	1343	3	17992	ENSCHIG00000025453
GO:0032048	cardiolipin metabolic process	biological_process	0.26179	1	1	1343	3	17992	ENSCHIG00000025453
GO:0032049	cardiolipin biosynthetic process	biological_process	0.26179	1	1	1343	3	17992	ENSCHIG00000025453
GO:0046471	phosphatidylglycerol metabolic process	biological_process	0.26179	1	1	1343	3	17992	ENSCHIG00000025453
GO:0098793	presynapse	cellular_component	0.26181	1	5	1343	37	17992	ENSCHIG00000009868,ENSCHIG00000016939,ENSCHIG00000018439,ENSCHIG00000000433,ENSCHIG00000027174
GO:0051646	mitochondrion localization	biological_process	0.26188	1	1	1343	3	17992	ENSCHIG00000004152
GO:0006558	L-phenylalanine metabolic process	biological_process	0.26192	1	1	1343	3	17992	ENSCHIG00000012774
GO:0006559	L-phenylalanine catabolic process	biological_process	0.26192	1	1	1343	3	17992	ENSCHIG00000012774
GO:1902221	erythrose 4-phosphate/phosphoenolpyruvate family amino acid metabolic process	biological_process	0.26192	1	1	1343	3	17992	ENSCHIG00000012774
GO:1902222	erythrose 4-phosphate/phosphoenolpyruvate family amino acid catabolic process	biological_process	0.26192	1	1	1343	3	17992	ENSCHIG00000012774
GO:0097384	cellular lipid biosynthetic process	biological_process	0.26213	1	1	1343	3	17992	ENSCHIG00000024342
GO:1902806	regulation of cell cycle G1/S phase transition	biological_process	0.26219	1	1	1343	3	17992	ENSCHIG00000012761
GO:2000045	regulation of G1/S transition of mitotic cell cycle	biological_process	0.26219	1	1	1343	3	17992	ENSCHIG00000012761
GO:0007019	microtubule depolymerization	biological_process	0.26221	1	1	1343	3	17992	ENSCHIG00000026579
GO:0031114	regulation of microtubule depolymerization	biological_process	0.26221	1	1	1343	3	17992	ENSCHIG00000026579
GO:0003691	double-stranded telomeric DNA binding	molecular_function	0.26244	1	1	1343	3	17992	ENSCHIG00000003424
GO:0017124	SH3 domain binding	molecular_function	0.26246	1	1	1343	3	17992	ENSCHIG00000010594
GO:0015349	thyroid hormone transmembrane transporter activity	molecular_function	0.26254	1	1	1343	3	17992	ENSCHIG00000015992
GO:0055070	copper ion homeostasis	biological_process	0.26274	1	1	1343	3	17992	ENSCHIG00000017790
GO:0051223	regulation of protein transport	biological_process	0.26296	1	4	1343	33	17992	ENSCHIG00000010936,ENSCHIG00000021149,ENSCHIG00000023774,ENSCHIG00000017831
GO:0070201	regulation of establishment of protein localization	biological_process	0.26296	1	4	1343	33	17992	ENSCHIG00000023774,ENSCHIG00000021149,ENSCHIG00000010936,ENSCHIG00000017831
GO:0004630	phospholipase D activity	molecular_function	0.26382	1	1	1343	3	17992	ENSCHIG00000007307
GO:0001655	urogenital system development	biological_process	0.26415	1	2	1343	12	17992	ENSCHIG00000005604,ENSCHIG00000021149
GO:0006370	7-methylguanosine mRNA capping	biological_process	0.26419	1	1	1343	3	17992	ENSCHIG00000024476
GO:0006626	protein targeting to mitochondrion	biological_process	0.26425	1	2	1343	16	17992	ENSCHIG00000024164,ENSCHIG00000023278
GO:0034227	tRNA thio-modification	biological_process	0.26432	1	1	1343	7	17992	ENSCHIG00000014854
GO:0042060	wound healing	biological_process	0.26491	1	6	1343	57	17992	ENSCHIG00000026540,ENSCHIG00000015811,ENSCHIG00000026649,ENSCHIG00000010494,ENSCHIG00000019484,ENSCHIG00000016700
GO:0032872	regulation of stress-activated MAPK cascade	biological_process	0.26525	1	2	1343	12	17992	ENSCHIG00000019616,ENSCHIG00000010291
GO:0070302	regulation of stress-activated protein kinase signaling cascade	biological_process	0.26525	1	2	1343	12	17992	ENSCHIG00000019616,ENSCHIG00000010291
GO:0019221	cytokine-mediated signaling pathway	biological_process	0.26536	1	9	1343	92	17992	ENSCHIG00000024179,ENSCHIG00000014964,ENSCHIG00000023851,ENSCHIG00000019805,ENSCHIG00000022287,ENSCHIG00000013720,ENSCHIG00000003089,ENSCHIG00000019616,ENSCHIG00000012170
GO:0031647	regulation of protein stability	biological_process	0.26561	1	1	1343	7	17992	ENSCHIG00000004186
GO:0051924	regulation of calcium ion transport	biological_process	0.26589	1	2	1343	13	17992	ENSCHIG00000014964,ENSCHIG00000014464
GO:0033522	histone H2A ubiquitination	biological_process	0.26624	1	1	1343	4	17992	ENSCHIG00000007615
GO:0048207	vesicle targeting, rough ER to cis-Golgi	biological_process	0.26624	1	1	1343	4	17992	ENSCHIG00000020286
GO:0048208	COPII vesicle coating	biological_process	0.26624	1	1	1343	4	17992	ENSCHIG00000020286
GO:0043560	insulin receptor substrate binding	molecular_function	0.26648	1	1	1343	3	17992	ENSCHIG00000020115
GO:0006086	acetyl-CoA biosynthetic process from pyruvate	biological_process	0.2667	1	1	1343	5	17992	ENSCHIG00000000162
GO:0031410	cytoplasmic vesicle	cellular_component	0.26734	1	11	1343	99	17992	ENSCHIG00000000433,ENSCHIG00000025368,ENSCHIG00000017855,ENSCHIG00000009868,ENSCHIG00000027174,ENSCHIG00000023070,ENSCHIG00000018892,ENSCHIG00000015970,ENSCHIG00000014039,ENSCHIG00000026602,ENSCHIG00000000319
GO:0019835	cytolysis	biological_process	0.26794	1	2	1343	13	17992	ENSCHIG00000027268,ENSCHIG00000000135
GO:0030326	embryonic limb morphogenesis	biological_process	0.26804	1	1	1343	5	17992	ENSCHIG00000021149
GO:0035113	embryonic appendage morphogenesis	biological_process	0.26804	1	1	1343	5	17992	ENSCHIG00000021149
GO:0019200	carbohydrate kinase activity	molecular_function	0.26805	1	3	1343	19	17992	ENSCHIG00000023423,ENSCHIG00000024851,ENSCHIG00000000397
GO:0006733	oxidoreduction coenzyme metabolic process	biological_process	0.26834	1	7	1343	62	17992	ENSCHIG00000000397,ENSCHIG00000024851,ENSCHIG00000013515,ENSCHIG00000015034,ENSCHIG00000011631,ENSCHIG00000010935,ENSCHIG00000013409
GO:0031214	biomineral tissue development	biological_process	0.26867	1	2	1343	13	17992	ENSCHIG00000017128,ENSCHIG00000021149
GO:1902105	regulation of leukocyte differentiation	biological_process	0.26901	1	2	1343	12	17992	ENSCHIG00000025202,ENSCHIG00000021149
GO:0016494	C-X-C chemokine receptor activity	molecular_function	0.26956	1	1	1343	5	17992	ENSCHIG00000014964
GO:0044093	positive regulation of molecular function	biological_process	0.27086	1	22	1343	218	17992	ENSCHIG00000006935,ENSCHIG00000001085,ENSCHIG00000011652,ENSCHIG00000014118,ENSCHIG00000017977,ENSCHIG00000025375,ENSCHIG00000003321,ENSCHIG00000021149,ENSCHIG00000025033,ENSCHIG00000013239,ENSCHIG00000000137,ENSCHIG00000009385,ENSCHIG00000016532,ENSCHIG00000017749,ENSCHIG00000018776,ENSCHIG00000015184,ENSCHIG00000013381,ENSCHIG00000014824,ENSCHIG00000023081,ENSCHIG00000019616,ENSCHIG00000020978,…
GO:0070098	chemokine-mediated signaling pathway	biological_process	0.27196	1	2	1343	23	17992	ENSCHIG00000003089,ENSCHIG00000014964
GO:0002683	negative regulation of immune system process	biological_process	0.272	1	3	1343	22	17992	ENSCHIG00000021149,ENSCHIG00000007281,ENSCHIG00000005882
GO:0010181	FMN binding	molecular_function	0.27244	1	2	1343	11	17992	ENSCHIG00000023541,ENSCHIG00000022888
GO:0001963	synaptic transmission, dopaminergic	biological_process	0.27245	1	1	1343	5	17992	ENSCHIG00000004216
GO:0004952	dopamine neurotransmitter receptor activity	molecular_function	0.27245	1	1	1343	5	17992	ENSCHIG00000004216
GO:0003159	morphogenesis of an endothelium	biological_process	0.27264	1	1	1343	5	17992	ENSCHIG00000021149
GO:0061154	endothelial tube morphogenesis	biological_process	0.27264	1	1	1343	5	17992	ENSCHIG00000021149
GO:0032943	mononuclear cell proliferation	biological_process	0.27393	1	3	1343	22	17992	ENSCHIG00000021149,ENSCHIG00000000170,ENSCHIG00000019616
GO:0046651	lymphocyte proliferation	biological_process	0.27393	1	3	1343	22	17992	ENSCHIG00000021149,ENSCHIG00000000170,ENSCHIG00000019616
GO:0070231	T cell apoptotic process	biological_process	0.27405	1	1	1343	6	17992	ENSCHIG00000021149
GO:0045670	regulation of osteoclast differentiation	biological_process	0.27479	1	1	1343	4	17992	ENSCHIG00000025202
GO:0004645	phosphorylase activity	molecular_function	0.27508	1	1	1343	4	17992	ENSCHIG00000011255
GO:0004861	cyclin-dependent protein serine/threonine kinase inhibitor activity	molecular_function	0.27552	1	1	1343	6	17992	ENSCHIG00000012528
GO:0045736	negative regulation of cyclin-dependent protein serine/threonine kinase activity	biological_process	0.27552	1	1	1343	6	17992	ENSCHIG00000012528
GO:1904030	negative regulation of cyclin-dependent protein kinase activity	biological_process	0.27552	1	1	1343	6	17992	ENSCHIG00000012528
GO:0070374	positive regulation of ERK1 and ERK2 cascade	biological_process	0.27584	1	1	1343	7	17992	ENSCHIG00000021149
GO:0002097	tRNA wobble base modification	biological_process	0.27585	1	2	1343	13	17992	ENSCHIG00000014854,ENSCHIG00000014134
GO:0048638	regulation of developmental growth	biological_process	0.27598	1	2	1343	16	17992	ENSCHIG00000021149,ENSCHIG00000023774
GO:0031345	negative regulation of cell projection organization	biological_process	0.27614	1	1	1343	4	17992	ENSCHIG00000014333
GO:0050804	modulation of synaptic transmission	biological_process	0.27667	1	2	1343	11	17992	ENSCHIG00000023814,ENSCHIG00000000433
GO:0004674	protein serine/threonine kinase activity	molecular_function	0.2773	1	27	1343	263	17992	ENSCHIG00000014206,ENSCHIG00000012170,ENSCHIG00000021340,ENSCHIG00000022969,ENSCHIG00000016479,ENSCHIG00000025935,ENSCHIG00000009327,ENSCHIG00000025345,ENSCHIG00000018901,ENSCHIG00000012924,ENSCHIG00000022767,ENSCHIG00000014504,ENSCHIG00000024434,ENSCHIG00000013513,ENSCHIG00000018282,ENSCHIG00000022992,ENSCHIG00000013044,ENSCHIG00000025051,ENSCHIG00000022039,ENSCHIG00000010155,ENSCHIG00000024453,…
GO:0045786	negative regulation of cell cycle	biological_process	0.27768	1	5	1343	48	17992	ENSCHIG00000021149,ENSCHIG00000021331,ENSCHIG00000011122,ENSCHIG00000012761,ENSCHIG00000012528
GO:0005672	transcription factor TFIIA complex	cellular_component	0.27776	1	1	1343	4	17992	ENSCHIG00000012344
GO:0004719	protein-L-isoaspartate (D-aspartate) O-methyltransferase activity	molecular_function	0.27824	1	1	1343	5	17992	ENSCHIG00000025710
GO:0016830	carbon-carbon lyase activity	molecular_function	0.27973	1	4	1343	30	17992	ENSCHIG00000013515,ENSCHIG00000015158,ENSCHIG00000015633,ENSCHIG00000019348
GO:0006637	acyl-CoA metabolic process	biological_process	0.27977	1	3	1343	23	17992	ENSCHIG00000000162,ENSCHIG00000023958,ENSCHIG00000019348
GO:0035383	thioester metabolic process	biological_process	0.27977	1	3	1343	23	17992	ENSCHIG00000019348,ENSCHIG00000023958,ENSCHIG00000000162
GO:0032635	interleukin-6 production	biological_process	0.28006	1	1	1343	5	17992	ENSCHIG00000019616
GO:0007178	transmembrane receptor protein serine/threonine kinase signaling pathway	biological_process	0.28009	1	5	1343	41	17992	ENSCHIG00000021149,ENSCHIG00000014333,ENSCHIG00000025078,ENSCHIG00000022652,ENSCHIG00000010703
GO:0031984	organelle subcompartment	cellular_component	0.28033	1	4	1343	34	17992	ENSCHIG00000026540,ENSCHIG00000018159,ENSCHIG00000025805,ENSCHIG00000010111
GO:0044320	cellular response to leptin stimulus	biological_process	0.28041	1	1	1343	4	17992	ENSCHIG00000019616
GO:0044321	response to leptin	biological_process	0.28041	1	1	1343	4	17992	ENSCHIG00000019616
GO:0001701	in utero embryonic development	biological_process	0.28091	1	1	1343	5	17992	ENSCHIG00000027268
GO:0043548	phosphatidylinositol 3-kinase binding	molecular_function	0.2811	1	1	1343	4	17992	ENSCHIG00000020115
GO:0055065	metal ion homeostasis	biological_process	0.28114	1	6	1343	68	17992	ENSCHIG00000014964,ENSCHIG00000016700,ENSCHIG00000017790,ENSCHIG00000010703,ENSCHIG00000000251,ENSCHIG00000018467
GO:0014888	striated muscle adaptation	biological_process	0.2822	1	1	1343	4	17992	ENSCHIG00000021331
GO:0043500	muscle adaptation	biological_process	0.2822	1	1	1343	4	17992	ENSCHIG00000021331
GO:0008137	NADH dehydrogenase (ubiquinone) activity	molecular_function	0.28227	1	2	1343	19	17992	ENSCHIG00000022888,ENSCHIG00000014213
GO:0016655	oxidoreductase activity, acting on NAD(P)H, quinone or similar compound as acceptor	molecular_function	0.28227	1	2	1343	19	17992	ENSCHIG00000014213,ENSCHIG00000022888
GO:0050136	NADH dehydrogenase (quinone) activity	molecular_function	0.28227	1	2	1343	19	17992	ENSCHIG00000014213,ENSCHIG00000022888
GO:0000287	magnesium ion binding	molecular_function	0.28284	1	10	1343	94	17992	ENSCHIG00000024177,ENSCHIG00000019660,ENSCHIG00000006984,ENSCHIG00000000304,ENSCHIG00000018159,ENSCHIG00000026605,ENSCHIG00000007182,ENSCHIG00000016479,ENSCHIG00000006680,ENSCHIG00000026531
GO:0042306	regulation of protein import into nucleus	biological_process	0.28293	1	1	1343	4	17992	ENSCHIG00000021149
GO:0042307	positive regulation of protein import into nucleus	biological_process	0.28293	1	1	1343	4	17992	ENSCHIG00000021149
GO:0046822	regulation of nucleocytoplasmic transport	biological_process	0.28293	1	1	1343	4	17992	ENSCHIG00000021149
GO:0046824	positive regulation of nucleocytoplasmic transport	biological_process	0.28293	1	1	1343	4	17992	ENSCHIG00000021149
GO:1900180	regulation of protein localization to nucleus	biological_process	0.28293	1	1	1343	4	17992	ENSCHIG00000021149
GO:1900182	positive regulation of protein localization to nucleus	biological_process	0.28293	1	1	1343	4	17992	ENSCHIG00000021149
GO:1903533	regulation of protein targeting	biological_process	0.28293	1	1	1343	4	17992	ENSCHIG00000021149
GO:1904589	regulation of protein import	biological_process	0.28293	1	1	1343	4	17992	ENSCHIG00000021149
GO:1904591	positive regulation of protein import	biological_process	0.28293	1	1	1343	4	17992	ENSCHIG00000021149
GO:0006606	protein import into nucleus	biological_process	0.28329	1	3	1343	23	17992	ENSCHIG00000009413,ENSCHIG00000021149,ENSCHIG00000025297
GO:0034504	protein localization to nucleus	biological_process	0.28329	1	3	1343	23	17992	ENSCHIG00000025297,ENSCHIG00000021149,ENSCHIG00000009413
GO:0044744	protein targeting to nucleus	biological_process	0.28329	1	3	1343	23	17992	ENSCHIG00000009413,ENSCHIG00000021149,ENSCHIG00000025297
GO:0051170	nuclear import	biological_process	0.28329	1	3	1343	23	17992	ENSCHIG00000021149,ENSCHIG00000025297,ENSCHIG00000009413
GO:1902593	single-organism nuclear import	biological_process	0.28329	1	3	1343	23	17992	ENSCHIG00000021149,ENSCHIG00000025297,ENSCHIG00000009413
GO:0032355	response to estradiol	biological_process	0.2835	1	1	1343	4	17992	ENSCHIG00000021331
GO:0060147	regulation of posttranscriptional gene silencing	biological_process	0.28434	1	1	1343	4	17992	ENSCHIG00000021149
GO:0060964	regulation of gene silencing by miRNA	biological_process	0.28434	1	1	1343	4	17992	ENSCHIG00000021149
GO:0060966	regulation of gene silencing by RNA	biological_process	0.28434	1	1	1343	4	17992	ENSCHIG00000021149
GO:0060968	regulation of gene silencing	biological_process	0.28434	1	1	1343	4	17992	ENSCHIG00000021149
GO:0035196	production of miRNAs involved in gene silencing by miRNA	biological_process	0.2844	1	1	1343	4	17992	ENSCHIG00000021149
GO:0021983	pituitary gland development	biological_process	0.28482	1	1	1343	5	17992	ENSCHIG00000021149
GO:0046839	phospholipid dephosphorylation	biological_process	0.28487	1	3	1343	21	17992	ENSCHIG00000016158,ENSCHIG00000013342,ENSCHIG00000023367
GO:0008203	cholesterol metabolic process	biological_process	0.28541	1	2	1343	12	17992	ENSCHIG00000019348,ENSCHIG00000023958
GO:0050663	cytokine secretion	biological_process	0.28549	1	2	1343	15	17992	ENSCHIG00000017128,ENSCHIG00000019616
GO:0048489	synaptic vesicle transport	biological_process	0.28557	1	2	1343	11	17992	ENSCHIG00000016939,ENSCHIG00000018439
GO:0097479	synaptic vesicle localization	biological_process	0.28557	1	2	1343	11	17992	ENSCHIG00000018439,ENSCHIG00000016939
GO:0097480	establishment of synaptic vesicle localization	biological_process	0.28557	1	2	1343	11	17992	ENSCHIG00000018439,ENSCHIG00000016939
GO:0045321	leukocyte activation	biological_process	0.28565	1	6	1343	54	17992	ENSCHIG00000021149,ENSCHIG00000024179,ENSCHIG00000027268,ENSCHIG00000000170,ENSCHIG00000019616,ENSCHIG00000005882
GO:0030425	dendrite	cellular_component	0.28587	1	1	1343	4	17992	ENSCHIG00000026221
GO:0036477	somatodendritic compartment	cellular_component	0.28587	1	1	1343	4	17992	ENSCHIG00000026221
GO:0005451	monovalent cation:proton antiporter activity	molecular_function	0.28606	1	2	1343	11	17992	ENSCHIG00000003162,ENSCHIG00000021090
GO:0015385	sodium:proton antiporter activity	molecular_function	0.28606	1	2	1343	11	17992	ENSCHIG00000003162,ENSCHIG00000021090
GO:0009791	post-embryonic development	biological_process	0.2861	1	1	1343	6	17992	ENSCHIG00000021149
GO:0006869	lipid transport	biological_process	0.28635	1	12	1343	114	17992	ENSCHIG00000024291,ENSCHIG00000021852,ENSCHIG00000023060,ENSCHIG00000010319,ENSCHIG00000019616,ENSCHIG00000007182,ENSCHIG00000000304,ENSCHIG00000018159,ENSCHIG00000020194,ENSCHIG00000006605,ENSCHIG00000020085,ENSCHIG00000001541
GO:0046037	GMP metabolic process	biological_process	0.28647	1	1	1343	4	17992	ENSCHIG00000017941
GO:0006384	transcription initiation from RNA polymerase III promoter	biological_process	0.28767	1	1	1343	4	17992	ENSCHIG00000024162
GO:0018130	heterocycle biosynthetic process	biological_process	0.28806	1	133	1343	1662	17992	ENSCHIG00000016412,ENSCHIG00000026599,ENSCHIG00000019184,ENSCHIG00000010956,ENSCHIG00000020978,ENSCHIG00000024379,ENSCHIG00000005326,ENSCHIG00000024657,ENSCHIG00000023502,ENSCHIG00000016952,ENSCHIG00000009047,ENSCHIG00000017008,ENSCHIG00000021149,ENSCHIG00000014779,ENSCHIG00000007281,ENSCHIG00000021655,ENSCHIG00000027219,ENSCHIG00000015541,ENSCHIG00000023343,ENSCHIG00000011125,ENSCHIG00000026127,…
GO:0009895	negative regulation of catabolic process	biological_process	0.28828	1	2	1343	13	17992	ENSCHIG00000019616,ENSCHIG00000016700
GO:0016491	oxidoreductase activity	molecular_function	0.28837	1	57	1343	664	17992	ENSCHIG00000017941,ENSCHIG00000012134,ENSCHIG00000023541,ENSCHIG00000017436,ENSCHIG00000017070,ENSCHIG00000025124,ENSCHIG00000000162,ENSCHIG00000014499,ENSCHIG00000014232,ENSCHIG00000022991,ENSCHIG00000004827,ENSCHIG00000012061,ENSCHIG00000020365,ENSCHIG00000000593,ENSCHIG00000015158,ENSCHIG00000015565,ENSCHIG00000016700,ENSCHIG00000014213,ENSCHIG00000024319,ENSCHIG00000023480,ENSCHIG00000021109,…
GO:0005544	calcium-dependent phospholipid binding	molecular_function	0.28868	1	3	1343	23	17992	ENSCHIG00000027174,ENSCHIG00000000097,ENSCHIG00000009808
GO:0006360	transcription from RNA polymerase I promoter	biological_process	0.28873	1	1	1343	4	17992	ENSCHIG00000007997
GO:0042110	T cell activation	biological_process	0.28877	1	4	1343	34	17992	ENSCHIG00000021149,ENSCHIG00000000170,ENSCHIG00000019616,ENSCHIG00000005882
GO:0070486	leukocyte aggregation	biological_process	0.28877	1	4	1343	34	17992	ENSCHIG00000021149,ENSCHIG00000000170,ENSCHIG00000019616,ENSCHIG00000005882
GO:0070489	T cell aggregation	biological_process	0.28877	1	4	1343	34	17992	ENSCHIG00000019616,ENSCHIG00000005882,ENSCHIG00000021149,ENSCHIG00000000170
GO:0071593	lymphocyte aggregation	biological_process	0.28877	1	4	1343	34	17992	ENSCHIG00000021149,ENSCHIG00000000170,ENSCHIG00000019616,ENSCHIG00000005882
GO:0000502	proteasome complex	cellular_component	0.28914	1	4	1343	41	17992	ENSCHIG00000023664,ENSCHIG00000016023,ENSCHIG00000026335,ENSCHIG00000014692
GO:0003012	muscle system process	biological_process	0.28921	1	3	1343	25	17992	ENSCHIG00000007211,ENSCHIG00000021331,ENSCHIG00000015811
GO:0015748	organophosphate ester transport	biological_process	0.28935	1	4	1343	29	17992	ENSCHIG00000018159,ENSCHIG00000000304,ENSCHIG00000007182,ENSCHIG00000021201
GO:0032602	chemokine production	biological_process	0.28952	1	1	1343	5	17992	ENSCHIG00000014964
GO:0070585	protein localization to mitochondrion	biological_process	0.29002	1	2	1343	18	17992	ENSCHIG00000023278,ENSCHIG00000024164
GO:0072655	establishment of protein localization to mitochondrion	biological_process	0.29002	1	2	1343	18	17992	ENSCHIG00000023278,ENSCHIG00000024164
GO:0019438	aromatic compound biosynthetic process	biological_process	0.29017	1	132	1343	1651	17992	ENSCHIG00000014684,ENSCHIG00000007860,ENSCHIG00000010709,ENSCHIG00000025836,ENSCHIG00000023011,ENSCHIG00000012810,ENSCHIG00000012344,ENSCHIG00000023774,ENSCHIG00000014469,ENSCHIG00000021594,ENSCHIG00000024162,ENSCHIG00000015016,ENSCHIG00000021723,ENSCHIG00000026470,ENSCHIG00000013879,ENSCHIG00000011700,ENSCHIG00000010930,ENSCHIG00000020247,ENSCHIG00000012236,ENSCHIG00000017157,ENSCHIG00000010414,…
GO:0030858	positive regulation of epithelial cell differentiation	biological_process	0.29036	1	1	1343	5	17992	ENSCHIG00000021149
GO:0006351	transcription, DNA-templated	biological_process	0.29097	1	111	1343	1377	17992	ENSCHIG00000013879,ENSCHIG00000026470,ENSCHIG00000023740,ENSCHIG00000017851,ENSCHIG00000016615,ENSCHIG00000008990,ENSCHIG00000021956,ENSCHIG00000021723,ENSCHIG00000000048,ENSCHIG00000015016,ENSCHIG00000024162,ENSCHIG00000006784,ENSCHIG00000015640,ENSCHIG00000014469,ENSCHIG00000020860,ENSCHIG00000021594,ENSCHIG00000023774,ENSCHIG00000012344,ENSCHIG00000023084,ENSCHIG00000023821,ENSCHIG00000023011,…
GO:0005504	fatty acid binding	molecular_function	0.29117	1	1	1343	6	17992	ENSCHIG00000026621
GO:0051098	regulation of binding	biological_process	0.29131	1	1	1343	6	17992	ENSCHIG00000021149
GO:0043434	response to peptide hormone	biological_process	0.29135	1	3	1343	28	17992	ENSCHIG00000011335,ENSCHIG00000021723,ENSCHIG00000019616
GO:1901652	response to peptide	biological_process	0.29135	1	3	1343	28	17992	ENSCHIG00000019616,ENSCHIG00000011335,ENSCHIG00000021723
GO:0071702	organic substance transport	biological_process	0.29154	1	52	1343	584	17992	ENSCHIG00000001541,ENSCHIG00000020085,ENSCHIG00000023278,ENSCHIG00000016939,ENSCHIG00000011358,ENSCHIG00000023325,ENSCHIG00000021201,ENSCHIG00000019616,ENSCHIG00000012437,ENSCHIG00000014039,ENSCHIG00000018892,ENSCHIG00000014332,ENSCHIG00000022444,ENSCHIG00000006605,ENSCHIG00000018159,ENSCHIG00000020194,ENSCHIG00000007135,ENSCHIG00000025078,ENSCHIG00000017831,ENSCHIG00000009413,ENSCHIG00000023060,…
GO:0004725	protein tyrosine phosphatase activity	molecular_function	0.29186	1	10	1343	92	17992	ENSCHIG00000014039,ENSCHIG00000018892,ENSCHIG00000008697,ENSCHIG00000021879,ENSCHIG00000019949,ENSCHIG00000010780,ENSCHIG00000017497,ENSCHIG00000016981,ENSCHIG00000016326,ENSCHIG00000012585
GO:0035335	peptidyl-tyrosine dephosphorylation	biological_process	0.29186	1	10	1343	92	17992	ENSCHIG00000014039,ENSCHIG00000021879,ENSCHIG00000008697,ENSCHIG00000019949,ENSCHIG00000010780,ENSCHIG00000018892,ENSCHIG00000017497,ENSCHIG00000016981,ENSCHIG00000016326,ENSCHIG00000012585
GO:0080090	regulation of primary metabolic process	biological_process	0.29232	1	138	1343	1701	17992	ENSCHIG00000016412,ENSCHIG00000010956,ENSCHIG00000020790,ENSCHIG00000020978,ENSCHIG00000005326,ENSCHIG00000024379,ENSCHIG00000009047,ENSCHIG00000016952,ENSCHIG00000011186,ENSCHIG00000021149,ENSCHIG00000017008,ENSCHIG00000014779,ENSCHIG00000007281,ENSCHIG00000017766,ENSCHIG00000027219,ENSCHIG00000021655,ENSCHIG00000015541,ENSCHIG00000023343,ENSCHIG00000026127,ENSCHIG00000011125,ENSCHIG00000027084,…
GO:0006355	regulation of transcription, DNA-templated	biological_process	0.29246	1	103	1343	1259	17992	ENSCHIG00000026470,ENSCHIG00000013879,ENSCHIG00000008990,ENSCHIG00000017851,ENSCHIG00000023740,ENSCHIG00000006784,ENSCHIG00000015016,ENSCHIG00000021723,ENSCHIG00000021956,ENSCHIG00000000048,ENSCHIG00000015640,ENSCHIG00000023774,ENSCHIG00000014469,ENSCHIG00000020860,ENSCHIG00000021594,ENSCHIG00000023084,ENSCHIG00000023821,ENSCHIG00000025836,ENSCHIG00000023011,ENSCHIG00000017872,ENSCHIG00000014684,…
GO:1901862	negative regulation of muscle tissue development	biological_process	0.29273	1	1	1343	5	17992	ENSCHIG00000021149
GO:0001666	response to hypoxia	biological_process	0.29297	1	1	1343	5	17992	ENSCHIG00000016700
GO:0036293	response to decreased oxygen levels	biological_process	0.29297	1	1	1343	5	17992	ENSCHIG00000016700
GO:0036294	cellular response to decreased oxygen levels	biological_process	0.29297	1	1	1343	5	17992	ENSCHIG00000016700
GO:0071456	cellular response to hypoxia	biological_process	0.29297	1	1	1343	5	17992	ENSCHIG00000016700
GO:2001239	regulation of extrinsic apoptotic signaling pathway in absence of ligand	biological_process	0.29308	1	1	1343	4	17992	ENSCHIG00000027268
GO:0003954	NADH dehydrogenase activity	molecular_function	0.29351	1	2	1343	23	17992	ENSCHIG00000014213,ENSCHIG00000022888
GO:0005581	collagen trimer	cellular_component	0.29384	1	4	1343	35	17992	ENSCHIG00000015672,ENSCHIG00000024710,ENSCHIG00000014716,ENSCHIG00000013856
GO:0007224	smoothened signaling pathway	biological_process	0.29434	1	2	1343	12	17992	ENSCHIG00000021149,ENSCHIG00000015297
GO:0035437	maintenance of protein localization in endoplasmic reticulum	biological_process	0.29439	1	1	1343	4	17992	ENSCHIG00000025078
GO:0072595	maintenance of protein localization in organelle	biological_process	0.29439	1	1	1343	4	17992	ENSCHIG00000025078
GO:0032096	negative regulation of response to food	biological_process	0.29476	1	1	1343	4	17992	ENSCHIG00000019616
GO:0032099	negative regulation of appetite	biological_process	0.29476	1	1	1343	4	17992	ENSCHIG00000019616
GO:0006865	amino acid transport	biological_process	0.29554	1	3	1343	21	17992	ENSCHIG00000012437,ENSCHIG00000007220,ENSCHIG00000023325
GO:0005515	protein binding	molecular_function	0.29558	1	359	1343	4288	17992	ENSCHIG00000008882,ENSCHIG00000021467,ENSCHIG00000011357,ENSCHIG00000015970,ENSCHIG00000020706,ENSCHIG00000008445,ENSCHIG00000017866,ENSCHIG00000025078,ENSCHIG00000006874,ENSCHIG00000012065,ENSCHIG00000015077,ENSCHIG00000016700,ENSCHIG00000026808,ENSCHIG00000004152,ENSCHIG00000012068,ENSCHIG00000015649,ENSCHIG00000026346,ENSCHIG00000022112,ENSCHIG00000016305,ENSCHIG00000022920,ENSCHIG00000000101,…
GO:0016763	transferase activity, transferring pentosyl groups	molecular_function	0.29589	1	5	1343	43	17992	ENSCHIG00000024502,ENSCHIG00000014137,ENSCHIG00000018072,ENSCHIG00000018461,ENSCHIG00000011861
GO:0033036	macromolecule localization	biological_process	0.29663	1	47	1343	531	17992	ENSCHIG00000017226,ENSCHIG00000015266,ENSCHIG00000025297,ENSCHIG00000023060,ENSCHIG00000009413,ENSCHIG00000017831,ENSCHIG00000007135,ENSCHIG00000025078,ENSCHIG00000020194,ENSCHIG00000018159,ENSCHIG00000023836,ENSCHIG00000022444,ENSCHIG00000006605,ENSCHIG00000014332,ENSCHIG00000018892,ENSCHIG00000014039,ENSCHIG00000019616,ENSCHIG00000011358,ENSCHIG00000023278,ENSCHIG00000016939,ENSCHIG00000001541,…
GO:0016020	membrane	cellular_component	0.29743	1	439	1343	5948	17992	ENSCHIG00000015091,ENSCHIG00000024989,ENSCHIG00000020596,ENSCHIG00000025331,ENSCHIG00000004747,ENSCHIG00000010633,ENSCHIG00000015148,ENSCHIG00000000737,ENSCHIG00000001541,ENSCHIG00000020698,ENSCHIG00000023334,ENSCHIG00000024254,ENSCHIG00000013902,ENSCHIG00000012885,ENSCHIG00000024573,ENSCHIG00000018439,ENSCHIG00000016165,ENSCHIG00000027065,ENSCHIG00000023150,ENSCHIG00000017099,ENSCHIG00000023353,…
GO:0007283	spermatogenesis	biological_process	0.29762	1	4	1343	39	17992	ENSCHIG00000023395,ENSCHIG00000018572,ENSCHIG00000013775,ENSCHIG00000019060
GO:0048232	male gamete generation	biological_process	0.29762	1	4	1343	39	17992	ENSCHIG00000023395,ENSCHIG00000013775,ENSCHIG00000018572,ENSCHIG00000019060
GO:0005665	DNA-directed RNA polymerase II, core complex	cellular_component	0.29766	1	1	1343	5	17992	ENSCHIG00000027173
GO:0007098	centrosome cycle	biological_process	0.29772	1	3	1343	20	17992	ENSCHIG00000019264,ENSCHIG00000024453,ENSCHIG00000017782
GO:0031023	microtubule organizing center organization	biological_process	0.29772	1	3	1343	20	17992	ENSCHIG00000017782,ENSCHIG00000024453,ENSCHIG00000019264
GO:0051297	centrosome organization	biological_process	0.29772	1	3	1343	20	17992	ENSCHIG00000019264,ENSCHIG00000024453,ENSCHIG00000017782
GO:0001541	ovarian follicle development	biological_process	0.29872	1	1	1343	4	17992	ENSCHIG00000023353
GO:0008585	female gonad development	biological_process	0.29872	1	1	1343	4	17992	ENSCHIG00000023353
GO:0022602	ovulation cycle process	biological_process	0.29872	1	1	1343	4	17992	ENSCHIG00000023353
GO:0042698	ovulation cycle	biological_process	0.29872	1	1	1343	4	17992	ENSCHIG00000023353
GO:0046545	development of primary female sexual characteristics	biological_process	0.29872	1	1	1343	4	17992	ENSCHIG00000023353
GO:0044743	intracellular protein transmembrane import	biological_process	0.29875	1	2	1343	17	17992	ENSCHIG00000024164,ENSCHIG00000023278
GO:0032268	regulation of cellular protein metabolic process	biological_process	0.29892	1	31	1343	366	17992	ENSCHIG00000023163,ENSCHIG00000010291,ENSCHIG00000017157,ENSCHIG00000019616,ENSCHIG00000012528,ENSCHIG00000017128,ENSCHIG00000013189,ENSCHIG00000000251,ENSCHIG00000025570,ENSCHIG00000014824,ENSCHIG00000020790,ENSCHIG00000015410,ENSCHIG00000022735,ENSCHIG00000008697,ENSCHIG00000027268,ENSCHIG00000024986,ENSCHIG00000012585,ENSCHIG00000021149,ENSCHIG00000025078,ENSCHIG00000017977,ENSCHIG00000012370,…
GO:0004066	asparagine synthase (glutamine-hydrolyzing) activity	molecular_function	0.29987	1	1	1343	5	17992	ENSCHIG00000023155
GO:0006528	asparagine metabolic process	biological_process	0.29987	1	1	1343	5	17992	ENSCHIG00000023155
GO:0006529	asparagine biosynthetic process	biological_process	0.29987	1	1	1343	5	17992	ENSCHIG00000023155
GO:0010390	histone monoubiquitination	biological_process	0.29992	1	1	1343	5	17992	ENSCHIG00000013006
GO:0050886	endocrine process	biological_process	0.30025	1	1	1343	4	17992	ENSCHIG00000010778
GO:0046631	alpha-beta T cell activation	biological_process	0.30045	1	1	1343	4	17992	ENSCHIG00000000170
GO:0070661	leukocyte proliferation	biological_process	0.30161	1	3	1343	23	17992	ENSCHIG00000021149,ENSCHIG00000000170,ENSCHIG00000019616
GO:0030151	molybdenum ion binding	molecular_function	0.30192	1	1	1343	4	17992	ENSCHIG00000006773
GO:0042325	regulation of phosphorylation	biological_process	0.30198	1	12	1343	137	17992	ENSCHIG00000021879,ENSCHIG00000008697,ENSCHIG00000027268,ENSCHIG00000019616,ENSCHIG00000013189,ENSCHIG00000012528,ENSCHIG00000025570,ENSCHIG00000000251,ENSCHIG00000010291,ENSCHIG00000012585,ENSCHIG00000021149,ENSCHIG00000011186
GO:0001667	ameboidal-type cell migration	biological_process	0.30214	1	2	1343	13	17992	ENSCHIG00000016700,ENSCHIG00000021149
GO:0048863	stem cell differentiation	biological_process	0.3027	1	2	1343	14	17992	ENSCHIG00000008490,ENSCHIG00000021149
GO:0010959	regulation of metal ion transport	biological_process	0.30278	1	2	1343	14	17992	ENSCHIG00000014964,ENSCHIG00000014464
GO:0044706	multi-multicellular organism process	biological_process	0.30405	1	1	1343	4	17992	ENSCHIG00000026540
GO:0048678	response to axon injury	biological_process	0.30411	1	1	1343	4	17992	ENSCHIG00000014333
GO:0055123	digestive system development	biological_process	0.30412	1	1	1343	5	17992	ENSCHIG00000021149
GO:0042180	cellular ketone metabolic process	biological_process	0.30419	1	4	1343	31	17992	ENSCHIG00000013409,ENSCHIG00000010936,ENSCHIG00000011631,ENSCHIG00000015158
GO:0061564	axon development	biological_process	0.30518	1	4	1343	35	17992	ENSCHIG00000023774,ENSCHIG00000010703,ENSCHIG00000018901,ENSCHIG00000014333
GO:0015031	protein transport	biological_process	0.30532	1	31	1343	351	17992	ENSCHIG00000020641,ENSCHIG00000000439,ENSCHIG00000018892,ENSCHIG00000023774,ENSCHIG00000020286,ENSCHIG00000017128,ENSCHIG00000013305,ENSCHIG00000019616,ENSCHIG00000014039,ENSCHIG00000011358,ENSCHIG00000025368,ENSCHIG00000010014,ENSCHIG00000023278,ENSCHIG00000016939,ENSCHIG00000015990,ENSCHIG00000003131,ENSCHIG00000015266,ENSCHIG00000025297,ENSCHIG00000023070,ENSCHIG00000017226,ENSCHIG00000012827,…
GO:0016722	oxidoreductase activity, oxidizing metal ions	molecular_function	0.30539	1	1	1343	4	17992	ENSCHIG00000010133
GO:0048662	negative regulation of smooth muscle cell proliferation	biological_process	0.30594	1	1	1343	4	17992	ENSCHIG00000016700
GO:0044702	single organism reproductive process	biological_process	0.30628	1	9	1343	99	17992	ENSCHIG00000023353,ENSCHIG00000021149,ENSCHIG00000019060,ENSCHIG00000023395,ENSCHIG00000013775,ENSCHIG00000026540,ENSCHIG00000027268,ENSCHIG00000005604,ENSCHIG00000018572
GO:0030198	extracellular matrix organization	biological_process	0.3064	1	2	1343	12	17992	ENSCHIG00000026540,ENSCHIG00000017977
GO:0042481	regulation of odontogenesis	biological_process	0.30646	1	1	1343	4	17992	ENSCHIG00000021149
GO:0002088	lens development in camera-type eye	biological_process	0.30647	1	1	1343	4	17992	ENSCHIG00000021149
GO:0032331	negative regulation of chondrocyte differentiation	biological_process	0.30647	1	1	1343	4	17992	ENSCHIG00000021149
GO:0003924	GTPase activity	molecular_function	0.3065	1	21	1343	252	17992	ENSCHIG00000017305,ENSCHIG00000000336,ENSCHIG00000010021,ENSCHIG00000010163,ENSCHIG00000026053,ENSCHIG00000010299,ENSCHIG00000010364,ENSCHIG00000026725,ENSCHIG00000016171,ENSCHIG00000021838,ENSCHIG00000015969,ENSCHIG00000007327,ENSCHIG00000006465,ENSCHIG00000014464,ENSCHIG00000015734,ENSCHIG00000022132,ENSCHIG00000012068,ENSCHIG00000011038,ENSCHIG00000017883,ENSCHIG00000001552,ENSCHIG00000014690
GO:0045446	endothelial cell differentiation	biological_process	0.30651	1	1	1343	5	17992	ENSCHIG00000021149
GO:0010862	positive regulation of pathway-restricted SMAD protein phosphorylation	biological_process	0.30655	1	1	1343	4	17992	ENSCHIG00000021149
GO:0001759	organ induction	biological_process	0.3066	1	1	1343	4	17992	ENSCHIG00000021149
GO:0003156	regulation of organ formation	biological_process	0.3066	1	1	1343	4	17992	ENSCHIG00000021149
GO:0010092	specification of organ identity	biological_process	0.3066	1	1	1343	4	17992	ENSCHIG00000021149
GO:0031128	developmental induction	biological_process	0.3066	1	1	1343	4	17992	ENSCHIG00000021149
GO:0045168	cell-cell signaling involved in cell fate commitment	biological_process	0.3066	1	1	1343	4	17992	ENSCHIG00000021149
GO:0060441	epithelial tube branching involved in lung morphogenesis	biological_process	0.3066	1	1	1343	4	17992	ENSCHIG00000021149
GO:0003401	axis elongation	biological_process	0.30668	1	1	1343	4	17992	ENSCHIG00000021149
GO:0060602	branch elongation of an epithelium	biological_process	0.30668	1	1	1343	4	17992	ENSCHIG00000021149
GO:0043065	positive regulation of apoptotic process	biological_process	0.30759	1	4	1343	43	17992	ENSCHIG00000016700,ENSCHIG00000021149,ENSCHIG00000026540,ENSCHIG00000019419
GO:0043068	positive regulation of programmed cell death	biological_process	0.30759	1	4	1343	43	17992	ENSCHIG00000016700,ENSCHIG00000021149,ENSCHIG00000026540,ENSCHIG00000019419
GO:0034364	high-density lipoprotein particle	cellular_component	0.30764	1	1	1343	5	17992	ENSCHIG00000016791
GO:0043270	positive regulation of ion transport	biological_process	0.30778	1	1	1343	5	17992	ENSCHIG00000014964
GO:0008625	extrinsic apoptotic signaling pathway via death domain receptors	biological_process	0.3078	1	1	1343	5	17992	ENSCHIG00000016700
GO:0097659	nucleic acid-templated transcription	biological_process	0.30781	1	113	1343	1408	17992	ENSCHIG00000010816,ENSCHIG00000007281,ENSCHIG00000003424,ENSCHIG00000014779,ENSCHIG00000024793,ENSCHIG00000017008,ENSCHIG00000021149,ENSCHIG00000015224,ENSCHIG00000012111,ENSCHIG00000014418,ENSCHIG00000016952,ENSCHIG00000009047,ENSCHIG00000005326,ENSCHIG00000024379,ENSCHIG00000015418,ENSCHIG00000020978,ENSCHIG00000010956,ENSCHIG00000023141,ENSCHIG00000008490,ENSCHIG00000020334,ENSCHIG00000014937,…
GO:0031341	regulation of cell killing	biological_process	0.30786	1	1	1343	4	17992	ENSCHIG00000019616
GO:0072091	regulation of stem cell proliferation	biological_process	0.30829	1	1	1343	4	17992	ENSCHIG00000021149
GO:0007389	pattern specification process	biological_process	0.30883	1	2	1343	15	17992	ENSCHIG00000021149,ENSCHIG00000015297
GO:0008028	monocarboxylic acid transmembrane transporter activity	molecular_function	0.30904	1	2	1343	12	17992	ENSCHIG00000023325,ENSCHIG00000012437
GO:0005355	glucose transmembrane transporter activity	molecular_function	0.30949	1	1	1343	4	17992	ENSCHIG00000012243
GO:0035428	hexose transmembrane transport	biological_process	0.30949	1	1	1343	4	17992	ENSCHIG00000012243
GO:1904659	glucose transmembrane transport	biological_process	0.30949	1	1	1343	4	17992	ENSCHIG00000012243
GO:0045333	cellular respiration	biological_process	0.30971	1	5	1343	52	17992	ENSCHIG00000012430,ENSCHIG00000022565,ENSCHIG00000013325,ENSCHIG00000006876,ENSCHIG00000014213
GO:0002943	tRNA dihydrouridine synthesis	biological_process	0.30971	1	1	1343	4	17992	ENSCHIG00000021327
GO:0017150	tRNA dihydrouridine synthase activity	molecular_function	0.30971	1	1	1343	4	17992	ENSCHIG00000021327
GO:0051640	organelle localization	biological_process	0.3098	1	5	1343	40	17992	ENSCHIG00000018439,ENSCHIG00000004152,ENSCHIG00000016939,ENSCHIG00000026579,ENSCHIG00000020286
GO:0090066	regulation of anatomical structure size	biological_process	0.30982	1	8	1343	89	17992	ENSCHIG00000022408,ENSCHIG00000015811,ENSCHIG00000010594,ENSCHIG00000023774,ENSCHIG00000007211,ENSCHIG00000000599,ENSCHIG00000018789,ENSCHIG00000021068
GO:0048641	regulation of skeletal muscle tissue development	biological_process	0.30987	1	1	1343	5	17992	ENSCHIG00000021331
GO:0044798	nuclear transcription factor complex	cellular_component	0.31001	1	4	1343	37	17992	ENSCHIG00000024162,ENSCHIG00000012344,ENSCHIG00000027219,ENSCHIG00000018137
GO:0071704	organic substance metabolic process	biological_process	0.31018	1	466	1343	5919	17992	ENSCHIG00000010670,ENSCHIG00000026794,ENSCHIG00000022047,ENSCHIG00000024793,ENSCHIG00000007615,ENSCHIG00000010517,ENSCHIG00000021879,ENSCHIG00000025754,ENSCHIG00000010936,ENSCHIG00000006984,ENSCHIG00000018171,ENSCHIG00000014228,ENSCHIG00000015928,ENSCHIG00000015224,ENSCHIG00000019299,ENSCHIG00000016624,ENSCHIG00000026829,ENSCHIG00000024024,ENSCHIG00000023826,ENSCHIG00000012170,ENSCHIG00000015994,…
GO:0016504	peptidase activator activity	molecular_function	0.31083	1	1	1343	4	17992	ENSCHIG00000017977
GO:0007159	leukocyte cell-cell adhesion	biological_process	0.31106	1	4	1343	35	17992	ENSCHIG00000019616,ENSCHIG00000005882,ENSCHIG00000021149,ENSCHIG00000000170
GO:0016482	cytoplasmic transport	biological_process	0.3111	1	14	1343	156	17992	ENSCHIG00000020286,ENSCHIG00000013902,ENSCHIG00000025297,ENSCHIG00000009413,ENSCHIG00000025851,ENSCHIG00000013305,ENSCHIG00000000319,ENSCHIG00000024164,ENSCHIG00000025078,ENSCHIG00000021201,ENSCHIG00000021149,ENSCHIG00000014964,ENSCHIG00000023278,ENSCHIG00000022444
GO:0051082	unfolded protein binding	molecular_function	0.31114	1	5	1343	54	17992	ENSCHIG00000022121,ENSCHIG00000003729,ENSCHIG00000017807,ENSCHIG00000023446,ENSCHIG00000023424
GO:0048704	embryonic skeletal system morphogenesis	biological_process	0.31132	1	1	1343	5	17992	ENSCHIG00000021149
GO:0015114	phosphate ion transmembrane transporter activity	molecular_function	0.31193	1	1	1343	4	17992	ENSCHIG00000019324
GO:0043631	RNA polyadenylation	biological_process	0.31193	1	2	1343	14	17992	ENSCHIG00000021933,ENSCHIG00000017328
GO:0005525	GTP binding	molecular_function	0.31207	1	30	1343	366	17992	ENSCHIG00000015969,ENSCHIG00000021838,ENSCHIG00000026614,ENSCHIG00000006465,ENSCHIG00000007327,ENSCHIG00000010299,ENSCHIG00000026053,ENSCHIG00000010364,ENSCHIG00000016171,ENSCHIG00000026725,ENSCHIG00000012068,ENSCHIG00000011038,ENSCHIG00000001552,ENSCHIG00000014690,ENSCHIG00000017883,ENSCHIG00000017485,ENSCHIG00000014464,ENSCHIG00000015734,ENSCHIG00000001881,ENSCHIG00000022132,ENSCHIG00000010021,…
GO:0005215	transporter activity	molecular_function	0.31214	1	80	1343	926	17992	ENSCHIG00000017292,ENSCHIG00000010124,ENSCHIG00000015584,ENSCHIG00000018525,ENSCHIG00000000488,ENSCHIG00000015089,ENSCHIG00000024400,ENSCHIG00000000410,ENSCHIG00000021877,ENSCHIG00000009899,ENSCHIG00000017210,ENSCHIG00000015706,ENSCHIG00000017768,ENSCHIG00000014026,ENSCHIG00000025898,ENSCHIG00000015100,ENSCHIG00000026909,ENSCHIG00000021187,ENSCHIG00000021201,ENSCHIG00000008888,ENSCHIG00000018789,…
GO:0010942	positive regulation of cell death	biological_process	0.31238	1	4	1343	44	17992	ENSCHIG00000026540,ENSCHIG00000019419,ENSCHIG00000021149,ENSCHIG00000016700
GO:0045444	fat cell differentiation	biological_process	0.3125	1	2	1343	15	17992	ENSCHIG00000019616,ENSCHIG00000020298
GO:0001609	G-protein coupled adenosine receptor activity	molecular_function	0.3126	1	1	1343	5	17992	ENSCHIG00000008671
GO:0001973	adenosine receptor signaling pathway	biological_process	0.3126	1	1	1343	5	17992	ENSCHIG00000008671
GO:0009798	axis specification	biological_process	0.31312	1	1	1343	5	17992	ENSCHIG00000021149
GO:1903506	regulation of nucleic acid-templated transcription	biological_process	0.31372	1	105	1343	1291	17992	ENSCHIG00000008990,ENSCHIG00000017851,ENSCHIG00000023740,ENSCHIG00000026470,ENSCHIG00000013879,ENSCHIG00000015640,ENSCHIG00000015016,ENSCHIG00000006784,ENSCHIG00000021956,ENSCHIG00000000048,ENSCHIG00000021723,ENSCHIG00000023084,ENSCHIG00000023821,ENSCHIG00000023774,ENSCHIG00000020860,ENSCHIG00000014469,ENSCHIG00000021594,ENSCHIG00000014684,ENSCHIG00000016934,ENSCHIG00000007860,ENSCHIG00000010709,…
GO:0097367	carbohydrate derivative binding	molecular_function	0.31387	1	156	1343	1723	17992	ENSCHIG00000026614,ENSCHIG00000011397,ENSCHIG00000023243,ENSCHIG00000020011,ENSCHIG00000022992,ENSCHIG00000011038,ENSCHIG00000017485,ENSCHIG00000025051,ENSCHIG00000015632,ENSCHIG00000010155,ENSCHIG00000015734,ENSCHIG00000009083,ENSCHIG00000019660,ENSCHIG00000020539,ENSCHIG00000012810,ENSCHIG00000000397,ENSCHIG00000021340,ENSCHIG00000021231,ENSCHIG00000026264,ENSCHIG00000015392,ENSCHIG00000010716,…
GO:0001658	branching involved in ureteric bud morphogenesis	biological_process	0.31405	1	1	1343	5	17992	ENSCHIG00000021149
GO:0060675	ureteric bud morphogenesis	biological_process	0.31405	1	1	1343	5	17992	ENSCHIG00000021149
GO:0061326	renal tubule development	biological_process	0.31405	1	1	1343	5	17992	ENSCHIG00000021149
GO:0061333	renal tubule morphogenesis	biological_process	0.31405	1	1	1343	5	17992	ENSCHIG00000021149
GO:0072006	nephron development	biological_process	0.31405	1	1	1343	5	17992	ENSCHIG00000021149
GO:0072009	nephron epithelium development	biological_process	0.31405	1	1	1343	5	17992	ENSCHIG00000021149
GO:0072028	nephron morphogenesis	biological_process	0.31405	1	1	1343	5	17992	ENSCHIG00000021149
GO:0072078	nephron tubule morphogenesis	biological_process	0.31405	1	1	1343	5	17992	ENSCHIG00000021149
GO:0072080	nephron tubule development	biological_process	0.31405	1	1	1343	5	17992	ENSCHIG00000021149
GO:0072088	nephron epithelium morphogenesis	biological_process	0.31405	1	1	1343	5	17992	ENSCHIG00000021149
GO:0072171	mesonephric tubule morphogenesis	biological_process	0.31405	1	1	1343	5	17992	ENSCHIG00000021149
GO:0045944	positive regulation of transcription from RNA polymerase II promoter	biological_process	0.31409	1	6	1343	58	17992	ENSCHIG00000007281,ENSCHIG00000012065,ENSCHIG00000021331,ENSCHIG00000000170,ENSCHIG00000021149,ENSCHIG00000008490
GO:0007492	endoderm development	biological_process	0.3141	1	1	1343	5	17992	ENSCHIG00000021149
GO:0003007	heart morphogenesis	biological_process	0.31413	1	1	1343	5	17992	ENSCHIG00000021149
GO:0061037	negative regulation of cartilage development	biological_process	0.31413	1	1	1343	5	17992	ENSCHIG00000021149
GO:0031519	PcG protein complex	cellular_component	0.31417	1	1	1343	5	17992	ENSCHIG00000015685
GO:0060389	pathway-restricted SMAD protein phosphorylation	biological_process	0.31421	1	1	1343	5	17992	ENSCHIG00000021149
GO:0060393	regulation of pathway-restricted SMAD protein phosphorylation	biological_process	0.31421	1	1	1343	5	17992	ENSCHIG00000021149
GO:0016635	oxidoreductase activity, acting on the CH-CH group of donors, quinone or related compound as acceptor	molecular_function	0.31421	1	1	1343	4	17992	ENSCHIG00000013325
GO:0000104	succinate dehydrogenase activity	molecular_function	0.31424	1	1	1343	4	17992	ENSCHIG00000013325
GO:0048645	organ formation	biological_process	0.31426	1	1	1343	5	17992	ENSCHIG00000021149
GO:0060425	lung morphogenesis	biological_process	0.31426	1	1	1343	5	17992	ENSCHIG00000021149
GO:0048738	cardiac muscle tissue development	biological_process	0.31429	1	1	1343	5	17992	ENSCHIG00000021149
GO:0009719	response to endogenous stimulus	biological_process	0.31432	1	15	1343	158	17992	ENSCHIG00000016976,ENSCHIG00000011335,ENSCHIG00000023141,ENSCHIG00000016700,ENSCHIG00000021149,ENSCHIG00000013629,ENSCHIG00000025078,ENSCHIG00000021723,ENSCHIG00000015224,ENSCHIG00000010703,ENSCHIG00000019616,ENSCHIG00000011577,ENSCHIG00000013898,ENSCHIG00000021331,ENSCHIG00000014333
GO:0015749	monosaccharide transport	biological_process	0.31457	1	2	1343	14	17992	ENSCHIG00000019616,ENSCHIG00000012243
GO:1901385	regulation of voltage-gated calcium channel activity	biological_process	0.31468	1	1	1343	5	17992	ENSCHIG00000014464
GO:1901386	negative regulation of voltage-gated calcium channel activity	biological_process	0.31468	1	1	1343	5	17992	ENSCHIG00000014464
GO:0001841	neural tube formation	biological_process	0.31507	1	1	1343	5	17992	ENSCHIG00000021149
GO:0001843	neural tube closure	biological_process	0.31507	1	1	1343	5	17992	ENSCHIG00000021149
GO:0014020	primary neural tube formation	biological_process	0.31507	1	1	1343	5	17992	ENSCHIG00000021149
GO:0021915	neural tube development	biological_process	0.31507	1	1	1343	5	17992	ENSCHIG00000021149
GO:0043549	regulation of kinase activity	biological_process	0.31595	1	9	1343	99	17992	ENSCHIG00000021149,ENSCHIG00000012585,ENSCHIG00000011186,ENSCHIG00000019616,ENSCHIG00000013189,ENSCHIG00000012528,ENSCHIG00000025570,ENSCHIG00000021879,ENSCHIG00000008697
GO:2001141	regulation of RNA biosynthetic process	biological_process	0.31633	1	105	1343	1292	17992	ENSCHIG00000023141,ENSCHIG00000008490,ENSCHIG00000010956,ENSCHIG00000011122,ENSCHIG00000020334,ENSCHIG00000014937,ENSCHIG00000017591,ENSCHIG00000016412,ENSCHIG00000024379,ENSCHIG00000005326,ENSCHIG00000015418,ENSCHIG00000020978,ENSCHIG00000017008,ENSCHIG00000021149,ENSCHIG00000015224,ENSCHIG00000012111,ENSCHIG00000009047,ENSCHIG00000016952,ENSCHIG00000014418,ENSCHIG00000010816,ENSCHIG00000007281,…
GO:0061695	transferase complex, transferring phosphorus-containing groups	cellular_component	0.31638	1	7	1343	69	17992	ENSCHIG00000012344,ENSCHIG00000011700,ENSCHIG00000027219,ENSCHIG00000018137,ENSCHIG00000027173,ENSCHIG00000012971,ENSCHIG00000010897
GO:0050728	negative regulation of inflammatory response	biological_process	0.31665	1	1	1343	5	17992	ENSCHIG00000020298
GO:0071495	cellular response to endogenous stimulus	biological_process	0.3168	1	14	1343	145	17992	ENSCHIG00000016976,ENSCHIG00000021723,ENSCHIG00000025078,ENSCHIG00000010703,ENSCHIG00000015224,ENSCHIG00000023141,ENSCHIG00000011335,ENSCHIG00000013629,ENSCHIG00000021149,ENSCHIG00000011577,ENSCHIG00000019616,ENSCHIG00000021331,ENSCHIG00000014333,ENSCHIG00000013898
GO:0008409	5'-3' exonuclease activity	molecular_function	0.317	1	1	1343	6	17992	ENSCHIG00000006921
GO:0016023	cytoplasmic membrane-bounded vesicle	cellular_component	0.31731	1	10	1343	93	17992	ENSCHIG00000025368,ENSCHIG00000000433,ENSCHIG00000009868,ENSCHIG00000018892,ENSCHIG00000015970,ENSCHIG00000027174,ENSCHIG00000023070,ENSCHIG00000000319,ENSCHIG00000026602,ENSCHIG00000014039
GO:0005811	lipid particle	cellular_component	0.31913	1	1	1343	4	17992	ENSCHIG00000023836
GO:0018095	protein polyglutamylation	biological_process	0.3194	1	1	1343	4	17992	ENSCHIG00000015382
GO:0031224	intrinsic component of membrane	cellular_component	0.31951	1	399	1343	5411	17992	ENSCHIG00000015584,ENSCHIG00000004216,ENSCHIG00000018525,ENSCHIG00000019573,ENSCHIG00000000433,ENSCHIG00000021775,ENSCHIG00000010111,ENSCHIG00000000579,ENSCHIG00000015089,ENSCHIG00000008787,ENSCHIG00000011347,ENSCHIG00000017371,ENSCHIG00000026432,ENSCHIG00000014061,ENSCHIG00000026909,ENSCHIG00000013085,ENSCHIG00000019783,ENSCHIG00000005813,ENSCHIG00000023325,ENSCHIG00000026749,ENSCHIG00000022709,…
GO:1901881	positive regulation of protein depolymerization	biological_process	0.3206	1	1	1343	5	17992	ENSCHIG00000026579
GO:2000106	regulation of leukocyte apoptotic process	biological_process	0.32135	1	1	1343	7	17992	ENSCHIG00000021149
GO:0032580	Golgi cisterna membrane	cellular_component	0.32142	1	2	1343	17	17992	ENSCHIG00000025805,ENSCHIG00000010111
GO:0016021	integral component of membrane	cellular_component	0.32157	1	398	1343	5399	17992	ENSCHIG00000000579,ENSCHIG00000015089,ENSCHIG00000010111,ENSCHIG00000021775,ENSCHIG00000004216,ENSCHIG00000018525,ENSCHIG00000015584,ENSCHIG00000019573,ENSCHIG00000000433,ENSCHIG00000019783,ENSCHIG00000005813,ENSCHIG00000013085,ENSCHIG00000026909,ENSCHIG00000014061,ENSCHIG00000008787,ENSCHIG00000011347,ENSCHIG00000026432,ENSCHIG00000017371,ENSCHIG00000012207,ENSCHIG00000012437,ENSCHIG00000015565,…
GO:0000226	microtubule cytoskeleton organization	biological_process	0.32159	1	11	1343	108	17992	ENSCHIG00000019264,ENSCHIG00000020412,ENSCHIG00000017782,ENSCHIG00000026579,ENSCHIG00000009952,ENSCHIG00000012981,ENSCHIG00000014409,ENSCHIG00000003321,ENSCHIG00000016473,ENSCHIG00000024453,ENSCHIG00000000224
GO:0016032	viral process	biological_process	0.32239	1	2	1343	19	17992	ENSCHIG00000017128,ENSCHIG00000026297
GO:0006885	regulation of pH	biological_process	0.32243	1	2	1343	12	17992	ENSCHIG00000003162,ENSCHIG00000021090
GO:0055067	monovalent inorganic cation homeostasis	biological_process	0.32243	1	2	1343	12	17992	ENSCHIG00000021090,ENSCHIG00000003162
GO:0015016	[heparan sulfate]-glucosamine N-sulfotransferase activity	molecular_function	0.32251	1	1	1343	4	17992	ENSCHIG00000017289
GO:0034483	heparan sulfate sulfotransferase activity	molecular_function	0.32251	1	1	1343	4	17992	ENSCHIG00000017289
GO:0008017	microtubule binding	molecular_function	0.32253	1	11	1343	103	17992	ENSCHIG00000026621,ENSCHIG00000026579,ENSCHIG00000027020,ENSCHIG00000008631,ENSCHIG00000015115,ENSCHIG00000000350,ENSCHIG00000026221,ENSCHIG00000016473,ENSCHIG00000013317,ENSCHIG00000017694,ENSCHIG00000003321
GO:0031323	regulation of cellular metabolic process	biological_process	0.32259	1	138	1343	1713	17992	ENSCHIG00000020203,ENSCHIG00000017816,ENSCHIG00000015297,ENSCHIG00000022285,ENSCHIG00000025252,ENSCHIG00000025202,ENSCHIG00000000226,ENSCHIG00000022333,ENSCHIG00000010172,ENSCHIG00000021087,ENSCHIG00000012362,ENSCHIG00000019616,ENSCHIG00000000251,ENSCHIG00000021753,ENSCHIG00000006808,ENSCHIG00000010276,ENSCHIG00000023889,ENSCHIG00000024547,ENSCHIG00000003405,ENSCHIG00000021731,ENSCHIG00000008990,…
GO:0097285	cell-type specific apoptotic process	biological_process	0.32272	1	2	1343	19	17992	ENSCHIG00000021149,ENSCHIG00000020211
GO:0000077	DNA damage checkpoint	biological_process	0.32321	1	2	1343	14	17992	ENSCHIG00000025345,ENSCHIG00000012761
GO:0008081	phosphoric diester hydrolase activity	molecular_function	0.32349	1	8	1343	69	17992	ENSCHIG00000007307,ENSCHIG00000024684,ENSCHIG00000012504,ENSCHIG00000020219,ENSCHIG00000014683,ENSCHIG00000017496,ENSCHIG00000015846,ENSCHIG00000020394
GO:0045861	negative regulation of proteolysis	biological_process	0.32387	1	10	1343	107	17992	ENSCHIG00000024986,ENSCHIG00000015928,ENSCHIG00000026432,ENSCHIG00000025141,ENSCHIG00000022173,ENSCHIG00000017766,ENSCHIG00000022735,ENSCHIG00000020790,ENSCHIG00000025893,ENSCHIG00000011105
GO:0032774	RNA biosynthetic process	biological_process	0.32476	1	113	1343	1413	17992	ENSCHIG00000008490,ENSCHIG00000023141,ENSCHIG00000010956,ENSCHIG00000011122,ENSCHIG00000020334,ENSCHIG00000014937,ENSCHIG00000026599,ENSCHIG00000016412,ENSCHIG00000017591,ENSCHIG00000024379,ENSCHIG00000005326,ENSCHIG00000015418,ENSCHIG00000020978,ENSCHIG00000021149,ENSCHIG00000017008,ENSCHIG00000015224,ENSCHIG00000012111,ENSCHIG00000009047,ENSCHIG00000014418,ENSCHIG00000016952,ENSCHIG00000010816,…
GO:0031982	vesicle	cellular_component	0.32484	1	11	1343	105	17992	ENSCHIG00000009868,ENSCHIG00000017855,ENSCHIG00000000433,ENSCHIG00000025368,ENSCHIG00000026602,ENSCHIG00000014039,ENSCHIG00000000319,ENSCHIG00000027174,ENSCHIG00000023070,ENSCHIG00000018892,ENSCHIG00000015970
GO:0021536	diencephalon development	biological_process	0.32564	1	1	1343	6	17992	ENSCHIG00000021149
GO:0005516	calmodulin binding	molecular_function	0.32601	1	4	1343	33	17992	ENSCHIG00000025051,ENSCHIG00000022969,ENSCHIG00000010155,ENSCHIG00000014377
GO:0006729	tetrahydrobiopterin biosynthetic process	biological_process	0.3263	1	1	1343	6	17992	ENSCHIG00000021110
GO:0046146	tetrahydrobiopterin metabolic process	biological_process	0.3263	1	1	1343	6	17992	ENSCHIG00000021110
GO:0006638	neutral lipid metabolic process	biological_process	0.32654	1	1	1343	4	17992	ENSCHIG00000024083
GO:0006639	acylglycerol metabolic process	biological_process	0.32654	1	1	1343	4	17992	ENSCHIG00000024083
GO:0006641	triglyceride metabolic process	biological_process	0.32654	1	1	1343	4	17992	ENSCHIG00000024083
GO:0050768	negative regulation of neurogenesis	biological_process	0.3266	1	1	1343	6	17992	ENSCHIG00000014333
GO:0051961	negative regulation of nervous system development	biological_process	0.3266	1	1	1343	6	17992	ENSCHIG00000014333
GO:0008283	cell proliferation	biological_process	0.3269	1	11	1343	118	17992	ENSCHIG00000021331,ENSCHIG00000000170,ENSCHIG00000027268,ENSCHIG00000007281,ENSCHIG00000019616,ENSCHIG00000016700,ENSCHIG00000014964,ENSCHIG00000021149,ENSCHIG00000000048,ENSCHIG00000024721,ENSCHIG00000026540
GO:0072349	modified amino acid transmembrane transporter activity	molecular_function	0.32697	1	1	1343	4	17992	ENSCHIG00000015992
GO:0060429	epithelium development	biological_process	0.32747	1	5	1343	51	17992	ENSCHIG00000021149,ENSCHIG00000023774,ENSCHIG00000005604,ENSCHIG00000010930,ENSCHIG00000026540
GO:0008194	UDP-glycosyltransferase activity	molecular_function	0.3275	1	6	1343	58	17992	ENSCHIG00000026540,ENSCHIG00000016207,ENSCHIG00000024502,ENSCHIG00000027215,ENSCHIG00000017371,ENSCHIG00000018461
GO:0016715	oxidoreductase activity, acting on paired donors, with incorporation or reduction of molecular oxygen, reduced ascorbate as one donor, and incorporation of one atom of oxygen	molecular_function	0.32786	1	1	1343	4	17992	ENSCHIG00000015269
GO:0048870	cell motility	biological_process	0.32804	1	11	1343	128	17992	ENSCHIG00000023774,ENSCHIG00000020902,ENSCHIG00000025078,ENSCHIG00000025704,ENSCHIG00000024179,ENSCHIG00000014964,ENSCHIG00000016700,ENSCHIG00000021149,ENSCHIG00000026540,ENSCHIG00000020074,ENSCHIG00000001085
GO:0051674	localization of cell	biological_process	0.32804	1	11	1343	128	17992	ENSCHIG00000020902,ENSCHIG00000023774,ENSCHIG00000001085,ENSCHIG00000020074,ENSCHIG00000026540,ENSCHIG00000014964,ENSCHIG00000016700,ENSCHIG00000021149,ENSCHIG00000024179,ENSCHIG00000025704,ENSCHIG00000025078
GO:0031334	positive regulation of protein complex assembly	biological_process	0.32841	1	4	1343	42	17992	ENSCHIG00000027268,ENSCHIG00000021068,ENSCHIG00000000599,ENSCHIG00000010594
GO:0070327	thyroid hormone transport	biological_process	0.32869	1	1	1343	4	17992	ENSCHIG00000015992
GO:0071564	npBAF complex	cellular_component	0.3287	1	1	1343	4	17992	ENSCHIG00000020859
GO:0006796	phosphate-containing compound metabolic process	biological_process	0.32877	1	116	1343	1329	17992	ENSCHIG00000017941,ENSCHIG00000012236,ENSCHIG00000010259,ENSCHIG00000025345,ENSCHIG00000012496,ENSCHIG00000009327,ENSCHIG00000018892,ENSCHIG00000010935,ENSCHIG00000022969,ENSCHIG00000016479,ENSCHIG00000019616,ENSCHIG00000014039,ENSCHIG00000023266,ENSCHIG00000024593,ENSCHIG00000000251,ENSCHIG00000014213,ENSCHIG00000012053,ENSCHIG00000003212,ENSCHIG00000022652,ENSCHIG00000015740,ENSCHIG00000026397,…
GO:0010769	regulation of cell morphogenesis involved in differentiation	biological_process	0.32885	1	2	1343	15	17992	ENSCHIG00000023774,ENSCHIG00000021149
GO:0032934	sterol binding	molecular_function	0.32902	1	1	1343	4	17992	ENSCHIG00000020194
GO:0000166	nucleotide binding	molecular_function	0.33061	1	163	1343	1807	17992	ENSCHIG00000022920,ENSCHIG00000010364,ENSCHIG00000024434,ENSCHIG00000015507,ENSCHIG00000024851,ENSCHIG00000024319,ENSCHIG00000025017,ENSCHIG00000025078,ENSCHIG00000010574,ENSCHIG00000017883,ENSCHIG00000025453,ENSCHIG00000016890,ENSCHIG00000012068,ENSCHIG00000008445,ENSCHIG00000026749,ENSCHIG00000013926,ENSCHIG00000011703,ENSCHIG00000021574,ENSCHIG00000020418,ENSCHIG00000018282,ENSCHIG00000010670,…
GO:1901265	nucleoside phosphate binding	molecular_function	0.33061	1	163	1343	1807	17992	ENSCHIG00000010299,ENSCHIG00000026409,ENSCHIG00000023334,ENSCHIG00000018020,ENSCHIG00000024254,ENSCHIG00000007327,ENSCHIG00000024453,ENSCHIG00000026605,ENSCHIG00000013468,ENSCHIG00000022953,ENSCHIG00000023279,ENSCHIG00000019348,ENSCHIG00000026577,ENSCHIG00000020115,ENSCHIG00000014698,ENSCHIG00000011323,ENSCHIG00000022332,ENSCHIG00000023423,ENSCHIG00000016726,ENSCHIG00000017577,ENSCHIG00000024029,…
GO:0005887	integral component of plasma membrane	cellular_component	0.33064	1	28	1343	294	17992	ENSCHIG00000020115,ENSCHIG00000016526,ENSCHIG00000023122,ENSCHIG00000020709,ENSCHIG00000012437,ENSCHIG00000022646,ENSCHIG00000023266,ENSCHIG00000020793,ENSCHIG00000023325,ENSCHIG00000018789,ENSCHIG00000019573,ENSCHIG00000006252,ENSCHIG00000024366,ENSCHIG00000025891,ENSCHIG00000009370,ENSCHIG00000017725,ENSCHIG00000015992,ENSCHIG00000010670,ENSCHIG00000021595,ENSCHIG00000000814,ENSCHIG00000025749,…
GO:0005634	nucleus	cellular_component	0.33077	1	147	1343	1951	17992	ENSCHIG00000017872,ENSCHIG00000018137,ENSCHIG00000016934,ENSCHIG00000026551,ENSCHIG00000023163,ENSCHIG00000013302,ENSCHIG00000020860,ENSCHIG00000023821,ENSCHIG00000023084,ENSCHIG00000023499,ENSCHIG00000014305,ENSCHIG00000006784,ENSCHIG00000025635,ENSCHIG00000021956,ENSCHIG00000015640,ENSCHIG00000018151,ENSCHIG00000020859,ENSCHIG00000008990,ENSCHIG00000025546,ENSCHIG00000017851,ENSCHIG00000023740,…
GO:0016175	superoxide-generating NADPH oxidase activity	molecular_function	0.33134	1	1	1343	4	17992	ENSCHIG00000023480
GO:0008174	mRNA methyltransferase activity	molecular_function	0.33164	1	1	1343	4	17992	ENSCHIG00000024476
GO:0007169	transmembrane receptor protein tyrosine kinase signaling pathway	biological_process	0.33169	1	11	1343	107	17992	ENSCHIG00000020115,ENSCHIG00000023266,ENSCHIG00000023334,ENSCHIG00000008097,ENSCHIG00000011577,ENSCHIG00000023122,ENSCHIG00000010670,ENSCHIG00000021723,ENSCHIG00000013629,ENSCHIG00000022287,ENSCHIG00000016976
GO:0030128	clathrin coat of endocytic vesicle	cellular_component	0.33173	1	1	1343	4	17992	ENSCHIG00000025368
GO:0030666	endocytic vesicle membrane	cellular_component	0.33173	1	1	1343	4	17992	ENSCHIG00000025368
GO:0030669	clathrin-coated endocytic vesicle membrane	cellular_component	0.33173	1	1	1343	4	17992	ENSCHIG00000025368
GO:0045334	clathrin-coated endocytic vesicle	cellular_component	0.33173	1	1	1343	4	17992	ENSCHIG00000025368
GO:0019001	guanyl nucleotide binding	molecular_function	0.33183	1	30	1343	370	17992	ENSCHIG00000016726,ENSCHIG00000021231,ENSCHIG00000010163,ENSCHIG00000026264,ENSCHIG00000015341,ENSCHIG00000017305,ENSCHIG00000000336,ENSCHIG00000010021,ENSCHIG00000021850,ENSCHIG00000019058,ENSCHIG00000014464,ENSCHIG00000015734,ENSCHIG00000001881,ENSCHIG00000022132,ENSCHIG00000011038,ENSCHIG00000012068,ENSCHIG00000014690,ENSCHIG00000001552,ENSCHIG00000017883,ENSCHIG00000017485,ENSCHIG00000026053,…
GO:0032561	guanyl ribonucleotide binding	molecular_function	0.33183	1	30	1343	370	17992	ENSCHIG00000012068,ENSCHIG00000011038,ENSCHIG00000017485,ENSCHIG00000017883,ENSCHIG00000001552,ENSCHIG00000014690,ENSCHIG00000014464,ENSCHIG00000015734,ENSCHIG00000022132,ENSCHIG00000001881,ENSCHIG00000021838,ENSCHIG00000026614,ENSCHIG00000015969,ENSCHIG00000007327,ENSCHIG00000006465,ENSCHIG00000026053,ENSCHIG00000010364,ENSCHIG00000010299,ENSCHIG00000026725,ENSCHIG00000016171,ENSCHIG00000021231,…
GO:0005819	spindle	cellular_component	0.33184	1	3	1343	23	17992	ENSCHIG00000014409,ENSCHIG00000000224,ENSCHIG00000026579
GO:0004936	alpha-adrenergic receptor activity	molecular_function	0.33227	1	1	1343	6	17992	ENSCHIG00000015811
GO:0050000	chromosome localization	biological_process	0.33267	1	1	1343	4	17992	ENSCHIG00000026579
GO:0015893	drug transport	biological_process	0.33268	1	1	1343	4	17992	ENSCHIG00000019959
GO:0042743	hydrogen peroxide metabolic process	biological_process	0.33268	1	1	1343	4	17992	ENSCHIG00000011979
GO:0005381	iron ion transmembrane transporter activity	molecular_function	0.3327	1	1	1343	4	17992	ENSCHIG00000012827
GO:0031146	SCF-dependent proteasomal ubiquitin-dependent protein catabolic process	biological_process	0.3327	1	1	1343	4	17992	ENSCHIG00000012761
GO:0042500	aspartic endopeptidase activity, intramembrane cleaving	molecular_function	0.3327	1	1	1343	4	17992	ENSCHIG00000018686
GO:0004668	protein-arginine deiminase activity	molecular_function	0.33277	1	1	1343	4	17992	ENSCHIG00000018607
GO:0018101	protein citrullination	biological_process	0.33277	1	1	1343	4	17992	ENSCHIG00000018607
GO:0019240	citrulline biosynthetic process	biological_process	0.33277	1	1	1343	4	17992	ENSCHIG00000018607
[truncated: 1,842 more rows]
