# Supplementary material for: Transcriptome analysis of mRNA and miRNA in the development of LeiZhou goat muscles
Source: Sci Rep. 2024 Apr 29;14:9858. doi: 10.1038/s41598-024-60521-9 (PMC11058254; doi:10.1038/s41598-024-60521-9)
Supplement: Supplementary file 15 — Supplementary Information 15. [file 41598_2024_60521_MOESM15_ESM.xls]

##Databases: KEGG PATHWAY
##Statistical test method: hypergeometric test / Fisher's exact test
##FDR correction method: Benjamini and Hochberg
#Term	Database	ID	Input number	Background number	P-Value	Corrected P-Value	Input	Hyperlink
Metabolic pathways	KEGG PATHWAY	chx01100	121	1313	0.001358804	0.264506475	ENSCHIG00000021539|ENSCHIG00000023499|ENSCHIG00000011472|ENSCHIG00000014578|ENSCHIG00000018461|ENSCHIG00000004827|ENSCHIG00000012072|ENSCHIG00000012912|ENSCHIG00000026540|ENSCHIG00000010935|ENSCHIG00000012774|ENSCHIG00000011486|ENSCHIG00000012504|ENSCHIG00000013515|ENSCHIG00000006876|ENSCHIG00000015269|ENSCHIG00000014594|ENSCHIG00000000443|ENSCHIG00000022565|ENSCHIG00000016544|ENSCHIG00000026409|…	http://www.genome.jp/kegg-bin/show_pathway?chx01100/chx:102189447%09red/chx:102169480%09red/chx:102181751%09red/chx:102181295%09red/chx:102190747%09red/chx:102182085%09red/chx:102173010%09red/chx:102174299%09red/chx:102182403%09red/chx:102182719%09red/chx:102187190%09red/chx:102173564%09red/chx:102171321%09red/chx:102184926%09red/chx:102186907%09red/chx:102177657%09red/chx:102182663%09red/chx:106…
Glycosphingolipid biosynthesis - ganglio series	KEGG PATHWAY	chx00604	6	17	0.002775699	0.264506475	ENSCHIG00000014228|ENSCHIG00000022129|ENSCHIG00000012912|ENSCHIG00000021775|ENSCHIG00000000945|ENSCHIG00000021799	http://www.genome.jp/kegg-bin/show_pathway?chx00604/chx:102180329%09red/chx:102178493%09red/chx:102182085%09red/chx:102187381%09red/chx:102170329%09red/chx:102169879%09red
Axon guidance	KEGG PATHWAY	chx04360	24	180	0.003229871	0.264506475	ENSCHIG00000000101|ENSCHIG00000024684|ENSCHIG00000014118|ENSCHIG00000023334|ENSCHIG00000023555|ENSCHIG00000025051|ENSCHIG00000000579|ENSCHIG00000012154|ENSCHIG00000022969|ENSCHIG00000018998|ENSCHIG00000010155|ENSCHIG00000024116|ENSCHIG00000026053|ENSCHIG00000012234|ENSCHIG00000025161|ENSCHIG00000021946|ENSCHIG00000016131|ENSCHIG00000008097|ENSCHIG00000004688|ENSCHIG00000017412|ENSCHIG00000008645|…	http://www.genome.jp/kegg-bin/show_pathway?chx04360/chx:102175861%09red/chx:102185084%09red/chx:102191685%09red/chx:102170921%09red/chx:102168932%09red/chx:102181196%09red/chx:102170660%09red/chx:102171324%09red/chx:102170782%09red/chx:102185715%09red/chx:102188857%09red/chx:102170184%09red/chx:102170201%09red/chx:102182602%09red/chx:102175934%09red/chx:102181473%09red/chx:102178040%09red/chx:102…
Renin-angiotensin system	KEGG PATHWAY	chx04614	7	26	0.004437532	0.264506475	ENSCHIG00000010000|ENSCHIG00000018079|ENSCHIG00000010778|ENSCHIG00000018729|ENSCHIG00000008050|ENSCHIG00000013949|ENSCHIG00000011190	http://www.genome.jp/kegg-bin/show_pathway?chx04614/chx:102175113%09red/chx:102185784%09red/chx:102187651%09red/chx:102173817%09red/chx:102174648%09red/chx:102183868%09red/chx:102178165%09red
MAPK signaling pathway	KEGG PATHWAY	chx04010	30	251	0.004706521	0.264506475	ENSCHIG00000019842|ENSCHIG00000015584|ENSCHIG00000014118|ENSCHIG00000018000|ENSCHIG00000011577|ENSCHIG00000023525|ENSCHIG00000021340|ENSCHIG00000014206|ENSCHIG00000016479|ENSCHIG00000015262|ENSCHIG00000015720|ENSCHIG00000015174|ENSCHIG00000013629|ENSCHIG00000023122|ENSCHIG00000023266|ENSCHIG00000014927|ENSCHIG00000011819|ENSCHIG00000004688|ENSCHIG00000021879|ENSCHIG00000023040|ENSCHIG00000016621|…	http://www.genome.jp/kegg-bin/show_pathway?chx04010/chx:102168334%09red/chx:102182240%09red/chx:102174453%09red/chx:102180080%09red/chx:102188317%09red/chx:100860820%09red/chx:102182261%09red/chx:102185161%09red/chx:102177581%09red/chx:102173700%09red/chx:102171591%09red/chx:102170782%09red/chx:102172327%09red/chx:102179261%09red/chx:102180381%09red/chx:102177406%09red/chx:102169602%09red/chx:102…
Neurotrophin signaling pathway	KEGG PATHWAY	chx04722	17	118	0.006170372	0.288979104	ENSCHIG00000014206|ENSCHIG00000016322|ENSCHIG00000012170|ENSCHIG00000021340|ENSCHIG00000023266|ENSCHIG00000016479|ENSCHIG00000022969|ENSCHIG00000023122|ENSCHIG00000025878|ENSCHIG00000010155|ENSCHIG00000010670|ENSCHIG00000024684|ENSCHIG00000011740|ENSCHIG00000025051|ENSCHIG00000014576|ENSCHIG00000011122|ENSCHIG00000022039	http://www.genome.jp/kegg-bin/show_pathway?chx04722/chx:102175934%09red/chx:102177432%09red/chx:102169329%09red/chx:102190520%09red/chx:102185084%09red/chx:102170427%09red/chx:102174475%09red/chx:100861254%09red/chx:102185715%09red/chx:102169819%09red/chx:102172584%09red/chx:102177406%09red/chx:102184175%09red/chx:102173735%09red/chx:102180223%09red/chx:102185689%09red/chx:102181878%09red
Gastric acid secretion	KEGG PATHWAY	chx04971	12	75	0.009850389	0.395422753	ENSCHIG00000022969|ENSCHIG00000003162|ENSCHIG00000009370|ENSCHIG00000023502|ENSCHIG00000020793|ENSCHIG00000010155|ENSCHIG00000017768|ENSCHIG00000019660|ENSCHIG00000003951|ENSCHIG00000025051|ENSCHIG00000015734|ENSCHIG00000020539	http://www.genome.jp/kegg-bin/show_pathway?chx04971/chx:102175934%09red/chx:102185084%09red/chx:102189132%09red/chx:102174913%09red/chx:102171922%09red/chx:102185715%09red/chx:102185581%09red/chx:102180792%09red/chx:102186459%09red/chx:102179588%09red/chx:102179446%09red/chx:100860765%09red
Wnt signaling pathway	KEGG PATHWAY	chx04310	18	141	0.014301745	0.475988217	ENSCHIG00000022144|ENSCHIG00000021782|ENSCHIG00000016131|ENSCHIG00000022969|ENSCHIG00000022992|ENSCHIG00000019299|ENSCHIG00000010291|ENSCHIG00000014632|ENSCHIG00000025136|ENSCHIG00000004688|ENSCHIG00000022853|ENSCHIG00000014847|ENSCHIG00000024116|ENSCHIG00000010155|ENSCHIG00000025051|ENSCHIG00000019530|ENSCHIG00000013898|ENSCHIG00000019903	http://www.genome.jp/kegg-bin/show_pathway?chx04310/chx:102175934%09red/chx:102182190%09red/chx:102177945%09red/chx:102185084%09red/chx:102180576%09red/chx:102186146%09red/chx:102185715%09red/chx:102175498%09red/chx:102184725%09red/chx:102185686%09red/chx:102170375%09red/chx:102169344%09red/chx:102177417%09red/chx:102182602%09red/chx:102176768%09red/chx:102174518%09red/chx:102180657%09red/chx:102…
HIF-1 signaling pathway	KEGG PATHWAY	chx04066	14	101	0.016114783	0.475988217	ENSCHIG00000025017|ENSCHIG00000012528|ENSCHIG00000021340|ENSCHIG00000009327|ENSCHIG00000016322|ENSCHIG00000023423|ENSCHIG00000010155|ENSCHIG00000021560|ENSCHIG00000022969|ENSCHIG00000024684|ENSCHIG00000000162|ENSCHIG00000026382|ENSCHIG00000025051|ENSCHIG00000024851	http://www.genome.jp/kegg-bin/show_pathway?chx04066/chx:102175934%09red/chx:102190520%09red/chx:102174453%09red/chx:102180441%09red/chx:102168710%09red/chx:102185084%09red/chx:102182403%09red/chx:102185715%09red/chx:100861254%09red/chx:102175277%09red/chx:102170613%09red/chx:102182675%09red/chx:102191264%09red/chx:102181878%09red
Fructose and mannose metabolism	KEGG PATHWAY	chx00051	7	35	0.016939082	0.475988217	ENSCHIG00000012061|ENSCHIG00000000397|ENSCHIG00000023423|ENSCHIG00000024851|ENSCHIG00000017697|ENSCHIG00000017296|ENSCHIG00000013515	http://www.genome.jp/kegg-bin/show_pathway?chx00051/chx:102180808%09red/chx:102187810%09red/chx:102187016%09red/chx:102182403%09red/chx:102187190%09red/chx:102170613%09red/chx:102181740%09red
p53 signaling pathway	KEGG PATHWAY	chx04115	11	74	0.020471933	0.522964834	ENSCHIG00000025345|ENSCHIG00000019146|ENSCHIG00000017822|ENSCHIG00000025136|ENSCHIG00000015537|ENSCHIG00000009901|ENSCHIG00000016621|ENSCHIG00000011819|ENSCHIG00000011122|ENSCHIG00000023698|ENSCHIG00000016329	http://www.genome.jp/kegg-bin/show_pathway?chx04115/chx:102181578%09red/chx:102175632%09red/chx:102187135%09red/chx:102169919%09red/chx:102188317%09red/chx:102184881%09red/chx:102188610%09red/chx:102183684%09red/chx:102184175%09red/chx:102178054%09red/chx:102180657%09red
Transcriptional misregulation in cancer	KEGG PATHWAY	chx05202	20	172	0.023466777	0.549513698	ENSCHIG00000016245|ENSCHIG00000018191|ENSCHIG00000023266|ENSCHIG00000017436|ENSCHIG00000012528|ENSCHIG00000024067|ENSCHIG00000025136|ENSCHIG00000026470|ENSCHIG00000020860|ENSCHIG00000027268|ENSCHIG00000025202|ENSCHIG00000012111|ENSCHIG00000022679|ENSCHIG00000025141|ENSCHIG00000015262|ENSCHIG00000015640|ENSCHIG00000016080|ENSCHIG00000000814|ENSCHIG00000000480|ENSCHIG00000016615	http://www.genome.jp/kegg-bin/show_pathway?chx05202/chx:102183278%09red/chx:102174268%09red/chx:102169369%09red/chx:102174211%09red/chx:100861008%09red/chx:102188280%09red/chx:102182991%09red/chx:102168980%09red/chx:102172584%09red/chx:102178336%09red/chx:102178421%09red/chx:100861208%09red/chx:102188193%09red/chx:102175277%09red/chx:102185772%09red/chx:102172450%09red/chx:102170893%09red/chx:102…
Galactose metabolism	KEGG PATHWAY	chx00052	6	31	0.029672492	0.587598216	ENSCHIG00000014228|ENSCHIG00000012061|ENSCHIG00000000397|ENSCHIG00000026540|ENSCHIG00000025657|ENSCHIG00000024851	http://www.genome.jp/kegg-bin/show_pathway?chx00052/chx:102172896%09red/chx:102187810%09red/chx:102178493%09red/chx:102182403%09red/chx:102187190%09red/chx:100860927%09red
Oxytocin signaling pathway	KEGG PATHWAY	chx04921	18	157	0.033898595	0.587598216	ENSCHIG00000017634|ENSCHIG00000021340|ENSCHIG00000018171|ENSCHIG00000003874|ENSCHIG00000004688|ENSCHIG00000013316|ENSCHIG00000010155|ENSCHIG00000023040|ENSCHIG00000015734|ENSCHIG00000024116|ENSCHIG00000015584|ENSCHIG00000019664|ENSCHIG00000022969|ENSCHIG00000023502|ENSCHIG00000025051|ENSCHIG00000019426|ENSCHIG00000017883|ENSCHIG00000022039	http://www.genome.jp/kegg-bin/show_pathway?chx04921/chx:102175934%09red/chx:100860883%09red/chx:102172403%09red/chx:102190520%09red/chx:102185084%09red/chx:102172881%09red/chx:102170427%09red/chx:100860765%09red/chx:102171922%09red/chx:102185715%09red/chx:102169406%09red/chx:102184725%09red/chx:102186145%09red/chx:102188251%09red/chx:102187707%09red/chx:102185318%09red/chx:102172849%09red/chx:102…
Apoptosis	KEGG PATHWAY	chx04210	17	148	0.03791477	0.587598216	ENSCHIG00000023525|ENSCHIG00000016245|ENSCHIG00000021340|ENSCHIG00000019146|ENSCHIG00000000336|ENSCHIG00000016322|ENSCHIG00000000135|ENSCHIG00000014206|ENSCHIG00000013316|ENSCHIG00000026577|ENSCHIG00000011066|ENSCHIG00000018072|ENSCHIG00000020211|ENSCHIG00000016621|ENSCHIG00000023266|ENSCHIG00000011819|ENSCHIG00000022311	http://www.genome.jp/kegg-bin/show_pathway?chx04210/chx:102172584%09red/chx:102188317%09red/chx:102183684%09red/chx:102190520%09red/chx:100861133%09red/chx:102169919%09red/chx:102171591%09red/chx:100861254%09red/chx:102171716%09red/chx:102190248%09red/chx:100860883%09red/chx:102177410%09red/chx:102171130%09red/chx:102178407%09red/chx:102175959%09red/chx:102177406%09red/chx:102191696%09red
SNARE interactions in vesicular transport	KEGG PATHWAY	chx04130	6	34	0.041658945	0.587598216	ENSCHIG00000016939|ENSCHIG00000018510|ENSCHIG00000026885|ENSCHIG00000015266|ENSCHIG00000015990|ENSCHIG00000011358	http://www.genome.jp/kegg-bin/show_pathway?chx04130/chx:102189972%09red/chx:102177181%09red/chx:102175477%09red/chx:102171480%09red/chx:102185143%09red/chx:102190455%09red
Circadian entrainment	KEGG PATHWAY	chx04713	12	95	0.042916609	0.587598216	ENSCHIG00000002627|ENSCHIG00000013005|ENSCHIG00000022969|ENSCHIG00000013197|ENSCHIG00000010155|ENSCHIG00000015734|ENSCHIG00000023502|ENSCHIG00000019664|ENSCHIG00000018000|ENSCHIG00000025051|ENSCHIG00000014253|ENSCHIG00000017883	http://www.genome.jp/kegg-bin/show_pathway?chx04713/chx:102175934%09red/chx:102181789%09red/chx:102191178%09red/chx:102185084%09red/chx:102171922%09red/chx:102177581%09red/chx:102186145%09red/chx:102169406%09red/chx:102173685%09red/chx:102185715%09red/chx:102181452%09red/chx:100860765%09red
Prostate cancer	KEGG PATHWAY	chx05215	11	86	0.04779625	0.587598216	ENSCHIG00000023525|ENSCHIG00000012528|ENSCHIG00000021340|ENSCHIG00000017807|ENSCHIG00000016322|ENSCHIG00000014206|ENSCHIG00000020115|ENSCHIG00000022121|ENSCHIG00000015262|ENSCHIG00000018191|ENSCHIG00000011125	http://www.genome.jp/kegg-bin/show_pathway?chx05215/chx:102181392%09red/chx:100861006%09red/chx:102190520%09red/chx:102171591%09red/chx:102172311%09red/chx:102184915%09red/chx:100861254%09red/chx:102177406%09red/chx:102175277%09red/chx:100860851%09red/chx:102174268%09red
Natural killer cell mediated cytotoxicity	KEGG PATHWAY	chx04650	14	119	0.048108607	0.587598216	ENSCHIG00000000135|ENSCHIG00000016245|ENSCHIG00000021340|ENSCHIG00000019949|ENSCHIG00000004688|ENSCHIG00000027268|ENSCHIG00000006005|ENSCHIG00000000297|ENSCHIG00000000401|ENSCHIG00000024684|ENSCHIG00000000126|ENSCHIG00000016068|ENSCHIG00000014062|ENSCHIG00000022311	http://www.genome.jp/kegg-bin/show_pathway?chx04650/chx:102170969%09red/chx:102190308%09red/chx:102190520%09red/chx:102181878%09red/chx:102189645%09red/chx:102175959%09red/chx:102171130%09red/chx:102185735%09red/chx:102182602%09red/chx:102191696%09red/chx:100861208%09red/chx:102178262%09red
Acute myeloid leukemia	KEGG PATHWAY	chx05221	8	55	0.04871254	0.587598216	ENSCHIG00000023525|ENSCHIG00000014206|ENSCHIG00000021723|ENSCHIG00000021340|ENSCHIG00000022287|ENSCHIG00000018282|ENSCHIG00000009327|ENSCHIG00000013898	http://www.genome.jp/kegg-bin/show_pathway?chx05221/chx:100861386%09red/chx:102190520%09red/chx:102171591%09red/chx:102185603%09red/chx:102177406%09red/chx:102182675%09red/chx:102174518%09red/chx:102191659%09red
Basal cell carcinoma	KEGG PATHWAY	chx05217	8	55	0.04871254	0.587598216	ENSCHIG00000021782|ENSCHIG00000016131|ENSCHIG00000010291|ENSCHIG00000014632|ENSCHIG00000022853|ENSCHIG00000021149|ENSCHIG00000023555|ENSCHIG00000015297	http://www.genome.jp/kegg-bin/show_pathway?chx05217/chx:102178142%09red/chx:102177945%09red/chx:102176768%09red/chx:100860789%09red/chx:102175498%09red/chx:102170375%09red/chx:102170921%09red/chx:102170201%09red
Bile secretion	KEGG PATHWAY	chx04976	11	87	0.05084154	0.587598216	ENSCHIG00000003951|ENSCHIG00000000505|ENSCHIG00000017192|ENSCHIG00000023502|ENSCHIG00000015089|ENSCHIG00000021090|ENSCHIG00000018286|ENSCHIG00000010124|ENSCHIG00000017768|ENSCHIG00000020539|ENSCHIG00000021836	http://www.genome.jp/kegg-bin/show_pathway?chx04976/chx:102185208%09red/chx:102184240%09red/chx:102188747%09red/chx:102181396%09red/chx:102184475%09red/chx:102171922%09red/chx:102186459%09red/chx:102179588%09red/chx:102179446%09red/chx:102186073%09red/chx:102174519%09red
Melanogenesis	KEGG PATHWAY	chx04916	12	98	0.051210957	0.587598216	ENSCHIG00000021782|ENSCHIG00000016131|ENSCHIG00000021340|ENSCHIG00000022287|ENSCHIG00000014632|ENSCHIG00000022853|ENSCHIG00000015734|ENSCHIG00000023502|ENSCHIG00000010155|ENSCHIG00000022969|ENSCHIG00000025051|ENSCHIG00000017883	http://www.genome.jp/kegg-bin/show_pathway?chx04916/chx:102175934%09red/chx:100861386%09red/chx:102177945%09red/chx:102190520%09red/chx:102185084%09red/chx:102171922%09red/chx:102186145%09red/chx:102175498%09red/chx:102185715%09red/chx:100860765%09red/chx:102176768%09red/chx:102170921%09red
Glycerolipid metabolism	KEGG PATHWAY	chx00561	9	66	0.051550978	0.587598216	ENSCHIG00000022540|ENSCHIG00000024083|ENSCHIG00000012061|ENSCHIG00000008246|ENSCHIG00000026829|ENSCHIG00000010320|ENSCHIG00000016729|ENSCHIG00000018020|ENSCHIG00000015994	http://www.genome.jp/kegg-bin/show_pathway?chx00561/chx:102191574%09red/chx:102187125%09red/chx:102175409%09red/chx:102185364%09red/chx:102187190%09red/chx:102184173%09red/chx:102174409%09red/chx:100860889%09red/chx:102181127%09red
Pentose phosphate pathway	KEGG PATHWAY	chx00030	5	27	0.052277421	0.587598216	ENSCHIG00000006680|ENSCHIG00000013515|ENSCHIG00000000397|ENSCHIG00000015034|ENSCHIG00000010935	http://www.genome.jp/kegg-bin/show_pathway?chx00030/chx:102187016%09red/chx:102184409%09red/chx:102171699%09red/chx:102187810%09red/chx:102171321%09red
Sulfur metabolism	KEGG PATHWAY	chx00920	3	11	0.057108832	0.617214679	ENSCHIG00000006773|ENSCHIG00000013680|ENSCHIG00000012443	http://www.genome.jp/kegg-bin/show_pathway?chx00920/chx:102187243%09red/chx:102174192%09red/chx:102183356%09red
Sulfur relay system	KEGG PATHWAY	chx04122	3	12	0.068073266	0.683163843	ENSCHIG00000014854|ENSCHIG00000017074|ENSCHIG00000014594	http://www.genome.jp/kegg-bin/show_pathway?chx04122/chx:102189424%09red/chx:102178891%09red/chx:102171920%09red
Taurine and hypotaurine metabolism	KEGG PATHWAY	chx00430	3	12	0.068073266	0.683163843	ENSCHIG00000023150|ENSCHIG00000000443|ENSCHIG00000015633	http://www.genome.jp/kegg-bin/show_pathway?chx00430/chx:102176564%09red/chx:102175220%09red/chx:102182719%09red
Insulin secretion	KEGG PATHWAY	chx04911	10	83	0.076530236	0.741551598	ENSCHIG00000022969|ENSCHIG00000012068|ENSCHIG00000023502|ENSCHIG00000007327|ENSCHIG00000010936|ENSCHIG00000010155|ENSCHIG00000025051|ENSCHIG00000014377|ENSCHIG00000020539|ENSCHIG00000011358	http://www.genome.jp/kegg-bin/show_pathway?chx04911/chx:102175934%09red/chx:102191080%09red/chx:102177328%09red/chx:102185084%09red/chx:102170962%09red/chx:102171922%09red/chx:102185715%09red/chx:102169575%09red/chx:102179588%09red/chx:102171480%09red
Mucin type O-Glycan biosynthesis	KEGG PATHWAY	chx00512	5	32	0.087240504	0.762682172	ENSCHIG00000011967|ENSCHIG00000012207|ENSCHIG00000017253|ENSCHIG00000021799|ENSCHIG00000025267	http://www.genome.jp/kegg-bin/show_pathway?chx00512/chx:102180329%09red/chx:102174898%09red/chx:102172079%09red/chx:102173105%09red/chx:102177250%09red
Synaptic vesicle cycle	KEGG PATHWAY	chx04721	8	64	0.091560318	0.762682172	ENSCHIG00000015551|ENSCHIG00000016939|ENSCHIG00000027174|ENSCHIG00000007327|ENSCHIG00000025368|ENSCHIG00000010364|ENSCHIG00000017292|ENSCHIG00000011358	http://www.genome.jp/kegg-bin/show_pathway?chx04721/chx:102175945%09red/chx:102177181%09red/chx:102191393%09red/chx:102177079%09red/chx:102169575%09red/chx:102183039%09red/chx:102171480%09red
TNF signaling pathway	KEGG PATHWAY	chx04668	12	110	0.094949098	0.762682172	ENSCHIG00000023525|ENSCHIG00000016262|ENSCHIG00000021340|ENSCHIG00000019146|ENSCHIG00000014927|ENSCHIG00000027124|ENSCHIG00000027268|ENSCHIG00000014206|ENSCHIG00000014176|ENSCHIG00000022679|ENSCHIG00000026577|ENSCHIG00000024179	http://www.genome.jp/kegg-bin/show_pathway?chx04668/chx:102189703%09red/chx:102190520%09red/chx:102171591%09red/chx:102185051%09red/chx:102169919%09red/chx:102188524%09red/chx:102188215%09red/chx:102178407%09red/chx:102185161%09red/chx:102177406%09red/chx:102170893%09red/chx:100861208%09red
Cholinergic synapse	KEGG PATHWAY	chx04725	12	110	0.094949098	0.762682172	ENSCHIG00000002627|ENSCHIG00000016322|ENSCHIG00000021340|ENSCHIG00000020793|ENSCHIG00000012068|ENSCHIG00000010155|ENSCHIG00000015734|ENSCHIG00000023502|ENSCHIG00000022969|ENSCHIG00000011199|ENSCHIG00000025051|ENSCHIG00000017883	http://www.genome.jp/kegg-bin/show_pathway?chx04725/chx:102175934%09red/chx:102191178%09red/chx:102177328%09red/chx:102190520%09red/chx:102185084%09red/chx:102174913%09red/chx:100861254%09red/chx:102185715%09red/chx:100860765%09red/chx:102171922%09red/chx:102186145%09red/chx:102170710%09red
Inositol phosphate metabolism	KEGG PATHWAY	chx00562	9	76	0.096659056	0.762682172	ENSCHIG00000013342|ENSCHIG00000016326|ENSCHIG00000023367|ENSCHIG00000010259|ENSCHIG00000024684|ENSCHIG00000012504|ENSCHIG00000016158|ENSCHIG00000016981|ENSCHIG00000012443	http://www.genome.jp/kegg-bin/show_pathway?chx00562/chx:102187423%09red/chx:102187243%09red/chx:102180779%09red/chx:102187654%09red/chx:102181924%09red/chx:102177657%09red/chx:102171365%09red/chx:102184479%09red/chx:102181878%09red
Central carbon metabolism in cancer	KEGG PATHWAY	chx05230	8	65	0.097340667	0.762682172	ENSCHIG00000021340|ENSCHIG00000023266|ENSCHIG00000000397|ENSCHIG00000015034|ENSCHIG00000010670|ENSCHIG00000024851|ENSCHIG00000000162|ENSCHIG00000022287	http://www.genome.jp/kegg-bin/show_pathway?chx05230/chx:100861386%09red/chx:102187810%09red/chx:102190520%09red/chx:102168710%09red/chx:102171321%09red/chx:102182403%09red/chx:102172584%09red/chx:102185689%09red
Gap junction	KEGG PATHWAY	chx04540	10	88	0.100159944	0.762682172	ENSCHIG00000021340|ENSCHIG00000000336|ENSCHIG00000026725|ENSCHIG00000012068|ENSCHIG00000023502|ENSCHIG00000004216|ENSCHIG00000019664|ENSCHIG00000015262|ENSCHIG00000015734|ENSCHIG00000022039	http://www.genome.jp/kegg-bin/show_pathway?chx04540/chx:102177328%09red/chx:102190520%09red/chx:102177355%09red/chx:102170427%09red/chx:100860765%09red/chx:102171922%09red/chx:102169406%09red/chx:102177410%09red/chx:102181148%09red/chx:102174268%09red
NF-kappa B signaling pathway	KEGG PATHWAY	chx04064	10	90	0.110681137	0.762682172	ENSCHIG00000023525|ENSCHIG00000014206|ENSCHIG00000012170|ENSCHIG00000016322|ENSCHIG00000014927|ENSCHIG00000026577|ENSCHIG00000024684|ENSCHIG00000025704|ENSCHIG00000000480|ENSCHIG00000020978	http://www.genome.jp/kegg-bin/show_pathway?chx04064/chx:102190375%09red/chx:102171591%09red/chx:102188193%09red/chx:100861254%09red/chx:102177432%09red/chx:102177406%09red/chx:102185161%09red/chx:102175293%09red/chx:102178407%09red/chx:102181878%09red
Glucagon signaling pathway	KEGG PATHWAY	chx04922	11	102	0.112464356	0.762682172	ENSCHIG00000023593|ENSCHIG00000022969|ENSCHIG00000011335|ENSCHIG00000011255|ENSCHIG00000004688|ENSCHIG00000023502|ENSCHIG00000010155|ENSCHIG00000000162|ENSCHIG00000025051|ENSCHIG00000018191|ENSCHIG00000013044	http://www.genome.jp/kegg-bin/show_pathway?chx04922/chx:102175934%09red/chx:102185084%09red/chx:102168710%09red/chx:102184915%09red/chx:102171922%09red/chx:102185715%09red/chx:102180535%09red/chx:102191654%09red/chx:102183771%09red/chx:102187210%09red/chx:102182602%09red
Salivary secretion	KEGG PATHWAY	chx04970	10	91	0.116167909	0.762682172	ENSCHIG00000003951|ENSCHIG00000024254|ENSCHIG00000009412|ENSCHIG00000003874|ENSCHIG00000023827|ENSCHIG00000023502|ENSCHIG00000011979|ENSCHIG00000019664|ENSCHIG00000020539|ENSCHIG00000011988	http://www.genome.jp/kegg-bin/show_pathway?chx04970/chx:102172881%09red/chx:100860761%09red/chx:102170003%09red/chx:102171922%09red/chx:102169406%09red/chx:102189554%09red/chx:102186459%09red/chx:102179588%09red/chx:102174093%09red/chx:102171106%09red
Mineral absorption	KEGG PATHWAY	chx04978	6	46	0.116575004	0.762682172	ENSCHIG00000018467|ENSCHIG00000010133|ENSCHIG00000021090|ENSCHIG00000016700|ENSCHIG00000020539|ENSCHIG00000021836	http://www.genome.jp/kegg-bin/show_pathway?chx04978/chx:102185208%09red/chx:100861136%09red/chx:102184475%09red/chx:100860951%09red/chx:102185351%09red/chx:102179588%09red
Lysine degradation	KEGG PATHWAY	chx00310	7	57	0.117126233	0.762682172	ENSCHIG00000015476|ENSCHIG00000008246|ENSCHIG00000013309|ENSCHIG00000020013|ENSCHIG00000009854|ENSCHIG00000022565|ENSCHIG00000006876	http://www.genome.jp/kegg-bin/show_pathway?chx00310/chx:102172883%09red/chx:100861039%09red/chx:102183291%09red/chx:102187125%09red/chx:102185214%09red/chx:102182852%09red/chx:102178316%09red
Phosphatidylinositol signaling system	KEGG PATHWAY	chx04070	11	103	0.117653692	0.762682172	ENSCHIG00000013342|ENSCHIG00000016326|ENSCHIG00000023367|ENSCHIG00000016624|ENSCHIG00000010259|ENSCHIG00000024684|ENSCHIG00000018020|ENSCHIG00000012504|ENSCHIG00000016158|ENSCHIG00000016981|ENSCHIG00000012443	http://www.genome.jp/kegg-bin/show_pathway?chx04070/chx:102187085%09red/chx:102187423%09red/chx:102187243%09red/chx:102180779%09red/chx:102187654%09red/chx:102181924%09red/chx:102184173%09red/chx:102177657%09red/chx:102171365%09red/chx:102184479%09red/chx:102181878%09red
Longevity regulating pathway	KEGG PATHWAY	chx04211	10	92	0.121803813	0.762682172	ENSCHIG00000018191|ENSCHIG00000009327|ENSCHIG00000015477|ENSCHIG00000013309|ENSCHIG00000017822|ENSCHIG00000023502|ENSCHIG00000021560|ENSCHIG00000019426|ENSCHIG00000018901|ENSCHIG00000023698	http://www.genome.jp/kegg-bin/show_pathway?chx04211/chx:102175632%09red/chx:102187135%09red/chx:102180441%09red/chx:102184915%09red/chx:102171922%09red/chx:102173644%09red/chx:102188251%09red/chx:102173325%09red/chx:102182675%09red/chx:102178316%09red
Hedgehog signaling pathway	KEGG PATHWAY	chx04340	6	47	0.124721674	0.762682172	ENSCHIG00000016322|ENSCHIG00000012053|ENSCHIG00000022992|ENSCHIG00000025136|ENSCHIG00000023555|ENSCHIG00000015297	http://www.genome.jp/kegg-bin/show_pathway?chx04340/chx:102178142%09red/chx:100861254%09red/chx:102180576%09red/chx:102169860%09red/chx:102170201%09red/chx:102180657%09red
Phototransduction	KEGG PATHWAY	chx04744	4	26	0.124851886	0.762682172	ENSCHIG00000009083|ENSCHIG00000026807|ENSCHIG00000020394|ENSCHIG00000002782	http://www.genome.jp/kegg-bin/show_pathway?chx04744/chx:102176894%09red/chx:102182870%09red/chx:102180079%09red/chx:102189368%09red
Glycosaminoglycan biosynthesis - heparan sulfate / heparin	KEGG PATHWAY	chx00534	4	26	0.124851886	0.762682172	ENSCHIG00000017289|ENSCHIG00000019888|ENSCHIG00000008922|ENSCHIG00000018461	http://www.genome.jp/kegg-bin/show_pathway?chx00534/chx:102180112%09red/chx:102174299%09red/chx:102176640%09red/chx:102188252%09red
Pathways in cancer	KEGG PATHWAY	chx05200	34	396	0.128013568	0.764702579	ENSCHIG00000002627|ENSCHIG00000019146|ENSCHIG00000022121|ENSCHIG00000024684|ENSCHIG00000023555|ENSCHIG00000021149|ENSCHIG00000026382|ENSCHIG00000018191|ENSCHIG00000023525|ENSCHIG00000012528|ENSCHIG00000021340|ENSCHIG00000017807|ENSCHIG00000010291|ENSCHIG00000022853|ENSCHIG00000011577|ENSCHIG00000015262|ENSCHIG00000015174|ENSCHIG00000011125|ENSCHIG00000013898|ENSCHIG00000014206|ENSCHIG00000021723|…	http://www.genome.jp/kegg-bin/show_pathway?chx05200/chx:102178142%09red/chx:102181392%09red/chx:100861006%09red/chx:102177328%09red/chx:100860789%09red/chx:102175498%09red/chx:102170921%09red/chx:102175277%09red/chx:102177945%09red/chx:102171591%09red/chx:100861254%09red/chx:102179261%09red/chx:102180381%09red/chx:102177406%09red/chx:100860851%09red/chx:102174268%09red/chx:102170201%09red/chx:102…
mTOR signaling pathway	KEGG PATHWAY	chx04150	15	154	0.130625352	0.764702579	ENSCHIG00000014206|ENSCHIG00000021782|ENSCHIG00000016131|ENSCHIG00000021340|ENSCHIG00000009327|ENSCHIG00000014632|ENSCHIG00000016479|ENSCHIG00000022853|ENSCHIG00000021560|ENSCHIG00000011855|ENSCHIG00000027232|ENSCHIG00000022257|ENSCHIG00000018901|ENSCHIG00000023698|ENSCHIG00000019530	http://www.genome.jp/kegg-bin/show_pathway?chx04150/chx:102176667%09red/chx:102175632%09red/chx:102190520%09red/chx:102177945%09red/chx:102180441%09red/chx:102174475%09red/chx:102175498%09red/chx:102174262%09red/chx:102177406%09red/chx:102170921%09red/chx:102177417%09red/chx:102176768%09red/chx:102184091%09red/chx:102182675%09red/chx:102173325%09red
Glycosphingolipid biosynthesis - globo series	KEGG PATHWAY	chx00603	3	17	0.134878291	0.773485711	ENSCHIG00000021799|ENSCHIG00000011247|ENSCHIG00000022129	http://www.genome.jp/kegg-bin/show_pathway?chx00603/chx:102180325%09red/chx:102180329%09red/chx:102187381%09red
Proteoglycans in cancer	KEGG PATHWAY	chx05205	19	206	0.139300007	0.774207404	ENSCHIG00000021782|ENSCHIG00000017634|ENSCHIG00000021340|ENSCHIG00000009327|ENSCHIG00000026835|ENSCHIG00000016526|ENSCHIG00000014632|ENSCHIG00000013316|ENSCHIG00000016131|ENSCHIG00000010155|ENSCHIG00000022853|ENSCHIG00000005777|ENSCHIG00000022969|ENSCHIG00000019949|ENSCHIG00000024684|ENSCHIG00000007017|ENSCHIG00000023555|ENSCHIG00000025051|ENSCHIG00000000480	http://www.genome.jp/kegg-bin/show_pathway?chx05205/chx:102175934%09red/chx:102190308%09red/chx:102190520%09red/chx:102168332%09red/chx:102185084%09red/chx:102170201%09red/chx:102185715%09red/chx:102175498%09red/chx:100860883%09red/chx:102173608%09red/chx:102187707%09red/chx:102188193%09red/chx:102176768%09red/chx:102190573%09red/chx:102177683%09red/chx:102182675%09red/chx:102177945%09red/chx:102…
B cell receptor signaling pathway	KEGG PATHWAY	chx04662	8	72	0.143317706	0.774207404	ENSCHIG00000023525|ENSCHIG00000014206|ENSCHIG00000021340|ENSCHIG00000004688|ENSCHIG00000019949|ENSCHIG00000016068|ENSCHIG00000022411|ENSCHIG00000020978	http://www.genome.jp/kegg-bin/show_pathway?chx04662/chx:102190308%09red/chx:102190520%09red/chx:102171591%09red/chx:102189645%09red/chx:102185210%09red/chx:102177406%09red/chx:102190375%09red/chx:102182602%09red
Dorso-ventral axis formation	KEGG PATHWAY	chx04320	4	28	0.148488736	0.774207404	ENSCHIG00000022958|ENSCHIG00000016952|ENSCHIG00000021340|ENSCHIG00000020860	http://www.genome.jp/kegg-bin/show_pathway?chx04320/chx:102178336%09red/chx:102173845%09red/chx:102190520%09red/chx:102189202%09red
Collecting duct acid secretion	KEGG PATHWAY	chx04966	4	28	0.148488736	0.774207404	ENSCHIG00000009370|ENSCHIG00000025898|ENSCHIG00000018789|ENSCHIG00000019660	http://www.genome.jp/kegg-bin/show_pathway?chx04966/chx:102185964%09red/chx:102180792%09red/chx:102186160%09red/chx:102185581%09red
Sphingolipid metabolism	KEGG PATHWAY	chx00600	6	50	0.15074614	0.774207404	ENSCHIG00000021963|ENSCHIG00000014228|ENSCHIG00000026397|ENSCHIG00000023499|ENSCHIG00000025546|ENSCHIG00000015846	http://www.genome.jp/kegg-bin/show_pathway?chx00600/chx:102169911%09red/chx:102178493%09red/chx:102178736%09red/chx:102180489%09red/chx:102169580%09red/chx:102182556%09red
Oocyte meiosis	KEGG PATHWAY	chx04114	11	109	0.151535257	0.774207404	ENSCHIG00000024453|ENSCHIG00000011397|ENSCHIG00000004602|ENSCHIG00000016479|ENSCHIG00000004688|ENSCHIG00000010155|ENSCHIG00000023502|ENSCHIG00000019958|ENSCHIG00000021340|ENSCHIG00000022969|ENSCHIG00000025051	http://www.genome.jp/kegg-bin/show_pathway?chx04114/chx:102175934%09red/chx:102171259%09red/chx:102190520%09red/chx:102185084%09red/chx:102174475%09red/chx:102171922%09red/chx:102185715%09red/chx:102170070%09red/chx:102181216%09red/chx:102186457%09red/chx:102182602%09red
NOD-like receptor signaling pathway	KEGG PATHWAY	chx04621	6	51	0.159920942	0.793030093	ENSCHIG00000023525|ENSCHIG00000014206|ENSCHIG00000019146|ENSCHIG00000017807|ENSCHIG00000014927|ENSCHIG00000022121	http://www.genome.jp/kegg-bin/show_pathway?chx04621/chx:100861006%09red/chx:102171591%09red/chx:102169919%09red/chx:102177406%09red/chx:102185161%09red/chx:100860851%09red
Long-term potentiation	KEGG PATHWAY	chx04720	7	63	0.16405394	0.793030093	ENSCHIG00000013005|ENSCHIG00000021340|ENSCHIG00000016479|ENSCHIG00000004688|ENSCHIG00000010155|ENSCHIG00000022969|ENSCHIG00000025051	http://www.genome.jp/kegg-bin/show_pathway?chx04720/chx:102175934%09red/chx:102181789%09red/chx:102190520%09red/chx:102185084%09red/chx:102174475%09red/chx:102185715%09red/chx:102182602%09red
Biosynthesis of amino acids	KEGG PATHWAY	chx01230	8	75	0.165804135	0.793030093	ENSCHIG00000009411|ENSCHIG00000000397|ENSCHIG00000010935|ENSCHIG00000026409|ENSCHIG00000008246|ENSCHIG00000016266|ENSCHIG00000006680|ENSCHIG00000013515	http://www.genome.jp/kegg-bin/show_pathway?chx01230/chx:102187810%09red/chx:102187016%09red/chx:102187125%09red/chx:102184409%09red/chx:102170704%09red/chx:102171699%09red/chx:102173979%09red/chx:102176585%09red
N-Glycan biosynthesis	KEGG PATHWAY	chx00510	6	52	0.169330269	0.793030093	ENSCHIG00000014578|ENSCHIG00000018512|ENSCHIG00000015716|ENSCHIG00000027215|ENSCHIG00000022095|ENSCHIG00000026540	http://www.genome.jp/kegg-bin/show_pathway?chx00510/chx:102174983%09red/chx:102181760%09red/chx:102191262%09red/chx:102172999%09red/chx:102171951%09red/chx:100860927%09red
Fatty acid metabolism	KEGG PATHWAY	chx01212	6	52	0.169330269	0.793030093	ENSCHIG00000023593|ENSCHIG00000016544|ENSCHIG00000012727|ENSCHIG00000020365|ENSCHIG00000016584|ENSCHIG00000021539	http://www.genome.jp/kegg-bin/show_pathway?chx01212/chx:102191221%09red/chx:102187120%09red/chx:102180069%09red/chx:100861103%09red/chx:102187210%09red/chx:102173897%09red
Other types of O-glycan biosynthesis	KEGG PATHWAY	chx00514	4	30	0.1736819	0.800075639	ENSCHIG00000015476|ENSCHIG00000026540|ENSCHIG00000017371|ENSCHIG00000020013	http://www.genome.jp/kegg-bin/show_pathway?chx00514/chx:102172883%09red/chx:102174927%09red/chx:100861039%09red/chx:100860927%09red
Steroid biosynthesis	KEGG PATHWAY	chx00100	3	20	0.182444635	0.807520941	ENSCHIG00000024342|ENSCHIG00000025165|ENSCHIG00000014499	http://www.genome.jp/kegg-bin/show_pathway?chx00100/chx:102181472%09red/chx:102173564%09red/chx:102173170%09red
Carbon metabolism	KEGG PATHWAY	chx01200	11	114	0.183174261	0.807520941	ENSCHIG00000000397|ENSCHIG00000012727|ENSCHIG00000015034|ENSCHIG00000010935|ENSCHIG00000013325|ENSCHIG00000000162|ENSCHIG00000006680|ENSCHIG00000013515|ENSCHIG00000022565|ENSCHIG00000006876|ENSCHIG00000024851	http://www.genome.jp/kegg-bin/show_pathway?chx01200/chx:102183195%09red/chx:102183291%09red/chx:102187810%09red/chx:102187016%09red/chx:102168710%09red/chx:102171321%09red/chx:102182403%09red/chx:102180069%09red/chx:102184409%09red/chx:102171699%09red/chx:102182852%09red
Cell adhesion molecules (CAMs)	KEGG PATHWAY	chx04514	15	165	0.186254005	0.807520941	ENSCHIG00000019928|ENSCHIG00000027041|ENSCHIG00000024573|ENSCHIG00000017645|ENSCHIG00000000101|ENSCHIG00000015025|ENSCHIG00000026297|ENSCHIG00000026464|ENSCHIG00000012657|ENSCHIG00000010446|ENSCHIG00000020596|ENSCHIG00000022411|ENSCHIG00000010703|ENSCHIG00000013512|ENSCHIG00000015655	http://www.genome.jp/kegg-bin/show_pathway?chx04514/chx:102173982%09red/chx:100860769%09red/chx:102168238%09red/chx:102184389%09red/chx:102174403%09red/chx:102175214%09red/chx:102185210%09red/chx:102186231%09red/chx:102176614%09red/chx:102170124%09red/chx:102170076%09red/chx:102181324%09red/chx:102181196%09red/chx:102181928%09red/chx:102181063%09red
Citrate cycle (TCA cycle)	KEGG PATHWAY	chx00020	4	31	0.1867931	0.807520941	ENSCHIG00000000162|ENSCHIG00000022565|ENSCHIG00000006876|ENSCHIG00000013325	http://www.genome.jp/kegg-bin/show_pathway?chx00020/chx:102183291%09red/chx:102168710%09red/chx:102183195%09red/chx:102182852%09red
Hippo signaling pathway	KEGG PATHWAY	chx04390	14	153	0.190556582	0.809720595	ENSCHIG00000021782|ENSCHIG00000023383|ENSCHIG00000016131|ENSCHIG00000022992|ENSCHIG00000019958|ENSCHIG00000010291|ENSCHIG00000014632|ENSCHIG00000025136|ENSCHIG00000013316|ENSCHIG00000022853|ENSCHIG00000013481|ENSCHIG00000009973|ENSCHIG00000021149|ENSCHIG00000011122	http://www.genome.jp/kegg-bin/show_pathway?chx04390/chx:102178744%09red/chx:102171360%09red/chx:102177945%09red/chx:102170070%09red/chx:100860789%09red/chx:102180576%09red/chx:102175498%09red/chx:100860883%09red/chx:102173503%09red/chx:102170921%09red/chx:102170375%09red/chx:102176768%09red/chx:102180657%09red/chx:102184175%09red
T cell receptor signaling pathway	KEGG PATHWAY	chx04660	10	103	0.193065053	0.809720595	ENSCHIG00000023525|ENSCHIG00000014206|ENSCHIG00000021340|ENSCHIG00000004688|ENSCHIG00000027268|ENSCHIG00000019949|ENSCHIG00000024684|ENSCHIG00000010446|ENSCHIG00000016068|ENSCHIG00000020978	http://www.genome.jp/kegg-bin/show_pathway?chx04660/chx:102190308%09red/chx:102190520%09red/chx:102171591%09red/chx:102189645%09red/chx:102181878%09red/chx:102177406%09red/chx:100861208%09red/chx:102190375%09red/chx:102170124%09red/chx:102182602%09red
Valine, leucine and isoleucine degradation	KEGG PATHWAY	chx00280	6	55	0.198863331	0.80986371	ENSCHIG00000016645|ENSCHIG00000019430|ENSCHIG00000012727|ENSCHIG00000008246|ENSCHIG00000016972|ENSCHIG00000011486	http://www.genome.jp/kegg-bin/show_pathway?chx00280/chx:102168827%09red/chx:102175181%09red/chx:102187125%09red/chx:102180069%09red/chx:102177457%09red/chx:102173675%09red
Glutathione metabolism	KEGG PATHWAY	chx00480	6	55	0.198863331	0.80986371	ENSCHIG00000010000|ENSCHIG00000014133|ENSCHIG00000008585|ENSCHIG00000000443|ENSCHIG00000015034|ENSCHIG00000023150	http://www.genome.jp/kegg-bin/show_pathway?chx00480/chx:102175220%09red/chx:102173702%09red/chx:102185784%09red/chx:102171321%09red/chx:102182719%09red/chx:102184041%09red
Chemokine signaling pathway	KEGG PATHWAY	chx04062	16	181	0.203608531	0.815530391	ENSCHIG00000002627|ENSCHIG00000023525|ENSCHIG00000020902|ENSCHIG00000021340|ENSCHIG00000015392|ENSCHIG00000014964|ENSCHIG00000014206|ENSCHIG00000026368|ENSCHIG00000021723|ENSCHIG00000023502|ENSCHIG00000020074|ENSCHIG00000016068|ENSCHIG00000009083|ENSCHIG00000024179|ENSCHIG00000025704|ENSCHIG00000015734	http://www.genome.jp/kegg-bin/show_pathway?chx04062/chx:102188650%09red/chx:102191178%09red/chx:102174969%09red/chx:102190520%09red/chx:102171591%09red/chx:102189645%09red/chx:100860874%09red/chx:102176451%09red/chx:102171922%09red/chx:102185603%09red/chx:100860765%09red/chx:102177406%09red/chx:102175293%09red/chx:102177575%09red/chx:102176894%09red/chx:102189703%09red
Tyrosine metabolism	KEGG PATHWAY	chx00350	5	44	0.207109376	0.815530391	ENSCHIG00000025261|ENSCHIG00000006984|ENSCHIG00000021384|ENSCHIG00000012774|ENSCHIG00000015269	http://www.genome.jp/kegg-bin/show_pathway?chx00350/chx:102173786%09red/chx:102182976%09red/chx:102191825%09red/chx:102179701%09red/chx:102176244%09red
Alzheimer's disease	KEGG PATHWAY	chx05010	15	169	0.208961524	0.815530391	ENSCHIG00000013005|ENSCHIG00000015565|ENSCHIG00000024319|ENSCHIG00000019146|ENSCHIG00000014213|ENSCHIG00000026432|ENSCHIG00000022888|ENSCHIG00000004688|ENSCHIG00000026221|ENSCHIG00000011357|ENSCHIG00000025935|ENSCHIG00000018165|ENSCHIG00000013325|ENSCHIG00000016617|ENSCHIG00000012236	http://www.genome.jp/kegg-bin/show_pathway?chx05010/chx:102181789%09red/chx:102183195%09red/chx:102178040%09red/chx:102190747%09red/chx:102178499%09red/chx:102179296%09red/chx:102169919%09red/chx:100860820%09red/chx:102186997%09red/chx:102182602%09red/chx:102179305%09red/chx:102184322%09red/chx:102173809%09red/chx:102180953%09red/chx:100861349%09red
Terpenoid backbone biosynthesis	KEGG PATHWAY	chx00900	3	22	0.216271744	0.832498082	ENSCHIG00000023958|ENSCHIG00000019348|ENSCHIG00000012855	http://www.genome.jp/kegg-bin/show_pathway?chx00900/chx:102169040%09red/chx:102176815%09red/chx:102169144%09red
Long-term depression	KEGG PATHWAY	chx04730	6	58	0.23012478	0.851443076	ENSCHIG00000021340|ENSCHIG00000012068|ENSCHIG00000019958|ENSCHIG00000019664|ENSCHIG00000017883|ENSCHIG00000015734	http://www.genome.jp/kegg-bin/show_pathway?chx04730/chx:102177328%09red/chx:102190520%09red/chx:102186145%09red/chx:100860765%09red/chx:102169406%09red/chx:102170070%09red
cAMP signaling pathway	KEGG PATHWAY	chx04024	18	212	0.230269097	0.851443076	ENSCHIG00000013005|ENSCHIG00000021340|ENSCHIG00000023353|ENSCHIG00000024254|ENSCHIG00000022859|ENSCHIG00000012293|ENSCHIG00000000505|ENSCHIG00000020219|ENSCHIG00000023502|ENSCHIG00000004216|ENSCHIG00000015734|ENSCHIG00000010155|ENSCHIG00000017768|ENSCHIG00000022969|ENSCHIG00000016068|ENSCHIG00000025051|ENSCHIG00000015297|ENSCHIG00000020539	http://www.genome.jp/kegg-bin/show_pathway?chx04024/chx:102175934%09red/chx:102178142%09red/chx:102184240%09red/chx:100861299%09red/chx:102190520%09red/chx:102188762%09red/chx:102189645%09red/chx:102186285%09red/chx:102185084%09red/chx:100861291%09red/chx:102171922%09red/chx:102185715%09red/chx:100860765%09red/chx:102177355%09red/chx:102181789%09red/chx:102179588%09red/chx:102179446%09red/chx:102…
Chagas disease (American trypanosomiasis)	KEGG PATHWAY	chx05142	10	108	0.230428454	0.851443076	ENSCHIG00000023525|ENSCHIG00000014206|ENSCHIG00000012170|ENSCHIG00000019146|ENSCHIG00000024710|ENSCHIG00000012068|ENSCHIG00000019958|ENSCHIG00000017883|ENSCHIG00000023446|ENSCHIG00000015734	http://www.genome.jp/kegg-bin/show_pathway?chx05142/chx:102177328%09red/chx:102171591%09red/chx:102187545%09red/chx:102169919%09red/chx:102177432%09red/chx:102186145%09red/chx:100860765%09red/chx:102177406%09red/chx:102185733%09red/chx:102170070%09red
Adrenergic signaling in cardiomyocytes	KEGG PATHWAY	chx04261	13	147	0.233313583	0.851443076	ENSCHIG00000016322|ENSCHIG00000015584|ENSCHIG00000022969|ENSCHIG00000024254|ENSCHIG00000020793|ENSCHIG00000023502|ENSCHIG00000023040|ENSCHIG00000015146|ENSCHIG00000019958|ENSCHIG00000010155|ENSCHIG00000025051|ENSCHIG00000015734|ENSCHIG00000020539	http://www.genome.jp/kegg-bin/show_pathway?chx04261/chx:102175934%09red/chx:102172403%09red/chx:102185084%09red/chx:102174913%09red/chx:100861254%09red/chx:102185715%09red/chx:100860765%09red/chx:102168763%09red/chx:102171922%09red/chx:102179588%09red/chx:102172849%09red/chx:102170070%09red/chx:102174093%09red
EGFR tyrosine kinase inhibitor resistance	KEGG PATHWAY	chx01521	8	84	0.24167905	0.86447608	ENSCHIG00000016322|ENSCHIG00000020211|ENSCHIG00000009327|ENSCHIG00000021560|ENSCHIG00000021340|ENSCHIG00000015262|ENSCHIG00000015637|ENSCHIG00000024684	http://www.genome.jp/kegg-bin/show_pathway?chx01521/chx:102190520%09red/chx:102180441%09red/chx:100861254%09red/chx:102171716%09red/chx:102177449%09red/chx:102174268%09red/chx:102182675%09red/chx:102181878%09red
Progesterone-mediated oocyte maturation	KEGG PATHWAY	chx04914	8	85	0.250761352	0.86447608	ENSCHIG00000021340|ENSCHIG00000017807|ENSCHIG00000004602|ENSCHIG00000016479|ENSCHIG00000023502|ENSCHIG00000022121|ENSCHIG00000015734|ENSCHIG00000014824	http://www.genome.jp/kegg-bin/show_pathway?chx04914/chx:100861006%09red/chx:102190520%09red/chx:102174475%09red/chx:102171922%09red/chx:100860765%09red/chx:102178264%09red/chx:102181216%09red/chx:100860851%09red
Bacterial invasion of epithelial cells	KEGG PATHWAY	chx05100	8	85	0.250761352	0.86447608	ENSCHIG00000020902|ENSCHIG00000002829|ENSCHIG00000026835|ENSCHIG00000026614|ENSCHIG00000013316|ENSCHIG00000026368|ENSCHIG00000021068|ENSCHIG00000010364	http://www.genome.jp/kegg-bin/show_pathway?chx05100/chx:102188650%09red/chx:102168332%09red/chx:102189730%09red/chx:102177079%09red/chx:100860883%09red/chx:102170108%09red/chx:102176451%09red/chx:102173323%09red
Fatty acid biosynthesis	KEGG PATHWAY	chx00061	2	13	0.251713843	0.86447608	ENSCHIG00000016584|ENSCHIG00000021539	http://www.genome.jp/kegg-bin/show_pathway?chx00061/chx:102191221%09red/chx:100861103%09red
Dopaminergic synapse	KEGG PATHWAY	chx04728	11	124	0.254413781	0.86447608	ENSCHIG00000002627|ENSCHIG00000022969|ENSCHIG00000017883|ENSCHIG00000015115|ENSCHIG00000004216|ENSCHIG00000015734|ENSCHIG00000019958|ENSCHIG00000010155|ENSCHIG00000006984|ENSCHIG00000025051|ENSCHIG00000012233	http://www.genome.jp/kegg-bin/show_pathway?chx04728/chx:102175934%09red/chx:102191178%09red/chx:102185084%09red/chx:102177355%09red/chx:102174633%09red/chx:102191825%09red/chx:102185715%09red/chx:100860765%09red/chx:102186145%09red/chx:102184400%09red/chx:102170070%09red
Cocaine addiction	KEGG PATHWAY	chx05030	5	48	0.255343468	0.86447608	ENSCHIG00000013005|ENSCHIG00000025935|ENSCHIG00000026807|ENSCHIG00000015734|ENSCHIG00000004216	http://www.genome.jp/kegg-bin/show_pathway?chx05030/chx:102181789%09red/chx:102178040%09red/chx:102180079%09red/chx:100860765%09red/chx:102177355%09red
Notch signaling pathway	KEGG PATHWAY	chx04330	5	49	0.267813439	0.895899718	ENSCHIG00000021904|ENSCHIG00000016952|ENSCHIG00000020787|ENSCHIG00000023709|ENSCHIG00000017411	http://www.genome.jp/kegg-bin/show_pathway?chx04330/chx:102190715%09red/chx:102183334%09red/chx:102172763%09red/chx:102182594%09red/chx:102189202%09red
Chronic myeloid leukemia	KEGG PATHWAY	chx05220	7	75	0.277171999	0.903932837	ENSCHIG00000023525|ENSCHIG00000014206|ENSCHIG00000021723|ENSCHIG00000021340|ENSCHIG00000012528|ENSCHIG00000017530|ENSCHIG00000015174	http://www.genome.jp/kegg-bin/show_pathway?chx05220/chx:102177137%09red/chx:102190520%09red/chx:102171591%09red/chx:102185603%09red/chx:102182261%09red/chx:102177406%09red/chx:102175277%09red
ErbB signaling pathway	KEGG PATHWAY	chx04012	8	88	0.278620628	0.903932837	ENSCHIG00000012528|ENSCHIG00000021723|ENSCHIG00000021340|ENSCHIG00000009327|ENSCHIG00000010155|ENSCHIG00000022969|ENSCHIG00000024684|ENSCHIG00000025051	http://www.genome.jp/kegg-bin/show_pathway?chx04012/chx:102175934%09red/chx:102190520%09red/chx:102185084%09red/chx:102185715%09red/chx:102185603%09red/chx:102175277%09red/chx:102182675%09red/chx:102181878%09red
Glioma	KEGG PATHWAY	chx05214	6	64	0.296575338	0.903932837	ENSCHIG00000021340|ENSCHIG00000022969|ENSCHIG00000010155|ENSCHIG00000015262|ENSCHIG00000025051|ENSCHIG00000024684	http://www.genome.jp/kegg-bin/show_pathway?chx05214/chx:102175934%09red/chx:102190520%09red/chx:102185084%09red/chx:102185715%09red/chx:102174268%09red/chx:102181878%09red
Hematopoietic cell lineage	KEGG PATHWAY	chx04640	8	90	0.297634821	0.903932837	ENSCHIG00000010000|ENSCHIG00000022287|ENSCHIG00000010446|ENSCHIG00000018865|ENSCHIG00000027124|ENSCHIG00000027268|ENSCHIG00000015355|ENSCHIG00000022411	http://www.genome.jp/kegg-bin/show_pathway?chx04640/chx:100861386%09red/chx:102185784%09red/chx:102185051%09red/chx:102185210%09red/chx:102187527%09red/chx:102174471%09red/chx:102170124%09red/chx:100861208%09red
Protein processing in endoplasmic reticulum	KEGG PATHWAY	chx04141	14	170	0.300017294	0.903932837	ENSCHIG00000025260|ENSCHIG00000016322|ENSCHIG00000010014|ENSCHIG00000017807|ENSCHIG00000022095|ENSCHIG00000008794|ENSCHIG00000023424|ENSCHIG00000022121|ENSCHIG00000000319|ENSCHIG00000025078|ENSCHIG00000017000|ENSCHIG00000011066|ENSCHIG00000023446|ENSCHIG00000001014	http://www.genome.jp/kegg-bin/show_pathway?chx04141/chx:100861354%09red/chx:102182168%09red/chx:100861006%09red/chx:102182240%09red/chx:100861133%09red/chx:102172812%09red/chx:100861254%09red/chx:102185733%09red/chx:102175814%09red/chx:100861084%09red/chx:102172345%09red/chx:100860851%09red/chx:102185663%09red/chx:102171951%09red
Glycosaminoglycan biosynthesis - keratan sulfate	KEGG PATHWAY	chx00533	2	15	0.300749532	0.903932837	ENSCHIG00000026540|ENSCHIG00000021799	http://www.genome.jp/kegg-bin/show_pathway?chx00533/chx:102180329%09red/chx:100860927%09red
Rap1 signaling pathway	KEGG PATHWAY	chx04015	17	211	0.303106466	0.903932837	ENSCHIG00000013629|ENSCHIG00000011577|ENSCHIG00000021340|ENSCHIG00000022287|ENSCHIG00000013381|ENSCHIG00000027124|ENSCHIG00000013316|ENSCHIG00000026368|ENSCHIG00000023502|ENSCHIG00000004216|ENSCHIG00000016976|ENSCHIG00000024684|ENSCHIG00000017883|ENSCHIG00000003321|ENSCHIG00000015734|ENSCHIG00000013005|ENSCHIG00000015262	http://www.genome.jp/kegg-bin/show_pathway?chx04015/chx:100861386%09red/chx:102190520%09red/chx:102177355%09red/chx:102181789%09red/chx:102185051%09red/chx:102177831%09red/chx:102171922%09red/chx:102179261%09red/chx:102186145%09red/chx:100860765%09red/chx:100860883%09red/chx:102186007%09red/chx:102180381%09red/chx:102176451%09red/chx:102169602%09red/chx:102174268%09red/chx:102181878%09red
Glycosphingolipid biosynthesis - lacto and neolacto series	KEGG PATHWAY	chx00601	3	27	0.304990932	0.903932837	ENSCHIG00000010111|ENSCHIG00000026540|ENSCHIG00000022129	http://www.genome.jp/kegg-bin/show_pathway?chx00601/chx:102181295%09red/chx:100860927%09red/chx:102187381%09red
Amphetamine addiction	KEGG PATHWAY	chx05031	6	65	0.308019866	0.903932837	ENSCHIG00000013005|ENSCHIG00000022969|ENSCHIG00000004688|ENSCHIG00000010155|ENSCHIG00000025051|ENSCHIG00000011358	http://www.genome.jp/kegg-bin/show_pathway?chx05031/chx:102175934%09red/chx:102181789%09red/chx:102185084%09red/chx:102185715%09red/chx:102171480%09red/chx:102182602%09red
FoxO signaling pathway	KEGG PATHWAY	chx04068	11	131	0.309158419	0.903932837	ENSCHIG00000014206|ENSCHIG00000012528|ENSCHIG00000021340|ENSCHIG00000015518|ENSCHIG00000008795|ENSCHIG00000011819|ENSCHIG00000025136|ENSCHIG00000016621|ENSCHIG00000020211|ENSCHIG00000018191|ENSCHIG00000022992	http://www.genome.jp/kegg-bin/show_pathway?chx04068/chx:102184915%09red/chx:106502263%09red/chx:102190520%09red/chx:102188317%09red/chx:100861246%09red/chx:102171716%09red/chx:102177406%09red/chx:102180576%09red/chx:102183684%09red/chx:102175277%09red/chx:102180657%09red
Sphingolipid signaling pathway	KEGG PATHWAY	chx04071	10	119	0.320535821	0.903932837	ENSCHIG00000021963|ENSCHIG00000016322|ENSCHIG00000021340|ENSCHIG00000023499|ENSCHIG00000017530|ENSCHIG00000025546|ENSCHIG00000019958|ENSCHIG00000008671|ENSCHIG00000015734|ENSCHIG00000010716	http://www.genome.jp/kegg-bin/show_pathway?chx04071/chx:102169911%09red/chx:102177137%09red/chx:102190520%09red/chx:102178736%09red/chx:102177770%09red/chx:100861254%09red/chx:100860765%09red/chx:102177769%09red/chx:102182556%09red/chx:102170070%09red
Fatty acid elongation	KEGG PATHWAY	chx00062	3	28	0.323047569	0.903932837	ENSCHIG00000024668|ENSCHIG00000020365|ENSCHIG00000016544	http://www.genome.jp/kegg-bin/show_pathway?chx00062/chx:102180523%09red/chx:102187120%09red/chx:102173897%09red
Ras signaling pathway	KEGG PATHWAY	chx04014	18	228	0.324045942	0.903932837	ENSCHIG00000002627|ENSCHIG00000013629|ENSCHIG00000021340|ENSCHIG00000022287|ENSCHIG00000014118|ENSCHIG00000017530|ENSCHIG00000019842|ENSCHIG00000023525|ENSCHIG00000027124|ENSCHIG00000013305|ENSCHIG00000013005|ENSCHIG00000016976|ENSCHIG00000014206|ENSCHIG00000025298|ENSCHIG00000024684|ENSCHIG00000018235|ENSCHIG00000011577|ENSCHIG00000015262	http://www.genome.jp/kegg-bin/show_pathway?chx04014/chx:100861386%09red/chx:102191178%09red/chx:102177137%09red/chx:102190520%09red/chx:102177964%09red/chx:102179823%09red/chx:102170782%09red/chx:102171591%09red/chx:102179261%09red/chx:102181789%09red/chx:102180381%09red/chx:102177406%09red/chx:102181878%09red/chx:102185051%09red/chx:102169602%09red/chx:102170917%09red/chx:102174268%09red/chx:102…
Folate biosynthesis	KEGG PATHWAY	chx00790	2	16	0.325095101	0.903932837	ENSCHIG00000012120|ENSCHIG00000014594	http://www.genome.jp/kegg-bin/show_pathway?chx00790/chx:102189447%09red/chx:102171920%09red
AMPK signaling pathway	KEGG PATHWAY	chx04152	10	120	0.329114389	0.903932837	ENSCHIG00000019616|ENSCHIG00000015477|ENSCHIG00000000397|ENSCHIG00000023423|ENSCHIG00000019426|ENSCHIG00000019958|ENSCHIG00000023593|ENSCHIG00000017768|ENSCHIG00000009327|ENSCHIG00000018191	http://www.genome.jp/kegg-bin/show_pathway?chx04152/chx:102187810%09red/chx:102188251%09red/chx:102184915%09red/chx:100860794%09red/chx:102173644%09red/chx:102179446%09red/chx:102187210%09red/chx:102170613%09red/chx:102182675%09red/chx:102170070%09red
Butirosin and neomycin biosynthesis	KEGG PATHWAY	chx00524	1	5	0.329727114	0.903932837	ENSCHIG00000024851	http://www.genome.jp/kegg-bin/show_pathway?chx00524/chx:102182403%09red
Epstein-Barr virus infection	KEGG PATHWAY	chx05169	16	202	0.332954631	0.903932837	ENSCHIG00000023525|ENSCHIG00000012528|ENSCHIG00000012170|ENSCHIG00000015392|ENSCHIG00000027173|ENSCHIG00000014927|ENSCHIG00000012072|ENSCHIG00000026577|ENSCHIG00000014206|ENSCHIG00000026335|ENSCHIG00000012657|ENSCHIG00000024684|ENSCHIG00000003874|ENSCHIG00000017000|ENSCHIG00000016322|ENSCHIG00000018437	http://www.genome.jp/kegg-bin/show_pathway?chx05169/chx:102172881%09red/chx:102170812%09red/chx:102182240%09red/chx:102184389%09red/chx:102171591%09red/chx:102187736%09red/chx:102176723%09red/chx:100861254%09red/chx:102177432%09red/chx:102178407%09red/chx:102185161%09red/chx:102177575%09red/chx:102175277%09red/chx:102177406%09red/chx:102187892%09red/chx:102181878%09red
Purine metabolism	KEGG PATHWAY	chx00230	14	176	0.34247251	0.903932837	ENSCHIG00000027173|ENSCHIG00000020394|ENSCHIG00000017608|ENSCHIG00000012072|ENSCHIG00000020346|ENSCHIG00000020219|ENSCHIG00000017941|ENSCHIG00000023502|ENSCHIG00000017496|ENSCHIG00000016890|ENSCHIG00000019664|ENSCHIG00000026605|ENSCHIG00000006680|ENSCHIG00000021506	http://www.genome.jp/kegg-bin/show_pathway?chx00230/chx:102170812%09red/chx:102182870%09red/chx:102183369%09red/chx:102188762%09red/chx:102171922%09red/chx:102177626%09red/chx:102187471%09red/chx:102169406%09red/chx:102171699%09red/chx:102177447%09red/chx:102179928%09red/chx:102187892%09red/chx:102170200%09red/chx:102190491%09red
Porphyrin and chlorophyll metabolism	KEGG PATHWAY	chx00860	4	42	0.344989417	0.903932837	ENSCHIG00000019184|ENSCHIG00000020247|ENSCHIG00000016700|ENSCHIG00000022204	http://www.genome.jp/kegg-bin/show_pathway?chx00860/chx:102168486%09red/chx:102181751%09red/chx:100860951%09red/chx:102172266%09red
Antigen processing and presentation	KEGG PATHWAY	chx04612	7	82	0.350487872	0.903932837	ENSCHIG00000017807|ENSCHIG00000022121|ENSCHIG00000012657|ENSCHIG00000010446|ENSCHIG00000017000|ENSCHIG00000023664|ENSCHIG00000023446	http://www.genome.jp/kegg-bin/show_pathway?chx04612/chx:100861006%09red/chx:102182240%09red/chx:102184389%09red/chx:102185733%09red/chx:102170124%09red/chx:100860851%09red/chx:102191527%09red
Metabolism of xenobiotics by cytochrome P450	KEGG PATHWAY	chx00980	6	69	0.35441817	0.903932837	ENSCHIG00000025261|ENSCHIG00000014133|ENSCHIG00000004827|ENSCHIG00000008585|ENSCHIG00000021082|ENSCHIG00000014491	http://www.genome.jp/kegg-bin/show_pathway?chx00980/chx:102173702%09red/chx:106503221%09red/chx:102172669%09red/chx:102184041%09red/chx:102179701%09red/chx:102168375%09red
Toxoplasmosis	KEGG PATHWAY	chx05145	10	123	0.355096764	0.903932837	ENSCHIG00000023525|ENSCHIG00000014206|ENSCHIG00000012170|ENSCHIG00000019146|ENSCHIG00000016322|ENSCHIG00000014927|ENSCHIG00000000241|ENSCHIG00000017000|ENSCHIG00000017883|ENSCHIG00000015734	http://www.genome.jp/kegg-bin/show_pathway?chx05145/chx:102187374%09red/chx:102182240%09red/chx:102171591%09red/chx:102169919%09red/chx:100861254%09red/chx:102186145%09red/chx:100860765%09red/chx:102177406%09red/chx:102185161%09red/chx:102177432%09red
Pancreatic secretion	KEGG PATHWAY	chx04972	8	96	0.356181316	0.903932837	ENSCHIG00000021877|ENSCHIG00000003951|ENSCHIG00000024254|ENSCHIG00000020793|ENSCHIG00000003874|ENSCHIG00000023502|ENSCHIG00000017768|ENSCHIG00000020539	http://www.genome.jp/kegg-bin/show_pathway?chx04972/chx:102172881%09red/chx:102174913%09red/chx:102186175%09red/chx:102171922%09red/chx:102186459%09red/chx:102179588%09red/chx:102179446%09red/chx:102174093%09red
Butanoate metabolism	KEGG PATHWAY	chx00650	3	30	0.359125475	0.903932837	ENSCHIG00000019430|ENSCHIG00000012727|ENSCHIG00000016645	http://www.genome.jp/kegg-bin/show_pathway?chx00650/chx:102177457%09red/chx:102175181%09red/chx:102180069%09red
Aldosterone synthesis and secretion	KEGG PATHWAY	chx04925	7	83	0.361167236	0.903932837	ENSCHIG00000022969|ENSCHIG00000012068|ENSCHIG00000023502|ENSCHIG00000018171|ENSCHIG00000010155|ENSCHIG00000018000|ENSCHIG00000025051	http://www.genome.jp/kegg-bin/show_pathway?chx04925/chx:102175934%09red/chx:102177581%09red/chx:102177328%09red/chx:102185084%09red/chx:102171922%09red/chx:102185715%09red/chx:102185318%09red
cGMP-PKG signaling pathway	KEGG PATHWAY	chx04022	13	165	0.362558767	0.903932837	ENSCHIG00000012065|ENSCHIG00000021340|ENSCHIG00000015811|ENSCHIG00000024254|ENSCHIG00000004688|ENSCHIG00000012068|ENSCHIG00000023502|ENSCHIG00000000241|ENSCHIG00000024116|ENSCHIG00000019664|ENSCHIG00000008671|ENSCHIG00000015734|ENSCHIG00000020539	http://www.genome.jp/kegg-bin/show_pathway?chx04022/chx:102175860%09red/chx:102177328%09red/chx:102173700%09red/chx:102190520%09red/chx:102171922%09red/chx:102169406%09red/chx:102184725%09red/chx:102187374%09red/chx:102179588%09red/chx:102177769%09red/chx:100860765%09red/chx:102182602%09red/chx:102174093%09red
Adipocytokine signaling pathway	KEGG PATHWAY	chx04920	6	70	0.366115344	0.903932837	ENSCHIG00000023525|ENSCHIG00000014206|ENSCHIG00000019616|ENSCHIG00000015477|ENSCHIG00000019426|ENSCHIG00000023593	http://www.genome.jp/kegg-bin/show_pathway?chx04920/chx:102177406%09red/chx:102171591%09red/chx:100860794%09red/chx:102173644%09red/chx:102187210%09red/chx:102188251%09red
Glycolysis / Gluconeogenesis	KEGG PATHWAY	chx00010	6	70	0.366115344	0.903932837	ENSCHIG00000025261|ENSCHIG00000000397|ENSCHIG00000008246|ENSCHIG00000024851|ENSCHIG00000000162|ENSCHIG00000013515	http://www.genome.jp/kegg-bin/show_pathway?chx00010/chx:102187810%09red/chx:102187016%09red/chx:102168710%09red/chx:102187125%09red/chx:102182403%09red/chx:102179701%09red
Tight junction	KEGG PATHWAY	chx04530	11	138	0.366433049	0.903932837	ENSCHIG00000021772|ENSCHIG00000026835|ENSCHIG00000022585|ENSCHIG00000013316|ENSCHIG00000015025|ENSCHIG00000019958|ENSCHIG00000011102|ENSCHIG00000026784|ENSCHIG00000013481|ENSCHIG00000010863|ENSCHIG00000015734	http://www.genome.jp/kegg-bin/show_pathway?chx04530/chx:102179802%09red/chx:102172132%09red/chx:102168332%09red/chx:100860765%09red/chx:102179429%09red/chx:100860883%09red/chx:102173962%09red/chx:102173503%09red/chx:102178031%09red/chx:102174403%09red/chx:102170070%09red
Circadian rhythm	KEGG PATHWAY	chx04710	3	31	0.377071627	0.903932837	ENSCHIG00000023621|ENSCHIG00000013197|ENSCHIG00000022992	http://www.genome.jp/kegg-bin/show_pathway?chx04710/chx:102173685%09red/chx:102183085%09red/chx:102180576%09red
Thyroid hormone synthesis	KEGG PATHWAY	chx04918	6	71	0.377829276	0.903932837	ENSCHIG00000026405|ENSCHIG00000023502|ENSCHIG00000021384|ENSCHIG00000020647|ENSCHIG00000025078|ENSCHIG00000020539	http://www.genome.jp/kegg-bin/show_pathway?chx04918/chx:100750237%09red/chx:102172803%09red/chx:102171922%09red/chx:102182976%09red/chx:102179588%09red/chx:102185663%09red
HTLV-I infection	KEGG PATHWAY	chx05166	21	280	0.386810966	0.903932837	ENSCHIG00000023525|ENSCHIG00000012065|ENSCHIG00000025345|ENSCHIG00000016131|ENSCHIG00000021723|ENSCHIG00000023343|ENSCHIG00000021782|ENSCHIG00000014206|ENSCHIG00000025136|ENSCHIG00000004688|ENSCHIG00000022853|ENSCHIG00000027268|ENSCHIG00000023502|ENSCHIG00000024116|ENSCHIG00000012657|ENSCHIG00000015445|ENSCHIG00000004602|ENSCHIG00000014632|ENSCHIG00000014094|ENSCHIG00000023446|ENSCHIG00000015262	http://www.genome.jp/kegg-bin/show_pathway?chx05166/chx:102185733%09red/chx:102173700%09red/chx:102184389%09red/chx:102171591%09red/chx:102176768%09red/chx:102171922%09red/chx:100861366%09red/chx:102184881%09red/chx:102177945%09red/chx:102175498%09red/chx:102184725%09red/chx:102177406%09red/chx:102180657%09red/chx:102182602%09red/chx:102181216%09red/chx:102174268%09red/chx:102169797%09red/chx:102…
Arrhythmogenic right ventricular cardiomyopathy (ARVC)	KEGG PATHWAY	chx05412	6	72	0.389549235	0.903932837	ENSCHIG00000015584|ENSCHIG00000016526|ENSCHIG00000013316|ENSCHIG00000023040|ENSCHIG00000011102|ENSCHIG00000008416	http://www.genome.jp/kegg-bin/show_pathway?chx05412/chx:102179802%09red/chx:102172403%09red/chx:102180712%09red/chx:100860883%09red/chx:102173608%09red/chx:102172849%09red
Proteasome	KEGG PATHWAY	chx03050	4	45	0.389803259	0.903932837	ENSCHIG00000026335|ENSCHIG00000014692|ENSCHIG00000023664|ENSCHIG00000016023	http://www.genome.jp/kegg-bin/show_pathway?chx03050/chx:102182415%09red/chx:102172642%09red/chx:102176723%09red/chx:102191527%09red
Aminoacyl-tRNA biosynthesis	KEGG PATHWAY	chx00970	4	45	0.389803259	0.903932837	ENSCHIG00000022953|ENSCHIG00000015632|ENSCHIG00000013843|ENSCHIG00000011008	http://www.genome.jp/kegg-bin/show_pathway?chx00970/chx:102183922%09red/chx:102170371%09red/chx:102170720%09red/chx:102179148%09red
Prion diseases	KEGG PATHWAY	chx05020	3	32	0.394910239	0.903932837	ENSCHIG00000025078|ENSCHIG00000021340|ENSCHIG00000024710	http://www.genome.jp/kegg-bin/show_pathway?chx05020/chx:102187545%09red/chx:102185663%09red/chx:102190520%09red
Calcium signaling pathway	KEGG PATHWAY	chx04020	14	185	0.408050958	0.903932837	ENSCHIG00000013005|ENSCHIG00000022969|ENSCHIG00000024254|ENSCHIG00000003874|ENSCHIG00000004688|ENSCHIG00000012068|ENSCHIG00000011617|ENSCHIG00000000241|ENSCHIG00000023502|ENSCHIG00000010155|ENSCHIG00000024684|ENSCHIG00000012504|ENSCHIG00000018000|ENSCHIG00000025051	http://www.genome.jp/kegg-bin/show_pathway?chx04020/chx:102175934%09red/chx:102172881%09red/chx:102177581%09red/chx:102177328%09red/chx:102184479%09red/chx:102185084%09red/chx:102181789%09red/chx:102177147%09red/chx:102171922%09red/chx:102185715%09red/chx:102187374%09red/chx:102182602%09red/chx:102181878%09red/chx:102174093%09red
Parkinson's disease	KEGG PATHWAY	chx05012	11	143	0.40813719	0.903932837	ENSCHIG00000025260|ENSCHIG00000015565|ENSCHIG00000024319|ENSCHIG00000013060|ENSCHIG00000014213|ENSCHIG00000004216|ENSCHIG00000022888|ENSCHIG00000013325|ENSCHIG00000000241|ENSCHIG00000015734|ENSCHIG00000012236	http://www.genome.jp/kegg-bin/show_pathway?chx05012/chx:102168341%09red/chx:102183195%09red/chx:102187374%09red/chx:102190747%09red/chx:102177355%09red/chx:102172812%09red/chx:100860765%09red/chx:100861349%09red/chx:102178499%09red/chx:102184322%09red/chx:102179296%09red
Glycerophospholipid metabolism	KEGG PATHWAY	chx00564	8	102	0.415827234	0.903932837	ENSCHIG00000022540|ENSCHIG00000014786|ENSCHIG00000016729|ENSCHIG00000008758|ENSCHIG00000025453|ENSCHIG00000018020|ENSCHIG00000011725|ENSCHIG00000008939	http://www.genome.jp/kegg-bin/show_pathway?chx00564/chx:102187432%09red/chx:102180205%09red/chx:102186563%09red/chx:102186907%09red/chx:102175409%09red/chx:102185364%09red/chx:102184173%09red/chx:102170908%09red
Choline metabolism in cancer	KEGG PATHWAY	chx05231	8	102	0.415827234	0.903932837	ENSCHIG00000021340|ENSCHIG00000009327|ENSCHIG00000014786|ENSCHIG00000005817|ENSCHIG00000024684|ENSCHIG00000018020|ENSCHIG00000011725|ENSCHIG00000015262	http://www.genome.jp/kegg-bin/show_pathway?chx05231/chx:102190520%09red/chx:102180205%09red/chx:102186563%09red/chx:102184173%09red/chx:102189576%09red/chx:102174268%09red/chx:102182675%09red/chx:102181878%09red
Jak-STAT signaling pathway	KEGG PATHWAY	chx04630	13	172	0.415889314	0.903932837	ENSCHIG00000016322|ENSCHIG00000021723|ENSCHIG00000025784|ENSCHIG00000019616|ENSCHIG00000027177|ENSCHIG00000025136|ENSCHIG00000027268|ENSCHIG00000010071|ENSCHIG00000014176|ENSCHIG00000019949|ENSCHIG00000023851|ENSCHIG00000018282|ENSCHIG00000019805	http://www.genome.jp/kegg-bin/show_pathway?chx04630/chx:102190308%09red/chx:102178497%09red/chx:102191659%09red/chx:102188524%09red/chx:102188790%09red/chx:100861254%09red/chx:102185603%09red/chx:100860794%09red/chx:102172253%09red/chx:102180657%09red/chx:102185884%09red/chx:102176844%09red/chx:100861208%09red
Vasopressin-regulated water reabsorption	KEGG PATHWAY	chx04962	4	47	0.419457373	0.903932837	ENSCHIG00000025878|ENSCHIG00000021187|ENSCHIG00000011740|ENSCHIG00000010124	http://www.genome.jp/kegg-bin/show_pathway?chx04962/chx:102191136%09red/chx:102186073%09red/chx:102169329%09red/chx:102169819%09red
Lysosome	KEGG PATHWAY	chx04142	10	131	0.425372775	0.903932837	ENSCHIG00000022979|ENSCHIG00000014228|ENSCHIG00000014332|ENSCHIG00000017608|ENSCHIG00000008050|ENSCHIG00000016544|ENSCHIG00000018079|ENSCHIG00000017226|ENSCHIG00000005604|ENSCHIG00000017292	http://www.genome.jp/kegg-bin/show_pathway?chx04142/chx:102175113%09red/chx:102178493%09red/chx:102170573%09red/chx:102191393%09red/chx:102179363%09red/chx:102177626%09red/chx:102173365%09red/chx:102174648%09red/chx:102169152%09red/chx:102173897%09red
Apoptosis - multiple species	KEGG PATHWAY	chx04215	3	34	0.430143308	0.903932837	ENSCHIG00000016322|ENSCHIG00000020211|ENSCHIG00000019146	http://www.genome.jp/kegg-bin/show_pathway?chx04215/chx:102169919%09red/chx:100861254%09red/chx:102171716%09red
Base excision repair	KEGG PATHWAY	chx03410	3	34	0.430143308	0.903932837	ENSCHIG00000018072|ENSCHIG00000009918|ENSCHIG00000023884	http://www.genome.jp/kegg-bin/show_pathway?chx03410/chx:102189462%09red/chx:102173499%09red/chx:102190248%09red
Tryptophan metabolism	KEGG PATHWAY	chx00380	4	48	0.434160433	0.903932837	ENSCHIG00000008246|ENSCHIG00000022565|ENSCHIG00000006876|ENSCHIG00000021269	http://www.genome.jp/kegg-bin/show_pathway?chx00380/chx:100860947%09red/chx:102187125%09red/chx:102183291%09red/chx:102182852%09red
Adherens junction	KEGG PATHWAY	chx04520	6	76	0.436284484	0.903932837	ENSCHIG00000014308|ENSCHIG00000013316|ENSCHIG00000026297|ENSCHIG00000019949|ENSCHIG00000011102|ENSCHIG00000009973	http://www.genome.jp/kegg-bin/show_pathway?chx04520/chx:102178744%09red/chx:102172917%09red/chx:102190308%09red/chx:102186231%09red/chx:102179802%09red/chx:100860883%09red
RNA degradation	KEGG PATHWAY	chx03018	6	76	0.436284484	0.903932837	ENSCHIG00000000397|ENSCHIG00000026114|ENSCHIG00000006921|ENSCHIG00000021933|ENSCHIG00000017328|ENSCHIG00000023714	http://www.genome.jp/kegg-bin/show_pathway?chx03018/chx:102177827%09red/chx:102187810%09red/chx:102175779%09red/chx:102172200%09red/chx:102171526%09red/chx:102170071%09red
Toll-like receptor signaling pathway	KEGG PATHWAY	chx04620	8	105	0.44561898	0.903932837	ENSCHIG00000023525|ENSCHIG00000014206|ENSCHIG00000012170|ENSCHIG00000021340|ENSCHIG00000019146|ENSCHIG00000014927|ENSCHIG00000026577|ENSCHIG00000012594	http://www.genome.jp/kegg-bin/show_pathway?chx04620/chx:102190520%09red/chx:102171591%09red/chx:102171325%09red/chx:102169919%09red/chx:102177432%09red/chx:102177406%09red/chx:102185161%09red/chx:102178407%09red
Fc gamma R-mediated phagocytosis	KEGG PATHWAY	chx04666	7	91	0.446832416	0.903932837	ENSCHIG00000021340|ENSCHIG00000009327|ENSCHIG00000017530|ENSCHIG00000017866|ENSCHIG00000024684|ENSCHIG00000021068|ENSCHIG00000016068	http://www.genome.jp/kegg-bin/show_pathway?chx04666/chx:102177137%09red/chx:102190520%09red/chx:102189645%09red/chx:102170108%09red/chx:102182970%09red/chx:102182675%09red/chx:102181878%09red
GnRH signaling pathway	KEGG PATHWAY	chx04912	7	91	0.446832416	0.903932837	ENSCHIG00000021340|ENSCHIG00000022859|ENSCHIG00000012068|ENSCHIG00000023502|ENSCHIG00000010155|ENSCHIG00000022969|ENSCHIG00000025051	http://www.genome.jp/kegg-bin/show_pathway?chx04912/chx:102175934%09red/chx:102177328%09red/chx:100861299%09red/chx:102190520%09red/chx:102185084%09red/chx:102171922%09red/chx:102185715%09red
Fatty acid degradation	KEGG PATHWAY	chx00071	4	49	0.448757736	0.903932837	ENSCHIG00000012727|ENSCHIG00000023593|ENSCHIG00000021109|ENSCHIG00000008246	http://www.genome.jp/kegg-bin/show_pathway?chx00071/chx:102187210%09red/chx:102168409%09red/chx:102187125%09red/chx:102180069%09red
Non-alcoholic fatty liver disease (NAFLD)	KEGG PATHWAY	chx04932	11	148	0.449951532	0.903932837	ENSCHIG00000014206|ENSCHIG00000015565|ENSCHIG00000024319|ENSCHIG00000020211|ENSCHIG00000019146|ENSCHIG00000015477|ENSCHIG00000014213|ENSCHIG00000011066|ENSCHIG00000022888|ENSCHIG00000013325|ENSCHIG00000019616	http://www.genome.jp/kegg-bin/show_pathway?chx04932/chx:102183195%09red/chx:102190747%09red/chx:100861133%09red/chx:102169919%09red/chx:102179296%09red/chx:100861349%09red/chx:102171716%09red/chx:100860794%09red/chx:102177406%09red/chx:102173644%09red/chx:102184322%09red
Measles	KEGG PATHWAY	chx05162	10	134	0.451750461	0.903932837	ENSCHIG00000022311|ENSCHIG00000012528|ENSCHIG00000021723|ENSCHIG00000025136|ENSCHIG00000012170|ENSCHIG00000011066|ENSCHIG00000009901|ENSCHIG00000017000|ENSCHIG00000011122|ENSCHIG00000011063	http://www.genome.jp/kegg-bin/show_pathway?chx05162/chx:102181578%09red/chx:102172254%09red/chx:100861133%09red/chx:102175959%09red/chx:102177432%09red/chx:102185603%09red/chx:102184175%09red/chx:102175277%09red/chx:102182240%09red/chx:102180657%09red
Insulin signaling pathway	KEGG PATHWAY	chx04910	10	135	0.460511654	0.903932837	ENSCHIG00000025017|ENSCHIG00000014206|ENSCHIG00000021340|ENSCHIG00000009327|ENSCHIG00000011255|ENSCHIG00000022584|ENSCHIG00000021560|ENSCHIG00000024851|ENSCHIG00000018191|ENSCHIG00000026914	http://www.genome.jp/kegg-bin/show_pathway?chx04910/chx:102190520%09red/chx:102174453%09red/chx:102187475%09red/chx:102184915%09red/chx:102182403%09red/chx:102177406%09red/chx:102183771%09red/chx:102180441%09red/chx:102182675%09red/chx:102173992%09red
Amyotrophic lateral sclerosis (ALS)	KEGG PATHWAY	chx05014	4	50	0.46323328	0.903932837	ENSCHIG00000013005|ENSCHIG00000023278|ENSCHIG00000004688|ENSCHIG00000016322	http://www.genome.jp/kegg-bin/show_pathway?chx05014/chx:102181789%09red/chx:100861254%09red/chx:102182602%09red/chx:102172257%09red
Proximal tubule bicarbonate reclamation	KEGG PATHWAY	chx04964	2	22	0.464175676	0.903932837	ENSCHIG00000021090|ENSCHIG00000020539	http://www.genome.jp/kegg-bin/show_pathway?chx04964/chx:102184475%09red/chx:102179588%09red
Pentose and glucuronate interconversions	KEGG PATHWAY	chx00040	3	36	0.464606398	0.903932837	ENSCHIG00000026975|ENSCHIG00000020031|ENSCHIG00000012061	http://www.genome.jp/kegg-bin/show_pathway?chx00040/chx:102170708%09red/chx:102191238%09red/chx:102187190%09red
Spliceosome	KEGG PATHWAY	chx03040	10	136	0.46925042	0.903932837	ENSCHIG00000009344|ENSCHIG00000025851|ENSCHIG00000022096|ENSCHIG00000022602|ENSCHIG00000026313|ENSCHIG00000011211|ENSCHIG00000016794|ENSCHIG00000017000|ENSCHIG00000016313|ENSCHIG00000022517	http://www.genome.jp/kegg-bin/show_pathway?chx03040/chx:102179815%09red/chx:102183525%09red/chx:102182240%09red/chx:102177229%09red/chx:102172047%09red/chx:102171935%09red/chx:102176537%09red/chx:102184951%09red/chx:102173920%09red/chx:102184537%09red
Fc epsilon RI signaling pathway	KEGG PATHWAY	chx04664	5	65	0.474073495	0.903932837	ENSCHIG00000016068|ENSCHIG00000017530|ENSCHIG00000021340|ENSCHIG00000024684|ENSCHIG00000027268	http://www.genome.jp/kegg-bin/show_pathway?chx04664/chx:102189645%09red/chx:102177137%09red/chx:100861208%09red/chx:102190520%09red/chx:102181878%09red
Type I diabetes mellitus	KEGG PATHWAY	chx04940	5	65	0.474073495	0.903932837	ENSCHIG00000014039|ENSCHIG00000016245|ENSCHIG00000012657|ENSCHIG00000018892|ENSCHIG00000000135	http://www.genome.jp/kegg-bin/show_pathway?chx04940/chx:102171130%09red/chx:102171032%09red/chx:102179143%09red/chx:102191696%09red/chx:102184389%09red
Regulation of autophagy	KEGG PATHWAY	chx04140	3	37	0.481491412	0.903932837	ENSCHIG00000018901|ENSCHIG00000026473|ENSCHIG00000015518	http://www.genome.jp/kegg-bin/show_pathway?chx04140/chx:102173325%09red/chx:100861246%09red/chx:102171213%09red
Glycosaminoglycan degradation	KEGG PATHWAY	chx00531	2	23	0.48573254	0.903932837	ENSCHIG00000007017|ENSCHIG00000014228	http://www.genome.jp/kegg-bin/show_pathway?chx00531/chx:102177683%09red/chx:102178493%09red
Malaria	KEGG PATHWAY	chx05144	4	52	0.491760291	0.903932837	ENSCHIG00000024184|ENSCHIG00000024573|ENSCHIG00000003089|ENSCHIG00000020984	http://www.genome.jp/kegg-bin/show_pathway?chx05144/chx:102169438%09red/chx:102170076%09red/chx:102175045%09red/chx:102187901%09red
Huntington's disease	KEGG PATHWAY	chx05016	14	197	0.496058833	0.903932837	ENSCHIG00000013005|ENSCHIG00000027173|ENSCHIG00000024319|ENSCHIG00000018875|ENSCHIG00000014213|ENSCHIG00000015565|ENSCHIG00000012072|ENSCHIG00000000241|ENSCHIG00000022888|ENSCHIG00000013325|ENSCHIG00000019146|ENSCHIG00000012236|ENSCHIG00000007466|ENSCHIG00000025368	http://www.genome.jp/kegg-bin/show_pathway?chx05016/chx:102181789%09red/chx:102183195%09red/chx:102187374%09red/chx:102175945%09red/chx:102190747%09red/chx:102179296%09red/chx:102169919%09red/chx:102170812%09red/chx:102178499%09red/chx:102184042%09red/chx:102174801%09red/chx:102184322%09red/chx:102187892%09red/chx:100861349%09red
Aldosterone-regulated sodium reabsorption	KEGG PATHWAY	chx04960	3	38	0.49811907	0.903932837	ENSCHIG00000021500|ENSCHIG00000018525|ENSCHIG00000020539	http://www.genome.jp/kegg-bin/show_pathway?chx04960/chx:100861026%09red/chx:102179588%09red/chx:102169542%09red
beta-Alanine metabolism	KEGG PATHWAY	chx00410	3	38	0.49811907	0.903932837	ENSCHIG00000025261|ENSCHIG00000015633|ENSCHIG00000008246	http://www.genome.jp/kegg-bin/show_pathway?chx00410/chx:102176564%09red/chx:102187125%09red/chx:102179701%09red
Renin secretion	KEGG PATHWAY	chx04924	5	67	0.499124601	0.903932837	ENSCHIG00000010778|ENSCHIG00000019664|ENSCHIG00000021877|ENSCHIG00000004688|ENSCHIG00000015734	http://www.genome.jp/kegg-bin/show_pathway?chx04924/chx:102187651%09red/chx:100860765%09red/chx:102186175%09red/chx:102182602%09red/chx:102169406%09red
Ubiquitin mediated proteolysis	KEGG PATHWAY	chx04120	10	140	0.503904252	0.903932837	ENSCHIG00000025260|ENSCHIG00000014768|ENSCHIG00000004602|ENSCHIG00000010071|ENSCHIG00000009901|ENSCHIG00000014824|ENSCHIG00000025255|ENSCHIG00000009564|ENSCHIG00000011900|ENSCHIG00000010021	http://www.genome.jp/kegg-bin/show_pathway?chx04120/chx:102181578%09red/chx:102170756%09red/chx:102181216%09red/chx:102172812%09red/chx:102185884%09red/chx:106501723%09red/chx:102178264%09red/chx:102180853%09red/chx:102170185%09red/chx:102191553%09red
TGF-beta signaling pathway	KEGG PATHWAY	chx04350	6	82	0.504930007	0.903932837	ENSCHIG00000009327|ENSCHIG00000011375|ENSCHIG00000019958|ENSCHIG00000017375|ENSCHIG00000021149|ENSCHIG00000022652	http://www.genome.jp/kegg-bin/show_pathway?chx04350/chx:100860789%09red/chx:102181631%09red/chx:100860926%09red/chx:102183441%09red/chx:102182675%09red/chx:102170070%09red
Amino sugar and nucleotide sugar metabolism	KEGG PATHWAY	chx00520	4	53	0.505784928	0.903932837	ENSCHIG00000017296|ENSCHIG00000024851|ENSCHIG00000025657|ENSCHIG00000017697	http://www.genome.jp/kegg-bin/show_pathway?chx00520/chx:102180808%09red/chx:102181740%09red/chx:102172896%09red/chx:102182403%09red
Protein export	KEGG PATHWAY	chx03060	2	24	0.506739681	0.903932837	ENSCHIG00000025078|ENSCHIG00000010014	http://www.genome.jp/kegg-bin/show_pathway?chx03060/chx:102185663%09red/chx:102175814%09red
Estrogen signaling pathway	KEGG PATHWAY	chx04915	7	97	0.509768498	0.903932837	ENSCHIG00000021340|ENSCHIG00000017807|ENSCHIG00000023502|ENSCHIG00000022121|ENSCHIG00000017000|ENSCHIG00000017883|ENSCHIG00000015734	http://www.genome.jp/kegg-bin/show_pathway?chx04915/chx:100861006%09red/chx:102182240%09red/chx:102190520%09red/chx:102171922%09red/chx:102186145%09red/chx:100860765%09red/chx:100860851%09red
Endocrine resistance	KEGG PATHWAY	chx01522	7	97	0.509768498	0.903932837	ENSCHIG00000012528|ENSCHIG00000021340|ENSCHIG00000009327|ENSCHIG00000016322|ENSCHIG00000023502|ENSCHIG00000020787|ENSCHIG00000016952	http://www.genome.jp/kegg-bin/show_pathway?chx01522/chx:102190520%09red/chx:102189202%09red/chx:102182594%09red/chx:100861254%09red/chx:102171922%09red/chx:102175277%09red/chx:102182675%09red
Melanoma	KEGG PATHWAY	chx05218	5	68	0.511478011	0.903932837	ENSCHIG00000013629|ENSCHIG00000011577|ENSCHIG00000016976|ENSCHIG00000021340|ENSCHIG00000015262	http://www.genome.jp/kegg-bin/show_pathway?chx05218/chx:102169602%09red/chx:102180381%09red/chx:102174268%09red/chx:102179261%09red/chx:102190520%09red
Osteoclast differentiation	KEGG PATHWAY	chx04380	9	127	0.51765494	0.909131489	ENSCHIG00000023525|ENSCHIG00000014206|ENSCHIG00000021340|ENSCHIG00000014927|ENSCHIG00000027124|ENSCHIG00000004688|ENSCHIG00000017908|ENSCHIG00000017530|ENSCHIG00000022932	http://www.genome.jp/kegg-bin/show_pathway?chx04380/chx:102172251%09red/chx:102172141%09red/chx:102190520%09red/chx:102171591%09red/chx:102185051%09red/chx:102177406%09red/chx:102185161%09red/chx:102182602%09red/chx:102177137%09red
Histidine metabolism	KEGG PATHWAY	chx00340	2	25	0.527178304	0.914756578	ENSCHIG00000025261|ENSCHIG00000008246	http://www.genome.jp/kegg-bin/show_pathway?chx00340/chx:102187125%09red/chx:102179701%09red
Signaling pathways regulating pluripotency of stem cells	KEGG PATHWAY	chx04550	10	143	0.529476634	0.914756578	ENSCHIG00000021782|ENSCHIG00000021340|ENSCHIG00000010291|ENSCHIG00000014632|ENSCHIG00000022853|ENSCHIG00000014176|ENSCHIG00000016131|ENSCHIG00000012585|ENSCHIG00000021149|ENSCHIG00000022652	http://www.genome.jp/kegg-bin/show_pathway?chx04550/chx:102168334%09red/chx:102177945%09red/chx:102190520%09red/chx:102188524%09red/chx:100860789%09red/chx:102175498%09red/chx:102170375%09red/chx:102170921%09red/chx:102176768%09red/chx:100860926%09red
Dilated cardiomyopathy	KEGG PATHWAY	chx05414	6	85	0.538122289	0.914756578	ENSCHIG00000015584|ENSCHIG00000016526|ENSCHIG00000013316|ENSCHIG00000023502|ENSCHIG00000023040|ENSCHIG00000008416	http://www.genome.jp/kegg-bin/show_pathway?chx05414/chx:102172403%09red/chx:102180712%09red/chx:102171922%09red/chx:100860883%09red/chx:102173608%09red/chx:102172849%09red
Other glycan degradation	KEGG PATHWAY	chx00511	2	26	0.547034322	0.914756578	ENSCHIG00000014228|ENSCHIG00000019298	http://www.genome.jp/kegg-bin/show_pathway?chx00511/chx:102175518%09red/chx:102178493%09red
Autoimmune thyroid disease	KEGG PATHWAY	chx05320	5	71	0.54774606	0.914756578	ENSCHIG00000000135|ENSCHIG00000016245|ENSCHIG00000021384|ENSCHIG00000012657|ENSCHIG00000026405	http://www.genome.jp/kegg-bin/show_pathway?chx05320/chx:102171130%09red/chx:102182976%09red/chx:102191696%09red/chx:102184389%09red/chx:100750237%09red
Ubiquinone and other terpenoid-quinone biosynthesis	KEGG PATHWAY	chx00130	1	11	0.550780918	0.914756578	ENSCHIG00000013409	http://www.genome.jp/kegg-bin/show_pathway?chx00130/chx:102175353%09red
Thyroid hormone signaling pathway	KEGG PATHWAY	chx04919	8	116	0.551726141	0.914756578	ENSCHIG00000021340|ENSCHIG00000013316|ENSCHIG00000018191|ENSCHIG00000024684|ENSCHIG00000012504|ENSCHIG00000016952|ENSCHIG00000015992|ENSCHIG00000020539	http://www.genome.jp/kegg-bin/show_pathway?chx04919/chx:100860883%09red/chx:102184479%09red/chx:102190520%09red/chx:102189202%09red/chx:102184915%09red/chx:102190768%09red/chx:102179588%09red/chx:102181878%09red
Retinol metabolism	KEGG PATHWAY	chx00830	5	72	0.559545836	0.914756578	ENSCHIG00000026508|ENSCHIG00000008787|ENSCHIG00000025587|ENSCHIG00000021109|ENSCHIG00000017070	http://www.genome.jp/kegg-bin/show_pathway?chx00830/chx:102173010%09red/chx:102168409%09red/chx:102169480%09red/chx:102179583%09red/chx:102187233%09red
GABAergic synapse	KEGG PATHWAY	chx04727	6	87	0.559707516	0.914756578	ENSCHIG00000002627|ENSCHIG00000015518|ENSCHIG00000023502|ENSCHIG00000012437|ENSCHIG00000017883|ENSCHIG00000015734	http://www.genome.jp/kegg-bin/show_pathway?chx04727/chx:102191178%09red/chx:102188363%09red/chx:100861246%09red/chx:102171922%09red/chx:102186145%09red/chx:100860765%09red
Regulation of lipolysis in adipocytes	KEGG PATHWAY	chx04923	4	57	0.560024332	0.914756578	ENSCHIG00000012293|ENSCHIG00000024083|ENSCHIG00000015734|ENSCHIG00000023502	http://www.genome.jp/kegg-bin/show_pathway?chx04923/chx:102186285%09red/chx:100860889%09red/chx:102171922%09red/chx:100860765%09red
Endocytosis	KEGG PATHWAY	chx04144	19	280	0.560820687	0.914756578	ENSCHIG00000006795|ENSCHIG00000003788|ENSCHIG00000022287|ENSCHIG00000017000|ENSCHIG00000017305|ENSCHIG00000022944|ENSCHIG00000013327|ENSCHIG00000015115|ENSCHIG00000027196|ENSCHIG00000023266|ENSCHIG00000017866|ENSCHIG00000017749|ENSCHIG00000012657|ENSCHIG00000025368|ENSCHIG00000021068|ENSCHIG00000010364|ENSCHIG00000009083|ENSCHIG00000025208|ENSCHIG00000025033	http://www.genome.jp/kegg-bin/show_pathway?chx04144/chx:100861386%09red/chx:102181462%09red/chx:102175945%09red/chx:102172584%09red/chx:102184389%09red/chx:102174633%09red/chx:106503830%09red/chx:100861069%09red/chx:102176540%09red/chx:102177079%09red/chx:102183540%09red/chx:102187499%09red/chx:102182970%09red/chx:102170108%09red/chx:102182240%09red/chx:102176894%09red/chx:102181336%09red/chx:102…
Neuroactive ligand-receptor interaction	KEGG PATHWAY	chx04080	20	295	0.562232932	0.914756578	ENSCHIG00000013005|ENSCHIG00000018079|ENSCHIG00000025594|ENSCHIG00000011335|ENSCHIG00000023353|ENSCHIG00000008050|ENSCHIG00000025403|ENSCHIG00000012293|ENSCHIG00000000251|ENSCHIG00000022859|ENSCHIG00000011617|ENSCHIG00000016817|ENSCHIG00000022709|ENSCHIG00000008888|ENSCHIG00000004216|ENSCHIG00000021805|ENSCHIG00000019616|ENSCHIG00000008671|ENSCHIG00000017210|ENSCHIG00000015811	http://www.genome.jp/kegg-bin/show_pathway?chx04080/chx:102181789%09red/chx:102175860%09red/chx:100861299%09red/chx:102184221%09red/chx:102177355%09red/chx:102186285%09red/chx:102174648%09red/chx:102177147%09red/chx:102188818%09red/chx:102180535%09red/chx:102186367%09red/chx:102175113%09red/chx:102185309%09red/chx:100860847%09red/chx:102177769%09red/chx:100860794%09red/chx:100861291%09red/chx:102…
Biosynthesis of unsaturated fatty acids	KEGG PATHWAY	chx01040	2	27	0.566297825	0.914756578	ENSCHIG00000024668|ENSCHIG00000020365	http://www.genome.jp/kegg-bin/show_pathway?chx01040/chx:102180523%09red/chx:102187120%09red
Oxidative phosphorylation	KEGG PATHWAY	chx00190	9	134	0.579074947	0.914756578	ENSCHIG00000015565|ENSCHIG00000024319|ENSCHIG00000014213|ENSCHIG00000009370|ENSCHIG00000022888|ENSCHIG00000013325|ENSCHIG00000019660|ENSCHIG00000017292|ENSCHIG00000012236	http://www.genome.jp/kegg-bin/show_pathway?chx00190/chx:102183195%09red/chx:102190747%09red/chx:102178499%09red/chx:102179296%09red/chx:102191393%09red/chx:100861349%09red/chx:102185581%09red/chx:102180792%09red/chx:102184322%09red
AGE-RAGE signaling pathway in diabetic complications	KEGG PATHWAY	chx04933	7	104	0.579758604	0.914756578	ENSCHIG00000012528|ENSCHIG00000021723|ENSCHIG00000016322|ENSCHIG00000018282|ENSCHIG00000024684|ENSCHIG00000012504|ENSCHIG00000018191	http://www.genome.jp/kegg-bin/show_pathway?chx04933/chx:102184479%09red/chx:102184915%09red/chx:100861254%09red/chx:102185603%09red/chx:102181878%09red/chx:102175277%09red/chx:102191659%09red
Phagosome	KEGG PATHWAY	chx04145	12	179	0.579842367	0.914756578	ENSCHIG00000016526|ENSCHIG00000000336|ENSCHIG00000017436|ENSCHIG00000026725|ENSCHIG00000011063|ENSCHIG00000013316|ENSCHIG00000010014|ENSCHIG00000012657|ENSCHIG00000015672|ENSCHIG00000025208|ENSCHIG00000023446|ENSCHIG00000017292	http://www.genome.jp/kegg-bin/show_pathway?chx04145/chx:102185772%09red/chx:102172254%09red/chx:102184389%09red/chx:102185274%09red/chx:102191393%09red/chx:102185733%09red/chx:102175814%09red/chx:100860883%09red/chx:102177410%09red/chx:102181148%09red/chx:102173608%09red/chx:102181336%09red
RIG-I-like receptor signaling pathway	KEGG PATHWAY	chx04622	5	74	0.582670836	0.914756578	ENSCHIG00000023525|ENSCHIG00000014206|ENSCHIG00000019146|ENSCHIG00000017128|ENSCHIG00000026577	http://www.genome.jp/kegg-bin/show_pathway?chx04622/chx:102177406%09red/chx:102169919%09red/chx:102178407%09red/chx:102169982%09red/chx:102171591%09red
Cardiac muscle contraction	KEGG PATHWAY	chx04260	5	74	0.582670836	0.914756578	ENSCHIG00000015146|ENSCHIG00000015565|ENSCHIG00000015584|ENSCHIG00000020539|ENSCHIG00000023040	http://www.genome.jp/kegg-bin/show_pathway?chx04260/chx:102168763%09red/chx:102172849%09red/chx:102179588%09red/chx:102172403%09red/chx:102179296%09red
Leukocyte transendothelial migration	KEGG PATHWAY	chx04670	8	120	0.588232726	0.914756578	ENSCHIG00000026368|ENSCHIG00000013316|ENSCHIG00000015025|ENSCHIG00000026464|ENSCHIG00000011102|ENSCHIG00000024684|ENSCHIG00000016068|ENSCHIG00000015734	http://www.genome.jp/kegg-bin/show_pathway?chx04670/chx:102179802%09red/chx:102189645%09red/chx:102174403%09red/chx:100860765%09red/chx:100860883%09red/chx:102176451%09red/chx:102181928%09red/chx:102181878%09red
Carbohydrate digestion and absorption	KEGG PATHWAY	chx04973	3	44	0.591655398	0.914756578	ENSCHIG00000024851|ENSCHIG00000020539|ENSCHIG00000021836	http://www.genome.jp/kegg-bin/show_pathway?chx04973/chx:102185208%09red/chx:102182403%09red/chx:102179588%09red
Longevity regulating pathway - multiple species	KEGG PATHWAY	chx04213	4	60	0.598497469	0.914756578	ENSCHIG00000017000|ENSCHIG00000018191|ENSCHIG00000009327|ENSCHIG00000023502	http://www.genome.jp/kegg-bin/show_pathway?chx04213/chx:102182240%09red/chx:102184915%09red/chx:102182675%09red/chx:102171922%09red
mRNA surveillance pathway	KEGG PATHWAY	chx03015	6	91	0.601379311	0.914756578	ENSCHIG00000010299|ENSCHIG00000019958|ENSCHIG00000026784|ENSCHIG00000006323|ENSCHIG00000023714|ENSCHIG00000007709	http://www.genome.jp/kegg-bin/show_pathway?chx03015/chx:102174524%09red/chx:102173962%09red/chx:102175779%09red/chx:102178359%09red/chx:102170070%09red
Complement and coagulation cascades	KEGG PATHWAY	chx04610	6	91	0.601379311	0.914756578	ENSCHIG00000024710|ENSCHIG00000010494|ENSCHIG00000010216|ENSCHIG00000017391|ENSCHIG00000000480|ENSCHIG00000019484	http://www.genome.jp/kegg-bin/show_pathway?chx04610/chx:102185818%09red/chx:102187545%09red/chx:102191271%09red/chx:102182127%09red/chx:102188193%09red/chx:102173891%09red
Endocrine and other factor-regulated calcium reabsorption	KEGG PATHWAY	chx04961	3	45	0.606106459	0.914756578	ENSCHIG00000010364|ENSCHIG00000025368|ENSCHIG00000020539	http://www.genome.jp/kegg-bin/show_pathway?chx04961/chx:102175945%09red/chx:102179588%09red/chx:102177079%09red
Non-homologous end-joining	KEGG PATHWAY	chx03450	1	13	0.606887353	0.914756578	ENSCHIG00000022047	http://www.genome.jp/kegg-bin/show_pathway?chx03450/chx:102185877%09red
Synthesis and degradation of ketone bodies	KEGG PATHWAY	chx00072	1	13	0.606887353	0.914756578	ENSCHIG00000019430	http://www.genome.jp/kegg-bin/show_pathway?chx00072/chx:102175181%09red
Viral myocarditis	KEGG PATHWAY	chx05416	5	77	0.616089161	0.914756578	ENSCHIG00000000135|ENSCHIG00000019146|ENSCHIG00000013316|ENSCHIG00000012657|ENSCHIG00000009775	http://www.genome.jp/kegg-bin/show_pathway?chx05416/chx:100860883%09red/chx:102171130%09red/chx:102169919%09red/chx:102183267%09red/chx:102184389%09red
Basal transcription factors	KEGG PATHWAY	chx03022	3	46	0.62021319	0.914756578	ENSCHIG00000027219|ENSCHIG00000018137|ENSCHIG00000012344	http://www.genome.jp/kegg-bin/show_pathway?chx03022/chx:102185971%09red/chx:102175131%09red/chx:102191191%09red
Thyroid cancer	KEGG PATHWAY	chx05216	2	30	0.620487065	0.914756578	ENSCHIG00000021340|ENSCHIG00000023266	http://www.genome.jp/kegg-bin/show_pathway?chx05216/chx:102172584%09red/chx:102190520%09red
RNA polymerase	KEGG PATHWAY	chx03020	2	30	0.620487065	0.914756578	ENSCHIG00000012072|ENSCHIG00000027173	http://www.genome.jp/kegg-bin/show_pathway?chx03020/chx:102170812%09red/chx:102187892%09red
PI3K-Akt signaling pathway	KEGG PATHWAY	chx04151	23	351	0.624516779	0.914756578	ENSCHIG00000002627|ENSCHIG00000019805|ENSCHIG00000022121|ENSCHIG00000011577|ENSCHIG00000023525|ENSCHIG00000012528|ENSCHIG00000021340|ENSCHIG00000009327|ENSCHIG00000017807|ENSCHIG00000019958|ENSCHIG00000027124|ENSCHIG00000021560|ENSCHIG00000015262|ENSCHIG00000014206|ENSCHIG00000020211|ENSCHIG00000016451|ENSCHIG00000013629|ENSCHIG00000016322|ENSCHIG00000016526|ENSCHIG00000022287|ENSCHIG00000025136|…	http://www.genome.jp/kegg-bin/show_pathway?chx04151/chx:100861006%09red/chx:102180441%09red/chx:102179261%09red/chx:102173608%09red/chx:102175277%09red/chx:102171591%09red/chx:100861254%09red/chx:102171716%09red/chx:102180381%09red/chx:102177406%09red/chx:100860851%09red/chx:102174268%09red/chx:102180657%09red/chx:102190520%09red/chx:102185051%09red/chx:102181229%09red/chx:102169602%09red/chx:100…
Tuberculosis	KEGG PATHWAY	chx05152	12	187	0.637070922	0.914756578	ENSCHIG00000016322|ENSCHIG00000012170|ENSCHIG00000022969|ENSCHIG00000019146|ENSCHIG00000004688|ENSCHIG00000023827|ENSCHIG00000014081|ENSCHIG00000010155|ENSCHIG00000017292|ENSCHIG00000025051|ENSCHIG00000011063|ENSCHIG00000011988	http://www.genome.jp/kegg-bin/show_pathway?chx05152/chx:102175934%09red/chx:102172254%09red/chx:102185084%09red/chx:102191393%09red/chx:102169919%09red/chx:102170003%09red/chx:100861254%09red/chx:102185715%09red/chx:102177432%09red/chx:102177038%09red/chx:102182602%09red/chx:102171106%09red
Platinum drug resistance	KEGG PATHWAY	chx01524	5	79	0.63746911	0.914756578	ENSCHIG00000008585|ENSCHIG00000011953|ENSCHIG00000014133|ENSCHIG00000019146|ENSCHIG00000016322	http://www.genome.jp/kegg-bin/show_pathway?chx01524/chx:102184041%09red/chx:102169919%09red/chx:102181726%09red/chx:100861254%09red/chx:102173702%09red
Glutamatergic synapse	KEGG PATHWAY	chx04724	7	111	0.644540238	0.914756578	ENSCHIG00000002627|ENSCHIG00000013005|ENSCHIG00000004688|ENSCHIG00000023502|ENSCHIG00000008888|ENSCHIG00000017883|ENSCHIG00000015734	http://www.genome.jp/kegg-bin/show_pathway?chx04724/chx:102181789%09red/chx:102191178%09red/chx:102171922%09red/chx:102186145%09red/chx:100860765%09red/chx:102187065%09red/chx:102182602%09red
Colorectal cancer	KEGG PATHWAY	chx05210	4	64	0.64651865	0.914756578	ENSCHIG00000010291|ENSCHIG00000016322|ENSCHIG00000011953|ENSCHIG00000021340	http://www.genome.jp/kegg-bin/show_pathway?chx05210/chx:102181726%09red/chx:102170375%09red/chx:100861254%09red/chx:102190520%09red
Hypertrophic cardiomyopathy (HCM)	KEGG PATHWAY	chx05410	5	80	0.647878643	0.914756578	ENSCHIG00000008416|ENSCHIG00000015584|ENSCHIG00000013316|ENSCHIG00000023040|ENSCHIG00000016526	http://www.genome.jp/kegg-bin/show_pathway?chx05410/chx:100860883%09red/chx:102173608%09red/chx:102180712%09red/chx:102172849%09red/chx:102172403%09red
Phospholipase D signaling pathway	KEGG PATHWAY	chx04072	9	143	0.652368587	0.914756578	ENSCHIG00000021340|ENSCHIG00000022287|ENSCHIG00000023502|ENSCHIG00000016729|ENSCHIG00000017530|ENSCHIG00000024684|ENSCHIG00000018020|ENSCHIG00000010364|ENSCHIG00000015262	http://www.genome.jp/kegg-bin/show_pathway?chx04072/chx:100861386%09red/chx:102177137%09red/chx:102190520%09red/chx:102171922%09red/chx:102177079%09red/chx:102185364%09red/chx:102184173%09red/chx:102174268%09red/chx:102181878%09red
Nicotinate and nicotinamide metabolism	KEGG PATHWAY	chx00760	2	32	0.653616445	0.914756578	ENSCHIG00000003874|ENSCHIG00000026605	http://www.genome.jp/kegg-bin/show_pathway?chx00760/chx:102172881%09red/chx:102177447%09red
Cell cycle	KEGG PATHWAY	chx04110	8	128	0.656596472	0.914756578	ENSCHIG00000012528|ENSCHIG00000025345|ENSCHIG00000011397|ENSCHIG00000004602|ENSCHIG00000025136|ENSCHIG00000016621|ENSCHIG00000011819|ENSCHIG00000014824	http://www.genome.jp/kegg-bin/show_pathway?chx04110/chx:102183684%09red/chx:102188317%09red/chx:102184881%09red/chx:102181216%09red/chx:102178264%09red/chx:102175277%09red/chx:102186457%09red/chx:102180657%09red
ABC transporters	KEGG PATHWAY	chx02010	4	65	0.657910871	0.914756578	ENSCHIG00000000505|ENSCHIG00000017768|ENSCHIG00000020085|ENSCHIG00000010716	http://www.genome.jp/kegg-bin/show_pathway?chx02010/chx:102181759%09red/chx:102177770%09red/chx:102184240%09red/chx:102179446%09red
Chemical carcinogenesis	KEGG PATHWAY	chx05204	5	81	0.658097466	0.914756578	ENSCHIG00000004827|ENSCHIG00000008585|ENSCHIG00000014133|ENSCHIG00000021082|ENSCHIG00000025261	http://www.genome.jp/kegg-bin/show_pathway?chx05204/chx:102184041%09red/chx:102172669%09red/chx:102168375%09red/chx:102179701%09red/chx:102173702%09red
Arachidonic acid metabolism	KEGG PATHWAY	chx00590	6	97	0.65964349	0.914756578	ENSCHIG00000004827|ENSCHIG00000000443|ENSCHIG00000013080|ENSCHIG00000021109|ENSCHIG00000006002|ENSCHIG00000013121	http://www.genome.jp/kegg-bin/show_pathway?chx00590/chx:102181586%09red/chx:102172669%09red/chx:102184926%09red/chx:102182719%09red/chx:106502686%09red/chx:102168409%09red
Ovarian steroidogenesis	KEGG PATHWAY	chx04913	4	66	0.66905253	0.914756578	ENSCHIG00000023502|ENSCHIG00000022859|ENSCHIG00000015158|ENSCHIG00000023353	http://www.genome.jp/kegg-bin/show_pathway?chx04913/chx:102182663%09red/chx:100861291%09red/chx:102171922%09red/chx:100861299%09red
MicroRNAs in cancer	KEGG PATHWAY	chx05206	15	238	0.669458068	0.914756578	ENSCHIG00000014206|ENSCHIG00000012528|ENSCHIG00000021340|ENSCHIG00000016322|ENSCHIG00000025136|ENSCHIG00000000814|ENSCHIG00000018282|ENSCHIG00000011855|ENSCHIG00000020211|ENSCHIG00000024684|ENSCHIG00000016451|ENSCHIG00000016952|ENSCHIG00000000480|ENSCHIG00000010716|ENSCHIG00000015262	http://www.genome.jp/kegg-bin/show_pathway?chx05206/chx:102191659%09red/chx:102190520%09red/chx:102189202%09red/chx:102188193%09red/chx:102177770%09red/chx:100861254%09red/chx:102171716%09red/chx:102181229%09red/chx:102177406%09red/chx:102180657%09red/chx:102176667%09red/chx:102175277%09red/chx:102174268%09red/chx:102182991%09red/chx:102181878%09red
Protein digestion and absorption	KEGG PATHWAY	chx04974	8	130	0.672603341	0.914756578	ENSCHIG00000022436|ENSCHIG00000020793|ENSCHIG00000007220|ENSCHIG00000021090|ENSCHIG00000018716|ENSCHIG00000012474|ENSCHIG00000011190|ENSCHIG00000020539	http://www.genome.jp/kegg-bin/show_pathway?chx04974/chx:102186042%09red/chx:102174913%09red/chx:102179479%09red/chx:102184475%09red/chx:102179588%09red/chx:102173817%09red/chx:102184856%09red/chx:102173746%09red
Primary bile acid biosynthesis	KEGG PATHWAY	chx00120	1	16	0.678192736	0.914756578	ENSCHIG00000025124	http://www.genome.jp/kegg-bin/show_pathway?chx00120/chx:102173339%09red
Cytokine-cytokine receptor interaction	KEGG PATHWAY	chx04060	15	240	0.681147835	0.914756578	ENSCHIG00000025784|ENSCHIG00000022287|ENSCHIG00000027177|ENSCHIG00000014964|ENSCHIG00000027124|ENSCHIG00000019805|ENSCHIG00000014176|ENSCHIG00000027268|ENSCHIG00000020074|ENSCHIG00000023851|ENSCHIG00000015262|ENSCHIG00000019616|ENSCHIG00000024179|ENSCHIG00000025704|ENSCHIG00000022652	http://www.genome.jp/kegg-bin/show_pathway?chx04060/chx:100861386%09red/chx:102178497%09red/chx:102174969%09red/chx:100860874%09red/chx:102188524%09red/chx:102188790%09red/chx:102185051%09red/chx:100860794%09red/chx:102172253%09red/chx:100860926%09red/chx:102175293%09red/chx:102174268%09red/chx:102189703%09red/chx:102176844%09red/chx:100861208%09red
Regulation of actin cytoskeleton	KEGG PATHWAY	chx04810	14	226	0.689599542	0.914756578	ENSCHIG00000013629|ENSCHIG00000011577|ENSCHIG00000017634|ENSCHIG00000021340|ENSCHIG00000020115|ENSCHIG00000013316|ENSCHIG00000026368|ENSCHIG00000016976|ENSCHIG00000016526|ENSCHIG00000010259|ENSCHIG00000015262|ENSCHIG00000021068|ENSCHIG00000016068|ENSCHIG00000011102	http://www.genome.jp/kegg-bin/show_pathway?chx04810/chx:102179802%09red/chx:102190520%09red/chx:102189645%09red/chx:102187654%09red/chx:102179261%09red/chx:102170108%09red/chx:100860883%09red/chx:102172311%09red/chx:102180381%09red/chx:102173608%09red/chx:102187707%09red/chx:102176451%09red/chx:102169602%09red/chx:102174268%09red
Hepatitis B	KEGG PATHWAY	chx05161	9	148	0.689766263	0.914756578	ENSCHIG00000023525|ENSCHIG00000012528|ENSCHIG00000021723|ENSCHIG00000021340|ENSCHIG00000019146|ENSCHIG00000016322|ENSCHIG00000014206|ENSCHIG00000024116|ENSCHIG00000022674	http://www.genome.jp/kegg-bin/show_pathway?chx05161/chx:102190520%09red/chx:102171591%09red/chx:102169919%09red/chx:100861254%09red/chx:102185603%09red/chx:102184725%09red/chx:102177406%09red/chx:102175277%09red/chx:106502425%09red
Pyrimidine metabolism	KEGG PATHWAY	chx00240	6	101	0.695390231	0.914756578	ENSCHIG00000027173|ENSCHIG00000017608|ENSCHIG00000012072|ENSCHIG00000016890|ENSCHIG00000026605|ENSCHIG00000021506	http://www.genome.jp/kegg-bin/show_pathway?chx00240/chx:102170812%09red/chx:102177626%09red/chx:102179928%09red/chx:102177447%09red/chx:102187892%09red/chx:102190491%09red
Primary immunodeficiency	KEGG PATHWAY	chx05340	2	35	0.698923399	0.914756578	ENSCHIG00000023525|ENSCHIG00000010446	http://www.genome.jp/kegg-bin/show_pathway?chx05340/chx:102170124%09red/chx:102171591%09red
One carbon pool by folate	KEGG PATHWAY	chx00670	1	17	0.698963185	0.914756578	ENSCHIG00000007932	http://www.genome.jp/kegg-bin/show_pathway?chx00670/chx:102179144%09red
Selenocompound metabolism	KEGG PATHWAY	chx00450	1	17	0.698963185	0.914756578	ENSCHIG00000014872	http://www.genome.jp/kegg-bin/show_pathway?chx00450/chx:102175921%09red
Endometrial cancer	KEGG PATHWAY	chx05213	3	53	0.709119379	0.914756578	ENSCHIG00000010291|ENSCHIG00000011953|ENSCHIG00000021340	http://www.genome.jp/kegg-bin/show_pathway?chx05213/chx:102181726%09red/chx:102170375%09red/chx:102190520%09red
Starch and sucrose metabolism	KEGG PATHWAY	chx00500	3	53	0.709119379	0.914756578	ENSCHIG00000011472|ENSCHIG00000024851|ENSCHIG00000011255	http://www.genome.jp/kegg-bin/show_pathway?chx00500/chx:102180474%09red/chx:102183771%09red/chx:102182403%09red
2-Oxocarboxylic acid metabolism	KEGG PATHWAY	chx01210	1	18	0.718393858	0.914756578	ENSCHIG00000016266	http://www.genome.jp/kegg-bin/show_pathway?chx01210/chx:102173979%09red
Nitrogen metabolism	KEGG PATHWAY	chx00910	1	18	0.718393858	0.914756578	ENSCHIG00000006073	http://www.genome.jp/kegg-bin/show_pathway?chx00910/chx:102191071%09red
Pantothenate and CoA biosynthesis	KEGG PATHWAY	chx00770	1	18	0.718393858	0.914756578	ENSCHIG00000015633	http://www.genome.jp/kegg-bin/show_pathway?chx00770/chx:102176564%09red
Prolactin signaling pathway	KEGG PATHWAY	chx04917	5	88	0.724144643	0.914756578	ENSCHIG00000025136|ENSCHIG00000021340|ENSCHIG00000021723|ENSCHIG00000015158|ENSCHIG00000025657	http://www.genome.jp/kegg-bin/show_pathway?chx04917/chx:102182663%09red/chx:102185603%09red/chx:102172896%09red/chx:102180657%09red/chx:102190520%09red
African trypanosomiasis	KEGG PATHWAY	chx05143	2	37	0.726313156	0.914756578	ENSCHIG00000013949|ENSCHIG00000024184	http://www.genome.jp/kegg-bin/show_pathway?chx05143/chx:102175045%09red/chx:102178165%09red
DNA replication	KEGG PATHWAY	chx03030	2	37	0.726313156	0.914756578	ENSCHIG00000016890|ENSCHIG00000021506	http://www.genome.jp/kegg-bin/show_pathway?chx03030/chx:102179928%09red/chx:102190491%09red
Inflammatory mediator regulation of TRP channels	KEGG PATHWAY	chx04750	6	105	0.728542921	0.914756578	ENSCHIG00000022969|ENSCHIG00000023266|ENSCHIG00000023502|ENSCHIG00000010155|ENSCHIG00000024684|ENSCHIG00000025051	http://www.genome.jp/kegg-bin/show_pathway?chx04750/chx:102175934%09red/chx:102185084%09red/chx:102171922%09red/chx:102185715%09red/chx:102172584%09red/chx:102181878%09red
Graft-versus-host disease	KEGG PATHWAY	chx05332	3	55	0.731367463	0.914756578	ENSCHIG00000000135|ENSCHIG00000016245|ENSCHIG00000012657	http://www.genome.jp/kegg-bin/show_pathway?chx05332/chx:102171130%09red/chx:102191696%09red/chx:102184389%09red
Arginine biosynthesis	KEGG PATHWAY	chx00220	1	19	0.736571122	0.914756578	ENSCHIG00000016266	http://www.genome.jp/kegg-bin/show_pathway?chx00220/chx:102173979%09red
Glycosaminoglycan biosynthesis - chondroitin sulfate / dermatan sulfate	KEGG PATHWAY	chx00532	1	19	0.736571122	0.914756578	ENSCHIG00000018461	http://www.genome.jp/kegg-bin/show_pathway?chx00532/chx:102188252%09red
Insulin resistance	KEGG PATHWAY	chx04931	6	107	0.744135099	0.914756578	ENSCHIG00000014206|ENSCHIG00000009327|ENSCHIG00000011255|ENSCHIG00000016479|ENSCHIG00000023593|ENSCHIG00000018191	http://www.genome.jp/kegg-bin/show_pathway?chx04931/chx:102184915%09red/chx:102174475%09red/chx:102177406%09red/chx:102187210%09red/chx:102182675%09red/chx:102183771%09red
Vascular smooth muscle contraction	KEGG PATHWAY	chx04270	7	124	0.747913328	0.914756578	ENSCHIG00000017634|ENSCHIG00000021340|ENSCHIG00000012068|ENSCHIG00000023502|ENSCHIG00000019664|ENSCHIG00000021109|ENSCHIG00000009143	http://www.genome.jp/kegg-bin/show_pathway?chx04270/chx:102177328%09red/chx:102190520%09red/chx:102171922%09red/chx:102169406%09red/chx:102187707%09red/chx:102178279%09red/chx:102168409%09red
Morphine addiction	KEGG PATHWAY	chx05032	5	91	0.749475393	0.914756578	ENSCHIG00000002627|ENSCHIG00000017883|ENSCHIG00000020219|ENSCHIG00000015734|ENSCHIG00000023502	http://www.genome.jp/kegg-bin/show_pathway?chx05032/chx:102191178%09red/chx:100860765%09red/chx:102171922%09red/chx:102186145%09red/chx:102188762%09red
Maturity onset diabetes of the young	KEGG PATHWAY	chx04950	1	20	0.753575783	0.914756578	ENSCHIG00000025252	http://www.genome.jp/kegg-bin/show_pathway?chx04950/chx:102182050%09red
Focal adhesion	KEGG PATHWAY	chx04510	12	206	0.754691827	0.914756578	ENSCHIG00000019842|ENSCHIG00000017634|ENSCHIG00000021340|ENSCHIG00000016322|ENSCHIG00000025136|ENSCHIG00000013316|ENSCHIG00000026368|ENSCHIG00000016451|ENSCHIG00000016526|ENSCHIG00000011102|ENSCHIG00000015262|ENSCHIG00000016068	http://www.genome.jp/kegg-bin/show_pathway?chx04510/chx:102179802%09red/chx:102190520%09red/chx:102189645%09red/chx:100861254%09red/chx:100860883%09red/chx:102181229%09red/chx:102173608%09red/chx:102187707%09red/chx:102176451%09red/chx:102170917%09red/chx:102174268%09red/chx:102180657%09red
Herpes simplex infection	KEGG PATHWAY	chx05168	12	207	0.760091264	0.914756578	ENSCHIG00000023525|ENSCHIG00000027173|ENSCHIG00000022096|ENSCHIG00000014927|ENSCHIG00000014206|ENSCHIG00000027219|ENSCHIG00000013197|ENSCHIG00000026297|ENSCHIG00000016794|ENSCHIG00000012657|ENSCHIG00000019146|ENSCHIG00000011066	http://www.genome.jp/kegg-bin/show_pathway?chx05168/chx:102183525%09red/chx:102184389%09red/chx:100861133%09red/chx:102169919%09red/chx:102171591%09red/chx:102186231%09red/chx:102176537%09red/chx:102173685%09red/chx:102185971%09red/chx:102177406%09red/chx:102185161%09red/chx:102187892%09red
VEGF signaling pathway	KEGG PATHWAY	chx04370	3	58	0.762195718	0.914756578	ENSCHIG00000004688|ENSCHIG00000021340|ENSCHIG00000024684	http://www.genome.jp/kegg-bin/show_pathway?chx04370/chx:102181878%09red/chx:102190520%09red/chx:102182602%09red
Salmonella infection	KEGG PATHWAY	chx05132	5	93	0.765377084	0.914756578	ENSCHIG00000024452|ENSCHIG00000013316|ENSCHIG00000021068|ENSCHIG00000010669|ENSCHIG00000027268	http://www.genome.jp/kegg-bin/show_pathway?chx05132/chx:100860883%09red/chx:102170806%09red/chx:102173138%09red/chx:100861208%09red/chx:102170108%09red
Cytosolic DNA-sensing pathway	KEGG PATHWAY	chx04623	3	59	0.771812191	0.914756578	ENSCHIG00000023525|ENSCHIG00000014206|ENSCHIG00000026577	http://www.genome.jp/kegg-bin/show_pathway?chx04623/chx:102177406%09red/chx:102178407%09red/chx:102171591%09red
Allograft rejection	KEGG PATHWAY	chx05330	3	59	0.771812191	0.914756578	ENSCHIG00000000135|ENSCHIG00000016245|ENSCHIG00000012657	http://www.genome.jp/kegg-bin/show_pathway?chx05330/chx:102171130%09red/chx:102191696%09red/chx:102184389%09red
Alcoholism	KEGG PATHWAY	chx05034	10	177	0.772696293	0.914756578	ENSCHIG00000002627|ENSCHIG00000013005|ENSCHIG00000021340|ENSCHIG00000004216|ENSCHIG00000019426|ENSCHIG00000009753|ENSCHIG00000023122|ENSCHIG00000017883|ENSCHIG00000015734|ENSCHIG00000018437	http://www.genome.jp/kegg-bin/show_pathway?chx05034/chx:102181789%09red/chx:102191178%09red/chx:102190520%09red/chx:102177318%09red/chx:102177355%09red/chx:102187736%09red/chx:102186145%09red/chx:100860765%09red/chx:102188251%09red/chx:102180223%09red
Serotonergic synapse	KEGG PATHWAY	chx04726	6	111	0.773357887	0.914756578	ENSCHIG00000002627|ENSCHIG00000021340|ENSCHIG00000026432|ENSCHIG00000017883|ENSCHIG00000015734|ENSCHIG00000025459	http://www.genome.jp/kegg-bin/show_pathway?chx04726/chx:102191178%09red/chx:102190520%09red/chx:102186145%09red/chx:100860765%09red/chx:102186997%09red/chx:102178189%09red
Bladder cancer	KEGG PATHWAY	chx05219	2	41	0.774776034	0.914756578	ENSCHIG00000021340|ENSCHIG00000017680	http://www.genome.jp/kegg-bin/show_pathway?chx05219/chx:102177602%09red/chx:102190520%09red
Pyruvate metabolism	KEGG PATHWAY	chx00620	2	42	0.785656009	0.923636601	ENSCHIG00000000162|ENSCHIG00000008246	http://www.genome.jp/kegg-bin/show_pathway?chx00620/chx:102168710%09red/chx:102187125%09red
Legionellosis	KEGG PATHWAY	chx05134	3	61	0.790088726	0.923636601	ENSCHIG00000010299|ENSCHIG00000017000|ENSCHIG00000019146	http://www.genome.jp/kegg-bin/show_pathway?chx05134/chx:102169919%09red/chx:102182240%09red/chx:102178359%09red
Mismatch repair	KEGG PATHWAY	chx03430	1	23	0.79828608	0.923636601	ENSCHIG00000011953	http://www.genome.jp/kegg-bin/show_pathway?chx03430/chx:102181726%09red
Vitamin digestion and absorption	KEGG PATHWAY	chx04977	1	23	0.79828608	0.923636601	ENSCHIG00000010716	http://www.genome.jp/kegg-bin/show_pathway?chx04977/chx:102177770%09red
Type II diabetes mellitus	KEGG PATHWAY	chx04930	2	44	0.806034442	0.923636601	ENSCHIG00000014206|ENSCHIG00000024851	http://www.genome.jp/kegg-bin/show_pathway?chx04930/chx:102177406%09red/chx:102182403%09red
Steroid hormone biosynthesis	KEGG PATHWAY	chx00140	4	81	0.806164078	0.923636601	ENSCHIG00000017504|ENSCHIG00000006984|ENSCHIG00000015158|ENSCHIG00000021082	http://www.genome.jp/kegg-bin/show_pathway?chx00140/chx:102182663%09red/chx:102191825%09red/chx:102168375%09red/chx:102187208%09red
Peroxisome	KEGG PATHWAY	chx04146	4	82	0.81338684	0.923636601	ENSCHIG00000023958|ENSCHIG00000025587|ENSCHIG00000025758|ENSCHIG00000020085	http://www.genome.jp/kegg-bin/show_pathway?chx04146/chx:102169480%09red/chx:102181759%09red/chx:102176815%09red/chx:102169854%09red
Drug metabolism - cytochrome P450	KEGG PATHWAY	chx00982	3	65	0.822990745	0.923636601	ENSCHIG00000008585|ENSCHIG00000014133|ENSCHIG00000025261	http://www.genome.jp/kegg-bin/show_pathway?chx00982/chx:102184041%09red/chx:102179701%09red/chx:102173702%09red
Renal cell carcinoma	KEGG PATHWAY	chx05211	3	65	0.822990745	0.923636601	ENSCHIG00000021340|ENSCHIG00000026382|ENSCHIG00000027232	http://www.genome.jp/kegg-bin/show_pathway?chx05211/chx:102184091%09red/chx:102191264%09red/chx:102190520%09red
Glycosylphosphatidylinositol(GPI)-anchor biosynthesis	KEGG PATHWAY	chx00563	1	25	0.823491923	0.923636601	ENSCHIG00000007307	http://www.genome.jp/kegg-bin/show_pathway?chx00563/chx:102169718%09red
Pancreatic cancer	KEGG PATHWAY	chx05212	3	66	0.830494376	0.923636601	ENSCHIG00000023525|ENSCHIG00000014206|ENSCHIG00000021340	http://www.genome.jp/kegg-bin/show_pathway?chx05212/chx:102177406%09red/chx:102190520%09red/chx:102171591%09red
Cysteine and methionine metabolism	KEGG PATHWAY	chx00270	2	47	0.833369434	0.923636601	ENSCHIG00000026409|ENSCHIG00000009411	http://www.genome.jp/kegg-bin/show_pathway?chx00270/chx:102170704%09red/chx:102176585%09red
Amoebiasis	KEGG PATHWAY	chx05146	5	103	0.833535158	0.923636601	ENSCHIG00000018079|ENSCHIG00000011102|ENSCHIG00000012068|ENSCHIG00000008050|ENSCHIG00000027268	http://www.genome.jp/kegg-bin/show_pathway?chx05146/chx:102174648%09red/chx:102179802%09red/chx:102177328%09red/chx:102175113%09red/chx:100861208%09red
ECM-receptor interaction	KEGG PATHWAY	chx04512	4	85	0.833738563	0.923636601	ENSCHIG00000016451|ENSCHIG00000006763|ENSCHIG00000016526|ENSCHIG00000025639	http://www.genome.jp/kegg-bin/show_pathway?chx04512/chx:102175332%09red/chx:102181229%09red/chx:102173608%09red/chx:102169403%09red
Ascorbate and aldarate metabolism	KEGG PATHWAY	chx00053	1	26	0.8348886	0.923636601	ENSCHIG00000008246	http://www.genome.jp/kegg-bin/show_pathway?chx00053/chx:102187125%09red
Phenylalanine metabolism	KEGG PATHWAY	chx00360	1	26	0.8348886	0.923636601	ENSCHIG00000025261	http://www.genome.jp/kegg-bin/show_pathway?chx00360/chx:102179701%09red
Viral carcinogenesis	KEGG PATHWAY	chx05203	12	228	0.854898817	0.93907034	ENSCHIG00000023525|ENSCHIG00000012528|ENSCHIG00000025345|ENSCHIG00000019146|ENSCHIG00000012065|ENSCHIG00000025136|ENSCHIG00000021723|ENSCHIG00000012657|ENSCHIG00000018437|ENSCHIG00000011102|ENSCHIG00000012344|ENSCHIG00000022674	http://www.genome.jp/kegg-bin/show_pathway?chx05203/chx:102179802%09red/chx:102173700%09red/chx:102184389%09red/chx:102171591%09red/chx:102187736%09red/chx:102169919%09red/chx:102184881%09red/chx:102185603%09red/chx:102175277%09red/chx:106502425%09red/chx:102175131%09red/chx:102180657%09red
Hippo signaling pathway -multiple species	KEGG PATHWAY	chx04392	1	28	0.855523157	0.93907034	ENSCHIG00000022992	http://www.genome.jp/kegg-bin/show_pathway?chx04392/chx:102180576%09red
Fanconi anemia pathway	KEGG PATHWAY	chx03460	2	53	0.877832274	0.952606196	ENSCHIG00000011953|ENSCHIG00000021119	http://www.genome.jp/kegg-bin/show_pathway?chx03460/chx:102186622%09red/chx:102181726%09red
Hepatitis C	KEGG PATHWAY	chx05160	6	131	0.882906094	0.952606196	ENSCHIG00000023525|ENSCHIG00000014206|ENSCHIG00000015025|ENSCHIG00000026577|ENSCHIG00000011066|ENSCHIG00000019958	http://www.genome.jp/kegg-bin/show_pathway?chx05160/chx:102171591%09red/chx:100861133%09red/chx:102177406%09red/chx:102178407%09red/chx:102174403%09red/chx:102170070%09red
Rheumatoid arthritis	KEGG PATHWAY	chx05323	4	95	0.888611599	0.952606196	ENSCHIG00000027124|ENSCHIG00000022679|ENSCHIG00000017292|ENSCHIG00000027268	http://www.genome.jp/kegg-bin/show_pathway?chx05323/chx:102185051%09red/chx:102170893%09red/chx:100861208%09red/chx:102191393%09red
Non-small cell lung cancer	KEGG PATHWAY	chx05223	2	55	0.89003236	0.952606196	ENSCHIG00000021340|ENSCHIG00000024684	http://www.genome.jp/kegg-bin/show_pathway?chx05223/chx:102181878%09red/chx:102190520%09red
RNA transport	KEGG PATHWAY	chx03013	8	169	0.89058526	0.952606196	ENSCHIG00000025851|ENSCHIG00000009439|ENSCHIG00000011066|ENSCHIG00000009775|ENSCHIG00000003167|ENSCHIG00000022408|ENSCHIG00000023714|ENSCHIG00000021560	http://www.genome.jp/kegg-bin/show_pathway?chx03013/chx:102179815%09red/chx:102175779%09red/chx:100861369%09red/chx:102191225%09red/chx:102180441%09red/chx:100861133%09red/chx:102183267%09red/chx:102180304%09red
Leishmaniasis	KEGG PATHWAY	chx05140	3	76	0.891585159	0.952606196	ENSCHIG00000014927|ENSCHIG00000012170|ENSCHIG00000019949	http://www.genome.jp/kegg-bin/show_pathway?chx05140/chx:102190308%09red/chx:102185161%09red/chx:102177432%09red
PPAR signaling pathway	KEGG PATHWAY	chx03320	3	76	0.891585159	0.952606196	ENSCHIG00000023593|ENSCHIG00000013898|ENSCHIG00000025124	http://www.genome.jp/kegg-bin/show_pathway?chx03320/chx:102187210%09red/chx:102173339%09red/chx:102174518%09red
Taste transduction	KEGG PATHWAY	chx04742	3	77	0.896455118	0.954181395	ENSCHIG00000021500|ENSCHIG00000018525|ENSCHIG00000025459	http://www.genome.jp/kegg-bin/show_pathway?chx04742/chx:100861026%09red/chx:102169542%09red/chx:102178189%09red
Pertussis	KEGG PATHWAY	chx05133	3	80	0.909904861	0.961206279	ENSCHIG00000012170|ENSCHIG00000015734|ENSCHIG00000024710	http://www.genome.jp/kegg-bin/show_pathway?chx05133/chx:102187545%09red/chx:102177432%09red/chx:100860765%09red
Ribosome	KEGG PATHWAY	chx03010	10	211	0.910519321	0.961206279	ENSCHIG00000015368|ENSCHIG00000019224|ENSCHIG00000008212|ENSCHIG00000025646|ENSCHIG00000016478|ENSCHIG00000016433|ENSCHIG00000023286|ENSCHIG00000020523|ENSCHIG00000022454|ENSCHIG00000022002	http://www.genome.jp/kegg-bin/show_pathway?chx03010/chx:100861004%09red/chx:102183069%09red/chx:102176166%09red/chx:102171363%09red/chx:102181054%09red/chx:102174024%09red/chx:102189373%09red/chx:102176502%09red/chx:102171233%09red/chx:102172558%09red
Retrograde endocannabinoid signaling	KEGG PATHWAY	chx04723	4	101	0.913316998	0.961206279	ENSCHIG00000002627|ENSCHIG00000017883|ENSCHIG00000015734|ENSCHIG00000023502	http://www.genome.jp/kegg-bin/show_pathway?chx04723/chx:102191178%09red/chx:102171922%09red/chx:102186145%09red/chx:100860765%09red
Staphylococcus aureus infection	KEGG PATHWAY	chx05150	2	61	0.920165116	0.964799991	ENSCHIG00000024573|ENSCHIG00000024710	http://www.genome.jp/kegg-bin/show_pathway?chx05150/chx:102170076%09red/chx:102187545%09red
Nicotine addiction	KEGG PATHWAY	chx05033	1	40	0.935163456	0.973925003	ENSCHIG00000013005	http://www.genome.jp/kegg-bin/show_pathway?chx05033/chx:102181789%09red
Small cell lung cancer	KEGG PATHWAY	chx05222	3	88	0.938363357	0.973925003	ENSCHIG00000023525|ENSCHIG00000014206|ENSCHIG00000016322	http://www.genome.jp/kegg-bin/show_pathway?chx05222/chx:102177406%09red/chx:100861254%09red/chx:102171591%09red
Drug metabolism - other enzymes	KEGG PATHWAY	chx00983	1	42	0.943270904	0.973925003	ENSCHIG00000017941	http://www.genome.jp/kegg-bin/show_pathway?chx00983/chx:102170200%09red
Inflammatory bowel disease (IBD)	KEGG PATHWAY	chx05321	2	68	0.945472887	0.973925003	ENSCHIG00000023851|ENSCHIG00000027177	http://www.genome.jp/kegg-bin/show_pathway?chx05321/chx:102172253%09red/chx:102176844%09red
Influenza A	KEGG PATHWAY	chx05164	7	176	0.954739543	0.973925003	ENSCHIG00000014206|ENSCHIG00000022311|ENSCHIG00000021340|ENSCHIG00000013316|ENSCHIG00000023424|ENSCHIG00000011066|ENSCHIG00000017000	http://www.genome.jp/kegg-bin/show_pathway?chx05164/chx:102182240%09red/chx:102190520%09red/chx:100861133%09red/chx:102175959%09red/chx:100860883%09red/chx:102172345%09red/chx:102177406%09red
Glycine, serine and threonine metabolism	KEGG PATHWAY	chx00260	1	47	0.95937916	0.973925003	ENSCHIG00000008246	http://www.genome.jp/kegg-bin/show_pathway?chx00260/chx:102187125%09red
Platelet activation	KEGG PATHWAY	chx04611	4	119	0.960740608	0.973925003	ENSCHIG00000023502|ENSCHIG00000019664|ENSCHIG00000015734|ENSCHIG00000013316	http://www.genome.jp/kegg-bin/show_pathway?chx04611/chx:100860883%09red/chx:100860765%09red/chx:102171922%09red/chx:102169406%09red
Systemic lupus erythematosus	KEGG PATHWAY	chx05322	5	141	0.962604743	0.973925003	ENSCHIG00000018079|ENSCHIG00000009753|ENSCHIG00000011102|ENSCHIG00000008050|ENSCHIG00000024710	http://www.genome.jp/kegg-bin/show_pathway?chx05322/chx:102187545%09red/chx:102179802%09red/chx:102175113%09red/chx:102177318%09red/chx:102174648%09red
Fat digestion and absorption	KEGG PATHWAY	chx04975	1	49	0.96446001	0.973925003	ENSCHIG00000010320	http://www.genome.jp/kegg-bin/show_pathway?chx04975/chx:102174409%09red
Ether lipid metabolism	KEGG PATHWAY	chx00565	1	50	0.966757045	0.973925003	ENSCHIG00000008758	http://www.genome.jp/kegg-bin/show_pathway?chx00565/chx:102186907%09red
Arginine and proline metabolism	KEGG PATHWAY	chx00330	1	51	0.968905707	0.973925003	ENSCHIG00000008246	http://www.genome.jp/kegg-bin/show_pathway?chx00330/chx:102187125%09red
Ribosome biogenesis in eukaryotes	KEGG PATHWAY	chx03008	2	79	0.970459077	0.973925003	ENSCHIG00000006921|ENSCHIG00000027227	http://www.genome.jp/kegg-bin/show_pathway?chx03008/chx:102188905%09red/chx:102171526%09red
Olfactory transduction	KEGG PATHWAY	chx04740	5	1063	1	1	ENSCHIG00000003962|ENSCHIG00000025051|ENSCHIG00000022969|ENSCHIG00000010155|ENSCHIG00000016148	http://www.genome.jp/kegg-bin/show_pathway?chx04740/chx:102175934%09red/chx:102178521%09red/chx:102180464%09red/chx:102185715%09red/chx:102185084%09red
--------------------
#Term	Database	ID	Input number	Background number	P-Value	Corrected P-Value	Input	Hyperlink
--------------------
#Term	Database	ID	Input number	Background number	P-Value	Corrected P-Value	Input	Hyperlink
--------------------
