# Supplementary material for: Transcriptome analysis of mRNA and miRNA in the development of LeiZhou goat muscles
Source: Sci Rep. 2024 Apr 29;14:9858. doi: 10.1038/s41598-024-60521-9 (PMC11058254; doi:10.1038/s41598-024-60521-9)
Supplement: Supplementary file 16 — Supplementary Information 16. [file 41598_2024_60521_MOESM16_ESM.xls]

GO_accession	Description	Term_type	Over_represented_pValue	Corrected_pValue	CAD_item	CAD_list	Bg_item	Bg_list	Gene_names
GO:0009165	nucleotide biosynthetic process	biological_process	0.0010136	1	4	46	193	19425	ENSCHIG00000014298,ENSCHIG00000024549,ENSCHIG00000012599,ENSCHIG00000015872
GO:1901293	nucleoside phosphate biosynthetic process	biological_process	0.0010469	1	4	46	195	19425	ENSCHIG00000024549,ENSCHIG00000014298,ENSCHIG00000012599,ENSCHIG00000015872
GO:0005123	death receptor binding	molecular_function	0.0015958	1	1	46	1	19425	ENSCHIG00000007731
GO:0005163	nerve growth factor receptor binding	molecular_function	0.0015958	1	1	46	1	19425	ENSCHIG00000007731
GO:0006221	pyrimidine nucleotide biosynthetic process	biological_process	0.0016348	1	2	46	29	19425	ENSCHIG00000014298,ENSCHIG00000015872
GO:0006220	pyrimidine nucleotide metabolic process	biological_process	0.0024292	1	2	46	36	19425	ENSCHIG00000014298,ENSCHIG00000015872
GO:0072528	pyrimidine-containing compound biosynthetic process	biological_process	0.0032195	1	2	46	36	19425	ENSCHIG00000014298,ENSCHIG00000015872
GO:0009152	purine ribonucleotide biosynthetic process	biological_process	0.0032741	1	3	46	125	19425	ENSCHIG00000012599,ENSCHIG00000024549,ENSCHIG00000014298
GO:0006164	purine nucleotide biosynthetic process	biological_process	0.003341	1	3	46	126	19425	ENSCHIG00000012599,ENSCHIG00000014298,ENSCHIG00000024549
GO:0033173	calcineurin-NFAT signaling cascade	biological_process	0.0036088	1	1	46	1	19425	ENSCHIG00000021307
GO:0072522	purine-containing compound biosynthetic process	biological_process	0.0039067	1	3	46	135	19425	ENSCHIG00000012599,ENSCHIG00000014298,ENSCHIG00000024549
GO:0009260	ribonucleotide biosynthetic process	biological_process	0.0039486	1	3	46	134	19425	ENSCHIG00000014298,ENSCHIG00000024549,ENSCHIG00000012599
GO:0046390	ribose phosphate biosynthetic process	biological_process	0.0039486	1	3	46	134	19425	ENSCHIG00000014298,ENSCHIG00000024549,ENSCHIG00000012599
GO:0090407	organophosphate biosynthetic process	biological_process	0.0043169	1	4	46	276	19425	ENSCHIG00000014298,ENSCHIG00000024549,ENSCHIG00000012599,ENSCHIG00000015872
GO:0005165	neurotrophin receptor binding	molecular_function	0.0044833	1	1	46	2	19425	ENSCHIG00000007731
GO:0072527	pyrimidine-containing compound metabolic process	biological_process	0.0056473	1	2	46	49	19425	ENSCHIG00000015872,ENSCHIG00000014298
GO:0009145	purine nucleoside triphosphate biosynthetic process	biological_process	0.0059979	1	2	46	62	19425	ENSCHIG00000014298,ENSCHIG00000012599
GO:0009206	purine ribonucleoside triphosphate biosynthetic process	biological_process	0.0059979	1	2	46	62	19425	ENSCHIG00000014298,ENSCHIG00000012599
GO:0005673	transcription factor TFIIE complex	cellular_component	0.0061956	1	1	46	3	19425	ENSCHIG00000021273
GO:1901566	organonitrogen compound biosynthetic process	biological_process	0.0062923	1	4	46	313	19425	ENSCHIG00000024549,ENSCHIG00000014298,ENSCHIG00000012599,ENSCHIG00000015872
GO:0009201	ribonucleoside triphosphate biosynthetic process	biological_process	0.0072211	1	2	46	67	19425	ENSCHIG00000012599,ENSCHIG00000014298
GO:0008625	extrinsic apoptotic signaling pathway via death domain receptors	biological_process	0.0072897	1	1	46	4	19425	ENSCHIG00000007731
GO:0009142	nucleoside triphosphate biosynthetic process	biological_process	0.0074251	1	2	46	68	19425	ENSCHIG00000012599,ENSCHIG00000014298
GO:0006810	transport	biological_process	0.0079619	1	11	46	1960	19425	ENSCHIG00000024729,ENSCHIG00000012690,ENSCHIG00000021943,ENSCHIG00000011250,ENSCHIG00000020293,ENSCHIG00000015311,ENSCHIG00000012599,ENSCHIG00000025373,ENSCHIG00000018158,ENSCHIG00000020021,ENSCHIG00000013067
GO:0051234	establishment of localization	biological_process	0.0081318	1	11	46	1966	19425	ENSCHIG00000020293,ENSCHIG00000021943,ENSCHIG00000011250,ENSCHIG00000015311,ENSCHIG00000024729,ENSCHIG00000012690,ENSCHIG00000018158,ENSCHIG00000013067,ENSCHIG00000020021,ENSCHIG00000012599,ENSCHIG00000025373
GO:0055085	transmembrane transport	biological_process	0.0087095	1	7	46	876	19425	ENSCHIG00000018158,ENSCHIG00000020293,ENSCHIG00000020021,ENSCHIG00000013067,ENSCHIG00000012599,ENSCHIG00000025373,ENSCHIG00000024729
GO:0017075	syntaxin-1 binding	molecular_function	0.009152	1	1	46	3	19425	ENSCHIG00000020293
GO:0005044	scavenger receptor activity	molecular_function	0.0092254	1	2	46	62	19425	ENSCHIG00000012690,ENSCHIG00000011250
GO:0038024	cargo receptor activity	molecular_function	0.010313	1	2	46	66	19425	ENSCHIG00000011250,ENSCHIG00000012690
GO:0050840	extracellular matrix binding	molecular_function	0.0105	1	1	46	5	19425	ENSCHIG00000017641
GO:0045747	positive regulation of Notch signaling pathway	biological_process	0.011301	1	1	46	6	19425	ENSCHIG00000015872
GO:0008191	metalloendopeptidase inhibitor activity	molecular_function	0.013118	1	1	46	6	19425	ENSCHIG00000007731
GO:0010576	metalloenzyme regulator activity	molecular_function	0.013118	1	1	46	6	19425	ENSCHIG00000007731
GO:0048551	metalloenzyme inhibitor activity	molecular_function	0.013118	1	1	46	6	19425	ENSCHIG00000007731
GO:0008593	regulation of Notch signaling pathway	biological_process	0.013948	1	1	46	7	19425	ENSCHIG00000015872
GO:0051179	localization	biological_process	0.014805	1	11	46	2125	19425	ENSCHIG00000020293,ENSCHIG00000011250,ENSCHIG00000021943,ENSCHIG00000015311,ENSCHIG00000024729,ENSCHIG00000012690,ENSCHIG00000018158,ENSCHIG00000013067,ENSCHIG00000020021,ENSCHIG00000012599,ENSCHIG00000025373
GO:0042451	purine nucleoside biosynthetic process	biological_process	0.015459	1	2	46	91	19425	ENSCHIG00000014298,ENSCHIG00000012599
GO:0046129	purine ribonucleoside biosynthetic process	biological_process	0.015459	1	2	46	91	19425	ENSCHIG00000012599,ENSCHIG00000014298
GO:0019722	calcium-mediated signaling	biological_process	0.015915	1	1	46	7	19425	ENSCHIG00000021307
GO:0016192	vesicle-mediated transport	biological_process	0.01684	1	4	46	387	19425	ENSCHIG00000021943,ENSCHIG00000011250,ENSCHIG00000015311,ENSCHIG00000012690
GO:0005249	voltage-gated potassium channel activity	molecular_function	0.01793	1	2	46	73	19425	ENSCHIG00000020293,ENSCHIG00000024729
GO:0006183	GTP biosynthetic process	biological_process	0.01841	1	1	46	8	19425	ENSCHIG00000014298
GO:0006228	UTP biosynthetic process	biological_process	0.01841	1	1	46	8	19425	ENSCHIG00000014298
GO:0046051	UTP metabolic process	biological_process	0.01841	1	1	46	8	19425	ENSCHIG00000014298
GO:0009163	nucleoside biosynthetic process	biological_process	0.01876	1	2	46	100	19425	ENSCHIG00000014298,ENSCHIG00000012599
GO:0042455	ribonucleoside biosynthetic process	biological_process	0.01876	1	2	46	100	19425	ENSCHIG00000014298,ENSCHIG00000012599
GO:0010466	negative regulation of peptidase activity	biological_process	0.019151	1	2	46	101	19425	ENSCHIG00000007731,ENSCHIG00000024511
GO:1901659	glycosyl compound biosynthetic process	biological_process	0.019369	1	2	46	102	19425	ENSCHIG00000012599,ENSCHIG00000014298
GO:0009117	nucleotide metabolic process	biological_process	0.02173	1	4	46	372	19425	ENSCHIG00000024549,ENSCHIG00000014298,ENSCHIG00000015872,ENSCHIG00000012599
GO:0006753	nucleoside phosphate metabolic process	biological_process	0.022109	1	4	46	375	19425	ENSCHIG00000015872,ENSCHIG00000012599,ENSCHIG00000024549,ENSCHIG00000014298
GO:0030552	cAMP binding	molecular_function	0.022354	1	1	46	5	19425	ENSCHIG00000024729
GO:0019905	syntaxin binding	molecular_function	0.022786	1	1	46	10	19425	ENSCHIG00000020293
GO:0052547	regulation of peptidase activity	biological_process	0.023465	1	2	46	112	19425	ENSCHIG00000007731,ENSCHIG00000024511
GO:0030414	peptidase inhibitor activity	molecular_function	0.025328	1	2	46	118	19425	ENSCHIG00000007731,ENSCHIG00000024511
GO:0043240	Fanconi anaemia nuclear complex	cellular_component	0.025444	1	1	46	10	19425	ENSCHIG00000015694
GO:0004550	nucleoside diphosphate kinase activity	molecular_function	0.025487	1	1	46	11	19425	ENSCHIG00000014298
GO:0006165	nucleoside diphosphate phosphorylation	biological_process	0.025487	1	1	46	11	19425	ENSCHIG00000014298
GO:0046939	nucleotide phosphorylation	biological_process	0.025487	1	1	46	11	19425	ENSCHIG00000014298
GO:0015672	monovalent inorganic cation transport	biological_process	0.025997	1	3	46	246	19425	ENSCHIG00000020293,ENSCHIG00000024729,ENSCHIG00000012599
GO:0055086	nucleobase-containing small molecule metabolic process	biological_process	0.026092	1	4	46	402	19425	ENSCHIG00000015872,ENSCHIG00000012599,ENSCHIG00000014298,ENSCHIG00000024549
GO:0061134	peptidase regulator activity	molecular_function	0.027232	1	2	46	122	19425	ENSCHIG00000007731,ENSCHIG00000024511
GO:1901070	guanosine-containing compound biosynthetic process	biological_process	0.028446	1	1	46	13	19425	ENSCHIG00000014298
GO:0000149	SNARE binding	molecular_function	0.029095	1	1	46	13	19425	ENSCHIG00000020293
GO:0036297	interstrand cross-link repair	biological_process	0.029609	1	1	46	12	19425	ENSCHIG00000015694
GO:0006241	CTP biosynthetic process	biological_process	0.029786	1	1	46	13	19425	ENSCHIG00000014298
GO:0009148	pyrimidine nucleoside triphosphate biosynthetic process	biological_process	0.029786	1	1	46	13	19425	ENSCHIG00000014298
GO:0009208	pyrimidine ribonucleoside triphosphate metabolic process	biological_process	0.029786	1	1	46	13	19425	ENSCHIG00000014298
GO:0009209	pyrimidine ribonucleoside triphosphate biosynthetic process	biological_process	0.029786	1	1	46	13	19425	ENSCHIG00000014298
GO:0046036	CTP metabolic process	biological_process	0.029786	1	1	46	13	19425	ENSCHIG00000014298
GO:0051346	negative regulation of hydrolase activity	biological_process	0.030106	1	2	46	126	19425	ENSCHIG00000007731,ENSCHIG00000024511
GO:0022848	acetylcholine-gated cation channel activity	molecular_function	0.031612	1	1	46	16	19425	ENSCHIG00000020021
GO:0048016	inositol phosphate-mediated signaling	biological_process	0.031699	1	1	46	4	19425	ENSCHIG00000021307
GO:0097191	extrinsic apoptotic signaling pathway	biological_process	0.032141	1	1	46	15	19425	ENSCHIG00000007731
GO:0034220	ion transmembrane transport	biological_process	0.032241	1	4	46	407	19425	ENSCHIG00000024729,ENSCHIG00000012599,ENSCHIG00000020021,ENSCHIG00000020293
GO:0006897	endocytosis	biological_process	0.033249	1	2	46	116	19425	ENSCHIG00000011250,ENSCHIG00000012690
GO:0030551	cyclic nucleotide binding	molecular_function	0.034248	1	1	46	11	19425	ENSCHIG00000024729
GO:0009132	nucleoside diphosphate metabolic process	biological_process	0.034449	1	1	46	16	19425	ENSCHIG00000014298
GO:0005267	potassium channel activity	molecular_function	0.034771	1	2	46	105	19425	ENSCHIG00000024729,ENSCHIG00000020293
GO:0004016	adenylate cyclase activity	molecular_function	0.034919	1	1	46	8	19425	ENSCHIG00000024549
GO:0008201	heparin binding	molecular_function	0.036759	1	1	46	16	19425	ENSCHIG00000017641
GO:0009218	pyrimidine ribonucleotide metabolic process	biological_process	0.03837	1	1	46	17	19425	ENSCHIG00000014298
GO:0009220	pyrimidine ribonucleotide biosynthetic process	biological_process	0.03837	1	1	46	17	19425	ENSCHIG00000014298
GO:0046132	pyrimidine ribonucleoside biosynthetic process	biological_process	0.03837	1	1	46	17	19425	ENSCHIG00000014298
GO:0046134	pyrimidine nucleoside biosynthetic process	biological_process	0.03837	1	1	46	17	19425	ENSCHIG00000014298
GO:0022843	voltage-gated cation channel activity	molecular_function	0.038597	1	2	46	102	19425	ENSCHIG00000024729,ENSCHIG00000020293
GO:0022857	transmembrane transporter activity	molecular_function	0.038996	1	6	46	974	19425	ENSCHIG00000012599,ENSCHIG00000024729,ENSCHIG00000025373,ENSCHIG00000020293,ENSCHIG00000013067,ENSCHIG00000020021
GO:0071804	cellular potassium ion transport	biological_process	0.039615	1	2	46	109	19425	ENSCHIG00000024729,ENSCHIG00000020293
GO:0071805	potassium ion transmembrane transport	biological_process	0.039615	1	2	46	109	19425	ENSCHIG00000020293,ENSCHIG00000024729
GO:0015077	monovalent inorganic cation transmembrane transporter activity	molecular_function	0.039918	1	3	46	321	19425	ENSCHIG00000020293,ENSCHIG00000024729,ENSCHIG00000012599
GO:0006213	pyrimidine nucleoside metabolic process	biological_process	0.042013	1	1	46	19	19425	ENSCHIG00000014298
GO:0046131	pyrimidine ribonucleoside metabolic process	biological_process	0.042013	1	1	46	19	19425	ENSCHIG00000014298
GO:0015079	potassium ion transmembrane transporter activity	molecular_function	0.042096	1	2	46	116	19425	ENSCHIG00000020293,ENSCHIG00000024729
GO:0006367	transcription initiation from RNA polymerase II promoter	biological_process	0.042661	1	1	46	22	19425	ENSCHIG00000021273
GO:0019932	second-messenger-mediated signaling	biological_process	0.043666	1	1	46	10	19425	ENSCHIG00000021307
GO:0022824	transmitter-gated ion channel activity	molecular_function	0.045737	1	1	46	20	19425	ENSCHIG00000020021
GO:0022835	transmitter-gated channel activity	molecular_function	0.045737	1	1	46	20	19425	ENSCHIG00000020021
GO:0016525	negative regulation of angiogenesis	biological_process	0.045997	1	1	46	12	19425	ENSCHIG00000017641
GO:0006898	receptor-mediated endocytosis	biological_process	0.046016	1	1	46	19	19425	ENSCHIG00000011250
GO:0005520	insulin-like growth factor binding	molecular_function	0.046653	1	1	46	22	19425	ENSCHIG00000024310
GO:0009147	pyrimidine nucleoside triphosphate metabolic process	biological_process	0.046933	1	1	46	23	19425	ENSCHIG00000014298
GO:0022836	gated channel activity	molecular_function	0.047383	1	3	46	243	19425	ENSCHIG00000020293,ENSCHIG00000020021,ENSCHIG00000024729
GO:0022839	ion gated channel activity	molecular_function	0.047383	1	3	46	243	19425	ENSCHIG00000024729,ENSCHIG00000020293,ENSCHIG00000020021
GO:0032813	tumor necrosis factor receptor superfamily binding	molecular_function	0.049178	1	1	46	26	19425	ENSCHIG00000007731
GO:0009150	purine ribonucleotide metabolic process	biological_process	0.049852	1	3	46	263	19425	ENSCHIG00000014298,ENSCHIG00000024549,ENSCHIG00000012599
GO:0005525	GTP binding	molecular_function	0.049881	1	3	46	383	19425	ENSCHIG00000001740,ENSCHIG00000009017,ENSCHIG00000018739
GO:1901137	carbohydrate derivative biosynthetic process	biological_process	0.050913	1	3	46	348	19425	ENSCHIG00000012599,ENSCHIG00000024549,ENSCHIG00000014298
GO:0005886	plasma membrane	cellular_component	0.051052	1	7	46	1481	19425	ENSCHIG00000018158,ENSCHIG00000020021,ENSCHIG00000013176,ENSCHIG00000024549,ENSCHIG00000015813,ENSCHIG00000024729,ENSCHIG00000025373
GO:0005887	integral to plasma membrane	cellular_component	0.051083	1	3	46	300	19425	ENSCHIG00000018158,ENSCHIG00000025373,ENSCHIG00000024729
GO:0019001	guanyl nucleotide binding	molecular_function	0.051694	1	3	46	389	19425	ENSCHIG00000001740,ENSCHIG00000009017,ENSCHIG00000018739
GO:0032561	guanyl ribonucleotide binding	molecular_function	0.051694	1	3	46	389	19425	ENSCHIG00000001740,ENSCHIG00000009017,ENSCHIG00000018739
GO:0009259	ribonucleotide metabolic process	biological_process	0.052915	1	3	46	272	19425	ENSCHIG00000012599,ENSCHIG00000014298,ENSCHIG00000024549
GO:0019693	ribose phosphate metabolic process	biological_process	0.052915	1	3	46	272	19425	ENSCHIG00000024549,ENSCHIG00000014298,ENSCHIG00000012599
GO:0006163	purine nucleotide metabolic process	biological_process	0.053119	1	3	46	273	19425	ENSCHIG00000012599,ENSCHIG00000024549,ENSCHIG00000014298
GO:0005244	voltage-gated ion channel activity	molecular_function	0.053376	1	2	46	130	19425	ENSCHIG00000024729,ENSCHIG00000020293
GO:0022832	voltage-gated channel activity	molecular_function	0.053376	1	2	46	130	19425	ENSCHIG00000024729,ENSCHIG00000020293
GO:0005215	transporter activity	molecular_function	0.053764	1	6	46	1075	19425	ENSCHIG00000013067,ENSCHIG00000020021,ENSCHIG00000020293,ENSCHIG00000025373,ENSCHIG00000024729,ENSCHIG00000012599
GO:0006813	potassium ion transport	biological_process	0.053988	1	2	46	132	19425	ENSCHIG00000024729,ENSCHIG00000020293
GO:0031226	intrinsic to plasma membrane	cellular_component	0.05458	1	3	46	308	19425	ENSCHIG00000024729,ENSCHIG00000025373,ENSCHIG00000018158
GO:0004857	enzyme inhibitor activity	molecular_function	0.055022	1	2	46	182	19425	ENSCHIG00000024511,ENSCHIG00000007731
GO:0005544	calcium-dependent phospholipid binding	molecular_function	0.056593	1	1	46	24	19425	ENSCHIG00000012316
GO:0043086	negative regulation of catalytic activity	biological_process	0.057431	1	2	46	182	19425	ENSCHIG00000007731,ENSCHIG00000024511
GO:0072521	purine-containing compound metabolic process	biological_process	0.058257	1	3	46	289	19425	ENSCHIG00000012599,ENSCHIG00000024549,ENSCHIG00000014298
GO:0071944	cell periphery	cellular_component	0.058563	1	7	46	1529	19425	ENSCHIG00000018158,ENSCHIG00000020021,ENSCHIG00000013176,ENSCHIG00000024549,ENSCHIG00000015813,ENSCHIG00000025373,ENSCHIG00000024729
GO:0015935	small ribosomal subunit	cellular_component	0.059015	1	1	46	36	19425	ENSCHIG00000014944
GO:0051899	membrane depolarization	biological_process	0.060332	1	1	46	27	19425	ENSCHIG00000020021
GO:0060078	regulation of postsynaptic membrane potential	biological_process	0.060332	1	1	46	27	19425	ENSCHIG00000020021
GO:0060079	regulation of excitatory postsynaptic membrane potential	biological_process	0.060332	1	1	46	27	19425	ENSCHIG00000020021
GO:0045263	proton-transporting ATP synthase complex, coupling factor F(o)	cellular_component	0.062203	1	1	46	38	19425	ENSCHIG00000012599
GO:0006171	cAMP biosynthetic process	biological_process	0.062614	1	1	46	16	19425	ENSCHIG00000024549
GO:0046058	cAMP metabolic process	biological_process	0.062614	1	1	46	16	19425	ENSCHIG00000024549
GO:0019838	growth factor binding	molecular_function	0.062886	1	1	46	28	19425	ENSCHIG00000024310
GO:1901681	sulfur compound binding	molecular_function	0.064083	1	1	46	25	19425	ENSCHIG00000017641
GO:0044092	negative regulation of molecular function	biological_process	0.064677	1	2	46	196	19425	ENSCHIG00000007731,ENSCHIG00000024511
GO:0016021	integral to membrane	cellular_component	0.065186	1	19	46	5647	19425	ENSCHIG00000015813,ENSCHIG00000012599,ENSCHIG00000022528,ENSCHIG00000020021,ENSCHIG00000024729,ENSCHIG00000011250,ENSCHIG00000020239,ENSCHIG00000025373,ENSCHIG00000018158,ENSCHIG00000024345,ENSCHIG00000013067,ENSCHIG00000024549,ENSCHIG00000017944,ENSCHIG00000015802,ENSCHIG00000012690,ENSCHIG00000015313,ENSCHIG00000021943,ENSCHIG00000015311,ENSCHIG00000013176
GO:0019637	organophosphate metabolic process	biological_process	0.06606	1	4	46	553	19425	ENSCHIG00000014298,ENSCHIG00000024549,ENSCHIG00000012599,ENSCHIG00000015872
GO:0097190	apoptotic signaling pathway	biological_process	0.066641	1	1	46	33	19425	ENSCHIG00000007731
GO:0031224	intrinsic to membrane	cellular_component	0.066852	1	19	46	5662	19425	ENSCHIG00000021943,ENSCHIG00000015313,ENSCHIG00000013176,ENSCHIG00000015311,ENSCHIG00000015802,ENSCHIG00000012690,ENSCHIG00000017944,ENSCHIG00000018158,ENSCHIG00000024549,ENSCHIG00000024345,ENSCHIG00000013067,ENSCHIG00000020239,ENSCHIG00000025373,ENSCHIG00000011250,ENSCHIG00000024729,ENSCHIG00000020021,ENSCHIG00000022528,ENSCHIG00000015813,ENSCHIG00000012599
GO:0009975	cyclase activity	molecular_function	0.068008	1	1	46	21	19425	ENSCHIG00000024549
GO:0007219	Notch signaling pathway	biological_process	0.072321	1	1	46	35	19425	ENSCHIG00000015872
GO:0045296	cadherin binding	molecular_function	0.072345	1	1	46	11	19425	ENSCHIG00000026793
GO:0045765	regulation of angiogenesis	biological_process	0.073729	1	1	46	26	19425	ENSCHIG00000017641
GO:0005539	glycosaminoglycan binding	molecular_function	0.07439	1	1	46	32	19425	ENSCHIG00000017641
GO:1901342	regulation of vasculature development	biological_process	0.075284	1	1	46	27	19425	ENSCHIG00000017641
GO:0004181	metallocarboxypeptidase activity	molecular_function	0.076077	1	1	46	21	19425	ENSCHIG00000014364
GO:0016849	phosphorus-oxygen lyase activity	molecular_function	0.078041	1	1	46	25	19425	ENSCHIG00000024549
GO:0005216	ion channel activity	molecular_function	0.081622	1	3	46	327	19425	ENSCHIG00000020021,ENSCHIG00000020293,ENSCHIG00000024729
GO:0050839	cell adhesion molecule binding	molecular_function	0.081945	1	1	46	15	19425	ENSCHIG00000026793
GO:0022838	substrate-specific channel activity	molecular_function	0.082107	1	3	46	328	19425	ENSCHIG00000020293,ENSCHIG00000020021,ENSCHIG00000024729
GO:0015985	energy coupled proton transport, down electrochemical gradient	biological_process	0.082976	1	1	46	51	19425	ENSCHIG00000012599
GO:0015986	ATP synthesis coupled proton transport	biological_process	0.082976	1	1	46	51	19425	ENSCHIG00000012599
GO:0022890	inorganic cation transmembrane transporter activity	molecular_function	0.083499	1	3	46	404	19425	ENSCHIG00000012599,ENSCHIG00000024729,ENSCHIG00000020293
GO:0048731	system development	biological_process	0.084959	1	3	46	332	19425	ENSCHIG00000017944,ENSCHIG00000017641,ENSCHIG00000007731
GO:0016776	phosphotransferase activity, phosphate group as acceptor	molecular_function	0.085714	1	1	46	39	19425	ENSCHIG00000014298
GO:0005509	calcium ion binding	molecular_function	0.086327	1	4	46	536	19425	ENSCHIG00000020239,ENSCHIG00000017641,ENSCHIG00000012316,ENSCHIG00000015146
GO:0015267	channel activity	molecular_function	0.088858	1	3	46	347	19425	ENSCHIG00000020293,ENSCHIG00000020021,ENSCHIG00000024729
GO:0022803	passive transmembrane transporter activity	molecular_function	0.088858	1	3	46	347	19425	ENSCHIG00000020293,ENSCHIG00000020021,ENSCHIG00000024729
GO:0004180	carboxypeptidase activity	molecular_function	0.088874	1	1	46	27	19425	ENSCHIG00000014364
GO:0045259	proton-transporting ATP synthase complex	cellular_component	0.088875	1	1	46	55	19425	ENSCHIG00000012599
GO:0006818	hydrogen transport	biological_process	0.091567	1	1	46	56	19425	ENSCHIG00000012599
GO:0015992	proton transport	biological_process	0.091567	1	1	46	56	19425	ENSCHIG00000012599
GO:0033177	proton-transporting two-sector ATPase complex, proton-transporting domain	cellular_component	0.091644	1	1	46	54	19425	ENSCHIG00000012599
GO:0006754	ATP biosynthetic process	biological_process	0.092728	1	1	46	54	19425	ENSCHIG00000012599
GO:0051093	negative regulation of developmental process	biological_process	0.094032	1	1	46	37	19425	ENSCHIG00000017641
GO:0044425	membrane part	cellular_component	0.095032	1	19	46	5945	19425	ENSCHIG00000022528,ENSCHIG00000020021,ENSCHIG00000012599,ENSCHIG00000015813,ENSCHIG00000011250,ENSCHIG00000024729,ENSCHIG00000024549,ENSCHIG00000013067,ENSCHIG00000024345,ENSCHIG00000018158,ENSCHIG00000025373,ENSCHIG00000020239,ENSCHIG00000015311,ENSCHIG00000013176,ENSCHIG00000021943,ENSCHIG00000015313,ENSCHIG00000015802,ENSCHIG00000012690,ENSCHIG00000017944
GO:0008237	metallopeptidase activity	molecular_function	0.095075	1	2	46	167	19425	ENSCHIG00000014364,ENSCHIG00000018986
GO:0042391	regulation of membrane potential	biological_process	0.095161	1	1	46	41	19425	ENSCHIG00000020021
GO:0052652	cyclic purine nucleotide metabolic process	biological_process	0.09865	1	1	46	32	19425	ENSCHIG00000024549
GO:0015075	ion transmembrane transporter activity	molecular_function	0.09921	1	4	46	663	19425	ENSCHIG00000012599,ENSCHIG00000024729,ENSCHIG00000020293,ENSCHIG00000020021
GO:0097367	carbohydrate derivative binding	molecular_function	0.099254	1	1	46	46	19425	ENSCHIG00000017641
GO:0034654	nucleobase-containing compound biosynthetic process	biological_process	0.10076	1	7	46	1759	19425	ENSCHIG00000018218,ENSCHIG00000012599,ENSCHIG00000015872,ENSCHIG00000007972,ENSCHIG00000021273,ENSCHIG00000014298,ENSCHIG00000024549
GO:0016591	DNA-directed RNA polymerase II, holoenzyme	cellular_component	0.10168	1	1	46	48	19425	ENSCHIG00000021273
GO:1901564	organonitrogen compound metabolic process	biological_process	0.10214	1	4	46	695	19425	ENSCHIG00000012599,ENSCHIG00000015872,ENSCHIG00000024549,ENSCHIG00000014298
GO:0043168	anion binding	molecular_function	0.10316	1	9	46	2076	19425	ENSCHIG00000017641,ENSCHIG00000001740,ENSCHIG00000024729,ENSCHIG00000009017,ENSCHIG00000018739,ENSCHIG00000012316,ENSCHIG00000024549,ENSCHIG00000022528,ENSCHIG00000013067
GO:0044765	single-organism transport	biological_process	0.10624	1	7	46	1580	19425	ENSCHIG00000025373,ENSCHIG00000024729,ENSCHIG00000012599,ENSCHIG00000013067,ENSCHIG00000020021,ENSCHIG00000020293,ENSCHIG00000018158
GO:0019438	aromatic compound biosynthetic process	biological_process	0.10949	1	7	46	1797	19425	ENSCHIG00000015872,ENSCHIG00000012599,ENSCHIG00000018218,ENSCHIG00000014298,ENSCHIG00000024549,ENSCHIG00000021273,ENSCHIG00000007972
GO:0007399	nervous system development	biological_process	0.10973	1	2	46	166	19425	ENSCHIG00000017944,ENSCHIG00000007731
GO:0000428	DNA-directed RNA polymerase complex	cellular_component	0.10983	1	1	46	53	19425	ENSCHIG00000021273
GO:0055029	nuclear DNA-directed RNA polymerase complex	cellular_component	0.10983	1	1	46	53	19425	ENSCHIG00000021273
GO:0006812	cation transport	biological_process	0.11074	1	3	46	441	19425	ENSCHIG00000020293,ENSCHIG00000024729,ENSCHIG00000012599
GO:0030880	RNA polymerase complex	cellular_component	0.11146	1	1	46	54	19425	ENSCHIG00000021273
GO:0009653	anatomical structure morphogenesis	biological_process	0.11199	1	2	46	198	19425	ENSCHIG00000007731,ENSCHIG00000017641
GO:0009190	cyclic nucleotide biosynthetic process	biological_process	0.112	1	1	46	38	19425	ENSCHIG00000024549
GO:0046034	ATP metabolic process	biological_process	0.11248	1	1	46	61	19425	ENSCHIG00000012599
GO:0004872	receptor activity	molecular_function	0.11286	1	6	46	1532	19425	ENSCHIG00000012690,ENSCHIG00000015813,ENSCHIG00000020021,ENSCHIG00000013176,ENSCHIG00000022528,ENSCHIG00000011250
GO:0009187	cyclic nucleotide metabolic process	biological_process	0.11354	1	1	46	39	19425	ENSCHIG00000024549
GO:0018130	heterocycle biosynthetic process	biological_process	0.11407	1	7	46	1811	19425	ENSCHIG00000015872,ENSCHIG00000012599,ENSCHIG00000018218,ENSCHIG00000024549,ENSCHIG00000014298,ENSCHIG00000007972,ENSCHIG00000021273
GO:0022891	substrate-specific transmembrane transporter activity	molecular_function	0.11466	1	4	46	709	19425	ENSCHIG00000020021,ENSCHIG00000020293,ENSCHIG00000024729,ENSCHIG00000012599
GO:0019205	nucleobase-containing compound kinase activity	molecular_function	0.11662	1	1	46	50	19425	ENSCHIG00000014298
GO:0044459	plasma membrane part	cellular_component	0.11712	1	3	46	451	19425	ENSCHIG00000018158,ENSCHIG00000024729,ENSCHIG00000025373
GO:0001525	angiogenesis	biological_process	0.11721	1	1	46	42	19425	ENSCHIG00000017641
GO:0003924	GTPase activity	molecular_function	0.11786	1	2	46	267	19425	ENSCHIG00000009017,ENSCHIG00000018739
GO:0045454	cell redox homeostasis	biological_process	0.11793	1	1	46	60	19425	ENSCHIG00000014298
GO:0044271	cellular nitrogen compound biosynthetic process	biological_process	0.11806	1	7	46	1834	19425	ENSCHIG00000024549,ENSCHIG00000014298,ENSCHIG00000007972,ENSCHIG00000021273,ENSCHIG00000015872,ENSCHIG00000012599,ENSCHIG00000018218
GO:1901362	organic cyclic compound biosynthetic process	biological_process	0.11899	1	7	46	1834	19425	ENSCHIG00000012599,ENSCHIG00000018218,ENSCHIG00000015872,ENSCHIG00000007972,ENSCHIG00000021273,ENSCHIG00000024549,ENSCHIG00000014298
GO:0048514	blood vessel morphogenesis	biological_process	0.1217	1	1	46	44	19425	ENSCHIG00000017641
GO:0008235	metalloexopeptidase activity	molecular_function	0.12284	1	1	46	36	19425	ENSCHIG00000014364
GO:0008324	cation transmembrane transporter activity	molecular_function	0.12357	1	3	46	481	19425	ENSCHIG00000020293,ENSCHIG00000024729,ENSCHIG00000012599
GO:0044451	nucleoplasm part	cellular_component	0.12484	1	2	46	255	19425	ENSCHIG00000015694,ENSCHIG00000021273
GO:0006352	DNA-dependent transcription, initiation	biological_process	0.12536	1	1	46	69	19425	ENSCHIG00000021273
GO:0005261	cation channel activity	molecular_function	0.12557	1	2	46	198	19425	ENSCHIG00000024729,ENSCHIG00000020293
GO:0001568	blood vessel development	biological_process	0.12658	1	1	46	47	19425	ENSCHIG00000017641
GO:0001944	vasculature development	biological_process	0.12918	1	1	46	48	19425	ENSCHIG00000017641
GO:0009144	purine nucleoside triphosphate metabolic process	biological_process	0.13853	1	2	46	202	19425	ENSCHIG00000014298,ENSCHIG00000012599
GO:0009205	purine ribonucleoside triphosphate metabolic process	biological_process	0.13853	1	2	46	202	19425	ENSCHIG00000012599,ENSCHIG00000014298
GO:0035725	sodium ion transmembrane transport	biological_process	0.1417	1	1	46	44	19425	ENSCHIG00000024729
GO:0009199	ribonucleoside triphosphate metabolic process	biological_process	0.14251	1	2	46	207	19425	ENSCHIG00000014298,ENSCHIG00000012599
GO:0022892	substrate-specific transporter activity	molecular_function	0.14313	1	4	46	791	19425	ENSCHIG00000020293,ENSCHIG00000020021,ENSCHIG00000012599,ENSCHIG00000024729
GO:0005654	nucleoplasm	cellular_component	0.14326	1	2	46	278	19425	ENSCHIG00000015694,ENSCHIG00000021273
GO:0016469	proton-transporting two-sector ATPase complex	cellular_component	0.1448	1	1	46	87	19425	ENSCHIG00000012599
GO:0044281	small molecule metabolic process	biological_process	0.1469	1	4	46	807	19425	ENSCHIG00000015872,ENSCHIG00000012599,ENSCHIG00000014298,ENSCHIG00000024549
GO:0048856	anatomical structure development	biological_process	0.14722	1	3	46	447	19425	ENSCHIG00000007731,ENSCHIG00000017944,ENSCHIG00000017641
GO:0044391	ribosomal subunit	cellular_component	0.14859	1	1	46	96	19425	ENSCHIG00000014944
GO:0009141	nucleoside triphosphate metabolic process	biological_process	0.14865	1	2	46	217	19425	ENSCHIG00000014298,ENSCHIG00000012599
GO:0006811	ion transport	biological_process	0.1507	1	4	46	767	19425	ENSCHIG00000024729,ENSCHIG00000012599,ENSCHIG00000020021,ENSCHIG00000020293
GO:0005667	transcription factor complex	cellular_component	0.15146	1	1	46	68	19425	ENSCHIG00000021273
GO:0006954	inflammatory response	biological_process	0.15239	1	1	46	88	19425	ENSCHIG00000017641
GO:0048812	neuron projection morphogenesis	biological_process	0.15268	1	1	46	44	19425	ENSCHIG00000007731
GO:0072358	cardiovascular system development	biological_process	0.15878	1	1	46	64	19425	ENSCHIG00000017641
GO:0072359	circulatory system development	biological_process	0.15878	1	1	46	64	19425	ENSCHIG00000017641
GO:0016020	membrane	cellular_component	0.16232	1	19	46	6368	19425	ENSCHIG00000024549,ENSCHIG00000024345,ENSCHIG00000013067,ENSCHIG00000018158,ENSCHIG00000025373,ENSCHIG00000020239,ENSCHIG00000013176,ENSCHIG00000015311,ENSCHIG00000021943,ENSCHIG00000015313,ENSCHIG00000015802,ENSCHIG00000012690,ENSCHIG00000017944,ENSCHIG00000022528,ENSCHIG00000020021,ENSCHIG00000015813,ENSCHIG00000012599,ENSCHIG00000011250,ENSCHIG00000024729
GO:0022603	regulation of anatomical structure morphogenesis	biological_process	0.16434	1	1	46	69	19425	ENSCHIG00000017641
GO:0042278	purine nucleoside metabolic process	biological_process	0.16523	1	2	46	233	19425	ENSCHIG00000012599,ENSCHIG00000014298
GO:0046128	purine ribonucleoside metabolic process	biological_process	0.16523	1	2	46	233	19425	ENSCHIG00000014298,ENSCHIG00000012599
GO:0016579	protein deubiquitination	biological_process	0.1686	1	1	46	75	19425	ENSCHIG00000013899
GO:0010951	negative regulation of endopeptidase activity	biological_process	0.17366	1	1	46	90	19425	ENSCHIG00000007731
GO:0009119	ribonucleoside metabolic process	biological_process	0.17386	1	2	46	244	19425	ENSCHIG00000012599,ENSCHIG00000014298
GO:0070646	protein modification by small protein removal	biological_process	0.17618	1	1	46	80	19425	ENSCHIG00000013899
GO:0045211	postsynaptic membrane	cellular_component	0.17917	1	1	46	44	19425	ENSCHIG00000020021
GO:0097060	synaptic membrane	cellular_component	0.17917	1	1	46	44	19425	ENSCHIG00000020021
GO:0007275	multicellular organismal development	biological_process	0.1838	1	3	46	516	19425	ENSCHIG00000017944,ENSCHIG00000017641,ENSCHIG00000007731
GO:0048646	anatomical structure formation involved in morphogenesis	biological_process	0.18444	1	1	46	77	19425	ENSCHIG00000017641
GO:0052548	regulation of endopeptidase activity	biological_process	0.18733	1	1	46	98	19425	ENSCHIG00000007731
GO:0006814	sodium ion transport	biological_process	0.18812	1	1	46	68	19425	ENSCHIG00000024729
GO:0009116	nucleoside metabolic process	biological_process	0.18979	1	2	46	267	19425	ENSCHIG00000012599,ENSCHIG00000014298
GO:0031175	neuron projection development	biological_process	0.19032	1	1	46	61	19425	ENSCHIG00000007731
GO:1901657	glycosyl compound metabolic process	biological_process	0.1911	1	2	46	269	19425	ENSCHIG00000012599,ENSCHIG00000014298
GO:0004866	endopeptidase inhibitor activity	molecular_function	0.19262	1	1	46	101	19425	ENSCHIG00000007731
GO:0061135	endopeptidase regulator activity	molecular_function	0.19262	1	1	46	101	19425	ENSCHIG00000007731
GO:0009967	positive regulation of signal transduction	biological_process	0.19527	1	1	46	96	19425	ENSCHIG00000015872
GO:0023056	positive regulation of signaling	biological_process	0.19684	1	1	46	97	19425	ENSCHIG00000015872
GO:0032555	purine ribonucleotide binding	molecular_function	0.19711	1	7	46	1747	19425	ENSCHIG00000013067,ENSCHIG00000018739,ENSCHIG00000022528,ENSCHIG00000024549,ENSCHIG00000001740,ENSCHIG00000009017,ENSCHIG00000024729
GO:0017076	purine nucleotide binding	molecular_function	0.19922	1	7	46	1755	19425	ENSCHIG00000013067,ENSCHIG00000022528,ENSCHIG00000018739,ENSCHIG00000024549,ENSCHIG00000009017,ENSCHIG00000024729,ENSCHIG00000001740
GO:0010647	positive regulation of cell communication	biological_process	0.19962	1	1	46	99	19425	ENSCHIG00000015872
GO:0007155	cell adhesion	biological_process	0.19981	1	2	46	244	19425	ENSCHIG00000017641,ENSCHIG00000026793
GO:0022610	biological adhesion	biological_process	0.19981	1	2	46	244	19425	ENSCHIG00000017641,ENSCHIG00000026793
GO:0008238	exopeptidase activity	molecular_function	0.20034	1	1	46	71	19425	ENSCHIG00000014364
GO:0004714	transmembrane receptor protein tyrosine kinase activity	molecular_function	0.20109	1	1	46	54	19425	ENSCHIG00000022528
GO:0032553	ribonucleotide binding	molecular_function	0.20155	1	7	46	1760	19425	ENSCHIG00000001740,ENSCHIG00000024729,ENSCHIG00000009017,ENSCHIG00000024549,ENSCHIG00000013067,ENSCHIG00000018739,ENSCHIG00000022528
GO:0046873	metal ion transmembrane transporter activity	molecular_function	0.20237	1	2	46	287	19425	ENSCHIG00000020293,ENSCHIG00000024729
GO:1901135	carbohydrate derivative metabolic process	biological_process	0.20381	1	3	46	572	19425	ENSCHIG00000012599,ENSCHIG00000024549,ENSCHIG00000014298
GO:0008083	growth factor activity	molecular_function	0.20631	1	1	46	103	19425	ENSCHIG00000007731
GO:0005575	cellular_component	cellular_component	0.20883	1	30	46	11556	19425	ENSCHIG00000024310,ENSCHIG00000018218,ENSCHIG00000017641,ENSCHIG00000024511,ENSCHIG00000017944,ENSCHIG00000012690,ENSCHIG00000015802,ENSCHIG00000015313,ENSCHIG00000021943,ENSCHIG00000013176,ENSCHIG00000021273,ENSCHIG00000015311,ENSCHIG00000020239,ENSCHIG00000025373,ENSCHIG00000015694,ENSCHIG00000018158,ENSCHIG00000024345,ENSCHIG00000013067,ENSCHIG00000024549,ENSCHIG00000014944,ENSCHIG00000009017,…
GO:0044763	single-organism cellular process	biological_process	0.2128	1	18	46	6070	19425	ENSCHIG00000024549,ENSCHIG00000013067,ENSCHIG00000018158,ENSCHIG00000015694,ENSCHIG00000025373,ENSCHIG00000013176,ENSCHIG00000017641,ENSCHIG00000015872,ENSCHIG00000014298,ENSCHIG00000020021,ENSCHIG00000026793,ENSCHIG00000015813,ENSCHIG00000012599,ENSCHIG00000021307,ENSCHIG00000007731,ENSCHIG00000020293,ENSCHIG00000024729,ENSCHIG00000009017
GO:0010628	positive regulation of gene expression	biological_process	0.21582	1	1	46	99	19425	ENSCHIG00000007731
GO:0008150	biological_process	biological_process	0.21893	1	33	46	12694	19425	ENSCHIG00000011250,ENSCHIG00000013899,ENSCHIG00000012599,ENSCHIG00000026793,ENSCHIG00000020021,ENSCHIG00000014298,ENSCHIG00000012690,ENSCHIG00000015311,ENSCHIG00000013176,ENSCHIG00000021273,ENSCHIG00000025373,ENSCHIG00000013067,ENSCHIG00000024549,ENSCHIG00000014944,ENSCHIG00000009017,ENSCHIG00000024729,ENSCHIG00000020293,ENSCHIG00000007731,ENSCHIG00000021307,ENSCHIG00000015813,ENSCHIG00000018986,…
GO:0048858	cell projection morphogenesis	biological_process	0.22112	1	1	46	78	19425	ENSCHIG00000007731
GO:0051336	regulation of hydrolase activity	biological_process	0.2235	1	2	46	297	19425	ENSCHIG00000024511,ENSCHIG00000007731
GO:0031981	nuclear lumen	cellular_component	0.22559	1	2	46	386	19425	ENSCHIG00000015694,ENSCHIG00000021273
GO:0032990	cell part morphogenesis	biological_process	0.2278	1	1	46	80	19425	ENSCHIG00000007731
GO:0051015	actin filament binding	molecular_function	0.22953	1	1	46	72	19425	ENSCHIG00000026793
GO:0006508	proteolysis	biological_process	0.23304	1	3	46	668	19425	ENSCHIG00000013899,ENSCHIG00000014364,ENSCHIG00000018986
GO:0019199	transmembrane receptor protein kinase activity	molecular_function	0.23717	1	1	46	70	19425	ENSCHIG00000022528
GO:0048666	neuron development	biological_process	0.2393	1	1	46	76	19425	ENSCHIG00000007731
GO:0005230	extracellular ligand-gated ion channel activity	molecular_function	0.24044	1	1	46	74	19425	ENSCHIG00000020021
GO:0006796	phosphate-containing compound metabolic process	biological_process	0.24315	1	6	46	1478	19425	ENSCHIG00000008011,ENSCHIG00000022528,ENSCHIG00000014298,ENSCHIG00000024549,ENSCHIG00000012599,ENSCHIG00000015872
GO:0007268	synaptic transmission	biological_process	0.24628	1	1	46	92	19425	ENSCHIG00000020021
GO:2000026	regulation of multicellular organismal development	biological_process	0.24691	1	1	46	101	19425	ENSCHIG00000017641
GO:0017111	nucleoside-triphosphatase activity	molecular_function	0.24955	1	3	46	674	19425	ENSCHIG00000009017,ENSCHIG00000018739,ENSCHIG00000013067
GO:0005126	cytokine receptor binding	molecular_function	0.2498	1	1	46	161	19425	ENSCHIG00000007731
GO:0030001	metal ion transport	biological_process	0.25046	1	2	46	343	19425	ENSCHIG00000020293,ENSCHIG00000024729
GO:0034765	regulation of ion transmembrane transport	biological_process	0.25076	1	1	46	97	19425	ENSCHIG00000024729
GO:0006793	phosphorus metabolic process	biological_process	0.25152	1	6	46	1499	19425	ENSCHIG00000015872,ENSCHIG00000012599,ENSCHIG00000014298,ENSCHIG00000024549,ENSCHIG00000022528,ENSCHIG00000008011
GO:0034762	regulation of transmembrane transport	biological_process	0.25254	1	1	46	98	19425	ENSCHIG00000024729
GO:0016747	transferase activity, transferring acyl groups other than amino-acyl groups	molecular_function	0.25329	1	1	46	130	19425	ENSCHIG00000015313
GO:0000166	nucleotide binding	molecular_function	0.25476	1	7	46	1918	19425	ENSCHIG00000024549,ENSCHIG00000013067,ENSCHIG00000018739,ENSCHIG00000022528,ENSCHIG00000024729,ENSCHIG00000009017,ENSCHIG00000001740
GO:1901265	nucleoside phosphate binding	molecular_function	0.25476	1	7	46	1918	19425	ENSCHIG00000024549,ENSCHIG00000013067,ENSCHIG00000018739,ENSCHIG00000022528,ENSCHIG00000001740,ENSCHIG00000024729,ENSCHIG00000009017
GO:0005576	extracellular region	cellular_component	0.25733	1	3	46	902	19425	ENSCHIG00000017641,ENSCHIG00000024310,ENSCHIG00000024511
GO:0015078	hydrogen ion transmembrane transporter activity	molecular_function	0.26113	1	1	46	154	19425	ENSCHIG00000012599
GO:0044699	single-organism process	biological_process	0.26146	1	19	46	6700	19425	ENSCHIG00000013176,ENSCHIG00000017944,ENSCHIG00000017641,ENSCHIG00000015872,ENSCHIG00000013067,ENSCHIG00000024549,ENSCHIG00000015694,ENSCHIG00000018158,ENSCHIG00000025373,ENSCHIG00000021307,ENSCHIG00000020293,ENSCHIG00000007731,ENSCHIG00000009017,ENSCHIG00000024729,ENSCHIG00000020021,ENSCHIG00000014298,ENSCHIG00000026793,ENSCHIG00000015813,ENSCHIG00000012599
GO:0009611	response to wounding	biological_process	0.26203	1	1	46	155	19425	ENSCHIG00000017641
GO:0016462	pyrophosphatase activity	molecular_function	0.26224	1	3	46	695	19425	ENSCHIG00000009017,ENSCHIG00000018739,ENSCHIG00000013067
GO:0044707	single-multicellular organism process	biological_process	0.26225	1	5	46	1565	19425	ENSCHIG00000020021,ENSCHIG00000013176,ENSCHIG00000007731,ENSCHIG00000017944,ENSCHIG00000017641
GO:0043233	organelle lumen	cellular_component	0.2638	1	2	46	438	19425	ENSCHIG00000015694,ENSCHIG00000021273
GO:0070013	intracellular organelle lumen	cellular_component	0.2638	1	2	46	438	19425	ENSCHIG00000021273,ENSCHIG00000015694
GO:0019226	transmission of nerve impulse	biological_process	0.26491	1	1	46	102	19425	ENSCHIG00000020021
GO:0035637	multicellular organismal signaling	biological_process	0.26669	1	1	46	103	19425	ENSCHIG00000020021
GO:0016818	hydrolase activity, acting on acid anhydrides, in phosphorus-containing anhydrides	molecular_function	0.26697	1	3	46	704	19425	ENSCHIG00000018739,ENSCHIG00000013067,ENSCHIG00000009017
GO:0015629	actin cytoskeleton	cellular_component	0.26728	1	1	46	104	19425	ENSCHIG00000026793
GO:0035556	intracellular signal transduction	biological_process	0.26735	1	3	46	593	19425	ENSCHIG00000024549,ENSCHIG00000021307,ENSCHIG00000009017
GO:0043167	ion binding	molecular_function	0.27071	1	14	46	4434	19425	ENSCHIG00000015146,ENSCHIG00000012316,ENSCHIG00000020239,ENSCHIG00000022528,ENSCHIG00000013067,ENSCHIG00000007972,ENSCHIG00000024549,ENSCHIG00000014364,ENSCHIG00000018986,ENSCHIG00000009017,ENSCHIG00000024729,ENSCHIG00000001740,ENSCHIG00000017641,ENSCHIG00000018739
GO:0043269	regulation of ion transport	biological_process	0.27312	1	1	46	112	19425	ENSCHIG00000024729
GO:0044456	synapse part	cellular_component	0.27616	1	1	46	67	19425	ENSCHIG00000020021
GO:0032502	developmental process	biological_process	0.27635	1	3	46	666	19425	ENSCHIG00000007731,ENSCHIG00000017944,ENSCHIG00000017641
GO:0031974	membrane-enclosed lumen	cellular_component	0.27746	1	2	46	459	19425	ENSCHIG00000015694,ENSCHIG00000021273
GO:0030182	neuron differentiation	biological_process	0.27825	1	1	46	95	19425	ENSCHIG00000007731
GO:0004222	metalloendopeptidase activity	molecular_function	0.28102	1	1	46	111	19425	ENSCHIG00000018986
GO:0016817	hydrolase activity, acting on acid anhydrides	molecular_function	0.28164	1	3	46	728	19425	ENSCHIG00000013067,ENSCHIG00000018739,ENSCHIG00000009017
GO:0036094	small molecule binding	molecular_function	0.2833	1	7	46	1991	19425	ENSCHIG00000024729,ENSCHIG00000009017,ENSCHIG00000001740,ENSCHIG00000024549,ENSCHIG00000013067,ENSCHIG00000022528,ENSCHIG00000018739
GO:0042626	ATPase activity, coupled to transmembrane movement of substances	molecular_function	0.28525	1	1	46	124	19425	ENSCHIG00000013067
GO:0043492	ATPase activity, coupled to movement of substances	molecular_function	0.28525	1	1	46	124	19425	ENSCHIG00000013067
GO:0004713	protein tyrosine kinase activity	molecular_function	0.28553	1	1	46	92	19425	ENSCHIG00000022528
GO:0000902	cell morphogenesis	biological_process	0.28554	1	1	46	109	19425	ENSCHIG00000007731
GO:0030030	cell projection organization	biological_process	0.28884	1	1	46	112	19425	ENSCHIG00000007731
GO:0018108	peptidyl-tyrosine phosphorylation	biological_process	0.29001	1	1	46	96	19425	ENSCHIG00000022528
GO:0048518	positive regulation of biological process	biological_process	0.29121	1	2	46	460	19425	ENSCHIG00000015872,ENSCHIG00000007731
GO:0019725	cellular homeostasis	biological_process	0.29149	1	1	46	143	19425	ENSCHIG00000014298
GO:0032501	multicellular organismal process	biological_process	0.29272	1	5	46	1638	19425	ENSCHIG00000017944,ENSCHIG00000017641,ENSCHIG00000013176,ENSCHIG00000020021,ENSCHIG00000007731
GO:0018212	peptidyl-tyrosine modification	biological_process	0.29373	1	1	46	98	19425	ENSCHIG00000022528
GO:0006511	ubiquitin-dependent protein catabolic process	biological_process	0.29524	1	1	46	145	19425	ENSCHIG00000013899
GO:0015399	primary active transmembrane transporter activity	molecular_function	0.29612	1	1	46	132	19425	ENSCHIG00000013067
GO:0015405	P-P-bond-hydrolysis-driven transmembrane transporter activity	molecular_function	0.29612	1	1	46	132	19425	ENSCHIG00000013067
GO:0044249	cellular biosynthetic process	biological_process	0.29754	1	8	46	2879	19425	ENSCHIG00000015872,ENSCHIG00000014944,ENSCHIG00000018218,ENSCHIG00000021273,ENSCHIG00000012599,ENSCHIG00000024549,ENSCHIG00000014298,ENSCHIG00000007972
GO:0019941	modification-dependent protein catabolic process	biological_process	0.29784	1	1	46	147	19425	ENSCHIG00000013899
GO:0032989	cellular component morphogenesis	biological_process	0.29786	1	1	46	115	19425	ENSCHIG00000007731
GO:0044767	single-organism developmental process	biological_process	0.29859	1	2	46	377	19425	ENSCHIG00000007731,ENSCHIG00000017641
GO:0048584	positive regulation of response to stimulus	biological_process	0.30044	1	1	46	167	19425	ENSCHIG00000015872
GO:0016820	hydrolase activity, acting on acid anhydrides, catalyzing transmembrane movement of substances	molecular_function	0.3013	1	1	46	136	19425	ENSCHIG00000013067
GO:0048699	generation of neurons	biological_process	0.30362	1	1	46	104	19425	ENSCHIG00000007731
GO:0043632	modification-dependent macromolecule catabolic process	biological_process	0.30436	1	1	46	148	19425	ENSCHIG00000013899
GO:0045202	synapse	cellular_component	0.30806	1	1	46	76	19425	ENSCHIG00000020021
GO:0005543	phospholipid binding	molecular_function	0.3095	1	1	46	120	19425	ENSCHIG00000012316
GO:0016787	hydrolase activity	molecular_function	0.30996	1	7	46	2189	19425	ENSCHIG00000008011,ENSCHIG00000018986,ENSCHIG00000014364,ENSCHIG00000015593,ENSCHIG00000018739,ENSCHIG00000013067,ENSCHIG00000009017
GO:0007267	cell-cell signaling	biological_process	0.31295	1	1	46	125	19425	ENSCHIG00000020021
GO:1901576	organic substance biosynthetic process	biological_process	0.31468	1	8	46	2928	19425	ENSCHIG00000012599,ENSCHIG00000024549,ENSCHIG00000014298,ENSCHIG00000007972,ENSCHIG00000015872,ENSCHIG00000014944,ENSCHIG00000018218,ENSCHIG00000021273
GO:0016829	lyase activity	molecular_function	0.31765	1	1	46	155	19425	ENSCHIG00000024549
GO:0004888	transmembrane signaling receptor activity	molecular_function	0.32015	1	4	46	1357	19425	ENSCHIG00000015813,ENSCHIG00000020021,ENSCHIG00000013176,ENSCHIG00000022528
GO:0051603	proteolysis involved in cellular protein catabolic process	biological_process	0.32385	1	1	46	167	19425	ENSCHIG00000013899
GO:0044257	cellular protein catabolic process	biological_process	0.32557	1	1	46	168	19425	ENSCHIG00000013899
GO:0042623	ATPase activity, coupled	molecular_function	0.32567	1	1	46	150	19425	ENSCHIG00000013067
GO:0050793	regulation of developmental process	biological_process	0.3308	1	1	46	150	19425	ENSCHIG00000017641
GO:0030246	carbohydrate binding	molecular_function	0.33149	1	1	46	164	19425	ENSCHIG00000018458
GO:0022008	neurogenesis	biological_process	0.33242	1	1	46	115	19425	ENSCHIG00000007731
GO:0005102	receptor binding	molecular_function	0.33329	1	2	46	536	19425	ENSCHIG00000017944,ENSCHIG00000007731
GO:0016746	transferase activity, transferring acyl groups	molecular_function	0.33442	1	1	46	181	19425	ENSCHIG00000015313
GO:0015276	ligand-gated ion channel activity	molecular_function	0.33493	1	1	46	108	19425	ENSCHIG00000020021
GO:0022834	ligand-gated channel activity	molecular_function	0.33493	1	1	46	108	19425	ENSCHIG00000020021
GO:0009058	biosynthetic process	biological_process	0.33524	1	8	46	2984	19425	ENSCHIG00000012599,ENSCHIG00000007972,ENSCHIG00000024549,ENSCHIG00000014298,ENSCHIG00000018218,ENSCHIG00000014944,ENSCHIG00000015872,ENSCHIG00000021273
GO:0030054	cell junction	cellular_component	0.33526	1	1	46	119	19425	ENSCHIG00000020021
GO:0010604	positive regulation of macromolecule metabolic process	biological_process	0.33542	1	1	46	172	19425	ENSCHIG00000007731
GO:0001883	purine nucleoside binding	molecular_function	0.33605	1	6	46	1734	19425	ENSCHIG00000001740,ENSCHIG00000009017,ENSCHIG00000018739,ENSCHIG00000013067,ENSCHIG00000022528,ENSCHIG00000024549
GO:0032550	purine ribonucleoside binding	molecular_function	0.33605	1	6	46	1734	19425	ENSCHIG00000009017,ENSCHIG00000001740,ENSCHIG00000022528,ENSCHIG00000013067,ENSCHIG00000018739,ENSCHIG00000024549
GO:0035639	purine ribonucleoside triphosphate binding	molecular_function	0.33605	1	6	46	1734	19425	ENSCHIG00000001740,ENSCHIG00000009017,ENSCHIG00000024549,ENSCHIG00000018739,ENSCHIG00000013067,ENSCHIG00000022528
GO:0032549	ribonucleoside binding	molecular_function	0.33752	1	6	46	1737	19425	ENSCHIG00000001740,ENSCHIG00000009017,ENSCHIG00000013067,ENSCHIG00000018739,ENSCHIG00000022528,ENSCHIG00000024549
GO:0001882	nucleoside binding	molecular_function	0.33882	1	6	46	1738	19425	ENSCHIG00000001740,ENSCHIG00000009017,ENSCHIG00000013067,ENSCHIG00000018739,ENSCHIG00000022528,ENSCHIG00000024549
GO:0030163	protein catabolic process	biological_process	0.3396	1	1	46	178	19425	ENSCHIG00000013899
GO:0006139	nucleobase-containing compound metabolic process	biological_process	0.34212	1	8	46	2862	19425	ENSCHIG00000012599,ENSCHIG00000015694,ENSCHIG00000007972,ENSCHIG00000024549,ENSCHIG00000014298,ENSCHIG00000018218,ENSCHIG00000015872,ENSCHIG00000021273
GO:0009893	positive regulation of metabolic process	biological_process	0.35182	1	1	46	184	19425	ENSCHIG00000007731
GO:0050790	regulation of catalytic activity	biological_process	0.36232	1	2	46	467	19425	ENSCHIG00000007731,ENSCHIG00000024511
GO:0044428	nuclear part	cellular_component	0.36349	1	2	46	551	19425	ENSCHIG00000021273,ENSCHIG00000015694
GO:0051239	regulation of multicellular organismal process	biological_process	0.36517	1	1	46	179	19425	ENSCHIG00000017641
GO:0006725	cellular aromatic compound metabolic process	biological_process	0.36724	1	8	46	2935	19425	ENSCHIG00000021273,ENSCHIG00000018218,ENSCHIG00000015872,ENSCHIG00000007972,ENSCHIG00000024549,ENSCHIG00000014298,ENSCHIG00000015694,ENSCHIG00000012599
GO:0046483	heterocycle metabolic process	biological_process	0.36736	1	8	46	2930	19425	ENSCHIG00000012599,ENSCHIG00000024549,ENSCHIG00000014298,ENSCHIG00000007972,ENSCHIG00000015694,ENSCHIG00000015872,ENSCHIG00000018218,ENSCHIG00000021273
GO:0004721	phosphoprotein phosphatase activity	molecular_function	0.3734	1	1	46	152	19425	ENSCHIG00000008011
GO:0034641	cellular nitrogen compound metabolic process	biological_process	0.37878	1	8	46	2971	19425	ENSCHIG00000018218,ENSCHIG00000015872,ENSCHIG00000021273,ENSCHIG00000012599,ENSCHIG00000015694,ENSCHIG00000007972,ENSCHIG00000024549,ENSCHIG00000014298
GO:0048468	cell development	biological_process	0.38044	1	1	46	158	19425	ENSCHIG00000007731
GO:0006470	protein dephosphorylation	biological_process	0.38124	1	1	46	158	19425	ENSCHIG00000008011
GO:0006281	DNA repair	biological_process	0.38267	1	1	46	208	19425	ENSCHIG00000015694
GO:1901360	organic cyclic compound metabolic process	biological_process	0.38382	1	8	46	2981	19425	ENSCHIG00000012599,ENSCHIG00000015694,ENSCHIG00000007972,ENSCHIG00000024549,ENSCHIG00000014298,ENSCHIG00000018218,ENSCHIG00000015872,ENSCHIG00000021273
GO:0065009	regulation of molecular function	biological_process	0.39014	1	2	46	495	19425	ENSCHIG00000007731,ENSCHIG00000024511
GO:0065008	regulation of biological quality	biological_process	0.39253	1	2	46	549	19425	ENSCHIG00000014298,ENSCHIG00000020021
GO:0038023	signaling receptor activity	molecular_function	0.39289	1	4	46	1464	19425	ENSCHIG00000020021,ENSCHIG00000013176,ENSCHIG00000022528,ENSCHIG00000015813
GO:0005198	structural molecule activity	molecular_function	0.39372	1	2	46	722	19425	ENSCHIG00000026793,ENSCHIG00000014944
GO:0046872	metal ion binding	molecular_function	0.39393	1	8	46	2624	19425	ENSCHIG00000017641,ENSCHIG00000018986,ENSCHIG00000024549,ENSCHIG00000014364,ENSCHIG00000007972,ENSCHIG00000020239,ENSCHIG00000012316,ENSCHIG00000015146
GO:0006950	response to stress	biological_process	0.39454	1	2	46	661	19425	ENSCHIG00000017641,ENSCHIG00000015694
GO:0051049	regulation of transport	biological_process	0.39637	1	1	46	183	19425	ENSCHIG00000024729
GO:0006952	defense response	biological_process	0.39875	1	1	46	281	19425	ENSCHIG00000017641
GO:0043169	cation binding	molecular_function	0.40021	1	8	46	2636	19425	ENSCHIG00000017641,ENSCHIG00000014364,ENSCHIG00000024549,ENSCHIG00000007972,ENSCHIG00000018986,ENSCHIG00000015146,ENSCHIG00000012316,ENSCHIG00000020239
GO:0065007	biological regulation	biological_process	0.40214	1	14	46	5374	19425	ENSCHIG00000020021,ENSCHIG00000007972,ENSCHIG00000014298,ENSCHIG00000024549,ENSCHIG00000015813,ENSCHIG00000013176,ENSCHIG00000021307,ENSCHIG00000007731,ENSCHIG00000024511,ENSCHIG00000009017,ENSCHIG00000024729,ENSCHIG00000018218,ENSCHIG00000017641,ENSCHIG00000015872
GO:0006915	apoptotic process	biological_process	0.40731	1	1	46	229	19425	ENSCHIG00000007731
GO:0012501	programmed cell death	biological_process	0.40841	1	1	46	230	19425	ENSCHIG00000007731
GO:0044265	cellular macromolecule catabolic process	biological_process	0.40903	1	1	46	224	19425	ENSCHIG00000013899
GO:0016887	ATPase activity	molecular_function	0.41179	1	1	46	203	19425	ENSCHIG00000013067
GO:0004871	signal transducer activity	molecular_function	0.41268	1	4	46	1497	19425	ENSCHIG00000015813,ENSCHIG00000022528,ENSCHIG00000013176,ENSCHIG00000020021
GO:0060089	molecular transducer activity	molecular_function	0.41268	1	4	46	1497	19425	ENSCHIG00000015813,ENSCHIG00000022528,ENSCHIG00000013176,ENSCHIG00000020021
GO:0070011	peptidase activity, acting on L-amino acid peptides	molecular_function	0.41527	1	2	46	576	19425	ENSCHIG00000014364,ENSCHIG00000018986
GO:0006974	response to DNA damage stimulus	biological_process	0.41597	1	1	46	236	19425	ENSCHIG00000015694
GO:0046039	GTP metabolic process	biological_process	0.4178	1	1	46	142	19425	ENSCHIG00000014298
GO:0005615	extracellular space	cellular_component	0.41786	1	1	46	281	19425	ENSCHIG00000017641
GO:0042592	homeostatic process	biological_process	0.42027	1	1	46	217	19425	ENSCHIG00000014298
GO:1901068	guanosine-containing compound metabolic process	biological_process	0.4248	1	1	46	148	19425	ENSCHIG00000014298
GO:0044700	single organism signaling	biological_process	0.43549	1	8	46	2944	19425	ENSCHIG00000009017,ENSCHIG00000015872,ENSCHIG00000021307,ENSCHIG00000013176,ENSCHIG00000007731,ENSCHIG00000015813,ENSCHIG00000024549,ENSCHIG00000020021
GO:0009057	macromolecule catabolic process	biological_process	0.43615	1	1	46	248	19425	ENSCHIG00000013899
GO:0023052	signaling	biological_process	0.43679	1	8	46	2947	19425	ENSCHIG00000009017,ENSCHIG00000015872,ENSCHIG00000013176,ENSCHIG00000021307,ENSCHIG00000007731,ENSCHIG00000015813,ENSCHIG00000020021,ENSCHIG00000024549
GO:0008233	peptidase activity	molecular_function	0.43813	1	2	46	597	19425	ENSCHIG00000018986,ENSCHIG00000014364
GO:0008219	cell death	biological_process	0.43826	1	1	46	251	19425	ENSCHIG00000007731
GO:0016265	death	biological_process	0.43826	1	1	46	251	19425	ENSCHIG00000007731
GO:0006807	nitrogen compound metabolic process	biological_process	0.44613	1	8	46	3147	19425	ENSCHIG00000015872,ENSCHIG00000018218,ENSCHIG00000021273,ENSCHIG00000012599,ENSCHIG00000015694,ENSCHIG00000024549,ENSCHIG00000014298,ENSCHIG00000007972
GO:0007154	cell communication	biological_process	0.44667	1	8	46	2977	19425	ENSCHIG00000015813,ENSCHIG00000020021,ENSCHIG00000024549,ENSCHIG00000015872,ENSCHIG00000009017,ENSCHIG00000007731,ENSCHIG00000013176,ENSCHIG00000021307
GO:0050896	response to stimulus	biological_process	0.45711	1	9	46	3505	19425	ENSCHIG00000013176,ENSCHIG00000021307,ENSCHIG00000007731,ENSCHIG00000009017,ENSCHIG00000015872,ENSCHIG00000017641,ENSCHIG00000024549,ENSCHIG00000015694,ENSCHIG00000015813
GO:0050789	regulation of biological process	biological_process	0.45924	1	13	46	5166	19425	ENSCHIG00000007972,ENSCHIG00000014298,ENSCHIG00000024549,ENSCHIG00000015813,ENSCHIG00000013176,ENSCHIG00000021307,ENSCHIG00000007731,ENSCHIG00000024511,ENSCHIG00000009017,ENSCHIG00000024729,ENSCHIG00000018218,ENSCHIG00000015872,ENSCHIG00000017641
GO:0030234	enzyme regulator activity	molecular_function	0.45988	1	2	46	537	19425	ENSCHIG00000007731,ENSCHIG00000024511
GO:0016791	phosphatase activity	molecular_function	0.46236	1	1	46	215	19425	ENSCHIG00000008011
GO:0018193	peptidyl-amino acid modification	biological_process	0.46615	1	1	46	224	19425	ENSCHIG00000022528
GO:0008289	lipid binding	molecular_function	0.47896	1	1	46	242	19425	ENSCHIG00000012316
GO:0022804	active transmembrane transporter activity	molecular_function	0.48274	1	1	46	240	19425	ENSCHIG00000013067
GO:0005623	cell	cellular_component	0.48763	1	16	46	6847	19425	ENSCHIG00000024549,ENSCHIG00000015694,ENSCHIG00000018158,ENSCHIG00000025373,ENSCHIG00000021273,ENSCHIG00000013176,ENSCHIG00000018218,ENSCHIG00000020021,ENSCHIG00000007972,ENSCHIG00000014298,ENSCHIG00000026793,ENSCHIG00000012599,ENSCHIG00000015813,ENSCHIG00000009017,ENSCHIG00000024729,ENSCHIG00000014944
GO:0006366	transcription from RNA polymerase II promoter	biological_process	0.48807	1	1	46	286	19425	ENSCHIG00000021273
GO:0051716	cellular response to stimulus	biological_process	0.49221	1	8	46	3137	19425	ENSCHIG00000009017,ENSCHIG00000015872,ENSCHIG00000021307,ENSCHIG00000013176,ENSCHIG00000007731,ENSCHIG00000015813,ENSCHIG00000024549,ENSCHIG00000015694
GO:0033554	cellular response to stress	biological_process	0.49357	1	1	46	297	19425	ENSCHIG00000015694
GO:0007166	cell surface receptor signaling pathway	biological_process	0.50057	1	4	46	1670	19425	ENSCHIG00000013176,ENSCHIG00000007731,ENSCHIG00000015813,ENSCHIG00000015872
GO:0032879	regulation of localization	biological_process	0.50167	1	1	46	240	19425	ENSCHIG00000024729
GO:0003674	molecular_function	molecular_function	0.50776	1	38	46	15572	19425	ENSCHIG00000026793,ENSCHIG00000012599,ENSCHIG00000014298,ENSCHIG00000020021,ENSCHIG00000015593,ENSCHIG00000011250,ENSCHIG00000025373,ENSCHIG00000020239,ENSCHIG00000024549,ENSCHIG00000013067,ENSCHIG00000012690,ENSCHIG00000021273,ENSCHIG00000013176,ENSCHIG00000015313,ENSCHIG00000012316,ENSCHIG00000015146,ENSCHIG00000015813,ENSCHIG00000023960,ENSCHIG00000022528,ENSCHIG00000007972,ENSCHIG00000018986,…
GO:0044421	extracellular region part	cellular_component	0.50795	1	1	46	361	19425	ENSCHIG00000017641
GO:0007049	cell cycle	biological_process	0.50976	1	1	46	306	19425	ENSCHIG00000015872
GO:0008270	zinc ion binding	molecular_function	0.51505	1	2	46	670	19425	ENSCHIG00000018986,ENSCHIG00000014364
GO:0007264	small GTPase mediated signal transduction	biological_process	0.51739	1	1	46	215	19425	ENSCHIG00000009017
GO:0016311	dephosphorylation	biological_process	0.5179	1	1	46	259	19425	ENSCHIG00000008011
GO:0070647	protein modification by small protein conjugation or removal	biological_process	0.52029	1	1	46	284	19425	ENSCHIG00000013899
GO:0050877	neurological system process	biological_process	0.52976	1	2	46	915	19425	ENSCHIG00000020021,ENSCHIG00000013176
GO:0003735	structural constituent of ribosome	molecular_function	0.53472	1	1	46	454	19425	ENSCHIG00000014944
GO:0005840	ribosome	cellular_component	0.54037	1	1	46	461	19425	ENSCHIG00000014944
GO:0030154	cell differentiation	biological_process	0.54596	1	1	46	286	19425	ENSCHIG00000007731
GO:0007165	signal transduction	biological_process	0.54785	1	7	46	2849	19425	ENSCHIG00000015872,ENSCHIG00000015813,ENSCHIG00000009017,ENSCHIG00000007731,ENSCHIG00000024549,ENSCHIG00000021307,ENSCHIG00000013176
GO:0044464	cell part	cellular_component	0.55513	1	15	46	6646	19425	ENSCHIG00000021273,ENSCHIG00000013176,ENSCHIG00000024729,ENSCHIG00000009017,ENSCHIG00000014944,ENSCHIG00000018218,ENSCHIG00000024549,ENSCHIG00000020021,ENSCHIG00000007972,ENSCHIG00000018158,ENSCHIG00000015694,ENSCHIG00000025373,ENSCHIG00000026793,ENSCHIG00000012599,ENSCHIG00000015813
GO:0003779	actin binding	molecular_function	0.55552	1	1	46	258	19425	ENSCHIG00000026793
GO:0071704	organic substance metabolic process	biological_process	0.55951	1	15	46	6323	19425	ENSCHIG00000021273,ENSCHIG00000007731,ENSCHIG00000018218,ENSCHIG00000014944,ENSCHIG00000015872,ENSCHIG00000022528,ENSCHIG00000007972,ENSCHIG00000014364,ENSCHIG00000014298,ENSCHIG00000024549,ENSCHIG00000015694,ENSCHIG00000008011,ENSCHIG00000018986,ENSCHIG00000013899,ENSCHIG00000012599
GO:0003008	system process	biological_process	0.57006	1	2	46	971	19425	ENSCHIG00000020021,ENSCHIG00000013176
GO:0032559	adenyl ribonucleotide binding	molecular_function	0.57279	1	4	46	1373	19425	ENSCHIG00000024549,ENSCHIG00000013067,ENSCHIG00000022528,ENSCHIG00000024729
GO:0030554	adenyl nucleotide binding	molecular_function	0.57582	1	4	46	1381	19425	ENSCHIG00000024729,ENSCHIG00000013067,ENSCHIG00000022528,ENSCHIG00000024549
GO:0009987	cellular process	biological_process	0.57835	1	25	46	10561	19425	ENSCHIG00000020021,ENSCHIG00000007972,ENSCHIG00000022528,ENSCHIG00000014298,ENSCHIG00000026793,ENSCHIG00000013899,ENSCHIG00000015813,ENSCHIG00000012599,ENSCHIG00000021307,ENSCHIG00000020293,ENSCHIG00000007731,ENSCHIG00000009017,ENSCHIG00000024729,ENSCHIG00000014944,ENSCHIG00000013067,ENSCHIG00000024549,ENSCHIG00000015694,ENSCHIG00000008011,ENSCHIG00000018158,ENSCHIG00000025373,ENSCHIG00000021273,…
GO:0003677	DNA binding	molecular_function	0.58496	1	3	46	1325	19425	ENSCHIG00000018218,ENSCHIG00000021273,ENSCHIG00000007972
GO:0042578	phosphoric ester hydrolase activity	molecular_function	0.58961	1	1	46	288	19425	ENSCHIG00000008011
GO:0004930	G-protein coupled receptor activity	molecular_function	0.59815	1	2	46	1076	19425	ENSCHIG00000013176,ENSCHIG00000015813
GO:0048522	positive regulation of cellular process	biological_process	0.60233	1	1	46	385	19425	ENSCHIG00000015872
GO:0048869	cellular developmental process	biological_process	0.61412	1	1	46	345	19425	ENSCHIG00000007731
GO:0043565	sequence-specific DNA binding	molecular_function	0.61951	1	1	46	421	19425	ENSCHIG00000018218
GO:0004175	endopeptidase activity	molecular_function	0.62284	1	1	46	417	19425	ENSCHIG00000018986
GO:0044710	single-organism metabolic process	biological_process	0.62863	1	4	46	1798	19425	ENSCHIG00000015872,ENSCHIG00000012599,ENSCHIG00000014298,ENSCHIG00000024549
GO:0030529	ribonucleoprotein complex	cellular_component	0.6348	1	1	46	570	19425	ENSCHIG00000014944
GO:0044238	primary metabolic process	biological_process	0.63671	1	14	46	6148	19425	ENSCHIG00000022528,ENSCHIG00000007972,ENSCHIG00000014298,ENSCHIG00000014364,ENSCHIG00000024549,ENSCHIG00000015694,ENSCHIG00000018986,ENSCHIG00000008011,ENSCHIG00000013899,ENSCHIG00000012599,ENSCHIG00000021273,ENSCHIG00000018218,ENSCHIG00000015872,ENSCHIG00000014944
GO:0006259	DNA metabolic process	biological_process	0.63754	1	1	46	455	19425	ENSCHIG00000015694
GO:0016301	kinase activity	molecular_function	0.63755	1	2	46	712	19425	ENSCHIG00000014298,ENSCHIG00000022528
GO:0009966	regulation of signal transduction	biological_process	0.64478	1	1	46	361	19425	ENSCHIG00000015872
GO:0050794	regulation of cellular process	biological_process	0.64943	1	11	46	4900	19425	ENSCHIG00000013176,ENSCHIG00000021307,ENSCHIG00000007731,ENSCHIG00000009017,ENSCHIG00000024729,ENSCHIG00000018218,ENSCHIG00000015872,ENSCHIG00000007972,ENSCHIG00000024549,ENSCHIG00000014298,ENSCHIG00000015813
GO:0048519	negative regulation of biological process	biological_process	0.65523	1	1	46	457	19425	ENSCHIG00000017641
GO:0003824	catalytic activity	molecular_function	0.66607	1	12	46	5156	19425	ENSCHIG00000022528,ENSCHIG00000013067,ENSCHIG00000014364,ENSCHIG00000014298,ENSCHIG00000023960,ENSCHIG00000024549,ENSCHIG00000018986,ENSCHIG00000008011,ENSCHIG00000018739,ENSCHIG00000015593,ENSCHIG00000015313,ENSCHIG00000009017
GO:0010646	regulation of cell communication	biological_process	0.66984	1	1	46	388	19425	ENSCHIG00000015872
GO:0046914	transition metal ion binding	molecular_function	0.66988	1	2	46	924	19425	ENSCHIG00000014364,ENSCHIG00000018986
GO:0006412	translation	biological_process	0.67505	1	1	46	615	19425	ENSCHIG00000014944
GO:0010467	gene expression	biological_process	0.67556	1	5	46	2615	19425	ENSCHIG00000021273,ENSCHIG00000007972,ENSCHIG00000007731,ENSCHIG00000018218,ENSCHIG00000014944
GO:0023051	regulation of signaling	biological_process	0.67645	1	1	46	394	19425	ENSCHIG00000015872
GO:0007186	G-protein coupled receptor signaling pathway	biological_process	0.68117	1	2	46	1208	19425	ENSCHIG00000013176,ENSCHIG00000015813
GO:0016310	phosphorylation	biological_process	0.68238	1	2	46	809	19425	ENSCHIG00000022528,ENSCHIG00000014298
GO:0006351	transcription, DNA-dependent	biological_process	0.6864	1	3	46	1533	19425	ENSCHIG00000018218,ENSCHIG00000021273,ENSCHIG00000007972
GO:1901363	heterocyclic compound binding	molecular_function	0.68655	1	11	46	5079	19425	ENSCHIG00000024549,ENSCHIG00000007972,ENSCHIG00000013067,ENSCHIG00000022528,ENSCHIG00000021307,ENSCHIG00000021273,ENSCHIG00000018739,ENSCHIG00000001740,ENSCHIG00000018218,ENSCHIG00000024729,ENSCHIG00000009017
GO:0097159	organic cyclic compound binding	molecular_function	0.68833	1	11	46	5086	19425	ENSCHIG00000024549,ENSCHIG00000007972,ENSCHIG00000013067,ENSCHIG00000022528,ENSCHIG00000021307,ENSCHIG00000021273,ENSCHIG00000018739,ENSCHIG00000024729,ENSCHIG00000009017,ENSCHIG00000001740,ENSCHIG00000018218
GO:0032774	RNA biosynthetic process	biological_process	0.68963	1	3	46	1540	19425	ENSCHIG00000007972,ENSCHIG00000021273,ENSCHIG00000018218
GO:0010468	regulation of gene expression	biological_process	0.69193	1	3	46	1516	19425	ENSCHIG00000007731,ENSCHIG00000007972,ENSCHIG00000018218
GO:0008152	metabolic process	biological_process	0.69494	1	16	46	7324	19425	ENSCHIG00000014944,ENSCHIG00000007731,ENSCHIG00000013899,ENSCHIG00000012599,ENSCHIG00000014298,ENSCHIG00000022528,ENSCHIG00000007972,ENSCHIG00000018986,ENSCHIG00000024511,ENSCHIG00000015872,ENSCHIG00000018218,ENSCHIG00000021273,ENSCHIG00000014364,ENSCHIG00000024549,ENSCHIG00000008011,ENSCHIG00000015694
GO:0043170	macromolecule metabolic process	biological_process	0.69748	1	11	46	5145	19425	ENSCHIG00000018218,ENSCHIG00000014944,ENSCHIG00000007731,ENSCHIG00000021273,ENSCHIG00000013899,ENSCHIG00000015694,ENSCHIG00000008011,ENSCHIG00000018986,ENSCHIG00000022528,ENSCHIG00000007972,ENSCHIG00000014364
GO:0004984	olfactory receptor activity	molecular_function	0.70293	1	1	46	727	19425	ENSCHIG00000013176
GO:0007608	sensory perception of smell	biological_process	0.70293	1	1	46	727	19425	ENSCHIG00000013176
GO:0050911	detection of chemical stimulus involved in sensory perception of smell	biological_process	0.70293	1	1	46	727	19425	ENSCHIG00000013176
GO:0050907	detection of chemical stimulus involved in sensory perception	biological_process	0.70439	1	1	46	730	19425	ENSCHIG00000013176
GO:0005634	nucleus	cellular_component	0.70554	1	4	46	2086	19425	ENSCHIG00000015694,ENSCHIG00000007972,ENSCHIG00000021273,ENSCHIG00000018218
GO:0009593	detection of chemical stimulus	biological_process	0.70601	1	1	46	732	19425	ENSCHIG00000013176
GO:0050906	detection of stimulus involved in sensory perception	biological_process	0.70629	1	1	46	732	19425	ENSCHIG00000013176
GO:0019538	protein metabolic process	biological_process	0.70743	1	6	46	2818	19425	ENSCHIG00000008011,ENSCHIG00000018986,ENSCHIG00000022528,ENSCHIG00000014364,ENSCHIG00000013899,ENSCHIG00000014944
GO:0007606	sensory perception of chemical stimulus	biological_process	0.70886	1	1	46	739	19425	ENSCHIG00000013176
GO:0051606	detection of stimulus	biological_process	0.71427	1	1	46	742	19425	ENSCHIG00000013176
GO:0016772	transferase activity, transferring phosphorus-containing groups	molecular_function	0.71659	1	2	46	861	19425	ENSCHIG00000014298,ENSCHIG00000022528
GO:0008092	cytoskeletal protein binding	molecular_function	0.7183	1	1	46	417	19425	ENSCHIG00000026793
GO:0048583	regulation of response to stimulus	biological_process	0.72098	1	1	46	478	19425	ENSCHIG00000015872
GO:0019222	regulation of metabolic process	biological_process	0.73758	1	4	46	2049	19425	ENSCHIG00000024511,ENSCHIG00000018218,ENSCHIG00000007972,ENSCHIG00000007731
GO:0043234	protein complex	cellular_component	0.73785	1	3	46	1669	19425	ENSCHIG00000021273,ENSCHIG00000015694,ENSCHIG00000012599
GO:0032991	macromolecular complex	cellular_component	0.74107	1	4	46	2343	19425	ENSCHIG00000021273,ENSCHIG00000015694,ENSCHIG00000012599,ENSCHIG00000014944
GO:0060255	regulation of macromolecule metabolic process	biological_process	0.74394	1	3	46	1652	19425	ENSCHIG00000007972,ENSCHIG00000007731,ENSCHIG00000018218
GO:0001071	nucleic acid binding transcription factor activity	molecular_function	0.75165	1	1	46	582	19425	ENSCHIG00000018218
GO:0003700	sequence-specific DNA binding transcription factor activity	molecular_function	0.75165	1	1	46	582	19425	ENSCHIG00000018218
GO:0005856	cytoskeleton	cellular_component	0.76543	1	1	46	557	19425	ENSCHIG00000026793
GO:0044237	cellular metabolic process	biological_process	0.76735	1	12	46	5861	19425	ENSCHIG00000014944,ENSCHIG00000015872,ENSCHIG00000018218,ENSCHIG00000021273,ENSCHIG00000013899,ENSCHIG00000012599,ENSCHIG00000014298,ENSCHIG00000024549,ENSCHIG00000007972,ENSCHIG00000022528,ENSCHIG00000008011,ENSCHIG00000015694
GO:0005524	ATP binding	molecular_function	0.76823	1	3	46	1365	19425	ENSCHIG00000013067,ENSCHIG00000022528,ENSCHIG00000024549
GO:0007600	sensory perception	biological_process	0.77155	1	1	46	812	19425	ENSCHIG00000013176
GO:0016788	hydrolase activity, acting on ester bonds	molecular_function	0.77355	1	1	46	551	19425	ENSCHIG00000008011
GO:0044248	cellular catabolic process	biological_process	0.77539	1	1	46	555	19425	ENSCHIG00000013899
GO:0034645	cellular macromolecule biosynthetic process	biological_process	0.78666	1	4	46	2422	19425	ENSCHIG00000014944,ENSCHIG00000018218,ENSCHIG00000007972,ENSCHIG00000021273
GO:0006464	cellular protein modification process	biological_process	0.78872	1	3	46	1493	19425	ENSCHIG00000022528,ENSCHIG00000008011,ENSCHIG00000013899
GO:0036211	protein modification process	biological_process	0.78872	1	3	46	1493	19425	ENSCHIG00000013899,ENSCHIG00000008011,ENSCHIG00000022528
GO:0009059	macromolecule biosynthetic process	biological_process	0.79121	1	4	46	2436	19425	ENSCHIG00000014944,ENSCHIG00000018218,ENSCHIG00000007972,ENSCHIG00000021273
GO:0043228	non-membrane-bounded organelle	cellular_component	0.80145	1	2	46	1363	19425	ENSCHIG00000014944,ENSCHIG00000026793
GO:0043232	intracellular non-membrane-bounded organelle	cellular_component	0.80145	1	2	46	1363	19425	ENSCHIG00000026793,ENSCHIG00000014944
GO:1901575	organic substance catabolic process	biological_process	0.80431	1	1	46	613	19425	ENSCHIG00000013899
GO:0044446	intracellular organelle part	cellular_component	0.81689	1	3	46	1960	19425	ENSCHIG00000015694,ENSCHIG00000021273,ENSCHIG00000014944
GO:0090304	nucleic acid metabolic process	biological_process	0.81901	1	4	46	2470	19425	ENSCHIG00000015694,ENSCHIG00000007972,ENSCHIG00000021273,ENSCHIG00000018218
GO:0043412	macromolecule modification	biological_process	0.82079	1	3	46	1596	19425	ENSCHIG00000013899,ENSCHIG00000008011,ENSCHIG00000022528
GO:0044267	cellular protein metabolic process	biological_process	0.8225	1	4	46	2282	19425	ENSCHIG00000008011,ENSCHIG00000022528,ENSCHIG00000014944,ENSCHIG00000013899
GO:0004672	protein kinase activity	molecular_function	0.82419	1	1	46	553	19425	ENSCHIG00000022528
GO:0044422	organelle part	cellular_component	0.8259	1	3	46	1971	19425	ENSCHIG00000014944,ENSCHIG00000021273,ENSCHIG00000015694
GO:0005488	binding	molecular_function	0.83131	1	24	46	10592	19425	ENSCHIG00000018986,ENSCHIG00000007972,ENSCHIG00000022528,ENSCHIG00000026793,ENSCHIG00000015146,ENSCHIG00000012316,ENSCHIG00000020293,ENSCHIG00000007731,ENSCHIG00000021307,ENSCHIG00000009017,ENSCHIG00000024729,ENSCHIG00000013067,ENSCHIG00000020680,ENSCHIG00000014364,ENSCHIG00000024549,ENSCHIG00000020239,ENSCHIG00000018739,ENSCHIG00000021273,ENSCHIG00000018458,ENSCHIG00000024310,ENSCHIG00000018218,…
GO:0009056	catabolic process	biological_process	0.83405	1	1	46	685	19425	ENSCHIG00000013899
GO:0006355	regulation of transcription, DNA-dependent	biological_process	0.8373	1	2	46	1390	19425	ENSCHIG00000007972,ENSCHIG00000018218
GO:2001141	regulation of RNA biosynthetic process	biological_process	0.83753	1	2	46	1391	19425	ENSCHIG00000018218,ENSCHIG00000007972
GO:0016740	transferase activity	molecular_function	0.84602	1	3	46	1723	19425	ENSCHIG00000022528,ENSCHIG00000014298,ENSCHIG00000015313
GO:0051252	regulation of RNA metabolic process	biological_process	0.8469	1	2	46	1416	19425	ENSCHIG00000018218,ENSCHIG00000007972
GO:0006468	protein phosphorylation	biological_process	0.85153	1	1	46	630	19425	ENSCHIG00000022528
GO:2000112	regulation of cellular macromolecule biosynthetic process	biological_process	0.85374	1	2	46	1448	19425	ENSCHIG00000018218,ENSCHIG00000007972
GO:0010556	regulation of macromolecule biosynthetic process	biological_process	0.85467	1	2	46	1452	19425	ENSCHIG00000018218,ENSCHIG00000007972
GO:0016070	RNA metabolic process	biological_process	0.85715	1	3	46	2066	19425	ENSCHIG00000007972,ENSCHIG00000021273,ENSCHIG00000018218
GO:0031326	regulation of cellular biosynthetic process	biological_process	0.86119	1	2	46	1473	19425	ENSCHIG00000007972,ENSCHIG00000018218
GO:0009889	regulation of biosynthetic process	biological_process	0.86138	1	2	46	1474	19425	ENSCHIG00000018218,ENSCHIG00000007972
GO:0044260	cellular macromolecule metabolic process	biological_process	0.86448	1	8	46	4548	19425	ENSCHIG00000015694,ENSCHIG00000008011,ENSCHIG00000007972,ENSCHIG00000022528,ENSCHIG00000013899,ENSCHIG00000021273,ENSCHIG00000018218,ENSCHIG00000014944
GO:0016773	phosphotransferase activity, alcohol group as acceptor	molecular_function	0.86729	1	1	46	639	19425	ENSCHIG00000022528
GO:0042221	response to chemical stimulus	biological_process	0.90079	1	1	46	1159	19425	ENSCHIG00000013176
GO:0019219	regulation of nucleobase-containing compound metabolic process	biological_process	0.90796	1	2	46	1586	19425	ENSCHIG00000007972,ENSCHIG00000018218
GO:0051171	regulation of nitrogen compound metabolic process	biological_process	0.90897	1	2	46	1592	19425	ENSCHIG00000018218,ENSCHIG00000007972
GO:0005622	intracellular	cellular_component	0.92742	1	8	46	5209	19425	ENSCHIG00000015694,ENSCHIG00000007972,ENSCHIG00000012599,ENSCHIG00000026793,ENSCHIG00000021273,ENSCHIG00000018218,ENSCHIG00000014944,ENSCHIG00000009017
GO:0043229	intracellular organelle	cellular_component	0.92793	1	6	46	4168	19425	ENSCHIG00000026793,ENSCHIG00000014944,ENSCHIG00000018218,ENSCHIG00000007972,ENSCHIG00000021273,ENSCHIG00000015694
GO:0043226	organelle	cellular_component	0.92813	1	6	46	4170	19425	ENSCHIG00000007972,ENSCHIG00000021273,ENSCHIG00000015694,ENSCHIG00000026793,ENSCHIG00000018218,ENSCHIG00000014944
GO:0080090	regulation of primary metabolic process	biological_process	0.93481	1	2	46	1768	19425	ENSCHIG00000018218,ENSCHIG00000007972
GO:0003676	nucleic acid binding	molecular_function	0.93551	1	4	46	3217	19425	ENSCHIG00000021307,ENSCHIG00000007972,ENSCHIG00000021273,ENSCHIG00000018218
GO:0043231	intracellular membrane-bounded organelle	cellular_component	0.94087	1	4	46	3177	19425	ENSCHIG00000021273,ENSCHIG00000007972,ENSCHIG00000015694,ENSCHIG00000018218
GO:0043227	membrane-bounded organelle	cellular_component	0.94097	1	4	46	3178	19425	ENSCHIG00000018218,ENSCHIG00000015694,ENSCHIG00000021273,ENSCHIG00000007972
GO:0031323	regulation of cellular metabolic process	biological_process	0.94316	1	2	46	1827	19425	ENSCHIG00000007972,ENSCHIG00000018218
GO:0044424	intracellular part	cellular_component	0.9448	1	7	46	4875	19425	ENSCHIG00000026793,ENSCHIG00000014944,ENSCHIG00000012599,ENSCHIG00000018218,ENSCHIG00000021273,ENSCHIG00000007972,ENSCHIG00000015694
GO:0005515	protein binding	molecular_function	0.95228	1	8	46	4571	19425	ENSCHIG00000020680,ENSCHIG00000022528,ENSCHIG00000026793,ENSCHIG00000007731,ENSCHIG00000020293,ENSCHIG00000017944,ENSCHIG00000017641,ENSCHIG00000024310
GO:0016043	cellular component organization	biological_process	0.96052	1	1	46	1283	19425	ENSCHIG00000007731
GO:0071840	cellular component organization or biogenesis	biological_process	0.96732	1	1	46	1379	19425	ENSCHIG00000007731
GO:0044444	cytoplasmic part	cellular_component	0.97942	1	1	46	1790	19425	ENSCHIG00000014944
GO:0005737	cytoplasm	cellular_component	0.99553	1	1	46	2372	19425	ENSCHIG00000014944
