# Supplementary material for: Transcriptome analysis of mRNA and miRNA in the development of LeiZhou goat muscles
Source: Sci Rep. 2024 Apr 29;14:9858. doi: 10.1038/s41598-024-60521-9 (PMC11058254; doi:10.1038/s41598-024-60521-9)
Supplement: Supplementary file 17 — Supplementary Information 17. [file 41598_2024_60521_MOESM17_ESM.xls]

##Databases: KEGG PATHWAY
##Statistical test method: hypergeometric test / Fisher's exact test
##FDR correction method: Benjamini and Hochberg
#Term	Database	ID	Input number	Background number	P-Value	Corrected P-Value	Input	Hyperlink
Rap1 signaling pathway	KEGG PATHWAY	chx04015	4	201	0.02849486	0.60606932	ENSCHIG00000017641|ENSCHIG00000024549|ENSCHIG00000009017|ENSCHIG00000007731	http://www.genome.jp/kegg-bin/show_pathway?chx04015/chx:100862660%09red/chx:100860971%09red/chx:102188638%09red/chx:102180724%09red
Tight junction	KEGG PATHWAY	chx04530	3	134	0.041985068	0.60606932	ENSCHIG00000026793|ENSCHIG00000008011|ENSCHIG00000009017	http://www.genome.jp/kegg-bin/show_pathway?chx04530/chx:102189765%09red/chx:102188638%09red/chx:102189044%09red
Adrenergic signaling in cardiomyocytes	KEGG PATHWAY	chx04261	3	148	0.053287479	0.60606932	ENSCHIG00000015146|ENSCHIG00000008011|ENSCHIG00000024549	http://www.genome.jp/kegg-bin/show_pathway?chx04261/chx:102168763%09red/chx:102180724%09red/chx:102189044%09red
Long-term potentiation	KEGG PATHWAY	chx04720	2	66	0.055900046	0.60606932	ENSCHIG00000024549|ENSCHIG00000015813	http://www.genome.jp/kegg-bin/show_pathway?chx04720/chx:102182568%09red/chx:102180724%09red
Adherens junction	KEGG PATHWAY	chx04520	2	73	0.066412322	0.60606932	ENSCHIG00000026793|ENSCHIG00000009017	http://www.genome.jp/kegg-bin/show_pathway?chx04520/chx:102189765%09red/chx:102188638%09red
p53 signaling pathway	KEGG PATHWAY	chx04115	2	75	0.069528063	0.60606932	ENSCHIG00000017641|ENSCHIG00000024310	http://www.genome.jp/kegg-bin/show_pathway?chx04115/chx:100860971%09red/chx:102174541%09red
Bacterial invasion of epithelial cells	KEGG PATHWAY	chx05100	2	78	0.074289704	0.60606932	ENSCHIG00000026793|ENSCHIG00000009017	http://www.genome.jp/kegg-bin/show_pathway?chx05100/chx:102189765%09red/chx:102188638%09red
Phagosome	KEGG PATHWAY	chx04145	3	171	0.074656973	0.60606932	ENSCHIG00000007888|ENSCHIG00000011250|ENSCHIG00000017641	http://www.genome.jp/kegg-bin/show_pathway?chx04145/chx:102171570%09red/chx:100860971%09red/chx:102182340%09red
TGF-beta signaling pathway	KEGG PATHWAY	chx04350	2	84	0.084112477	0.60606932	ENSCHIG00000017641|ENSCHIG00000008011	http://www.genome.jp/kegg-bin/show_pathway?chx04350/chx:100860971%09red/chx:102189044%09red
Insulin secretion	KEGG PATHWAY	chx04911	2	84	0.084112477	0.60606932	ENSCHIG00000020293|ENSCHIG00000024549	http://www.genome.jp/kegg-bin/show_pathway?chx04911/chx:102182144%09red/chx:102180724%09red
Bile secretion	KEGG PATHWAY	chx04976	2	86	0.087470461	0.60606932	ENSCHIG00000013067|ENSCHIG00000024549	http://www.genome.jp/kegg-bin/show_pathway?chx04976/chx:102181111%09red/chx:102180724%09red
GnRH signaling pathway	KEGG PATHWAY	chx04912	2	88	0.090868098	0.60606932	ENSCHIG00000009017|ENSCHIG00000024549	http://www.genome.jp/kegg-bin/show_pathway?chx04912/chx:102188638%09red/chx:102180724%09red
Gap junction	KEGG PATHWAY	chx04540	2	89	0.092581382	0.60606932	ENSCHIG00000024549|ENSCHIG00000015813	http://www.genome.jp/kegg-bin/show_pathway?chx04540/chx:102182568%09red/chx:102180724%09red
Inflammatory mediator regulation of TRP channels	KEGG PATHWAY	chx04750	2	104	0.119326649	0.60606932	ENSCHIG00000024549|ENSCHIG00000007731	http://www.genome.jp/kegg-bin/show_pathway?chx04750/chx:100862660%09red/chx:102180724%09red
Retrograde endocannabinoid signaling	KEGG PATHWAY	chx04723	2	105	0.1211727	0.60606932	ENSCHIG00000024549|ENSCHIG00000015813	http://www.genome.jp/kegg-bin/show_pathway?chx04723/chx:102182568%09red/chx:102180724%09red
Chagas disease (American trypanosomiasis)	KEGG PATHWAY	chx05142	2	111	0.132392894	0.60606932	ENSCHIG00000008011|ENSCHIG00000024549	http://www.genome.jp/kegg-bin/show_pathway?chx05142/chx:102180724%09red/chx:102189044%09red
Glutamatergic synapse	KEGG PATHWAY	chx04724	2	114	0.138089552	0.60606932	ENSCHIG00000024549|ENSCHIG00000015813	http://www.genome.jp/kegg-bin/show_pathway?chx04724/chx:102182568%09red/chx:102180724%09red
Oocyte meiosis	KEGG PATHWAY	chx04114	2	117	0.143839311	0.60606932	ENSCHIG00000008011|ENSCHIG00000024549	http://www.genome.jp/kegg-bin/show_pathway?chx04114/chx:102180724%09red/chx:102189044%09red
Neurotrophin signaling pathway	KEGG PATHWAY	chx04722	2	119	0.147700334	0.60606932	ENSCHIG00000009017|ENSCHIG00000007731	http://www.genome.jp/kegg-bin/show_pathway?chx04722/chx:100862660%09red/chx:102188638%09red
Leukocyte transendothelial migration	KEGG PATHWAY	chx04670	2	120	0.149638838	0.60606932	ENSCHIG00000026793|ENSCHIG00000009017	http://www.genome.jp/kegg-bin/show_pathway?chx04670/chx:102189765%09red/chx:102188638%09red
Axon guidance	KEGG PATHWAY	chx04360	2	122	0.153531236	0.60606932	ENSCHIG00000022528|ENSCHIG00000009017	http://www.genome.jp/kegg-bin/show_pathway?chx04360/chx:102188638%09red/chx:102170633%09red
Butanoate metabolism	KEGG PATHWAY	chx00650	1	29	0.155273558	0.60606932	ENSCHIG00000023960	http://www.genome.jp/kegg-bin/show_pathway?chx00650/chx:102183382%09red
Bladder cancer	KEGG PATHWAY	chx05219	1	35	0.183326343	0.60606932	ENSCHIG00000017641	http://www.genome.jp/kegg-bin/show_pathway?chx05219/chx:100860971%09red
Carbohydrate digestion and absorption	KEGG PATHWAY	chx04973	1	39	0.201512372	0.60606932	ENSCHIG00000025373	http://www.genome.jp/kegg-bin/show_pathway?chx04973/chx:102173104%09red
Hippo signaling pathway	KEGG PATHWAY	chx04390	2	152	0.213803279	0.60606932	ENSCHIG00000026793|ENSCHIG00000008011	http://www.genome.jp/kegg-bin/show_pathway?chx04390/chx:102189765%09red/chx:102189044%09red
Oxytocin signaling pathway	KEGG PATHWAY	chx04921	2	155	0.219967305	0.60606932	ENSCHIG00000021307|ENSCHIG00000024549	http://www.genome.jp/kegg-bin/show_pathway?chx04921/chx:102168299%09red/chx:102180724%09red
Fat digestion and absorption	KEGG PATHWAY	chx04975	1	48	0.240974172	0.60606932	ENSCHIG00000015313	http://www.genome.jp/kegg-bin/show_pathway?chx04975/chx:102179090%09red
Transcriptional misregulation in cancer	KEGG PATHWAY	chx05202	2	169	0.248897247	0.60606932	ENSCHIG00000024310|ENSCHIG00000020680	http://www.genome.jp/kegg-bin/show_pathway?chx05202/chx:102174541%09red/chx:102191597%09red
Basal transcription factors	KEGG PATHWAY	chx03022	1	50	0.249477043	0.60606932	ENSCHIG00000021273	http://www.genome.jp/kegg-bin/show_pathway?chx03022/chx:100861358%09red
Fanconi anemia pathway	KEGG PATHWAY	chx03460	1	51	0.253692949	0.60606932	ENSCHIG00000015694	http://www.genome.jp/kegg-bin/show_pathway?chx03460/chx:102189936%09red
Endometrial cancer	KEGG PATHWAY	chx05213	1	51	0.253692949	0.60606932	ENSCHIG00000026793	http://www.genome.jp/kegg-bin/show_pathway?chx05213/chx:102189765%09red
Malaria	KEGG PATHWAY	chx05144	1	53	0.262054358	0.60606932	ENSCHIG00000017641	http://www.genome.jp/kegg-bin/show_pathway?chx05144/chx:100860971%09red
Calcium signaling pathway	KEGG PATHWAY	chx04020	2	177	0.265494367	0.60606932	ENSCHIG00000024549|ENSCHIG00000015813	http://www.genome.jp/kegg-bin/show_pathway?chx04020/chx:102182568%09red/chx:102180724%09red
Staphylococcus aureus infection	KEGG PATHWAY	chx05150	1	55	0.270322759	0.60606932	ENSCHIG00000007888	http://www.genome.jp/kegg-bin/show_pathway?chx05150/chx:102182340%09red
Chemokine signaling pathway	KEGG PATHWAY	chx04062	2	182	0.275871267	0.60606932	ENSCHIG00000009017|ENSCHIG00000024549	http://www.genome.jp/kegg-bin/show_pathway?chx04062/chx:102188638%09red/chx:102180724%09red
VEGF signaling pathway	KEGG PATHWAY	chx04370	1	57	0.27849918	0.60606932	ENSCHIG00000009017	http://www.genome.jp/kegg-bin/show_pathway?chx04370/chx:102188638%09red
ABC transporters	KEGG PATHWAY	chx02010	1	60	0.290593566	0.60606932	ENSCHIG00000013067	http://www.genome.jp/kegg-bin/show_pathway?chx02010/chx:102181111%09red
Long-term depression	KEGG PATHWAY	chx04730	1	61	0.294580132	0.60606932	ENSCHIG00000008011	http://www.genome.jp/kegg-bin/show_pathway?chx04730/chx:102189044%09red
Pancreatic cancer	KEGG PATHWAY	chx05212	1	63	0.302486662	0.60606932	ENSCHIG00000009017	http://www.genome.jp/kegg-bin/show_pathway?chx05212/chx:102188638%09red
Ovarian steroidogenesis	KEGG PATHWAY	chx04913	1	65	0.310305208	0.60606932	ENSCHIG00000024549	http://www.genome.jp/kegg-bin/show_pathway?chx04913/chx:102180724%09red
Synaptic vesicle cycle	KEGG PATHWAY	chx04721	1	66	0.314181792	0.60606932	ENSCHIG00000020293	http://www.genome.jp/kegg-bin/show_pathway?chx04721/chx:102182144%09red
Renal cell carcinoma	KEGG PATHWAY	chx05211	1	67	0.318036743	0.60606932	ENSCHIG00000009017	http://www.genome.jp/kegg-bin/show_pathway?chx05211/chx:102188638%09red
PI3K-Akt signaling pathway	KEGG PATHWAY	chx04151	3	356	0.326705576	0.60606932	ENSCHIG00000017641|ENSCHIG00000008011|ENSCHIG00000007731	http://www.genome.jp/kegg-bin/show_pathway?chx04151/chx:100862660%09red/chx:100860971%09red/chx:102189044%09red
Proteoglycans in cancer	KEGG PATHWAY	chx05205	2	207	0.327508886	0.60606932	ENSCHIG00000017641|ENSCHIG00000009017	http://www.genome.jp/kegg-bin/show_pathway?chx05205/chx:100860971%09red/chx:102188638%09red
Arrhythmogenic right ventricular cardiomyopathy (ARVC)	KEGG PATHWAY	chx05412	1	70	0.329473	0.60606932	ENSCHIG00000026793	http://www.genome.jp/kegg-bin/show_pathway?chx05412/chx:102189765%09red
Focal adhesion	KEGG PATHWAY	chx04510	2	208	0.329558507	0.60606932	ENSCHIG00000017641|ENSCHIG00000009017	http://www.genome.jp/kegg-bin/show_pathway?chx04510/chx:100860971%09red/chx:102188638%09red
Viral carcinogenesis	KEGG PATHWAY	chx05203	2	209	0.331606459	0.60606932	ENSCHIG00000021273|ENSCHIG00000009017	http://www.genome.jp/kegg-bin/show_pathway?chx05203/chx:102188638%09red/chx:100861358%09red
Thyroid hormone synthesis	KEGG PATHWAY	chx04918	1	71	0.333242614	0.60606932	ENSCHIG00000024549	http://www.genome.jp/kegg-bin/show_pathway?chx04918/chx:102180724%09red
Huntington's disease	KEGG PATHWAY	chx05016	2	211	0.335697178	0.60606932	ENSCHIG00000012599|ENSCHIG00000015813	http://www.genome.jp/kegg-bin/show_pathway?chx05016/chx:102182568%09red/chx:1485861%09red
cAMP signaling pathway	KEGG PATHWAY	chx04024	2	213	0.339780685	0.60606932	ENSCHIG00000013067|ENSCHIG00000024549	http://www.genome.jp/kegg-bin/show_pathway?chx04024/chx:102181111%09red/chx:102180724%09red
Gastric acid secretion	KEGG PATHWAY	chx04971	1	74	0.344425686	0.60606932	ENSCHIG00000024549	http://www.genome.jp/kegg-bin/show_pathway?chx04971/chx:102180724%09red
Ras signaling pathway	KEGG PATHWAY	chx04014	2	223	0.360078133	0.60606932	ENSCHIG00000009017|ENSCHIG00000007731	http://www.genome.jp/kegg-bin/show_pathway?chx04014/chx:100862660%09red/chx:102188638%09red
Salivary secretion	KEGG PATHWAY	chx04970	1	83	0.376869788	0.60606932	ENSCHIG00000024549	http://www.genome.jp/kegg-bin/show_pathway?chx04970/chx:102180724%09red
Cardiac muscle contraction	KEGG PATHWAY	chx04260	1	83	0.376869788	0.60606932	ENSCHIG00000015146	http://www.genome.jp/kegg-bin/show_pathway?chx04260/chx:102168763%09red
Progesterone-mediated oocyte maturation	KEGG PATHWAY	chx04914	1	84	0.380374801	0.60606932	ENSCHIG00000024549	http://www.genome.jp/kegg-bin/show_pathway?chx04914/chx:102180724%09red
Dilated cardiomyopathy	KEGG PATHWAY	chx05414	1	84	0.380374801	0.60606932	ENSCHIG00000024549	http://www.genome.jp/kegg-bin/show_pathway?chx05414/chx:102180724%09red
Fc gamma R-mediated phagocytosis	KEGG PATHWAY	chx04666	1	85	0.38386024	0.60606932	ENSCHIG00000009017	http://www.genome.jp/kegg-bin/show_pathway?chx04666/chx:102188638%09red
GABAergic synapse	KEGG PATHWAY	chx04727	1	89	0.397608426	0.60606932	ENSCHIG00000024549	http://www.genome.jp/kegg-bin/show_pathway?chx04727/chx:102180724%09red
Apoptosis	KEGG PATHWAY	chx04210	1	89	0.397608426	0.60606932	ENSCHIG00000007731	http://www.genome.jp/kegg-bin/show_pathway?chx04210/chx:100862660%09red
ECM-receptor interaction	KEGG PATHWAY	chx04512	1	89	0.397608426	0.60606932	ENSCHIG00000017641	http://www.genome.jp/kegg-bin/show_pathway?chx04512/chx:100860971%09red
Salmonella infection	KEGG PATHWAY	chx05132	1	90	0.400997616	0.60606932	ENSCHIG00000009017	http://www.genome.jp/kegg-bin/show_pathway?chx05132/chx:102188638%09red
Pancreatic secretion	KEGG PATHWAY	chx04972	1	91	0.404367874	0.60606932	ENSCHIG00000024549	http://www.genome.jp/kegg-bin/show_pathway?chx04972/chx:102180724%09red
Morphine addiction	KEGG PATHWAY	chx05032	1	93	0.411052018	0.60606932	ENSCHIG00000024549	http://www.genome.jp/kegg-bin/show_pathway?chx05032/chx:102180724%09red
MAPK signaling pathway	KEGG PATHWAY	chx04010	2	250	0.413638652	0.60606932	ENSCHIG00000009017|ENSCHIG00000007731	http://www.genome.jp/kegg-bin/show_pathway?chx04010/chx:100862660%09red/chx:102188638%09red
Melanogenesis	KEGG PATHWAY	chx04916	1	96	0.420938856	0.60606932	ENSCHIG00000024549	http://www.genome.jp/kegg-bin/show_pathway?chx04916/chx:102180724%09red
Estrogen signaling pathway	KEGG PATHWAY	chx04915	1	98	0.427438363	0.60606932	ENSCHIG00000024549	http://www.genome.jp/kegg-bin/show_pathway?chx04915/chx:102180724%09red
Circadian entrainment	KEGG PATHWAY	chx04713	1	98	0.427438363	0.60606932	ENSCHIG00000024549	http://www.genome.jp/kegg-bin/show_pathway?chx04713/chx:102180724%09red
mRNA surveillance pathway	KEGG PATHWAY	chx03015	1	102	0.440220889	0.610439712	ENSCHIG00000008011	http://www.genome.jp/kegg-bin/show_pathway?chx03015/chx:102189044%09red
T cell receptor signaling pathway	KEGG PATHWAY	chx04660	1	103	0.443372002	0.610439712	ENSCHIG00000009017	http://www.genome.jp/kegg-bin/show_pathway?chx04660/chx:102188638%09red
Neuroactive ligand-receptor interaction	KEGG PATHWAY	chx04080	2	279	0.468613292	0.621393884	ENSCHIG00000020021|ENSCHIG00000015813	http://www.genome.jp/kegg-bin/show_pathway?chx04080/chx:102182568%09red/chx:102168399%09red
Cholinergic synapse	KEGG PATHWAY	chx04725	1	112	0.470951154	0.621393884	ENSCHIG00000024549	http://www.genome.jp/kegg-bin/show_pathway?chx04725/chx:102180724%09red
Thyroid hormone signaling pathway	KEGG PATHWAY	chx04919	1	112	0.470951154	0.621393884	ENSCHIG00000021307	http://www.genome.jp/kegg-bin/show_pathway?chx04919/chx:102168299%09red
Amoebiasis	KEGG PATHWAY	chx05146	1	116	0.482768942	0.628260952	ENSCHIG00000024549	http://www.genome.jp/kegg-bin/show_pathway?chx05146/chx:102180724%09red
Vascular smooth muscle contraction	KEGG PATHWAY	chx04270	1	124	0.505623951	0.634306651	ENSCHIG00000024549	http://www.genome.jp/kegg-bin/show_pathway?chx04270/chx:102180724%09red
AMPK signaling pathway	KEGG PATHWAY	chx04152	1	125	0.508409396	0.634306651	ENSCHIG00000008011	http://www.genome.jp/kegg-bin/show_pathway?chx04152/chx:102189044%09red
FoxO signaling pathway	KEGG PATHWAY	chx04068	1	127	0.513933629	0.634306651	ENSCHIG00000018218	http://www.genome.jp/kegg-bin/show_pathway?chx04068/chx:102185425%09red
Platelet activation	KEGG PATHWAY	chx04611	1	128	0.51667259	0.634306651	ENSCHIG00000024549	http://www.genome.jp/kegg-bin/show_pathway?chx04611/chx:102180724%09red
Dopaminergic synapse	KEGG PATHWAY	chx04728	1	132	0.527476057	0.634306651	ENSCHIG00000008011	http://www.genome.jp/kegg-bin/show_pathway?chx04728/chx:102189044%09red
Hepatitis C	KEGG PATHWAY	chx05160	1	132	0.527476057	0.634306651	ENSCHIG00000008011	http://www.genome.jp/kegg-bin/show_pathway?chx05160/chx:102189044%09red
MicroRNAs in cancer	KEGG PATHWAY	chx05206	1	138	0.543233341	0.645089593	ENSCHIG00000017641	http://www.genome.jp/kegg-bin/show_pathway?chx05206/chx:100860971%09red
Pathways in cancer	KEGG PATHWAY	chx05200	2	331	0.559109313	0.655745491	ENSCHIG00000026793|ENSCHIG00000009017	http://www.genome.jp/kegg-bin/show_pathway?chx05200/chx:102189765%09red/chx:102188638%09red
cGMP-PKG signaling pathway	KEGG PATHWAY	chx04022	1	161	0.598950439	0.685545684	ENSCHIG00000024549	http://www.genome.jp/kegg-bin/show_pathway?chx04022/chx:102180724%09red
Oxidative phosphorylation	KEGG PATHWAY	chx00190	1	161	0.598950439	0.685545684	ENSCHIG00000012599	http://www.genome.jp/kegg-bin/show_pathway?chx00190/chx:1485861%09red
RNA transport	KEGG PATHWAY	chx03013	1	165	0.607926803	0.687536265	ENSCHIG00000018739	http://www.genome.jp/kegg-bin/show_pathway?chx03013/chx:102182292%09red
Parkinson's disease	KEGG PATHWAY	chx05012	1	169	0.61670368	0.689257054	ENSCHIG00000012599	http://www.genome.jp/kegg-bin/show_pathway?chx05012/chx:1485861%09red
Non-alcoholic fatty liver disease (NAFLD)	KEGG PATHWAY	chx04932	1	173	0.625285471	0.689674211	ENSCHIG00000009017	http://www.genome.jp/kegg-bin/show_pathway?chx04932/chx:102188638%09red
Purine metabolism	KEGG PATHWAY	chx00230	1	176	0.631596383	0.689674211	ENSCHIG00000024549	http://www.genome.jp/kegg-bin/show_pathway?chx00230/chx:102180724%09red
Alzheimer's disease	KEGG PATHWAY	chx05010	1	195	0.66918589	0.716294879	ENSCHIG00000012599	http://www.genome.jp/kegg-bin/show_pathway?chx05010/chx:1485861%09red
Epstein-Barr virus infection	KEGG PATHWAY	chx05169	1	196	0.671055203	0.716294879	ENSCHIG00000021273	http://www.genome.jp/kegg-bin/show_pathway?chx05169/chx:100861358%09red
Regulation of actin cytoskeleton	KEGG PATHWAY	chx04810	1	218	0.70962757	0.74423942	ENSCHIG00000009017	http://www.genome.jp/kegg-bin/show_pathway?chx04810/chx:102188638%09red
Endocytosis	KEGG PATHWAY	chx04144	1	220	0.712903023	0.74423942	ENSCHIG00000009017	http://www.genome.jp/kegg-bin/show_pathway?chx04144/chx:102188638%09red
HTLV-I infection	KEGG PATHWAY	chx05166	1	265	0.777633521	0.802991136	ENSCHIG00000024549	http://www.genome.jp/kegg-bin/show_pathway?chx05166/chx:102180724%09red
Ribosome	KEGG PATHWAY	chx03010	1	289	0.805997681	0.823330965	ENSCHIG00000014944	http://www.genome.jp/kegg-bin/show_pathway?chx03010/chx:102172713%09red
Olfactory transduction	KEGG PATHWAY	chx04740	1	849	0.992271135	0.994454262	ENSCHIG00000013176	http://www.genome.jp/kegg-bin/show_pathway?chx04740/chx:102170675%09red
Metabolic pathways	KEGG PATHWAY	chx01100	2	1270	0.994454262	0.994454262	ENSCHIG00000023960|ENSCHIG00000012599	http://www.genome.jp/kegg-bin/show_pathway?chx01100/chx:102183382%09red/chx:1485861%09red
--------------------
#Term	Database	ID	Input number	Background number	P-Value	Corrected P-Value	Input	Hyperlink
--------------------
#Term	Database	ID	Input number	Background number	P-Value	Corrected P-Value	Input	Hyperlink
--------------------
