# Supplementary material for: Transcriptome analysis of mRNA and miRNA in the development of LeiZhou goat muscles
Source: Sci Rep. 2024 Apr 29;14:9858. doi: 10.1038/s41598-024-60521-9 (PMC11058254; doi:10.1038/s41598-024-60521-9)
Supplement: Supplementary file 18 — Supplementary Information 18. [file 41598_2024_60521_MOESM18_ESM.xls]

gene_id	gene_name	gene_locus	M6_FPKM	M3_FPKM	log2FoldChange	pvalue	padj
ENSCHIG00000016623	ENSCHIG00000016623	21:7444142-7514590	0	0.471789333333333	-13.9773335081994	4.43023841397559e-14	5.96664509594232e-10
ENSCHIG00000024345	ENSCHIG00000024345	3:72167775-72209099	0.259325	2.95543966666667	-3.23534953978962	1.54422010267413e-11	1.03987781714076e-07
ENSCHIG00000015872	ENSCHIG00000015872	10:21936188-21946725	0.312849333333333	22.736087	-5.92176947956097	2.48099609237631e-08	6.07528279493166e-05
ENSCHIG00000017044	ENSCHIG00000017044	17:14139283-14142990	7.21566666666667	0	13.9329566482143	2.35327059820093e-07	0.000396173105207126
ENSCHIG00000015813	GRM5	29:6334669-6628597	0.0804246666666667	0.00109466666666667	9.54066016624862	5.81335247415928e-07	0.000732208488893187
ENSCHIG00000012599	ENSCHIG00000012599	1:54186145-54186825	410.604579666667	47.4210333333333	3.30487280579831	5.98031881335392e-07	0.000732208488893187
ENSCHIG00000020293	SNAP25	13:3277995-3366145	0	0.0695143333333333	-11.1911406787168	1.01146309517119e-06	0.00113519874714713
ENSCHIG00000008011	ENSCHIG00000008011	27:18688588-18711693	0	1.110636	-13.7168986171386	1.1373798473955e-06	0.00122545854277781
ENSCHIG00000018158	SLC16A6	19:61072312-61091254	28.3117856666667	3.37609266666667	3.26121396952942	2.59534009242443e-06	0.00236792137829085
ENSCHIG00000021943	ENSCHIG00000021943	10:36238316-36251778	0.008414	4.70660266666667	-8.64312359300989	2.66315569430858e-06	0.00236792137829085
ENSCHIG00000015593	PM20D2	9:48246713-48280212	3.59645633333333	24.644408	-2.37962563249216	3.19245602035966e-06	0.00260581804134569
ENSCHIG00000024729	HCN1	20:29118948-29567451	0.411739666666667	0.0954783333333333	2.3304482014902	5.72873042528074e-06	0.00440883093529606
ENSCHIG00000006856	ENSCHIG00000006856	LWLT01000041.1:147918-205766	0	0.231872666666667	-12.7756082678401	8.31189013142357e-06	0.00605105601567636
ENSCHIG00000021307	RCAN1	1:41174245-41298068	45.1971923333333	15.85838	1.94661380765235	1.20053784202562e-05	0.00792956466632031
ENSCHIG00000026793	ENSCHIG00000026793	11:55269393-55790757	0	0.0209876666666667	-12.3327530555072	1.33376786241623e-05	0.00855389789096274
ENSCHIG00000015311	CNIH3	16:26234747-26365113	0	0.0743866666666667	-12.269946702653	1.58598926441412e-05	0.0097091379150588
ENSCHIG00000020021	CHRND	2:15564541-15571321	0.650155666666667	9.42480166666667	-3.51973587878059	1.78922796356177e-05	0.0104770966144565
ENSCHIG00000024549	ADCY1	4:43910051-44013206	0.587411	0.122531333333333	2.51535991354522	2.00890983176399e-05	0.0111552577738141
ENSCHIG00000018739	ENSCHIG00000018739	LWLT01000074.1:103160-148177	0	13.6583326666667	-18.2825499404844	2.03697742531944e-05	0.0111552577738141
ENSCHIG00000013899	ENSCHIG00000013899	LWLT01000047.1:323734-439751	0	4.65823166666667	-18.0795374297142	2.09427775044933e-05	0.0111552577738141
ENSCHIG00000017641	THBS1	10:67822642-67837312	10.6160893333333	78.898142	-2.60297134223933	2.93642868600737e-05	0.0134060412010669
ENSCHIG00000020680	ENSCHIG00000020680	LWLT01000056.1:78518-259389	0	3.90366166666667	-16.2451706545979	3.18976364739521e-05	0.0138788635441831
ENSCHIG00000020239	DNER	2:17953910-18337801	0	0.045905	-12.5306738995825	3.19457061085296e-05	0.0138788635441831
ENSCHIG00000001740	ENSCHIG00000001740	15:36204022-36210990	0.390864	4.14517966666667	-3.15453802725417	3.31236184607148e-05	0.0139409029196533
ENSCHIG00000012603	FAM78A	11:100919707-100933687	21.8568473333333	8.521449	1.60605749312636	3.60288560448318e-05	0.0144917332661918
ENSCHIG00000015146	MYL4	19:45886972-45926139	0.273562	42.667818	-7.23921721373724	4.17248963295686e-05	0.01572729339209
ENSCHIG00000012316	ANXA13	14:65739936-65905746	0.033709	0.530047666666667	-4.2245946455658	4.18543456153194e-05	0.01572729339209
ENSCHIG00000015694	ENSCHIG00000015694	LWLT01000021.1:55433069-55445084	0	0.170929	-10.020994108436	4.45331226545732e-05	0.0162100566462646
ENSCHIG00000014298	NME9	1:130372117-130395868	0	0.0841263333333333	-9.95363489422564	4.85172885484777e-05	0.0174248224578906
ENSCHIG00000023960	ACSM1	25:18067060-18134319	1.42015833333333	0.241021	2.80021375434974	5.52806097619272e-05	0.0195926119019378
ENSCHIG00000012690	ENSCHIG00000012690	5:99253298-99304179	0.0267076666666667	0	9.73380361152828	5.82896993266165e-05	0.0201226981411572
ENSCHIG00000007731	NGF	3:92538002-92593946	0.458447	0.62913	-4.65694311415583	5.90174173281638e-05	0.0201226981411572
ENSCHIG00000022528	ENSCHIG00000022528	1:40045937-40754451	0.00672066666666667	0	11.553395745326	6.3584503891804e-05	0.0213535187949127
ENSCHIG00000014944	ENSCHIG00000014944	7:28365013-28366688	31.538316	0.547108666666667	6.21938866747747	6.42127644189163e-05	0.0213535187949127
ENSCHIG00000014364	AGBL1	21:16220886-16903562	1.14244233333333	0.273557	2.28590303319163	7.02047466261595e-05	0.0224866834686779
ENSCHIG00000017944	NRG4	21:30820332-31052983	4.10137566666667	1.47723533333333	1.67487913811128	7.28804742499878e-05	0.0228268424929962
ENSCHIG00000025373	SLC37A4	15:52748124-52753344	26.1912066666667	6.64589733333333	2.17784317294084	7.76771375904427e-05	0.0240495560705306
ENSCHIG00000007972	ENSCHIG00000007972	LWLT01000074.1:6883-34647	0	2.361434	-14.6764300521618	7.94952896808012e-05	0.0240919155973393
ENSCHIG00000018458	ENSCHIG00000018458	19:18922243-18931105	0	0.252969333333333	-10.1789486315024	7.9602780225839e-05	0.0240919155973393
ENSCHIG00000024511	WFDC1	18:11963133-11974180	29.0009583333333	11.2060466666667	1.62267383406889	8.94444378656329e-05	0.0261877758516162
ENSCHIG00000009017	ENSCHIG00000009017	21:847336-847911	0	9.55532	-11.4186522806627	9.25610404643341e-05	0.0266852268630718
ENSCHIG00000015802	ENSCHIG00000015802	29:50278804-50295989	0	0.336673	-11.4262958898718	9.86493632800471e-05	0.0273448836444651
ENSCHIG00000024310	IGFBP3	4:44059794-44064955	11.120819	53.842251	-2.00887025231682	0.000101537029978346	0.0273448836444651
ENSCHIG00000018218	FOXO6	3:15982763-16003654	3.81599466666667	1.07439066666667	2.06521397161666	0.000128040004791957	0.0326387823401534
ENSCHIG00000013176	OR2AP1	5:57012011-57063202	11.5589543333333	4.411631	1.6648097334085	0.000134090323708479	0.0337556725178654
ENSCHIG00000021273	ENSCHIG00000021273	27:18833261-18917707	0	0.413158333333333	-14.0187578864838	0.000140076092911881	0.0349360151729112
ENSCHIG00000010884	ENSCHIG00000010884	9:85490017-85557393	0	0.0683453333333333	-11.2374198697956	0.0001448117394577	0.0353915370262345
ENSCHIG00000007888	FCAR	18:64257859-64268333	0	0.649189	-11.6664376477933	0.000145511439031762	0.0353915370262345
ENSCHIG00000018986	ADAMTS5	1:7819511-7869412	2.94502766666667	10.2466266666667	-1.53546705832125	0.00014584424598723	0.0353915370262345
ENSCHIG00000013067	ENSCHIG00000013067	12:34980094-34998753	0.208142333333333	0	11.1468260563764	0.000158964118519228	0.0375601534774906
ENSCHIG00000015313	ENSCHIG00000015313	15:27787330-27954338	0.0241753333333333	0	9.33639990626921	0.000165373578023032	0.0387348060663339
ENSCHIG00000016090	ENSCHIG00000016090	14:38686485-38817891	2.789869	0.401577333333333	5.83899883786898	0.00019239097593809	0.0441761646602304
ENSCHIG00000011250	MSR1	27:24579020-24656390	1.509757	16.5320566666667	-3.09717259539214	0.000209515111315442	0.0474243616671659
ENSCHIG00000013839	PLIN2	8:24994420-25002070	3.68185433333333	39.676704	-3.08883709406188	0.000240829532944791	0.0511571779808433
ENSCHIG00000021079	ENSCHIG00000021079	LWLT01006545.1:1037-6465	0	4.11615133333333	-13.5360479977911	0.000241199940732369	0.0511571779808433
ENSCHIG00000024308	ADAM28	8:71294865-71350606	0.0175226666666667	2.20843266666667	-6.56128333298213	0.000277733012752103	0.0575462802422357
ENSCHIG00000025399	TP53INP2	13:63619638-63651042	9.32193766666667	3.591802	1.62839212775566	0.000282288968476046	0.0576040579914454
ENSCHIG00000010585	ENSCHIG00000010585	LWLT01000056.1:36627-48534	0	1.63513133333333	-13.3018460489195	0.000287359679832586	0.0578098773622595
ENSCHIG00000012523	PTX3	1:109705569-109711190	1.50174433333333	21.229109	-3.54675454960257	0.000297016756293795	0.0579441589287081
ENSCHIG00000017330	GYG1	1:118732878-118770465	97.53951	46.0401956666667	1.33232469894276	0.000297811609003415	0.0579441589287081
ENSCHIG00000022458	INSYN1	10:80873595-80887366	37.5204253333333	14.5690546666667	1.58591551129502	0.000301165067197028	0.0579441589287081
ENSCHIG00000019101	ENSCHIG00000019101	19:10512116-10520595	5.43876466666667	1.42516833333333	2.28714989408636	0.000309496767971199	0.0582979366578477
ENSCHIG00000027016	TFRC	1:70404588-70471952	56.8245383333333	14.152822	2.19290742063019	0.000317501893508775	0.0585769246818655
ENSCHIG00000023635	HAPLN1	7:26993933-27075283	0.007025	0.424693333333333	-5.55823731334939	0.000320464401433722	0.0585965040140205
ENSCHIG00000019220	ENSCHIG00000019220	25:165844-166477	0.129102	8.45382233333333	-5.61349010362533	0.000323203816272043	0.0585965040140205
ENSCHIG00000013077	ICA1L	2:44715988-44771721	0	0.0187683333333333	-9.07920246842468	0.000324134210650767	0.0585965040140205
ENSCHIG00000004461	ENSCHIG00000004461	6:98687546-98692150	10.194895	1.015532	3.59414579823492	0.000337936769252879	0.0603394175976708
ENSCHIG00000015913	FBXO40	1:65766763-65787964	31.5310053333333	11.4097586666667	1.69135695679291	0.000338255570880914	0.0603394175976708
ENSCHIG00000020512	MYH3	19:29317579-29337126	8.61011	135.066123333333	-3.6097790873538	0.000344145683838174	0.0609862377622701
ENSCHIG00000015701	ADAMDEC1	8:71387138-71410765	0.0147216666666667	3.948433	-7.69250022166007	0.000368559564986416	0.0638127610721969
ENSCHIG00000023624	CIB2	21:30088674-30113474	61.305743	25.125462	1.53339796198474	0.0003712852140273	0.0638127610721969
ENSCHIG00000018472	ENSCHIG00000018472	2:117967598-118021219	0.393532	212.660781333333	-8.7681169320705	0.000378039226739105	0.0638127610721969
ENSCHIG00000009059	SLC6A13	5:106099482-106137919	0	0.698385666666667	-11.07019667371	0.00037912000898449	0.0638127610721969
ENSCHIG00000011009	SCN4B	15:53491867-53514147	65.7823406666667	17.1896843333333	2.19180104571244	0.000382990077380845	0.0638127610721969
ENSCHIG00000018252	GNAT3	4:79659738-79908429	1.960489	6.22102666666667	-1.34087777764038	0.000383196960765903	0.0638127610721969
ENSCHIG00000003341	ACTC1	10:72761736-72767207	13.2648093333333	266.764056666667	-3.92632465981243	0.000396299493108795	0.0648870731757475
ENSCHIG00000015152	COMP	7:104322078-104330388	0.0740226666666667	6.25694133333333	-5.88277372154852	0.000397474275096463	0.0648870731757475
ENSCHIG00000025491	ENSCHIG00000025491	23:32194070-32194990	9.21140433333333	0.0600483333333333	7.24839379218823	0.000440868696108327	0.0710808585761277
ENSCHIG00000016965	LTF	22:52977070-53007570	3.50777566666667	0.0888803333333333	5.48828923897776	0.000453237406351167	0.0718141339851472
ENSCHIG00000024109	ENSCHIG00000024109	LWLT01000056.1:332557-378893	0	0.307996666666667	-12.8539950609982	0.000466302092497907	0.0729819588254883
ENSCHIG00000025360	IGFBP2	2:31148968-31180231	0.181081	2.001687	-3.11181177608381	0.000468759430435933	0.0729819588254883
XLOC_191231	XLOC_191231	LWLT01002000.1:848-2613	1.433949	0	10.5244783344423	0.000479230012366684	0.07376308350348
ENSCHIG00000014693	CHRNG	2:15552742-15558114	0.250544	9.437027	-4.86080027019147	0.000504026059336185	0.0758460666719524
ENSCHIG00000026036	DKK2	6:18462576-18588725	7.08573	3.37794966666667	1.33456214604699	0.000521876011212676	0.0772376496594761
ENSCHIG00000010730	ENSCHIG00000010730	28:41951633-42317051	0.215948666666667	1.46293233333333	-2.44749504498625	0.000540498502962287	0.0791242808466965
ENSCHIG00000017221	TMEM266	21:30925986-31055734	6.553517	3.23544966666667	1.28392689418707	0.000548893170950496	0.0799188456903923
ENSCHIG00000017462	ENSCHIG00000017462	21:69031636-69169581	0.127450333333333	10.8326513333333	-5.75704520833441	0.000553941686276852	0.080220286352437
ENSCHIG00000023932	SCPEP1	19:7432538-7455425	7.81465	32.821583	-1.79056130230108	0.00056884880925262	0.0818143338637747
ENSCHIG00000017048	SLC9A2	11:7202564-7292998	7.282871	2.76561433333333	1.63999985864964	0.000573432695014981	0.0818143338637747
ENSCHIG00000003822	TOB1	19:35536428-35540788	128.394502	57.6075486666667	1.38450401620093	0.000599236999159028	0.0838988343626754
ENSCHIG00000027044	TMEM98	19:16959140-16971670	1.568962	9.07228466666667	-2.27927114831673	0.000633618581911475	0.0863196648884635
ENSCHIG00000008249	POSTN	12:62420246-62458759	0.250614666666667	2.35017466666667	-2.96934922057743	0.000648789797948574	0.0878071142116904
ENSCHIG00000013848	ENSCHIG00000013848	LWLT01000047.1:166539-260915	0	0.122399333333333	-12.5178189238181	0.000659826997234996	0.088423383072248
ENSCHIG00000020049	NTNG1	3:84330466-84696215	0.680619666666667	0.211269	1.79879541596581	0.000690178218372799	0.0914360193946891
ENSCHIG00000022699	FAM189A1	21:27728573-27968541	0.0394796666666667	0	12.4027607532332	0.000725086208302503	0.0943522807093537
ENSCHIG00000024355	LINGO1	21:32341979-32362677	16.479011	5.67001633333333	1.83166587565536	0.000742590737888725	0.0957053785443574
ENSCHIG00000013563	ENSCHIG00000013563	21:19007662-19085881	0.004714	0.109215333333333	-4.23295334488534	0.000763362036643097	0.0974498569621728
ENSCHIG00000012494	MYO3B	2:110072746-110577889	0	0.046059	-10.5554900651118	0.000771239264209106	0.0979910416072476
ENSCHIG00000012767	DHRS7B	19:34818902-34862126	11.0141913333333	5.08799866666667	1.3692009956296	0.00082560847969848	0.101853229994804
ENSCHIG00000000023	COX3	MT:8609-9392	8.53003333333333	0.296010666666667	4.95986365739598	0.00085032894370238	0.10411118376167
ENSCHIG00000019651	TLE4	8:55375818-55533601	20.820363	10.8725856666667	1.19819137774945	0.000864221806963432	0.105333387295778
ENSCHIG00000020704	TNNT2	16:79342245-79348589	1.99802066666667	19.2880493333333	-2.92229292874469	0.000872090911178937	0.105813697223044
ENSCHIG00000015441	TTC25	19:41746866-41769315	0	0.0428336666666667	-8.89434546305458	0.000882041077805564	0.105994861641088
ENSCHIG00000003497	PRR16	7:77275420-77556044	0.204696333333333	1.050937	-2.20396111498113	0.000900405397889861	0.107315574325492
ENSCHIG00000014223	GRIA2	17:29126004-29321494	0.0585983333333333	0.360705666666667	-2.30475205382448	0.000917876728246157	0.107964749135539
ENSCHIG00000018809	ENSCHIG00000018809	LWLT01015570.1:1357-8618	0	0.128598333333333	-8.68849077785105	0.000952026449106312	0.111012053823063
ENSCHIG00000017796	ENSCHIG00000017796	15:34071842-34075735	0.430212	7.257074	-3.81386959775317	0.000972199869886706	0.11287274324986
ENSCHIG00000020381	ENSCHIG00000020381	7:28868887-29174470	3.417043	10.621383	-1.35268329649418	0.000980554719352064	0.11287274324986
ENSCHIG00000013786	ENSCHIG00000013786	2:102376980-102381118	0	0.176345333333333	-8.56328737730732	0.00100003311514561	0.114139372837128
ENSCHIG00000011198	PLG	9:83879980-83927798	0	0.0533033333333333	-10.0896744715437	0.00100995594501938	0.114785541498067
ENSCHIG00000002274	VWA2	26:17232180-17281877	0.218343	0.002578	6.60384320251966	0.00102429041111275	0.115206488518702
ENSCHIG00000006029	ENSCHIG00000006029	LWLT01000397.1:8039-24978	0.369721666666667	0	12.0316783986975	0.00104737221799346	0.117062315617725
ENSCHIG00000025438	PLP1	LWLT01000027.1:37526314-37546990	1.718269	6.61133766666667	-1.94188914466759	0.0010542462963317	0.117343711727234
ENSCHIG00000021059	MUSK	8:99947032-100039245	0.246374333333333	1.49566666666667	-2.24618050052985	0.00107439068832939	0.11905943672969
ENSCHIG00000025267	GALNT17	25:28965560-29393068	2.82342566666667	1.21449633333333	1.44288833383888	0.00107850098611688	0.11905943672969
ENSCHIG00000013444	PAPSS2	26:42079097-42114695	1.06506166666667	4.64779	-1.8254187441818	0.00112833159162811	0.123047529360707
ENSCHIG00000018565	ENSCHIG00000018565	8:92666781-92669997	3.96019	0.036056	6.8566166737204	0.0011896031041693	0.12724856473094
ENSCHIG00000018655	FAM13C	28:30482370-30624879	4.33109	12.682185	-1.26505870959745	0.00119897683372936	0.127650750961795
ENSCHIG00000000291	ENSCHIG00000000291	24:24140707-24500405	0	0.0236736666666667	-11.9850701882561	0.00120983679269526	0.128299857669447
ENSCHIG00000022609	GPNMB	4:88686458-88713110	0.463730333333333	9.836141	-4.07404661698521	0.00122754554658135	0.129667320951824
XLOC_016134	XLOC_016134	10:49595545-49621305	0	0.0890236666666667	-10.2079743863859	0.00124597970884253	0.131100427489775
ENSCHIG00000025051	CAMK2A	7:48785278-48851937	24.0294986666667	11.4451416666667	1.31682370264785	0.00125938514449694	0.131483714155696
ENSCHIG00000018090	FAM184B	6:37708219-37826187	0.945020666666667	3.01599566666667	-1.40543815736946	0.00129493483576858	0.133641244200239
ENSCHIG00000025761	GLDN	10:44154299-44210837	0.193321333333333	2.04887933333333	-3.03724616523021	0.00130926258429986	0.134604186911072
ENSCHIG00000012276	ENSCHIG00000012276	13:42692735-42706363	36.3243873333333	12.58653	1.79655577573186	0.00135467069374992	0.138743003067863
ENSCHIG00000014891	PRTG	10:48407813-48546451	0.394456666666667	1.49390766666667	-1.59766663246618	0.00137410026972332	0.138853186703639
ENSCHIG00000015777	ENSCHIG00000015777	2:70671888-70700196	0.155555333333333	0.000124333333333333	9.80019270424942	0.00137493946395308	0.138853186703639
ENSCHIG00000021164	PLTP	13:74165123-74176073	4.86154866666667	70.0525023333333	-3.50347970182944	0.00137927882022326	0.138853186703639
ENSCHIG00000008000	MB	5:72491465-72503494	3447.46793633333	1349.43524166667	1.57972577112419	0.00138667609234032	0.138853186703639
ENSCHIG00000021799	ST3GAL1	14:74022005-74128491	1.28023633333333	3.57417966666667	-1.2113611697437	0.00146127585868687	0.143047291602754
ENSCHIG00000018279	ADSSL1	21:68600658-68617578	266.833311	131.436215666667	1.27471075257125	0.00146573553914316	0.143047291602754
ENSCHIG00000017276	XDH	11:14029966-14092155	0	0.0503703333333333	-10.4855422201367	0.00147765335501482	0.143172916441292
ENSCHIG00000017312	CREM	13:17543231-17610693	21.9342736666667	11.142036	1.20908136053337	0.00150828450733713	0.145084470776448
ENSCHIG00000016568	KLHDC2	10:60206532-60400498	8467.78080266667	2572.804484	2.02887596737501	0.00152805253232478	0.145084470776448
ENSCHIG00000021985	ENSCHIG00000021985	13:42912130-42931782	78.431961	21.279019	2.09069262816931	0.00156350282535231	0.146152146911219
ENSCHIG00000017362	STAR	27:12352220-12361068	0.276841333333333	5.733265	-4.00881445758439	0.00160900080804284	0.148221678879904
ENSCHIG00000012706	LMCD1	22:17737945-17797150	51.405396	24.8928276666667	1.27522994781707	0.00170759019449262	0.153318831596177
ENSCHIG00000022436	SLC7A7	10:79397961-79434038	0.708824	3.94847266666667	-2.15151276639884	0.0017173993114909	0.153687268618999
ENSCHIG00000021417	ENSCHIG00000021417	19:14067129-14072355	6.43586166666667	22.208832	-1.52826622800197	0.00175712386722142	0.156721485057868
ENSCHIG00000012938	ENSCHIG00000012938	29:18157971-18355853	0	0.0160763333333333	-9.81179467828627	0.00178416289631544	0.15860795965397
ENSCHIG00000012481	LRP3	18:44689966-44704066	13.6617016666667	6.43308466666667	1.33588180625517	0.00179851055528961	0.15922350892565
ENSCHIG00000015815	DNAJB4	3:54522925-54531572	128.280988	72.4837113333333	1.08463585176482	0.00180923667549488	0.159260127748791
ENSCHIG00000000237	ENSCHIG00000000237	LWLT01000159.1:55123-63623	0	0.701992666666667	-11.5962095199075	0.00184079993307412	0.160465330088299
XLOC_047761	XLOC_047761	15:23752155-23782550	0.0452936666666667	0	9.79247505791838	0.00185338992910194	0.161041648807387
ENSCHIG00000012548	ENSCHIG00000012548	29:25872725-25875975	0.898419666666667	18.022434	-4.01261565142835	0.00187815427131475	0.16214731875684
ENSCHIG00000020162	PPTC7	17:16783481-16826208	33.7210616666667	17.9738893333333	1.18404031556303	0.00193884537122181	0.166852201019906
ENSCHIG00000006707	PRSS56	2:15571796-15577152	0.0224853333333333	4.53942233333333	-6.46193404639183	0.00198551010065461	0.169783174829309
ENSCHIG00000026111	LRRC8B	3:66849844-66927477	1.95295333333333	6.172066	-1.38738826720556	0.00199675954805634	0.170038677744194
ENSCHIG00000011097	SGCZ	27:22606162-22794108	0	0.0305803333333333	-11.5787030367167	0.0020011234349907	0.170038677744194
ENSCHIG00000005227	PLAAT5	29:42096009-42113987	0	0.089842	-9.68749517092906	0.00202506513792372	0.17153193256325
ENSCHIG00000010445	ARHGAP36	LWLT01004092.1:487-8854	0.484919	6.08064166666667	-3.4056766283424	0.00206255212097214	0.173843507045542
ENSCHIG00000006072	JHY	15:48746389-48827989	0	0.0732803333333333	-11.4753054942708	0.00208175214771938	0.174143092704873
ENSCHIG00000003547	FGF14	12:8003279-8166166	0	0.0365803333333333	-11.469816146631	0.00209926298535042	0.174523912880861
ENSCHIG00000023590	MARCH1	6:2104822-2357305	0.337936333333333	1.70134533333333	-2.01272467587242	0.00213904277528737	0.176740049678345
ENSCHIG00000017642	FHL3	3:12834536-12843495	41.2975346666667	25.5572243333333	1.53370482038092	0.00215197872273774	0.17694917488974
ENSCHIG00000018272	CHRNA1	2:114199965-114217340	2.504081	9.37104266666667	-1.58702716164341	0.00218020224626039	0.177317278989911
ENSCHIG00000025474	TENM2	7:30264596-30691808	0.0191246666666667	0.128727666666667	-2.52961277754986	0.00219210921828186	0.177317278989911
ENSCHIG00000022560	MDH1B	2:40860579-40878550	0	0.0296783333333333	-8.13481634574022	0.00225174630164423	0.181053845913698
ENSCHIG00000011805	ENSCHIG00000011805	17:434185-434601	0.070384	9.60791933333333	-6.6701132142957	0.00226045416880248	0.181213075865666
ENSCHIG00000014472	SCIN	4:99841995-99927298	1.25502033333333	5.330615	-1.74403675586166	0.00229977051995803	0.18381785971985
ENSCHIG00000023028	PPP1R3C	26:38161797-38165318	61.0464126666667	23.3840393333333	1.66497318708646	0.00231264821527224	0.184300273155542
ENSCHIG00000015097	IFITM10	29:50737543-50748521	5.69517066666667	2.09618066666667	1.73193773124164	0.0023552306548905	0.186589685059207
ENSCHIG00000017822	SESN1	9:28362768-28473928	41.8218143333333	147.452474	-1.54535567029571	0.00239722186896814	0.187163965978336
ENSCHIG00000017163	PANK1	26:39998836-40116600	33.100674	10.866694	1.85816752905922	0.00242245562231118	0.18804399032442
ENSCHIG00000020875	CTSL	8:80747999-80765580	5.26668866666667	2.19376833333333	1.89001511973382	0.00248953960345848	0.191594967882165
ENSCHIG00000014092	SGPL1	28:18627946-18678762	1.67385766666667	9.363115	-2.17262161264291	0.00252318150781966	0.192606503747605
ENSCHIG00000023275	CD68	19:27048898-27053282	1.76708266666667	14.3690013333333	-2.69356163419106	0.00256057966395133	0.19428668683998
ENSCHIG00000020804	ENSCHIG00000020804	18:25392663-25395311	3.51073533333333	22.6963803333333	-2.36934811317593	0.00265027245602612	0.198556551924089
ENSCHIG00000017395	BRINP3	16:13918588-14163198	0	0.019639	-11.3187196366248	0.00265371097017641	0.198556551924089
ENSCHIG00000000465	CCBE1	24:58575073-58812701	0.273236333333333	0.815540666666667	-1.32549588263831	0.00272112266864185	0.202475580669991
ENSCHIG00000014437	SH3RF2	7:53180275-53311030	1.80533133333333	1.02808033333333	1.07676917442733	0.00279736134771658	0.20572479610957
ENSCHIG00000012848	GALNT15	1:153021140-153063203	3.42315066666667	16.730186	-1.98893244079104	0.00282026536907255	0.205871728946716
ENSCHIG00000019119	ZNF385D	27:1193082-1571664	5.04214566666667	1.79020766666667	1.55168300458717	0.00284191359966826	0.20689131005585
ENSCHIG00000024239	PLXDC1	19:39240348-39304890	9.90826633333333	4.01973633333333	1.51078805211116	0.00288912720273259	0.209174602718987
ENSCHIG00000013427	SHISA4	LWLT01017352.1:3099-5653	110.437414666667	60.3918636666667	1.1148964147111	0.00289657435455086	0.209174602718987
ENSCHIG00000015851	SCN5A	22:11838672-11940700	0.0120843333333333	0.439055666666667	-3.93626595643926	0.00292620704797473	0.209415565095759
ENSCHIG00000016814	DNAAF4	10:48267448-48379418	0.594757	1.843768	-1.72668694704688	0.00293478071202305	0.209415565095759
ENSCHIG00000022084	STAT5A	19:42034592-42131608	5.597454	19.929239	-1.4100807424291	0.00293502756032592	0.209415565095759
ENSCHIG00000024771	HBAI	25:162342-163392	0.499398	9.016768	-3.93088616154096	0.00293878391766397	0.209415565095759
ENSCHIG00000024017	ABRA	14:24325521-24335985	87.4989776666667	45.7902273333333	1.19045896488584	0.00303601785960981	0.213251365783118
ENSCHIG00000015577	REEP1	11:48123646-48270780	14.483501	8.083472	1.15450902478101	0.00304665018652772	0.213251365783118
ENSCHIG00000018195	NGB	10:14614699-14618487	0	0.135971	-8.01712846760545	0.00304803147559031	0.213251365783118
ENSCHIG00000021481	TRAPPC3L	9:21413912-21454573	0	0.033723	-8.01096611673789	0.0030679673435557	0.214090073487089
ENSCHIG00000017079	WDR63	3:62156245-62253887	0	0.00610866666666667	-7.95118033498132	0.00313499760526171	0.218202313941419
ENSCHIG00000023670	PLXDC2	13:20693140-21126854	10.301223	28.9734533333333	-1.20709173453741	0.00317442343605083	0.220376983694498
ENSCHIG00000010006	ENSCHIG00000010006	23:18942957-18943337	1.766436	32.3313606666667	-3.97106190719168	0.00323924607114243	0.224299054427487
ENSCHIG00000019336	ENSCHIG00000019336	22:51700293-51702389	1.76263566666667	0	11.044065925248	0.00326551613517477	0.225538314402737
ENSCHIG00000015921	MPZ	3:111904525-111910579	6.28478433333333	25.297132	-1.80452058370539	0.00327907757888272	0.225660710417527
ENSCHIG00000004603	DEPP1	28:1253521-1288102	8.916181	30.941468	-1.40467061311726	0.00328404360274988	0.225660710417527
ENSCHIG00000018810	KCNH8	1:156184810-156651323	0	0.007707	-7.72445119731188	0.00335176774632966	0.227261641294656
ENSCHIG00000021393	FMN1	10:73148642-73581628	0.00890766666666667	0.0553073333333333	-2.32247402109381	0.00336214973587371	0.227261641294656
ENSCHIG00000020414	CCDC73	15:19452148-19621472	0.458558666666667	1.33390033333333	-1.28744910392385	0.00336337053448904	0.227261641294656
ENSCHIG00000025717	KYNU	2:82455302-82575937	0.054861	0.448374333333333	-2.75061343844671	0.00336584966962499	0.227261641294656
ENSCHIG00000013593	ENSCHIG00000013593	10:16245465-16251358	0	0.0784686666666667	-7.87470291540164	0.00337644147761115	0.227261641294656
ENSCHIG00000007254	ABCG1	1:142067501-142130766	0.484518	2.80676633333333	-2.24170985596434	0.00338327584493456	0.227261641294656
ENSCHIG00000022768	CTSS	3:100163014-100186635	16.938289	91.785408	-2.11370566297571	0.0034253377962015	0.228945158507404
ENSCHIG00000020254	LIPA	26:40361694-40402386	8.093875	41.4253143333333	-2.0329376276955	0.00350147656100637	0.232304858737112
ENSCHIG00000024341	ABCC5	1:82814108-82893895	4.89612866666667	2.62084133333333	1.13804626750902	0.00361995392763282	0.237822143889555
ENSCHIG00000016918	ENSCHIG00000016918	6:96019524-96199179	0	0.0230366666666667	-10.9449586504816	0.00368919987589839	0.241194873439803
ENSCHIG00000024519	ACSM3	25:18360412-18415642	2.81941633333333	0.794406	2.00996042287749	0.0037569640395373	0.244138272869465
ENSCHIG00000024691	DLG2	29:10616512-11720393	3.012349	1.50198166666667	1.25252197608595	0.00385066440934723	0.249330520505233
XLOC_039443	XLOC_039443	14:10310016-10369410	0.471159666666667	0.0936946666666667	2.53715205830575	0.00389958200265497	0.250269133110451
ENSCHIG00000019696	VWA5A	29:26312959-26343815	3.171544	12.0292266666667	-1.61146653227331	0.00393310686803688	0.250454294556599
ENSCHIG00000020350	DIPK1A	3:69942147-70065913	5.96160233333333	3.45019533333333	1.04044435879066	0.0039639884344967	0.25182545394246
ENSCHIG00000023467	ENSCHIG00000023467	17:229933-230614	0.259403333333333	7.532936	-4.54879192153993	0.00403317372638736	0.253244465529398
ENSCHIG00000025931	CDC34	7:67296466-67306167	53.475142	30.0967553333333	1.07712719301163	0.00403333366914582	0.253244465529398
ENSCHIG00000000866	ENSCHIG00000000866	16:64136079-64269083	2.98687533333333	0.974951333333333	1.95365994381427	0.00410081188250931	0.254913558291698
ENSCHIG00000015918	CTDSPL	22:11187269-11307917	2.24608666666667	6.456119	-1.25999517985434	0.0041072350868205	0.254913558291698
ENSCHIG00000010741	OSBP2	17:1552319-1672787	1.37734233333333	0.54347	1.63873768363194	0.00413613812618894	0.255551534068549
ENSCHIG00000002096	F2RL2	10:93294758-93603940	7.473766	34.9046206666667	-1.88823378154728	0.00421413474419861	0.256814329117045
ENSCHIG00000026842	GRIA3	LWLT01000027.1:15984098-16294858	1.700473	0.914337666666667	1.1267414956008	0.00426542066317379	0.259352981903497
ENSCHIG00000025849	KCNB1	13:76998923-77104818	4.00052266666667	2.11629733333333	1.23113714466663	0.00427873769967456	0.259537477169191
XLOC_067260	XLOC_067260	19:19095529-19106184	0	0.107388	-9.23029445268503	0.00428772562148388	0.259537477169191
ENSCHIG00000025563	JPH2	13:72114783-72196827	38.2395576666667	23.1654346666667	1.03632990377134	0.00438512892254016	0.263703054577987
ENSCHIG00000024104	ABCA1	8:94418123-94547105	8.487146	30.424816	-1.54297097239599	0.00442645264418594	0.264370129542777
ENSCHIG00000026388	NES	3:105950098-105958541	10.492355	44.685839	-1.77565180002808	0.00448161804960828	0.267072707487275
ENSCHIG00000008347	CAPN6	LWLT01000027.1:32796395-32822403	13.1777403333333	31.36264	-0.984084230807798	0.00450317788111293	0.26776512010079
ENSCHIG00000017810	VNN1	9:57954691-57974115	1.93161966666667	9.04741933333333	-1.91850854301628	0.00453855949462153	0.268093505585802
ENSCHIG00000003118	MAP7D1	3:11155117-11179681	22.3015003333333	13.2147543333333	1.01023764007255	0.0046853763728285	0.273764203857936
ENSCHIG00000012094	GRK7	1:126668676-126709806	0	0.0254196666666667	-9.0380562862014	0.0048385640213457	0.280282925761221
ENSCHIG00000027155	LRRIQ1	5:14530297-14764879	0	0.00454233333333333	-9.0297705674789	0.00491445842820199	0.283718229128041
ENSCHIG00000020798	RARRES1	1:108362995-108403709	7.57160433333333	66.016183	-2.83529049277632	0.00492468143470443	0.283718229128041
ENSCHIG00000012879	WWC1	7:30076102-30230732	0.214050666666667	0.665655	-1.34485711309712	0.00497212613547571	0.284411651275814
ENSCHIG00000015739	SLC34A2	6:45605882-45619150	0	0.0305876666666667	-7.67239110591091	0.00497319155594403	0.284411651275814
ENSCHIG00000014553	TEAD4	5:105696120-105729915	11.6077313333333	6.72701433333333	1.05250345514754	0.0049861953209062	0.284551180432054
ENSCHIG00000007305	COCH	21:40967284-40979744	0	0.0863226666666667	-7.85600965095329	0.00503407487527207	0.286676196279764
ENSCHIG00000012563	CYBB	LWLT01000021.1:31460526-31493080	2.28603633333333	8.78194533333333	-1.63049035350993	0.00506194590347195	0.287655221215022
ENSCHIG00000000100	ACSL4	LWLT01000027.1:33842361-33888027	17.95818	59.6392643333333	-1.46286475962128	0.00508491346792385	0.28835206141473
ENSCHIG00000023194	HEMGN	8:62760447-62771191	0	0.10227	-9.14486514318715	0.0051294814137629	0.289659772245529
ENSCHIG00000026852	SUN3	4:112821894-112864565	0	0.0225173333333333	-8.99217414121479	0.00520589540180653	0.292647315923113
ENSCHIG00000024932	TNP1	2:30914769-30941351	0	0.079719	-9.07424004460174	0.00520897400562353	0.292647315923113
ENSCHIG00000009026	NYAP2	2:21909414-22214117	0	0.0118053333333333	-10.5977219512187	0.00521498038473025	0.292647315923113
ENSCHIG00000013258	ENSCHIG00000013258	13:42852814-42865544	0.170002333333333	0	10.5003760567956	0.00525765264295555	0.293590474832794
ENSCHIG00000011988	ENSCHIG00000011988	22:51707687-51709721	6.82796866666667	0.0420743333333333	7.54837875384438	0.00526448616514105	0.293590474832794
ENSCHIG00000021270	ENSCHIG00000021270	18:51538769-51555515	0.721868	0.0272493333333333	4.90101327926191	0.0053161110680391	0.295524660912572
ENSCHIG00000018763	PEBP4	8:69665438-69903030	17.0776253333333	8.80096766666667	1.13012903777771	0.00533652019875342	0.295524660912572
ENSCHIG00000008740	ENSCHIG00000008740	28:10392126-10402305	0	0.037733	-7.38798395609183	0.00536579262692222	0.295524660912572
ENSCHIG00000011589	CACNG2	5:73670990-73787254	0.0222616666666667	0	10.5324530728008	0.00538242480355917	0.295524660912572
ENSCHIG00000021566	SLC25A25	11:98258544-98292419	37.603114	17.283706	1.36125223459631	0.00539791109180967	0.295524660912572
XLOC_144988	XLOC_144988	5:73056043-73176472	1.98588466666667	2.82441666666667	-1.35296487259676	0.00544483784193591	0.297489152353723
ENSCHIG00000011780	HSD17B11	6:102675521-102722176	2.72885233333333	7.95480166666667	-1.241277649751	0.0056079474813055	0.30454772854122
ENSCHIG00000005461	HPX	15:35727980-35740232	0	0.0464066666666667	-7.78677246460489	0.00565692236633933	0.304971961419773
ENSCHIG00000010513	WDR72	10:46420405-46610471	0	0.00501433333333333	-8.93501050408944	0.00567755650482127	0.304971961419773
ENSCHIG00000021640	ENSCHIG00000021640	16:78220532-78251427	63.2761153333333	29.7212896666667	1.33211223602034	0.00568206160930931	0.304971961419773
ENSCHIG00000026016	ENSCHIG00000026016	4:8947872-9017284	0.0424963333333333	0	10.3894874028605	0.00568369188568184	0.304971961419773
ENSCHIG00000024301	ENSCHIG00000024301	2:82686558-82788212	0.497175	1.564179	-1.33382067858642	0.00575917935435068	0.305974862108067
ENSCHIG00000012611	PCLO	4:82535617-82914151	0	0.00388566666666667	-8.90738223447602	0.00578057756399974	0.306507159968301
ENSCHIG00000022451	P2RX7	17:17203049-17255098	0.200276333333333	0.895851666666667	-1.91122508954215	0.00580497349492955	0.307196004046017
ENSCHIG00000011010	MMP14	10:79446204-79454603	11.63667	34.133379	-1.26604892457075	0.00590414412906673	0.310090324068826
ENSCHIG00000018180	CGA	9:50058086-50078764	0	0.0160276666666667	-7.38112470974029	0.00590439916537507	0.310090324068826
ENSCHIG00000027137	METTL7B	5:56911431-56938458	7.71915333333333	3.41512366666667	1.33438067406674	0.00591296421815039	0.310090324068826
ENSCHIG00000009097	CRABP2	3:105983380-105989221	0.486846333333333	4.29854366666667	-2.80445580474831	0.00593591953690409	0.310090324068826
ENSCHIG00000019165	KCNH6	19:47456639-47481942	0	0.116493	-10.4561037319222	0.00594025123327571	0.310090324068826
ENSCHIG00000017440	GPCPD1	13:47213471-47282418	10.1089653333333	5.87947566666667	1.02993550366494	0.00597060810386223	0.310214959200831
ENSCHIG00000022696	ENSCHIG00000022696	LWLT01022920.1:1451-1830	0	2.47845366666667	-8.93264098101387	0.00597264932684327	0.310214959200831
ENSCHIG00000001570	MLLT11	3:100441877-100442149	0.105044333333333	6.76692433333333	-5.33114217711584	0.00603913397520907	0.31235780607598
ENSCHIG00000008775	ENSCHIG00000008775	LWLT01000035.1:60972-64981	0	0.0776536666666667	-7.36371668453248	0.00606497315029372	0.312437282667817
ENSCHIG00000024426	CBLB	1:50156345-50378992	2.624919	6.29972033333333	-0.983998500627118	0.00606640551066485	0.312437282667817
ENSCHIG00000018822	DDI2	16:50374986-50407198	21.6515243333333	54.716283	-1.06009253612561	0.00614810047833255	0.314838848829592
ENSCHIG00000013968	LAPTM5	2:13131674-13158981	12.6579903333333	47.5613083333333	-1.60365124208167	0.00616620923169933	0.315167005436534
ENSCHIG00000012150	MTURN	4:54024564-54060487	4.714416	12.4336053333333	-1.13651982310749	0.00622938373323366	0.317192212170854
ENSCHIG00000006804	BDNF	15:24503417-24569735	0.0203006666666667	0.208286666666667	-3.13147264825679	0.00626746213001058	0.317731766161296
ENSCHIG00000027160	CCDC146	4:76269177-76385326	1.44188533333333	3.77760133333333	-1.11360340489679	0.00629910253440874	0.317731766161296
ENSCHIG00000019087	EIF4EBP1	27:12389701-12430792	20.098942	36.469309	-1.14264298669242	0.0063036230719327	0.317731766161296
ENSCHIG00000005050	PITX3	26:28794557-28805442	9.20224666666667	4.55221066666667	1.26308263120811	0.00631075493377983	0.317731766161296
ENSCHIG00000005141	CCDC122	12:72477069-72498208	0	0.0432016666666667	-8.83466327327394	0.0064114288109265	0.318802802964049
ENSCHIG00000020526	MMP19	5:56793433-56798651	1.55704266666667	8.932662	-2.19532326608327	0.00641487671541857	0.318802802964049
ENSCHIG00000025623	LPL	8:66598213-66621291	118.84567	53.837787	1.33912007755392	0.00645117239646459	0.319446032448825
ENSCHIG00000019098	MEGF6	16:48000913-48104968	0.783028666666667	2.235091	-1.20171366119251	0.00652064765517598	0.321097194222706
ENSCHIG00000012888	ENSCHIG00000012888	3:52046373-52087960	0.0212556666666667	0	7.29554984189637	0.00657923698910288	0.323391108646852
ENSCHIG00000018758	ASB15	4:32254053-32295810	5.93542066666667	3.17199066666667	1.16009798499862	0.00672964481070742	0.329210890071168
ENSCHIG00000023585	ENSCHIG00000023585	12:72458812-72469399	0.030172	0.465746666666667	-3.57813675479843	0.00674652551675397	0.329210890071168
ENSCHIG00000017623	UGT8	6:11267797-11345872	0.305365333333333	1.18044933333333	-1.74155927908329	0.00686159359118367	0.333617120888309
ENSCHIG00000024596	DDAH1	3:62403107-62581968	0.228808333333333	1.73903733333333	-2.70629177526271	0.00695937864553148	0.334763725315563
XLOC_122270	XLOC_122270	3:38679330-38686175	0.82608	0.094715	3.3724243158167	0.00720544905978704	0.342280527994085
ENSCHIG00000011272	PLXNC1	5:23678032-23831416	0.599630666666667	1.64928466666667	-1.4300133369103	0.00720713624621777	0.342280527994085
ENSCHIG00000008238	ENSCHIG00000008238	3:112118605-112138544	1.69173966666667	7.47422566666667	-1.81061930982979	0.00726872789086616	0.342890463167024
ENSCHIG00000018150	ENSCHIG00000018150	15:38508602-38510931	76.0850296666667	270.321594	-1.50944170018519	0.00729974593558073	0.343151756580807
ENSCHIG00000011556	RFX3	8:40871575-41153598	0.768044	1.793202	-1.45243072098911	0.00734653821507211	0.343552696807608
ENSCHIG00000022743	TMEM19	5:1126794-1150770	3.08025966666667	1.684538	1.42475772965634	0.00739253282281822	0.344887235641486
ENSCHIG00000016915	ENSCHIG00000016915	6:92768982-92774992	0.133739333333333	0	8.87665997667474	0.007642794674419	0.351908234786581
ENSCHIG00000007536	ENSCHIG00000007536	10:12915025-12937761	0	0.035316	-8.69524063084166	0.00767376712686371	0.351957450067949
ENSCHIG00000008329	ASB14	22:43756721-43769995	10.5621706666667	5.341981	1.23324980195057	0.00769323249202328	0.351957450067949
ENSCHIG00000024523	DPF3	10:18705431-18983281	12.8038956666667	5.18169166666667	1.51248466738146	0.00769612927272134	0.351957450067949
ENSCHIG00000018422	FASN	19:50153378-50174904	8.24264566666667	4.44596966666667	1.13115268648133	0.00773535711851021	0.351958748892214
ENSCHIG00000012736	ITGBL1	12:8173167-8398845	6.067792	2.84728966666667	1.29892535193766	0.00786509983977357	0.356156025740073
ENSCHIG00000021346	ENSCHIG00000021346	LWLT01000717.1:6960-38209	0.0205496666666667	0	8.64103626479168	0.00793394672102923	0.356944508620716
ENSCHIG00000013297	VSIG4	LWLT01000021.1:21109152-21153696	0.700606333333333	3.65092766666667	-2.04155197951336	0.0079919243443268	0.357592149732204
ENSCHIG00000005856	FBXL13	4:75944889-76159854	0.00856033333333333	0	10.022206060399	0.00804831142099912	0.358546639391338
ENSCHIG00000026696	ARFGEF3	9:63072001-63242909	1.46366933333333	0.851146	1.01398759728595	0.00805289915532709	0.358546639391338
ENSCHIG00000014679	ENSCHIG00000014679	1:105914443-105922631	0.004734	0.162118333333333	-4.49159322014465	0.00805318966556873	0.358546639391338
ENSCHIG00000012651	SMAD6	10:87654942-87729622	1.832465	0.984360666666667	1.13659585031315	0.00811877230665696	0.360583412795932
ENSCHIG00000008022	PLLP	18:26620451-26648351	0.593697333333333	2.42368266666667	-1.83341155532592	0.0081519096578803	0.360583412795932
ENSCHIG00000010305	ALX4	15:8588402-8637528	0	0.0152246666666667	-8.62827050347268	0.0081519972818663	0.360583412795932
ENSCHIG00000009367	OSMR	20:35475058-35538670	3.37625733333333	8.26266	-1.00756010056819	0.00815357608346129	0.360583412795932
ENSCHIG00000020879	CLCN4	LWLT01000062.1:196468-266141	10.9948283333333	6.096716	1.09223452408316	0.00825457359804408	0.36330914123679
ENSCHIG00000018764	CDH22	13:74408794-74493923	0.016676	0.134026666666667	-2.75168365147412	0.00833742268945773	0.36457275578447
ENSCHIG00000019167	PTPN3	8:98692040-98768834	3.79798766666667	8.72012333333333	-0.959769628551346	0.00836805161772157	0.365319024918879
ENSCHIG00000012230	ROBO2	1:23019947-23681567	0.364405666666667	1.03749766666667	-1.23952696515013	0.00848019148665781	0.369615595282548
ENSCHIG00000014939	TRIM67	28:41356265-41412517	0	0.013836	-8.60575079502428	0.00854176626263933	0.371697925768099
ENSCHIG00000014225	ENSCHIG00000014225	21:69097862-69099955	0.158965	3.94965166666667	-4.29675832007075	0.00856123719865843	0.371944330940425
ENSCHIG00000019025	MAB21L3	3:93328157-93353386	0.025443	0	8.6009572592053	0.00868553416692592	0.376131106624303
ENSCHIG00000001722	CYTL1	6:104454731-104459986	0.276063	2.089887	-2.7180348824143	0.00875217016316565	0.376687716257612
ENSCHIG00000014150	MX2	1:141200459-141228802	1.092721	4.01257033333333	-1.56578321103763	0.0087660622354444	0.376687716257612
ENSCHIG00000024710	C1QA	2:5769815-5774244	6.15732766666667	24.3649836666667	-1.68347543221689	0.0088312953844288	0.378783310189715
ENSCHIG00000014664	SPAG17	3:95312380-95527658	0	0.00354533333333333	-8.57325057878804	0.00884521466102357	0.378783310189715
ENSCHIG00000022490	RASGEF1B	6:96672057-96708537	3.64222666666667	9.044358	-1.05800209763535	0.0089126854016646	0.380019171212228
ENSCHIG00000008075	AFP	6:89026097-89048847	0	0.09016	-10.0449832984787	0.00891639873055123	0.380019171212228
ENSCHIG00000009545	TOX3	18:16293560-16412310	0	0.0170246666666667	-10.0382640629088	0.00895997531184441	0.380770250749966
ENSCHIG00000017958	ALDH1A1	8:48840704-48897982	32.155415	19.9081273333333	0.927797688649615	0.00896229354675817	0.380770250749966
ENSCHIG00000018333	CYTIP	2:97215196-97246916	0.819389333333333	4.689616	-2.18639241780877	0.00899798358831536	0.381684544779311
ENSCHIG00000017867	SCUBE1	5:112954679-113076581	0.0135803333333333	0.197587666666667	-3.59275020066126	0.00904358766677218	0.383015844956251
ENSCHIG00000000474	GRM7	22:18490653-19092744	0	0.003297	-10.0110697221337	0.00912659299554044	0.385319606470027
ENSCHIG00000021144	SYT16	10:28949746-29070749	0	0.016768	-10.0788383344041	0.00921053374260446	0.388254987309537
ENSCHIG00000023753	GFAP	19:44250914-44258927	0.00577	0.732471666666667	-6.46027466457389	0.00923513514511152	0.388683750419881
ENSCHIG00000014652	ENSCHIG00000014652	5:98119567-98126743	0.090791	0	8.59855781840983	0.00925848860663538	0.3886855526165
ENSCHIG00000013417	SFMBT2	13:11750649-11928093	1.202717	2.54454966666667	-1.07819457474051	0.00926894918878186	0.3886855526165
ENSCHIG00000017213	PXT1	23:38378110-38396067	0	0.0428666666666667	-8.55499868442277	0.00929700847128169	0.3886855526165
ENSCHIG00000014723	CCDC113	18:27430156-27461803	0	0.0673343333333333	-9.98797160841581	0.00929878493005629	0.3886855526165
ENSCHIG00000019216	CDNF	13:28788674-28807462	18.6345803333333	10.8796363333333	1.00893574026992	0.00930732779320026	0.3886855526165
ENSCHIG00000025156	ADIG	13:67047329-67068225	2.581711	0.721020333333333	2.18968787204957	0.00936032127238383	0.390293519803299
ENSCHIG00000011222	C1QC	2:5776976-5782124	9.29700033333333	34.5217343333333	-1.59156012437363	0.00947047462020313	0.393667753657086
ENSCHIG00000014833	IL1RAPL1	LWLT01000021.1:40821603-40877799	0	0.0120246666666667	-8.48521805574991	0.00956963763378393	0.394597854704598
ENSCHIG00000023758	DNAJC5B	14:51651031-51720097	0	0.010674	-8.59615655333447	0.00957452381740292	0.394597854704598
ENSCHIG00000009664	NR4A1	5:27520423-27544170	22.4409456666667	12.3722046666667	1.12432698514277	0.00958599482448903	0.394597854704598
ENSCHIG00000009143	ACTG2	11:10598877-10623757	3.160369	0.923526333333333	1.96921736150312	0.00959539630351618	0.394597854704598
ENSCHIG00000027234	ENSCHIG00000027234	20:18204668-18378958	15.2085756666667	6.12103666666667	1.513512511485	0.0096221786588779	0.395096043224901
ENSCHIG00000021434	KLHL1	12:42149928-42491587	0	0.00571933333333333	-10.023982674192	0.00963956728822728	0.395207586720989
ENSCHIG00000009231	MPEG1	15:1111460-1113613	3.47194866666667	23.544699	-2.43061453113546	0.0096942787532757	0.395713266266942
ENSCHIG00000003558	FAXDC2	7:44351049-44363915	0	0.0175366666666667	-6.94121200264774	0.00969597400267976	0.395713266266942
ENSCHIG00000022266	SYNPO2	6:6662399-6864991	24.960431	10.739311	1.32277329630755	0.0097420291906478	0.396991374098773
XLOC_139398	XLOC_139398	5:47449040-47514735	0.00765466666666667	0.161235666666667	-4.6645546556652	0.00983750077881363	0.400276315676924
ENSCHIG00000010980	ENSCHIG00000010980	12:7171484-7186987	43.0054396666667	8.39877833333333	2.51316174680305	0.0098919118142438	0.401277916609143
ENSCHIG00000010379	PTPRO	5:92948297-93214351	0.0830723333333333	0.288800666666667	-1.49183845002831	0.00996224990327678	0.403523553976938
ENSCHIG00000023034	CLEC4A	5:99657816-99670348	1.981638	12.4724153333333	-2.35995089895648	0.0100423698838227	0.404336734216214
ENSCHIG00000014170	ITGAM	25:27221164-27264350	0.932657333333333	4.79317133333333	-2.07013115604603	0.0101253721603128	0.405255608484673
ENSCHIG00000021567	AR	LWLT01000021.1:13734747-13933964	1.78395566666667	1.08182366666667	0.978611582609862	0.0101979067011487	0.406003258855824
ENSCHIG00000017557	NMT2	13:29011839-29066408	2.030047	5.36220566666667	-1.09806130563817	0.010236588100877	0.406003258855824
ENSCHIG00000015319	PKDREJ	5:115485508-115516754	0.039098	0.001097	5.17731705293502	0.0102473733575708	0.406003258855824
ENSCHIG00000026619	ST14	29:35583030-35625488	0.0421413333333333	0.569291666666667	-3.54086671280644	0.0102495625193778	0.406003258855824
ENSCHIG00000010291	AXIN1	25:248065-282231	22.6856046666667	13.6730243333333	0.97911001215268	0.0102939938997785	0.406567477543158
ENSCHIG00000025949	ENSCHIG00000025949	13:36049633-36051713	0	0.342653666666667	-8.46016552303043	0.0104349205444126	0.408782659095094
ENSCHIG00000023166	TMOD4	3:100515341-100518647	1007.07450366667	605.815877333333	0.980488823812815	0.0104460226732623	0.408782659095094
ENSCHIG00000025933	TRIM7	7:70246271-70261940	12.5105856666667	8.56171566666667	1.19856235231136	0.0104586765920604	0.408782659095094
ENSCHIG00000025459	HTR3A	15:57829475-57844257	0.0145713333333333	0	6.83924367098757	0.0105160248605567	0.409927128283581
ENSCHIG00000015222	SAXO1	8:25069755-25188433	0	0.00844066666666667	-8.43426987665599	0.0106237196487805	0.412930032409164
ENSCHIG00000010220	CYP4B1	3:21416160-21436642	18.909811	10.474262	1.11816045226791	0.0106738961364962	0.414282516329484
ENSCHIG00000022236	ATP6V0D2	14:5612962-5669253	0.07583	0.407241333333333	-2.14611259265715	0.0108504783563668	0.419925984205597
ENSCHIG00000010679	ENSCHIG00000010679	1:142806656-142825042	2.57724266666667	7.621357	-1.28833053485315	0.0108749141834673	0.420267845689922
ENSCHIG00000016851	SAT1	LWLT01000021.1:46217026-46223773	3.63016533333333	13.75923	-1.53979190245176	0.0108943243232757	0.420384265571213
ENSCHIG00000014983	ENSCHIG00000014983	21:68974193-69125912	1.22532133333333	5.09513733333333	-1.70429377941324	0.010964471645609	0.420805247732128
ENSCHIG00000023865	RANBP3L	20:37902845-37960782	0.00361733333333333	0.144924666666667	-4.9237287165225	0.011142209994679	0.424866252393974
ENSCHIG00000021254	SCD	26:30404780-30415917	18.332397	7.94301766666667	1.45137139129149	0.0111516350030643	0.424866252393974
ENSCHIG00000019455	KCND3	3:89073434-89293553	0.168026333333333	0.037324	2.0520102973539	0.0112761695794856	0.428000700315837
ENSCHIG00000016518	SLC9A3R2	25:1486960-1497378	41.9450943333333	26.054335	0.928718011667279	0.0112815747410248	0.428000700315837
ENSCHIG00000003321	RGS14	7:71743329-71761194	2.20083133333333	0.832517	1.66629395416457	0.0113043477156178	0.428261476888722
ENSCHIG00000011344	ENSCHIG00000011344	19:29051367-29099173	36.3451086666667	18.6347966666667	1.2307286459813	0.011341696202202	0.429072933851846
ENSCHIG00000020565	ENSCHIG00000020565	12:13987447-14067321	0	0.021613	-9.84567129438188	0.011447730556796	0.431871246887754
ENSCHIG00000003452	CHRM2	4:19659465-19820880	0	0.0325896666666667	-9.76945427697359	0.0115228265606913	0.43409630243186
ENSCHIG00000020870	ENSCHIG00000020870	4:80005914-80082437	1.90237833333333	9.32128133333333	-1.98498475546611	0.0115576399888471	0.434794352344333
ENSCHIG00000014564	ENSCHIG00000014564	21:3568873-3670222	0	0.0169056666666667	-9.83205042598379	0.0116142002180041	0.435104446553767
ENSCHIG00000019842	RASGRF1	21:24819505-24923276	0	0.005928	-8.22186499152589	0.0116979248920419	0.436884839026992
ENSCHIG00000024051	DUSP13	28:14761703-14764415	90.9539516666667	58.028652	0.904031218243979	0.0117253045430762	0.436884839026992
ENSCHIG00000009222	ENSCHIG00000009222	22:59893090-59997051	0.628685666666667	1.71512833333333	-1.14029935769711	0.0117363562867975	0.436884839026992
ENSCHIG00000006481	CASQ1	3:110442040-110450616	1219.64961766667	651.998545333333	1.14999322610116	0.0117428208886079	0.436884839026992
ENSCHIG00000014675	LYPD6B	2:89186937-89310361	0.018308	0	9.73771314277475	0.0117965628296964	0.437867662679392
ENSCHIG00000011241	GBP5	3:66427415-66548365	0.158937333333333	0.554981666666667	-1.56225233769907	0.0119244408242217	0.43939362249143
ENSCHIG00000017811	PLPP7	11:100946877-100960644	89.3879876666667	56.0591593333333	0.929190789378941	0.0120274847408677	0.44052295241588
ENSCHIG00000021668	SPOCK1	7:61946060-62151997	0.652935666666667	1.98175166666667	-1.36861124291471	0.0120329334835722	0.44052295241588
ENSCHIG00000012268	RIPK4	1:141593376-141619068	0	0.0233843333333333	-8.29275105926192	0.0120576168579354	0.44052295241588
ENSCHIG00000021191	BTK	LWLT01000027.1:40615461-40648806	0.587283	2.37032033333333	-1.70310482960413	0.0120784616989403	0.44052295241588
ENSCHIG00000023040	CACNA2D3	22:45864522-46734858	0.316743333333333	0.191061333333333	1.02160013664521	0.012093279723896	0.44052295241588
ENSCHIG00000011244	TCTE1	23:31060071-31068612	0	0.0319336666666667	-6.7342747846458	0.0120985331453842	0.44052295241588
ENSCHIG00000021891	HIST1H1C	23:18104849-18186848	29.9163526666667	74.1256206666667	-1.01506402892083	0.0122378767697538	0.444258017075591
ENSCHIG00000014065	PGP	25:1651572-1652888	60.438245	27.012261	1.38365408444086	0.012277722084781	0.445104605754589
ENSCHIG00000022272	FBLN7	11:123914-181439	0.622234666666667	2.90108466666667	-1.91391690037527	0.0123653693787642	0.447078643740123
ENSCHIG00000014335	IKZF3	19:39764218-39833613	0.202052333333333	0.473369	-2.05459275908964	0.0124639851358279	0.447744007361584
ENSCHIG00000022446	DISP3	16:40643801-40679453	0	0.017156	-8.25389281963767	0.0125037221965422	0.447744007361584
ENSCHIG00000023114	SULT1C3	11:44495231-44509063	0.0326286666666667	0	8.22425625203184	0.0125265994840123	0.447744007361584
ENSCHIG00000015892	ENSCHIG00000015892	18:65497475-65524554	0.041344	0.678141333333333	-3.62965055075596	0.0125306593840224	0.447744007361584
ENSCHIG00000010637	PLA2R1	2:99765014-99887933	2.64382066666667	12.386981	-1.88411012189049	0.0125605699431342	0.447744007361584
ENSCHIG00000013123	ENSCHIG00000013123	3:111613437-111615070	0	0.123876333333333	-6.76804981706305	0.0125782996696956	0.447744007361584
ENSCHIG00000021734	NUF2	3:114139350-114206418	0.484620333333333	1.690657	-1.59614428953248	0.0125963633167195	0.447744007361584
ENSCHIG00000027264	CDV3	1:135411087-135426376	9.98918666666667	25.574681	-1.15956831138894	0.0126031491506063	0.447744007361584
ENSCHIG00000020906	VSTM2L	13:66368605-66408199	1.70126	0.851115666666667	1.2482679649988	0.0126528819423599	0.447744007361584
ENSCHIG00000014010	ENSCHIG00000014010	1:21415915-21513982	0.270601666666667	1.26836333333333	-1.89424211110559	0.0126663548266085	0.447744007361584
ENSCHIG00000000253	COL13A1	28:19402852-19569356	0.166508333333333	1.039145	-2.07920122094264	0.0127001571867897	0.448101206315126
ENSCHIG00000007340	ENSCHIG00000007340	28:26399555-26404782	0.269673	0	9.65717908199601	0.01273774422509	0.448501801891535
ENSCHIG00000015726	CD163	5:99469765-99513933	9.376236	44.483453	-1.9617842921643	0.01280828667401	0.450396879701219
ENSCHIG00000025829	IGF2BP3	4:88490335-88636829	0.259354	0.941294666666667	-1.62424542031099	0.0128736715351187	0.451517208945258
ENSCHIG00000011296	CALM3	18:54785479-54788664	179.010854	107.747744333333	0.9933915042851	0.0129041238384431	0.451996722642786
ENSCHIG00000017481	SCUBE2	15:38817981-38887983	2.76563766666667	7.28211566666667	-1.10418115807578	0.0129525840873114	0.452267037043969
ENSCHIG00000010964	PRKCZ	16:49093074-49193282	8.253183	4.690061	1.04104375611506	0.0129622123774111	0.452267037043969
ENSCHIG00000013289	ENSCHIG00000013289	15:35982018-35988833	0.386972666666667	2.14355166666667	-2.1951010111861	0.0131128087844798	0.455538807094551
ENSCHIG00000025745	LAMC3	11:100696110-100762938	0.0560806666666667	0.364204666666667	-2.40131931108799	0.0131325511939643	0.455538807094551
ENSCHIG00000011576	LHFPL1	LWLT01000027.1:31016646-31075398	0	0.009623	-8.17227455930916	0.0131865404912853	0.455538807094551
ENSCHIG00000022382	MORC1	1:53577004-53739450	0	0.010448	-9.63072586678847	0.0131964347585376	0.455538807094551
ENSCHIG00000005003	GPR149	1:112873265-112956832	0	0.019829	-9.6267851748084	0.0132251019879692	0.455538807094551
ENSCHIG00000015228	ENSCHIG00000015228	13:42720468-42733284	0.194724	0.001528	6.88969444044077	0.0132589995970719	0.456123133009872
ENSCHIG00000008745	C1orf146	3:69399308-69410240	0	0.0516103333333333	-8.16153740219205	0.0133001406199271	0.456372723233576
ENSCHIG00000010049	ZNRF1	18:3602839-3699307	26.3439833333333	17.1371453333333	1.00020979469712	0.0133423280270404	0.456540227528956
ENSCHIG00000019677	ACHE	25:36638332-36642776	0.413650666666667	3.544242	-2.77104132593083	0.0133455293863889	0.456540227528956
ENSCHIG00000024061	ENSCHIG00000024061	17:247460-253345	0.373862	8.50606266666667	-4.18252014240285	0.0133847800765223	0.456540227528956
ENSCHIG00000021337	LCN2	11:98325211-98328955	2.35068733333333	0.115793333333333	4.51683698344028	0.0134189143765276	0.456540227528956
ENSCHIG00000012243	SLC2A3	5:99770935-99851863	4.02011866666667	8.69204366666667	-0.863859948761078	0.0134681818478719	0.456540227528956
ENSCHIG00000014643	STPG2	6:26872147-27225828	0	0.00465433333333333	-9.59651387303023	0.0134779380245578	0.456540227528956
ENSCHIG00000008714	MYH8	19:29125425-29154196	36.5600243333333	199.868573333333	-2.12655882824503	0.013482005529754	0.456540227528956
ENSCHIG00000020226	ENSCHIG00000020226	7:96345933-96388581	0.0111096666666667	0	8.12152300615963	0.0134924454918783	0.456540227528956
ENSCHIG00000013686	MYC	14:69338893-69342782	2.95056433333333	11.1704393333333	-1.67381448041062	0.0134979296364753	0.456540227528956
ENSCHIG00000025364	DPH6	10:72029712-72222430	3.40573866666667	2.13761066666667	0.947389967188573	0.0135084110981801	0.456540227528956
ENSCHIG00000024027	TMEM38A	7:102384602-102411437	58.5039736666667	36.5528223333333	0.935117098667442	0.0135693621087556	0.458025485916594
ENSCHIG00000009322	HGF	4:81310142-81398200	0.483235	1.90831033333333	-1.6674383618571	0.0136326765109934	0.45805476897201
ENSCHIG00000026132	ENSCHIG00000026132	2:8292648-8331728	0	0.013826	-8.0828533885493	0.0136936774580988	0.458772258720584
ENSCHIG00000021152	ENSCHIG00000021152	LWLT01000027.1:28226253-28254724	0	0.0206576666666667	-8.27213835493018	0.0138214872276441	0.461673168055998
ENSCHIG00000026694	NRCAM	4:70799347-71037231	0.156325333333333	1.18321833333333	-2.56455959770974	0.0138316842374959	0.461673168055998
ENSCHIG00000009696	IL1RN	11:46487521-46495392	0.337143333333333	5.59453333333333	-3.21648038174219	0.0138553759687101	0.461891592937097
ENSCHIG00000021740	ENSCHIG00000021740	4:9083785-9234954	0	0.0105233333333333	-9.56634152923225	0.0139297580519157	0.462653468417264
ENSCHIG00000018623	ENSCHIG00000018623	3:68585938-68610760	0	0.0228966666666667	-8.19880584178009	0.0140416056015229	0.463590198364696
ENSCHIG00000018212	KMO	16:33716250-33782176	0	0.0476206666666667	-9.55808760855705	0.0140440155132756	0.463590198364696
ENSCHIG00000001557	CCDC80	1:57122536-57156090	90.5659166666667	36.9195143333333	1.49574761975755	0.0140706132721791	0.463691802287893
ENSCHIG00000011019	C1orf158	16:53203804-53239443	0	0.014715	-8.12971276575705	0.0140821664361232	0.463691802287893
ENSCHIG00000026615	RNF157	19:54686258-54763813	10.0453486666667	6.01350966666667	0.989220682885764	0.0141500344638142	0.463691802287893
ENSCHIG00000009973	SCRT2	13:59613725-59717570	0.100213333333333	0.003334	7.74645277031053	0.01415038095785	0.463691802287893
ENSCHIG00000016092	NRP2	2:41762521-41881492	2.47187466666667	6.30459666666667	-1.03320257386073	0.0142051667374355	0.464739341051043
ENSCHIG00000021480	RET	28:32006075-32057233	20.189394	10.5808773333333	1.14829143260218	0.0142168553989479	0.464739341051043
ENSCHIG00000025016	HOOK1	3:34639886-34706718	0.010673	0.190818	-3.77495781882649	0.0142365364350737	0.464818600503207
ENSCHIG00000020190	EDIL3	7:26274037-26760975	0.267452	2.63991133333333	-2.99469024033169	0.0142659573507526	0.465215287166916
ENSCHIG00000016450	ENSCHIG00000016450	1:41052575-41113716	0	0.00849633333333333	-8.03292027375107	0.0143003479961914	0.465772882255637
ENSCHIG00000009368	TIMM8B	15:59978327-59980272	0.0709016666666667	2.238675	-4.69184718851358	0.0143937456603475	0.468248711482028
ENSCHIG00000023717	SLC7A10	18:44689761-44719004	2.27862033333333	0.990336666666667	1.35424705975282	0.0144373680358115	0.468559209236512
ENSCHIG00000017943	GSG1L	25:25243797-25499099	0	0.00553233333333333	-9.52141045754604	0.0144979476450087	0.469031589362125
ENSCHIG00000019305	LRRIQ4	1:97065518-97085307	0.0247353333333333	0	8.15166954894314	0.0145222878500153	0.469031589362125
ENSCHIG00000015682	LHFPL6	12:63864662-63867122	2.84070433333333	0.198181333333333	3.9832051338467	0.0145853315479829	0.469058360461163
ENSCHIG00000000458	PRR32	LWLT01000027.1:21603574-21605459	0.119900666666667	3.00735066666667	-4.25515597467281	0.0146037223481716	0.469058360461163
ENSCHIG00000000505	ENSCHIG00000000505	12:13807527-13823433	0	0.0323546666666667	-8.09350585527693	0.014610185789535	0.469058360461163
ENSCHIG00000023584	FAM184A	9:19161920-19323175	0.261631	0.947622333333333	-1.48283767132744	0.0146984366208081	0.470210319261386
ENSCHIG00000002460	USP2	15:52408122-52432875	26.8331106666667	16.831409	0.914141801337999	0.0148511545071119	0.473320868163313
ENSCHIG00000010613	CST6	29:44509753-44511037	58.3399353333333	23.067627	1.58478971494884	0.0148659583630147	0.473320868163313
ENSCHIG00000027125	TNS3	4:45217730-45401907	2.976398	6.84455533333333	-0.941288218195963	0.0148918247392306	0.473584641293878
ENSCHIG00000010300	ENSCHIG00000010300	19:35007956-35009239	41.6338603333333	15.3541663333333	1.66257237127823	0.0149537132779056	0.474992005723661
ENSCHIG00000022908	ENSCHIG00000022908	10:18111048-18136050	0.0174063333333333	0	8.00105436889615	0.0149716830260432	0.475002654875737
ENSCHIG00000023424	ENSCHIG00000023424	7:96663301-96667007	19.6691623333333	9.98333733333333	1.21043531047438	0.0149899325272488	0.475022144181145
ENSCHIG00000018036	CCK	22:14413454-14419646	0.009029	0.432368	-5.08015876767698	0.0150581202149353	0.476622239846646
ENSCHIG00000022219	PLAC8	6:98339621-98373304	1.58190266666667	5.778118	-1.61930187569369	0.0151239273877869	0.477582776222072
ENSCHIG00000009448	ENSCHIG00000009448	8:1861027-1896580	0.035786	0	9.45605347520726	0.0151758106388022	0.478659994574679
ENSCHIG00000005111	ENSCHIG00000005111	13:43146218-43176836	12.235775	4.60844933333333	1.61734453441939	0.0153580138985538	0.482204490501025
ENSCHIG00000012140	THSD4	10:82626383-82855287	2.34406333333333	1.35668666666667	1.02206531446524	0.0154776032526045	0.482204490501025
ENSCHIG00000025411	HSPA6	3:112102594-112105037	6.268973	1.30699866666667	2.4756417271903	0.0155212653903871	0.482204490501025
ENSCHIG00000025625	ACAD11	1:136538963-136653195	2.92215733333333	7.30308833333333	-1.19134647078359	0.0155355319819069	0.482204490501025
ENSCHIG00000017788	TRDMT1	13:30904302-31018674	9.52819333333333	23.400815	-1.13039178079045	0.0155528422687701	0.482204490501025
ENSCHIG00000015588	IGFBP1	4:44045838-44051265	0	0.128690333333333	-8.40360343086389	0.0155578514462753	0.482204490501025
ENSCHIG00000015574	FGF7	10:42305036-42365079	1.95536	6.61785666666667	-1.48350820931135	0.0155672126842702	0.482204490501025
ENSCHIG00000006571	S100A13	3:103390367-103397432	18.1927006666667	50.6776496666667	-1.17672996010827	0.015611617301386	0.482204490501025
ENSCHIG00000024393	ENSCHIG00000024393	25:26040760-26041410	3.88813333333333	0.14377	4.732743076862	0.0156194497593459	0.482204490501025
ENSCHIG00000017096	ENSCHIG00000017096	13:42628103-42643966	42.9264336666667	14.1188706666667	1.80592331012375	0.0156429299644248	0.482204490501025
ENSCHIG00000013195	HMBS	15:52675330-52682215	17.1593566666667	9.498246	1.08060083566213	0.0156555110834927	0.482204490501025
ENSCHIG00000017611	CD83	23:7662789-7681553	0.906951333333333	3.42991966666667	-1.59613769538703	0.0156601945914349	0.482204490501025
ENSCHIG00000008047	CCDC71L	4:72481738-72510522	5.098041	11.688227	-0.938251862952858	0.0156654299609478	0.482204490501025
ENSCHIG00000022335	PER3	16:44082685-44149046	1.47409633333333	0.889654666666667	0.978810683794942	0.0156683827123653	0.482204490501025
ENSCHIG00000024175	MELTF	1:71209776-71236788	0.138295333333333	0.808633666666667	-2.12153328558405	0.0156792994337982	0.482204490501025
ENSCHIG00000017840	YIPF7	6:63815015-63846500	12.339303	7.256925	1.02253792288917	0.015747831208434	0.482575177964025
ENSCHIG00000006455	RILPL2	17:19008961-19036985	28.459077	19.0851866666667	0.839281766448163	0.0158525231701089	0.485231322852333
ENSCHIG00000010274	HIST1H2AI	23:18943644-18944036	4.74545166666667	41.201312	-2.9310003394487	0.0159425593372943	0.487433346548648
ENSCHIG00000013692	ASB10	4:6109325-6118969	8.687674	4.74588533333333	1.12538912268161	0.0159789767940245	0.487868444320758
ENSCHIG00000007845	RSC1A1	16:50370595-50372448	23.0373623333333	59.1284156666667	-1.08424866537165	0.0159930144169598	0.487868444320758
ENSCHIG00000016057	ENSCHIG00000016057	10:67223652-67284811	0.229090333333333	1.12394166666667	-2.07931978878361	0.0161474226529929	0.490357358039479
ENSCHIG00000019324	SLC34A1	7:71721177-71733951	0.0136013333333333	0	6.57508101526715	0.0161883820758556	0.491047589634286
ENSCHIG00000025197	GPC1	3:1192298-1218310	34.6813316666667	22.8563696666667	0.849469960763817	0.0163027369990415	0.492236680128454
ENSCHIG00000021249	CLCN1	4:13856693-13893468	14.2660976666667	8.152548	1.0478425202365	0.0163210843583131	0.492236680128454
ENSCHIG00000013099	CNGB3	14:5830882-6278127	1.67607733333333	0.699712	2.80209568224015	0.0163252811538982	0.492236680128454
ENSCHIG00000003729	DNAJB5	8:59058694-59069377	9.334316	5.16340033333333	1.11789641371153	0.0163372286915221	0.492236680128454
ENSCHIG00000013415	VSIG1	LWLT01000027.1:35479966-35511760	0.0362476666666667	0	9.37108055994709	0.0163711046981438	0.492706230334303
ENSCHIG00000020823	ENSCHIG00000020823	28:1560518-1569019	0	0.060545	-7.99347974695433	0.0164638500460076	0.494568129530501
ENSCHIG00000020807	ENSCHIG00000020807	10:42397622-42447140	0	0.00938133333333333	-7.88226297039175	0.0167612307805523	0.499425345470084
ENSCHIG00000014984	ABCC3	19:35689852-35737855	0.507319666666667	1.62310266666667	-1.36203260547766	0.0168094810514434	0.499652612630866
ENSCHIG00000026758	PRELID2	7:53435088-53510567	0.600750333333333	1.509357	-1.05002173125983	0.0168200483925378	0.499652612630866
ENSCHIG00000021088	FAM180A	4:20801039-20872215	0.265330666666667	1.32137433333333	-2.39644809623345	0.0169846915701317	0.503180435597664
ENSCHIG00000023214	SLC35F4	10:33306419-33392868	0.0223153333333333	0	9.28028262309251	0.0169993390404616	0.503180435597664
ENSCHIG00000021826	STXBP5L	1:65300592-65612478	0.461872	0.203521333333333	1.50706509808151	0.017054147298303	0.503695736433212
ENSCHIG00000020369	LIPM	26:40853141-40887716	0	0.0454386666666667	-9.33953489364543	0.0171200569785211	0.503984540736005
ENSCHIG00000024661	LRP4	15:6159565-6198120	1.66569066666667	4.32817333333333	-1.07175394252232	0.0171502675040671	0.504322713416539
ENSCHIG00000022958	PIWIL2	8:69258912-69324696	0.005486	0	7.81685836207869	0.0173937474948359	0.508705735636157
ENSCHIG00000025994	GREB1L	24:35004041-35248235	8.27405033333333	4.74624333333333	1.05513912769864	0.0174335237147003	0.509316046398229
ENSCHIG00000019014	TLE1	8:57314625-57406715	8.73313566666667	5.46891833333333	0.951568942802593	0.0174722892067673	0.509609610433807
ENSCHIG00000016590	CSTF2T	26:43869888-43894418	5.911632	2.72886433333333	1.08336604932199	0.0174827947203773	0.509609610433807
ENSCHIG00000027158	SEMA6C	3:100478124-100488550	21.3125586666667	11.4105436666667	1.18662022369404	0.0175341362011159	0.510042648718422
ENSCHIG00000006355	TMEM233	17:15412618-15459789	34.9137526666667	21.4516196666667	1.10880910593295	0.0176085562047872	0.51015540552288
ENSCHIG00000009959	SEZ6L	17:5019579-5092953	0.231355666666667	0.666117333333333	-1.51824959966377	0.0176159384766186	0.51015540552288
ENSCHIG00000027123	ENSCHIG00000027123	6:77709698-77812711	0.450257666666667	0.213934	1.32952224713505	0.0176727147991521	0.510216769378307
ENSCHIG00000027183	SLC4A10	2:101344372-101695348	0	0.0132176666666667	-7.95226854496062	0.0177011221945561	0.510262009987532
ENSCHIG00000019758	CNN1	7:95746858-95755968	4.26575933333333	1.60604533333333	1.62474448606177	0.0178637006569259	0.511890043505271
ENSCHIG00000017334	HNF4A	13:72320554-72384559	0.015301	0	7.82425673114574	0.0179361320822611	0.513419398265447
ENSCHIG00000025317	ENSCHIG00000025317	6:25945280-25987902	0	0.01301	-8.07799010656225	0.0179581522789764	0.513504023127927
ENSCHIG00000016396	ENSCHIG00000016396	LWLT01000027.1:13833944-13844810	2.21847033333333	0.787863333333333	1.79210152167774	0.0179881025384291	0.513814984066941
ENSCHIG00000020885	ENSCHIG00000020885	18:64194261-64214166	0.598959333333333	3.24288233333333	-2.00373173310407	0.0180124739194467	0.513922987186984
ENSCHIG00000009005	PIK3IP1	17:1219299-1228438	2.57321566666667	7.86978	-1.26739828810401	0.0180491218398755	0.513922987186984
ENSCHIG00000016292	CCDC141	2:118346842-118523389	0.771234	2.059593	-1.10051265762346	0.0181321011740417	0.514335271125549
ENSCHIG00000023872	ENSCHIG00000023872	18:53922274-53934243	0	0.0350636666666667	-7.7337112651653	0.0181381849052938	0.514335271125549
ENSCHIG00000017866	BIN1	2:131066572-131121723	309.875742333333	203.616928	0.881943891414872	0.0181399802334894	0.514335271125549
ENSCHIG00000027086	ENSCHIG00000027086	2:99599585-99612112	3.075177	9.08405833333333	-1.2512689630482	0.0182042378578037	0.515614459450894
ENSCHIG00000000206	ASXL3	24:23720570-23920185	0.0100913333333333	0.082957	-2.85871835348622	0.0183814645023422	0.519541582198415
ENSCHIG00000012213	ENSCHIG00000012213	13:73092441-73095337	0	0.0871116666666667	-6.51950035963601	0.0184586795184044	0.521177139945222
ENSCHIG00000026242	ENSCHIG00000026242	1:143845471-143859596	0	0.038105	-7.89214298395571	0.0185059784829644	0.521965483159297
ENSCHIG00000019030	SLC15A1	12:10646662-10678376	0.470046333333333	0.003481	7.3775952518821	0.0185459812199179	0.522004849732085
ENSCHIG00000009070	MYH4	19:29173492-29196520	305.316446666667	200.806503333333	0.864506648306744	0.0185902910885013	0.522611660524516
ENSCHIG00000026366	F2RL1	10:93185793-93195217	0.0818786666666667	1.195124	-3.43975277660828	0.018606496229693	0.522611660524516
ENSCHIG00000011185	TENM3	27:31756132-31951634	0.711101333333333	1.58846333333333	-0.882971668749643	0.0187289929614321	0.5249574967837
ENSCHIG00000000421	B4GALT6	24:25764037-25833977	0.543165	1.590279	-1.26555977433261	0.0188120481153901	0.526737347230922
ENSCHIG00000009497	TM6SF2	7:104747288-104753684	0	0.0263413333333333	-6.5247000108651	0.0188565314278068	0.527434611152029
ENSCHIG00000024185	FABP7	9:15691638-15695022	0.472371	5.294	-3.16083462728157	0.0189318541416158	0.528530524165954
ENSCHIG00000013648	EHBP1L1	29:44174582-44190220	38.9934216666667	25.192227	0.877825301011449	0.0189349552947782	0.528530524165954
ENSCHIG00000023908	EPB41L3	24:39230062-39457446	2.10934233333333	4.84741466666667	-0.929803854352948	0.0189595109166312	0.528668101501427
ENSCHIG00000018248	ENSCHIG00000018248	1:143428470-143431643	18.6708613333333	53.3138613333333	-1.21172703867629	0.0191905835420453	0.532355878772948
ENSCHIG00000026083	FAM163A	16:59601071-59608922	0	0.0546786666666667	-7.73564878664594	0.0192622395481458	0.533156139877395
ENSCHIG00000013327	MVB12B	11:96638993-96839762	1.43214033333333	0.893309666666667	0.929851556498624	0.0192788120077436	0.533156139877395
ENSCHIG00000017046	ECHDC3	13:15815824-15858351	14.3103966666667	39.2820186666667	-1.19946751019241	0.0193907932460607	0.534308691830304
ENSCHIG00000023592	ENSCHIG00000023592	3:86826233-86839163	18.8201053333333	12.5695113333333	0.859162180624664	0.0193951576686643	0.534308691830304
ENSCHIG00000018889	ENSCHIG00000018889	15:375418-383483	0.125694333333333	0	9.18446586780143	0.0194149891825297	0.534308691830304
ENSCHIG00000024458	CARNMT1	8:50861806-50899010	83.3332073333333	36.454143	1.3864715978808	0.0195299860635101	0.536795616945621
ENSCHIG00000014395	CYBA	18:15288536-15295146	12.160122	33.5942023333333	-1.1695729045229	0.0195822676408669	0.537683956344945
ENSCHIG00000016267	ENSCHIG00000016267	29:40119452-40129922	0	0.115999333333333	-9.18194103982878	0.0196739687204167	0.539651753007276
ENSCHIG00000025859	NME8	4:70581813-70618920	0	0.0122066666666667	-7.91107802067774	0.0197841379630602	0.541020852967501
ENSCHIG00000021081	KLHL29	11:74938133-75270844	3.98341266666667	2.40136166666667	0.943090899950553	0.0198894659213416	0.541667395224997
ENSCHIG00000011737	ILDR1	1:66140952-66162064	0	0.0188963333333333	-7.74430613008735	0.0198924442091862	0.541667395224997
ENSCHIG00000022239	IL17A	23:24522883-24600276	0.228918666666667	0	9.10896628203727	0.0199239758966312	0.541667395224997
ENSCHIG00000026000	ENSCHIG00000026000	21:22138475-22221904	0.009864	0	9.10896627719396	0.0199396970951064	0.541667395224997
ENSCHIG00000003732	TNNI2	29:50656011-50656984	2148.89579266667	1416.279297	0.849867366058494	0.0199428143060084	0.541667395224997
ENSCHIG00000013375	ENSCHIG00000013375	15:1318651-1332483	0.234817333333333	0.0191516666666667	3.80676754066562	0.0199570232337865	0.541667395224997
ENSCHIG00000000133	F10	LWLT01000036.1:61239-74111	0.957583666666666	0.181311	2.57538982258101	0.0199859331067807	0.541667395224997
ENSCHIG00000017414	C1QB	2:5794767-5797478	9.68293833333333	33.1038926666667	-1.46807948680519	0.0200633175879137	0.543141228691501
ENSCHIG00000011513	ENSCHIG00000011513	17:592861-593393	0.522598333333333	9.741827	-3.86220036862138	0.0202061766690077	0.54591130868244
ENSCHIG00000013215	IGDCC3	10:88953357-88997235	0	0.010476	-7.81619604420688	0.0202480408526068	0.54623140316084
ENSCHIG00000014136	ITGB2	1:144694788-144712131	3.246981	10.3269246666667	-1.38149659623152	0.0202585822600861	0.54623140316084
ENSCHIG00000008816	ENSCHIG00000008816	29:45687719-45693408	6.33742166666667	2.24669033333333	1.68950124938081	0.0203575602736052	0.54835124352983
ENSCHIG00000020629	ENSCHIG00000020629	17:450564-616788	0.491614	5.30386466666667	-3.1247987099264	0.0205155932363178	0.551505009394668
ENSCHIG00000027014	AMBP	8:103011899-103024021	0	0.0894476666666667	-9.14350614246236	0.0205402624326252	0.55161765591744
ENSCHIG00000005544	IFI30	7:103738903-103743585	1.07551933333333	6.44457066666667	-2.24734309861814	0.0206579145439645	0.553598716997018
ENSCHIG00000014514	ENSCHIG00000014514	3:61390776-61440970	0.486306666666667	0.058234	3.08989176275847	0.0206756871584125	0.553598716997018
ENSCHIG00000010253	SLC7A6	18:36914669-36934459	1.13541233333333	3.554183	-1.3581667615483	0.0207540739778045	0.555145716649594
ENSCHIG00000014612	COQ10A	5:56389743-56462622	66.861646	43.014951	0.881237200780426	0.0208594915971366	0.55685952989145
ENSCHIG00000017927	SRL	25:3313166-3327906	93.3434373333333	62.679278	0.82132898056491	0.0209328030613857	0.557711160496028
ENSCHIG00000025573	NABP1	2:55719814-55733970	4.13427933333333	1.31249466666667	1.72079526173942	0.0209721885785054	0.558204914190278
ENSCHIG00000009799	NCKAP1L	5:25283989-25384985	1.092493	3.51758333333333	-1.37870941816682	0.0210934144463255	0.55972023147491
ENSCHIG00000000127	CD99L2	LWLT01000051.1:346751-429897	5.36513033333333	3.59076033333333	0.829523057751878	0.0212240981301287	0.561032686195435
ENSCHIG00000015001	BPGM	4:21845513-21877336	57.739562	38.0566543333333	0.854548725067144	0.0212518307500373	0.561215012826475
ENSCHIG00000025773	GPR158	13:25324890-25626626	0.00136766666666667	0.0746163333333333	-5.54536617891012	0.0213312235885175	0.562209235401475
ENSCHIG00000012473	RSPH6A	18:54384369-54408351	0	0.015965	-7.59549291619192	0.0214227363427959	0.564069233753227
ENSCHIG00000024392	SIM2	1:148857070-148904697	0.0754913333333333	0.323569	-2.10133887018159	0.0214662473916647	0.564488278191795
ENSCHIG00000026198	PROM1	6:111436607-111553311	0.246765	0.625637	-1.07088186328416	0.0214846324483627	0.564488278191795
ENSCHIG00000020895	TMCO2	3:14929933-14932525	0	0.156422	-7.65016809733665	0.0215015211399162	0.564488278191795
ENSCHIG00000015573	SDC2	14:14508906-14633561	7.85501666666667	5.11881666666667	0.879483143112384	0.0215252253436022	0.564560340657516
ENSCHIG00000014341	COLEC10	14:36906247-36966467	0.005761	0.375598	-5.55396303726054	0.0216085563070592	0.565644385507237
ENSCHIG00000009477	CCDC3	13:16764028-16851319	6.79836933333333	18.344767	-1.1385104639057	0.0216355727096278	0.565801734472363
ENSCHIG00000020076	CD84	3:110806993-110847683	1.85939633333333	5.08630966666667	-1.36244674724979	0.02175745200581	0.567886363593507
ENSCHIG00000025775	RORA	10:53426613-53811304	9.11111633333333	22.5877543333333	-1.17932441414775	0.0219849094284633	0.571112298947013
ENSCHIG00000019313	ILRUN	23:39967006-40071698	105.223304666667	70.71093	0.827623513596483	0.0220733023392589	0.571959040912696
ENSCHIG00000014721	CCNB2	10:51944484-51968400	0.404411666666667	2.08349033333333	-2.19335459346497	0.022132609396555	0.572672457804601
ENSCHIG00000026757	TMEM154	17:65802682-65863369	0.760299333333333	2.29962066666667	-1.30700212155631	0.0221539313119093	0.572672457804601
ENSCHIG00000021250	CLEC4F	11:13454788-13463362	0.223916	1.62397333333333	-2.58124168985666	0.0221746871655108	0.572672457804601
ENSCHIG00000012914	ENSCHIG00000012914	5:112064786-112068934	11.6647583333333	5.85020466666667	1.23764788139168	0.0223343233822059	0.574783622294949
ENSCHIG00000022644	ENSCHIG00000022644	13:53868326-53877391	0.100820333333333	0	9.03100140384499	0.022375686578187	0.574783622294949
ENSCHIG00000012349	ENSCHIG00000012349	3:50339059-50678308	0	0.00300133333333333	-9.05307383416042	0.0223967360387039	0.574783622294949
ENSCHIG00000010434	SMIM19	27:8235620-8255448	27.1097166666667	14.0347156666667	1.12922271613709	0.0224040487118048	0.574783622294949
ENSCHIG00000016400	SPINK5	7:51044748-51124635	0.076266	0.462557666666667	-2.4176091902987	0.0224838391585717	0.575876627259367
ENSCHIG00000023321	NDUFA8	11:92615392-92634880	31.9298146666667	19.5839956666667	0.928195205717469	0.022512591643569	0.575876627259367
ENSCHIG00000008990	GATA1	LWLT01000021.1:21018464-21035044	0.00531866666666667	0.152427	-5.026101368559	0.0226195740141838	0.576970497770885
ENSCHIG00000024890	CYTH4	5:74382869-74404504	1.01703	3.22281566666667	-1.35137662906267	0.0227449844338515	0.578427714000049
ENSCHIG00000014874	ENSCHIG00000014874	29:42320239-42327943	0.0454213333333333	0	7.87159370857029	0.0227625993777863	0.578427714000049
ENSCHIG00000012837	ABCA6	19:60638771-60700417	5.946535	13.1915996666667	-0.89260552448655	0.0228073407275553	0.578536578396831
ENSCHIG00000021879	DUSP1	20:4599677-4604826	30.8123936666667	18.2708066666667	0.986175037505338	0.0228313180440983	0.578536578396831
ENSCHIG00000021775	ST8SIA5	24:46650885-46717780	2.75699833333333	1.581786	1.04114050219944	0.0229164828227903	0.579604113910498
ENSCHIG00000024098	ENSCHIG00000024098	29:42769743-42777639	6.47281333333333	3.09668366666667	1.30719327601993	0.0229448254440205	0.579776564878177
ENSCHIG00000015267	PHKB	18:21195252-21720696	135.533091333333	88.2307853333333	0.874182229129251	0.0230593040690904	0.581578103375485
ENSCHIG00000016766	ERMN	2:97132852-97138391	0	0.030981	-6.22359068672301	0.023103409414516	0.582145403170629
ENSCHIG00000011888	PDLIM7	7:71621657-71646501	211.325683666667	126.559829666667	1.01238489900968	0.0232986280715578	0.585533713868086
ENSCHIG00000017688	DLGAP5	10:35548608-35611583	0.281892	1.17122466666667	-1.76415376391096	0.023310161642562	0.585533713868086
ENSCHIG00000022172	FHOD3	24:20640529-21128182	12.6815853333333	7.690501	0.937613170875576	0.0233248949289202	0.585533713868086
ENSCHIG00000021785	P2RY12	1:116310305-116363213	0.443808333333333	1.40733266666667	-1.31449257436496	0.0234022547038278	0.585533713868086
ENSCHIG00000016684	UCP2	15:29613949-29625607	1.25467933333333	10.6875843333333	-2.00415750033964	0.0234205847096252	0.585533713868086
ENSCHIG00000020113	TNFSF8	8:103790606-103816995	0.347089666666667	1.79243566666667	-2.07343761858338	0.0234513554551528	0.585533713868086
ENSCHIG00000011037	UCP1	17:53821167-53848002	0	0.0137176666666667	-7.59083192554949	0.0234552597736733	0.585533713868086
ENSCHIG00000016808	DDIT4L	6:24778490-24799476	9.329695	28.2249503333333	-1.33567544771134	0.02351895128627	0.585775022166068
ENSCHIG00000017513	BLNK	26:34006984-34083936	0.56207	2.31857333333333	-1.6128762346173	0.0235401440131912	0.585775022166068
ENSCHIG00000020881	ENSCHIG00000020881	27:8365009-8374018	1.979178	0.533290666666667	2.13329997335202	0.0235575841573575	0.585775022166068
ENSCHIG00000019884	ACMSD	2:73768851-73880561	0.140912666666667	0.147191666666667	2.67512802040767	0.0236595166190171	0.587366580322437
ENSCHIG00000020204	ENSCHIG00000020204	10:56099574-56121406	641.938212333333	376.217402	1.00369148921246	0.0237197111316821	0.587777496819678
ENSCHIG00000017421	ENSCHIG00000017421	28:14751697-14754384	73.472018	49.551553	0.827209741416662	0.0237445708097076	0.587852719972689
ENSCHIG00000012315	CCN4	14:73803412-73838002	0.111216	0.691944	-2.52847047207459	0.0238058252747998	0.58855910568641
ENSCHIG00000025975	ENSCHIG00000025975	19:19062119-19069982	0	0.045119	-7.53368377074957	0.0238168037272864	0.58855910568641
ENSCHIG00000023098	ENSCHIG00000023098	11:68839367-68887547	0	0.021703	-8.96808918001301	0.0238671155332622	0.588722183153801
ENSCHIG00000008664	CUEDC1	19:8278600-8296515	26.3888266666667	16.8907573333333	0.884780275477737	0.0239590560350746	0.58990962830052
ENSCHIG00000013889	MYL3	22:52651826-52675373	11.1237033333333	85.008292	-2.79324160484679	0.0240308718825677	0.590789841400357
ENSCHIG00000022162	ENSCHIG00000022162	29:25803852-25809718	1.16935833333333	9.39586666666667	-2.67872280038691	0.0240697155052057	0.590881042539379
ENSCHIG00000024579	MBD3	7:66519753-66527003	54.5913656666667	34.8666916666667	0.887545753024964	0.0241081922241898	0.590881042539379
ENSCHIG00000009814	LDB3	28:4336468-4397193	64.9948296666667	42.1899723333333	0.870515708713354	0.0242091263809872	0.592277046501608
ENSCHIG00000016667	MASP1	1:79690482-79772959	9.02054	4.46597933333333	1.17448470338363	0.0242775704603394	0.59326351229004
ENSCHIG00000015224	ESRRA	29:43028545-43035513	48.1849696666667	29.528181	0.943309077840729	0.0243342359662122	0.59372009056693
ENSCHIG00000019061	UCHL1	6:60715420-60727956	2.10679266666667	5.359329	-1.07996798582047	0.0244194803630829	0.594722534412297
ENSCHIG00000026957	SPATA22	19:23998571-24011679	0	0.0266063333333333	-7.51670354790658	0.0244641967765449	0.59487998994018
ENSCHIG00000024501	MICAL2	15:41724263-41879707	3.85699733333333	7.448477	-0.893757107860611	0.0245310052293325	0.59487998994018
ENSCHIG00000015599	ENSCHIG00000015599	29:36799900-36807557	0	0.142592	-8.9365971433961	0.0245363702414442	0.59487998994018
ENSCHIG00000016797	ENSCHIG00000016797	26:11397984-11402297	0.0740356666666667	0	7.37527095464308	0.0245937180003133	0.595166445657198
ENSCHIG00000014072	MYOC	16:37622970-37637004	26.584834	18.1887683333333	0.804194914663805	0.0246078387057672	0.595166445657198
ENSCHIG00000022508	ACSL1	27:30259403-30379410	49.675495	30.560391	0.941758276235691	0.0246300515458954	0.595166445657198
ENSCHIG00000012823	IL10RA	15:53661558-53677428	0.980023	3.976205	-1.72006455331553	0.0247864841262199	0.598251555935357
ENSCHIG00000000772	KIF1C	19:26196463-26215908	154.050038666667	102.403668666667	0.842467385316565	0.0248631960448461	0.599124569195578
ENSCHIG00000003930	SNX30	8:101717089-101820296	1.27693733333333	3.01052766666667	-0.923970985977579	0.0248671394550288	0.599124569195578
ENSCHIG00000022412	NMUR1	2:16426863-16437506	0	0.0312486666666667	-7.42997834436692	0.0249432979089927	0.599886314711274
ENSCHIG00000026465	CCDC112	10:97082389-97113419	1.32320666666667	3.23324733333333	-1.01848464607725	0.0249724019669539	0.600050507923167
ENSCHIG00000025764	SSX2IP	3:61750971-61779470	0.754818666666667	2.04862466666667	-1.15539163225323	0.0250203994726186	0.60066798591306
ENSCHIG00000019256	FLVCR2	10:16290289-16351417	0.331487	1.277164	-1.62136493135556	0.0250452436783037	0.600729014887612
ENSCHIG00000027115	ENSCHIG00000027115	7:31228608-31315244	0	0.0106663333333333	-8.91318182776211	0.0251481762346297	0.601507104941682
ENSCHIG00000021744	ACSS1	13:41976576-42019357	11.915855	7.76143666666667	0.84869610459045	0.025231473750873	0.60251327744106
ENSCHIG00000014052	LYNX1	14:80391350-80406052	7.730041	4.97647	0.890523311497176	0.0252725765243241	0.602521721766775
ENSCHIG00000006212	ENSCHIG00000006212	9:11052416-11096496	0.00102833333333333	0.0767093333333333	-5.6706523805906	0.0252765646568331	0.602521721766775
ENSCHIG00000027159	SLC26A3	4:71448280-71497175	0.00543733333333333	0	7.41160642802355	0.0254426274043432	0.605496819606193
ENSCHIG00000019328	NCMAP	2:7565042-7618217	0.757239	2.90070566666667	-1.76100648897505	0.0254688111305991	0.605496819606193
ENSCHIG00000020477	TNFRSF1B	16:39984832-40017832	4.404603	10.3917366666667	-0.949063852579864	0.0255517998398755	0.606399366067741
ENSCHIG00000010571	TNNC2	13:74105944-74107094	8583.635905	5608.68904633333	0.861266883155044	0.0255983519924667	0.606682295716759
ENSCHIG00000019513	HS3ST5	9:23520943-23701620	2.595044	1.246549	1.34751349949912	0.0256231114147276	0.606682295716759
ENSCHIG00000003573	KLHL31	23:41815888-41819540	131.427421666667	77.3218653333333	1.015284487833	0.0256312909313065	0.606682295716759
ENSCHIG00000017389	ATP2B2	22:54361471-54479256	0.575675666666667	0.182095333333333	1.87310502320809	0.0257009337888424	0.607344016222512
ENSCHIG00000017850	CKB	21:67433787-67436356	7.472467	29.2941033333333	-1.62803347963434	0.025909334438269	0.609665329862259
ENSCHIG00000020813	SEL1L3	6:45658612-45769098	2.39014233333333	1.055701	1.40961066550115	0.0260584062492174	0.61168502976365
ENSCHIG00000023265	CLIP4	11:70418875-70475270	25.3524666666667	17.2951183333333	0.815009152299671	0.0260697361957481	0.61168502976365
ENSCHIG00000018056	NT5M	19:34515901-34528165	12.558683	7.969616	0.913225266822386	0.0261156801563695	0.61204248946362
ENSCHIG00000014798	EFHD2	16:50548880-50565187	5.25353533333333	11.798333	-0.887661152849963	0.0261401730744366	0.61204248946362
ENSCHIG00000023973	LRRC25	7:103977451-104005631	0.432616	1.44447833333333	-1.73443114004669	0.0261664308813141	0.61204248946362
ENSCHIG00000018735	ENSCHIG00000018735	10:58987682-58999850	0.167497	1.22856866666667	-2.6671950006726	0.0262072846983605	0.61204248946362
ENSCHIG00000010162	ENSCHIG00000010162	5:4703323-4726267	0	0.0143366666666667	-7.35203942480026	0.0262321908942903	0.61204248946362
ENSCHIG00000023620	LRP2BP	27:29907731-29930268	0	0.0155986666666667	-7.4433510887939	0.0262343252929173	0.61204248946362
ENSCHIG00000014093	ARAP2	6:56065830-56308773	0.623206	1.726409	-1.15894064939045	0.0262440256656698	0.61204248946362
ENSCHIG00000015138	ETV5	1:80807151-80867560	1.93504266666667	4.3308	-0.924270250283981	0.02634701645173	0.613210767627066
ENSCHIG00000013396	MAPK4	24:50426357-50488036	0.997769666666667	0.533841333333333	1.16574614892645	0.0263727901739771	0.613210767627066
ENSCHIG00000013964	CACNA2D2	22:49928394-50065911	0.334255666666667	0.15184	1.43119445385102	0.0263889472254738	0.613210767627066
XLOC_039075	XLOC_039075	14:6593-70707	0.0520306666666667	0.541034666666667	-2.81983023497339	0.0264079481158077	0.613210767627066
ENSCHIG00000014666	ARMC2	9:28452447-28614191	0.556871	1.44448033333333	-1.13119368321936	0.0265423390493554	0.615051538538935
ENSCHIG00000007760	LIPN	26:40901613-40920921	0	0.0181253333333333	-7.44095400692704	0.0265557224280064	0.615051538538935
ENSCHIG00000012476	CENPF	16:67571326-67635175	0.597233333333333	2.89511933333333	-2.1047595076381	0.0266140659640264	0.615344618718469
ENSCHIG00000008236	PDE6D	2:16276641-16312898	23.0058456666667	10.0096686666667	2.28952250986809	0.0266540549236446	0.615740671889614
ENSCHIG00000014709	MICALL1	5:108638694-108665553	6.53297	4.46325233333333	0.817269369361436	0.026678545516714	0.615778322226399
ENSCHIG00000019083	FNDC5	2:14910220-14917991	13.2329543333333	7.23918433333333	1.08678863518774	0.0267803246403742	0.617069995306347
ENSCHIG00000017170	MCRIP2	25:484738-496549	59.6161193333333	34.017219	1.02065811336793	0.0268396054621284	0.617537217232006
ENSCHIG00000020739	STEAP2	4:45784400-45815931	0.49693	2.039625	-1.59417561854495	0.026881866828236	0.617537217232006
ENSCHIG00000024172	GAS2	29:21415468-21556510	0.089589	0.444603	-2.12670578821577	0.0269005533613081	0.617537217232006
ENSCHIG00000021568	IBSP	6:37375600-37461320	0.0818016666666667	0.462075333333333	-4.78585995989827	0.0269815386041593	0.617537217232006
ENSCHIG00000026141	OBSCN	7:105841957-106148949	123.667055666667	79.3787823333333	0.871527477443615	0.027071105225173	0.618190620605835
ENSCHIG00000020617	ENSCHIG00000020617	21:69374233-69377771	0	0.087922	-7.35516215851565	0.0270814126936028	0.618190620605835
ENSCHIG00000020031	CRYL1	12:50765029-50829850	2.197696	5.65734266666667	-1.05471248200886	0.027172864335778	0.618913867055346
ENSCHIG00000026808	PRX	18:50634388-50652374	1.00969833333333	3.106835	-1.38655450591471	0.0271985946602294	0.618913867055346
ENSCHIG00000016953	EML1	21:63987171-64185179	11.5249146666667	6.49729633333333	1.05667329165218	0.0272401672679869	0.619137206093592
ENSCHIG00000019740	N4BP2	6:59676610-59775858	2.79216066666667	5.622997	-0.944394264471337	0.0272607932293956	0.619137206093592
ENSCHIG00000017777	ATG4D	7:94932292-94940229	17.0620546666667	11.3065103333333	0.845526910612044	0.0273192651335133	0.619180465162241
ENSCHIG00000006885	HRH3	13:54325596-54328984	0.0342	0	6.17304917606315	0.0273316592321764	0.619180465162241
ENSCHIG00000018862	ENSCHIG00000018862	11:46879832-46896130	0.0254786666666667	0.486662333333333	-4.53289454862277	0.0274221155300342	0.620186485236777
ENSCHIG00000026733	ENSCHIG00000026733	19:29203162-29225276	6879.16666666667	4687.92350266667	0.815552893568224	0.0275150883106901	0.621767129812708
ENSCHIG00000013756	ACTN3	29:44980061-44991670	1086.93599433333	727.167866666667	0.835636319284726	0.0277436887973697	0.6253589970259
ENSCHIG00000019930	GPR157	16:42821095-42915907	7.236886	3.64565733333333	1.15992654520935	0.0278186735678097	0.626471795759368
ENSCHIG00000023990	IGF1R	21:7038550-7337167	8.55675466666667	18.3075913333333	-0.844707701182944	0.0278497572349007	0.626471795759368
ENSCHIG00000015361	CISH	22:49828900-49836067	15.927295	36.1309293333333	-0.939416286015832	0.0278628308330755	0.626471795759368
ENSCHIG00000022410	SLC29A1	23:31107472-31118438	2.82145766666667	6.83853533333333	-1.00614128218136	0.0279384723396084	0.627600310663083
ENSCHIG00000015673	STRADB	2:45902759-45941927	6.73946866666667	4.957877	0.802664148215701	0.0280024751769718	0.627600310663083
ENSCHIG00000024343	ENSCHIG00000024343	6:36233887-36287183	1.22858833333333	3.023806	-0.997058655609015	0.0281829117986589	0.629174596706484
ENSCHIG00000021391	VGLL3	1:33843315-33934915	1.16483933333333	2.84198966666667	-1.24777892622291	0.0281860335567466	0.629174596706484
ENSCHIG00000006632	DPP6	4:2981444-3353010	0.570351333333333	1.52838833333333	-0.970751620267748	0.0281932632248562	0.629174596706484
ENSCHIG00000005308	ENSCHIG00000005308	26:28295951-28302304	0	0.0490926666666667	-7.32731528284114	0.0282392989971577	0.629521902866681
ENSCHIG00000023692	ENSCHIG00000023692	3:66609263-66630084	0	0.0140686666666667	-7.29960239238396	0.0282875301738824	0.629521902866681
ENSCHIG00000024201	KLF1	7:98043090-98046580	0	0.0865266666666667	-7.26918309399669	0.0283095035864064	0.629521902866681
ENSCHIG00000010530	ENSCHIG00000010530	21:48594168-48690796	9.58753233333333	6.71904833333333	0.844450068174979	0.028331616675086	0.629521902866681
ENSCHIG00000010603	MYH11	25:13980293-14091766	8.67303633333333	4.701362	1.0874866867964	0.028344941274978	0.629521902866681
XLOC_101027	XLOC_101027	24:31259502-31371618	0	0.008297	-8.85134218659744	0.0285157046912402	0.632180264661108
ENSCHIG00000017710	KIF4A	LWLT01000021.1:11177634-11303756	0.205036666666667	0.93948	-2.01887217529951	0.028562963752191	0.632707229958073
ENSCHIG00000013464	CNGA3	11:3540157-3562211	0.0237983333333333	0.202184666666667	-2.7561703100629	0.0286014358796342	0.63303884704505
ENSCHIG00000016775	B4GALNT3	5:106269505-106365423	0.154188666666667	0.457727333333333	-1.33146465207311	0.0288561916554341	0.636427744288699
ENSCHIG00000011415	PRSS35	9:10721289-10738903	0.0353623333333333	0.412097666666667	-4.19716193577804	0.0288603722573895	0.636427744288699
ENSCHIG00000022391	CHST13	22:60059219-60065557	0	0.142736	-8.75352853152429	0.0290214130786995	0.639182978485569
ENSCHIG00000008721	STRIP2	4:26753285-26799064	6.49882833333333	16.3408076666667	-1.03695790903106	0.0290550208553659	0.639400360915144
ENSCHIG00000000359	KLHL14	24:24685691-24801167	0.291846666666667	0.947104333333333	-1.35854268581954	0.0290827218636044	0.639456288001512
ENSCHIG00000021003	GAD2	13:26030362-26095995	0	0.004572	-7.29665892895553	0.0291050419175027	0.639456288001512
ENSCHIG00000027269	CCN1	3:62714071-62718787	9.13986966666667	21.2991593333333	-0.98180651858243	0.0294096374919333	0.644047150798955
ENSCHIG00000014252	IDH3A	21:30141724-30157607	75.2981986666667	51.763733	0.782604663162842	0.0295004068413377	0.64551012077845
ENSCHIG00000007157	RTN4	11:37324703-37403607	122.889157666667	93.345558	0.759090521364557	0.0296220385851452	0.646683004450319
ENSCHIG00000024424	TMEM196	4:91849870-92101914	0.664451	0.215058333333333	2.42972926869572	0.0296260330966622	0.646683004450319
ENSCHIG00000020270	BFSP2	1:135504316-135579040	0.134663333333333	0.844388333333333	-2.0366507150625	0.0298995757602342	0.649976383659883
ENSCHIG00000022855	ENSCHIG00000022855	1:96123155-96123422	1.22984466666667	0.014148	4.6497178411612	0.0299327559418078	0.649976383659883
ENSCHIG00000026976	TMEM232	7:952876-1229931	0.0814676666666667	0.444180333333333	-1.30373074334219	0.0299344051686844	0.649976383659883
ENSCHIG00000026488	ENSCHIG00000026488	25:561569-563441	0.002368	0.107921333333333	-4.77340343579925	0.0299434037780887	0.649976383659883
ENSCHIG00000021615	ENSCHIG00000021615	11:9444475-9516987	0.00820133333333333	0	8.63815981812081	0.0299564804953415	0.649976383659883
ENSCHIG00000016273	ENSCHIG00000016273	20:10509614-10519080	0.788234333333333	3.78240266666667	-2.05200935904684	0.0299594156271291	0.649976383659883
ENSCHIG00000009206	GLRX5	21:59734111-59744189	27.9471746666667	18.4726696666667	0.834688042746855	0.029969953538223	0.649976383659883
ENSCHIG00000010192	ENSCHIG00000010192	22:52331764-52335201	3.858258	0.072831	5.91845453762612	0.0301676517288871	0.652579194483589
ENSCHIG00000015381	FBXO32	14:65663985-65702247	146.382815333333	453.729929333333	-1.33080172859626	0.0302251700377967	0.652579194483589
ENSCHIG00000026585	MSH3	7:29624878-29815893	8.25383366666667	5.62192166666667	0.798601156931596	0.0303004217831445	0.652880886918692
ENSCHIG00000018578	CKMT2	7:29293678-29318959	454.956863333333	234.443878333333	1.15152382476839	0.0303220221835196	0.652880886918692
ENSCHIG00000019679	ENSCHIG00000019679	19:19024570-19033811	0	0.030574	-7.2397164042669	0.0304637388656909	0.655408362688698
ENSCHIG00000014145	CD53	3:88058443-88092629	1.76223566666667	5.39264333333333	-1.32160607600657	0.0305197169204419	0.655804972715602
XLOC_134595	XLOC_134595	4:34910035-35139634	0.00274066666666667	0	8.55693023715759	0.0305332882027999	0.655804972715602
ENSCHIG00000009923	DYNLL2	19:8489895-8508118	11.2756423333333	7.97258033333333	0.803797672369239	0.0305680592022628	0.655804972715602
ENSCHIG00000025454	ENSCHIG00000025454	5:109670328-109676632	108.000987	232.326075	-0.827801708110796	0.0305795606523165	0.655804972715602
ENSCHIG00000022088	PARK7	16:43942986-43959890	73.641832	49.1761676666667	0.820103002639693	0.0306511358676962	0.656563721388588
ENSCHIG00000014601	BAC7.5	22:51660537-51662839	11.6989046666667	0.242595333333333	5.7985960882217	0.0307100492775298	0.656567488616282
ENSCHIG00000013864	G3BP2	6:90987842-91079439	65.3947713333333	46.91347	0.754326736292506	0.0308128687593489	0.657666745564042
ENSCHIG00000026033	MED28	6:37696130-37839266	19.0936913333333	9.636153	-1.03124874481545	0.0309366856252952	0.659786669836066
ENSCHIG00000024152	ATP2A1	25:25833895-25858874	1453.71620033333	1023.87190433333	0.765860909948254	0.0309855638757449	0.66017994771281
ENSCHIG00000021041	CDO1	10:96551589-96564040	2.17153366666667	7.08088633333333	-1.6335590541484	0.0310041444110746	0.66017994771281
ENSCHIG00000022036	THRB	27:3764600-4200369	15.9045486666667	11.5166453333333	0.737378484803951	0.0310456034346693	0.660353513462248
ENSCHIG00000014385	BCL2L13	5:108006691-108055074	61.9501353333333	46.2366626666667	0.763413016961767	0.0310617556661282	0.660353513462248
ENSCHIG00000016861	M1AP	11:9854685-9929100	0	0.0113296666666667	-8.65635040289646	0.0311103582040241	0.660353513462248
ENSCHIG00000010123	NMB	21:21601491-21604496	0.556413	3.89724533333333	-2.49095852038362	0.0311366705610031	0.660391620654473
ENSCHIG00000010789	PTPRJ	15:5132949-5173668	2.23471166666667	5.57082533333333	-1.04464468404833	0.0312636602294435	0.662563298143424
ENSCHIG00000016625	TLR8	LWLT01000021.1:50657662-50698774	0.198963	0.971837	-1.83374357453497	0.0314956553822382	0.665183094258472
ENSCHIG00000024264	ENSCHIG00000024264	9:40347766-40490721	0	0.00539066666666667	-8.64782360765591	0.0315729291584214	0.665452597661375
ENSCHIG00000015633	GADL1	22:5137927-5329861	76.760479	28.5447996666667	1.55514740923231	0.0316128561434506	0.665773176763084
ENSCHIG00000026699	SLC25A4	27:30062466-30066184	1685.04077133333	973.665883333333	1.00491331167368	0.0316514902020226	0.666066046938813
ENSCHIG00000022017	ZMAT4	27:9653174-10021888	0.020189	0	8.63090093188841	0.0316841079499216	0.666150746605958
ENSCHIG00000024318	ENSCHIG00000024318	19:61954113-62090207	7.44780866666667	5.19954833333333	0.827933420502355	0.0317286077780444	0.666150746605958
ENSCHIG00000018785	ENSCHIG00000018785	23:21458909-21462126	0.0888496666666667	0	7.26187947962813	0.0318504125796367	0.666501917777482
ENSCHIG00000002321	ENSCHIG00000002321	10:76599587-76600051	0.087414	1.985871	-3.95765229963015	0.0318556788164035	0.666501917777482
ENSCHIG00000021412	NPPC	2:16143446-16149196	3.58835566666667	0.525414	2.66487990726033	0.0319847425554505	0.667428637186171
ENSCHIG00000023813	OLFML2A	11:95299117-95321557	2.59437233333333	6.239106	-0.974209633021394	0.0319899271641134	0.667428637186171
ENSCHIG00000021260	CLDN1	1:76761369-76779687	0.920096	2.73020566666667	-1.33664686698751	0.0320125115482763	0.667428637186171
ENSCHIG00000019857	REL	11:43227413-43277615	0.740351666666667	1.644858	-1.41608334632479	0.0320135803105336	0.667428637186171
ENSCHIG00000025766	ENSCHIG00000025766	15:2652325-2686066	0.0735753333333333	0	8.61961150874209	0.0320629626658667	0.667856442377499
ENSCHIG00000016080	RUNX2	23:29926098-30622691	0.492696	1.673299	-1.22482063010333	0.0320851866397573	0.667856442377499
ENSCHIG00000024184	ENSCHIG00000024184	15:34118220-34123983	0.270119	1.73580566666667	-2.42930794667876	0.0321394429439775	0.667856442377499
ENSCHIG00000020247	ALAD	8:102348353-102354979	12.0762736666667	29.958596	-1.07489218217646	0.0321830280636488	0.667856442377499
ENSCHIG00000019044	NPNT	6:19517032-19595606	2.66993633333333	1.55515166666667	1.43114054964687	0.0322237608538432	0.667856442377499
ENSCHIG00000013020	PGLYRP1	18:54562264-54566278	12.1995336666667	0.475048	4.9171212421484	0.0324219820096611	0.668907780129759
ENSCHIG00000014568	ENSCHIG00000014568	26:35028352-35092298	0.00931266666666667	0	8.47039167900556	0.0324231377494333	0.668907780129759
ENSCHIG00000022069	ARG1	9:56815727-56829165	0	0.0329886666666667	-5.93308621582224	0.032427234553492	0.668907780129759
ENSCHIG00000025001	PARVB	5:113672168-113784322	36.9787396666667	22.3702256666667	0.949683409458948	0.0325313916703961	0.67006354176911
ENSCHIG00000010619	ENSCHIG00000010619	27:38361169-38365941	0.045135	0	7.10815879784005	0.0325379830945202	0.67006354176911
ENSCHIG00000013024	IL1R1	11:6801115-6838421	3.38546133333333	8.31102533333333	-1.01108592827445	0.0325823725216858	0.670465077344636
ENSCHIG00000022663	ITPRID1	4:55311736-55440311	0.004905	0	8.45920009440175	0.0326635205901665	0.671525783784883
ENSCHIG00000024866	MS4A7	15:322881-341774	0.351280666666667	1.82577266666667	-2.01002114435928	0.0327270775963085	0.671902867480309
ENSCHIG00000021563	FRZB	2:122618845-122654922	15.9318236666667	8.82226333333333	1.08163572930262	0.0329658543012314	0.676289605070807
ENSCHIG00000011289	DUSP4	27:19927308-19944132	1.87295966666667	5.11093033333333	-1.15413726544514	0.0333602742000275	0.681845939521348
ENSCHIG00000016983	MMP9	13:74256212-74263335	0.202675	2.140859	-3.06839133220707	0.0333632665685008	0.681845939521348
ENSCHIG00000021266	TRIB1	14:67236857-67249931	15.6465326666667	9.866649	0.939816881152931	0.0334561102360913	0.682393670246515
ENSCHIG00000024199	PCOLCE2	1:125688924-125776016	13.305752	8.13281733333333	0.931736070934236	0.0335135126582892	0.682844158066322
ENSCHIG00000013515	ENSCHIG00000013515	25:26119969-26127546	3309.871338	2360.75337766667	0.783476450623802	0.0336805823120779	0.684829229748133
ENSCHIG00000007155	NEDD4L	24:57365130-57732267	7.49070966666667	16.9249366666667	-0.856977880670296	0.0337388257938243	0.685361245537294
ENSCHIG00000016911	TCEA3	2:6484626-6529209	26.4606096666667	19.0295426666667	0.733594821428883	0.0338864764632365	0.687323893082633
ENSCHIG00000012663	MYOT	7:61139238-61157917	464.074574666667	303.252609333333	0.858357667455859	0.0340560539236555	0.688665310976151
ENSCHIG00000027079	FGD2	23:37814657-37841791	0.926230333333333	3.09115	-1.43054965291317	0.0340669107223297	0.688665310976151
ENSCHIG00000018372	LDH-A	29:25684533-25691368	1031.89742033333	581.013010666667	1.0540757751722	0.0341364344865865	0.688665310976151
ENSCHIG00000026821	ENSCHIG00000026821	15:31639381-31644958	0.677136333333333	5.321865	-2.62789978085529	0.0341754541441751	0.688665310976151
ENSCHIG00000013969	ERBB3	5:56593135-56626812	0.948144333333333	2.50820866666667	-1.12896122630912	0.03417569307997	0.688665310976151
ENSCHIG00000022188	ABAT	25:7440527-7523394	1.979617	1.00352466666667	1.21762812456257	0.0341827116414878	0.688665310976151
ENSCHIG00000026515	NKAIN1	2:13526020-13570090	3.51897066666667	2.407695	0.791332748752357	0.0342189734773776	0.688782150287411
ENSCHIG00000017068	ANLN	4:59364060-59420121	0.421264333333333	1.67095366666667	-1.79615851472638	0.0343307738203602	0.688782150287411
ENSCHIG00000012989	CRISP3	23:26707466-26729489	0.0291133333333333	0	8.52596138236204	0.0343419374753487	0.688782150287411
ENSCHIG00000017798	GAD1	2:110670534-110710293	0	0.00654	-6.99870722940201	0.0344634393990556	0.689805831797027
ENSCHIG00000014189	TRAV29DV5	10:78752043-78780890	0	0.025389	-8.6172922846835	0.0344823583680792	0.689805831797027
ENSCHIG00000018029	CDH1	18:37314092-37386911	0.302419666666667	0.945711666666667	-1.35606692839025	0.0346064869094024	0.689881841451588
ENSCHIG00000022583	TSPAN3	21:31747055-31773941	91.5921276666667	64.393875	0.766397044454599	0.0346283135217626	0.689881841451588
ENSCHIG00000024529	ENSCHIG00000024529	6:376581-401217	0	0.0313126666666667	-8.52699171012859	0.0346563152280523	0.689881841451588
ENSCHIG00000007867	ENSCHIG00000007867	3:63853928-63883881	0	0.008275	-6.99830847484039	0.0346963498374997	0.689881841451588
ENSCHIG00000010791	MAP34-B	22:51634595-51636448	12.7137196666667	0.283302666666667	5.72556695509538	0.0347033048934695	0.689881841451588
ENSCHIG00000021942	FOXJ3	3:16769226-16898198	8.013877	5.24300366666667	0.861518630884241	0.0347200548888073	0.689881841451588
ENSCHIG00000003090	ALDOB	8:90939908-90949252	0	0.0300896666666667	-7.21394065631931	0.0347228806737128	0.689881841451588
ENSCHIG00000014080	CP	1:118543680-118590458	0.0674993333333333	0.323022666666667	-1.95929449242917	0.034738059534191	0.689881841451588
ENSCHIG00000014910	SPP1	6:37213669-37221650	2.84432366666667	21.320382	-2.46252524527839	0.0348511832054274	0.690766350861952
ENSCHIG00000021448	ARSH	LWLT01000021.1:65471300-65494176	0	0.0106926666666667	-7.00153362784402	0.0349288851194781	0.691545952237826
ENSCHIG00000007239	TNNT3	29:50580406-50602037	838.168762	549.150411	0.829571753651005	0.0350031239118636	0.691741853037386
ENSCHIG00000012495	ENSCHIG00000012495	19:41489941-41497262	0	0.0333033333333333	-7.0424511441183	0.0351900779639659	0.694748123880872
ENSCHIG00000016056	PKM	10:82207350-82265622	520.297434666667	298.254369	1.03193964004489	0.0352068306020712	0.694748123880872
ENSCHIG00000017361	CHRNA9	6:59906949-59920084	0	0.0189166666666667	-6.97079090762915	0.0352815129294768	0.695585696547945
ENSCHIG00000012354	TRPC5	LWLT01000027.1:32440235-32498721	0	0.012904	-8.5013901923374	0.0353267460973266	0.695585696547945
ENSCHIG00000009912	MYBPC2	18:57595892-57621728	1210.792684	789.282979333333	0.858758604403121	0.0354174635059778	0.696353866421182
ENSCHIG00000014264	SCNM1	3:100487223-100514756	23.0847853333333	15.9078723333333	0.78633701181568	0.0355442452508689	0.697878979950952
ENSCHIG00000025612	ENSCHIG00000025612	13:43229085-43246296	0	0.0144846666666667	-7.02087090124643	0.0355732226038759	0.697878979950952
ENSCHIG00000015991	PPARGC1A	6:43769927-43919996	6.030232	3.92447833333333	1.13433214231288	0.0355773251011089	0.697878979950952
ENSCHIG00000018597	PRSS8	25:27100871-27104310	0.0603126666666667	0.914812	-3.62152216318162	0.0356440500501355	0.698016621526338
ENSCHIG00000019711	ENSCHIG00000019711	16:42502903-42507378	0	0.061639	-7.10991392952645	0.0356687145530479	0.698016621526338
ENSCHIG00000027217	FGF22	7:67218307-67220955	0	0.104790333333333	-7.08870338573374	0.0356968769536516	0.698016621526338
ENSCHIG00000026195	SCN1B	18:46595154-46604327	70.5003406666667	43.4143583333333	0.953674561107652	0.0357093445375443	0.698016621526338
ENSCHIG00000022773	ENSCHIG00000022773	22:51639453-51640761	13.4758783333333	0.173295	6.52456137596306	0.0357687365480429	0.698670549425731
ENSCHIG00000024129	AGL	3:77095340-77174910	185.185318	126.800038333333	0.793973450325469	0.0358114792166154	0.698998553752719
ENSCHIG00000010087	ENSCHIG00000010087	9:183177-185304	782.843343	1675.94978833333	-0.822925464033577	0.0359821970011015	0.7008072729007
ENSCHIG00000007953	LCP1	12:70294307-70354895	4.37105366666667	11.3356623333333	-1.07938947279848	0.0360151262886768	0.700941793144363
ENSCHIG00000010306	COPG2	4:25754012-25896792	3.71884433333333	7.90757766666667	-0.798571452085669	0.0360621505552252	0.701350243578011
ENSCHIG00000002572	PRC1	21:20964662-20984512	0.773138666666667	3.52862433333333	-2.02119109967658	0.0361152582353283	0.70137058469362
ENSCHIG00000018569	ENSCHIG00000018569	LWLT01000032.1:695078-701791	0	0.109711666666667	-8.46653582662714	0.0361832136176074	0.702050628039468
ENSCHIG00000026874	SLFN14	19:14426976-14435336	0	0.0287166666666667	-7.0134692485611	0.0363674170772437	0.703902893594817
ENSCHIG00000026417	ENSCHIG00000026417	10:55093906-55097542	0	0.0865356666666667	-7.10251254848008	0.0363711674557453	0.703902893594817
ENSCHIG00000011190	PRCP	29:12198044-12286992	2.34585233333333	5.65007366666667	-0.997113457812194	0.0363763301115231	0.703902893594817
ENSCHIG00000026117	VCAN	7:27135294-27253186	7.93291466666667	18.0644926666667	-0.832447728650987	0.0364644736206861	0.704596170334865
ENSCHIG00000023827	BAC5	22:51670281-51671941	4.31250066666667	0.053481	6.52245254161296	0.0367662008758941	0.707887338665534
ENSCHIG00000016589	EEF1A2	13:53475234-53484361	599.727355666667	425.082499333333	0.750700742022482	0.0367959327298424	0.707953745722168
ENSCHIG00000021239	ENSCHIG00000021239	18:47316501-47327073	0.0498886666666667	0	8.30520678489447	0.0369149376399686	0.708362021944236
ENSCHIG00000020785	TTF2	3:94363158-94413610	0.712647666666667	1.66599066666667	-0.942066623500342	0.0369164475437646	0.708362021944236
ENSCHIG00000016627	THBS2	9:90578110-90605459	2.65249033333333	6.96921	-1.13940027606744	0.0369463218338276	0.708362021944236
ENSCHIG00000018633	ENSCHIG00000018633	25:28060676-28099950	6.98985	15.3993656666667	-0.862438408513405	0.0369793350231149	0.708446207811254
ENSCHIG00000024688	ENSCHIG00000024688	3:86846458-86878863	34.096834	22.7039093333333	0.855808923721303	0.0370487303588599	0.709197669753371
XLOC_178128	XLOC_178128	LWLT01000021.1:36248337-36660266	5.57205766666667	3.353123	1.13132474093603	0.0370862727799389	0.709197669753371
ENSCHIG00000020399	FGD6	5:24541891-24645170	3.07948833333333	2.021601	0.830500032269552	0.0371309352262259	0.709332532803986
ENSCHIG00000019747	SPI1	15:5771086-5787939	2.07022466666667	5.99173	-1.31449763738636	0.0372901004000181	0.711364124911394
ENSCHIG00000019405	SERPING1	15:2420687-2434294	11.6741846666667	25.258884	-0.828651119744631	0.0375152644136803	0.7143586317262
ENSCHIG00000018054	GPD2	2:96354145-96499858	32.7382106666667	77.6432046666667	-0.947965208759176	0.0375899982046297	0.7143586317262
ENSCHIG00000002918	ENSCHIG00000002918	5:28163609-28195567	0.886399333333333	2.81279566666667	-1.35178110534386	0.0376180930339856	0.7143586317262
ENSCHIG00000026006	ASIC1	5:29465864-29488293	0	0.0147976666666667	-6.94098636279034	0.0376741732413677	0.7143586317262
ENSCHIG00000017844	ANKS4B	25:18908229-18919058	0.604672333333333	2.175893	-1.58191007107758	0.0376782358603247	0.7143586317262
ENSCHIG00000013832	NPTX1	19:51422846-51428494	0.624716333333333	3.12013833333333	-2.02419191838159	0.0376867537453026	0.7143586317262
ENSCHIG00000026507	CA4	19:12438605-12452229	9.622546	6.251059	0.887624044944093	0.0377079389511678	0.7143586317262
ENSCHIG00000009966	CDH19	24:10307247-10385458	0.1894	0.542145666666667	-1.27594888439519	0.0377307109077038	0.7143586317262
ENSCHIG00000022384	NFIX	7:97857058-97950812	28.1331513333333	18.87107	0.803383686716469	0.037738800599435	0.7143586317262
ENSCHIG00000020632	ADGRL3	6:78011730-78193280	0.583139	0.342807333333333	1.00706139097695	0.0377715097585278	0.714475693016646
ENSCHIG00000024559	ZNF385B	2:118875820-118974646	1.23729066666667	0.520949333333333	1.43423614800744	0.0378473500232588	0.715172649507006
ENSCHIG00000015803	ENSCHIG00000015803	LWLT01000027.1:35567523-35595534	0	0.008561	-6.95488484639489	0.03786145671952	0.715172649507006
ENSCHIG00000020780	RASA3	LWLT01000036.1:461738-542494	4.70724966666667	10.864722	-0.900404627680718	0.0378971301366079	0.715344847484002
ENSCHIG00000021571	SLC22A4	7:88445001-88486810	0.288313333333333	0.0777493333333333	2.0697910633832	0.0379874284906997	0.716045747953456
ENSCHIG00000014427	TBX15	3:96299353-96425002	28.3393853333333	18.370349	0.885830036526381	0.0382041469139972	0.719627203689111
XLOC_178064	XLOC_178064	LWLT01000021.1:34362296-34453528	0.00630833333333333	0	8.37299745317973	0.0385358098830052	0.722097772580578
ENSCHIG00000027256	ZBTB46	13:53321214-53349353	5.76283533333333	4.09703166666667	0.755388227492912	0.0386985824585822	0.724381526827221
ENSCHIG00000011574	CTSK	3:100203857-100214348	26.740715	61.6960143333333	-0.924796639454294	0.0388172592984629	0.725883944184016
ENSCHIG00000003073	ENSCHIG00000003073	27:12302419-12303417	165.601562333333	92.2273853333333	1.06986468342925	0.0388327429302482	0.725883944184016
ENSCHIG00000018867	PTPRU	2:11661711-11733519	0.212914	0.674318	-1.38893091584687	0.0390279619879039	0.727513622218809
ENSCHIG00000012593	ENSCHIG00000012593	13:52534177-52575416	2.97657233333333	6.86161866666667	-0.91060203052529	0.0392610977151966	0.731353338904934
ENSCHIG00000019490	TFEC	4:67785803-68028859	0.354306	1.29898933333333	-1.58627093584085	0.039355637528278	0.731396051914627
ENSCHIG00000017486	NDNF	6:4693877-4736098	4.58075966666667	2.454995	1.11421791263508	0.0393721931845261	0.731396051914627
ENSCHIG00000013926	DYRK1B	18:50269146-50277301	13.070461	8.43985966666667	0.882405184994753	0.0393911478879377	0.731396051914627
ENSCHIG00000012497	ENSCHIG00000012497	5:114269604-114307272	0	0.0172033333333333	-8.43708917115753	0.0394261303604025	0.731396051914627
ENSCHIG00000015874	ENSCHIG00000015874	5:86652601-86680173	0.020339	0	8.33207997834593	0.0394263093027932	0.731396051914627
ENSCHIG00000015708	BBOX1	15:25115210-25187089	0	0.00946333333333333	-8.34705720375243	0.0395000846830183	0.73175672697509
ENSCHIG00000016495	OPRD1	2:11286879-11329672	0.120078333333333	0.525868	-1.80719991773645	0.0396108100864311	0.733303629201448
ENSCHIG00000011337	ENSCHIG00000011337	13:42674762-42686974	1.28319533333333	0.447669666666667	1.78366631482339	0.0397096756281658	0.734628999121067
ENSCHIG00000006042	CDKN1A	23:38154930-38164294	15.953306	49.1236313333333	-1.31878801353707	0.0397993752375499	0.735447171412209
ENSCHIG00000020827	DSC2	24:26328380-26363665	1.63397566666667	0.876943	1.1061625330542	0.0398283465335951	0.735447171412209
ENSCHIG00000018265	HTR7	26:38872785-38960962	0.104355	0.345864	-1.43547103003881	0.0399650399001379	0.736822939596245
ENSCHIG00000012350	KIF20B	26:39916104-39992514	1.37147166666667	2.89783	-0.859933525536686	0.04013567499676	0.738032029966522
ENSCHIG00000000146	RAB31	24:42148146-42230801	4.83410166666667	11.040741	-0.885531394271658	0.0401634521484584	0.738032029966522
ENSCHIG00000014755	C9orf72	8:16647128-16675046	8.36795133333333	20.793724	-1.01255367688707	0.0402583871614337	0.738710824959889
ENSCHIG00000010735	MAP28	22:51688802-51691276	6.52725666666667	0.164373666666667	5.52389212312579	0.0402868355311137	0.738710824959889
ENSCHIG00000022794	SNCB	7:72505033-72512163	0	0.093818	-8.32776307978087	0.0403400898140773	0.738849461885124
ENSCHIG00000020715	ENSCHIG00000020715	5:62556566-62589612	0	0.0192783333333333	-8.41289759795479	0.0403492559560817	0.738849461885124
ENSCHIG00000012124	ENSCHIG00000012124	20:32678175-32818930	40.0850803333333	27.8171336666667	0.7573041583615	0.0404493071569404	0.738975063886567
ENSCHIG00000025748	ZBTB47	22:14637044-14646630	18.3598246666667	13.1688036666667	0.741883004015868	0.0405456289228764	0.738975063886567
ENSCHIG00000026895	PAX2	26:29994534-30085415	0	0.00734366666666667	-8.31802027988797	0.0405822334999724	0.738975063886567
ENSCHIG00000010800	ENSCHIG00000010800	19:55961206-55974010	0.336254666666667	1.811892	-2.05869552532256	0.0405837677086596	0.738975063886567
ENSCHIG00000017818	ENSCHIG00000017818	2:15481889-15495747	0	0.048102	-8.31802018815834	0.0405912399336924	0.738975063886567
ENSCHIG00000021817	PLB1	11:70867015-70961721	0	0.025707	-6.82420569822399	0.0405983887576053	0.738975063886567
ENSCHIG00000015239	RPS6KA1	2:9362810-9399918	2.008634	5.419102	-1.13436076817564	0.0406103847035803	0.738975063886567
ENSCHIG00000019716	INSM2	21:45081020-45228486	0	0.029444	-5.87302665004252	0.0407902616044142	0.739883155943771
ENSCHIG00000007701	CLEC6A	5:99631690-99649626	0.0747956666666667	0.596608333333333	-2.71475823070194	0.0408473264263399	0.739929700100997
ENSCHIG00000020579	STRA6	21:33927665-33949951	0	0.029408	-8.29833471746172	0.0408477674506305	0.739929700100997
ENSCHIG00000021089	ENSCHIG00000021089	18:25320187-25351757	8.498406	5.232841	0.923848317133378	0.0408852531408409	0.740111007124792
ENSCHIG00000020654	TEX2	19:47983794-48092435	35.7700743333333	26.2008746666667	0.713385845618882	0.041022544602188	0.741102120324974
ENSCHIG00000026002	CTSH	21:24781890-24803502	18.3242276666667	45.671864	-1.01849899228337	0.0410850259789074	0.741733418074967
ENSCHIG00000024612	SLC39A12	13:31725119-31808215	0	0.00784166666666667	-8.28839013722851	0.0411272559662763	0.741998504157815
ENSCHIG00000009889	LRRC20	28:19080959-19157637	20.1949863333333	13.055829	0.860830343855405	0.041191791667543	0.7426653951519
ENSCHIG00000024208	CES3	18:35923826-35937102	0	0.026429	-6.7272683688718	0.0413273738892831	0.7446114669443
ENSCHIG00000025115	ATP2A2	17:16959407-17016102	548.185353333333	368.734359666667	0.809726317865463	0.0413743279992243	0.744959157076943
ENSCHIG00000024917	SMARCD3	4:6037879-6054415	102.614328666667	73.402215	0.727112417438432	0.041532243056374	0.74730293852137
ENSCHIG00000008922	ENSCHIG00000008922	LWLT01000027.1:12033809-12183453	0.244788666666667	0.589676	-1.01564265956325	0.0415746843560003	0.747567221504155
ENSCHIG00000013916	ENSCHIG00000013916	5:101535037-101591886	0	0.00361233333333333	-6.81924811991578	0.0416936255532538	0.749085969041326
ENSCHIG00000008403	MYOM3	2:7094309-7175716	18.368252	42.1383446666667	-0.898319282881978	0.0417861268811643	0.749867497449062
ENSCHIG00000013578	SLC25A33	16:42409045-42441550	10.8213376666667	27.9065963333333	-1.1184655560451	0.0418573815638603	0.750422701978105
ENSCHIG00000009909	ASPM	16:74621837-74683206	0.266289	1.42584166666667	-2.06373131747404	0.0419391143848429	0.750422701978105
ENSCHIG00000012501	SH3PXD2A	26:27345794-27593852	5.27291733333333	10.379345	-0.712240281593323	0.0419785907022674	0.750422701978105
ENSCHIG00000022119	ENSCHIG00000022119	11:20224303-20283432	0.0682176666666667	0.313165	-2.00688485413276	0.0420058567499412	0.750422701978105
ENSCHIG00000021015	TINAGL1	2:13807904-13818137	36.1596413333333	24.8944103333333	0.780967538003792	0.0420380885009539	0.750422701978105
ENSCHIG00000023333	EPB42	10:64606507-64624729	0	0.032415	-8.2660049980401	0.0421160971592458	0.751284233828771
ENSCHIG00000011164	TGIF1	24:37900081-37914956	1.630125	6.248877	-1.40732057192292	0.0421812004391609	0.751307106055725
ENSCHIG00000024942	ENSCHIG00000024942	2:15672653-15675535	0.064643	0	6.98493877569124	0.0422010562615946	0.751307106055725
ENSCHIG00000022969	CAMK2B	4:43069039-43171205	14.1815623333333	10.1462233333333	0.828004730109607	0.0422576453270659	0.751817658209938
ENSCHIG00000022281	KCNK9	14:78417206-78514908	0.00437733333333333	0	8.17088262445585	0.0423488277614554	0.752592937059643
ENSCHIG00000012058	ENSCHIG00000012058	23:45347302-45400038	0.676294666666667	1.65962766666667	-1.00567866760735	0.0425940583662671	0.755806031721852
ENSCHIG00000016615	SUPT3H	23:30223998-30636737	0.913810666666667	1.06824166666667	-0.773040308324908	0.0426321578451144	0.755984070912443
ENSCHIG00000022623	RGS5	3:113953160-114006178	133.937261	86.4680646666667	0.874714270993646	0.042675103595513	0.756079143007992
ENSCHIG00000018707	STK31	4:48179940-48264911	0	0.006743	-8.23107699917334	0.0427228658910962	0.756099287544394
ENSCHIG00000013460	VAT1	19:42718749-42724072	15.4501026666667	32.0049783333333	-0.782757487626864	0.0429651983716649	0.757898220916283
ENSCHIG00000026599	TCEANC2	3:28593284-28663293	1.38805133333333	2.98741033333333	-0.850211306373233	0.0431062555289405	0.759391824020629
ENSCHIG00000009678	SCN10A	22:11968077-12055185	0	0.00337333333333333	-6.7396295368467	0.0432979731283436	0.75992338262063
ENSCHIG00000011494	CLEC4D	5:99602727-99610708	0.408361666666667	2.91478866666667	-2.53458035941469	0.0433390514815761	0.75992338262063
ENSCHIG00000024937	C1orf210	3:18018636-18026896	0.0369973333333333	0.354561333333333	-3.15582079087813	0.0433393384605292	0.75992338262063
ENSCHIG00000020071	ENSCHIG00000020071	13:49414570-49421394	0.033234	0	6.71578039880967	0.0433682383445833	0.75992338262063
ENSCHIG00000025628	PINK1	2:3963398-3979454	132.638407	96.935239	0.704658609031867	0.0434449917123601	0.75992338262063
ENSCHIG00000007960	OR13C4	8:94089694-94145765	0	0.010967	-8.20625885117674	0.0435037191516342	0.75992338262063
ENSCHIG00000012653	ATP13A4	1:73622972-73748922	0	0.00462866666666667	-8.20731233985384	0.0437000983100471	0.762374253937455
ENSCHIG00000024785	SLC6A6	22:57729618-57811452	1.32173133333333	3.697227	-1.17645871548976	0.0439461260175746	0.765674547483435
ENSCHIG00000013534	TRPC7	7:62735182-62875162	0	0.004218	-8.28543602025972	0.0440544097456019	0.766569496710292
ENSCHIG00000026133	VMP1	19:10322005-10429649	4.84588833333333	11.093426	-0.8933486678691	0.0442174554198856	0.768413793025831
ENSCHIG00000026228	CREB3L3	7:90675899-90687044	0	0.0543803333333333	-8.18497294002739	0.0443891006071993	0.770898564156578
ENSCHIG00000014433	ENSCHIG00000014433	6:103325799-103355817	0	0.035572	-8.18497264219856	0.0444176778872516	0.770898564156578
ENSCHIG00000017482	WWP1	14:5872551-5976795	76.10289	53.652036	0.753049862209861	0.0444588077609877	0.770927175508233
ENSCHIG00000013516	ENSCHIG00000013516	18:53403159-53404349	2.30491366666667	0.381961	2.76855267517635	0.0445287034716512	0.770927175508233
ENSCHIG00000000920	NAV2	29:24190181-24617454	0.563372	1.18080733333333	-0.820580185315356	0.0445784958323763	0.770927175508233
ENSCHIG00000013351	SLC37A2	29:27824166-27851456	0.527901333333333	1.815971	-1.49093975577096	0.0445886658068953	0.770927175508233
ENSCHIG00000026001	ENSCHIG00000026001	19:55618809-55622009	119.910636666667	80.6581243333333	0.798747591719609	0.044616974976168	0.770927175508233
ENSCHIG00000016328	FAM13A	6:36424597-36551359	8.06711333333333	18.367884	-0.894842362525632	0.0446488702587556	0.770937159801179
ENSCHIG00000011038	RAB20	12:1105612-1137837	0.872387666666667	2.94529033333333	-1.46801981272706	0.0446779994653946	0.770945927994791
ENSCHIG00000027099	ENSCHIG00000027099	19:45233789-45251196	8.52717033333333	5.887057	0.772485699191935	0.0447241836389973	0.771158620053914
ENSCHIG00000016647	ERCC8	20:18203785-18442022	1.64905366666667	1.62850333333333	0.841170747367342	0.0447725215939075	0.771158620053914
ENSCHIG00000003900	KIRREL3	29:29090855-29228042	0.0199503333333333	0.155719	-2.67268390032608	0.0449123409687758	0.771184561878839
ENSCHIG00000009931	MRPS25	22:57176473-57225828	29.5612633333333	19.4130213333333	0.853030087477636	0.0449569932891166	0.771184561878839
ENSCHIG00000007347	ANK1	27:8931607-9046913	66.5304813333333	45.742992	0.771251631028744	0.0449926583793509	0.771184561878839
ENSCHIG00000018896	CFD	7:67064296-67066451	9.273664	36.5760396666667	-1.65473352134856	0.0450757634399521	0.77132022571265
ENSCHIG00000019849	SLC7A5	18:14700487-14726791	0.450541666666667	1.298268	-1.30714251754498	0.0451234654659576	0.77132022571265
ENSCHIG00000021598	SAMD12	14:36001598-36448444	0.638597333333333	0.511528333333333	0.880008967785031	0.0451453056598606	0.77132022571265
ENSCHIG00000010067	SERPINA14	21:58548046-58568614	0	0.02894	-8.15244653676415	0.0451477465243469	0.77132022571265
ENSCHIG00000025126	GC	6:87491159-87536655	0	0.0120646666666667	-8.15857600006392	0.0452947984038571	0.772190310003984
ENSCHIG00000016957	CCDC88C	21:55530190-55677170	12.175305	8.732389	0.742350982606157	0.0456625717684473	0.775023842857036
ENSCHIG00000019219	ENSCHIG00000019219	LWLT01000021.1:65182682-65240176	1.44746633333333	2.98238366666667	-0.76603740137551	0.0457423805440295	0.775403878120818
ENSCHIG00000013607	LBR	16:27000169-27040013	6.86808233333333	13.806722	-0.731105830784059	0.0458091911826482	0.776048033770952
ENSCHIG00000016779	AKAP4	LWLT01000021.1:16119863-16156990	0.613408666666667	1.876834	-1.42516823852573	0.045840524234487	0.776090735876896
ENSCHIG00000006824	SLC22A2	9:83671530-83706306	0	0.00837533333333333	-6.71352271995308	0.0459436056429578	0.777347337687633
XLOC_115142	XLOC_115142	28:43791258-43871676	0.664161666666667	0.375630333333333	1.29911394251263	0.0464992407501701	0.783111924012373
ENSCHIG00000022142	ENSCHIG00000022142	LWLT01008210.1:4051-12475	0.046562	0	8.04976339451434	0.0465168948032297	0.783111924012373
ENSCHIG00000011129	GABRA4	6:66074635-66151140	0.00552733333333333	0	7.98454706687582	0.0466125793155339	0.784232627384898
ENSCHIG00000023928	NT5DC2	22:48196113-48247882	4.67737333333333	10.304315	-0.864022793388297	0.0467514132718847	0.785097299184218
ENSCHIG00000025426	CTSB	8:7427732-7448080	51.802747	111.123115666667	-0.808446560646636	0.0468157343719838	0.785565918494821
ENSCHIG00000024597	SPON1	15:43573842-43883100	1.74766033333333	3.945804	-0.903458062040499	0.0469333212477792	0.785565918494821
ENSCHIG00000010000	ANPEP	21:20482347-20515201	0.296779666666667	1.14563466666667	-1.64366454999114	0.0469587419054489	0.785565918494821
ENSCHIG00000023248	ENSCHIG00000023248	17:8792909-8817434	173.958468	115.181271666667	0.853120257057958	0.0470306948969507	0.785867740536144
ENSCHIG00000012373	ABCB5	4:91056829-91172420	0.00440233333333333	0.0467803333333333	-3.1369723310932	0.0472968157167453	0.786048323993058
ENSCHIG00000023843	MERTK	11:259767-349720	1.70852133333333	4.03876333333333	-0.93732535923193	0.047313513285209	0.786048323993058
XLOC_154928	XLOC_154928	7:25960877-26242025	0	0.002077	-8.09654426621015	0.0473378603008555	0.786048323993058
ENSCHIG00000020459	VIM	13:31010836-31019789	197.318209	444.033844	-0.897540346762794	0.0474642288135751	0.786048323993058
ENSCHIG00000014407	TFAP4	25:3358911-3370665	1.060134	3.37190266666667	-1.39149402603285	0.0475349351956826	0.786048323993058
ENSCHIG00000011854	ALAS2	LWLT01000021.1:25500282-25521204	0.0143766666666667	0.322426666666667	-4.10771212903676	0.0476415403517154	0.786511721470682
ENSCHIG00000025577	DHCR24	3:29341182-29371705	9.78864633333333	5.83842333333333	0.967377643419444	0.0476532198336855	0.786511721470682
ENSCHIG00000020257	FETUB	1:80225344-80241686	0	0.03168	-8.08223780198127	0.0477976057500802	0.787330751078158
ENSCHIG00000010620	KCNC1	15:47550079-47592147	0.854747666666667	0.383263333333333	1.25569727595644	0.0478481016293528	0.787330751078158
ENSCHIG00000011054	WNT2	4:69162427-69207396	0.633263666666667	0.340222333333333	1.58830959916371	0.0479041853480752	0.787330751078158
ENSCHIG00000017926	BMF	10:67304956-67326368	1.538501	4.354502	-1.24753021019117	0.0479074510327109	0.787330751078158
ENSCHIG00000010943	SYPL2	3:86555522-86567509	57.3241436666667	39.58744	0.788679877197834	0.0480296886119782	0.788858349056247
ENSCHIG00000023432	KIF20A	7:60877730-60885339	0.613298333333333	3.71152033333333	-2.43251352804105	0.0481298673156529	0.790022002446329
XLOC_178055	XLOC_178055	LWLT01000021.1:34134938-34195499	0	0.00878533333333333	-8.16022431960435	0.0482696660597895	0.790756554879081
ENSCHIG00000011567	LGALS3	10:35548594-35611095	5.821847	25.8768156666667	-1.07990939333354	0.0483214021878143	0.790756554879081
ENSCHIG00000025872	PGM2L1	15:29277497-29337854	26.645967	20.204215	0.710311416389475	0.0485415307016585	0.793394824623709
ENSCHIG00000018806	ENSCHIG00000018806	20:62535382-62596686	5.51929166666667	10.9536166666667	-0.715938095629861	0.0487373797698877	0.796112832917947
ENSCHIG00000025198	ENSCHIG00000025198	3:14488559-14518917	0	0.0173996666666667	-8.14561773706041	0.0488392527385584	0.796810485624355
ENSCHIG00000000139	SRGN	28:20163629-20215192	8.25054933333333	21.825432	-1.11114380114544	0.0489799997218907	0.797769774898427
ENSCHIG00000012464	GRAMD1B	15:48106390-48292387	0.587168666666667	1.323938	-0.839696837112796	0.0489821756809547	0.797769774898427
ENSCHIG00000012147	PTPRK	9:53316339-53933686	1.52670833333333	2.94151866666667	-0.692944222954803	0.0490674210110596	0.79811597364366
ENSCHIG00000023348	ENSCHIG00000023348	12:52476496-52579845	1.189707	2.57451633333333	-0.855783703967091	0.0491871532188877	0.799035028967884
ENSCHIG00000015638	HSPB8	17:15081710-15095306	234.930842333333	172.218083333333	0.729210253920927	0.0493356078026685	0.800062571807753
ENSCHIG00000017835	TMPRSS5	15:58105858-58116225	0	0.0436906666666667	-6.7637617656154	0.0493955405585199	0.800552515333508
ENSCHIG00000000125	ENSCHIG00000000125	LWLT01000048.1:305442-359942	0.007267	0	7.88769394138775	0.0494682830390331	0.80124935173746
ENSCHIG00000012118	CPLX1	6:117392662-117403883	0	0.048492	-8.02647685303012	0.0496114835358788	0.802345390839908
ENSCHIG00000000075	TYMS	24:35888043-35901142	1.07984033333333	3.34224533333333	-1.41729191041712	0.0496253126351087	0.802345390839908
ENSCHIG00000023999	ENSCHIG00000023999	2:7005376-7006994	0.127576666666667	1.290282	-3.00374747992724	0.049805429544947	0.803126353917202
ENSCHIG00000019342	SLC40A1	2:129715195-129742812	5.20740266666667	10.523724	-0.728022902979136	0.0498264958486223	0.803126353917202
ENSCHIG00000009532	IL2RA	13:10786618-10833517	0.336301	1.10979566666667	-1.76822194477395	0.0498465380071105	0.803126353917202
ENSCHIG00000000423	MEP1B	24:25293755-25328374	0	0.00507266666666667	-6.55201087520808	0.0498553564870249	0.803126353917202
ENSCHIG00000021790	ENSCHIG00000021790	11:21405967-21489059	0.206527	0.0861913333333333	1.56226327255639	0.0498740522515215	0.803126353917202
ENSCHIG00000015870	ENSCHIG00000015870	8:70009508-70028078	0	0.00965966666666667	-6.55201134619022	0.0498823281149198	0.803126353917202
ENSCHIG00000011843	JSRP1	7:89164824-89169090	128.327102666667	87.2668176666667	0.810434652495953	0.0501734042444236	0.806848248792712
ENSCHIG00000014464	RRAD	18:35896203-35899388	152.374778666667	93.533793	1.04838294192707	0.0502615872436151	0.807058839273877
ENSCHIG00000017755	ENSCHIG00000017755	10:96267180-96276414	0.110850333333333	0.0104006666666667	3.60539426734214	0.0502715373298218	0.807058839273877
ENSCHIG00000018275	METTL26	25:456215-504760	1.81753133333333	1.35813733333333	0.929715357337197	0.0503264575015596	0.807058839273877
ENSCHIG00000026769	SLC44A5	3:51334144-51711812	0.0430986666666667	0.131304333333333	-1.3008304620354	0.0503279033795716	0.807058839273877
ENSCHIG00000010892	TINAG	23:42528551-42640614	0.0327583333333333	0.13377	-1.77648160318486	0.0503363101418218	0.807058839273877
ENSCHIG00000021177	ENSCHIG00000021177	9:88094380-88102443	0.00926233333333333	0.142512666666667	-3.49571440750794	0.0504690976940654	0.807963019727297
ENSCHIG00000020781	ENDOG	11:98821366-98824837	23.3602203333333	14.8693063333333	0.885528293888127	0.0504942323732613	0.807963019727297
ENSCHIG00000015667	ENSCHIG00000015667	23:22366414-22368234	0	0.0531433333333333	-5.74515410176089	0.050533860534029	0.807963019727297
ENSCHIG00000018110	FBXO48	11:66583148-66686270	0.732555666666667	1.654037	-0.791724103717049	0.0506279592207048	0.808366751374573
ENSCHIG00000026647	ZNF608	7:81535602-81644290	1.028489	2.13062366666667	-0.78565058326005	0.0506725649605222	0.808599650341604
ENSCHIG00000002631	ENSCHIG00000002631	3:100752699-100753775	0	0.157751666666667	-6.52926898831237	0.0507129023352493	0.808764202073579
ENSCHIG00000012818	ENSCHIG00000012818	26:7694079-7805958	19.4222906666667	13.974929	0.722911549542216	0.0507759119865635	0.808999189364099
ENSCHIG00000022516	ENSCHIG00000022516	5:102789927-102794072	5971.332194	3972.57434066667	0.823594087198426	0.0509450872159528	0.808999189364099
ENSCHIG00000008144	SC5D	15:50436769-50452003	4.223556	2.74213633333333	1.19104611482406	0.0509592575062653	0.808999189364099
ENSCHIG00000017274	PARP8	20:28330708-28525670	0.704773	1.57760933333333	-0.865689816930652	0.0509733487401374	0.808999189364099
ENSCHIG00000011562	OLR1	5:98248657-98261351	0.0900563333333333	0.670443666666667	-2.5837150242046	0.0509997565564552	0.808999189364099
ENSCHIG00000014018	SRRM3	25:35226189-35256274	0.0769536666666667	0.00593566666666667	3.92529116772832	0.0510279782718148	0.808999189364099
ENSCHIG00000009587	KLK6	18:58043026-58051794	0	0.020534	-6.61096282883579	0.0511377048530315	0.809978435858206
ENSCHIG00000023964	KY	1:134264853-134313454	14.4171733333333	6.79965333333333	1.31130674279153	0.0512596632478254	0.810763528622094
ENSCHIG00000000310	GRTP1	LWLT01000036.1:159003-177059	7.41955666666667	5.28172233333333	0.74521973826238	0.0513355000636384	0.811486519785307
ENSCHIG00000025675	BFSP1	13:37333904-37403343	0.041425	0.229280666666667	-2.12611138689251	0.0513996155206137	0.811575124695921
ENSCHIG00000024788	GAL	29:47139022-47144905	0.176341333333333	1.12705533333333	-2.36586057269298	0.0514013648177621	0.811575124695921
ENSCHIG00000020528	GRID2	6:31264405-32061227	0.030601	0.011578	1.68639241905244	0.0516339503833396	0.814098504394863
ENSCHIG00000017573	HMCN2	11:100057087-100229760	7.77763566666667	5.42332533333333	0.771854498053786	0.0518533240927224	0.815167175113246
ENSCHIG00000026755	ENSCHIG00000026755	11:87188604-87250785	0.513027666666667	0.261342	1.23535719190953	0.0519523874926898	0.81549505215798
ENSCHIG00000025088	NCF2	16:63226833-63263504	0.881101666666667	2.67676133333333	-1.32269240646744	0.0521912544886013	0.817135993832207
ENSCHIG00000015613	HIF1A	10:29294009-29339180	6.55467366666667	16.6234933333333	-1.0433276275277	0.0522026605693842	0.817135993832207
ENSCHIG00000017285	SH3PXD2B	20:4156257-4273898	1.26552733333333	2.59707466666667	-0.763409802287182	0.0522209820612669	0.817135993832207
ENSCHIG00000021667	MYF6	5:10060911-10063355	156.283398666667	109.843012666667	0.798714794206508	0.0523873445593466	0.817135993832207
ENSCHIG00000004177	ENSCHIG00000004177	18:9112189-9215347	0.003467	0	7.74753826500917	0.052429252347601	0.817135993832207
ENSCHIG00000022005	ENSCHIG00000022005	21:34322809-34351792	0	0.0178103333333333	-7.95282797806893	0.0524440059531879	0.817135993832207
ENSCHIG00000013443	DAPK1	8:80466119-80674960	1.41457866666667	2.875894	-0.770683852153623	0.0524590224690602	0.817135993832207
XLOC_181869	XLOC_181869	LWLT01000027.1:4572166-4639980	0	0.00721033333333333	-8.03900225264837	0.0525119693096061	0.817135993832207
ENSCHIG00000026731	CSF1R	7:49005884-49036535	9.06667366666667	25.4485346666667	-1.1962072710011	0.0526319820039448	0.817971004210203
ENSCHIG00000019381	SPEG	2:28396090-28453862	42.652884	29.9074346666667	0.78156547621208	0.0526660227677789	0.817971004210203
ENSCHIG00000022191	ERN2	25:21290048-21314175	0	0.00787033333333333	-6.49814585127152	0.0526870987639108	0.817971004210203
ENSCHIG00000013949	THOP1	7:89659835-89674551	13.400735	36.043186	-1.14917237010529	0.0529744215243987	0.821521917369115
ENSCHIG00000014267	FIBCD1	11:100616945-100647798	0	0.015648	-8.02310741596988	0.0530769881729512	0.821521917369115
ENSCHIG00000023011	PAX3	2:25335511-25439233	0.006571	0.114823666666667	-3.83905877727157	0.0530797149359968	0.821521917369115
ENSCHIG00000017153	MT1B	18:25412231-25417878	22.1675943333333	82.71474	-1.62953944664226	0.0531406038992919	0.821521917369115
ENSCHIG00000026100	GRN	19:43786461-43793587	10.3642633333333	22.1433903333333	-0.807903470526139	0.0531410704373679	0.821521917369115
ENSCHIG00000024211	NPR3	20:40868118-40946344	1.14498866666667	3.39685633333333	-1.31528556581939	0.0532694654175102	0.821521917369115
ENSCHIG00000000353	CDK1	28:29027406-29043060	0.636922333333333	2.099244	-1.8621913117717	0.0534273749687919	0.821521917369115
ENSCHIG00000020278	PIK3AP1	26:33586253-33687501	1.35250533333333	3.323106	-1.00494563507414	0.0534907360707878	0.821521917369115
ENSCHIG00000017779	ACTA2	26:40710438-40728391	46.5593043333333	25.966604	1.0620180460787	0.0534973465113112	0.821521917369115
ENSCHIG00000008777	IGSF1	LWLT01000027.1:2581256-2597562	0.121303333333333	0.934295	-2.67977145553859	0.0535024977730421	0.821521917369115
ENSCHIG00000013859	FABP9	14:37386362-37393691	0.00799166666666667	0	5.46556833431341	0.053525800600787	0.821521917369115
ENSCHIG00000026742	CDCA8	3:12598442-12613469	0.170351666666667	0.987343	-2.35636593421961	0.053693212349714	0.823095198730272
ENSCHIG00000000176	C18orf63	24:4121010-4151796	0.024273	0.001824	3.97799420785003	0.0537219590821954	0.823095198730272
ENSCHIG00000025604	ENSCHIG00000025604	23:23524263-23534069	3.49055566666667	1.502581	1.44537600721278	0.053921510903056	0.824123989330122
ENSCHIG00000020446	KPNA3	12:67256391-67349553	44.574646	31.2923653333333	0.754656040677144	0.0541293397593169	0.826546426166078
ENSCHIG00000001165	SLC38A1	5:33454650-33533411	1.176481	2.577874	-0.910627032310382	0.0542131780575243	0.826906952388015
ENSCHIG00000027041	ENSCHIG00000027041	11:32969964-33062887	0.054284	0.204997	-1.71483558170012	0.0542632401478833	0.826906952388015
ENSCHIG00000013642	USP53	6:6339145-6504355	16.317446	10.996687	0.669085711029482	0.0542952443609652	0.826906952388015
ENSCHIG00000013742	LARP6	10:83528959-83552057	4.22199033333333	9.61605866666667	-0.905512411696846	0.0543505801397003	0.826906952388015
ENSCHIG00000018049	CENPE	6:21952728-22028629	0.192398	0.812816	-1.8612561081298	0.0543520837943639	0.826906952388015
ENSCHIG00000007773	RGS7BP	20:14866357-14969782	1.69107066666667	1.16587533333333	0.814186655918512	0.0543638194779497	0.826906952388015
ENSCHIG00000000022	ATP6	MT:7929-8609	0.787334	0.0697086666666667	3.46640420668758	0.0544178172013257	0.826906952388015
ENSCHIG00000012021	STBD1	6:91709824-91719515	15.8079386666667	11.3256996666667	0.98112439087812	0.0544686595810305	0.826906952388015
ENSCHIG00000014710	MTAP	8:22250777-22292399	2.819036	5.89839733333333	-0.789510570743641	0.0544887348491906	0.826906952388015
ENSCHIG00000016651	APOB	11:77583658-77632968	0.000504666666666667	0.0179286666666667	-4.65336121177891	0.0545343992772789	0.826906952388015
ENSCHIG00000014736	MXI1	26:21134461-21226495	7.66121966666667	14.612499	-0.675877133546368	0.0545392547566899	0.826906952388015
ENSCHIG00000024126	KNL1	10:66828384-66892096	0.293826333333333	1.05145566666667	-1.62267971193626	0.0547465100514055	0.828771320944757
ENSCHIG00000020591	TMEM86A	29:25443013-25452037	0.658107666666667	3.32427566666667	-1.84765827919263	0.054746615402165	0.828771320944757
ENSCHIG00000017131	SLC7A1	12:55715641-55777166	1.21492133333333	2.557563	-0.832457367188985	0.054926783302615	0.829367849461082
ENSCHIG00000016286	ENSCHIG00000016286	LWLT01000027.1:8394342-8466037	6.21102333333333	4.699239	0.668697072881467	0.0549896351000155	0.829804375940627
ENSCHIG00000011045	RGS10	26:12318013-12361338	0.268890333333333	0.960468	-1.5149723206549	0.055078243740594	0.830229545425487
ENSCHIG00000013508	ASB16	19:43626752-43633391	8.09904233333334	4.791352	1.01381316085764	0.0551607599679187	0.830229545425487
ENSCHIG00000009558	ASAH1	27:26324603-26353252	10.7513893333333	24.13625	-0.874123451945562	0.0551823031941478	0.830229545425487
ENSCHIG00000022873	PLSCR4	1:121826971-121882558	2.48934933333333	5.82112866666667	-0.949767792203582	0.055202744128937	0.830229545425487
ENSCHIG00000021924	DMGDH	10:91135272-91209403	0	0.00692366666666667	-7.87521845710197	0.0553091590980867	0.830496931459609
ENSCHIG00000017104	SIGLEC1	13:50842357-50859071	0.543934	2.08996766666667	-1.67257167734354	0.0553774044893464	0.831000427479128
ENSCHIG00000014318	ARPP21	22:9472388-9636997	12.626518	6.60112666666667	0.90151268234934	0.0554792399577088	0.831139492492128
ENSCHIG00000023240	HHATL	22:14658237-14665590	28.3266543333333	19.2996296666667	0.795327804361673	0.0555999905409072	0.831291571277339
ENSCHIG00000012685	ENSCHIG00000012685	12:38593748-38619013	0.916067666666667	2.490064	-1.16234085928832	0.0556128382626138	0.831291571277339
ENSCHIG00000016824	ENSCHIG00000016824	1:130783209-130799513	0.0234246666666667	0	7.78321339987057	0.0556446960264523	0.831306451563239
ENSCHIG00000019953	MACROD1	29:42709945-42904235	396.339233	282.257680333333	0.733139277952465	0.0557884090116496	0.832991455176161
ENSCHIG00000023588	ALOXE3	19:27475122-27496753	0	0.00852633333333333	-6.45380391280981	0.0560303856043212	0.835673282874903
ENSCHIG00000011196	CWH43	6:68164889-68217692	0	0.008772	-7.79322184234824	0.056106133783163	0.835673282874903
ENSCHIG00000010500	AVP	13:51446579-51449354	0	0.055458	-6.30059874493271	0.0561231425868985	0.835673282874903
ENSCHIG00000008034	TRPV2	19:32855269-32908630	2.67475233333333	7.65511733333333	-1.33824898840867	0.0563799582614509	0.837678239349339
ENSCHIG00000020352	RPL3L	25:1415097-1425244	125.466458666667	81.8317886666667	0.839930118293618	0.0564594532445083	0.838363744539182
ENSCHIG00000016062	JAML	15:53428331-53453670	3.025059	8.474996	-1.18255173867402	0.0566689929189407	0.840548454440852
ENSCHIG00000014360	CLIC5	23:29584086-29695259	49.3505023333333	36.9043133333333	0.690723787584035	0.0567672080592698	0.841139185637398
ENSCHIG00000016653	PDE6C	26:36421429-36479854	0	0.00831766666666667	-7.94089867166892	0.0567712741122954	0.841139185637398
ENSCHIG00000018943	BMERB1	25:13734998-13880645	0.132154333333333	0.445186333333333	-1.53635932594199	0.0569523868264983	0.842432450059615
ENSCHIG00000021154	TMEM11	19:34818904-34872847	2.80035833333333	2.16886466666667	0.837064858325849	0.0569846218377217	0.842446637662388
ENSCHIG00000014396	C2	23:22541118-22552737	0.254599	1.212462	-1.97573552141796	0.0571280860208817	0.84387701270161
ENSCHIG00000003280	NPHS2	16:59356704-59380766	0	0.006844	-6.43526142869433	0.0571440329361351	0.84387701270161
ENSCHIG00000023622	RXFP1	17:30615648-30731464	0	0.00780166666666667	-7.75039532422786	0.0573036127412125	0.844024465873754
ENSCHIG00000024483	THBS4	10:90222480-90276594	38.293145	85.6181613333333	-0.882133528596165	0.0574577901870433	0.844843908435868
XLOC_112482	XLOC_112482	27:8608707-8662154	0.388552666666667	1.444606	-1.35498136103438	0.0574604262048749	0.844843908435868
ENSCHIG00000011284	ENSCHIG00000011284	23:18212350-18212982	6.78795866666667	24.8366683333333	-1.61029076216851	0.0575855973593554	0.845412929085291
ENSCHIG00000023632	CIT	17:15502505-15672548	0.21878	0.707704333333333	-1.51442445649235	0.0575996001119165	0.845412929085291
ENSCHIG00000019250	ENSCHIG00000019250	19:12220703-12418793	5.61094666666667	12.2004276666667	-0.832991562013339	0.0576598166781923	0.845412929085291
ENSCHIG00000008890	PSPH	25:27557894-27564855	5.313646	12.864986	-0.969425914100851	0.0576874429632746	0.845412929085291
ENSCHIG00000009997	RIN2	13:38767144-38937005	3.21275366666667	6.88032433333333	-0.810856276951836	0.0578226842787333	0.845887526889407
ENSCHIG00000021880	ENSCHIG00000021880	LWLT01001440.1:18706-21105	0	0.184193333333333	-7.88921476832211	0.0578629500748108	0.845887526889407
ENSCHIG00000018660	TLE6	7:89778102-89789859	0	0.013485	-6.35645729820873	0.0580420900522186	0.845887526889407
ENSCHIG00000016537	STX1B	25:26996752-27012702	0	0.0278833333333333	-7.73583055192427	0.0580599704497236	0.845887526889407
ENSCHIG00000026129	ENSCHIG00000026129	19:62130458-62149944	5.000769	3.359548	0.827000039801114	0.0580652671970045	0.845887526889407
ENSCHIG00000025506	AATK	19:50925244-50940788	0.253024333333333	0.970921666666667	-1.73363490186834	0.0581424046904504	0.846553412292958
ENSCHIG00000026816	TFPI2	4:109419711-109424837	57.4683546666667	113.471275333333	-0.71627900883061	0.0583763469561758	0.848966071764998
ENSCHIG00000007761	CPED1	4:34353940-34676871	8.05764366666667	5.85812733333333	0.687897724553658	0.0586418694782803	0.85005930183799
ENSCHIG00000018740	ENSCHIG00000018740	LWLT01001448.1:2806-23056	0.213138666666667	0.763850666666667	-1.54952106163134	0.058660164058921	0.85005930183799
ENSCHIG00000021704	GET4	25:42493263-42509719	19.5864116666667	14.7328936666667	0.669462139324095	0.0588833452967606	0.850090296367024
ENSCHIG00000018923	MLF1	1:108467997-108497094	141.812118666667	89.6341513333333	0.906321624179725	0.0589209008104149	0.850090296367024
ENSCHIG00000018872	TULP1	23:39245227-39290775	14.1776406666667	27.97662	-0.701938003435297	0.0591127414594523	0.851357978198545
ENSCHIG00000000213	AP3M1	28:15623667-15641880	7.60968466666667	14.4683406666667	-0.666431072542266	0.0591444912537083	0.851357978198545
ENSCHIG00000011200	ARHGAP30	3:111695030-111708426	1.64679366666667	4.68776566666667	-1.22299519388109	0.0591718021098481	0.851357978198545
ENSCHIG00000006252	SLC46A3	12:55260529-55284604	4.104195	9.030351	-0.931835365960909	0.0593091690725466	0.852238354113249
ENSCHIG00000014791	C9	20:35063991-35124694	0.005836	0	7.67829645296049	0.0593554778852263	0.852238354113249
ENSCHIG00000018327	GLO1	23:36279284-36306456	86.201612	61.297245	0.730288279728764	0.0594272209877393	0.852371099154278
ENSCHIG00000016318	RAMP1	3:3413753-3455768	4.28740233333333	8.933659	-0.786411089159964	0.0594280117393724	0.852371099154278
ENSCHIG00000016344	PPP2R2C	6:103089857-103255577	0.200843666666667	0.063235	1.68219732453243	0.0595677983462479	0.852930822747571
ENSCHIG00000018911	RAB25	3:105413058-105419380	0	0.0280583333333333	-6.47503664675092	0.0596946797880494	0.852930822747571
ENSCHIG00000012370	PPP1R16B	13:67208286-67303621	2.95489133333333	6.777849	-0.946351058430626	0.059799605645128	0.853610057052024
ENSCHIG00000023904	UNC5D	27:14322360-14599244	0.0712106666666667	0.191435333333333	-1.16811349946185	0.060054614149914	0.8558894638847
ENSCHIG00000016787	ENSCHIG00000016787	1:66024746-66065545	0.00633466666666667	0.0757	-3.1824893227195	0.0601463212331616	0.856162838835175
ENSCHIG00000018843	GRM3	4:86763665-86868467	0	0.00389533333333333	-7.779929386163	0.0601691510957449	0.856162838835175
ENSCHIG00000015201	SPATA48	4:114708281-114771511	0	0.00859	-7.77992981959595	0.0602041135800587	0.856208027134351
ENSCHIG00000009460	FER1L5	11:2554462-2608153	0	0.00276533333333333	-6.26083810822188	0.0604205059913711	0.856321523639339
ENSCHIG00000010383	NCK2	11:45491180-45588501	2.499994	5.00841533333333	-0.748414378364452	0.0604531477071073	0.856321523639339
ENSCHIG00000007539	AMOTL1	15:66671324-66817876	28.375373	20.2956116666667	0.726562279928883	0.0605693010234595	0.856321523639339
ENSCHIG00000011911	DYNLRB2	18:8668489-8679244	1.051956	3.46663566666667	-1.39662358165555	0.0605839703917255	0.856321523639339
ENSCHIG00000010777	FHL5	9:40419672-40480325	1.5587	0.856375333333333	1.09931633459861	0.0606359639744846	0.856321523639339
ENSCHIG00000010817	HIST1H1D	23:18187739-18279604	55.309073	122.266794666667	-0.844605026655043	0.0606507271108867	0.856321523639339
ENSCHIG00000013180	SEMA5A	20:63728750-64214282	1.313078	2.54239766666667	-0.71316538654563	0.0606867129354819	0.856321523639339
ENSCHIG00000000328	CSF2RA	LWLT01000039.1:574868-602103	1.77119433333333	4.30980766666667	-0.951423873960728	0.0607309904579873	0.856321523639339
ENSCHIG00000021312	RALGPS2	16:58731347-58916879	1.14670733333333	2.57972133333333	-0.858625533402099	0.060784380640035	0.856321523639339
ENSCHIG00000015472	ENSCHIG00000015472	8:25016341-25020038	0.029097	0	6.1605543445185	0.0608112439815019	0.856321523639339
ENSCHIG00000021026	CALB1	14:8554754-8574810	0.163250333333333	0.0156756666666667	3.67149180899264	0.0608912380056864	0.856321523639339
ENSCHIG00000013615	LMNB1	7:83486318-83540256	1.868838	5.26574133333333	-1.23538116441606	0.0609306830353291	0.856321523639339
ENSCHIG00000009391	ENSCHIG00000009391	23:18254396-18254707	63.3820086666667	165.469862666667	-1.12093742215117	0.0609490753084775	0.856321523639339
ENSCHIG00000021491	CD44	15:17194427-17287072	2.72692033333333	6.35472633333333	-0.987652173555955	0.0609914382242525	0.856321523639339
ENSCHIG00000024322	AOAH	4:59459250-59656903	0.425755	1.09202366666667	-1.15637429844131	0.0610140851385923	0.856321523639339
ENSCHIG00000016249	ENSCHIG00000016249	28:1441220-1497043	0.0971513333333333	0.370449	-1.58648694130435	0.0610760977721324	0.856321523639339
ENSCHIG00000019394	CXorf21	LWLT01000021.1:39343804-39357382	0.345580666666667	3.15700566666667	-2.70191611250025	0.0611261070757083	0.856321523639339
ENSCHIG00000017184	RPS20	14:58802155-58804777	164.511072666667	321.914993333333	-0.687136595277674	0.0611555129273859	0.856321523639339
ENSCHIG00000017627	LMOD3	22:32364969-32369787	203.806742666667	150.083699333333	0.707727780138372	0.0611940811876751	0.856321523639339
ENSCHIG00000010623	ENSCHIG00000010623	16:27525080-27528513	0	0.045133	-6.34311969194863	0.0612692200385822	0.85666961316298
ENSCHIG00000023633	HSPA4L	17:40897139-40949395	0.577746666666667	0.322097666666667	1.10680425991348	0.0612860983280763	0.85666961316298
ENSCHIG00000023258	CACNA2D1	4:81667402-82203712	41.9585583333333	31.5573106666667	0.671008682474666	0.0613480414878084	0.857090687508095
ENSCHIG00000012385	S100A2	3:103342824-103347366	8.15716833333333	27.3250756666667	-1.4448543610222	0.0614537895400272	0.857773864599536
ENSCHIG00000026442	ENSCHIG00000026442	8:70015580-70018615	0	0.0499363333333333	-6.26245323994299	0.0615814024446578	0.858829041302662
ENSCHIG00000020902	ELMO1	4:59752436-60219941	3.53030766666667	7.123478	-0.715503757168329	0.0617429704488891	0.859051169292607
ENSCHIG00000016664	ENSCHIG00000016664	12:13444237-13639059	0.00144066666666667	0	7.56652717737577	0.0617795761097544	0.859051169292607
ENSCHIG00000015037	DVL1	16:49682057-49692845	62.048341	45.2101286666667	0.703864853287827	0.0617934787897013	0.859051169292607
ENSCHIG00000015123	TECTB	26:19168497-19186621	0.101264666666667	0.00784233333333333	3.7511031742104	0.0618072900983469	0.859051169292607
ENSCHIG00000016068	VAV3	3:84796580-85234602	1.998839	4.60859866666667	-0.917834120298891	0.0618635126208256	0.85938273382448
ENSCHIG00000011113	ENSCHIG00000011113	8:5681858-5683392	25.2690296666667	54.7550023333333	-0.870054499477092	0.0619310522029896	0.85938273382448
ENSCHIG00000008960	ENSCHIG00000008960	10:41638555-41639556	287.930491	195.517377333333	0.796400241493883	0.061935246867112	0.85938273382448
ENSCHIG00000019751	ENTHD1	5:110089318-110177099	0	0.005404	-7.62955345919928	0.0620225733054199	0.85938273382448
ENSCHIG00000015933	FAM83E	18:56276699-56285545	0.0130073333333333	0	6.18596068073139	0.0621962007943581	0.860902808117589
ENSCHIG00000020844	ASCC1	28:17322697-17447896	56.327716	35.010925	0.885609314392309	0.0624031397246375	0.861871731283064
ENSCHIG00000015323	ENSCHIG00000015323	6:85392478-85415710	0	0.016175	-7.6248618045219	0.0624571799308505	0.861871731283064
ENSCHIG00000023714	PABPC1	14:18565549-18583593	16.125042	31.925056	-0.708175946317932	0.062492511643093	0.861871731283064
ENSCHIG00000023383	CRB1	16:74777288-74991716	0.402003333333333	0.252238666666667	0.909377222697279	0.0625384646236267	0.861871731283064
ENSCHIG00000012445	ENSCHIG00000012445	21:68945373-68946925	0	0.308448	-6.40312537912298	0.0625512316770387	0.861871731283064
ENSCHIG00000026191	CERS6	2:108577727-108921358	0.710500666666667	1.55428133333333	-0.835911967657729	0.0627807621609996	0.861871731283064
ENSCHIG00000011945	ADAP2	19:17664084-17700846	2.69911233333333	6.11450466666667	-0.839269771612974	0.0627890311393593	0.861871731283064
ENSCHIG00000017550	GYS1	18:56560595-56575948	72.970595	51.670452	0.738056484000232	0.0628192457847919	0.861871731283064
ENSCHIG00000020641	MYRIP	22:12787787-13008956	0.405571666666667	0.844919	-0.767026494969906	0.0628372607026722	0.861871731283064
ENSCHIG00000012379	CDH17	14:12030864-12115012	0.0246436666666667	0.176065333333333	-2.48757722165717	0.0628495964907168	0.861871731283064
ENSCHIG00000025642	ALOX15	19:26505812-26513493	0.721091666666667	0.141053666666667	2.50363287470246	0.0628539956646707	0.861871731283064
ENSCHIG00000026061	BNC2	8:27263495-27824308	6.67419633333333	12.42755	-0.662568768084759	0.0628741443410759	0.861871731283064
ENSCHIG00000005420	FILIP1L	1:43880627-44200833	35.1582283333333	25.9010876666667	0.730662851317678	0.0630438718283018	0.863319639840944
ENSCHIG00000022797	OSGEPL1	2:129899317-129936786	6.27304166666667	3.96385966666667	0.881505705805284	0.0631384622279529	0.863685628721919
ENSCHIG00000026143	ENSCHIG00000026143	23:24020785-24038872	0.397285	1.33912066666667	-1.4721372612203	0.0631607774540806	0.863685628721919
ENSCHIG00000016575	ENSCHIG00000016575	25:17182077-17238321	0	0.006583	-7.60680974202522	0.0631667912304047	0.863685628721919
ENSCHIG00000005138	PGAM2	22:292312-296917	626.615865	388.842285333333	0.909623992983226	0.0633714893619516	0.865275768620424
ENSCHIG00000015229	ETNPPL	6:16875466-16895912	14.1784353333333	8.69085633333333	0.916614111193819	0.063379458400954	0.865275768620424
ENSCHIG00000021783	PHKA1	LWLT01000021.1:9348907-9526993	76.381696	52.6318736666667	0.7828369738072	0.0636195160977678	0.867322225510887
ENSCHIG00000015571	SEMA3A	4:83723860-84277059	0.166179	0.413747	-1.08184039510227	0.0636620080566511	0.867322225510887
ENSCHIG00000013210	KIF15	22:16334853-16386123	0.160410666666667	0.690418	-1.91598089108311	0.0638226648517967	0.868684841055076
ENSCHIG00000021913	MKX	13:36217053-36284543	0.682741	2.28106233333333	-1.47166472763008	0.0639433049242798	0.869141130201098
ENSCHIG00000007308	COL26A1	25:36131083-36301471	0	0.073987	-7.58148945466928	0.0639508803682201	0.869141130201098
ENSCHIG00000011067	CELA1	5:28141141-28155496	0	0.0356456666666667	-7.58148863892682	0.0640175231036152	0.869141130201098
ENSCHIG00000011423	CTSZ	13:56693430-56702581	15.183146	35.57845	-0.925676613476693	0.0640804614179835	0.869557334385292
ENSCHIG00000002628	NDUFAF1	10:66233339-66247625	12.9799386666667	9.39745833333333	0.703434085081827	0.0641504467672124	0.870068697946441
ENSCHIG00000010900	SIM1	9:36743448-36813596	0.286316333333333	2.109239	-2.72321184345636	0.0641901265806311	0.870168721477544
ENSCHIG00000025030	AKR1D1	4:18587381-18636056	0	0.007494	-7.58852821728424	0.0643356747766314	0.871703086410133
ENSCHIG00000003197	ENSCHIG00000003197	19:56088829-56098351	0.0213476666666667	0.343163	-3.48124000635073	0.0644397982922107	0.871729309543375
ENSCHIG00000018427	RGS17	9:77186298-77219530	0.00988233333333333	0	7.56515305716315	0.0644565654173291	0.871729309543375
ENSCHIG00000025213	GBA2	8:59720887-59731222	21.7357673333333	15.7417416666667	0.704164956241044	0.0644796702080375	0.871729309543375
ENSCHIG00000001690	ENSCHIG00000001690	16:43004739-43034728	0.0109886666666667	0	7.56515321309251	0.0644802851237079	0.871729309543375
ENSCHIG00000016291	C5AR1	18:55346343-55362018	1.394181	4.802729	-1.50415429044939	0.0645095773923146	0.871729309543375
ENSCHIG00000005652	ENSCHIG00000005652	29:45196493-45215989	0.228629333333333	0.0117213333333333	4.54150310349294	0.0647174094284508	0.873257686926693
ENSCHIG00000012038	PTAFR	2:10748874-10775808	0.728587333333333	2.928695	-2.07016535716388	0.0648003699133174	0.873604986979538
ENSCHIG00000014726	ADGRB3	14:89095126-89785548	0.0208286666666667	0.0591786666666667	-1.3119163029903	0.0648921310996807	0.874356543674643
ENSCHIG00000026840	NT5C1A	3:14391148-14406030	21.2748483333333	14.5572313333333	0.789387834448414	0.0649370699171723	0.874356543674643
ENSCHIG00000018582	CD177	18:52560811-52571342	0.503056	0.0292516666666667	4.31929170573155	0.0649859593271694	0.874356543674643
ENSCHIG00000013038	NCAM1	15:58541199-58616537	1.48833533333333	3.38716333333333	-0.899358916009061	0.0651304264807175	0.875587568851224
ENSCHIG00000001851	KIF23	10:84904518-84963627	0.670121666666667	1.70630333333333	-1.32931813136803	0.0653579657567214	0.876920770787292
ENSCHIG00000020256	GPD1	5:29442867-29447843	325.183014	231.626220333333	0.728538150593527	0.0653718780717583	0.876920770787292
ENSCHIG00000012940	ENSCHIG00000012940	5:101994526-102059080	0.00404033333333333	0	7.47539874371647	0.0654203251253014	0.877133836523205
ENSCHIG00000011335	GCGR	19:50434240-50443339	0.028811	0.292357	-2.94544832263184	0.0654662811613924	0.877313308140928
ENSCHIG00000010362	CAPN11	23:31146417-31161146	0.0170336666666667	0.260751333333333	-3.20826235087137	0.0655630624743104	0.878173371858789
ENSCHIG00000010419	ENSCHIG00000010419	8:23119534-23120094	0	0.13947	-5.36258255064071	0.0656084292451945	0.878344259517176
ENSCHIG00000021269	AANAT	19:54507988-54513039	0	0.130173	-6.28803663096125	0.0656685262438422	0.878712082913131
ENSCHIG00000015367	ATF3	16:69579015-69584224	16.693519	9.643657	1.06653675594999	0.0657844022422226	0.87935019614115
ENSCHIG00000017854	TCN1	15:437896-453339	0.532815666666667	0.0783526666666667	2.97071103432409	0.0657900686729222	0.87935019614115
ENSCHIG00000012012	TMPRSS7	1:56564634-56620671	0	0.00692933333333333	-7.54853195878964	0.0658563381688516	0.87935019614115
ENSCHIG00000013941	ENSCHIG00000013941	12:61404075-61429692	0	0.0206526666666667	-7.53176934209645	0.0659193134059535	0.87935019614115
ENSCHIG00000012757	PON1	4:108074614-108100486	0	0.0250153333333333	-6.06315299180189	0.0659852340923684	0.879454856760037
ENSCHIG00000008094	TREM2	23:33718688-33723656	0.252023	2.124931	-2.62631022206128	0.0660460381750205	0.879829913097108
ENSCHIG00000004216	DRD2	15:58322506-58393525	0	0.005132	-7.620050393066	0.066204994301109	0.880628972066087
ENSCHIG00000004184	PCK1	13:57902825-57909251	1.160135	0.292689333333333	2.27113710080554	0.0662055215383547	0.880628972066087
ENSCHIG00000024818	ENSCHIG00000024818	8:73424098-73450154	6.01261066666667	11.913438	-0.699255313067672	0.0662367945279883	0.880628972066087
ENSCHIG00000015971	PMAIP1	24:58947706-58950217	1.12875033333333	5.79951633333333	-2.02675636385594	0.0662703150502193	0.880639963587917
ENSCHIG00000024306	ADAMTS6	20:14052132-14326692	0.219748	0.544810333333333	-0.833643521823819	0.0663326529866542	0.881033698643253
ENSCHIG00000024028	PRKAG2	4:5464413-5775168	1.97092633333333	3.727463	-0.688304901440111	0.0665509297282804	0.882778716718207
ENSCHIG00000021914	GRK4	6:116743575-116825915	1.977453	3.70936366666667	-0.802663020013726	0.0667621252570098	0.884992424174615
ENSCHIG00000011192	EDEM1	22:21033422-21056860	7.08870466666667	13.775851	-0.697115464030945	0.0668477473342364	0.885511617570365
ENSCHIG00000000171	H2AFY2	28:19319361-19350602	0.398462666666667	1.04876266666667	-1.1518890317912	0.0669109375630456	0.885511617570365
ENSCHIG00000012457	MRPS31	12:64811863-64838458	10.273213	7.74426533333333	0.662482741150556	0.066926997477528	0.885511617570365
ENSCHIG00000010512	NIFK	2:62720715-62730298	14.2087643333333	27.9496626666667	-0.707722638232265	0.0669327908142732	0.885511617570365
ENSCHIG00000010805	DRP2	LWLT01000027.1:40517157-40560934	0.478920333333333	1.21025433333333	-1.10998939383897	0.0670208471735642	0.886228588128604
ENSCHIG00000020142	CXCL8	6:89335259-89340420	0.0368186666666667	0.412199666666667	-2.94242480194293	0.0671137069825011	0.886228588128604
ENSCHIG00000014376	CASQ2	3:92920395-92993370	9.050714	25.2204863333333	-1.22208964598158	0.0671185892405091	0.886228588128604
ENSCHIG00000010569	CDKN3	10:36239679-36275244	0.32334	1.25827033333333	-2.05321984904029	0.0671732905420881	0.886516293014054
ENSCHIG00000019296	ARID5B	28:27478746-27670625	17.6161696666667	35.0154026666667	-0.729021217483178	0.0672803931064957	0.887494940605568
ENSCHIG00000020799	FMNL1	19:44500173-44525235	1.40802366666667	3.26429	-0.927750167796969	0.0674993918773164	0.88831571453406
ENSCHIG00000026370	BDH1	1:71702808-71738024	2.05797566666667	1.31881033333333	0.869094289784165	0.0675404879479416	0.88831571453406
ENSCHIG00000010826	B3GALNT2	28:37119166-37182479	24.1542136666667	18.6317796666667	0.624308455599484	0.0677086470577325	0.890092785332886
ENSCHIG00000022596	PSME4	11:36174165-36272598	19.354994	46.7480676666667	-0.979247802488481	0.0677551776988009	0.890269983656049
ENSCHIG00000025076	TMEM52	16:49316876-49328075	5.860612	3.75710366666667	0.972093444006467	0.0680023774373217	0.892212390965269
ENSCHIG00000024155	FERMT3	29:42934275-42951109	1.572672	4.401843	-1.193541723189	0.0680462835973618	0.892353795023631
ENSCHIG00000010109	TTK	9:7009558-7048285	0.238283	1.08766033333333	-1.99761572079243	0.0682169549645376	0.893060317427328
ENSCHIG00000001452	IRS2	12:1632394-1667305	5.08097833333333	11.2448183333333	-0.893042550297363	0.0682397457103428	0.893060317427328
ENSCHIG00000019362	GNGT1	4:109392511-109417869	0.00983433333333333	0.0922276666666667	-3.71157271746171	0.0682582730842522	0.893060317427328
ENSCHIG00000016930	ENSCHIG00000016930	18:27159230-27225810	0	0.00530333333333333	-7.57715670273833	0.068365398520016	0.893060317427328
ENSCHIG00000014972	CTTNBP2	4:69617962-69789690	0.316421333333333	0.760353666666667	-0.927962018654182	0.0687998083333853	0.896663070248724
ENSCHIG00000010596	ENSCHIG00000010596	16:31115654-31181883	0	0.00557633333333333	-7.48027259183112	0.0688447989595388	0.896664785218359
ENSCHIG00000016288	SERPINE2	2:23610610-23678283	5.533078	12.2759926666667	-0.878927540857903	0.0688986700291442	0.896664785218359
ENSCHIG00000009936	CHPT1	5:64162635-64190643	45.208411	34.332371	0.645719487026351	0.0689076368206862	0.896664785218359
XLOC_019688	XLOC_019688	11:28728255-28762447	0.323390666666667	0.684251333333333	-1.71648432828206	0.0690127265349662	0.897017245460969
ENSCHIG00000010537	KIAA1211	6:72284481-72316070	0.898089666666667	0.434358333333333	1.30907923327195	0.0690175715993063	0.897017245460969
ENSCHIG00000023856	ENSCHIG00000023856	28:3209581-3232854	0.0131663333333333	0	7.46778012721063	0.0690346283724602	0.897017245460969
ENSCHIG00000026591	KIAA2013	16:40238721-40244361	23.303152	16.3896076666667	0.741989148948906	0.0693179701228497	0.899030559441472
ENSCHIG00000014947	BTD	1:152427257-152531369	9.341089	5.17752166666667	1.01148211116084	0.0693564561374881	0.899030559441472
ENSCHIG00000021835	CAMKK2	17:17304355-17338142	2.60012733333333	5.20856766666667	-0.725736934114521	0.0694075393471058	0.899259971069572
ENSCHIG00000014961	ADAMTS14	28:18733706-18830075	0.0668613333333333	0.254301666666667	-1.63855976950836	0.0696338488523696	0.901680611186549
ENSCHIG00000010560	MAG	18:46829098-46847285	0.0490416666666667	0.262914333333333	-2.18014137531258	0.0696921491081062	0.901680611186549
ENSCHIG00000026179	TEX14	19:9138892-9250952	0.103374666666667	0.384789666666667	-1.46657590548285	0.0696947962760022	0.901680611186549
ENSCHIG00000012210	AIG1	9:67568494-67825985	4.66551966666667	9.770021	-0.796212734518075	0.0698544082477094	0.902537280152576
ENSCHIG00000025417	C17orf67	19:7211814-7240019	0	0.0324416666666667	-7.46269030310912	0.0698615321175423	0.902537280152576
ENSCHIG00000021558	ECSIT	7:95723228-95738167	45.565075	31.9558173333333	0.74379657663719	0.069955099014093	0.902873889539677
ENSCHIG00000024701	CKM	18:54007193-54018765	5367.20019533333	3846.698649	0.719159129513352	0.0700751075973044	0.902873889539677
ENSCHIG00000007588	TSPAN2	3:92292901-92330459	1.35558366666667	0.832923666666667	0.946003062063739	0.0700887029635976	0.902873889539677
ENSCHIG00000009348	EXT1	14:35604314-35779712	1.75531133333333	3.42695233333333	-0.70598091738904	0.0701791025211476	0.903285266504594
ENSCHIG00000013689	DDC	4:115071177-115162539	6.578668	4.78404566666667	0.776382948830551	0.0702139621322278	0.903285266504594
ENSCHIG00000013332	AMPD3	15:40131327-40188371	3.74126066666667	9.97459633333333	-1.08661256293966	0.070254775517045	0.903285266504594
ENSCHIG00000019151	SRRM4	17:15019026-15063176	0	0.00780466666666667	-7.53294518152469	0.0703619492778984	0.904231615338489
ENSCHIG00000026109	NNAT	13:66020681-66041826	4.682331	11.5628633333333	-1.02468543290536	0.0704622330140174	0.905088559115676
ENSCHIG00000021115	AHSG	1:80273399-80280675	0.0105433333333333	0.683455333333333	-5.59953234222414	0.0705294658346384	0.905103883958077
ENSCHIG00000000130	ENSCHIG00000000130	LWLT01000356.1:28034-31218	5.90095466666667	2.639666	1.41561585125104	0.0705946682053313	0.905103883958077
ENSCHIG00000015194	UCKL1	13:53217117-53222827	29.061783	20.5228373333333	0.742803214315538	0.0706007282184688	0.905103883958077
ENSCHIG00000019302	MAP3K10	18:50492890-50508470	5.71675833333333	3.86351066666667	0.805623490374184	0.0707453293206649	0.905103883958077
ENSCHIG00000016700	HMOX1	5:72303927-72312671	5.13895033333333	13.6630156666667	-1.12288188668194	0.0707769038004746	0.905103883958077
ENSCHIG00000014526	ISG20	21:18888768-18905312	0.250325666666667	0.912907	-1.59872566493958	0.070803959202078	0.905103883958077
ENSCHIG00000012498	TOP2A	19:40274245-40299512	1.786938	6.99091866666667	-1.80772817102162	0.0708379909317257	0.905103883958077
ENSCHIG00000014689	ENSCHIG00000014689	10:13667548-13727026	0	0.00551633333333333	-7.43328945948511	0.0708598159081006	0.905103883958077
ENSCHIG00000016295	ENSCHIG00000016295	7:98232818-98235522	0.041734	0	6.04886120079378	0.071019620291205	0.906041034625619
ENSCHIG00000020673	ENSCHIG00000020673	7:15436172-15443788	6.691445	4.33352933333333	0.890746610860127	0.0710725890311359	0.906041034625619
ENSCHIG00000014090	ENSCHIG00000014090	23:14961230-14976871	0.00574766666666667	0.0677556666666667	-3.25861636199273	0.0711386125377228	0.906041034625619
ENSCHIG00000021074	IP6K3	23:40811957-40842784	28.5414566666667	19.8877613333333	0.717105821381343	0.0712820555849581	0.90696903601154
ENSCHIG00000017909	ECM2	8:83877780-83916108	28.2086943333333	19.8833443333333	0.73276775429875	0.0713462078891543	0.907356683523258
ENSCHIG00000025415	ARMH2	23:16966418-16969224	0	0.0456236666666667	-6.04473269740436	0.0714089071033673	0.907414128709022
ENSCHIG00000022924	ENSCHIG00000022924	25:37526743-37574001	0	0.007172	-7.51032159491169	0.0714568775347089	0.907478761562904
ENSCHIG00000015607	ENSCHIG00000015607	13:42653430-42665109	1.12019966666667	0.393782666666667	1.73307782829143	0.0715162533047252	0.907804806322374
ENSCHIG00000017694	KIF21B	LWLT01000194.1:12068-52970	0.700037666666667	1.55031566666667	-0.934276783249447	0.0715757357242462	0.908131897064671
ENSCHIG00000018654	PGM1	3:38942782-39008224	601.539225333333	437.133046333333	0.697714299453673	0.0717714040328613	0.909329510361783
ENSCHIG00000025670	SLC7A2	27:25769588-25834074	19.502356	14.81446	0.663430921079722	0.0721809822395491	0.913230125694925
ENSCHIG00000016486	APOD	1:71801493-71814121	96.587715	222.783709333333	-0.889403220252015	0.0722397791655074	0.913506943025381
ENSCHIG00000016876	ENSCHIG00000016876	23:18964836-18969342	10.42557	32.1704056666667	-1.45654195348073	0.0723092513778308	0.913565663749179
ENSCHIG00000017632	ENSCHIG00000017632	17:286891-287510	0.884666333333333	6.538415	-2.54772575240594	0.0724182075847918	0.914085823524974
ENSCHIG00000023978	HSD17B14	18:56444678-56463983	0.350447	1.12637666666667	-1.47993426023384	0.0724675522757933	0.914085823524974
ENSCHIG00000023775	MRC1	13:31591356-31702889	11.961329	30.9217353333333	-1.08450287672929	0.0724752620923392	0.914085823524974
ENSCHIG00000022240	CLSTN2	1:127904175-128086786	0.322530333333333	0.867352666666667	-1.14836706536129	0.0724861642058711	0.914085823524974
ENSCHIG00000021802	HCK	13:60870179-60917208	0.467942666666667	1.33187733333333	-1.21976730610234	0.0726078370889511	0.914858561989676
ENSCHIG00000006439	MEMO1	11:14386806-14515311	7.332051	4.26949433333333	0.657205480109008	0.0727306391860392	0.915454437904277
ENSCHIG00000023885	SLC39A14	8:69335226-69383551	7.37722633333333	5.33954133333333	0.712073507471698	0.072858924358194	0.916110639178324
ENSCHIG00000018268	KIF11	26:37325677-37365901	0.75742	2.838981	-1.73495431356107	0.0730780972423856	0.917683742340746
ENSCHIG00000020701	IGSF9B	29:32406949-32449503	0.954062	0.527519666666667	1.11397225661156	0.0731842712693852	0.918472392727072
ENSCHIG00000015896	GARNL3	11:97523944-97690037	0.133495333333333	0.308898	-1.09085845366842	0.0732327802494032	0.918472392727072
ENSCHIG00000000129	ENSCHIG00000000129	LWLT01000035.1:428180-440235	0.241637333333333	0.0541006666666667	2.41017558283114	0.0734880253367966	0.920257299150142
ENSCHIG00000016214	ENSCHIG00000016214	23:23576106-23588622	0.192537666666667	1.26359466666667	-2.5071031525728	0.0735864912785772	0.920849775721083
ENSCHIG00000017307	BAIAP2L2	5:108785709-108819340	0	0.010356	-7.37142380258601	0.0736378978654297	0.920849775721083
ENSCHIG00000017651	PADI2	2:628312-686353	44.7745043333333	89.1493706666667	-0.752350832370601	0.0737858509783494	0.922271778168362
ENSCHIG00000023495	NTN5	18:56321276-56327596	0.0192586666666667	0.254310666666667	-3.33990482491494	0.0738653379003538	0.922740970184236
ENSCHIG00000014469	GATA5	13:54117018-54128488	0	0.010244	-5.93559205703258	0.0739798888157868	0.922784871954771
ENSCHIG00000024414	POMC	11:73829417-73836730	0.212473	0.923075	-1.88361462148182	0.0740245796817241	0.922784871954771
ENSCHIG00000021661	IGSF21	2:1511601-1787584	0	0.00856833333333333	-5.88353928001898	0.0740324513028757	0.922784871954771
ENSCHIG00000014291	SFRP1	27:9355584-9395676	5.58635733333333	12.2652543333333	-0.848570971646393	0.0741700178133536	0.923644752575354
ENSCHIG00000025990	ENSCHIG00000025990	25:37145100-37154385	0	0.0293106666666667	-6.03603535875325	0.074221618907473	0.923860224996161
ENSCHIG00000022076	RETN	LWLT01000262.1:9806-11686	1.28150766666667	0.0480756666666667	4.92051561724985	0.0743755517923928	0.924494629939959
ENSCHIG00000019587	FLT1	12:54897606-55105184	15.4541926666667	11.1654026666667	0.706450343109528	0.0744612303955864	0.925132703844795
ENSCHIG00000023939	TBX5	17:10833923-10883106	0.0330926666666667	0.00298466666666667	3.6121923215629	0.0747627428361859	0.927683020940559
ENSCHIG00000006732	LRMP	5:83509689-83538484	0.440903666666667	1.56593366666667	-1.54839214056316	0.0749117617552777	0.927683020940559
ENSCHIG00000011217	AK1	11:98083272-98095329	159.888463333333	106.75383	0.814889697993305	0.0749643398658539	0.927683020940559
ENSCHIG00000024735	HADHB	11:72948972-72972567	120.775897	260.700017333333	-0.847769613493865	0.0749747806761582	0.927683020940559
ENSCHIG00000016201	ECI2	23:15610920-15628616	17.1931003333333	12.27973	0.710323526480124	0.0750398951502758	0.927683020940559
ENSCHIG00000019581	GDF6	14:14141384-14158558	0.0253633333333333	0.280932	-3.16954941425483	0.075065990453294	0.927683020940559
ENSCHIG00000016810	GRIK1	1:4753116-4927379	0	0.00382933333333333	-7.44023302963681	0.0750899741192603	0.927683020940559
ENSCHIG00000022450	LYN	14:58837116-58883286	2.86438166666667	6.08031966666667	-0.823948220125904	0.0751282702692943	0.927683020940559
ENSCHIG00000022956	ENSCHIG00000022956	29:23312981-23675409	0.431047	0.239015	1.0707359081874	0.0752397532182987	0.928119179847724
ENSCHIG00000024329	DCAF6	3:119344396-119533773	87.9700063333333	65.8693846666667	0.669766187610257	0.0753217808958205	0.928119179847724
ENSCHIG00000019074	CSMD1	27:41944947-42435245	0.00143333333333333	0.017123	-3.4428311335967	0.0753653846681251	0.928119179847724
ENSCHIG00000014657	RTN2	18:54139048-54149375	36.116404	26.9860276666667	0.672576673659794	0.0753736944886087	0.928119179847724
ENSCHIG00000013229	WASHC1	5:105923668-105936041	44.6552976666667	34.643392	0.622133009878187	0.0754013598571092	0.928119179847724
ENSCHIG00000017677	ENSCHIG00000017677	3:109175538-109220376	1.07184	2.538838	-0.952069472433241	0.075436803556513	0.928119179847724
ENSCHIG00000018547	ANKRD35	3:99037515-99056450	1.84626866666667	1.029173	1.08325271914125	0.0754596452281897	0.928119179847724
ENSCHIG00000018570	PRSS22	25:2073127-2077926	0.017923	0	5.84563424854192	0.0755284755657724	0.928295645900869
ENSCHIG00000019593	TRAF3IP2	9:26131446-26194643	4.4784	9.74171633333333	-0.671790680961283	0.0755429186150395	0.928295645900869
ENSCHIG00000009061	AZU1	7:67088457-67091249	1.437536	0.120127333333333	3.75392193816458	0.0757530375089333	0.929952357501011
ENSCHIG00000021324	ENSCHIG00000021324	14:16078702-16086363	0.011028	0	5.84943658882853	0.075803101479634	0.929952357501011
ENSCHIG00000011362	RTN4IP1	9:30606729-30659884	5.32726266666667	3.83317233333333	0.701141401347401	0.0758266359948499	0.929952357501011
ENSCHIG00000007906	ENSCHIG00000007906	19:49858530-49928238	0.262828333333333	0.017939	4.28052944287192	0.0758981466826425	0.929952357501011
ENSCHIG00000006022	ENSCHIG00000006022	23:23988677-24019051	0	0.0108746666666667	-7.31375481442247	0.0759222779729538	0.929952357501011
ENSCHIG00000019057	GALNTL5	4:5347391-5398472	0	0.012196	-7.31375431034999	0.0759609423363037	0.929952357501011
ENSCHIG00000015136	ENSCHIG00000015136	5:101753699-101797381	0.00620766666666667	0	7.3081690976099	0.0760206997756932	0.929952357501011
ENSCHIG00000010837	ENSCHIG00000010837	9:89414486-89422119	0.029048	0	7.24651211075816	0.0760413450433325	0.929952357501011
ENSCHIG00000000080	ENSCHIG00000000080	LWLT01003884.1:1986-11535	0.0535113333333333	0	7.24651209583257	0.0760791264576788	0.929952357501011
ENSCHIG00000009362	FBXO10	8:61293446-61331608	0.241002333333333	0.772693	-1.37667281815056	0.076149058934208	0.929952357501011
ENSCHIG00000023387	DRD3	1:58560370-58606928	0	0.006521	-7.3270340336512	0.0761648889988429	0.929952357501011
ENSCHIG00000019826	CARMIL1	23:17413101-17719476	0.936446666666667	1.97055266666667	-0.776373132825521	0.0761922405277111	0.929952357501011
ENSCHIG00000019561	CHRNB2	3:104132674-104140252	0.012018	0	5.92654581844655	0.0762096101742452	0.929952357501011
ENSCHIG00000019601	DRAM1	5:64360778-64402078	2.059451	4.21770833333333	-1.00816939495616	0.0763973536676732	0.929952357501011
ENSCHIG00000015644	DEAF1	29:45775523-45804564	4.647545	3.16270966666667	0.715689194042843	0.0764494185009279	0.929952357501011
ENSCHIG00000021061	SERPINA6	21:58391939-58416905	0	0.0119713333333333	-7.30481026179823	0.0765264545959103	0.929952357501011
ENSCHIG00000020451	ENSCHIG00000020451	25:62248-64766	52.4107376666667	38.285481	0.704402143335151	0.0765408515213745	0.929952357501011
ENSCHIG00000024671	RABGGTA	10:80531420-80536485	19.5191733333333	13.6596833333333	0.767446835768415	0.0766213404404364	0.930382343331484
ENSCHIG00000000946	HIST1H1B	23:18979845-18980525	14.4167553333333	53.751152	-1.72552938159934	0.0767428419351195	0.930927230240558
ENSCHIG00000008294	NSG1	6:105012979-105044437	1.342683	0.771272333333333	1.01315369702402	0.0767813557662134	0.930927230240558
ENSCHIG00000014131	BCL2A1	21:25605743-25611587	1.03967333333333	3.36626733333333	-1.41287030814667	0.0767938931390897	0.930927230240558
ENSCHIG00000026739	ENSCHIG00000026739	10:26594197-26612155	0.0111483333333333	0.124036666666667	-3.02116453395254	0.0769363261962149	0.930977934600739
ENSCHIG00000021014	ENSCHIG00000021014	14:94398709-94400238	0	0.083542	-5.99645327034161	0.0769728292583034	0.93100140498503
XLOC_189046	XLOC_189046	LWLT01000257.1:9586-39885	0.0190596666666667	0.233617333333333	-3.2735426057424	0.0770648634467015	0.931347721073697
ENSCHIG00000016145	NPTX2	25:38370761-38382921	1.44455266666667	0.435232333333333	1.91670120916772	0.0770840763030754	0.931347721073697
ENSCHIG00000023093	SULT2B1	18:56239647-56275782	0	0.00894033333333333	-7.29400653738225	0.0771233176833438	0.931347721073697
ENSCHIG00000011355	PON3	4:108013562-108048424	17.5375943333333	10.448932	0.961697681978844	0.077139767066952	0.931347721073697
ENSCHIG00000024750	ENSCHIG00000024750	19:42593193-42604819	0.00116333333333333	0.0401053333333333	-4.26524671233125	0.0772964521800115	0.932821342258419
ENSCHIG00000021557	SLC46A2	8:101829181-101842216	0.181577333333333	0.946590666666667	-2.18857167212315	0.0773598074334257	0.933167833867781
ENSCHIG00000000241	PPIF	28:10674326-10684699	2.432717	1.28267333333333	1.21128067168487	0.0774313892833843	0.933613205791065
ENSCHIG00000010763	PRSS12	6:7205616-7291902	0.063021	0.228225333333333	-1.52599502018381	0.0775794876868934	0.934144425719339
ENSCHIG00000011501	TYROBP	18:47436158-47438805	0.600350666666667	3.22364166666667	-2.11050314309275	0.0777034765366694	0.93469603077782
ENSCHIG00000018606	ENSCHIG00000018606	7:30203281-30205656	0	0.047304	-5.9062971430315	0.0777293996488832	0.93469603077782
ENSCHIG00000025353	TBXAS1	4:16953429-17156893	0.714928333333333	2.24054166666667	-1.3526470991362	0.0778134058493949	0.934871498643756
ENSCHIG00000016857	COQ9	18:26800871-26828810	20.380089	14.6644773333333	0.706428219238761	0.0779901700035972	0.93646777065303
ENSCHIG00000026199	TOR1AIP1	16:59673263-59714414	23.4982343333333	18.142234	0.617394118773458	0.0780730060350981	0.93646777065303
ENSCHIG00000024005	ENSCHIG00000024005	22:255436-267317	7.64728766666667	4.81087533333333	0.877702455378377	0.0783139860759033	0.938374345614116
ENSCHIG00000023228	ENSCHIG00000023228	18:58605936-58623351	0	0.083305	-7.27398236014132	0.078494491023974	0.939016467997635
ENSCHIG00000007407	CTXN3	7:84335196-84346176	0.556604333333333	0.244052	2.02515709873414	0.0785445208168572	0.939016467997635
ENSCHIG00000012506	LEXM	3:29298724-29330369	0.00679533333333333	0	7.19031085898811	0.0786007066785133	0.939016467997635
ENSCHIG00000025501	ENSCHIG00000025501	11:49958212-50004016	0.00469966666666667	0	7.19031084380855	0.0786385586063571	0.939016467997635
ENSCHIG00000013986	ENSCHIG00000013986	20:3263303-3276620	66.0528513333333	124.351529666667	-0.631179838586124	0.0787057494362772	0.939016467997635
ENSCHIG00000000019	COX2	MT:7016-7699	1160.21906533333	3329.112386	-1.17348715786322	0.0787308341200116	0.939016467997635
ENSCHIG00000012303	LDHD	18:3694649-3698365	11.963892	7.28577166666667	0.961888688978239	0.0787573979927693	0.939016467997635
ENSCHIG00000018952	ALB	6:89001829-89138714	0.010032	0.281957666666667	-4.43966546048915	0.0788088820474013	0.939016467997635
ENSCHIG00000018618	ENSCHIG00000018618	LWLT01001957.1:481-9074	0.126709	0.0106016666666667	3.73783796405943	0.0789810566591751	0.940094450804922
ENSCHIG00000011859	ENSCHIG00000011859	3:89739751-89740154	0	0.168695333333333	-5.24243249321762	0.0791614512708441	0.940325583057224
ENSCHIG00000011155	VAV1	7:92782110-92851992	0.479773	1.24632033333333	-1.08653019550038	0.0792006041106172	0.940325583057224
ENSCHIG00000008483	SHISA9	25:11496053-11510046	0.0161936666666667	0	7.11016539040752	0.0792333476542802	0.940325583057224
ENSCHIG00000012620	OLFM4	12:75859727-75884319	0.0193256666666667	0	7.25078292522495	0.0793399551824009	0.940625454574451
ENSCHIG00000020790	WFIKKN2	19:35558945-35565030	2.40969166666667	0.980032333333333	1.50651938053689	0.0794865565041117	0.941491094430653
ENSCHIG00000020191	ENSCHIG00000020191	1:115725131-115746755	0	0.0138666666666667	-7.34115266258896	0.0795877347051751	0.941491094430653
ENSCHIG00000015398	THEM4	3:101275588-101323981	13.0399876666667	9.73114533333333	0.671445419898313	0.0797405006723935	0.942884164228091
ENSCHIG00000021287	ENSCHIG00000021287	24:33383900-33418129	10.9915536666667	24.2552493333333	-0.907168678496099	0.0800481758804584	0.944184933087588
ENSCHIG00000023415	ENSCHIG00000023415	3:99231570-99254581	0	0.0136073333333333	-7.23308400384915	0.0800608251845876	0.944184933087588
ENSCHIG00000003453	ENSCHIG00000003453	17:263017-264315	0.327135333333333	2.873133	-2.74907519603055	0.08030341686659	0.945390225838492
ENSCHIG00000017212	BPIFB1	13:62349883-62369603	0.183119333333333	0.0512436666666667	2.05161670504393	0.0803895074067971	0.94599028899497
ENSCHIG00000014951	MTUS2	12:55449279-55707845	0.505714333333333	0.227405333333333	1.60998752686649	0.0804659148015421	0.946016704575003
ENSCHIG00000013573	CCDC92	17:19426977-19467316	2.45636766666667	1.80756333333333	0.711860044237962	0.080497476295877	0.946016704575003
ENSCHIG00000021660	ENSCHIG00000021660	3:116935930-116965698	3.19487633333333	6.404358	-0.710295395731598	0.080530026370803	0.946016704575003
ENSCHIG00000023727	ENSCHIG00000023727	LWLT01000051.1:24418-142051	0.00703166666666667	0.0847036666666667	-3.75297280745458	0.0805595263361138	0.946016704575003
ENSCHIG00000015688	STARD6	24:53935080-53952249	0	0.0245583333333333	-5.88701362205534	0.0806024776135889	0.946016704575003
ENSCHIG00000025204	PDLIM3	27:29810119-29838977	1216.696818	840.573283	0.818053052375051	0.0807090658178809	0.946022768325815
ENSCHIG00000019281	FAM174A	7:10754507-10846355	22.694194	17.9309313333333	0.638364818341326	0.0807204845838859	0.946022768325815
ENSCHIG00000024609	FCGRT	18:56971260-56976541	63.601163	123.194331	-0.667409853210411	0.0808462968074119	0.946022768325815
ENSCHIG00000022983	KRCC1	11:47606365-47621118	10.1025013333333	20.4734326666667	-0.724539672525164	0.0809313795695042	0.946022768325815
ENSCHIG00000026790	ENSCHIG00000026790	7:63137005-63154106	0	0.0171373333333333	-7.31528430748689	0.0809757894686263	0.946022768325815
ENSCHIG00000023802	VWA5B1	2:3650795-3697718	0.265968	0.112467	1.5283930705183	0.081013728576637	0.946022768325815
ENSCHIG00000014282	LIPH	1:81306056-81356307	0	0.00588733333333333	-7.31528485940127	0.081015786569201	0.946022768325815
ENSCHIG00000019559	ENSCHIG00000019559	2:3387212-3397719	0	0.030209	-7.31528488087513	0.0810173432240352	0.946022768325815
ENSCHIG00000018126	C10orf90	26:6010897-6107176	0.002125	0	7.13183128365667	0.0810642165575856	0.946022768325815
ENSCHIG00000002212	ENSCHIG00000002212	8:8561788-8590965	0	0.0105796666666667	-7.21219561505633	0.0810729825010973	0.946022768325815
ENSCHIG00000026152	TMPRSS11E	6:84669233-84722027	0	0.00584133333333333	-7.21219421659684	0.0811778059261016	0.946022768325815
ENSCHIG00000020683	LCP2	20:2209125-2255843	1.905752	4.062037	-0.856928415744983	0.0812000534737632	0.946022768325815
ENSCHIG00000017244	AGTRAP	16:40416317-40421558	1.24774666666667	4.618003	-1.58628151626615	0.0812384501657276	0.946060913819299
ENSCHIG00000003148	ALAS1	22:48775933-48790148	19.6956866666667	14.0840633333333	0.710696993270178	0.0812745441259746	0.946072221511345
ENSCHIG00000022745	ARMC6	7:104570114-104582555	4.56574766666667	3.10320133333333	0.820550630611741	0.0814166539402472	0.94731705854622
ENSCHIG00000022001	EYA1	14:46983285-47359156	0.192140666666667	0.406518	-0.772156351642259	0.081558896324124	0.94767036973268
ENSCHIG00000023504	ENSCHIG00000023504	1:143401401-143405390	0.046432	2.35272	-5.35657262252504	0.0815790955245309	0.94767036973268
ENSCHIG00000014769	TAGLN	15:54424546-54457018	19.4838366666667	14.3179963333333	0.696015835445444	0.0818465769585434	0.94981832783124
ENSCHIG00000021765	PGR	15:74461054-74605665	1.034084	0.771355	0.74477100279807	0.0818470221726529	0.94981832783124
ENSCHIG00000023790	CYP4F8	7:101113035-101155724	0.0842293333333333	0.328884	-1.68196623146954	0.0818784584654047	0.94981832783124
ENSCHIG00000020818	ENSCHIG00000020818	15:60002614-60032380	27.851641	20.4217573333333	0.678317839320841	0.0822875529800209	0.953695065896882
ENSCHIG00000017124	DHRS7C	19:28686312-28698453	229.847437666667	139.912451666667	0.899718662036969	0.0823037243880624	0.953695065896882
ENSCHIG00000021475	ENSCHIG00000021475	3:119316883-119343339	133.512763666667	96.7605086666667	0.693929426434631	0.0825496038502453	0.955253490959105
ENSCHIG00000020741	NDUFB9	14:66463263-66635103	135.562950333333	99.7052663333333	0.698553388180716	0.0826069909464604	0.955253490959105
ENSCHIG00000023398	ENSCHIG00000023398	5:80943447-80980356	0	0.007796	-7.28894686163554	0.0826307036655299	0.955253490959105
ENSCHIG00000009593	ENSCHIG00000009593	LWLT01000027.1:9730577-9776671	0.00111733333333333	0.0301856666666667	-4.42885377121859	0.0827868020602967	0.956618536433413
ENSCHIG00000024838	HTATIP2	29:23953011-23965738	2.78372333333333	6.29057766666667	-0.890841108528644	0.0829834122407927	0.957276741806421
ENSCHIG00000002533	CCNG2	6:92490985-92500994	3.26894333333333	7.09003466666667	-0.854275761105768	0.0831497703016341	0.958374930613956
ENSCHIG00000008262	FABP4	14:37370685-37375203	155.679579	604.730496666667	-1.65410717312987	0.0832610652834222	0.958864767703954
ENSCHIG00000016783	ESCO1	24:34960288-35054846	4.36363133333333	3.915291	0.630515281780573	0.0833183222713496	0.958864767703954
ENSCHIG00000018743	MESP2	21:20476396-20480802	0.261537	1.53575233333333	-2.25959136627478	0.0833774697183735	0.958864767703954
ENSCHIG00000023292	ENSCHIG00000023292	LWLT01000021.1:9710918-9716073	110.758428	209.468872	-0.641805893883791	0.0833916562440217	0.958864767703954
ENSCHIG00000022690	PSKH1	18:36663068-36676147	14.310512	10.706765	0.663523201100664	0.08346385342714	0.958864767703954
ENSCHIG00000023573	NCAPH	11:2370912-2402154	1.30322033333333	2.94679133333333	-0.900503038520825	0.0835139754218596	0.958879983786535
ENSCHIG00000008644	CDSN	23:22044033-22045655	0	0.073652	-5.94877143474457	0.083563718567599	0.959042319274327
ENSCHIG00000013501	ENSCHIG00000013501	16:62530559-62533216	0	0.0393316666666667	-5.78801891227443	0.0836705965295968	0.959131422463728
ENSCHIG00000012885	SHISAL1	5:113850859-113995006	0.0329513333333333	0.252879666666667	-2.34900273909761	0.0836885256541259	0.959131422463728
ENSCHIG00000009096	AZGP1	25:37326191-37330418	1.34051833333333	0.386959	2.00226285940472	0.0839071292858541	0.96015493683207
ENSCHIG00000024327	GOT1	26:31202588-31226427	88.0593586666667	56.513828	0.847206679999198	0.0839519153137063	0.96015493683207
ENSCHIG00000023144	LARP1B	17:41091663-41214930	7.73836033333333	6.32067333333333	0.604036436058556	0.0839784946109549	0.96015493683207
ENSCHIG00000020298	METRNL	19:49191601-49207146	21.983268	12.4349753333333	1.04510992425003	0.0840851713645699	0.96087813408023
ENSCHIG00000011982	BUB1	11:1501117-1536934	0.338968	1.16468466666667	-1.60552822283176	0.0841665580515102	0.961047226653446
ENSCHIG00000013143	ENSCHIG00000013143	28:43770675-43773339	9629.04524766667	6586.62125633333	0.785014942128715	0.0842452995184326	0.961432066557993
ENSCHIG00000014521	ASAP3	2:6534590-6583279	2.34517666666667	1.785538	0.650960517390772	0.0843451920713509	0.961432066557993
ENSCHIG00000026429	OSGIN2	14:8385632-8418241	8.526458	6.952031	0.666807616487544	0.0845077821906108	0.961432066557993
ENSCHIG00000000483	EREG	6:89833901-89853779	0	0.00945933333333333	-5.78254251195479	0.084516864168746	0.961432066557993
ENSCHIG00000023748	FBXW5	LWLT01000184.1:2502-8320	16.0646156666667	11.211102	0.748916974053645	0.0845346482992835	0.961432066557993
ENSCHIG00000009100	ENSCHIG00000009100	25:37407075-37513125	0.00231866666666667	0	7.03941199455957	0.0845748480734692	0.961432066557993
ENSCHIG00000000162	ENSCHIG00000000162	LWLT01000182.1:8409-32767	96.9616186666667	68.9798763333333	0.714466785836502	0.0846515730199161	0.961432066557993
ENSCHIG00000019504	ENO3	19:26233018-26249617	2985.47583033333	2032.83911133333	0.77924045315602	0.0846678507478673	0.961432066557993
ENSCHIG00000008308	SOX30	7:41263658-41310027	0.00514466666666667	0	7.12867339831378	0.0846716405542114	0.961432066557993
ENSCHIG00000013492	FRMD8	29:43999722-44101403	652.280672333333	239.795606	0.765645616354323	0.0847256795740693	0.961432066557993
ENSCHIG00000015033	ENSCHIG00000015033	7:103033871-103035841	0.220249333333333	1.288516	-2.25273178553871	0.08472680104979	0.961432066557993
ENSCHIG00000018721	TIPARP	1:110484497-110512421	16.9280533333333	11.8356056666667	0.767994558998773	0.0847496864988072	0.961432066557993
ENSCHIG00000019588	SLC43A1	15:2512819-2545991	4.39718166666667	9.02582666666667	-0.841662827387977	0.0847799525144236	0.961432066557993
ENSCHIG00000023003	HTRA3	6:114752500-114781649	2.64746766666667	5.67268933333333	-0.797825224647978	0.0849339183986242	0.961432066557993
ENSCHIG00000018125	KIF12	8:103038799-103046153	0	0.0135186666666667	-5.80297029333698	0.0849425397028273	0.961432066557993
ENSCHIG00000019271	ENSCHIG00000019271	10:43956688-43981681	0	0.011659	-7.14764153308808	0.0850744429523057	0.961432066557993
ENSCHIG00000019898	ENSCHIG00000019898	4:6897646-6905453	0	0.0354723333333333	-7.2347708477204	0.085119966380051	0.961432066557993
ENSCHIG00000000549	ENSCHIG00000000549	26:28239690-28248984	0	0.030083	-7.23477165312539	0.0851772119129842	0.961432066557993
ENSCHIG00000001510	ATG16L2	15:30651775-30667229	1.40803366666667	3.73022766666667	-1.10343402236646	0.0852302678055451	0.961432066557993
ENSCHIG00000011926	ENSCHIG00000011926	5:78747747-78755723	0	0.0362583333333333	-7.12546638787727	0.0852469993301089	0.961432066557993
ENSCHIG00000011076	ENSCHIG00000011076	26:9524476-9572811	0.138120666666667	0.961829333333333	-2.28560842873119	0.0852732773955314	0.961432066557993
ENSCHIG00000014387	ENSCHIG00000014387	11:10077094-10087825	0	0.0268976666666667	-7.12546585689742	0.0852857926019522	0.961432066557993
ENSCHIG00000026395	ENSCHIG00000026395	10:18071994-18085848	0	0.019233	-7.13885110364309	0.0853923481662836	0.961945455407207
ENSCHIG00000018848	ADGRB1	14:80158862-80222537	0.0227186666666667	0.164445666666667	-2.64994854647225	0.0854237277002539	0.961945455407207
ENSCHIG00000016029	CREB3L2	4:18679586-18803128	5.782802	10.409292	-0.588747627790639	0.0855764143946967	0.962291563298642
ENSCHIG00000021125	RGCC	12:74920548-74933114	65.007216	50.0981623333333	0.638589594523587	0.0855973635901227	0.962291563298642
ENSCHIG00000016543	SLC27A2	10:43090225-43141307	0.235274	0.0919856666666667	1.61267873945305	0.0857863452971381	0.963210086254153
ENSCHIG00000027240	KPNA4	1:106451187-106510757	56.125124	43.5836796666667	0.62537116598161	0.0859353614686812	0.964481206883499
ENSCHIG00000025662	DGKD	3:7631408-7744897	5.60243466666667	11.0628333333333	-0.670473553538547	0.0860352519465793	0.964554071978092
ENSCHIG00000012684	FOLR2	15:31602101-31606203	1.88884833333333	6.968094	-1.579076885256	0.0860492810722956	0.964554071978092
ENSCHIG00000023479	C1R	5:102267546-102315011	13.3017963333333	27.97462	-0.807319541008285	0.0861687714347334	0.965209080274591
ENSCHIG00000022647	CDKAL1	23:12916869-13528124	6.77394733333333	5.28126333333333	0.617820447922819	0.0861998810374603	0.965209080274591
ENSCHIG00000003219	ENPP6	27:30770718-30846779	0.0339326666666667	0.127307333333333	-2.16204779295303	0.0862152155903128	0.965209080274591
ENSCHIG00000018580	CDCA2	8:72584596-72628905	0.069323	0.327276666666667	-2.05363189709653	0.0864542701456948	0.966680041778512
ENSCHIG00000020748	ENSCHIG00000020748	23:22175100-22178653	0.0442373333333333	0.502851	-3.26837432267541	0.0865430964810856	0.967090275177192
ENSCHIG00000016229	GRIN1	11:106078694-106105899	0	0.00666833333333333	-5.77148406242869	0.0868002595287127	0.968934593406369
ENSCHIG00000000360	NDC80	24:37246587-37281252	0.176505	0.789120666666667	-2.01251620973896	0.0869486309902461	0.968989790795726
ENSCHIG00000023338	ENSCHIG00000023338	15:34026333-34029383	0.242522333333333	12.002027	-5.25363048745716	0.0873591245880358	0.97115368547393
ENSCHIG00000016312	ENSCHIG00000016312	14:90926529-90943183	0.0313943333333333	0.000487333333333333	6.00642222303871	0.0875577296982006	0.971533824876494
ENSCHIG00000018437	HDAC4	3:2202577-2496236	4.120784	7.565827	-0.609808419681925	0.0876480099144813	0.971533824876494
ENSCHIG00000017991	ENSCHIG00000017991	LWLT01002159.1:1415-4715	0.042397	0.459268	-3.08878472843612	0.0879334486264658	0.971533824876494
ENSCHIG00000025712	SLC51A	1:70562633-70579387	0.0137743333333333	0	7.06350463650078	0.0879956390142373	0.971533824876494
ENSCHIG00000024569	ENSCHIG00000024569	1:44282247-44306894	0	0.010879	-7.17848575659896	0.0880882889931652	0.971533824876494
ENSCHIG00000022319	MAST2	3:20628169-20691805	13.1559146666667	10.536498	0.583866548635924	0.0881222491620671	0.971533824876494
ENSCHIG00000009210	BEST2	7:98133141-98137791	0.020677	0	5.87143983064389	0.0882015884945913	0.971533824876494
ENSCHIG00000010712	C4orf51	17:58345874-58375344	0	0.00879733333333333	-7.0877032871453	0.0882070497446194	0.971533824876494
ENSCHIG00000025929	ENSCHIG00000025929	11:102752765-102754546	0.0445003333333333	0	5.70334178314046	0.0882205253282832	0.971533824876494
ENSCHIG00000024740	FBXO30	9:70140239-70157364	13.6887106666667	25.2321433333333	-0.610123944768205	0.0882628817256185	0.971533824876494
ENSCHIG00000022153	EIF4A1	19:27044917-27052117	31.5808876666667	62.150973	-0.702837400771226	0.088329602763578	0.971533824876494
ENSCHIG00000008229	TERT	20:71256504-71273791	0	0.00588433333333333	-5.68296419778719	0.0883310935967677	0.971533824876494
ENSCHIG00000011588	ADCY9	25:3165400-3267455	17.496289	12.77529	0.692194249818414	0.0884090114310193	0.971628946223214
ENSCHIG00000023834	CHGB	13:47570268-47589809	0	0.00515266666666667	-5.68652238683499	0.0884118854764292	0.971628946223214
ENSCHIG00000022818	DENND2C	3:91855634-91943288	0.650217	1.34273166666667	-0.786005694171649	0.0885476454934688	0.972724053430699
ENSCHIG00000007842	ENSCHIG00000007842	28:1574078-1609394	0.300083333333333	0.0942416666666667	1.87716822192654	0.0886173879371271	0.97292007501052
ENSCHIG00000000112	CNDP2	24:4009027-4023574	1.70401133333333	4.14192566666667	-0.96969416931982	0.0887593417800462	0.973858097835978
ENSCHIG00000012556	TDP1	10:1453655-1580304	0.44409	1.25394533333333	-1.26307238956011	0.088864740193223	0.974617525181049
ENSCHIG00000020548	FN3K	19:49480911-49489886	4.208927	2.708971	0.899496266499762	0.0889910599642926	0.975589771516866
ENSCHIG00000024994	NDUFB5	1:87163136-87178432	158.528246666667	113.807619666667	0.702738246542908	0.0890781362501316	0.975589771516866
ENSCHIG00000013878	ENSCHIG00000013878	2:99631725-99710827	0.385090666666667	1.08314366666667	-1.19551730299908	0.0891067151326519	0.975589771516866
ENSCHIG00000016409	ENSCHIG00000016409	18:1775194-1795078	0.011252	0	7.02978201238872	0.0891344827629569	0.975589771516866
ENSCHIG00000014845	PREX1	13:76378631-76555924	2.94430233333333	5.621007	-0.652560277595178	0.0893790228306739	0.977075226853503
ENSCHIG00000008553	ENSCHIG00000008553	2:100659154-100660347	3.41144333333333	1.05755933333333	1.93220185053025	0.0894362782827996	0.977304499726365
ENSCHIG00000023494	MYO18B	17:5330644-5560412	56.4654656666667	43.0439116666667	0.646280859278069	0.0897119140004009	0.979090285245644
ENSCHIG00000016122	GPI	18:45820872-45848535	242.425150333333	173.184834666667	0.713049010557729	0.089725299957662	0.979090285245644
ENSCHIG00000020318	SPPL2A	10:43514449-43573025	34.366704	27.1275776666667	0.592094648761899	0.0897300084990606	0.979090285245644
ENSCHIG00000018468	NUP210	22:58436382-58537082	1.47528466666667	1.151048	0.731792437787813	0.0899817844714632	0.98007480165934
ENSCHIG00000027207	MEIS1	11:64521461-64672490	1.383702	2.70601133333333	-0.708792917908717	0.0899914358508736	0.98007480165934
ENSCHIG00000013780	ENSCHIG00000013780	3:51814512-51854345	138.947522333333	105.739730666667	0.636914504757762	0.0900536506573681	0.98007480165934
ENSCHIG00000007930	RAB10	11:73063608-73123413	86.2861683333333	67.438905	0.601448011891064	0.0901123365302202	0.980317405806951
ENSCHIG00000027237	ENSCHIG00000027237	13:52142564-52173196	0	0.00867366666666667	-7.00918141043056	0.0901981429610226	0.980337703618217
ENSCHIG00000010008	DEPDC1	3:44091827-44120204	0.0692106666666667	0.421583	-2.34465273858441	0.0902426741735207	0.980337703618217
ENSCHIG00000009440	PGK1	LWLT01000021.1:3412091-3434583	444.924876	265.371688666667	0.960876131148423	0.0902429977906044	0.980337703618217
ENSCHIG00000008988	SDHC	3:111916938-111943482	95.436892	71.9909616666667	0.644904326214408	0.0903370940250938	0.980337703618217
ENSCHIG00000017984	IRAK4	5:36198599-36219673	1.965706	4.10378633333333	-0.782296865566182	0.0904057019022391	0.980337703618217
ENSCHIG00000018369	MOV10L1	5:118436321-118497633	0	0.00400566666666667	-7.00741375349304	0.0904640400230944	0.980337703618217
ENSCHIG00000014416	TEX29	12:761598-771226	0.0224946666666667	0	6.99525346798831	0.0904720139724321	0.980337703618217
ENSCHIG00000020380	AXL	18:51330175-51367375	6.01190033333333	11.660876	-0.647587237027519	0.090572473890281	0.980496288105681
ENSCHIG00000015365	UBC	17:20304422-20313092	229.584880666667	455.535789333333	-0.689535889288803	0.0907266737868462	0.980496288105681
ENSCHIG00000026713	ABCC9	5:86824640-86984817	18.1948406666667	33.7809746666667	-0.619567016282811	0.0908084001741481	0.980496288105681
ENSCHIG00000014281	NEB	2:91553610-91752328	726.610066666667	577.985555	0.591484262896298	0.0909849257458151	0.980496288105681
ENSCHIG00000018737	CCDC6	28:29948824-30055561	23.197084	17.564017	0.636383786604634	0.0910073032796216	0.980496288105681
ENSCHIG00000017804	ENSCHIG00000017804	5:118181435-118206042	0.00853666666666667	0	5.71325439864636	0.0910176585073479	0.980496288105681
ENSCHIG00000026996	ENSCHIG00000026996	12:54236300-54246606	21.9039936666667	16.5450483333333	0.630496835386019	0.0910533743177384	0.980496288105681
ENSCHIG00000023762	ITIH2	13:12138706-12171280	0.00282466666666667	0.0452446666666667	-3.55407772915371	0.0910614429482588	0.980496288105681
ENSCHIG00000007459	TFPI	2:127548231-127633680	1.14567933333333	2.636679	-0.983279483532421	0.0910867759919977	0.980496288105681
ENSCHIG00000011389	ENSCHIG00000011389	LWLT01000021.1:22426769-22515245	1.942995	1.10373233333333	1.04023384860559	0.0911916131940995	0.980496288105681
ENSCHIG00000012331	SNCA	6:35380626-35536612	0.73405	1.578323	-0.885913876733245	0.0912351554063937	0.980496288105681
ENSCHIG00000004606	PNPO	19:38150278-38156717	8.431684	5.912079	0.77813300609569	0.0914153938851301	0.980688563776934
ENSCHIG00000023929	AIF1	23:22277572-22279726	5.54854433333333	15.8293886666667	-1.20573103466959	0.0914272150536967	0.980688563776934
ENSCHIG00000016660	GDAP1L1	13:72246769-72270652	0	0.0109243333333333	-6.98475596332607	0.0915241804467043	0.980688563776934
ENSCHIG00000014164	RYR1	18:49136050-49261694	262.067632333333	204.771001	0.614652113119509	0.0915495387067599	0.980688563776934
ENSCHIG00000021979	ENSCHIG00000021979	13:41249231-41249886	0.0661893333333333	0	4.91897639739708	0.0915568974053002	0.980688563776934
ENSCHIG00000002692	LCT	2:74652155-74705223	0.0384276666666667	0.270379666666667	-2.34773782577795	0.0917865688542655	0.980688563776934
ENSCHIG00000023178	FSD1L	8:95074747-95137398	4.89968366666667	3.581794	0.719052322417911	0.0918397276767733	0.980688563776934
ENSCHIG00000022435	CSPG4	21:32624904-32661224	3.77051166666667	7.48042766666667	-0.711187709281213	0.091918508491173	0.980688563776934
ENSCHIG00000025214	ENSCHIG00000025214	5:25521033-25524490	149.020683666667	269.362182333333	-0.583083919534057	0.0919305924170164	0.980688563776934
ENSCHIG00000015779	ENSCHIG00000015779	3:20699282-20798884	2.521241	1.68275133333333	0.79903848625805	0.0919441968415214	0.980688563776934
ENSCHIG00000008846	LRRC6	14:73308090-73382763	0	0.00346733333333333	-7.11990889377459	0.0919668589285913	0.980688563776934
ENSCHIG00000025514	CPM	5:44265494-44337745	4.393624	8.290902	-0.650354908612917	0.0922125173554465	0.982480712109861
ENSCHIG00000011800	DDX5	19:48287269-48296467	41.883731	32.2205616666667	0.631356551447946	0.0923924072154032	0.982480712109861
ENSCHIG00000016987	SMYD1	11:47545049-47588138	25.3511923333333	19.4052773333333	0.643860340843934	0.0924714685287935	0.982480712109861
ENSCHIG00000016428	ENSCHIG00000016428	LWLT01001456.1:16697-20442	0	0.0225843333333333	-5.59808378333361	0.0924798649482543	0.982480712109861
ENSCHIG00000023721	FOXP2	4:65819600-66490094	1.71434666666667	3.60435533333333	-0.810635643340152	0.0924800677740955	0.982480712109861
ENSCHIG00000018493	NAIP	20:10150393-10190203	0.769847	1.88656366666667	-1.00891658051423	0.0924996690641003	0.982480712109861
ENSCHIG00000019704	ENSCHIG00000019704	5:99464075-99469936	0.216002666666667	1.02283733333333	-1.95768936138844	0.0926253185424275	0.983032083428218
ENSCHIG00000018385	TRIM45	3:94429125-94437838	6.57828033333333	12.9795613333333	-0.718594914196371	0.092745639187333	0.983032083428218
ENSCHIG00000000313	GUCY2F	LWLT01000027.1:34267527-34359795	0	0.00276266666666667	-6.95991149610727	0.0927836674361375	0.983032083428218
ENSCHIG00000012863	XKR4	14:59118349-59427020	0.0651503333333333	0.013971	2.29452920156115	0.0927926178912056	0.983032083428218
ENSCHIG00000009318	KIF24	8:75429052-75476675	0.125446	0.369258666666667	-1.32726156761935	0.0928923894040563	0.983549292841062
ENSCHIG00000010663	ENSCHIG00000010663	11:73437099-73646526	0.443882	0.954372666666667	-0.81865856039405	0.0930720630703944	0.98362445227904
ENSCHIG00000016545	IQSEC3	5:105971291-106057761	0	0.00299233333333333	-7.08969901244484	0.093085144143477	0.98362445227904
ENSCHIG00000015389	ETS2	1:151055225-151075662	16.524168	29.880277	-0.59848724132485	0.093153763783357	0.98362445227904
ENSCHIG00000005917	ARMC4	13:35970854-36142757	0.0475593333333333	0.172001333333333	-1.54478504246626	0.0931763626007941	0.98362445227904
ENSCHIG00000023029	TUBA8	5:108298055-108316615	43.4883356666667	32.5316936666667	0.684276258237993	0.0932552724317844	0.98362445227904
ENSCHIG00000000961	MYT1	13:53002635-53035318	0.006469	0	6.92361361599594	0.0932646588625136	0.98362445227904
ENSCHIG00000014936	SHLD1	13:47418875-47530271	3.231857	2.43485466666667	0.673226979065414	0.0933500701218912	0.984139917339828
ENSCHIG00000000887	STAC3	5:55521081-55532124	102.858724	82.337962	0.61175552989932	0.0935519354243769	0.985603221865507
ENSCHIG00000009956	ENSCHIG00000009956	17:49842266-49847954	0	0.016585	-5.69343267713873	0.0935620522093147	0.985603221865507
ENSCHIG00000026534	ENSCHIG00000026534	2:5140334-5147456	1.040761	4.019283	-1.60095770700152	0.0937543054404401	0.986856573405117
ENSCHIG00000026372	IQGAP3	3:105820718-105860319	0.0775086666666667	0.383175666666667	-2.13118759001993	0.0938231294729313	0.987195240422999
ENSCHIG00000025341	NMI	2:91359229-91381323	2.43719466666667	4.79398566666667	-0.705504468918432	0.0938925123562424	0.987539520823016
ENSCHIG00000011773	ENSCHIG00000011773	27:42729166-42730154	56.8558756666667	33.128241	1.00182506003912	0.0940907771255723	0.987829467418533
ENSCHIG00000017236	RAPGEF1	11:101168448-101232721	20.8150783333333	16.1896706666667	0.611971236096153	0.0941192265440478	0.987829467418533
ENSCHIG00000000333	ENSCHIG00000000333	LWLT01000742.1:670-23315	0	0.010789	-7.05884145654117	0.0941382406455849	0.987829467418533
ENSCHIG00000006678	CDON	29:28663684-28763319	2.58544733333333	4.84332566666667	-0.633826362089088	0.094215733384289	0.987829467418533
ENSCHIG00000024433	MREG	2:31772316-31841675	0.160183666666667	0.456935666666667	-1.222812486518	0.0942913956217419	0.987829467418533
ENSCHIG00000020848	SLC46A1	19:19715202-19721270	0.954969333333333	3.37167	-1.51221784212619	0.0943863620950782	0.987829467418533
ENSCHIG00000017807	HSP90AB1	23:31092443-31098852	47.0787216666667	86.9949953333333	-0.617074626894087	0.0944543949931592	0.987829467418533
ENSCHIG00000020871	GPC4	LWLT01000027.1:11708891-11818159	0.706949333333333	2.08357266666667	-1.28233131295144	0.0944701777572817	0.987829467418533
ENSCHIG00000026483	KPNA1	1:66537148-66576993	50.4858183333333	38.9907116666667	0.635624883784622	0.0946359374486125	0.988795039222586
ENSCHIG00000021723	STAT5B	19:41959393-41986662	20.126934	41.8711183333333	-0.784232827281745	0.0948178939470892	0.98959157797164
ENSCHIG00000012711	TMPRSS4	15:53536593-53577103	0.005058	0	6.88641498315739	0.0948610765463532	0.98959157797164
ENSCHIG00000007877	ACO2	5:111500447-111546786	193.770599333333	132.941472333333	0.754169848111778	0.0949011072603983	0.98959157797164
ENSCHIG00000013331	PLCL1	2:49265491-49351672	11.5497603333333	8.65690633333333	0.651424243305201	0.0949214867603681	0.98959157797164
ENSCHIG00000024020	ALCAM	1:49835206-50068912	2.601555	4.93717366666667	-0.611754581333872	0.094932604599002	0.98959157797164
ENSCHIG00000011844	ENSCHIG00000011844	26:16127742-16129164	30.5325743333333	70.6009323333333	-0.894847652204963	0.0949830427918542	0.989734329068234
ENSCHIG00000017266	GALNT6	5:28102221-28131213	0.262208333333333	0.951057666666667	-1.51607081474265	0.0951456315454607	0.991045139717142
ENSCHIG00000020660	ENSCHIG00000020660	20:6860157-6894347	2.85539066666667	5.86910933333333	-0.753768206433991	0.0954237173360937	0.992905475695048
ENSCHIG00000006327	ENSCHIG00000006327	6:24931689-24938572	0	0.0135863333333333	-5.66002060100911	0.095591947553588	0.992905475695048
ENSCHIG00000023702	ENSCHIG00000023702	23:22782600-22785205	0	0.0936536666666667	-6.88269867449486	0.0956084739652702	0.992905475695048
ENSCHIG00000025866	ENSCHIG00000025866	15:38651025-38652598	0	0.0605123333333333	-5.66002246111034	0.0956593216711017	0.992905475695048
ENSCHIG00000017586	ENSCHIG00000017586	LWLT01000059.1:13454-240944	0.010972	0	6.71792176744539	0.0957134055424261	0.992905475695048
ENSCHIG00000026847	ENSCHIG00000026847	3:86816751-86822435	0.03128	0	6.71792143450069	0.0957504126418257	0.992905475695048
ENSCHIG00000021946	ENSCHIG00000021946	4:23975687-23997531	0.830296666666667	1.95702	-0.956837394819675	0.0958059757110123	0.992905475695048
ENSCHIG00000002159	HSD17B2	18:9934332-10036654	0	0.002203	-6.89289869473185	0.0959036641241237	0.992905475695048
ENSCHIG00000023858	KEL	4:14347462-14372828	0	0.008934	-6.89289867419633	0.095914020187055	0.992905475695048
ENSCHIG00000019063	SERPINB8	24:12553249-12564497	2.396468	6.10471833333333	-1.0714656739429	0.096020055751652	0.99323971648483
ENSCHIG00000021627	TMEM182	11:7332882-7426407	60.109379	44.0928046666667	0.663929110024688	0.0961550053122864	0.99373395020118
ENSCHIG00000023451	FAM83D	13:67305704-67329202	0.167598666666667	0.693582333333333	-1.84322462144566	0.0962871657784244	0.99373395020118
ENSCHIG00000013482	CTNND2	20:61229174-62341766	0.0468183333333333	0.058117	-1.22153035265472	0.0962911685447627	0.99373395020118
ENSCHIG00000023816	ENSCHIG00000023816	26:4510736-4540284	0.480002666666667	1.58956566666667	-1.55819413739824	0.0963023349592661	0.99373395020118
ENSCHIG00000014654	ACSM5	25:17917063-17948889	6.253411	4.53848766666667	0.70355598137434	0.0963044778207669	0.99373395020118
ENSCHIG00000005604	PSAP	28:17625725-17658066	135.051173	263.346710333333	-0.674940165369215	0.0963260819711643	0.99373395020118
ENSCHIG00000011230	CALM2	11:29155233-29169503	152.591817333333	118.223137	0.61859984871624	0.096483825099478	0.994980211669042
ENSCHIG00000025987	C8orf37	14:13129866-13155672	2.20746166666667	4.52695266666667	-0.777089695367663	0.0966620124561614	0.99550988410243
ENSCHIG00000013439	AOX1	2:46768025-46837181	23.746888	48.1089976666667	-0.749115812901517	0.0966716727131694	0.99550988410243
ENSCHIG00000015716	MGAT4D	17:53732979-53779133	0	0.00692066666666667	-6.99507951905936	0.096793896141382	0.99550988410243
ENSCHIG00000012223	ENSCHIG00000012223	23:46009459-46012545	0	0.0509486666666667	-5.53116584187457	0.0968847570421947	0.995609643514998
ENSCHIG00000022915	CKAP2	12:65061673-65083403	1.35716933333333	4.38946366666667	-1.51974376887043	0.0968988756883274	0.995609643514998
ENSCHIG00000021941	SACS	12:52091251-52171306	7.62747133333333	6.04192366666667	0.598173801104878	0.0969239729349651	0.995609643514998
ENSCHIG00000023037	ETV4	19:43085390-43099399	0.348548	1.05353433333333	-1.33928546678038	0.0969514439760855	0.995609643514998
ENSCHIG00000026047	ADCY8	14:71989089-72223053	0.0225563333333333	0.077518	-1.55279955589468	0.0971051381981232	0.996807927783783
ENSCHIG00000014505	ENSCHIG00000014505	29:38334860-38346725	0.013273	0	6.75939716539983	0.0973581183846313	0.997907009701543
ENSCHIG00000022122	ENSCHIG00000022122	13:250539-284970	0	0.006991	-6.85600979219706	0.0974257192616724	0.997907009701543
ENSCHIG00000024404	MAP2K6	19:60349246-60457784	25.0881073333333	17.5626353333333	0.747525765130951	0.0974553330914	0.997907009701543
ENSCHIG00000011617	GRPR	LWLT01000021.1:54128063-54172771	0	0.004948	-6.86279053044261	0.0976496736441093	0.997907009701543
ENSCHIG00000021901	TNFRSF19	12:52252815-52355893	4.07332633333333	2.87636066666667	0.803906676089037	0.0977994041924633	0.997907009701543
ENSCHIG00000011371	ENSCHIG00000011371	17:24605591-24605923	45.2049623333333	117.727417	-1.13065978133608	0.0978956850018314	0.997907009701543
ENSCHIG00000022403	NUP210L	3:103699163-103790482	5.73647633333333	11.1422476666667	-0.630780684984412	0.0980000686078666	0.997907009701543
ENSCHIG00000025944	CADM1	15:56277144-56635535	2.70476933333333	6.688373	-0.804684926617473	0.0980406535328539	0.997907009701543
ENSCHIG00000007661	GPR1	2:41372564-41415741	2.368889	2.79289066666667	-1.51000169738966	0.0980457166338401	0.997907009701543
ENSCHIG00000017554	RNF207	16:45649337-45663822	0.471757	0.147392	1.90523390155034	0.0981277419928869	0.997907009701543
ENSCHIG00000014049	PAWR	5:8872860-9057162	0.908585666666667	0.748514333333333	0.936667184883871	0.0982784015343122	0.997907009701543
ENSCHIG00000016403	SVIL	13:33922084-34033157	99.65389	78.1057663333333	0.610095923948874	0.0983383648026629	0.997907009701543
ENSCHIG00000008080	NIBAN2	11:97765381-97818284	14.9445586666667	27.185743	-0.602066379832883	0.0983606738475496	0.997907009701543
ENSCHIG00000011323	PKDCC	11:24352326-24364366	27.2195163333333	19.9309563333333	0.712908962387965	0.098523047165733	0.998426184520761
ENSCHIG00000022141	ANGPTL6	7:94560200-94564355	0.00659533333333333	0.112282333333333	-3.6342019932288	0.0985821623688628	0.998649539513986
ENSCHIG00000020222	TMOD1	8:62406000-62472176	139.415286	110.684547666667	0.592385095048219	0.0987111506836193	0.999282697436704
ENSCHIG00000012382	CYP1B1	11:20329251-20334309	1.04031366666667	4.138399	-1.66525029553923	0.098861656178092	1
ENSCHIG00000019360	MFAP5	5:100076928-100089574	34.2445546666667	23.619104	0.745091685238719	0.098871400356982	1
ENSCHIG00000026214	RBM47	6:59970876-60070502	0.551800666666667	1.380389	-1.03248098822048	0.0990274725738699	1
ENSCHIG00000020478	THAP4	3:400210-455791	21.1415086666667	19.3350753333333	0.607098611707757	0.0992987856573713	1
ENSCHIG00000023121	FSTL4	7:65039859-65651871	0.0959756666666667	0.0526726666666667	1.56546390465007	0.0993110775995423	1
ENSCHIG00000025127	KCNMA1	28:12485881-13021901	3.641721	2.67837533333333	0.661737568333376	0.0994105641661941	1
ENSCHIG00000012227	ENSCHIG00000012227	13:42956897-42966616	5.44873666666667	10.883705	-0.744692956456697	0.099484821018657	1
ENSCHIG00000018409	ENSCHIG00000018409	LWLT01000021.1:16822444-16831607	0	0.0245616666666667	-6.9283668323561	0.0995123109932426	1
ENSCHIG00000012215	ENSCHIG00000012215	5:25361465-25367608	0.030892	0	6.80900806825511	0.0995887671947572	1
ENSCHIG00000013763	ENSCHIG00000013763	19:36440574-36450670	0.0187633333333333	0	6.80900819846946	0.0996042985712243	1
ENSCHIG00000021378	CHCHD10	17:133283-137385	21.483544	14.1259306666667	0.869442266586292	0.0996614079746377	1
ENSCHIG00000022827	KIF19	19:56268228-56295732	0.0279496666666667	0.142610666666667	-2.09365578008638	0.0997248855753179	1
ENSCHIG00000022582	CPEB2	6:110429989-110508683	4.57355833333333	3.55195566666667	0.619830464847027	0.0997712392125963	1
ENSCHIG00000026232	PALLD	8:571741-952615	15.099542	11.7531276666667	0.607840643785984	0.100007084265686	1
ENSCHIG00000009395	ENSCHIG00000009395	25:36324760-36329070	1.28088233333333	4.10645333333333	-1.3761103073991	0.100259679769842	1
ENSCHIG00000007935	ENSCHIG00000007935	10:66251684-66279234	0.988572	3.160124	-1.51042542320321	0.10049441280519	1
ENSCHIG00000005472	IQCA1	3:4788056-4973125	0.779427	0.422665333333333	1.3739351685027	0.100572820625939	1
ENSCHIG00000016978	TMEM143	18:56067711-56094283	8.300683	5.87821566666667	0.761351204520163	0.100615635732645	1
ENSCHIG00000021277	GCG	2:101863815-101874109	0	0.0222336666666667	-6.8011131051563	0.100642448764621	1
ENSCHIG00000015461	ENSCHIG00000015461	2:79447306-79461091	0	0.0166033333333333	-6.80111252631329	0.100679475704482	1
ENSCHIG00000019529	ENSCHIG00000019529	1:70226044-70238175	0.0899506666666667	0.005464	4.2571812706526	0.100823501824294	1
ENSCHIG00000026267	LPAR2	7:105054146-105055970	0.0244406666666667	0.253421333333333	-3.09736467823091	0.100844692346669	1
ENSCHIG00000013168	SLC9A9	1:124628922-125281842	1.48510133333333	2.710795	-0.622189196139656	0.100893130114199	1
ENSCHIG00000023697	MIS18BP1	21:54421890-54461056	0.444694666666667	1.445668	-1.47749303824041	0.100955998619204	1
ENSCHIG00000009725	BICC1	28:31206339-31553738	3.140329	5.91925333333333	-0.644598592682403	0.101017480529762	1
ENSCHIG00000008364	SPTBN5	10:65773711-65820466	0.247802333333333	0.340122333333333	-1.30774675274031	0.101019323382597	1
XLOC_191024	XLOC_191024	LWLT01001753.1:1543-19792	0.940458666666667	1.32137766666667	-1.67999080225733	0.101019328923799	1
ENSCHIG00000015009	MYO1F	7:93268775-93304226	1.12771366666667	2.64926266666667	-0.950729686833287	0.101267026266569	1
ENSCHIG00000025112	ENSCHIG00000025112	25:863959-867240	0	0.0283963333333333	-5.47991354960976	0.101405815141416	1
ENSCHIG00000012553	ATP2C2	18:11999741-12078991	0.0444163333333333	0.166294	-2.53481500851003	0.101432467650243	1
ENSCHIG00000017186	ARID3A	7:66981853-67013587	0.874265	2.01568133333333	-0.909423569197469	0.10156202584752	1
ENSCHIG00000014069	ENSCHIG00000014069	LWLT01000021.1:54795811-54894294	2.828093	5.25664333333333	-0.631262259460351	0.101771294877218	1
ENSCHIG00000025639	SV2B	21:15119268-15367714	0.0116686666666667	0.049776	-1.82072753304223	0.101776133204382	1
ENSCHIG00000020289	TMEM253	10:76931705-76933756	0.0329946666666667	0	5.4880262696209	0.101865819611952	1
ENSCHIG00000024758	HR	8:69099806-69117892	4.55379866666667	2.79855733333333	0.932899342900266	0.101937688314011	1
ENSCHIG00000012340	NLRC4	11:14669576-14703227	0.252793	0.911934333333333	-1.55354160062925	0.102022147842754	1
ENSCHIG00000026453	DNAJC7	19:41779900-41807614	37.1306666666667	29.1590596666667	0.587583441221055	0.102032653865667	1
ENSCHIG00000023597	DUSP3	19:43302863-43312624	42.343169	32.3276553333333	0.635033789892591	0.102057672496267	1
ENSCHIG00000023693	UCK2	3:117105417-117177675	2.81052833333333	5.22706266666667	-0.609495159495956	0.102163735871329	1
ENSCHIG00000010420	CEBPD	14:62921216-62921986	224.222030666667	424.479064666667	-0.684081044364361	0.102233310973722	1
ENSCHIG00000019291	PSTPIP2	24:45991606-46086955	22.7008166666667	17.4530613333333	0.616715579626817	0.102292876907975	1
ENSCHIG00000012775	NR5A2	16:77416931-77541893	0.502773	1.236929	-1.03258399155573	0.102314401112115	1
ENSCHIG00000000721	LY86	23:1841365-1884064	0.733138333333333	1.665116	-1.0025444877724	0.102351192136728	1
ENSCHIG00000025436	DCDC2C	8:110593851-110632468	0	0.00587033333333333	-6.77286011798858	0.102403708751679	1
ENSCHIG00000010055	TIMP1	LWLT01000021.1:20057726-20060198	17.8830676666667	38.8546143333333	-0.838197026913524	0.102480464321188	1
ENSCHIG00000026063	ELOVL6	6:15519251-15660383	2.14328666666667	1.05024966666667	1.25318771417339	0.102695684319076	1
ENSCHIG00000026938	SLC1A2	15:17002693-17158670	0.0763956666666667	0.435696	-2.47179091763783	0.102804428704018	1
ENSCHIG00000018120	LTBP4	18:50792119-50818792	41.7065516666667	31.7873006666667	0.629744683671191	0.102875362201769	1
ENSCHIG00000009433	NEK2	16:70429368-70442910	0.234340666666667	1.11508133333333	-2.07333082607724	0.10293561194138	1
ENSCHIG00000019771	PTK7	23:32080116-32142780	1.021142	2.185927	-0.821875512153502	0.10308065367684	1
ENSCHIG00000015449	ENSCHIG00000015449	18:64569572-64580369	0.195306666666667	0.851309333333333	-1.80278958612579	0.103136895174721	1
ENSCHIG00000021322	ENSCHIG00000021322	17:56831198-56858061	0.00541033333333333	0	6.63858857589662	0.103172172259378	1
ENSCHIG00000006121	MOGAT1	2:24926930-24956930	0.00914666666666667	0.200787333333333	-4.12353616264917	0.10322043164558	1
ENSCHIG00000006615	ENSCHIG00000006615	21:67112790-67122011	2.07815033333333	5.10435333333333	-0.981992991766689	0.103313603805849	1
XLOC_098245	XLOC_098245	23:41857363-41881503	1.16306333333333	0.527120333333333	1.38344512023611	0.10345160094168	1
ENSCHIG00000016707	AFG3L2	24:43177204-43194926	48.798232	38.363916	0.588643436260585	0.103582012258739	1
ENSCHIG00000019798	ENSCHIG00000019798	29:46049559-46055241	0.0677213333333333	0.533132	-2.73144684814532	0.10367808400767	1
ENSCHIG00000013156	MRPL49	29:43750084-43764389	7.04878833333333	4.51110266666667	0.793974696712483	0.103683943561098	1
XLOC_078560	XLOC_078560	2:43852937-43898650	0.158825666666667	0.471295666666667	-1.27356387195576	0.103761562144083	1
ENSCHIG00000017354	CRMP1	6:103715384-103759321	0	0.00492166666666667	-6.71464609187239	0.103765454426339	1
ENSCHIG00000017864	CDK2AP1	17:18897478-18906971	17.906983	13.900004	0.619748209827498	0.103865015379118	1
ENSCHIG00000012781	SLC17A4	23:17867432-17904877	0	0.005357	-6.73565414503157	0.103894808393717	1
ENSCHIG00000026424	SNTA1	13:62475759-62505131	58.075199	45.7189433333333	0.590749669770649	0.103909138269417	1
ENSCHIG00000021286	LGALS3BP	19:52609192-52633630	3.873595	7.33953466666667	-0.651659406988498	0.103929799017222	1
ENSCHIG00000014438	BANP	18:14784632-14855828	5.65165166666667	4.37246366666667	0.637954999594874	0.10399667956423	1
ENSCHIG00000019269	STRN4	18:54867994-54900850	20.3620753333333	15.7376933333333	0.612981110350342	0.103998838649421	1
ENSCHIG00000020883	STK40	3:11297256-11332625	10.2943556666667	7.99234	0.646858919515695	0.104043602991633	1
ENSCHIG00000011558	CKAP2L	11:46089862-46111488	0.680930666666667	1.82456666666667	-1.22409932408455	0.104135671430715	1
ENSCHIG00000017384	ENSCHIG00000017384	2:17565341-17575460	0.353871	1.39511866666667	-1.6833955105428	0.104182960021036	1
ENSCHIG00000026815	ADAMTS4	3:111809533-111818916	0.279737333333333	1.194738	-1.8717212726687	0.104220571398198	1
ENSCHIG00000010204	TMEM65	14:66249901-66347431	9.365707	7.32917866666667	0.59095654731516	0.104367622762587	1
XLOC_190223	XLOC_190223	LWLT01000899.1:3298-20598	0.669353333333333	0.081995	3.1773061497353	0.104382219150543	1
ENSCHIG00000015030	ENSCHIG00000015030	3:80732229-80761522	19.791529	14.6392276666667	0.691885676335446	0.10440822981743	1
XLOC_189338	XLOC_189338	LWLT01000325.1:4682-33192	0.184549333333333	0.587829333333333	-1.45481800713712	0.104568714666024	1
ENSCHIG00000016197	TMPRSS11D	6:84243057-84303753	0	0.00355766666666667	-6.82214215368366	0.104645038868123	1
ENSCHIG00000023933	PLBD1	5:93891527-93979441	9.201432	21.0346096666667	-0.904921774593307	0.104670879884139	1
ENSCHIG00000021918	ATAD2	14:65507880-65575824	1.13402	2.347574	-0.83183918366678	0.104739097236346	1
ENSCHIG00000026413	ENSCHIG00000026413	4:14900430-14903488	0	0.027403	-5.50464934953689	0.104783321497537	1
ENSCHIG00000009128	ZNF330	17:54432903-54449992	7.91299866666667	14.3243113333333	-0.585875521293024	0.105210496381599	1
ENSCHIG00000011445	ENSCHIG00000011445	17:212605-222250	0.037243	1.264394	-4.37605778254493	0.105222285173788	1
ENSCHIG00000016467	IAH1	11:87569667-87580608	6.78218633333333	12.926986	-0.641771652848051	0.105524535352792	1
ENSCHIG00000021911	SDS	17:10117784-10125699	3.61549666666667	9.013532	-0.993699591393263	0.105630569142897	1
ENSCHIG00000026977	HMGCL	2:6836698-6855376	5.75798433333333	10.5204266666667	-0.621626658976524	0.105793774321507	1
XLOC_014374	XLOC_014374	10:1379108-1492446	0.136556	0.345835	-1.01791309774355	0.105899323390653	1
ENSCHIG00000018401	WDR86	4:5905618-5930570	0.0157306666666667	0.102487666666667	-2.65356848530359	0.10593062638498	1
ENSCHIG00000013085	CLRN3	26:4741429-4760021	0	0.0108936666666667	-6.7849134030168	0.105983251100437	1
ENSCHIG00000009432	ABTB2	15:17997675-18178952	0.855484333333333	0.672871	0.594960897051262	0.106191000056947	1
ENSCHIG00000023036	TMEM87B	11:190543-241710	4.03518666666667	2.98951966666667	0.688263580606041	0.106439281210471	1
ENSCHIG00000025554	ROR2	8:85652929-85895516	0.4522	0.863698666666667	-0.790284916041496	0.106491555786197	1
ENSCHIG00000015677	SLC4A7	22:1661251-1781865	4.67084566666667	8.21769866666667	-0.5485727516161	0.106521542073049	1
ENSCHIG00000014147	HAAO	11:24994538-25008279	0.007255	0.0909686666666667	-3.42191101353521	0.106542282223186	1
ENSCHIG00000010756	ENSCHIG00000010756	18:64731103-64737181	0	0.0548693333333333	-5.62765681188732	0.106545098743145	1
ENSCHIG00000020468	TTLL5	10:15837091-16150364	0.667046333333333	1.274508	-0.63470326683944	0.106643836719753	1
ENSCHIG00000010978	SERPINB5	24:61911431-61936273	1.18805566666667	0.715900333333333	0.970612813629789	0.106807034857868	1
ENSCHIG00000018619	PANK4	16:48837005-48852486	13.5383003333333	10.447301	0.615153471381377	0.106820221369043	1
ENSCHIG00000024882	ENSCHIG00000024882	15:31013127-31047197	0.115473	0.0209536666666667	2.69426753016821	0.10693099420279	1
ENSCHIG00000012609	NCF4	5:73945350-73965523	0.301733666666667	1.124957	-1.58723009975623	0.107311980894433	1
ENSCHIG00000020140	SOX10	5:108688559-108698101	0.163232666666667	0.775207666666667	-1.73357341498925	0.107551697188327	1
ENSCHIG00000020725	PLPP1	20:23671582-23793950	24.4545636666667	18.2599586666667	0.582024756760301	0.107555484771113	1
ENSCHIG00000017908	ENSCHIG00000017908	18:64541637-64545208	0.295980333333333	1.61989166666667	-2.1131720337005	0.107616186211307	1
ENSCHIG00000026423	FANCD2	22:16566038-16613160	0.20063	0.623007	-1.39367389896957	0.107619040169272	1
ENSCHIG00000022676	FRMD3	8:76202351-76555141	22.2466663333333	14.764449	0.727869460432242	0.107751578256057	1
XLOC_054606	XLOC_054606	16:62006548-62075418	16.907675	12.919031	0.626499714890313	0.107774130480942	1
ENSCHIG00000024703	GALNT16	10:21974268-22081593	9.519128	7.08741933333333	0.664969507843421	0.107947976681145	1
ENSCHIG00000026707	ACSF2	19:35884787-35918563	4.44383266666667	8.01227066666667	-0.583230501367855	0.108031847329257	1
ENSCHIG00000019016	MYPOP	18:54462525-54469948	3.853403	2.276233	1.06149492029658	0.108034038252092	1
ENSCHIG00000014126	SLC10A6	6:102166039-102194745	0.187654	0.635066333333333	-1.45600657980404	0.108183463159354	1
ENSCHIG00000011084	ENSCHIG00000011084	3:26036477-26058965	0	0.00857266666666667	-6.66761974501921	0.108320488850026	1
ENSCHIG00000015344	CPT1A	29:47199571-47242565	7.41950133333333	14.5037026666667	-0.69334550592753	0.10837584013456	1
ENSCHIG00000012699	JADE2	7:64391473-64512366	1.80347166666667	3.93032	-0.795499358665207	0.108588100452639	1
ENSCHIG00000025100	PLCD3	19:44344689-44438882	1.76503266666667	3.830338	-0.867145940671337	0.10864366284877	1
ENSCHIG00000009819	ECI1	25:1658784-1685496	20.5656496666667	15.884737	0.63981840829277	0.108749064534344	1
ENSCHIG00000027089	ARIH2	22:51073793-51105613	69.748553	54.6822546666667	0.607784732157812	0.10885657723706	1
ENSCHIG00000007274	TLL2	26:33769288-33910553	0.124125	0.305203	-0.993243526397314	0.109033314436565	1
ENSCHIG00000024375	NAPEPLD	4:75824688-75878820	19.4409713333333	12.9106423333333	0.852655286611966	0.109043078864267	1
ENSCHIG00000025780	ENSCHIG00000025780	19:18324832-18326648	1.331553	5.60446766666667	-1.76940979478093	0.109093195151201	1
ENSCHIG00000025011	CYP27A1	2:29014942-29055830	3.958384	8.261635	-0.756863511006272	0.109157470214948	1
ENSCHIG00000018773	MCOLN3	3:62105118-62143832	0.00389333333333333	0.0919756666666667	-4.28257263568098	0.109229106121443	1
ENSCHIG00000016160	ENSCHIG00000016160	7:29816162-29829648	4.46535266666667	3.13413566666667	0.753626635005588	0.10927123559524	1
ENSCHIG00000027141	ENSCHIG00000027141	3:99349893-99361559	0.611533666666667	1.77966433333333	-1.25007112018624	0.10933188038863	1
ENSCHIG00000007627	TMEM117	5:35537796-36139621	2.07878966666667	1.583424	0.573392334447163	0.109384459831827	1
ENSCHIG00000016051	ENSCHIG00000016051	1:66200321-66262282	1.20926733333333	2.51572966666667	-0.788076603525431	0.109419546390587	1
ENSCHIG00000015218	ENSCHIG00000015218	7:94195156-94217339	0.197357666666667	0.654757333333333	-1.47296981160306	0.10946443804861	1
ENSCHIG00000018350	ENSCHIG00000018350	23:23381019-23388648	0.73155	2.92184466666667	-1.69664486147253	0.109527523477506	1
XLOC_071275	XLOC_071275	19:36357384-36430816	0.254837	0.956568	-1.54698960818646	0.109752366297516	1
ENSCHIG00000021617	PIK3R5	19:28098408-28172676	0.594443666666667	1.417394	-1.02519005504209	0.109905369988121	1
ENSCHIG00000017899	SOD3	6:44812026-44830076	1.94239333333333	1.151477	1.03517848126406	0.109925148974901	1
ENSCHIG00000027093	NXNL1	7:103122515-103127125	0	0.0465073333333333	-6.62265154248781	0.109965116818288	1
ENSCHIG00000006876	OGDH	4:43359663-43414253	84.469128	65.6290143333333	0.597459750459853	0.109995308523558	1
ENSCHIG00000019977	SLC5A1	17:704664-757907	0	0.00379166666666667	-6.62265096542662	0.109999266429532	1
ENSCHIG00000026941	PLPP2	7:67494384-67549736	1.19878366666667	2.76203233333333	-0.925828526348186	0.110042574265125	1
XLOC_002355	XLOC_002355	1:82273785-82278666	0	0.066692	-6.62264957434065	0.110081639493535	1
ENSCHIG00000022913	P2RX4	17:17282540-17298999	2.72232533333333	5.813851	-0.793507061526947	0.110189484500449	1
ENSCHIG00000024089	ENSCHIG00000024089	29:45872960-45890397	0	0.012935	-6.59063276268107	0.110198268385675	1
ENSCHIG00000014271	ENSCHIG00000014271	6:31134497-31135393	0.0634363333333333	0	5.35839411652615	0.110209187421073	1
ENSCHIG00000017084	NEK5	12:65120997-65168857	0	0.004233	-6.59063247351761	0.11021506307943	1
ENSCHIG00000015989	ENSCHIG00000015989	6:25498428-25520270	0	0.00924866666666667	-6.59063227698483	0.110226479455657	1
ENSCHIG00000010632	KRT17	19:41482424-41487769	0	0.0404996666666667	-6.59063203726048	0.110240406643007	1
ENSCHIG00000022414	ENSCHIG00000022414	11:44315704-44326050	40.1978496666667	31.212176	0.611859077923113	0.110492069757187	1
ENSCHIG00000007158	HPD	17:17758351-17769617	0	0.016073	-6.5962183881688	0.110545393489188	1
ENSCHIG00000008944	NRIP1	1:20797081-20800551	22.3344853333333	12.4953046666667	1.12828381488277	0.110548975761665	1
ENSCHIG00000020757	MRPL21	29:47289534-47299582	32.8292956666667	26.0674643333333	0.575420237293326	0.110653034392354	1
ENSCHIG00000015054	ARPC5L	11:95376382-95383704	30.193015	22.451104	0.628740375576392	0.110731460509381	1
ENSCHIG00000012613	ARHGEF26	1:113021353-113160746	1.26348333333333	2.37858366666667	-0.635620885030801	0.110944143046675	1
ENSCHIG00000014715	ENSCHIG00000014715	LWLT01000306.1:12501-34612	6.57654933333333	11.6948576666667	-0.566422120186404	0.111008183997528	1
ENSCHIG00000026547	MGAT4C	5:15529752-15799526	0.063587	0.0160453333333333	2.27066128532561	0.111023324354307	1
ENSCHIG00000021477	STK32B	6:104059828-104328855	0.0212836666666667	0.114062333333333	-2.21695279001564	0.111028092622333	1
ENSCHIG00000012355	ENSCHIG00000012355	21:31627525-31627872	0	0.122150333333333	-4.73632913404801	0.111063212190543	1
ENSCHIG00000026069	ENSCHIG00000026069	18:40244495-40250745	3.611906	26.91477	-2.63082117338295	0.111134411104068	1
ENSCHIG00000019173	RAP1GAP2	19:23547087-23652991	1.964437	1.36431566666667	0.783379077053614	0.111174713176118	1
ENSCHIG00000015950	RAPSN	15:5712306-5724250	8.319953	15.5028506666667	-0.620564493638244	0.111527815783719	1
ENSCHIG00000018949	FTH1	29:40828430-40834137	170.863327	330.756246	-0.664097507050701	0.111779300821166	1
ENSCHIG00000017890	LNX1	6:69547988-69738273	3.68063966666667	6.96567266666667	-0.581674730529634	0.111845890393593	1
ENSCHIG00000025886	CFAP54	5:59425245-59760839	0.557501666666667	1.043395	-0.624487424292869	0.11200085507137	1
ENSCHIG00000017762	GABPB2	3:100441877-100519861	52.3170283333333	39.9649013333333	0.659780960941418	0.112014274903722	1
ENSCHIG00000010599	GAL3ST1	17:1759021-1776628	0.00850566666666667	0.0813936666666667	-4.57305600295018	0.112137238864718	1
ENSCHIG00000021226	TNNT1	18:64034299-64046851	747.250081333333	402.296783333333	0.891573107491682	0.112184930777626	1
ENSCHIG00000008614	ZCCHC12	LWLT01000079.1:30178-31383	0.010287	0.373036	-4.42099466234559	0.112307676578463	1
ENSCHIG00000026535	TRANK1	22:10490216-10562955	2.327675	4.21238133333333	-0.608609760851785	0.112364743065359	1
ENSCHIG00000014713	LMAN2L	11:2610608-2628367	7.67561066666667	6.058446	0.590861048910202	0.112379770057378	1
ENSCHIG00000021053	PLVAP	7:102795776-103018643	3.63886	7.05197433333333	-0.667356124927939	0.112384098168392	1
ENSCHIG00000010238	GALNT7	8:5411373-5673363	3.60197833333333	6.40701466666667	-0.573213476976742	0.112396145209727	1
ENSCHIG00000024150	NUDT3	23:40225901-40340242	48.3087686666667	36.9036046666667	0.623917992628678	0.112449707066097	1
XLOC_159176	XLOC_159176	7:39199985-39656378	0.296194333333333	1.03174033333333	-1.42297062576458	0.112627154601071	1
ENSCHIG00000021855	CACNB1	19:39320337-39337252	62.4803303333333	50.6327213333333	0.57245375261721	0.112743457963821	1
ENSCHIG00000011756	INCA1	19:26195794-26224045	9.367365	7.86197633333333	0.650026716423483	0.112763040642535	1
ENSCHIG00000024473	PMVK	3:104467361-104478485	6.21264666666667	4.61883033333333	0.67719454990687	0.112776955357278	1
ENSCHIG00000011290	SOCS3	19:53045818-53049405	4.93940233333333	16.0765533333333	-1.44890582122905	0.112857969346656	1
ENSCHIG00000016491	MTUS1	27:25925762-26054357	32.6534016666667	26.156604	0.563098424069471	0.112864851394063	1
ENSCHIG00000002573	RASA2	1:126872992-126970776	0.800237666666667	1.50033633333333	-0.645167589752414	0.112878007761867	1
ENSCHIG00000018424	TSHR	10:10656946-10834001	0.278337	0.127024666666667	1.36185608193957	0.112943142930216	1
ENSCHIG00000022715	HTR4	7:50349945-50514011	0.0204426666666667	0.123804666666667	-2.34161438934568	0.11298145527683	1
ENSCHIG00000008680	SLC39A6	24:21321700-21340206	4.45627966666667	9.18157466666667	-0.757279848412909	0.113042550908098	1
ENSCHIG00000007834	ENSCHIG00000007834	23:18946854-18947264	8.14678866666667	28.331177	-1.58381486097432	0.11316361277664	1
ENSCHIG00000017086	MYLK2	13:60666232-60683087	221.810979	161.815808666667	0.72610984874268	0.113170489110098	1
ENSCHIG00000024798	GTPBP8	1:57472747-57486483	14.3168696666667	10.7511586666667	0.601108397919552	0.113339239937506	1
ENSCHIG00000015300	TEAD1	15:42301713-42563372	23.7647773333333	17.8720126666667	0.656919604575659	0.113339831918074	1
ENSCHIG00000012814	HLF	19:5155468-5227219	8.86234833333334	7.16941833333333	0.56281474334566	0.113348341919821	1
ENSCHIG00000005762	METAP1D	2:111744930-111818619	7.0955	5.508685	0.6074968908565	0.113366547560046	1
ENSCHIG00000016585	ENSCHIG00000016585	24:49674319-50016606	0.081903	0.477244666666667	-2.04658993073102	0.113379862401321	1
ENSCHIG00000020079	ENSCHIG00000020079	3:18105208-18108817	0.554384333333333	2.61464933333333	-2.08037679863119	0.113507629164656	1
ENSCHIG00000011991	CNST	16:29261062-29344286	7.70569566666667	6.050661	0.600295259034887	0.113693831118859	1
ENSCHIG00000000781	SRP14	10:67372013-67477872	5.467389	4.731779	0.773581651219654	0.113852720305466	1
ENSCHIG00000022326	THEG	7:67446731-67456187	0	0.020664	-6.66711854612857	0.113927344952883	1
ENSCHIG00000023247	KIF9	22:52395960-52462914	1.00695333333333	0.764915333333333	0.746807275768984	0.114011876209958	1
ENSCHIG00000010808	KNTC1	17:18301931-18364871	0.558607666666667	1.17446666666667	-0.802664284973481	0.114072588260197	1
ENSCHIG00000026590	PPP1R14C	9:74642130-74727614	13.7250776666667	9.27103033333333	0.862751614962231	0.114125496604452	1
ENSCHIG00000023914	TSNARE1	14:80295760-80367051	0.576546	1.157856	-0.723028681634303	0.11414887880134	1
ENSCHIG00000015889	MGAM2	4:15008190-15103845	0.00138666666666667	0	6.3327283616078	0.114315854329934	1
ENSCHIG00000001988	ST8SIA4	7:10432877-10598930	4.74885366666667	8.974057	-0.649292590197543	0.114536945206973	1
ENSCHIG00000008378	ELFN2	5:74466852-74518472	0.045087	0.142666333333333	-2.64212945891024	0.114576329565633	1
ENSCHIG00000016807	ADA2	5:107780891-107802976	0.38911	1.208855	-1.30857544567527	0.114580541800342	1
ENSCHIG00000000043	ENSCHIG00000000043	LWLT01000149.1:20721-29502	0.0404566666666667	0.346647333333333	-2.64981679918609	0.11459467212232	1
ENSCHIG00000023297	SERPINA10	21:58372316-58380949	0	0.0212316666666667	-6.52109943314099	0.11466245544263	1
ENSCHIG00000026234	PTK2B	8:74250600-74349155	0.894472333333333	1.938985	-0.810336278647764	0.114815755118011	1
ENSCHIG00000001684	PRR5L	15:16005220-16165944	0.193751	0.38247	-0.905179100059194	0.114899827981526	1
ENSCHIG00000020706	HJURP	3:7253840-7269712	0.175422666666667	0.758226333333333	-1.93283284586934	0.114959779782104	1
ENSCHIG00000025069	CD36	4:79845969-79911032	46.247889	86.0364243333333	-0.6027034494082	0.115040361301667	1
ENSCHIG00000021321	SYCE3	5:118804298-118834368	0.126262666666667	0.01103	3.87981105580215	0.115105223998363	1
ENSCHIG00000010257	PARM1	6:90372994-90505383	0.826372333333333	1.47872266666667	-0.770845390648094	0.115310140906045	1
ENSCHIG00000010959	ENSCHIG00000010959	5:98006310-98010722	0.0344173333333333	0	6.49979266491469	0.115334193612534	1
ENSCHIG00000026450	ENSCHIG00000026450	19:13984552-13985724	0.0914173333333333	1.34119966666667	-3.39496256978422	0.11555095352797	1
ENSCHIG00000017897	AFF2	LWLT01000064.1:72920-109764	0.337283333333333	0.137045333333333	1.48962026452109	0.115658151355784	1
ENSCHIG00000021377	MARC2	16:22751681-22791506	7.78419	6.45250833333333	0.573460555794417	0.115719963665133	1
ENSCHIG00000011975	ENSCHIG00000011975	10:76341123-76347120	1.06788233333333	2.99338033333333	-1.23481458461533	0.115755263593053	1
ENSCHIG00000006897	ENSCHIG00000006897	5:87476868-87551660	0.00166333333333333	0	6.41161745878593	0.115921302564458	1
ENSCHIG00000015182	GOT1L1	27:12486575-12494393	0.0159303333333333	0	6.41161744221082	0.115951445784935	1
ENSCHIG00000021214	MYH7	10:79930386-79950357	977.415405	650.735112666667	0.786857360812676	0.115968799179507	1
ENSCHIG00000015975	HSPB1	25:35265144-35266585	539.552856333333	402.765528333333	0.70585842035748	0.116124054869814	1
ENSCHIG00000015994	LIPG	24:49368520-49422243	14.7086346666667	10.7045296666667	0.686286386652947	0.116238185992431	1
ENSCHIG00000022610	TTC19	19:33061904-33153590	5.75066266666667	4.60808533333333	0.554787519651222	0.116258931690491	1
ENSCHIG00000024071	ENSCHIG00000024071	6:89600668-89603733	0	0.03714	-5.23143635054884	0.116313982921374	1
ENSCHIG00000014045	KIAA0556	25:25001140-25234986	0.524769	0.936621333333333	-0.565593429299163	0.116319721965214	1
ENSCHIG00000023070	ENSCHIG00000023070	2:28634098-28642891	25.9467616666667	20.0103516666667	0.62646106539874	0.116393308300213	1
ENSCHIG00000012997	ENSCHIG00000012997	18:52346639-52430908	0.902595333333333	0.411885	1.35636948462931	0.116426243601438	1
ENSCHIG00000026983	RAB14	8:110230138-110320765	6.74858933333333	5.54730533333333	0.603902216908083	0.116578335908658	1
ENSCHIG00000023337	SLC22A5	7:88511697-88536247	3.48640033333333	2.411992	0.822940847047258	0.116680207073307	1
ENSCHIG00000015804	ENSCHIG00000015804	2:5783728-5784837	0.465093666666667	2.74506733333333	-2.24946380244246	0.116702440854293	1
ENSCHIG00000013419	SOX4	23:13709678-13849449	3.48555966666667	7.55598333333333	-0.812506293198426	0.116843362449679	1
ENSCHIG00000019103	RHAG	23:26791022-26814253	0	0.007304	-6.48202010310507	0.116989831901719	1
ENSCHIG00000020760	MUL1	2:3844041-3852316	10.8702393333333	7.886032	0.695109779380647	0.117003710911947	1
ENSCHIG00000018525	SCNN1G	25:20802910-20833114	0	0.00553733333333333	-6.48201991618596	0.117069140353426	1
ENSCHIG00000016508	LRRTM4	11:58220114-58226937	0.00170566666666667	0.030341	-3.5219952699392	0.117134547878235	1
ENSCHIG00000009173	HIST1H2BN	23:18969580-18976440	7.98745433333333	36.2939303333333	-0.93721363719342	0.117161049749057	1
ENSCHIG00000022287	KIT	6:70711312-70794841	2.12898666666667	3.853983	-0.624157323036051	0.117210808484921	1
ENSCHIG00000016480	PRR5	5:114215876-114241724	1.70838066666667	3.60781433333333	-0.798204396006315	0.117514655220141	1
ENSCHIG00000024530	CHTOP	3:103403154-103415499	7.949554	6.050266	0.691122692670884	0.117655819678452	1
ENSCHIG00000021989	PGF	10:16911638-16926057	2.946184	2.08062266666667	1.20862527161338	0.1180633415436	1
ENSCHIG00000009101	CYP4F22	7:101060771-101098955	0.0608486666666667	0.007153	3.37903679790114	0.118214787882237	1
ENSCHIG00000021894	ENSCHIG00000021894	24:12595296-12615340	0.00562733333333333	0.0747743333333333	-3.23132573125184	0.118216593764644	1
ENSCHIG00000022929	IFITM5	29:46044514-46045563	0.452512	2.86797966666667	-2.25760255845572	0.118352718214858	1
XLOC_138767	XLOC_138767	5:32294773-32410642	0.898232666666667	0.454573666666667	1.26312306612176	0.118383029305636	1
ENSCHIG00000011208	TBX20	4:58364526-58411125	0.300696	0.151826333333333	1.28079069139741	0.118554873660802	1
ENSCHIG00000020444	KBTBD12	22:59472990-59531503	20.391845	15.4676096666667	0.648360012156038	0.118765600540568	1
ENSCHIG00000015652	ADAM7	8:71443293-71491563	0	0.003923	-6.45496451833273	0.11906429711329	1
ENSCHIG00000009919	GSG1	5:95407478-95414077	0	0.027119	-6.45496371613007	0.119108276197607	1
ENSCHIG00000012612	ENSCHIG00000012612	5:101633565-101700084	0.028694	0.00394733333333333	3.16908882648528	0.119283931916908	1
ENSCHIG00000020134	ANAPC7	17:16924154-16944118	14.8114553333333	12.1402196666667	0.543230320133264	0.119296556572401	1
ENSCHIG00000025486	NT5DC3	5:66142161-66204017	3.63441	6.476801	-0.588217666418595	0.119320673114724	1
ENSCHIG00000019506	DNAH3	25:18590599-18823942	0.00146133333333333	0.011151	-2.54535104076083	0.119371581217312	1
ENSCHIG00000011078	ZDHHC4	25:39271936-39279882	25.8250713333333	20.7366773333333	0.561842494370275	0.119411784801431	1
ENSCHIG00000019657	PSTPIP1	21:31684694-31729608	1.40844466666667	2.992547	-0.861960343589103	0.119444239915206	1
ENSCHIG00000026695	RXRG	3:116592487-116645299	5.03508466666667	3.1772	0.912376952698173	0.119509911862145	1
ENSCHIG00000011879	MYADML2	19:50316278-50330590	27.0366233333333	17.805932	0.86082665603604	0.119586430930179	1
ENSCHIG00000019166	CRABP1	21:30346462-30354004	0.861636666666667	0.298303666666667	1.70500123106699	0.119714911288628	1
ENSCHIG00000016064	STRA8	4:21310345-21333315	0.0220566666666667	0	6.23111782183577	0.119730025226956	1
ENSCHIG00000001939	WNK3	LWLT01000021.1:23820936-24008323	0.074381	0.188680333333333	-1.19274931513689	0.119734194311197	1
ENSCHIG00000015902	ENSCHIG00000015902	1:57399561-57440503	1.14543533333333	2.847642	-1.0243215709213	0.119744338395931	1
ENSCHIG00000017920	TIAM1	1:2580048-2888631	0.730679666666667	1.54973133333333	-0.814436229414278	0.119815651437893	1
ENSCHIG00000012530	LY96	14:44824354-44861013	2.616928	4.17311266666667	-0.881446476952914	0.119883778213036	1
ENSCHIG00000009961	SMIM3	7:48261700-48282729	3.44464333333333	7.01393433333333	-0.761764014964743	0.119979636115828	1
ENSCHIG00000012328	TBX3	17:11056211-11094687	4.98764233333333	3.36150066666667	0.758143324974402	0.119990235861288	1
ENSCHIG00000019459	ENSCHIG00000019459	LWLT01000021.1:15200558-15206324	0	0.0117263333333333	-5.26946833074953	0.120046659162171	1
ENSCHIG00000019258	CITED1	LWLT01000021.1:9674882-9680391	0.336368	1.93282066666667	-1.86956268061244	0.120172371825815	1
ENSCHIG00000023416	MZB1	7:59834439-59836265	0.203723666666667	1.21354733333333	-2.22074846728729	0.120330046529354	1
ENSCHIG00000026598	PPP3CA	6:23696132-24030859	58.7220913333333	47.0134156666667	0.557966798377444	0.12035623392985	1
XLOC_022712	XLOC_022712	11:105913487-105940844	0.630233	0.186590333333333	2.05983697973376	0.120654312474656	1
ENSCHIG00000012964	MAS1	9:83424247-83425224	0.0349703333333333	0	4.59249638295966	0.120671740822604	1
ENSCHIG00000019843	CNKSR1	2:9032309-9043960	3.17996633333333	1.94321266666667	0.95029856461298	0.120742387518967	1
ENSCHIG00000006578	ENSCHIG00000006578	14:63877493-63896004	0	0.00930033333333333	-6.38203499349374	0.12092317044903	1
ENSCHIG00000021344	BRCA2	12:58030135-58107715	0.431030666666667	1.16910066666667	-0.983569884154797	0.120926894616168	1
ENSCHIG00000009574	GATA4	8:7506347-7554531	0	0.00357966666666667	-6.38203479007206	0.120933820070684	1
ENSCHIG00000017206	ENSCHIG00000017206	15:2636059-2643968	0.110337	0.00715366666666667	4.13175173025262	0.120963469482404	1
ENSCHIG00000014530	SLC13A1	4:32636130-32738085	0	0.00325	-6.38203387985196	0.120981485839799	1
ENSCHIG00000005605	MAFA	14:80820883-80825874	23.8440946666667	18.6494706666667	0.745597227802481	0.121177770901665	1
ENSCHIG00000023621	CRY2	15:7067742-7105231	15.685607	12.809383	0.572892942342731	0.121207767416703	1
ENSCHIG00000025879	TMEM190	18:63871639-63872746	0	0.0664376666666667	-5.29217558915447	0.121208215891694	1
ENSCHIG00000017070	CYP26B1	11:12227495-12246961	0.463369	1.25069866666667	-1.13573946657882	0.121418252705157	1
ENSCHIG00000019974	RNF212B	10:79780890-79813858	0	0.005315	-6.41895770480559	0.121467341222977	1
ENSCHIG00000020199	PIP5KL1	11:98139484-98147740	0	0.021839	-6.41895762753085	0.121471507470399	1
ENSCHIG00000018483	GPC3	LWLT01000027.1:11390352-11602624	6.22919933333333	11.3777686666667	-0.623104248988767	0.121642328902568	1
ENSCHIG00000017000	HSPA8	15:48651874-48655592	404.406016333333	313.175654	0.602979605198237	0.12184625654078	1
ENSCHIG00000023954	ACSS2	13:63760319-63803858	29.248875	23.400378	0.568985913559184	0.121942609152441	1
ENSCHIG00000019960	TAS1R2	2:2236326-2251645	0.00884966666666667	0	6.34386061570471	0.122090080777668	1
ENSCHIG00000009805	ENSCHIG00000009805	25:1759692-1844274	0.131425333333333	0.333351	-1.06501159951351	0.122257419701182	1
ENSCHIG00000013792	TMEM132C	17:22312762-22765317	0.806505333333333	0.631322	0.588211055325113	0.122392197825563	1
ENSCHIG00000013671	PTPN18	2:135193085-135215244	2.17804	4.73346266666667	-0.831857885237089	0.122454232644028	1
ENSCHIG00000017201	NOL3	18:36082050-36086301	57.1755833333333	47.564982	0.56653218082421	0.122560031212435	1
ENSCHIG00000021093	GALK2	10:42095216-42231612	2.30191033333333	4.30392833333333	-0.638728228231614	0.12256105685355	1
ENSCHIG00000019825	ENSCHIG00000019825	19:45457205-45478303	0	0.00771433333333333	-6.49340416594484	0.122610854830776	1
ENSCHIG00000026931	SCLT1	17:41800399-42053803	0.919574666666667	0.686835	0.623542680574339	0.122611645472476	1
ENSCHIG00000017760	NDUFS3	15:5591691-5615343	11.6695633333333	9.109363	0.59151451574691	0.122642337448503	1
ENSCHIG00000021358	ENSCHIG00000021358	11:19489018-19490922	2.308576	0.473164333333333	2.40788647326207	0.122679021548988	1
ENSCHIG00000012751	TMEM50B	1:473703-523860	5.109361	4.246227	0.544386520902443	0.122694076356524	1
ENSCHIG00000009752	BCOR	LWLT01000685.1:69813-92782	1.712945	3.312613	-0.678687188588932	0.122827196699175	1
ENSCHIG00000018237	DNASE2	7:98048131-98050581	4.55101233333333	12.1212786666667	-1.12063891629377	0.122920099359597	1
ENSCHIG00000024167	GMPR	23:9460472-9944158	76.2379926666667	129.964296333333	-0.736093365581176	0.122937334402321	1
ENSCHIG00000009304	ENSCHIG00000009304	21:58807540-58843997	0.003285	0	6.17749320038286	0.122947421395117	1
ENSCHIG00000011205	ENSCHIG00000011205	16:37224077-37250082	0.107168333333333	0.0224586666666667	2.44449127578542	0.122973789286134	1
ENSCHIG00000013507	CHORDC1	29:4566493-4622294	7.50927166666667	6.08275566666667	0.558474024256354	0.123292533530744	1
ENSCHIG00000016209	SLC19A3	2:19857601-19915558	0.327273333333333	1.39446933333333	-1.76919094995055	0.123303459809138	1
ENSCHIG00000023397	RASGEF1A	28:31895105-31934105	0.243199666666667	0.634112333333333	-1.09373076276944	0.123573859624382	1
ENSCHIG00000010723	ENSCHIG00000010723	23:18090403-18090813	20.8436546666667	68.785837	-1.54806904212813	0.12358735733107	1
ENSCHIG00000023431	MARCH10	19:46738081-46925650	4.15779566666667	1.83997133333333	1.46840527890944	0.123690879361952	1
ENSCHIG00000026610	KANK4	3:37593162-37665561	0.40373	0.905427333333333	-0.961430086155189	0.123766712647912	1
ENSCHIG00000013135	SPINK9	7:50670603-50676620	0.0238036666666667	0	6.2560429712145	0.123863033456898	1
ENSCHIG00000016391	ENSCHIG00000016391	15:1289081-1311510	0.00570533333333333	0	6.25604292415777	0.123942579799706	1
ENSCHIG00000020375	STEAP3	2:65088288-65140269	3.703119	2.88626366666667	0.605519787820866	0.123949508562116	1
ENSCHIG00000024276	RAB38	29:6931107-6997591	0.152975	0.487798	-1.31152402554372	0.12407154239636	1
ENSCHIG00000009869	ENSCHIG00000009869	6:111976429-112060948	1.35364633333333	2.58735566666667	-0.646796179599557	0.124087889379761	1
ENSCHIG00000011696	ENSCHIG00000011696	18:16145342-16161250	5.84426033333333	4.55656533333333	0.630414917493	0.124215174066668	1
ENSCHIG00000013565	CLEC4E	5:99584321-99596508	0.211114	1.889138	-2.88932169322476	0.124296405869116	1
ENSCHIG00000014442	TCP11L2	5:68352314-68397007	7.44941433333333	13.7396986666667	-0.593311287332186	0.124299460157223	1
ENSCHIG00000017588	C12orf49	17:12889162-12957672	12.5421803333333	8.70231633333333	0.703792338139323	0.124492937223366	1
ENSCHIG00000024683	ITIH3	22:47988104-48001693	0.00368766666666667	0.053044	-3.41777044833609	0.124571716675131	1
ENSCHIG00000000455	MYOZ1	28:16015228-16021257	1102.10789	878.589396	0.593957803843771	0.124614778110808	1
ENSCHIG00000015243	ENSCHIG00000015243	22:51916872-51920296	81.4807633333333	66.1485416666667	0.569362486904493	0.124709017247534	1
ENSCHIG00000021841	ENSCHIG00000021841	6:86007889-86013208	0	0.030254	-6.44649340817357	0.124784307518005	1
ENSCHIG00000023544	KCNJ8	5:86999812-87007441	8.828852	16.9620963333333	-0.697087515812936	0.124921295515849	1
ENSCHIG00000010210	CDH11	18:33975536-34062591	5.78705	10.5833026666667	-0.62131047094736	0.124989087437754	1
ENSCHIG00000027077	SPEF2	20:38338812-38530069	0.0188313333333333	0.09658	-2.04864030066534	0.125003006014346	1
ENSCHIG00000015752	CEP55	26:36546874-36567142	0.265264666666667	1.12405466666667	-2.04039744718094	0.125031484966908	1
ENSCHIG00000021795	ENSCHIG00000021795	5:98590580-98634779	0.0180326666666667	0.240214666666667	-3.22466741141899	0.125034523180784	1
ENSCHIG00000025146	PRR11	19:9756231-9791741	0.0627643333333333	0.286868	-2.03101243314065	0.125073905561144	1
ENSCHIG00000010842	ENSCHIG00000010842	7:83737486-83738097	0	0.066861	-4.5894032466487	0.125122406902099	1
ENSCHIG00000014013	GRIA1	7:45260819-45615001	0.0589873333333333	0.192867	-1.43082850709501	0.125152009156737	1
ENSCHIG00000010542	GPR37L1	16:78920735-78924110	0.0307303333333333	0.197746333333333	-2.40050579126286	0.125253604656439	1
ENSCHIG00000017095	ENSCHIG00000017095	5:98818251-98838536	0.00654733333333333	0	6.2879060807869	0.125258752366277	1
ENSCHIG00000016280	CRYBG3	1:41903839-42027040	15.0345706666667	11.6184796666667	0.604884521275524	0.125368949223211	1
ENSCHIG00000027167	TMX2	15:2336730-2345392	15.1610956666667	11.922829	0.59365721263171	0.125370402884643	1
ENSCHIG00000023630	TUBG1	19:42322829-42366057	14.730548	11.034397	0.689211846057676	0.125409080435548	1
ENSCHIG00000017585	TRPM2	1:144280950-144326467	0.586406666666667	1.93865966666667	-1.53487602138092	0.125460552542951	1
ENSCHIG00000012999	MSMO1	17:69189918-69206911	8.60884866666667	6.42607066666667	0.629231109354045	0.12579171028725	1
ENSCHIG00000013118	ACVR1C	2:97336068-97419287	1.44508466666667	0.784456	1.30533226548829	0.125966333970319	1
ENSCHIG00000014485	BRINP2	16:57052091-57111381	0.0455506666666667	0.162566333333333	-1.50017528507007	0.126166403572104	1
ENSCHIG00000010093	COX10	19:31779214-31888644	12.6410993333333	9.98842033333333	0.569847488779392	0.126287864190107	1
ENSCHIG00000013461	SLC29A4	25:39826082-39850556	0.0413243333333333	0.201744333333333	-1.94156921785161	0.126497895838286	1
ENSCHIG00000009996	ENSCHIG00000009996	26:33091609-33123823	1.06051533333333	2.25012766666667	-0.860451880629947	0.12656306422664	1
ENSCHIG00000026853	SLC25A3	5:61457524-61463152	396.608744333333	311.643768333333	0.578835536518007	0.126580527745517	1
ENSCHIG00000017397	ENSCHIG00000017397	11:49719440-49944311	0	0.000814	-6.30520528288483	0.126624613371593	1
ENSCHIG00000019741	SLC5A11	25:22452512-22510749	0	0.00283233333333333	-6.3052050589055	0.126635982117737	1
ENSCHIG00000014424	ENSCHIG00000014424	1:108253612-108261618	0	0.0188506666666667	-6.31417219750966	0.126642931705878	1
ENSCHIG00000017736	CCNA2	6:3763315-3768681	1.21684066666667	3.493418	-1.30135856401061	0.126667774235245	1
ENSCHIG00000015286	H1FOO	22:56168867-56175213	0	0.0250746666666667	-6.30520435514403	0.126671711525727	1
ENSCHIG00000026869	MYBPC1	5:64089196-64149428	920.898702	736.939392	0.558918739484996	0.126672102068187	1
ENSCHIG00000020263	ALKAL2	8:112431987-112436366	0	0.0366876666666667	-6.30520430765684	0.126674122842536	1
ENSCHIG00000022907	AURKB	19:27572772-27577017	0.284820666666667	1.37145066666667	-2.08491631694007	0.126675013614669	1
ENSCHIG00000015578	SEL1L2	13:7215318-7342334	0	0.007032	-6.30520341848526	0.126719283476418	1
ENSCHIG00000011763	GABRQ	LWLT01000034.1:247170-261958	0	0.0100646666666667	-6.31417199555322	0.126722005389502	1
ENSCHIG00000026170	SCN2B	15:53464313-53479284	2.98374833333333	2.12592366666667	0.769190436604874	0.126812858207171	1
ENSCHIG00000014322	ACP5	7:95771028-95777052	2.64920166666667	6.68178933333333	-1.01005901914256	0.126860435089661	1
ENSCHIG00000027186	C19orf47	18:50586482-50601165	16.7169273333333	13.3154	0.588963040376816	0.126861784778985	1
ENSCHIG00000022665	CPZ	6:114960620-114983430	0.523716666666667	1.88953933333333	-1.58399899085789	0.126879469837776	1
ENSCHIG00000019726	BNC1	21:24191895-24220590	0.00233766666666667	0.0900376666666667	-4.86512629804908	0.126916454664741	1
ENSCHIG00000024180	EFCAB12	22:56299875-56320725	0.00504366666666667	0	6.20021911471487	0.12695656511571	1
ENSCHIG00000003642	ENSCHIG00000003642	13:41454467-41458929	0.0240896666666667	0	6.20021908418844	0.127006872867068	1
ENSCHIG00000015973	HDHD2	24:47001270-47031274	19.1604723333333	15.402059	0.565115296169039	0.127014487041652	1
ENSCHIG00000017826	ENSCHIG00000017826	2:46292042-46297429	0.0200276666666667	0	6.20021904258776	0.127075468529688	1
ENSCHIG00000013748	CCDC69	7:47932059-47970153	3.89017533333333	2.937853	0.682306374896028	0.127194712591717	1
ENSCHIG00000023857	ENSCHIG00000023857	22:54299862-54302787	0	0.05295	-6.39801009173313	0.127280106724199	1
ENSCHIG00000015912	ENSCHIG00000015912	12:53384267-53388150	12.0162616666667	8.62995033333333	0.758776490474841	0.127394128181819	1
ENSCHIG00000015404	RIMKLA	3:16994233-17027229	0.859906666666667	0.521167666666667	0.956359691198586	0.127618747612644	1
ENSCHIG00000016848	GSR	27:18763456-18809282	2.31511933333333	4.18170666666667	-0.602250031606071	0.127645252840747	1
ENSCHIG00000011712	ENSCHIG00000011712	28:43770915-43774052	0	0.0201966666666667	-5.12536529536947	0.127711787175237	1
ENSCHIG00000016729	AGPAT4	9:84092824-84179841	0.193623666666667	0.437005666666667	-0.943541867053076	0.127779990140663	1
ENSCHIG00000003427	TMEM54	2:14940054-14946426	0.936199	0.354652	1.72107258270104	0.127832856703879	1
ENSCHIG00000003988	ARMC12	23:38972630-38989048	1.98830833333333	5.32087166666667	-0.91900016345484	0.127916325019044	1
ENSCHIG00000021339	INA	26:27863430-27877095	0	0.00472633333333333	-5.17957443624101	0.127981386915761	1
ENSCHIG00000025747	MARVELD3	18:40625259-40638771	0.00939166666666667	0	6.22968733333131	0.128026176166211	1
ENSCHIG00000025654	HMGCS2	3:97005643-97024544	0.00659133333333333	0	6.22968753731337	0.128044584107193	1
ENSCHIG00000021424	SOAT1	16:59203649-59265623	2.61494533333333	5.45298066666667	-0.762349109501145	0.128082167180495	1
ENSCHIG00000011470	AGTR1	1:119057031-119109599	6.53111266666667	11.1490643333333	-0.94074813958837	0.128164367108697	1
ENSCHIG00000024945	ENSCHIG00000024945	18:56556726-56557939	105.051142333333	208.405718333333	-0.690608961476594	0.128199263874001	1
ENSCHIG00000019195	BAG3	26:12206444-12229500	21.318358	17.7184303333333	0.530485397260279	0.128204467520565	1
ENSCHIG00000018549	TCF15	13:59766042-59771658	16.6565523333333	11.044133	0.829899532179066	0.12839827459465	1
ENSCHIG00000009499	ATG4A	LWLT01000027.1:35385571-35462604	20.2002713333333	16.5109446666667	0.567285793090398	0.128425347178764	1
ENSCHIG00000011035	FOXRED2	5:73603820-73617400	0.545627333333333	1.41869533333333	-1.1168649764335	0.12854554835739	1
ENSCHIG00000023700	KIF17	2:3993849-4046105	1.616283	1.47776333333333	1.11400404897953	0.12883798071097	1
ENSCHIG00000009093	ENSCHIG00000009093	11:104609031-104613952	0	0.031828	-6.26521575756905	0.128906332875345	1
ENSCHIG00000025530	ENSCHIG00000025530	3:80782014-80795161	0	0.0118386666666667	-6.26521496816284	0.128945465068351	1
ENSCHIG00000016584	MCAT	5:112878917-112895575	7.753513	6.149346	0.593536236577747	0.129064749397064	1
ENSCHIG00000009253	PIBF1	12:38648778-38877792	2.94399633333333	1.736567	0.681257814211673	0.129113395753853	1
ENSCHIG00000025350	PXYLP1	1:127208009-127311669	1.144361	2.014025	-0.556584061044321	0.129379816225656	1
ENSCHIG00000017838	SLC25A31	17:40856164-40893906	0	0.00378233333333333	-6.26897092095793	0.129414117191978	1
ENSCHIG00000014487	SASH1	9:72476437-72820058	8.911754	15.913212	-0.566847079654522	0.129436975178894	1
ENSCHIG00000002663	ADRA2A	26:20427146-20428552	0.607077	3.73457133333333	-2.32255013981046	0.129519309623524	1
ENSCHIG00000017617	ENSCHIG00000017617	LWLT01008805.1:6666-12241	0	0.026811	-6.34783614324088	0.129690712608422	1
ENSCHIG00000022839	PYGO2	3:104505264-104510254	1.40311533333333	5.08198466666667	-1.45730862379382	0.129806558049227	1
ENSCHIG00000023720	LZTFL1	22:53487706-53504685	4.06458833333333	7.71897066666667	-0.63317363059663	0.129826290539329	1
ENSCHIG00000010670	NTRK3	21:18130059-18546956	1.09258733333333	2.594491	-0.955736567313804	0.129850949440834	1
ENSCHIG00000009751	ENSCHIG00000009751	23:18994083-18994463	8.77214666666667	32.9193103333333	-1.72758822056286	0.12989639555335	1
ENSCHIG00000007982	METTL11B	16:36311371-36328767	4.725908	3.01680833333333	0.872451856950524	0.129992551249175	1
ENSCHIG00000005373	APBB1IP	13:17305302-17383631	1.54418133333333	2.96892333333333	-0.671554822109991	0.130061255512172	1
ENSCHIG00000010147	ENSCHIG00000010147	1:110132236-110199515	0.0200853333333333	0.113943333333333	-2.20128992886397	0.130685358735055	1
ENSCHIG00000016845	ENSCHIG00000016845	3:103060350-103062557	20.9412046666667	7.54716433333333	1.70728212193943	0.130853256594248	1
ENSCHIG00000017994	ENSCHIG00000017994	14:51387927-51417489	4.08967733333333	2.78125933333333	0.789630227457841	0.130999845425933	1
ENSCHIG00000019535	KIF14	16:77795403-77838822	0.121390333333333	0.434623333333333	-1.65535333530803	0.131026390427989	1
ENSCHIG00000008063	ENSCHIG00000008063	26:34285299-34292473	0.010634	0.116213333333333	-3.18052342086723	0.131071051313695	1
ENSCHIG00000023218	ATP12A	12:50084768-50105547	0.158729	0.032249	2.48142350457785	0.131167680688514	1
ENSCHIG00000013935	TMEM71	14:73395131-73423617	0.318544666666667	0.986092333333333	-1.34743189469282	0.13120119481619	1
ENSCHIG00000015930	SUMO3	1:144611588-144622992	19.8465526666667	16.4475266666667	0.546302334714934	0.131221627392542	1
ENSCHIG00000012022	PYROXD2	26:32128432-32155356	1.45714233333333	3.16970266666667	-1.0238269283286	0.131371300949463	1
ENSCHIG00000026838	PEX26	5:108278109-108290182	14.8043953333333	11.645467	0.620700871309314	0.131423630266836	1
ENSCHIG00000012249	ENSCHIG00000012249	17:79531-93154	0.311189333333333	0.113438666666667	1.66953644348571	0.131492727498103	1
ENSCHIG00000015774	CEP72	20:71404211-71445220	0.0508433333333333	0.173646	-1.52612648354876	0.13152960582074	1
ENSCHIG00000013837	PTCH1	8:81860137-82003339	1.23506233333333	2.21609166666667	-0.589290340509124	0.131656333039325	1
ENSCHIG00000021012	TLR7	LWLT01000021.1:50695938-50718667	0.362178666666667	1.38479766666667	-1.56924184420079	0.131757855395892	1
ENSCHIG00000016871	CCDC190	3:113580331-113598468	0.162547333333333	0.662865333333333	-1.81630335854004	0.131773495014742	1
ENSCHIG00000019544	NDUFAF5	13:7170926-7205856	3.62419066666667	2.453582	0.685562445606887	0.13181997616393	1
ENSCHIG00000013197	PER1	19:27513274-27523341	18.0856966666667	17.7328486666667	0.578770354814332	0.131829558026706	1
ENSCHIG00000015380	ENSCHIG00000015380	3:69932692-69940682	213.376688666667	375.078125	-0.544273886479342	0.131905821948361	1
ENSCHIG00000015722	AFG1L	9:28953108-29151575	2.25577433333333	1.8455	0.592722516649304	0.132146635018412	1
ENSCHIG00000012912	ST6GALNAC4	11:98120670-98131724	6.976748	5.216975	0.693704373662184	0.132152125531962	1
ENSCHIG00000022767	DCLK1	12:61022081-61360653	6.05783866666667	12.6039116666667	-0.862908150872749	0.132177939023532	1
ENSCHIG00000013010	ENSCHIG00000013010	3:21492756-21514410	0	0.00693966666666667	-6.18171361845222	0.13218530646698	1
ENSCHIG00000026343	CPNE1	13:64417236-64449259	12.4676246666667	21.6376553333333	-0.524179818962251	0.132188293866973	1
ENSCHIG00000011683	ESR2	10:26654527-26714343	0.155558	0.0579593333333333	1.808271815435	0.132255099702968	1
ENSCHIG00000025733	SSC5D	18:63752156-63774325	1.35447233333333	0.786113333333333	1.0160176092973	0.13226107956046	1
ENSCHIG00000024307	GALNT3	2:105718285-105783092	0.160609666666667	0.479930666666667	-1.05554650102586	0.132401985606081	1
ENSCHIG00000017103	ENSCHIG00000017103	5:111679545-111686810	0	0.018685	-6.174082937402	0.132409872811875	1
ENSCHIG00000014260	ENSCHIG00000014260	14:72870090-72890155	0	0.00748333333333333	-6.22406427154788	0.13241423144669	1
ENSCHIG00000019246	LIPK	26:40931592-40971712	0	0.00356033333333333	-6.17408291718737	0.132417222176011	1
ENSCHIG00000015816	ZNF217	13:80663967-80696463	2.12497366666667	4.025856	-0.649542582377513	0.132446139232325	1
ENSCHIG00000015696	ENSCHIG00000015696	12:54646022-54654543	0	0.0155886666666667	-6.17408277196727	0.132470033420797	1
ENSCHIG00000009034	IQCH	10:86944453-87169285	0	0.000608333333333333	-6.17408263423562	0.132520144241667	1
ENSCHIG00000026528	SLC35D1	3:42601712-42653655	5.723407	5.22976233333333	0.572036538187393	0.13254555875208	1
ENSCHIG00000012138	CD180	20:12401107-12418516	0.041521	0.232476333333333	-2.12868775011784	0.13265757735093	1
ENSCHIG00000013358	KMT5A	17:18988175-19002578	11.863293	9.33085266666667	0.586841210947847	0.132724002869467	1
ENSCHIG00000013308	ENSCHIG00000013308	29:46604442-46607619	79.77573	62.258748	0.591275660720361	0.13282589791742	1
ENSCHIG00000014682	KBTBD8	22:34449220-34461726	3.1694	2.17757566666667	0.797377266565579	0.13291147766228	1
ENSCHIG00000013998	NOXA1	11:105904418-105940844	0.444790666666667	0.974974333333333	-1.22252943482532	0.132997734455119	1
ENSCHIG00000011968	ENSCHIG00000011968	1:108600367-108960763	0.159483333333333	0.109643666666667	0.838360515898568	0.133172146790952	1
ENSCHIG00000024032	CA14	3:99785408-99791330	12.607602	8.62309166666667	0.777470566522689	0.133174257130839	1
ENSCHIG00000018664	PHF24	8:59029371-59052894	1.65398233333333	0.990468333333333	1.06075167319619	0.133336075514373	1
ENSCHIG00000024228	PLD3	18:50616610-50625942	7.63183533333333	16.044812	-0.767026676882303	0.133345466291692	1
ENSCHIG00000016507	ENSCHIG00000016507	27:23961792-23964467	0.0438626666666667	0.00371566666666667	3.54926421053285	0.133427721719203	1
ENSCHIG00000012005	EVI2B	19:18330238-18339933	0.902364666666667	3.70086566666667	-1.33555819256048	0.133459419889787	1
ENSCHIG00000025333	KIF21A	5:41271351-41457275	1.12847633333333	0.98656	0.555609277629804	0.133476891262461	1
ENSCHIG00000021709	ENSCHIG00000021709	6:19180002-19190261	0.0105223333333333	0	6.06386877075445	0.133632011315671	1
ENSCHIG00000008416	DES	2:28457371-28468238	455.335805333333	853.593790666667	-0.618453503367729	0.133871510722517	1
ENSCHIG00000012369	MXD3	7:71836830-71840720	0.562114	2.115315	-1.68304695588359	0.133875694051755	1
ENSCHIG00000024959	DOK4	18:7920228-7932430	0.980643	2.650671	-1.15122178847252	0.133902493597198	1
ENSCHIG00000001947	DDO	9:27104894-27123805	3.65971133333333	6.859075	-0.633970660486508	0.133949707157016	1
ENSCHIG00000023219	ENSCHIG00000023219	2:17448626-17484809	2.26328666666667	4.11644033333333	-0.599737856734811	0.133956249876804	1
ENSCHIG00000020159	SLC38A6	10:29988407-30055015	1.06073266666667	2.10893	-0.698129700653609	0.13406297460493	1
ENSCHIG00000021478	SNX10	4:50550247-50618149	0.366101	1.18895566666667	-1.36559832772494	0.134113359891092	1
ENSCHIG00000026204	SMAP2	3:15054082-15100632	2.700863	4.83157633333333	-0.581017876319635	0.13444355577897	1
ENSCHIG00000023684	KCNAB1	1:110658907-110936720	2.40874866666667	7.29908166666667	-1.33223593302941	0.134489710019745	1
ENSCHIG00000022997	SHCBP1	18:22362456-22390424	0.212434666666667	0.853532333333333	-1.8310097442136	0.134497102641799	1
ENSCHIG00000000131	ENSCHIG00000000131	LWLT01000035.1:333875-336325	47.875772	37.6667093333333	0.599456981186424	0.134553936581969	1
ENSCHIG00000026408	TAF1D	29:582862-599857	7.31803466666667	16.5101436666667	-0.759894834114489	0.134599505715284	1
ENSCHIG00000026270	SALL4	13:79083051-79101078	0.191491666666667	0.0699256666666667	1.71248081203496	0.134637890044904	1
ENSCHIG00000016747	ENSCHIG00000016747	22:41307258-41401299	0.0324473333333333	0.00393266666666667	3.23762002179124	0.134669351157854	1
ENSCHIG00000015088	CTSO	17:27750920-27784008	2.13402433333333	3.85400066666667	-0.6688737393541	0.134716272084326	1
ENSCHIG00000009421	ENSCHIG00000009421	23:18100301-18100711	11.187752	39.002258	-1.61480323542498	0.134735304015067	1
ENSCHIG00000017465	ENSCHIG00000017465	15:27957147-28135945	0.00809266666666667	0	6.16902439767088	0.134817081572868	1
ENSCHIG00000012078	MAST1	7:98051023-98079969	0.112981	0.372086666666667	-1.41077812754159	0.134849920241803	1
ENSCHIG00000011614	AGPAT5	27:38759627-38804274	31.0951683333333	24.7693286666667	0.571397125266546	0.134917984136338	1
ENSCHIG00000019424	ENSCHIG00000019424	13:73068883-73071987	0.491025333333333	0.00869333333333333	4.54231958927846	0.134919502675147	1
ENSCHIG00000022666	ARFGAP3	5:112592851-112643255	4.40170466666667	8.097196	-0.602322117837324	0.134986263201927	1
ENSCHIG00000019122	S100A3	3:103333674-103334421	0	0.0820773333333333	-5.07759915799907	0.135090849646506	1
ENSCHIG00000013226	PPP1R12B	16:78618580-78784184	32.1451346666667	21.9133276666667	0.589823857964377	0.135126171298987	1
ENSCHIG00000012784	ENSCHIG00000012784	7:102770549-102784252	0.026293	0.00425366666666667	2.81190078490958	0.135211916535707	1
[truncated: 15,909 more rows]
