# Supplementary material for: Transcriptome analysis of mRNA and miRNA in the development of LeiZhou goat muscles
Source: Sci Rep. 2024 Apr 29;14:9858. doi: 10.1038/s41598-024-60521-9 (PMC11058254; doi:10.1038/s41598-024-60521-9)
Supplement: Supplementary file 19 — Supplementary Information 19. [file 41598_2024_60521_MOESM19_ESM.xls]

sRNA	M6_readcount	M3_readcount	log2FoldChange	pval	padj
chi-miR-365-3p	4741.05352069809	1126.86221195797	2.0724	2.6298e-08	3.537e-06
chi-miR-381	8030.38510452123	28853.0266425237	-1.8452	1.5139e-08	3.537e-06
novel_102	749.427930129533	190.90910148513	1.9734	4.6324e-08	4.1537e-06
chi-miR-412-5p	73.129956134561	343.724705456786	-2.2283	1.061e-06	7.1353e-05
chi-miR-30e-5p	109512.363039427	35329.9427169702	1.6321	1.5505e-05	0.00083417
chi-miR-127-3p	6298.11108558941	17899.6888952386	-1.507	3.185e-05	0.001224
chi-miR-362-5p	2239.64020478211	807.660309502823	1.4703	3.021e-05	0.001224
chi-miR-30c-5p	16943.8710921787	6771.3569771846	1.3232	6.9127e-05	0.0023244
novel_75	29.2238014419298	136.924396837551	-2.246	8.2793e-05	0.0024746
chi-miR-380-3p	162.401980040719	454.077718105552	-1.4873	9.5317e-05	0.002564
chi-miR-1307-5p	124.889681028177	672.847584407816	-2.4251	0.0001281	0.0031327
chi-miR-143-3p	150729.803195543	335025.748690766	-1.1523	0.00024822	0.004971
chi-miR-29c-5p	568.338046615005	238.076030463225	1.2536	0.00025872	0.004971
chi-miR-7-5p	7656.39659214	2600.30387551919	1.5578	0.00023715	0.004971
chi-miR-30f-5p	1342.40241063029	529.561860416132	1.3406	0.00027744	0.0049754
chi-miR-190a-5p	72.6926355452093	19.2859451660017	1.9054	0.00080536	0.013446
chi-miR-193b-3p	7769.26045821503	3153.09077026858	1.3008	0.00084975	0.013446
chi-miR-193a	7616.75023671333	3130.88018704687	1.2824	0.00099399	0.014855
chi-miR-335-3p	67.6090084440166	287.491899632601	-2.0913	0.0011591	0.016411
novel_99	313.638159787737	137.580476791215	1.1939	0.0013668	0.018383
chi-miR-10b-5p	243928.956801376	112894.075013779	1.1115	0.0017163	0.021985
chi-miR-145-5p	10283.9851321026	3779.70183041377	1.4438	0.0020336	0.024865
chi-miR-493-3p	407.59013777943	929.652361108939	-1.1915	0.0024206	0.02831
chi-miR-410-3p	70.9397026704479	177.679289461851	-1.3304	0.0027377	0.030685
chi-miR-29b-5p	47.9850053828606	13.4808012243115	1.8092	0.0031762	0.031265
chi-miR-369-5p	195.207195506436	469.700284258941	-1.2635	0.0033705	0.031265
chi-miR-424-3p	209.9286431393	460.10802621662	-1.1307	0.0033019	0.031265
chi-miR-542-3p	989.186246882393	2152.42097980045	-1.122	0.0033348	0.031265
novel_620	36.9697644695166	11.137347494859	1.7335	0.003222	0.031265
chi-miR-106b-3p	332.616084439397	690.881663417647	-1.0541	0.0045672	0.036135
chi-miR-125a-5p	4437.67344098747	2200.50463324193	1.0121	0.0040931	0.036135
chi-miR-133a-3p	163841.633225852	81956.0162384305	0.99937	0.0044739	0.036135
chi-miR-411a-3p	285.85193687254	658.245476539432	-1.2048	0.0041751	0.036135
chi-miR-411a-5p	11426.5369725444	22494.4532319177	-0.97719	0.0043478	0.036135
chi-miR-151-3p	10612.7310847537	21568.4668655585	-1.0231	0.0060357	0.043881
chi-miR-19b-3p	1069.6640584309	489.325996969374	1.1259	0.0057882	0.043881
chi-miR-214-3p	469.381598245768	1054.37015762842	-1.1683	0.0060219	0.043881
