# Supplementary material for: Transcriptome analysis of mRNA and miRNA in the development of LeiZhou goat muscles
Source: Sci Rep. 2024 Apr 29;14:9858. doi: 10.1038/s41598-024-60521-9 (PMC11058254; doi:10.1038/s41598-024-60521-9)
Supplement: Supplementary file 20 — Supplementary Information 20. [file 41598_2024_60521_MOESM20_ESM.xls]

GO_accession	Description	Term_type	Over_represented_pValue	Corrected_pValue	DEG_item	DEG_list	Bg_item	Bg_list	Gene_names
GO:0004591	oxoglutarate dehydrogenase (succinyl-transferring) activity	molecular_function	0.0010343	1	2	261	3	17992	ENSCHIG00000022565,ENSCHIG00000006876
GO:0007193	adenylate cyclase-inhibiting G-protein coupled receptor signaling pathway	biological_process	0.0015145	1	2	261	4	17992	ENSCHIG00000004216,ENSCHIG00000005604
GO:0007187	G-protein coupled receptor signaling pathway, coupled to cyclic nucleotide second messenger	biological_process	0.0023204	1	3	261	20	17992	ENSCHIG00000005604,ENSCHIG00000004216,ENSCHIG00000013874
GO:0007188	adenylate cyclase-modulating G-protein coupled receptor signaling pathway	biological_process	0.0023204	1	3	261	20	17992	ENSCHIG00000004216,ENSCHIG00000005604,ENSCHIG00000013874
GO:0071941	nitrogen cycle metabolic process	biological_process	0.0024626	1	2	261	5	17992	ENSCHIG00000017099,ENSCHIG00000006773
GO:1902653	secondary alcohol biosynthetic process	biological_process	0.0031103	1	2	261	5	17992	ENSCHIG00000024342,ENSCHIG00000023958
GO:0030976	thiamine pyrophosphate binding	molecular_function	0.0033539	1	2	261	5	17992	ENSCHIG00000006876,ENSCHIG00000022565
GO:0004935	adrenergic receptor activity	molecular_function	0.0034672	1	2	261	8	17992	ENSCHIG00000013874,ENSCHIG00000015811
GO:0071875	adrenergic receptor signaling pathway	biological_process	0.0034672	1	2	261	8	17992	ENSCHIG00000015811,ENSCHIG00000013874
GO:0071241	cellular response to inorganic substance	biological_process	0.0049623	1	2	261	8	17992	ENSCHIG00000021331,ENSCHIG00000016700
GO:0071248	cellular response to metal ion	biological_process	0.0049623	1	2	261	8	17992	ENSCHIG00000021331,ENSCHIG00000016700
GO:0007212	dopamine receptor signaling pathway	biological_process	0.0050328	1	2	261	8	17992	ENSCHIG00000005307,ENSCHIG00000004216
GO:0006694	steroid biosynthetic process	biological_process	0.0054066	1	3	261	22	17992	ENSCHIG00000014499,ENSCHIG00000023958,ENSCHIG00000024342
GO:0016624	oxidoreductase activity, acting on the aldehyde or oxo group of donors, disulfide as acceptor	molecular_function	0.0064214	1	2	261	10	17992	ENSCHIG00000022565,ENSCHIG00000006876
GO:0033002	muscle cell proliferation	biological_process	0.0068557	1	2	261	9	17992	ENSCHIG00000016700,ENSCHIG00000021331
GO:0016126	sterol biosynthetic process	biological_process	0.0084578	1	2	261	8	17992	ENSCHIG00000024342,ENSCHIG00000023958
GO:0005212	structural constituent of eye lens	molecular_function	0.0087878	1	2	261	11	17992	ENSCHIG00000025185,ENSCHIG00000023351
GO:0014735	regulation of muscle atrophy	biological_process	0.0087883	1	1	261	1	17992	ENSCHIG00000021331
GO:0014737	positive regulation of muscle atrophy	biological_process	0.0087883	1	1	261	1	17992	ENSCHIG00000021331
GO:0014744	positive regulation of muscle adaptation	biological_process	0.0087883	1	1	261	1	17992	ENSCHIG00000021331
GO:0014841	skeletal muscle satellite cell proliferation	biological_process	0.0087883	1	1	261	1	17992	ENSCHIG00000021331
GO:0014842	regulation of satellite cell proliferation	biological_process	0.0087883	1	1	261	1	17992	ENSCHIG00000021331
GO:0014854	response to inactivity	biological_process	0.0087883	1	1	261	1	17992	ENSCHIG00000021331
GO:0014856	skeletal muscle cell proliferation	biological_process	0.0087883	1	1	261	1	17992	ENSCHIG00000021331
GO:0014857	regulation of skeletal muscle cell proliferation	biological_process	0.0087883	1	1	261	1	17992	ENSCHIG00000021331
GO:0014870	response to muscle inactivity	biological_process	0.0087883	1	1	261	1	17992	ENSCHIG00000021331
GO:0014874	response to stimulus involved in regulation of muscle adaptation	biological_process	0.0087883	1	1	261	1	17992	ENSCHIG00000021331
GO:0014877	response to muscle inactivity involved in regulation of muscle adaptation	biological_process	0.0087883	1	1	261	1	17992	ENSCHIG00000021331
GO:0014889	muscle atrophy	biological_process	0.0087883	1	1	261	1	17992	ENSCHIG00000021331
GO:0014891	striated muscle atrophy	biological_process	0.0087883	1	1	261	1	17992	ENSCHIG00000021331
GO:0014894	response to denervation involved in regulation of muscle adaptation	biological_process	0.0087883	1	1	261	1	17992	ENSCHIG00000021331
GO:0048742	regulation of skeletal muscle fiber development	biological_process	0.0087883	1	1	261	1	17992	ENSCHIG00000021331
GO:0048743	positive regulation of skeletal muscle fiber development	biological_process	0.0087883	1	1	261	1	17992	ENSCHIG00000021331
GO:0016192	vesicle-mediated transport	biological_process	0.0088005	1	13	261	364	17992	ENSCHIG00000001906,ENSCHIG00000015990,ENSCHIG00000005307,ENSCHIG00000021171,ENSCHIG00000015266,ENSCHIG00000013213,ENSCHIG00000000319,ENSCHIG00000026885,ENSCHIG00000013305,ENSCHIG00000022584,ENSCHIG00000017855,ENSCHIG00000014332,ENSCHIG00000013902
GO:0030168	platelet activation	biological_process	0.009962	1	2	261	12	17992	ENSCHIG00000019484,ENSCHIG00000015811
GO:0034101	erythrocyte homeostasis	biological_process	0.010404	1	2	261	11	17992	ENSCHIG00000016700,ENSCHIG00000008990
GO:0042126	nitrate metabolic process	biological_process	0.010664	1	1	261	1	17992	ENSCHIG00000006773
GO:0042128	nitrate assimilation	biological_process	0.010664	1	1	261	1	17992	ENSCHIG00000006773
GO:0090257	regulation of muscle system process	biological_process	0.010999	1	2	261	12	17992	ENSCHIG00000021331,ENSCHIG00000015811
GO:0002262	myeloid cell homeostasis	biological_process	0.014693	1	2	261	13	17992	ENSCHIG00000008990,ENSCHIG00000016700
GO:0010038	response to metal ion	biological_process	0.01476	1	2	261	13	17992	ENSCHIG00000016700,ENSCHIG00000021331
GO:1901681	sulfur compound binding	molecular_function	0.015066	1	3	261	33	17992	ENSCHIG00000022565,ENSCHIG00000026458,ENSCHIG00000006876
GO:0004939	beta-adrenergic receptor activity	molecular_function	0.015075	1	1	261	2	17992	ENSCHIG00000013874
GO:0048193	Golgi vesicle transport	biological_process	0.016012	1	4	261	58	17992	ENSCHIG00000013305,ENSCHIG00000013902,ENSCHIG00000021171,ENSCHIG00000000319
GO:0010876	lipid localization	biological_process	0.016022	1	6	261	121	17992	ENSCHIG00000020085,ENSCHIG00000020194,ENSCHIG00000000304,ENSCHIG00000007182,ENSCHIG00000024291,ENSCHIG00000023836
GO:0030219	megakaryocyte differentiation	biological_process	0.016023	1	1	261	1	17992	ENSCHIG00000008990
GO:0030221	basophil differentiation	biological_process	0.016023	1	1	261	1	17992	ENSCHIG00000008990
GO:0030222	eosinophil differentiation	biological_process	0.016023	1	1	261	1	17992	ENSCHIG00000008990
GO:0004801	sedoheptulose-7-phosphate:D-glyceraldehyde-3-phosphate glyceronetransferase activity	molecular_function	0.017644	1	1	261	1	17992	ENSCHIG00000010935
GO:0016744	transferase activity, transferring aldehyde or ketonic groups	molecular_function	0.017644	1	1	261	1	17992	ENSCHIG00000010935
GO:0002042	cell migration involved in sprouting angiogenesis	biological_process	0.017686	1	1	261	1	17992	ENSCHIG00000016700
GO:0002246	wound healing involved in inflammatory response	biological_process	0.017686	1	1	261	1	17992	ENSCHIG00000016700
GO:0016242	negative regulation of macroautophagy	biological_process	0.017686	1	1	261	1	17992	ENSCHIG00000016700
GO:0034395	regulation of transcription from RNA polymerase II promoter in response to iron	biological_process	0.017686	1	1	261	1	17992	ENSCHIG00000016700
GO:0035094	response to nicotine	biological_process	0.017686	1	1	261	1	17992	ENSCHIG00000016700
GO:0046685	response to arsenic-containing substance	biological_process	0.017686	1	1	261	1	17992	ENSCHIG00000016700
GO:0071243	cellular response to arsenic-containing substance	biological_process	0.017686	1	1	261	1	17992	ENSCHIG00000016700
GO:0071281	cellular response to iron ion	biological_process	0.017686	1	1	261	1	17992	ENSCHIG00000016700
GO:0072718	response to cisplatin	biological_process	0.017686	1	1	261	1	17992	ENSCHIG00000016700
GO:0072719	cellular response to cisplatin	biological_process	0.017686	1	1	261	1	17992	ENSCHIG00000016700
GO:0090049	regulation of cell migration involved in sprouting angiogenesis	biological_process	0.017686	1	1	261	1	17992	ENSCHIG00000016700
GO:0090050	positive regulation of cell migration involved in sprouting angiogenesis	biological_process	0.017686	1	1	261	1	17992	ENSCHIG00000016700
GO:0090594	inflammatory response to wounding	biological_process	0.017686	1	1	261	1	17992	ENSCHIG00000016700
GO:1902042	negative regulation of extrinsic apoptotic signaling pathway via death domain receptors	biological_process	0.017686	1	1	261	1	17992	ENSCHIG00000016700
GO:1903587	regulation of blood vessel endothelial cell proliferation involved in sprouting angiogenesis	biological_process	0.017686	1	1	261	1	17992	ENSCHIG00000016700
GO:1903589	positive regulation of blood vessel endothelial cell proliferation involved in sprouting angiogenesis	biological_process	0.017686	1	1	261	1	17992	ENSCHIG00000016700
GO:0007050	cell cycle arrest	biological_process	0.018191	1	2	261	18	17992	ENSCHIG00000021331,ENSCHIG00000012528
GO:0008202	steroid metabolic process	biological_process	0.018341	1	3	261	36	17992	ENSCHIG00000024342,ENSCHIG00000023958,ENSCHIG00000014499
GO:0004310	farnesyl-diphosphate farnesyltransferase activity	molecular_function	0.018718	1	1	261	1	17992	ENSCHIG00000024342
GO:0004496	mevalonate kinase activity	molecular_function	0.018718	1	1	261	1	17992	ENSCHIG00000023958
GO:0006696	ergosterol biosynthetic process	biological_process	0.018718	1	1	261	1	17992	ENSCHIG00000024342
GO:0007079	mitotic chromosome movement towards spindle pole	biological_process	0.018718	1	1	261	1	17992	ENSCHIG00000026579
GO:0008204	ergosterol metabolic process	biological_process	0.018718	1	1	261	1	17992	ENSCHIG00000024342
GO:0008352	katanin complex	cellular_component	0.018718	1	1	261	1	17992	ENSCHIG00000026579
GO:0009268	response to pH	biological_process	0.018718	1	1	261	1	17992	ENSCHIG00000020115
GO:0010446	response to alkaline pH	biological_process	0.018718	1	1	261	1	17992	ENSCHIG00000020115
GO:0014823	response to activity	biological_process	0.018718	1	1	261	1	17992	ENSCHIG00000020298
GO:0014850	response to muscle activity	biological_process	0.018718	1	1	261	1	17992	ENSCHIG00000020298
GO:0016128	phytosteroid metabolic process	biological_process	0.018718	1	1	261	1	17992	ENSCHIG00000024342
GO:0016129	phytosteroid biosynthetic process	biological_process	0.018718	1	1	261	1	17992	ENSCHIG00000024342
GO:0016153	urocanate hydratase activity	molecular_function	0.018718	1	1	261	1	17992	ENSCHIG00000010303
GO:0031201	SNARE complex	cellular_component	0.018718	1	1	261	1	17992	ENSCHIG00000015266
GO:0034474	U2 snRNA 3'-end processing	biological_process	0.018718	1	1	261	1	17992	ENSCHIG00000011595
GO:0044107	cellular alcohol metabolic process	biological_process	0.018718	1	1	261	1	17992	ENSCHIG00000024342
GO:0044108	cellular alcohol biosynthetic process	biological_process	0.018718	1	1	261	1	17992	ENSCHIG00000024342
GO:0044599	AP-5 adaptor complex	cellular_component	0.018718	1	1	261	1	17992	ENSCHIG00000016014
GO:0051305	chromosome movement towards spindle pole	biological_process	0.018718	1	1	261	1	17992	ENSCHIG00000026579
GO:0051996	squalene synthase activity	molecular_function	0.018718	1	1	261	1	17992	ENSCHIG00000024342
GO:0071467	cellular response to pH	biological_process	0.018718	1	1	261	1	17992	ENSCHIG00000020115
GO:0071469	cellular response to alkaline pH	biological_process	0.018718	1	1	261	1	17992	ENSCHIG00000020115
GO:0090336	positive regulation of brown fat cell differentiation	biological_process	0.018718	1	1	261	1	17992	ENSCHIG00000020298
GO:0060736	prostate gland growth	biological_process	0.018718	1	1	261	1	17992	ENSCHIG00000005604
GO:0004447	iodide peroxidase activity	molecular_function	0.018718	1	1	261	1	17992	ENSCHIG00000021384
GO:0004334	fumarylacetoacetase activity	molecular_function	0.018718	1	1	261	1	17992	ENSCHIG00000012774
GO:0006572	tyrosine catabolic process	biological_process	0.018718	1	1	261	1	17992	ENSCHIG00000012774
GO:0030332	cyclin binding	molecular_function	0.018718	1	1	261	1	17992	ENSCHIG00000012761
GO:0031571	mitotic G1 DNA damage checkpoint	biological_process	0.018718	1	1	261	1	17992	ENSCHIG00000012761
GO:0044783	G1 DNA damage checkpoint	biological_process	0.018718	1	1	261	1	17992	ENSCHIG00000012761
GO:0044819	mitotic G1/S transition checkpoint	biological_process	0.018718	1	1	261	1	17992	ENSCHIG00000012761
GO:0030729	acetoacetate-CoA ligase activity	molecular_function	0.01872	1	1	261	1	17992	ENSCHIG00000016645
GO:0004938	alpha2-adrenergic receptor activity	molecular_function	0.019634	1	1	261	3	17992	ENSCHIG00000015811
GO:1902652	secondary alcohol metabolic process	biological_process	0.020363	1	2	261	13	17992	ENSCHIG00000023958,ENSCHIG00000024342
GO:0010226	response to lithium ion	biological_process	0.020993	1	1	261	2	17992	ENSCHIG00000021331
GO:0071285	cellular response to lithium ion	biological_process	0.020993	1	1	261	2	17992	ENSCHIG00000021331
GO:0006979	response to oxidative stress	biological_process	0.021172	1	3	261	38	17992	ENSCHIG00000021384,ENSCHIG00000016700,ENSCHIG00000017822
GO:0046686	response to cadmium ion	biological_process	0.021752	1	1	261	2	17992	ENSCHIG00000016700
GO:0071276	cellular response to cadmium ion	biological_process	0.021752	1	1	261	2	17992	ENSCHIG00000016700
GO:0061025	membrane fusion	biological_process	0.021809	1	3	261	35	17992	ENSCHIG00000015990,ENSCHIG00000015266,ENSCHIG00000013213
GO:0009266	response to temperature stimulus	biological_process	0.023011	1	2	261	15	17992	ENSCHIG00000020298,ENSCHIG00000016700
GO:0010831	positive regulation of myotube differentiation	biological_process	0.024611	1	1	261	2	17992	ENSCHIG00000021331
GO:0070888	E-box binding	molecular_function	0.024611	1	1	261	2	17992	ENSCHIG00000021331
GO:0071392	cellular response to estradiol stimulus	biological_process	0.024611	1	1	261	2	17992	ENSCHIG00000021331
GO:0009409	response to cold	biological_process	0.025076	1	1	261	2	17992	ENSCHIG00000020298
GO:0032102	negative regulation of response to external stimulus	biological_process	0.026087	1	2	261	17	17992	ENSCHIG00000016700,ENSCHIG00000020298
GO:0048872	homeostasis of number of cells	biological_process	0.026745	1	2	261	17	17992	ENSCHIG00000016700,ENSCHIG00000008990
GO:0009628	response to abiotic stimulus	biological_process	0.02679	1	3	261	43	17992	ENSCHIG00000020298,ENSCHIG00000020115,ENSCHIG00000016700
GO:0004392	heme oxygenase (decyclizing) activity	molecular_function	0.027199	1	1	261	2	17992	ENSCHIG00000016700
GO:0006788	heme oxidation	biological_process	0.027199	1	1	261	2	17992	ENSCHIG00000016700
GO:0048643	positive regulation of skeletal muscle tissue development	biological_process	0.027323	1	1	261	2	17992	ENSCHIG00000021331
GO:0071158	positive regulation of cell cycle arrest	biological_process	0.027343	1	1	261	2	17992	ENSCHIG00000021331
GO:0019842	vitamin binding	molecular_function	0.02828	1	3	261	37	17992	ENSCHIG00000026382,ENSCHIG00000022565,ENSCHIG00000006876
GO:0016239	positive regulation of macroautophagy	biological_process	0.028739	1	1	261	2	17992	ENSCHIG00000016700
GO:0016241	regulation of macroautophagy	biological_process	0.028739	1	1	261	2	17992	ENSCHIG00000016700
GO:0001895	retina homeostasis	biological_process	0.028758	1	1	261	2	17992	ENSCHIG00000015108
GO:0045494	photoreceptor cell maintenance	biological_process	0.028758	1	1	261	2	17992	ENSCHIG00000015108
GO:0001938	positive regulation of endothelial cell proliferation	biological_process	0.02933	1	1	261	2	17992	ENSCHIG00000016700
GO:0002043	blood vessel endothelial cell proliferation involved in sprouting angiogenesis	biological_process	0.02933	1	1	261	2	17992	ENSCHIG00000016700
GO:0048661	positive regulation of smooth muscle cell proliferation	biological_process	0.02933	1	1	261	2	17992	ENSCHIG00000016700
GO:0014855	striated muscle cell proliferation	biological_process	0.029845	1	1	261	3	17992	ENSCHIG00000021331
GO:0015299	solute:proton antiporter activity	molecular_function	0.030995	1	2	261	15	17992	ENSCHIG00000021090,ENSCHIG00000000410
GO:0010035	response to inorganic substance	biological_process	0.031067	1	2	261	19	17992	ENSCHIG00000021331,ENSCHIG00000016700
GO:0045786	negative regulation of cell cycle	biological_process	0.031327	1	3	261	48	17992	ENSCHIG00000012761,ENSCHIG00000012528,ENSCHIG00000021331
GO:0009399	nitrogen fixation	biological_process	0.0315	1	1	261	2	17992	ENSCHIG00000017099
GO:0016163	nitrogenase activity	molecular_function	0.0315	1	1	261	2	17992	ENSCHIG00000017099
GO:0016730	oxidoreductase activity, acting on iron-sulfur proteins as donors	molecular_function	0.0315	1	1	261	2	17992	ENSCHIG00000017099
GO:0016732	oxidoreductase activity, acting on iron-sulfur proteins as donors, dinitrogen as acceptor	molecular_function	0.0315	1	1	261	2	17992	ENSCHIG00000017099
GO:0005484	SNAP receptor activity	molecular_function	0.031781	1	2	261	17	17992	ENSCHIG00000015266,ENSCHIG00000015990
GO:0010830	regulation of myotube differentiation	biological_process	0.032928	1	1	261	3	17992	ENSCHIG00000021331
GO:0060142	regulation of syncytium formation by plasma membrane fusion	biological_process	0.032928	1	1	261	3	17992	ENSCHIG00000021331
GO:1901739	regulation of myoblast fusion	biological_process	0.032928	1	1	261	3	17992	ENSCHIG00000021331
GO:0009611	response to wounding	biological_process	0.034382	1	4	261	84	17992	ENSCHIG00000016700,ENSCHIG00000015811,ENSCHIG00000020298,ENSCHIG00000019484
GO:0043279	response to alkaloid	biological_process	0.034966	1	1	261	2	17992	ENSCHIG00000016700
GO:0004745	retinol dehydrogenase activity	molecular_function	0.035954	1	1	261	2	17992	ENSCHIG00000008787
GO:1901615	organic hydroxy compound metabolic process	biological_process	0.035988	1	4	261	76	17992	ENSCHIG00000024342,ENSCHIG00000023958,ENSCHIG00000008787,ENSCHIG00000021384
GO:0043534	blood vessel endothelial cell migration	biological_process	0.036074	1	1	261	2	17992	ENSCHIG00000016700
GO:0043535	regulation of blood vessel endothelial cell migration	biological_process	0.036074	1	1	261	2	17992	ENSCHIG00000016700
GO:0043536	positive regulation of blood vessel endothelial cell migration	biological_process	0.036074	1	1	261	2	17992	ENSCHIG00000016700
GO:0042167	heme catabolic process	biological_process	0.036074	1	1	261	2	17992	ENSCHIG00000016700
GO:0046149	pigment catabolic process	biological_process	0.036074	1	1	261	2	17992	ENSCHIG00000016700
GO:1903670	regulation of sprouting angiogenesis	biological_process	0.036074	1	1	261	2	17992	ENSCHIG00000016700
GO:1903672	positive regulation of sprouting angiogenesis	biological_process	0.036074	1	1	261	2	17992	ENSCHIG00000016700
GO:1902041	regulation of extrinsic apoptotic signaling pathway via death domain receptors	biological_process	0.036078	1	1	261	2	17992	ENSCHIG00000016700
GO:0001607	neuromedin U receptor activity	molecular_function	0.036841	1	1	261	2	17992	ENSCHIG00000025403
GO:0060742	epithelial cell differentiation involved in prostate gland development	biological_process	0.037068	1	1	261	2	17992	ENSCHIG00000005604
GO:0006590	thyroid hormone generation	biological_process	0.037087	1	1	261	2	17992	ENSCHIG00000021384
GO:0019731	antibacterial humoral response	biological_process	0.037087	1	1	261	2	17992	ENSCHIG00000016965
GO:0097255	R2TP complex	cellular_component	0.037087	1	1	261	2	17992	ENSCHIG00000019299
GO:0006570	tyrosine metabolic process	biological_process	0.037088	1	1	261	2	17992	ENSCHIG00000012774
GO:0031112	positive regulation of microtubule polymerization or depolymerization	biological_process	0.037089	1	1	261	2	17992	ENSCHIG00000026579
GO:0031117	positive regulation of microtubule depolymerization	biological_process	0.037089	1	1	261	2	17992	ENSCHIG00000026579
GO:0004465	lipoprotein lipase activity	molecular_function	0.037089	1	1	261	2	17992	ENSCHIG00000015994
GO:0044773	mitotic DNA damage checkpoint	biological_process	0.03709	1	1	261	2	17992	ENSCHIG00000012761
GO:0051127	positive regulation of actin nucleation	biological_process	0.037092	1	1	261	2	17992	ENSCHIG00000024081
GO:2000601	positive regulation of Arp2/3 complex-mediated actin nucleation	biological_process	0.037092	1	1	261	2	17992	ENSCHIG00000024081
GO:0006884	cell volume homeostasis	biological_process	0.037092	1	1	261	2	17992	ENSCHIG00000018789
GO:0015910	peroxisomal long-chain fatty acid import	biological_process	0.037102	1	1	261	2	17992	ENSCHIG00000020085
GO:0004311	farnesyltranstransferase activity	molecular_function	0.037141	1	1	261	2	17992	ENSCHIG00000024342
GO:1902807	negative regulation of cell cycle G1/S phase transition	biological_process	0.037159	1	1	261	2	17992	ENSCHIG00000012761
GO:2000134	negative regulation of G1/S transition of mitotic cell cycle	biological_process	0.037159	1	1	261	2	17992	ENSCHIG00000012761
GO:0016822	hydrolase activity, acting on acid carbon-carbon bonds	molecular_function	0.037162	1	1	261	2	17992	ENSCHIG00000012774
GO:0016823	hydrolase activity, acting on acid carbon-carbon bonds, in ketonic substances	molecular_function	0.037162	1	1	261	2	17992	ENSCHIG00000012774
GO:0016125	sterol metabolic process	biological_process	0.037904	1	2	261	20	17992	ENSCHIG00000023958,ENSCHIG00000024342
GO:0003950	NAD+ ADP-ribosyltransferase activity	molecular_function	0.037941	1	2	261	17	17992	ENSCHIG00000011861,ENSCHIG00000018072
GO:0032106	positive regulation of response to extracellular stimulus	biological_process	0.039631	1	1	261	3	17992	ENSCHIG00000016700
GO:0032109	positive regulation of response to nutrient levels	biological_process	0.039631	1	1	261	3	17992	ENSCHIG00000016700
GO:0048821	erythrocyte development	biological_process	0.039636	1	1	261	3	17992	ENSCHIG00000008990
GO:0061515	myeloid cell development	biological_process	0.039636	1	1	261	3	17992	ENSCHIG00000008990
GO:0071391	cellular response to estrogen stimulus	biological_process	0.039826	1	1	261	3	17992	ENSCHIG00000021331
GO:0010507	negative regulation of autophagy	biological_process	0.040064	1	1	261	3	17992	ENSCHIG00000016700
GO:0051094	positive regulation of developmental process	biological_process	0.041135	1	3	261	51	17992	ENSCHIG00000016700,ENSCHIG00000020298,ENSCHIG00000021331
GO:0019730	antimicrobial humoral response	biological_process	0.042489	1	1	261	3	17992	ENSCHIG00000016965
GO:0019732	antifungal humoral response	biological_process	0.042489	1	1	261	3	17992	ENSCHIG00000016965
GO:0030851	granulocyte differentiation	biological_process	0.043157	1	1	261	3	17992	ENSCHIG00000008990
GO:0045600	positive regulation of fat cell differentiation	biological_process	0.043368	1	1	261	3	17992	ENSCHIG00000020298
GO:0004035	alkaline phosphatase activity	molecular_function	0.043787	1	1	261	4	17992	ENSCHIG00000012120
GO:0006869	lipid transport	biological_process	0.044026	1	5	261	114	17992	ENSCHIG00000024291,ENSCHIG00000000304,ENSCHIG00000020194,ENSCHIG00000020085,ENSCHIG00000007182
GO:0003909	DNA ligase activity	molecular_function	0.044944	1	1	261	3	17992	ENSCHIG00000023884
GO:0003910	DNA ligase (ATP) activity	molecular_function	0.044944	1	1	261	3	17992	ENSCHIG00000023884
GO:0006266	DNA ligation	biological_process	0.044944	1	1	261	3	17992	ENSCHIG00000023884
GO:0051103	DNA ligation involved in DNA repair	biological_process	0.044944	1	1	261	3	17992	ENSCHIG00000023884
GO:0007195	adenylate cyclase-inhibiting dopamine receptor signaling pathway	biological_process	0.044945	1	1	261	3	17992	ENSCHIG00000004216
GO:0043502	regulation of muscle adaptation	biological_process	0.045218	1	1	261	3	17992	ENSCHIG00000021331
GO:0004332	fructose-bisphosphate aldolase activity	molecular_function	0.045386	1	1	261	3	17992	ENSCHIG00000013515
GO:0006787	porphyrin-containing compound catabolic process	biological_process	0.04541	1	1	261	3	17992	ENSCHIG00000016700
GO:0033015	tetrapyrrole catabolic process	biological_process	0.04541	1	1	261	3	17992	ENSCHIG00000016700
GO:0002040	sprouting angiogenesis	biological_process	0.047502	1	1	261	3	17992	ENSCHIG00000016700
GO:0005324	long-chain fatty acid transporter activity	molecular_function	0.04896	1	1	261	3	17992	ENSCHIG00000020085
GO:0007157	heterophilic cell-cell adhesion via plasma membrane cell adhesion molecules	biological_process	0.049233	1	1	261	3	17992	ENSCHIG00000018247
GO:0097320	membrane tubulation	biological_process	0.049302	1	1	261	3	17992	ENSCHIG00000007034
GO:0061024	membrane organization	biological_process	0.0494	1	5	261	120	17992	ENSCHIG00000015990,ENSCHIG00000005307,ENSCHIG00000007034,ENSCHIG00000015266,ENSCHIG00000013213
GO:0015321	sodium-dependent phosphate transmembrane transporter activity	molecular_function	0.049615	1	1	261	3	17992	ENSCHIG00000019324
GO:0044341	sodium-dependent phosphate transport	biological_process	0.049615	1	1	261	3	17992	ENSCHIG00000019324
GO:0003854	3-beta-hydroxy-delta5-steroid dehydrogenase activity	molecular_function	0.050116	1	1	261	4	17992	ENSCHIG00000014499
GO:0045663	positive regulation of myoblast differentiation	biological_process	0.050118	1	1	261	4	17992	ENSCHIG00000021331
GO:0008373	sialyltransferase activity	molecular_function	0.050826	1	2	261	21	17992	ENSCHIG00000021799,ENSCHIG00000022129
GO:0097503	sialylation	biological_process	0.050826	1	2	261	21	17992	ENSCHIG00000022129,ENSCHIG00000021799
GO:0019005	SCF ubiquitin ligase complex	cellular_component	0.051192	1	1	261	3	17992	ENSCHIG00000012761
GO:0003012	muscle system process	biological_process	0.051213	1	2	261	25	17992	ENSCHIG00000021331,ENSCHIG00000015811
GO:0009240	isopentenyl diphosphate biosynthetic process	biological_process	0.051597	1	1	261	3	17992	ENSCHIG00000023958
GO:0019287	isopentenyl diphosphate biosynthetic process, mevalonate pathway	biological_process	0.051597	1	1	261	3	17992	ENSCHIG00000023958
GO:0046490	isopentenyl diphosphate metabolic process	biological_process	0.051597	1	1	261	3	17992	ENSCHIG00000023958
GO:0042445	hormone metabolic process	biological_process	0.051822	1	2	261	21	17992	ENSCHIG00000021384,ENSCHIG00000008787
GO:0042060	wound healing	biological_process	0.052287	1	3	261	57	17992	ENSCHIG00000015811,ENSCHIG00000019484,ENSCHIG00000016700
GO:0044057	regulation of system process	biological_process	0.052848	1	2	261	28	17992	ENSCHIG00000021331,ENSCHIG00000015811
GO:0043139	5'-3' DNA helicase activity	molecular_function	0.053879	1	1	261	3	17992	ENSCHIG00000019299
GO:0010039	response to iron ion	biological_process	0.054121	1	1	261	3	17992	ENSCHIG00000016700
GO:0015485	cholesterol binding	molecular_function	0.054175	1	1	261	3	17992	ENSCHIG00000020194
GO:0051155	positive regulation of striated muscle cell differentiation	biological_process	0.054234	1	1	261	4	17992	ENSCHIG00000021331
GO:0034605	cellular response to heat	biological_process	0.054352	1	1	261	3	17992	ENSCHIG00000016700
GO:0016339	calcium-dependent cell-cell adhesion via plasma membrane cell adhesion molecules	biological_process	0.054402	1	1	261	3	17992	ENSCHIG00000015252
GO:0042403	thyroid hormone metabolic process	biological_process	0.055113	1	1	261	3	17992	ENSCHIG00000021384
GO:0051303	establishment of chromosome localization	biological_process	0.055114	1	1	261	3	17992	ENSCHIG00000026579
GO:0034472	snRNA 3'-end processing	biological_process	0.055114	1	1	261	3	17992	ENSCHIG00000011595
GO:0044774	mitotic DNA integrity checkpoint	biological_process	0.055117	1	1	261	3	17992	ENSCHIG00000012761
GO:0006558	L-phenylalanine metabolic process	biological_process	0.055166	1	1	261	3	17992	ENSCHIG00000012774
GO:0006559	L-phenylalanine catabolic process	biological_process	0.055166	1	1	261	3	17992	ENSCHIG00000012774
GO:1902221	erythrose 4-phosphate/phosphoenolpyruvate family amino acid metabolic process	biological_process	0.055166	1	1	261	3	17992	ENSCHIG00000012774
GO:1902222	erythrose 4-phosphate/phosphoenolpyruvate family amino acid catabolic process	biological_process	0.055166	1	1	261	3	17992	ENSCHIG00000012774
GO:0097384	cellular lipid biosynthetic process	biological_process	0.055204	1	1	261	3	17992	ENSCHIG00000024342
GO:1902806	regulation of cell cycle G1/S phase transition	biological_process	0.055217	1	1	261	3	17992	ENSCHIG00000012761
GO:2000045	regulation of G1/S transition of mitotic cell cycle	biological_process	0.055217	1	1	261	3	17992	ENSCHIG00000012761
GO:0007019	microtubule depolymerization	biological_process	0.05522	1	1	261	3	17992	ENSCHIG00000026579
GO:0031114	regulation of microtubule depolymerization	biological_process	0.05522	1	1	261	3	17992	ENSCHIG00000026579
GO:0097306	cellular response to alcohol	biological_process	0.055509	1	1	261	4	17992	ENSCHIG00000021331
GO:0030159	receptor signaling complex scaffold activity	molecular_function	0.055529	1	1	261	3	17992	ENSCHIG00000016620
GO:0006940	regulation of smooth muscle contraction	biological_process	0.056006	1	1	261	5	17992	ENSCHIG00000015811
GO:0043560	insulin receptor substrate binding	molecular_function	0.056046	1	1	261	3	17992	ENSCHIG00000020115
GO:0005874	microtubule	cellular_component	0.056605	1	4	261	93	17992	ENSCHIG00000026579,ENSCHIG00000026725,ENSCHIG00000016473,ENSCHIG00000018875
GO:0045844	positive regulation of striated muscle tissue development	biological_process	0.056864	1	1	261	4	17992	ENSCHIG00000021331
GO:0048636	positive regulation of muscle organ development	biological_process	0.056864	1	1	261	4	17992	ENSCHIG00000021331
GO:1901863	positive regulation of muscle tissue development	biological_process	0.056864	1	1	261	4	17992	ENSCHIG00000021331
GO:0090335	regulation of brown fat cell differentiation	biological_process	0.057514	1	1	261	3	17992	ENSCHIG00000020298
GO:0005030	neurotrophin receptor activity	molecular_function	0.058548	1	1	261	3	17992	ENSCHIG00000010670
GO:0001963	synaptic transmission, dopaminergic	biological_process	0.058679	1	1	261	5	17992	ENSCHIG00000004216
GO:0004952	dopamine neurotransmitter receptor activity	molecular_function	0.058679	1	1	261	5	17992	ENSCHIG00000004216
GO:0007189	adenylate cyclase-activating G-protein coupled receptor signaling pathway	biological_process	0.058766	1	1	261	7	17992	ENSCHIG00000013874
GO:0004861	cyclin-dependent protein serine/threonine kinase inhibitor activity	molecular_function	0.059927	1	1	261	6	17992	ENSCHIG00000012528
GO:0045736	negative regulation of cyclin-dependent protein serine/threonine kinase activity	biological_process	0.059927	1	1	261	6	17992	ENSCHIG00000012528
GO:1904030	negative regulation of cyclin-dependent protein kinase activity	biological_process	0.059927	1	1	261	6	17992	ENSCHIG00000012528
GO:0043548	phosphatidylinositol 3-kinase binding	molecular_function	0.06001	1	1	261	4	17992	ENSCHIG00000020115
GO:0004719	protein-L-isoaspartate (D-aspartate) O-methyltransferase activity	molecular_function	0.060044	1	1	261	5	17992	ENSCHIG00000025710
GO:0014888	striated muscle adaptation	biological_process	0.060461	1	1	261	4	17992	ENSCHIG00000021331
GO:0043500	muscle adaptation	biological_process	0.060461	1	1	261	4	17992	ENSCHIG00000021331
GO:0005875	microtubule associated complex	cellular_component	0.060493	1	3	261	56	17992	ENSCHIG00000018875,ENSCHIG00000026579,ENSCHIG00000010669
GO:0032355	response to estradiol	biological_process	0.06077	1	1	261	4	17992	ENSCHIG00000021331
GO:0006099	tricarboxylic acid cycle	biological_process	0.061041	1	2	261	23	17992	ENSCHIG00000006876,ENSCHIG00000022565
GO:0051153	regulation of striated muscle cell differentiation	biological_process	0.062299	1	1	261	5	17992	ENSCHIG00000021331
GO:0001666	response to hypoxia	biological_process	0.063554	1	1	261	5	17992	ENSCHIG00000016700
GO:0036293	response to decreased oxygen levels	biological_process	0.063554	1	1	261	5	17992	ENSCHIG00000016700
GO:0036294	cellular response to decreased oxygen levels	biological_process	0.063554	1	1	261	5	17992	ENSCHIG00000016700
GO:0071456	cellular response to hypoxia	biological_process	0.063554	1	1	261	5	17992	ENSCHIG00000016700
GO:0071897	DNA biosynthetic process	biological_process	0.063677	1	2	261	23	17992	ENSCHIG00000023884,ENSCHIG00000016890
GO:1990267	response to transition metal nanoparticle	biological_process	0.064015	1	1	261	4	17992	ENSCHIG00000016700
GO:1901031	regulation of response to reactive oxygen species	biological_process	0.065062	1	1	261	4	17992	ENSCHIG00000017822
GO:0030151	molybdenum ion binding	molecular_function	0.065195	1	1	261	4	17992	ENSCHIG00000006773
GO:0006101	citrate metabolic process	biological_process	0.066156	1	2	261	24	17992	ENSCHIG00000022565,ENSCHIG00000006876
GO:0072350	tricarboxylic acid metabolic process	biological_process	0.066156	1	2	261	24	17992	ENSCHIG00000022565,ENSCHIG00000006876
GO:0048662	negative regulation of smooth muscle cell proliferation	biological_process	0.066173	1	1	261	4	17992	ENSCHIG00000016700
GO:0006888	ER to Golgi vesicle-mediated transport	biological_process	0.066898	1	2	261	26	17992	ENSCHIG00000013902,ENSCHIG00000000319
GO:0008625	extrinsic apoptotic signaling pathway via death domain receptors	biological_process	0.067146	1	1	261	5	17992	ENSCHIG00000016700
GO:0005249	voltage-gated potassium channel activity	molecular_function	0.067166	1	3	261	70	17992	ENSCHIG00000019165,ENSCHIG00000026889,ENSCHIG00000022646
GO:0032051	clathrin light chain binding	molecular_function	0.067291	1	1	261	4	17992	ENSCHIG00000005307
GO:0015114	phosphate ion transmembrane transporter activity	molecular_function	0.067602	1	1	261	4	17992	ENSCHIG00000019324
GO:0048641	regulation of skeletal muscle tissue development	biological_process	0.067654	1	1	261	5	17992	ENSCHIG00000021331
GO:0046165	alcohol biosynthetic process	biological_process	0.067729	1	2	261	26	17992	ENSCHIG00000023958,ENSCHIG00000024342
GO:0009060	aerobic respiration	biological_process	0.067845	1	2	261	27	17992	ENSCHIG00000022565,ENSCHIG00000006876
GO:0006950	response to stress	biological_process	0.06829	1	13	261	590	17992	ENSCHIG00000020298,ENSCHIG00000019484,ENSCHIG00000011953,ENSCHIG00000023884,ENSCHIG00000024721,ENSCHIG00000016700,ENSCHIG00000017822,ENSCHIG00000015811,ENSCHIG00000010930,ENSCHIG00000012761,ENSCHIG00000019299,ENSCHIG00000016965,ENSCHIG00000021384
GO:0030850	prostate gland development	biological_process	0.068726	1	1	261	5	17992	ENSCHIG00000005604
GO:0050728	negative regulation of inflammatory response	biological_process	0.069321	1	1	261	5	17992	ENSCHIG00000020298
GO:0006695	cholesterol biosynthetic process	biological_process	0.069353	1	1	261	4	17992	ENSCHIG00000023958
GO:0006066	alcohol metabolic process	biological_process	0.069369	1	3	261	59	17992	ENSCHIG00000008787,ENSCHIG00000023958,ENSCHIG00000024342
GO:0005811	lipid particle	cellular_component	0.069419	1	1	261	4	17992	ENSCHIG00000023836
GO:0015103	inorganic anion transmembrane transporter activity	molecular_function	0.069748	1	3	261	54	17992	ENSCHIG00000019324,ENSCHIG00000018789,ENSCHIG00000009899
GO:0009620	response to fungus	biological_process	0.069865	1	1	261	5	17992	ENSCHIG00000016965
GO:0050832	defense response to fungus	biological_process	0.069865	1	1	261	5	17992	ENSCHIG00000016965
GO:0015914	phospholipid transport	biological_process	0.069872	1	2	261	23	17992	ENSCHIG00000000304,ENSCHIG00000007182
GO:1901881	positive regulation of protein depolymerization	biological_process	0.070116	1	1	261	5	17992	ENSCHIG00000026579
GO:0006720	isoprenoid metabolic process	biological_process	0.071464	1	2	261	27	17992	ENSCHIG00000008787,ENSCHIG00000023958
GO:0016715	oxidoreductase activity, acting on paired donors, with incorporation or reduction of molecular oxygen, reduced ascorbate as one donor, and incorporation of one atom of oxygen	molecular_function	0.071544	1	1	261	4	17992	ENSCHIG00000015269
GO:0032934	sterol binding	molecular_function	0.071884	1	1	261	4	17992	ENSCHIG00000020194
GO:0050000	chromosome localization	biological_process	0.072804	1	1	261	4	17992	ENSCHIG00000026579
GO:0031146	SCF-dependent proteasomal ubiquitin-dependent protein catabolic process	biological_process	0.07281	1	1	261	4	17992	ENSCHIG00000012761
GO:0015379	potassium:chloride symporter activity	molecular_function	0.072829	1	1	261	4	17992	ENSCHIG00000018789
GO:0015298	solute:cation antiporter activity	molecular_function	0.072844	1	2	261	24	17992	ENSCHIG00000021090,ENSCHIG00000000410
GO:0031593	polyubiquitin binding	molecular_function	0.072905	1	1	261	4	17992	ENSCHIG00000017855
GO:0070530	K63-linked polyubiquitin binding	molecular_function	0.072905	1	1	261	4	17992	ENSCHIG00000017855
GO:0002244	hematopoietic progenitor cell differentiation	biological_process	0.073545	1	1	261	5	17992	ENSCHIG00000008990
GO:0004936	alpha-adrenergic receptor activity	molecular_function	0.073723	1	1	261	6	17992	ENSCHIG00000015811
GO:0030855	epithelial cell differentiation	biological_process	0.073839	1	2	261	31	17992	ENSCHIG00000010930,ENSCHIG00000005604
GO:0065008	regulation of biological quality	biological_process	0.075168	1	12	261	488	17992	ENSCHIG00000015108,ENSCHIG00000015811,ENSCHIG00000008787,ENSCHIG00000016034,ENSCHIG00000021090,ENSCHIG00000024081,ENSCHIG00000021384,ENSCHIG00000019484,ENSCHIG00000008990,ENSCHIG00000018789,ENSCHIG00000016700,ENSCHIG00000023836
GO:0035265	organ growth	biological_process	0.075366	1	1	261	6	17992	ENSCHIG00000005604
GO:0006893	Golgi to plasma membrane transport	biological_process	0.076563	1	1	261	5	17992	ENSCHIG00000013305
GO:0010508	positive regulation of autophagy	biological_process	0.07777	1	1	261	6	17992	ENSCHIG00000016700
GO:0004714	transmembrane receptor protein tyrosine kinase activity	molecular_function	0.078313	1	3	261	53	17992	ENSCHIG00000010670,ENSCHIG00000023334,ENSCHIG00000020115
GO:0003747	translation release factor activity	molecular_function	0.078362	1	1	261	6	17992	ENSCHIG00000018213
GO:0008079	translation termination factor activity	molecular_function	0.078362	1	1	261	6	17992	ENSCHIG00000018213
GO:0016832	aldehyde-lyase activity	molecular_function	0.078413	1	1	261	5	17992	ENSCHIG00000013515
GO:0070482	response to oxygen levels	biological_process	0.078506	1	1	261	6	17992	ENSCHIG00000016700
GO:0071453	cellular response to oxygen levels	biological_process	0.078506	1	1	261	6	17992	ENSCHIG00000016700
GO:0008227	G-protein coupled amine receptor activity	molecular_function	0.078677	1	2	261	41	17992	ENSCHIG00000015811,ENSCHIG00000013874
GO:0032105	negative regulation of response to extracellular stimulus	biological_process	0.080031	1	1	261	5	17992	ENSCHIG00000016700
GO:0032108	negative regulation of response to nutrient levels	biological_process	0.080031	1	1	261	5	17992	ENSCHIG00000016700
GO:0043628	ncRNA 3'-end processing	biological_process	0.080547	1	1	261	6	17992	ENSCHIG00000011595
GO:0000278	mitotic cell cycle	biological_process	0.081186	1	4	261	101	17992	ENSCHIG00000026579,ENSCHIG00000012761,ENSCHIG00000012528,ENSCHIG00000015626
GO:0007076	mitotic chromosome condensation	biological_process	0.081874	1	1	261	5	17992	ENSCHIG00000015626
GO:0006733	oxidoreduction coenzyme metabolic process	biological_process	0.081993	1	3	261	62	17992	ENSCHIG00000011631,ENSCHIG00000010935,ENSCHIG00000013515
GO:0017137	Rab GTPase binding	molecular_function	0.082528	1	2	261	26	17992	ENSCHIG00000024656,ENSCHIG00000001906
GO:1902882	regulation of response to oxidative stress	biological_process	0.082548	1	1	261	5	17992	ENSCHIG00000017822
GO:0015245	fatty acid transporter activity	molecular_function	0.082574	1	1	261	5	17992	ENSCHIG00000020085
GO:0034315	regulation of Arp2/3 complex-mediated actin nucleation	biological_process	0.082627	1	1	261	5	17992	ENSCHIG00000024081
GO:0030594	neurotransmitter receptor activity	molecular_function	0.082661	1	2	261	43	17992	ENSCHIG00000025403,ENSCHIG00000004216
GO:0005871	kinesin complex	cellular_component	0.082824	1	1	261	5	17992	ENSCHIG00000010669
GO:0071804	cellular potassium ion transport	biological_process	0.082974	1	4	261	109	17992	ENSCHIG00000019165,ENSCHIG00000022646,ENSCHIG00000026889,ENSCHIG00000018789
GO:0071805	potassium ion transmembrane transport	biological_process	0.082974	1	4	261	109	17992	ENSCHIG00000019165,ENSCHIG00000026889,ENSCHIG00000022646,ENSCHIG00000018789
GO:0051186	cofactor metabolic process	biological_process	0.083758	1	5	261	143	17992	ENSCHIG00000011631,ENSCHIG00000016700,ENSCHIG00000010935,ENSCHIG00000013515,ENSCHIG00000023958
GO:0010594	regulation of endothelial cell migration	biological_process	0.084904	1	1	261	6	17992	ENSCHIG00000016700
GO:0010595	positive regulation of endothelial cell migration	biological_process	0.084904	1	1	261	6	17992	ENSCHIG00000016700
GO:0016886	ligase activity, forming phosphoric ester bonds	molecular_function	0.08513	1	1	261	7	17992	ENSCHIG00000023884
GO:0014904	myotube cell development	biological_process	0.085329	1	1	261	6	17992	ENSCHIG00000021331
GO:0048741	skeletal muscle fiber development	biological_process	0.085329	1	1	261	6	17992	ENSCHIG00000021331
GO:0043627	response to estrogen	biological_process	0.085794	1	1	261	6	17992	ENSCHIG00000021331
GO:0000768	syncytium formation by plasma membrane fusion	biological_process	0.086456	1	1	261	6	17992	ENSCHIG00000021331
GO:0006949	syncytium formation	biological_process	0.086456	1	1	261	6	17992	ENSCHIG00000021331
GO:0007520	myoblast fusion	biological_process	0.086456	1	1	261	6	17992	ENSCHIG00000021331
GO:0050873	brown fat cell differentiation	biological_process	0.086615	1	1	261	5	17992	ENSCHIG00000020298
GO:0051187	cofactor catabolic process	biological_process	0.086925	1	1	261	6	17992	ENSCHIG00000016700
GO:0038179	neurotrophin signaling pathway	biological_process	0.086964	1	1	261	6	17992	ENSCHIG00000010670
GO:0008361	regulation of cell size	biological_process	0.087232	1	1	261	6	17992	ENSCHIG00000018789
GO:0000070	mitotic sister chromatid segregation	biological_process	0.087456	1	2	261	30	17992	ENSCHIG00000026579,ENSCHIG00000015626
GO:0071156	regulation of cell cycle arrest	biological_process	0.087685	1	1	261	7	17992	ENSCHIG00000021331
GO:0031314	extrinsic component of mitochondrial inner membrane	cellular_component	0.090164	1	1	261	5	17992	ENSCHIG00000011631
GO:0015672	monovalent inorganic cation transport	biological_process	0.090218	1	7	261	289	17992	ENSCHIG00000021090,ENSCHIG00000013611,ENSCHIG00000019165,ENSCHIG00000026889,ENSCHIG00000018789,ENSCHIG00000022646,ENSCHIG00000000410
GO:0032300	mismatch repair complex	cellular_component	0.090276	1	1	261	5	17992	ENSCHIG00000011953
GO:2001237	negative regulation of extrinsic apoptotic signaling pathway	biological_process	0.090546	1	1	261	6	17992	ENSCHIG00000016700
GO:0097305	response to alcohol	biological_process	0.09055	1	1	261	6	17992	ENSCHIG00000021331
GO:0032947	protein complex scaffold	molecular_function	0.090712	1	1	261	5	17992	ENSCHIG00000016620
GO:0016878	acid-thiol ligase activity	molecular_function	0.090939	1	1	261	5	17992	ENSCHIG00000016645
GO:0016491	oxidoreductase activity	molecular_function	0.09165	1	15	261	664	17992	ENSCHIG00000014499,ENSCHIG00000022565,ENSCHIG00000013080,ENSCHIG00000021384,ENSCHIG00000008787,ENSCHIG00000015269,ENSCHIG00000016682,ENSCHIG00000021082,ENSCHIG00000017099,ENSCHIG00000026382,ENSCHIG00000016700,ENSCHIG00000006773,ENSCHIG00000026975,ENSCHIG00000019484,ENSCHIG00000006876
GO:0043243	positive regulation of protein complex disassembly	biological_process	0.093019	1	1	261	7	17992	ENSCHIG00000026579
GO:0045597	positive regulation of cell differentiation	biological_process	0.09305	1	2	261	34	17992	ENSCHIG00000021331,ENSCHIG00000020298
GO:0017112	Rab guanyl-nucleotide exchange factor activity	molecular_function	0.093214	1	1	261	5	17992	ENSCHIG00000019757
GO:0051149	positive regulation of muscle cell differentiation	biological_process	0.093676	1	1	261	7	17992	ENSCHIG00000021331
GO:0010340	carboxyl-O-methyltransferase activity	molecular_function	0.09399	1	1	261	7	17992	ENSCHIG00000025710
GO:0051998	protein carboxyl O-methyltransferase activity	molecular_function	0.09399	1	1	261	7	17992	ENSCHIG00000025710
GO:0048659	smooth muscle cell proliferation	biological_process	0.094504	1	1	261	6	17992	ENSCHIG00000016700
GO:0048660	regulation of smooth muscle cell proliferation	biological_process	0.094504	1	1	261	6	17992	ENSCHIG00000016700
GO:0033764	steroid dehydrogenase activity, acting on the CH-OH group of donors, NAD or NADP as acceptor	molecular_function	0.09513	1	1	261	7	17992	ENSCHIG00000014499
GO:0048747	muscle fiber development	biological_process	0.096174	1	1	261	7	17992	ENSCHIG00000021331
GO:0005507	copper ion binding	molecular_function	0.096973	1	2	261	34	17992	ENSCHIG00000019484,ENSCHIG00000015269
GO:0042592	homeostatic process	biological_process	0.097233	1	6	261	211	17992	ENSCHIG00000021090,ENSCHIG00000016700,ENSCHIG00000016034,ENSCHIG00000018789,ENSCHIG00000008990,ENSCHIG00000015108
GO:0030150	protein import into mitochondrial matrix	biological_process	0.097931	1	1	261	8	17992	ENSCHIG00000024164
GO:0051125	regulation of actin nucleation	biological_process	0.097953	1	1	261	6	17992	ENSCHIG00000024081
GO:0015748	organophosphate ester transport	biological_process	0.097958	1	2	261	29	17992	ENSCHIG00000000304,ENSCHIG00000007182
GO:0055114	oxidation-reduction process	biological_process	0.09843	1	16	261	739	17992	ENSCHIG00000006773,ENSCHIG00000020085,ENSCHIG00000014499,ENSCHIG00000013080,ENSCHIG00000022565,ENSCHIG00000021384,ENSCHIG00000015269,ENSCHIG00000008787,ENSCHIG00000016682,ENSCHIG00000017099,ENSCHIG00000021082,ENSCHIG00000026382,ENSCHIG00000016700,ENSCHIG00000026975,ENSCHIG00000019484,ENSCHIG00000006876
GO:0030261	chromosome condensation	biological_process	0.098559	1	1	261	6	17992	ENSCHIG00000015626
GO:0000819	sister chromatid segregation	biological_process	0.099033	1	2	261	32	17992	ENSCHIG00000015626,ENSCHIG00000026579
GO:0045661	regulation of myoblast differentiation	biological_process	0.10094	1	1	261	9	17992	ENSCHIG00000021331
GO:0006415	translational termination	biological_process	0.10106	1	1	261	8	17992	ENSCHIG00000018213
GO:0006817	phosphate ion transport	biological_process	0.10223	1	1	261	6	17992	ENSCHIG00000019324
GO:0001669	acrosomal vesicle	cellular_component	0.10334	1	1	261	7	17992	ENSCHIG00000013213
GO:0000276	mitochondrial proton-transporting ATP synthase complex, coupling factor F(o)	cellular_component	0.10389	1	1	261	17	17992	ENSCHIG00000013611
GO:0032104	regulation of response to extracellular stimulus	biological_process	0.10431	1	1	261	8	17992	ENSCHIG00000016700
GO:0032107	regulation of response to nutrient levels	biological_process	0.10431	1	1	261	8	17992	ENSCHIG00000016700
GO:0051179	localization	biological_process	0.10437	1	38	261	1959	17992	ENSCHIG00000013305,ENSCHIG00000017855,ENSCHIG00000014332,ENSCHIG00000021171,ENSCHIG00000009899,ENSCHIG00000018286,ENSCHIG00000020085,ENSCHIG00000024164,ENSCHIG00000015266,ENSCHIG00000011175,ENSCHIG00000020709,ENSCHIG00000000505,ENSCHIG00000022646,ENSCHIG00000013902,ENSCHIG00000022584,ENSCHIG00000000304,ENSCHIG00000026885,ENSCHIG00000013213,ENSCHIG00000000410,ENSCHIG00000005307,ENSCHIG00000013611,…
GO:0051013	microtubule severing	biological_process	0.10465	1	1	261	7	17992	ENSCHIG00000026579
GO:0006486	protein glycosylation	biological_process	0.10515	1	4	261	123	17992	ENSCHIG00000018072,ENSCHIG00000021799,ENSCHIG00000022129,ENSCHIG00000012207
GO:0043413	macromolecule glycosylation	biological_process	0.10515	1	4	261	123	17992	ENSCHIG00000018072,ENSCHIG00000021799,ENSCHIG00000022129,ENSCHIG00000012207
GO:0050679	positive regulation of epithelial cell proliferation	biological_process	0.10544	1	1	261	8	17992	ENSCHIG00000016700
GO:0030368	interleukin-17 receptor activity	molecular_function	0.10663	1	1	261	6	17992	ENSCHIG00000013720
GO:0015078	hydrogen ion transmembrane transporter activity	molecular_function	0.10664	1	3	261	123	17992	ENSCHIG00000000410,ENSCHIG00000021090,ENSCHIG00000013611
GO:0000082	G1/S transition of mitotic cell cycle	biological_process	0.10695	1	1	261	6	17992	ENSCHIG00000012761
GO:0044843	cell cycle G1/S phase transition	biological_process	0.10695	1	1	261	6	17992	ENSCHIG00000012761
GO:0031312	extrinsic component of organelle membrane	cellular_component	0.1072	1	1	261	6	17992	ENSCHIG00000011631
GO:0006820	anion transport	biological_process	0.10755	1	6	261	189	17992	ENSCHIG00000018789,ENSCHIG00000009899,ENSCHIG00000000304,ENSCHIG00000020085,ENSCHIG00000019324,ENSCHIG00000007182
GO:0016903	oxidoreductase activity, acting on the aldehyde or oxo group of donors	molecular_function	0.10841	1	2	261	39	17992	ENSCHIG00000022565,ENSCHIG00000006876
GO:0046983	protein dimerization activity	molecular_function	0.10902	1	6	261	320	17992	ENSCHIG00000021331,ENSCHIG00000006784,ENSCHIG00000016615,ENSCHIG00000009753,ENSCHIG00000019911,ENSCHIG00000016700
GO:0019915	lipid storage	biological_process	0.10992	1	1	261	8	17992	ENSCHIG00000023836
GO:0001935	endothelial cell proliferation	biological_process	0.11011	1	1	261	7	17992	ENSCHIG00000016700
GO:0001936	regulation of endothelial cell proliferation	biological_process	0.11011	1	1	261	7	17992	ENSCHIG00000016700
GO:0055001	muscle cell development	biological_process	0.1131	1	1	261	8	17992	ENSCHIG00000021331
GO:0055002	striated muscle cell development	biological_process	0.1131	1	1	261	8	17992	ENSCHIG00000021331
GO:0007340	acrosome reaction	biological_process	0.11315	1	1	261	7	17992	ENSCHIG00000013213
GO:0009101	glycoprotein biosynthetic process	biological_process	0.11453	1	4	261	126	17992	ENSCHIG00000012207,ENSCHIG00000018072,ENSCHIG00000022129,ENSCHIG00000021799
GO:0006813	potassium ion transport	biological_process	0.11475	1	4	261	123	17992	ENSCHIG00000026889,ENSCHIG00000018789,ENSCHIG00000022646,ENSCHIG00000019165
GO:0016202	regulation of striated muscle tissue development	biological_process	0.11519	1	1	261	9	17992	ENSCHIG00000021331
GO:0048634	regulation of muscle organ development	biological_process	0.11519	1	1	261	9	17992	ENSCHIG00000021331
GO:0005753	mitochondrial proton-transporting ATP synthase complex	cellular_component	0.11585	1	1	261	25	17992	ENSCHIG00000013611
GO:0006954	inflammatory response	biological_process	0.11667	1	3	261	87	17992	ENSCHIG00000016700,ENSCHIG00000020298,ENSCHIG00000010930
GO:0042572	retinol metabolic process	biological_process	0.11696	1	1	261	7	17992	ENSCHIG00000008787
GO:2001057	reactive nitrogen species metabolic process	biological_process	0.11717	1	1	261	8	17992	ENSCHIG00000006773
GO:0031348	negative regulation of defense response	biological_process	0.11813	1	1	261	8	17992	ENSCHIG00000020298
GO:0032039	integrator complex	cellular_component	0.11817	1	1	261	7	17992	ENSCHIG00000011595
GO:0043542	endothelial cell migration	biological_process	0.119	1	1	261	8	17992	ENSCHIG00000016700
GO:0051495	positive regulation of cytoskeleton organization	biological_process	0.11918	1	2	261	43	17992	ENSCHIG00000026579,ENSCHIG00000024081
GO:0006457	protein folding	biological_process	0.11945	1	3	261	86	17992	ENSCHIG00000000241,ENSCHIG00000003729,ENSCHIG00000017807
GO:0004683	calmodulin-dependent protein kinase activity	molecular_function	0.11991	1	1	261	7	17992	ENSCHIG00000022969
GO:0097223	sperm part	cellular_component	0.12013	1	1	261	8	17992	ENSCHIG00000013213
GO:0030291	protein serine/threonine kinase inhibitor activity	molecular_function	0.12157	1	1	261	11	17992	ENSCHIG00000012528
GO:0045766	positive regulation of angiogenesis	biological_process	0.1216	1	1	261	9	17992	ENSCHIG00000016700
GO:1904018	positive regulation of vasculature development	biological_process	0.1216	1	1	261	9	17992	ENSCHIG00000016700
GO:0015918	sterol transport	biological_process	0.12212	1	1	261	7	17992	ENSCHIG00000020194
GO:0006818	hydrogen transport	biological_process	0.12389	1	3	261	124	17992	ENSCHIG00000000410,ENSCHIG00000013611,ENSCHIG00000021090
GO:0015992	proton transport	biological_process	0.12389	1	3	261	124	17992	ENSCHIG00000021090,ENSCHIG00000013611,ENSCHIG00000000410
GO:1902600	hydrogen ion transmembrane transport	biological_process	0.12389	1	3	261	124	17992	ENSCHIG00000000410,ENSCHIG00000021090,ENSCHIG00000013611
GO:0006635	fatty acid beta-oxidation	biological_process	0.12394	1	1	261	7	17992	ENSCHIG00000020085
GO:0015377	cation:chloride symporter activity	molecular_function	0.12399	1	1	261	7	17992	ENSCHIG00000018789
GO:1990391	DNA repair complex	cellular_component	0.12403	1	1	261	7	17992	ENSCHIG00000011953
GO:0009100	glycoprotein metabolic process	biological_process	0.12406	1	4	261	129	17992	ENSCHIG00000012207,ENSCHIG00000022129,ENSCHIG00000021799,ENSCHIG00000018072
GO:0019199	transmembrane receptor protein kinase activity	molecular_function	0.12422	1	3	261	66	17992	ENSCHIG00000020115,ENSCHIG00000023334,ENSCHIG00000010670
GO:0006937	regulation of muscle contraction	biological_process	0.12691	1	1	261	10	17992	ENSCHIG00000015811
GO:0019229	regulation of vasoconstriction	biological_process	0.12761	1	1	261	11	17992	ENSCHIG00000015811
GO:0043624	cellular protein complex disassembly	biological_process	0.12786	1	2	261	40	17992	ENSCHIG00000018213,ENSCHIG00000026579
GO:0007596	blood coagulation	biological_process	0.12795	1	2	261	42	17992	ENSCHIG00000015811,ENSCHIG00000019484
GO:0007599	hemostasis	biological_process	0.12795	1	2	261	42	17992	ENSCHIG00000015811,ENSCHIG00000019484
GO:0007346	regulation of mitotic cell cycle	biological_process	0.12811	1	2	261	39	17992	ENSCHIG00000012528,ENSCHIG00000012761
GO:0007270	neuron-neuron synaptic transmission	biological_process	0.12824	1	1	261	9	17992	ENSCHIG00000004216
GO:0031490	chromatin DNA binding	molecular_function	0.12859	1	1	261	16	17992	ENSCHIG00000021331
GO:0090066	regulation of anatomical structure size	biological_process	0.12893	1	3	261	89	17992	ENSCHIG00000018789,ENSCHIG00000024081,ENSCHIG00000015811
GO:0007342	fusion of sperm to egg plasma membrane	biological_process	0.12917	1	1	261	8	17992	ENSCHIG00000013213
GO:0045026	plasma membrane fusion	biological_process	0.12917	1	1	261	8	17992	ENSCHIG00000013213
GO:1901617	organic hydroxy compound biosynthetic process	biological_process	0.12924	1	2	261	37	17992	ENSCHIG00000024342,ENSCHIG00000023958
GO:0009888	tissue development	biological_process	0.12998	1	3	261	85	17992	ENSCHIG00000010930,ENSCHIG00000021331,ENSCHIG00000005604
GO:0010632	regulation of epithelial cell migration	biological_process	0.13012	1	1	261	9	17992	ENSCHIG00000016700
GO:0010634	positive regulation of epithelial cell migration	biological_process	0.13012	1	1	261	9	17992	ENSCHIG00000016700
GO:0007519	skeletal muscle tissue development	biological_process	0.1309	1	1	261	9	17992	ENSCHIG00000021331
GO:0060538	skeletal muscle organ development	biological_process	0.1309	1	1	261	9	17992	ENSCHIG00000021331
GO:0070085	glycosylation	biological_process	0.13175	1	4	261	132	17992	ENSCHIG00000018072,ENSCHIG00000022129,ENSCHIG00000021799,ENSCHIG00000012207
GO:1901861	regulation of muscle tissue development	biological_process	0.13176	1	1	261	10	17992	ENSCHIG00000021331
GO:0030218	erythrocyte differentiation	biological_process	0.13199	1	1	261	10	17992	ENSCHIG00000008990
GO:0006098	pentose-phosphate shunt	biological_process	0.13205	1	1	261	8	17992	ENSCHIG00000010935
GO:0019682	glyceraldehyde-3-phosphate metabolic process	biological_process	0.13205	1	1	261	8	17992	ENSCHIG00000010935
GO:0045445	myoblast differentiation	biological_process	0.13223	1	1	261	12	17992	ENSCHIG00000021331
GO:0016783	sulfurtransferase activity	molecular_function	0.13398	1	1	261	11	17992	ENSCHIG00000017074
GO:0043241	protein complex disassembly	biological_process	0.13418	1	2	261	41	17992	ENSCHIG00000018213,ENSCHIG00000026579
GO:0050817	coagulation	biological_process	0.13427	1	2	261	43	17992	ENSCHIG00000015811,ENSCHIG00000019484
GO:0048268	clathrin coat assembly	biological_process	0.13552	1	1	261	8	17992	ENSCHIG00000005307
GO:0080134	regulation of response to stress	biological_process	0.13574	1	3	261	82	17992	ENSCHIG00000016700,ENSCHIG00000017822,ENSCHIG00000020298
GO:0043123	positive regulation of I-kappaB kinase/NF-kappaB signaling	biological_process	0.13634	1	1	261	9	17992	ENSCHIG00000015129
GO:0051234	establishment of localization	biological_process	0.13697	1	35	261	1824	17992	ENSCHIG00000021090,ENSCHIG00000026579,ENSCHIG00000000319,ENSCHIG00000007182,ENSCHIG00000019324,ENSCHIG00000026889,ENSCHIG00000018789,ENSCHIG00000024291,ENSCHIG00000019165,ENSCHIG00000009543,ENSCHIG00000011408,ENSCHIG00000022646,ENSCHIG00000013902,ENSCHIG00000022584,ENSCHIG00000000304,ENSCHIG00000026885,ENSCHIG00000013213,ENSCHIG00000000410,ENSCHIG00000005307,ENSCHIG00000013611,ENSCHIG00000021836,…
GO:0005198	structural molecule activity	molecular_function	0.13737	1	8	261	595	17992	ENSCHIG00000025185,ENSCHIG00000026725,ENSCHIG00000023286,ENSCHIG00000015964,ENSCHIG00000022002,ENSCHIG00000015025,ENSCHIG00000023351,ENSCHIG00000016620
GO:0033036	macromolecule localization	biological_process	0.13851	1	12	261	531	17992	ENSCHIG00000020194,ENSCHIG00000020085,ENSCHIG00000015990,ENSCHIG00000024291,ENSCHIG00000015266,ENSCHIG00000023836,ENSCHIG00000000304,ENSCHIG00000000319,ENSCHIG00000007182,ENSCHIG00000024164,ENSCHIG00000014332,ENSCHIG00000013305
GO:1903047	mitotic cell cycle process	biological_process	0.13902	1	3	261	77	17992	ENSCHIG00000015626,ENSCHIG00000012761,ENSCHIG00000026579
GO:0006084	acetyl-CoA metabolic process	biological_process	0.13916	1	1	261	10	17992	ENSCHIG00000023958
GO:0004860	protein kinase inhibitor activity	molecular_function	0.13932	1	1	261	13	17992	ENSCHIG00000012528
GO:0019210	kinase inhibitor activity	molecular_function	0.13932	1	1	261	13	17992	ENSCHIG00000012528
GO:0051287	NAD binding	molecular_function	0.13942	1	2	261	40	17992	ENSCHIG00000018072,ENSCHIG00000016745
GO:0016538	cyclin-dependent protein serine/threonine kinase regulator activity	molecular_function	0.13979	1	1	261	14	17992	ENSCHIG00000012528
GO:0046777	protein autophosphorylation	biological_process	0.14009	1	1	261	8	17992	ENSCHIG00000020115
GO:0030127	COPII vesicle coat	cellular_component	0.14041	1	1	261	8	17992	ENSCHIG00000000319
GO:0008235	metalloexopeptidase activity	molecular_function	0.14043	1	2	261	36	17992	ENSCHIG00000022665,ENSCHIG00000020605
GO:0016180	snRNA processing	biological_process	0.14047	1	1	261	8	17992	ENSCHIG00000011595
GO:0032984	macromolecular complex disassembly	biological_process	0.14057	1	2	261	42	17992	ENSCHIG00000026579,ENSCHIG00000018213
GO:0007067	mitotic nuclear division	biological_process	0.14138	1	2	261	40	17992	ENSCHIG00000015626,ENSCHIG00000026579
GO:0071214	cellular response to abiotic stimulus	biological_process	0.14191	1	1	261	11	17992	ENSCHIG00000020115
GO:0045598	regulation of fat cell differentiation	biological_process	0.14219	1	1	261	10	17992	ENSCHIG00000020298
GO:0050953	sensory perception of light stimulus	biological_process	0.14232	1	2	261	42	17992	ENSCHIG00000024837,ENSCHIG00000023351
GO:0051147	regulation of muscle cell differentiation	biological_process	0.14325	1	1	261	12	17992	ENSCHIG00000021331
GO:0014902	myotube differentiation	biological_process	0.14334	1	1	261	10	17992	ENSCHIG00000021331
GO:0005515	protein binding	molecular_function	0.14358	1	76	261	4288	17992	ENSCHIG00000023267,ENSCHIG00000025161,ENSCHIG00000011871,ENSCHIG00000008636,ENSCHIG00000017855,ENSCHIG00000020115,ENSCHIG00000009697,ENSCHIG00000020015,ENSCHIG00000017113,ENSCHIG00000021782,ENSCHIG00000016620,ENSCHIG00000024040,ENSCHIG00000016615,ENSCHIG00000010669,ENSCHIG00000025498,ENSCHIG00000009753,ENSCHIG00000003729,ENSCHIG00000025616,ENSCHIG00000015266,ENSCHIG00000022969,ENSCHIG00000022584,…
GO:0050878	regulation of body fluid levels	biological_process	0.1436	1	2	261	46	17992	ENSCHIG00000019484,ENSCHIG00000015811
GO:0006892	post-Golgi vesicle-mediated transport	biological_process	0.14366	1	1	261	9	17992	ENSCHIG00000013305
GO:2001236	regulation of extrinsic apoptotic signaling pathway	biological_process	0.14401	1	1	261	10	17992	ENSCHIG00000016700
GO:1902476	chloride transmembrane transport	biological_process	0.14435	1	2	261	38	17992	ENSCHIG00000018789,ENSCHIG00000009899
GO:0006939	smooth muscle contraction	biological_process	0.14483	1	1	261	11	17992	ENSCHIG00000015811
GO:0035267	NuA4 histone acetyltransferase complex	cellular_component	0.14501	1	1	261	10	17992	ENSCHIG00000019299
GO:0016229	steroid dehydrogenase activity	molecular_function	0.14502	1	1	261	10	17992	ENSCHIG00000014499
GO:0009408	response to heat	biological_process	0.14536	1	1	261	10	17992	ENSCHIG00000016700
GO:0001894	tissue homeostasis	biological_process	0.1476	1	1	261	11	17992	ENSCHIG00000015108
GO:0051156	glucose 6-phosphate metabolic process	biological_process	0.14831	1	1	261	9	17992	ENSCHIG00000010935
GO:0016055	Wnt signaling pathway	biological_process	0.14889	1	3	261	86	17992	ENSCHIG00000021782,ENSCHIG00000014632,ENSCHIG00000022853
GO:0001523	retinoid metabolic process	biological_process	0.14932	1	1	261	10	17992	ENSCHIG00000008787
GO:0016101	diterpenoid metabolic process	biological_process	0.14932	1	1	261	10	17992	ENSCHIG00000008787
GO:0000302	response to reactive oxygen species	biological_process	0.14936	1	1	261	11	17992	ENSCHIG00000017822
GO:0004652	polynucleotide adenylyltransferase activity	molecular_function	0.14961	1	1	261	12	17992	ENSCHIG00000017328
GO:0042168	heme metabolic process	biological_process	0.15015	1	1	261	10	17992	ENSCHIG00000016700
GO:0018958	phenol-containing compound metabolic process	biological_process	0.15052	1	1	261	9	17992	ENSCHIG00000021384
GO:0005615	extracellular space	cellular_component	0.15158	1	6	261	270	17992	ENSCHIG00000005604,ENSCHIG00000018247,ENSCHIG00000011175,ENSCHIG00000019453,ENSCHIG00000016965,ENSCHIG00000013116
GO:1990542	mitochondrial transmembrane transport	biological_process	0.1518	1	1	261	15	17992	ENSCHIG00000024164
GO:0036094	small molecule binding	molecular_function	0.15227	1	38	261	1897	17992	ENSCHIG00000023267,ENSCHIG00000019299,ENSCHIG00000023958,ENSCHIG00000017624,ENSCHIG00000020115,ENSCHIG00000023884,ENSCHIG00000010890,ENSCHIG00000009327,ENSCHIG00000020085,ENSCHIG00000013513,ENSCHIG00000026725,ENSCHIG00000018282,ENSCHIG00000016745,ENSCHIG00000006876,ENSCHIG00000011953,ENSCHIG00000000505,ENSCHIG00000015341,ENSCHIG00000000304,ENSCHIG00000022969,ENSCHIG00000017807,ENSCHIG00000020468,…
GO:0006732	coenzyme metabolic process	biological_process	0.15235	1	4	261	127	17992	ENSCHIG00000011631,ENSCHIG00000010935,ENSCHIG00000013515,ENSCHIG00000023958
GO:0098813	nuclear chromosome segregation	biological_process	0.15238	1	2	261	42	17992	ENSCHIG00000026579,ENSCHIG00000015626
GO:0001664	G-protein coupled receptor binding	molecular_function	0.15239	1	2	261	60	17992	ENSCHIG00000011175,ENSCHIG00000012068
GO:0070403	NAD+ binding	molecular_function	0.15337	1	1	261	9	17992	ENSCHIG00000016745
GO:0012507	ER to Golgi transport vesicle membrane	cellular_component	0.15387	1	1	261	9	17992	ENSCHIG00000000319
GO:0030134	ER to Golgi transport vesicle	cellular_component	0.15387	1	1	261	9	17992	ENSCHIG00000000319
GO:1903035	negative regulation of response to wounding	biological_process	0.15439	1	1	261	11	17992	ENSCHIG00000020298
GO:0043189	H4/H2A histone acetyltransferase complex	cellular_component	0.15552	1	1	261	12	17992	ENSCHIG00000019299
GO:1902562	H4 histone acetyltransferase complex	cellular_component	0.15552	1	1	261	12	17992	ENSCHIG00000019299
GO:0005267	potassium channel activity	molecular_function	0.15598	1	3	261	94	17992	ENSCHIG00000019165,ENSCHIG00000026889,ENSCHIG00000022646
GO:0006743	ubiquinone metabolic process	biological_process	0.15643	1	1	261	9	17992	ENSCHIG00000011631
GO:0006744	ubiquinone biosynthetic process	biological_process	0.15643	1	1	261	9	17992	ENSCHIG00000011631
GO:1901663	quinone biosynthetic process	biological_process	0.15643	1	1	261	9	17992	ENSCHIG00000011631
GO:0009062	fatty acid catabolic process	biological_process	0.15645	1	1	261	9	17992	ENSCHIG00000020085
GO:0016073	snRNA metabolic process	biological_process	0.15658	1	1	261	9	17992	ENSCHIG00000011595
GO:0016763	transferase activity, transferring pentosyl groups	molecular_function	0.15672	1	2	261	43	17992	ENSCHIG00000011861,ENSCHIG00000018072
GO:0006298	mismatch repair	biological_process	0.1568	1	1	261	9	17992	ENSCHIG00000011953
GO:0030983	mismatched DNA binding	molecular_function	0.1568	1	1	261	9	17992	ENSCHIG00000011953
GO:0044450	microtubule organizing center part	cellular_component	0.15732	1	1	261	10	17992	ENSCHIG00000026579
GO:0002573	myeloid leukocyte differentiation	biological_process	0.15938	1	1	261	11	17992	ENSCHIG00000008990
GO:0022402	cell cycle process	biological_process	0.15985	1	5	261	175	17992	ENSCHIG00000026579,ENSCHIG00000012761,ENSCHIG00000012528,ENSCHIG00000021331,ENSCHIG00000015626
GO:0031110	regulation of microtubule polymerization or depolymerization	biological_process	0.15993	1	1	261	12	17992	ENSCHIG00000026579
GO:2001234	negative regulation of apoptotic signaling pathway	biological_process	0.16132	1	1	261	12	17992	ENSCHIG00000016700
GO:0045333	cellular respiration	biological_process	0.16168	1	2	261	52	17992	ENSCHIG00000006876,ENSCHIG00000022565
GO:0051082	unfolded protein binding	molecular_function	0.16233	1	2	261	54	17992	ENSCHIG00000003729,ENSCHIG00000017807
GO:0010631	epithelial cell migration	biological_process	0.16253	1	1	261	11	17992	ENSCHIG00000016700
GO:0090130	tissue migration	biological_process	0.16253	1	1	261	11	17992	ENSCHIG00000016700
GO:0090132	epithelium migration	biological_process	0.16253	1	1	261	11	17992	ENSCHIG00000016700
GO:0032456	endocytic recycling	biological_process	0.16261	1	1	261	11	17992	ENSCHIG00000001906
GO:0031011	Ino80 complex	cellular_component	0.16291	1	1	261	11	17992	ENSCHIG00000019299
GO:0033202	DNA helicase complex	cellular_component	0.16291	1	1	261	11	17992	ENSCHIG00000019299
GO:0098660	inorganic ion transmembrane transport	biological_process	0.16333	1	8	261	370	17992	ENSCHIG00000022646,ENSCHIG00000021090,ENSCHIG00000026889,ENSCHIG00000018789,ENSCHIG00000000410,ENSCHIG00000009899,ENSCHIG00000013611,ENSCHIG00000019165
GO:0015077	monovalent inorganic cation transmembrane transporter activity	molecular_function	0.16354	1	6	261	281	17992	ENSCHIG00000000410,ENSCHIG00000026889,ENSCHIG00000022646,ENSCHIG00000013611,ENSCHIG00000019165,ENSCHIG00000021090
GO:0043066	negative regulation of apoptotic process	biological_process	0.16363	1	2	261	55	17992	ENSCHIG00000016700,ENSCHIG00000018282
GO:0043069	negative regulation of programmed cell death	biological_process	0.16363	1	2	261	55	17992	ENSCHIG00000016700,ENSCHIG00000018282
GO:0015108	chloride transmembrane transporter activity	molecular_function	0.16375	1	2	261	41	17992	ENSCHIG00000009899,ENSCHIG00000018789
GO:0015297	antiporter activity	molecular_function	0.16432	1	2	261	40	17992	ENSCHIG00000000410,ENSCHIG00000021090
GO:0007205	protein kinase C-activating G-protein coupled receptor signaling pathway	biological_process	0.16449	1	1	261	9	17992	ENSCHIG00000018020
GO:0032101	regulation of response to external stimulus	biological_process	0.16516	1	2	261	53	17992	ENSCHIG00000016700,ENSCHIG00000020298
GO:0006721	terpenoid metabolic process	biological_process	0.16525	1	1	261	11	17992	ENSCHIG00000008787
GO:0019903	protein phosphatase binding	molecular_function	0.16554	1	1	261	10	17992	ENSCHIG00000015410
GO:0034308	primary alcohol metabolic process	biological_process	0.16565	1	1	261	10	17992	ENSCHIG00000008787
GO:0060548	negative regulation of cell death	biological_process	0.1659	1	2	261	56	17992	ENSCHIG00000018282,ENSCHIG00000016700
GO:0016236	macroautophagy	biological_process	0.16674	1	1	261	11	17992	ENSCHIG00000016700
GO:0060429	epithelium development	biological_process	0.16761	1	2	261	51	17992	ENSCHIG00000005604,ENSCHIG00000010930
GO:0020037	heme binding	molecular_function	0.16825	1	4	261	142	17992	ENSCHIG00000016700,ENSCHIG00000006773,ENSCHIG00000021384,ENSCHIG00000013080
GO:0006739	NADP metabolic process	biological_process	0.16957	1	1	261	11	17992	ENSCHIG00000010935
GO:0071356	cellular response to tumor necrosis factor	biological_process	0.1702	1	1	261	13	17992	ENSCHIG00000021331
GO:0019395	fatty acid oxidation	biological_process	0.17037	1	1	261	10	17992	ENSCHIG00000020085
GO:0034440	lipid oxidation	biological_process	0.17037	1	1	261	10	17992	ENSCHIG00000020085
GO:0003774	motor activity	molecular_function	0.17057	1	4	261	120	17992	ENSCHIG00000022585,ENSCHIG00000010669,ENSCHIG00000018875,ENSCHIG00000023267
GO:0016054	organic acid catabolic process	biological_process	0.17137	1	2	261	46	17992	ENSCHIG00000020085,ENSCHIG00000012774
GO:0046395	carboxylic acid catabolic process	biological_process	0.17137	1	2	261	46	17992	ENSCHIG00000020085,ENSCHIG00000012774
GO:0044421	extracellular region part	cellular_component	0.17186	1	6	261	279	17992	ENSCHIG00000005604,ENSCHIG00000018247,ENSCHIG00000019453,ENSCHIG00000011175,ENSCHIG00000016965,ENSCHIG00000013116
GO:0008285	negative regulation of cell proliferation	biological_process	0.17216	1	2	261	48	17992	ENSCHIG00000016700,ENSCHIG00000021331
GO:0042181	ketone biosynthetic process	biological_process	0.17223	1	1	261	10	17992	ENSCHIG00000011631
GO:0098662	inorganic cation transmembrane transport	biological_process	0.17234	1	7	261	327	17992	ENSCHIG00000026889,ENSCHIG00000018789,ENSCHIG00000022646,ENSCHIG00000000410,ENSCHIG00000021090,ENSCHIG00000013611,ENSCHIG00000019165
GO:0006810	transport	biological_process	0.17304	1	34	261	1814	17992	ENSCHIG00000021090,ENSCHIG00000000319,ENSCHIG00000019324,ENSCHIG00000007182,ENSCHIG00000024291,ENSCHIG00000026889,ENSCHIG00000018789,ENSCHIG00000019165,ENSCHIG00000009543,ENSCHIG00000011408,ENSCHIG00000013902,ENSCHIG00000022646,ENSCHIG00000022584,ENSCHIG00000026885,ENSCHIG00000000304,ENSCHIG00000000410,ENSCHIG00000013213,ENSCHIG00000013611,ENSCHIG00000005307,ENSCHIG00000021836,ENSCHIG00000015990,…
GO:0045263	proton-transporting ATP synthase complex, coupling factor F(o)	cellular_component	0.17311	1	1	261	30	17992	ENSCHIG00000013611
GO:0031330	negative regulation of cellular catabolic process	biological_process	0.17319	1	1	261	12	17992	ENSCHIG00000016700
GO:0050662	coenzyme binding	molecular_function	0.17557	1	4	261	129	17992	ENSCHIG00000006876,ENSCHIG00000016745,ENSCHIG00000018072,ENSCHIG00000022565
GO:0009896	positive regulation of catabolic process	biological_process	0.17612	1	1	261	14	17992	ENSCHIG00000016700
GO:0031331	positive regulation of cellular catabolic process	biological_process	0.17612	1	1	261	14	17992	ENSCHIG00000016700
GO:0051260	protein homooligomerization	biological_process	0.1769	1	2	261	58	17992	ENSCHIG00000022646,ENSCHIG00000016700
GO:0006471	protein ADP-ribosylation	biological_process	0.17708	1	1	261	13	17992	ENSCHIG00000018072
GO:1901661	quinone metabolic process	biological_process	0.1773	1	1	261	11	17992	ENSCHIG00000011631
GO:0022804	active transmembrane transporter activity	molecular_function	0.17787	1	6	261	217	17992	ENSCHIG00000018789,ENSCHIG00000000410,ENSCHIG00000021090,ENSCHIG00000020085,ENSCHIG00000000505,ENSCHIG00000011408
GO:0034612	response to tumor necrosis factor	biological_process	0.1779	1	1	261	14	17992	ENSCHIG00000021331
GO:0001655	urogenital system development	biological_process	0.1781	1	1	261	12	17992	ENSCHIG00000005604
GO:0004659	prenyltransferase activity	molecular_function	0.17815	1	1	261	12	17992	ENSCHIG00000024342
GO:0006626	protein targeting to mitochondrion	biological_process	0.17827	1	1	261	16	17992	ENSCHIG00000024164
GO:0097346	INO80-type complex	cellular_component	0.17859	1	1	261	12	17992	ENSCHIG00000019299
GO:1903522	regulation of blood circulation	biological_process	0.18	1	1	261	17	17992	ENSCHIG00000015811
GO:0004143	diacylglycerol kinase activity	molecular_function	0.18002	1	1	261	10	17992	ENSCHIG00000018020
GO:0022411	cellular component disassembly	biological_process	0.1833	1	2	261	50	17992	ENSCHIG00000026579,ENSCHIG00000018213
GO:0004674	protein serine/threonine kinase activity	molecular_function	0.18338	1	7	261	263	17992	ENSCHIG00000012053,ENSCHIG00000013513,ENSCHIG00000022969,ENSCHIG00000009327,ENSCHIG00000022992,ENSCHIG00000018282,ENSCHIG00000025017
GO:0006901	vesicle coating	biological_process	0.18457	1	1	261	12	17992	ENSCHIG00000005307
GO:0004867	serine-type endopeptidase inhibitor activity	molecular_function	0.18486	1	2	261	46	17992	ENSCHIG00000022735,ENSCHIG00000020790
GO:0022843	voltage-gated cation channel activity	molecular_function	0.18527	1	3	261	99	17992	ENSCHIG00000026889,ENSCHIG00000022646,ENSCHIG00000019165
GO:1902582	single-organism intracellular transport	biological_process	0.1858	1	6	261	244	17992	ENSCHIG00000024164,ENSCHIG00000013305,ENSCHIG00000013902,ENSCHIG00000021171,ENSCHIG00000001906,ENSCHIG00000000319
GO:0072329	monocarboxylic acid catabolic process	biological_process	0.18613	1	1	261	11	17992	ENSCHIG00000020085
GO:0010638	positive regulation of organelle organization	biological_process	0.18656	1	2	261	55	17992	ENSCHIG00000024081,ENSCHIG00000026579
GO:0046906	tetrapyrrole binding	molecular_function	0.18674	1	4	261	147	17992	ENSCHIG00000021384,ENSCHIG00000006773,ENSCHIG00000016700,ENSCHIG00000013080
GO:0005451	monovalent cation:proton antiporter activity	molecular_function	0.18678	1	1	261	11	17992	ENSCHIG00000021090
GO:0015385	sodium:proton antiporter activity	molecular_function	0.18678	1	1	261	11	17992	ENSCHIG00000021090
GO:0009074	aromatic amino acid family catabolic process	biological_process	0.18689	1	1	261	11	17992	ENSCHIG00000012774
GO:0008203	cholesterol metabolic process	biological_process	0.18712	1	1	261	12	17992	ENSCHIG00000023958
GO:0000978	RNA polymerase II core promoter proximal region sequence-specific DNA binding	molecular_function	0.18759	1	1	261	14	17992	ENSCHIG00000021331
GO:0009895	negative regulation of catabolic process	biological_process	0.18813	1	1	261	13	17992	ENSCHIG00000016700
GO:0016459	myosin complex	cellular_component	0.18894	1	2	261	42	17992	ENSCHIG00000022585,ENSCHIG00000023267
GO:0070585	protein localization to mitochondrion	biological_process	0.18929	1	1	261	18	17992	ENSCHIG00000024164
GO:0072655	establishment of protein localization to mitochondrion	biological_process	0.18929	1	1	261	18	17992	ENSCHIG00000024164
GO:0005576	extracellular region	cellular_component	0.19033	1	13	261	718	17992	ENSCHIG00000015637,ENSCHIG00000021782,ENSCHIG00000015994,ENSCHIG00000005604,ENSCHIG00000022711,ENSCHIG00000011175,ENSCHIG00000014632,ENSCHIG00000022853,ENSCHIG00000013116,ENSCHIG00000020790,ENSCHIG00000018247,ENSCHIG00000019453,ENSCHIG00000016965
GO:0015698	inorganic anion transport	biological_process	0.19076	1	3	261	88	17992	ENSCHIG00000019324,ENSCHIG00000009899,ENSCHIG00000018789
GO:0014706	striated muscle tissue development	biological_process	0.19108	1	1	261	14	17992	ENSCHIG00000021331
GO:0044743	intracellular protein transmembrane import	biological_process	0.19272	1	1	261	17	17992	ENSCHIG00000024164
GO:0005778	peroxisomal membrane	cellular_component	0.19336	1	1	261	12	17992	ENSCHIG00000020085
GO:0031903	microbody membrane	cellular_component	0.19336	1	1	261	12	17992	ENSCHIG00000020085
GO:0001667	ameboidal-type cell migration	biological_process	0.19389	1	1	261	13	17992	ENSCHIG00000016700
GO:0016773	phosphotransferase activity, alcohol group as acceptor	molecular_function	0.19636	1	14	261	608	17992	ENSCHIG00000010890,ENSCHIG00000022992,ENSCHIG00000010670,ENSCHIG00000009327,ENSCHIG00000013513,ENSCHIG00000023958,ENSCHIG00000025017,ENSCHIG00000018282,ENSCHIG00000022969,ENSCHIG00000017624,ENSCHIG00000023334,ENSCHIG00000018020,ENSCHIG00000020115,ENSCHIG00000012053
GO:0045444	fat cell differentiation	biological_process	0.19778	1	1	261	15	17992	ENSCHIG00000020298
GO:0043631	RNA polyadenylation	biological_process	0.19798	1	1	261	14	17992	ENSCHIG00000017328
GO:0019899	enzyme binding	molecular_function	0.19813	1	4	261	133	17992	ENSCHIG00000015410,ENSCHIG00000024656,ENSCHIG00000001906,ENSCHIG00000004602
GO:0043566	structure-specific DNA binding	molecular_function	0.1982	1	2	261	62	17992	ENSCHIG00000021331,ENSCHIG00000011953
GO:0048871	multicellular organismal homeostasis	biological_process	0.19828	1	1	261	15	17992	ENSCHIG00000015108
GO:1901988	negative regulation of cell cycle phase transition	biological_process	0.20016	1	1	261	13	17992	ENSCHIG00000012761
GO:1901991	negative regulation of mitotic cell cycle phase transition	biological_process	0.20016	1	1	261	13	17992	ENSCHIG00000012761
GO:0051087	chaperone binding	molecular_function	0.20106	1	1	261	15	17992	ENSCHIG00000024164
GO:0015630	microtubule cytoskeleton	cellular_component	0.20123	1	5	261	188	17992	ENSCHIG00000026579,ENSCHIG00000010669,ENSCHIG00000018875,ENSCHIG00000026725,ENSCHIG00000016473
GO:0006885	regulation of pH	biological_process	0.20174	1	1	261	12	17992	ENSCHIG00000021090
GO:0055067	monovalent inorganic cation homeostasis	biological_process	0.20174	1	1	261	12	17992	ENSCHIG00000021090
GO:0043122	regulation of I-kappaB kinase/NF-kappaB signaling	biological_process	0.20185	1	1	261	14	17992	ENSCHIG00000015129
GO:0090068	positive regulation of cell cycle process	biological_process	0.2021	1	1	261	14	17992	ENSCHIG00000021331
GO:0000077	DNA damage checkpoint	biological_process	0.20261	1	1	261	14	17992	ENSCHIG00000012761
GO:0006310	DNA recombination	biological_process	0.20292	1	2	261	51	17992	ENSCHIG00000019299,ENSCHIG00000023884
GO:0016482	cytoplasmic transport	biological_process	0.20476	1	4	261	156	17992	ENSCHIG00000000319,ENSCHIG00000024164,ENSCHIG00000013305,ENSCHIG00000013902
GO:0030117	membrane coat	cellular_component	0.20494	1	2	261	49	17992	ENSCHIG00000000319,ENSCHIG00000016014
GO:0048475	coated membrane	cellular_component	0.20494	1	2	261	49	17992	ENSCHIG00000000319,ENSCHIG00000016014
GO:0010817	regulation of hormone levels	biological_process	0.20569	1	2	261	50	17992	ENSCHIG00000021384,ENSCHIG00000008787
GO:0008171	O-methyltransferase activity	molecular_function	0.2057	1	1	261	15	17992	ENSCHIG00000025710
GO:0060537	muscle tissue development	biological_process	0.20623	1	1	261	15	17992	ENSCHIG00000021331
GO:0043178	alcohol binding	molecular_function	0.20656	1	1	261	12	17992	ENSCHIG00000020194
GO:0000922	spindle pole	cellular_component	0.20681	1	1	261	13	17992	ENSCHIG00000026579
GO:0007517	muscle organ development	biological_process	0.20712	1	1	261	17	17992	ENSCHIG00000021331
GO:0034707	chloride channel complex	cellular_component	0.20728	1	1	261	14	17992	ENSCHIG00000009899
GO:0098661	inorganic anion transmembrane transport	biological_process	0.20733	1	2	261	48	17992	ENSCHIG00000018789,ENSCHIG00000009899
GO:0015079	potassium ion transmembrane transporter activity	molecular_function	0.20763	1	3	261	105	17992	ENSCHIG00000026889,ENSCHIG00000022646,ENSCHIG00000019165
GO:0044438	microbody part	cellular_component	0.20848	1	1	261	13	17992	ENSCHIG00000020085
GO:0044439	peroxisomal part	cellular_component	0.20848	1	1	261	13	17992	ENSCHIG00000020085
GO:0019362	pyridine nucleotide metabolic process	biological_process	0.20904	1	2	261	53	17992	ENSCHIG00000010935,ENSCHIG00000013515
GO:0046496	nicotinamide nucleotide metabolic process	biological_process	0.20904	1	2	261	53	17992	ENSCHIG00000010935,ENSCHIG00000013515
GO:0006778	porphyrin-containing compound metabolic process	biological_process	0.20968	1	1	261	14	17992	ENSCHIG00000016700
GO:0051146	striated muscle cell differentiation	biological_process	0.21068	1	1	261	15	17992	ENSCHIG00000021331
GO:0019902	phosphatase binding	molecular_function	0.21073	1	1	261	14	17992	ENSCHIG00000015410
GO:0051239	regulation of multicellular organismal process	biological_process	0.21109	1	4	261	159	17992	ENSCHIG00000016700,ENSCHIG00000016965,ENSCHIG00000021331,ENSCHIG00000015811
GO:0050678	regulation of epithelial cell proliferation	biological_process	0.21228	1	1	261	16	17992	ENSCHIG00000016700
GO:0097191	extrinsic apoptotic signaling pathway	biological_process	0.21279	1	1	261	16	17992	ENSCHIG00000016700
GO:0034754	cellular hormone metabolic process	biological_process	0.21323	1	1	261	14	17992	ENSCHIG00000008787
GO:0031032	actomyosin structure organization	biological_process	0.21355	1	1	261	14	17992	ENSCHIG00000017113
GO:0044699	single-organism process	biological_process	0.21457	1	111	261	7181	17992	ENSCHIG00000024164,ENSCHIG00000011631,ENSCHIG00000016034,ENSCHIG00000011953,ENSCHIG00000026368,ENSCHIG00000020709,ENSCHIG00000018875,ENSCHIG00000015994,ENSCHIG00000017099,ENSCHIG00000011175,ENSCHIG00000019299,ENSCHIG00000013305,ENSCHIG00000015252,ENSCHIG00000023884,ENSCHIG00000018286,ENSCHIG00000021171,ENSCHIG00000000319,ENSCHIG00000007182,ENSCHIG00000016473,ENSCHIG00000015811,ENSCHIG00000023334,…
GO:0000079	regulation of cyclin-dependent protein serine/threonine kinase activity	biological_process	0.21645	1	1	261	19	17992	ENSCHIG00000012528
GO:1904029	regulation of cyclin-dependent protein kinase activity	biological_process	0.21645	1	1	261	19	17992	ENSCHIG00000012528
GO:0000987	core promoter proximal region sequence-specific DNA binding	molecular_function	0.217	1	1	261	16	17992	ENSCHIG00000021331
GO:0001159	core promoter proximal region DNA binding	molecular_function	0.217	1	1	261	16	17992	ENSCHIG00000021331
GO:0005743	mitochondrial inner membrane	cellular_component	0.21701	1	3	261	154	17992	ENSCHIG00000011631,ENSCHIG00000013611,ENSCHIG00000024164
GO:0004806	triglyceride lipase activity	molecular_function	0.21763	1	1	261	13	17992	ENSCHIG00000015994
GO:0006974	cellular response to DNA damage stimulus	biological_process	0.21819	1	5	261	196	17992	ENSCHIG00000012761,ENSCHIG00000019299,ENSCHIG00000023884,ENSCHIG00000011953,ENSCHIG00000024721
GO:0048471	perinuclear region of cytoplasm	cellular_component	0.21859	1	1	261	15	17992	ENSCHIG00000016700
GO:1902578	single-organism localization	biological_process	0.22012	1	28	261	1513	17992	ENSCHIG00000013611,ENSCHIG00000018286,ENSCHIG00000009899,ENSCHIG00000000410,ENSCHIG00000013213,ENSCHIG00000021171,ENSCHIG00000001906,ENSCHIG00000020085,ENSCHIG00000021836,ENSCHIG00000020194,ENSCHIG00000013305,ENSCHIG00000013902,ENSCHIG00000022646,ENSCHIG00000000304,ENSCHIG00000019165,ENSCHIG00000024291,ENSCHIG00000018789,ENSCHIG00000026889,ENSCHIG00000011408,ENSCHIG00000009543,ENSCHIG00000000505,…
GO:0072524	pyridine-containing compound metabolic process	biological_process	0.22163	1	2	261	55	17992	ENSCHIG00000010935,ENSCHIG00000013515
GO:0042440	pigment metabolic process	biological_process	0.22208	1	1	261	16	17992	ENSCHIG00000016700
GO:0016616	oxidoreductase activity, acting on the CH-OH group of donors, NAD or NADP as acceptor	molecular_function	0.22226	1	2	261	59	17992	ENSCHIG00000008787,ENSCHIG00000014499
GO:0045787	positive regulation of cell cycle	biological_process	0.22287	1	1	261	17	17992	ENSCHIG00000021331
GO:0010720	positive regulation of cell development	biological_process	0.22335	1	1	261	16	17992	ENSCHIG00000021331
GO:0031123	RNA 3'-end processing	biological_process	0.22361	1	1	261	17	17992	ENSCHIG00000011595
GO:0007093	mitotic cell cycle checkpoint	biological_process	0.22437	1	1	261	15	17992	ENSCHIG00000012761
GO:0048608	reproductive structure development	biological_process	0.22718	1	1	261	18	17992	ENSCHIG00000005604
GO:0061458	reproductive system development	biological_process	0.22718	1	1	261	18	17992	ENSCHIG00000005604
GO:0005770	late endosome	cellular_component	0.22719	1	1	261	19	17992	ENSCHIG00000020194
GO:0030145	manganese ion binding	molecular_function	0.22738	1	1	261	14	17992	ENSCHIG00000020605
GO:0044430	cytoskeletal part	cellular_component	0.22785	1	8	261	395	17992	ENSCHIG00000018875,ENSCHIG00000022057,ENSCHIG00000022585,ENSCHIG00000016473,ENSCHIG00000026725,ENSCHIG00000023267,ENSCHIG00000026579,ENSCHIG00000010669
GO:0008201	heparin binding	molecular_function	0.22975	1	1	261	16	17992	ENSCHIG00000026458
GO:0005496	steroid binding	molecular_function	0.23018	1	1	261	14	17992	ENSCHIG00000020194
GO:0042310	vasoconstriction	biological_process	0.23051	1	1	261	20	17992	ENSCHIG00000015811
GO:0008509	anion transmembrane transporter activity	molecular_function	0.23066	1	3	261	96	17992	ENSCHIG00000009899,ENSCHIG00000018789,ENSCHIG00000019324
GO:0030658	transport vesicle membrane	cellular_component	0.23071	1	1	261	15	17992	ENSCHIG00000000319
GO:0005003	ephrin receptor activity	molecular_function	0.2322	1	1	261	14	17992	ENSCHIG00000023334
GO:0031570	DNA integrity checkpoint	biological_process	0.2325	1	1	261	17	17992	ENSCHIG00000012761
GO:0045259	proton-transporting ATP synthase complex	cellular_component	0.23288	1	1	261	43	17992	ENSCHIG00000013611
GO:0046982	protein heterodimerization activity	molecular_function	0.23417	1	2	261	141	17992	ENSCHIG00000009753,ENSCHIG00000016615
GO:0004713	protein tyrosine kinase activity	molecular_function	0.23421	1	3	261	90	17992	ENSCHIG00000020115,ENSCHIG00000010670,ENSCHIG00000023334
GO:0015711	organic anion transport	biological_process	0.23445	1	3	261	98	17992	ENSCHIG00000000304,ENSCHIG00000020085,ENSCHIG00000007182
GO:0009267	cellular response to starvation	biological_process	0.23459	1	1	261	17	17992	ENSCHIG00000016700
GO:0001882	nucleoside binding	molecular_function	0.23503	1	32	261	1652	17992	ENSCHIG00000009327,ENSCHIG00000020085,ENSCHIG00000010890,ENSCHIG00000023884,ENSCHIG00000013513,ENSCHIG00000017624,ENSCHIG00000023267,ENSCHIG00000019299,ENSCHIG00000023958,ENSCHIG00000020115,ENSCHIG00000000505,ENSCHIG00000011953,ENSCHIG00000018282,ENSCHIG00000026725,ENSCHIG00000010670,ENSCHIG00000026264,ENSCHIG00000010021,ENSCHIG00000016890,ENSCHIG00000022969,ENSCHIG00000000304,ENSCHIG00000015341,…
GO:2001233	regulation of apoptotic signaling pathway	biological_process	0.23589	1	1	261	19	17992	ENSCHIG00000016700
GO:0010564	regulation of cell cycle process	biological_process	0.23727	1	2	261	56	17992	ENSCHIG00000012761,ENSCHIG00000021331
GO:0004672	protein kinase activity	molecular_function	0.2377	1	12	261	530	17992	ENSCHIG00000022969,ENSCHIG00000017624,ENSCHIG00000023334,ENSCHIG00000025017,ENSCHIG00000018282,ENSCHIG00000012053,ENSCHIG00000020115,ENSCHIG00000009327,ENSCHIG00000010670,ENSCHIG00000010890,ENSCHIG00000022992,ENSCHIG00000013513
GO:0003018	vascular process in circulatory system	biological_process	0.23807	1	1	261	21	17992	ENSCHIG00000015811
GO:0035150	regulation of tube size	biological_process	0.23807	1	1	261	21	17992	ENSCHIG00000015811
GO:0050880	regulation of blood vessel size	biological_process	0.23807	1	1	261	21	17992	ENSCHIG00000015811
GO:0043130	ubiquitin binding	molecular_function	0.23925	1	1	261	15	17992	ENSCHIG00000017855
GO:0032103	positive regulation of response to external stimulus	biological_process	0.2395	1	1	261	22	17992	ENSCHIG00000016700
GO:0070566	adenylyltransferase activity	molecular_function	0.24064	1	1	261	19	17992	ENSCHIG00000017328
GO:0006914	autophagy	biological_process	0.24122	1	2	261	60	17992	ENSCHIG00000016700,ENSCHIG00000017855
GO:0005794	Golgi apparatus	cellular_component	0.24134	1	5	261	215	17992	ENSCHIG00000022129,ENSCHIG00000021799,ENSCHIG00000017855,ENSCHIG00000012207,ENSCHIG00000015990
GO:0019866	organelle inner membrane	cellular_component	0.24169	1	3	261	159	17992	ENSCHIG00000013611,ENSCHIG00000024164,ENSCHIG00000011631
GO:0030276	clathrin binding	molecular_function	0.24204	1	1	261	15	17992	ENSCHIG00000005307
GO:0016705	oxidoreductase activity, acting on paired donors, with incorporation or reduction of molecular oxygen	molecular_function	0.2423	1	4	261	142	17992	ENSCHIG00000013080,ENSCHIG00000026382,ENSCHIG00000016700,ENSCHIG00000015269
GO:0010506	regulation of autophagy	biological_process	0.24254	1	1	261	18	17992	ENSCHIG00000016700
GO:0051259	protein oligomerization	biological_process	0.24299	1	2	261	69	17992	ENSCHIG00000016700,ENSCHIG00000022646
GO:0003887	DNA-directed DNA polymerase activity	molecular_function	0.24314	1	1	261	15	17992	ENSCHIG00000016890
GO:0016818	hydrolase activity, acting on acid anhydrides, in phosphorus-containing anhydrides	molecular_function	0.24333	1	13	261	643	17992	ENSCHIG00000019299,ENSCHIG00000026725,ENSCHIG00000023267,ENSCHIG00000010669,ENSCHIG00000011553,ENSCHIG00000000505,ENSCHIG00000020085,ENSCHIG00000018875,ENSCHIG00000010021,ENSCHIG00000011408,ENSCHIG00000011953,ENSCHIG00000022585,ENSCHIG00000012068
GO:0000785	chromatin	cellular_component	0.24396	1	2	261	152	17992	ENSCHIG00000009753,ENSCHIG00000019299
GO:0006900	membrane budding	biological_process	0.24398	1	1	261	16	17992	ENSCHIG00000005307
GO:0004252	serine-type endopeptidase activity	molecular_function	0.24399	1	4	261	165	17992	ENSCHIG00000016965,ENSCHIG00000026619,ENSCHIG00000016761,ENSCHIG00000018729
GO:0051240	positive regulation of multicellular organismal process	biological_process	0.24492	1	2	261	68	17992	ENSCHIG00000021331,ENSCHIG00000016700
GO:0015985	energy coupled proton transport, down electrochemical gradient	biological_process	0.24533	1	1	261	40	17992	ENSCHIG00000013611
GO:0015986	ATP synthesis coupled proton transport	biological_process	0.24533	1	1	261	40	17992	ENSCHIG00000013611
GO:0015296	anion:cation symporter activity	molecular_function	0.24572	1	1	261	15	17992	ENSCHIG00000018789
GO:0031410	cytoplasmic vesicle	cellular_component	0.2462	1	3	261	99	17992	ENSCHIG00000000319,ENSCHIG00000017855,ENSCHIG00000013213
GO:0018108	peptidyl-tyrosine phosphorylation	biological_process	0.24665	1	3	261	96	17992	ENSCHIG00000020115,ENSCHIG00000010670,ENSCHIG00000023334
GO:0007059	chromosome segregation	biological_process	0.24776	1	2	261	58	17992	ENSCHIG00000026579,ENSCHIG00000015626
GO:0065002	intracellular protein transmembrane transport	biological_process	0.24896	1	1	261	22	17992	ENSCHIG00000024164
GO:0042594	response to starvation	biological_process	0.25065	1	1	261	19	17992	ENSCHIG00000016700
GO:0097367	carbohydrate derivative binding	molecular_function	0.25082	1	33	261	1723	17992	ENSCHIG00000017624,ENSCHIG00000023958,ENSCHIG00000023267,ENSCHIG00000019299,ENSCHIG00000026458,ENSCHIG00000020115,ENSCHIG00000020085,ENSCHIG00000009327,ENSCHIG00000010890,ENSCHIG00000023884,ENSCHIG00000013513,ENSCHIG00000018282,ENSCHIG00000026725,ENSCHIG00000000505,ENSCHIG00000011953,ENSCHIG00000022969,ENSCHIG00000000304,ENSCHIG00000015341,ENSCHIG00000026676,ENSCHIG00000020468,ENSCHIG00000017807,…
GO:0033013	tetrapyrrole metabolic process	biological_process	0.25114	1	1	261	17	17992	ENSCHIG00000016700
GO:0016817	hydrolase activity, acting on acid anhydrides	molecular_function	0.25122	1	13	261	647	17992	ENSCHIG00000010021,ENSCHIG00000011408,ENSCHIG00000011953,ENSCHIG00000000505,ENSCHIG00000018875,ENSCHIG00000020085,ENSCHIG00000012068,ENSCHIG00000022585,ENSCHIG00000026725,ENSCHIG00000023267,ENSCHIG00000019299,ENSCHIG00000011553,ENSCHIG00000010669
GO:0001228	transcriptional activator activity, RNA polymerase II transcription regulatory region sequence-specific binding	molecular_function	0.25178	1	1	261	19	17992	ENSCHIG00000021331
GO:0031418	L-ascorbic acid binding	molecular_function	0.25192	1	1	261	16	17992	ENSCHIG00000026382
GO:0016614	oxidoreductase activity, acting on CH-OH group of donors	molecular_function	0.25232	1	2	261	64	17992	ENSCHIG00000008787,ENSCHIG00000014499
GO:0015980	energy derivation by oxidation of organic compounds	biological_process	0.25301	1	2	261	69	17992	ENSCHIG00000022565,ENSCHIG00000006876
GO:0032182	ubiquitin-like protein binding	molecular_function	0.2535	1	1	261	16	17992	ENSCHIG00000017855
GO:0031683	G-protein beta/gamma-subunit complex binding	molecular_function	0.2545	1	1	261	16	17992	ENSCHIG00000012068
GO:0044765	single-organism transport	biological_process	0.25465	1	27	261	1489	17992	ENSCHIG00000019165,ENSCHIG00000018789,ENSCHIG00000026889,ENSCHIG00000024291,ENSCHIG00000011408,ENSCHIG00000020709,ENSCHIG00000000505,ENSCHIG00000009543,ENSCHIG00000021090,ENSCHIG00000024164,ENSCHIG00000007182,ENSCHIG00000019324,ENSCHIG00000000319,ENSCHIG00000009899,ENSCHIG00000018286,ENSCHIG00000013611,ENSCHIG00000021171,ENSCHIG00000013213,ENSCHIG00000000410,ENSCHIG00000001906,ENSCHIG00000020085,…
GO:0032535	regulation of cellular component size	biological_process	0.25513	1	2	261	68	17992	ENSCHIG00000018789,ENSCHIG00000024081
GO:0048732	gland development	biological_process	0.25513	1	1	261	18	17992	ENSCHIG00000005604
GO:0003951	NAD+ kinase activity	molecular_function	0.25522	1	1	261	16	17992	ENSCHIG00000018020
GO:0050673	epithelial cell proliferation	biological_process	0.25545	1	1	261	19	17992	ENSCHIG00000016700
GO:0000280	nuclear division	biological_process	0.25554	1	2	261	58	17992	ENSCHIG00000015626,ENSCHIG00000026579
GO:0017156	calcium ion-dependent exocytosis	biological_process	0.25669	1	1	261	17	17992	ENSCHIG00000013213
GO:0018212	peptidyl-tyrosine modification	biological_process	0.25672	1	3	261	98	17992	ENSCHIG00000010670,ENSCHIG00000023334,ENSCHIG00000020115
GO:0034061	DNA polymerase activity	molecular_function	0.25732	1	1	261	16	17992	ENSCHIG00000016890
GO:0098655	cation transmembrane transport	biological_process	0.25849	1	7	261	360	17992	ENSCHIG00000000410,ENSCHIG00000026889,ENSCHIG00000018789,ENSCHIG00000022646,ENSCHIG00000013611,ENSCHIG00000019165,ENSCHIG00000021090
GO:0030099	myeloid cell differentiation	biological_process	0.25949	1	1	261	20	17992	ENSCHIG00000008990
GO:0009072	aromatic amino acid family metabolic process	biological_process	0.26026	1	1	261	17	17992	ENSCHIG00000012774
GO:0006821	chloride transport	biological_process	0.26146	1	2	261	56	17992	ENSCHIG00000018789,ENSCHIG00000009899
GO:0005524	ATP binding	molecular_function	0.26283	1	26	261	1287	17992	ENSCHIG00000013513,ENSCHIG00000009327,ENSCHIG00000010670,ENSCHIG00000020085,ENSCHIG00000023884,ENSCHIG00000010890,ENSCHIG00000026676,ENSCHIG00000020115,ENSCHIG00000017807,ENSCHIG00000020468,ENSCHIG00000017624,ENSCHIG00000000304,ENSCHIG00000022969,ENSCHIG00000023267,ENSCHIG00000019299,ENSCHIG00000023958,ENSCHIG00000000505,ENSCHIG00000022992,ENSCHIG00000011953,ENSCHIG00000011408,ENSCHIG00000012053,…
GO:0033554	cellular response to stress	biological_process	0.26304	1	6	261	267	17992	ENSCHIG00000023884,ENSCHIG00000011953,ENSCHIG00000019299,ENSCHIG00000012761,ENSCHIG00000016700,ENSCHIG00000024721
GO:0015291	secondary active transmembrane transporter activity	molecular_function	0.26373	1	3	261	97	17992	ENSCHIG00000018789,ENSCHIG00000000410,ENSCHIG00000021090
GO:0006479	protein methylation	biological_process	0.26396	1	2	261	60	17992	ENSCHIG00000025710,ENSCHIG00000011147
GO:0008213	protein alkylation	biological_process	0.26396	1	2	261	60	17992	ENSCHIG00000025710,ENSCHIG00000011147
GO:0006879	cellular iron ion homeostasis	biological_process	0.26405	1	1	261	33	17992	ENSCHIG00000016700
GO:0000145	exocyst	cellular_component	0.26418	1	1	261	18	17992	ENSCHIG00000013305
GO:0051130	positive regulation of cellular component organization	biological_process	0.26423	1	2	261	70	17992	ENSCHIG00000024081,ENSCHIG00000026579
GO:0022603	regulation of anatomical structure morphogenesis	biological_process	0.26688	1	2	261	66	17992	ENSCHIG00000021331,ENSCHIG00000016700
GO:0031669	cellular response to nutrient levels	biological_process	0.26807	1	1	261	20	17992	ENSCHIG00000016700
GO:0008299	isoprenoid biosynthetic process	biological_process	0.27007	1	1	261	18	17992	ENSCHIG00000023958
GO:0031982	vesicle	cellular_component	0.27034	1	3	261	105	17992	ENSCHIG00000000319,ENSCHIG00000013213,ENSCHIG00000017855
GO:0008283	cell proliferation	biological_process	0.27082	1	3	261	118	17992	ENSCHIG00000024721,ENSCHIG00000016700,ENSCHIG00000021331
GO:0071901	negative regulation of protein serine/threonine kinase activity	biological_process	0.27152	1	1	261	27	17992	ENSCHIG00000012528
GO:0050727	regulation of inflammatory response	biological_process	0.27155	1	1	261	23	17992	ENSCHIG00000020298
GO:0007169	transmembrane receptor protein tyrosine kinase signaling pathway	biological_process	0.27222	1	3	261	107	17992	ENSCHIG00000020115,ENSCHIG00000023334,ENSCHIG00000010670
GO:0006081	cellular aldehyde metabolic process	biological_process	0.2724	1	1	261	20	17992	ENSCHIG00000010935
GO:0006754	ATP biosynthetic process	biological_process	0.27389	1	1	261	42	17992	ENSCHIG00000013611
GO:0006936	muscle contraction	biological_process	0.27436	1	1	261	21	17992	ENSCHIG00000015811
GO:0032559	adenyl ribonucleotide binding	molecular_function	0.27459	1	26	261	1296	17992	ENSCHIG00000013513,ENSCHIG00000009327,ENSCHIG00000010670,ENSCHIG00000020085,ENSCHIG00000023884,ENSCHIG00000010890,ENSCHIG00000026676,ENSCHIG00000020115,ENSCHIG00000017807,ENSCHIG00000020468,ENSCHIG00000017624,ENSCHIG00000000304,ENSCHIG00000022969,ENSCHIG00000019299,ENSCHIG00000023267,ENSCHIG00000023958,ENSCHIG00000000505,ENSCHIG00000022992,ENSCHIG00000011953,ENSCHIG00000011408,ENSCHIG00000012053,…
GO:0031668	cellular response to extracellular stimulus	biological_process	0.27477	1	1	261	21	17992	ENSCHIG00000016700
GO:0031625	ubiquitin protein ligase binding	molecular_function	0.2752	1	1	261	20	17992	ENSCHIG00000004602
GO:0044389	ubiquitin-like protein ligase binding	molecular_function	0.2752	1	1	261	20	17992	ENSCHIG00000004602
GO:0010647	positive regulation of cell communication	biological_process	0.27531	1	3	261	118	17992	ENSCHIG00000016620,ENSCHIG00000016700,ENSCHIG00000015129
GO:0030554	adenyl nucleotide binding	molecular_function	0.27855	1	26	261	1299	17992	ENSCHIG00000023884,ENSCHIG00000010890,ENSCHIG00000009327,ENSCHIG00000010670,ENSCHIG00000020085,ENSCHIG00000013513,ENSCHIG00000023267,ENSCHIG00000019299,ENSCHIG00000023958,ENSCHIG00000017624,ENSCHIG00000022969,ENSCHIG00000000304,ENSCHIG00000020115,ENSCHIG00000020468,ENSCHIG00000017807,ENSCHIG00000026676,ENSCHIG00000011953,ENSCHIG00000022992,ENSCHIG00000011408,ENSCHIG00000000505,ENSCHIG00000025017,…
GO:0015909	long-chain fatty acid transport	biological_process	0.28014	1	1	261	20	17992	ENSCHIG00000020085
GO:0019216	regulation of lipid metabolic process	biological_process	0.2804	1	1	261	22	17992	ENSCHIG00000005604
GO:0044455	mitochondrial membrane part	cellular_component	0.28102	1	2	261	116	17992	ENSCHIG00000013611,ENSCHIG00000011631
GO:0030141	secretory granule	cellular_component	0.28207	1	1	261	20	17992	ENSCHIG00000013213
GO:0000166	nucleotide binding	molecular_function	0.28271	1	34	261	1807	17992	ENSCHIG00000017807,ENSCHIG00000020468,ENSCHIG00000026676,ENSCHIG00000015341,ENSCHIG00000022969,ENSCHIG00000000304,ENSCHIG00000016890,ENSCHIG00000010021,ENSCHIG00000026264,ENSCHIG00000010670,ENSCHIG00000018020,ENSCHIG00000012053,ENSCHIG00000007182,ENSCHIG00000025017,ENSCHIG00000023334,ENSCHIG00000018072,ENSCHIG00000012068,ENSCHIG00000022992,ENSCHIG00000011408,ENSCHIG00000020115,ENSCHIG00000023958,…
GO:1901265	nucleoside phosphate binding	molecular_function	0.28271	1	34	261	1807	17992	ENSCHIG00000018020,ENSCHIG00000012053,ENSCHIG00000025017,ENSCHIG00000007182,ENSCHIG00000023334,ENSCHIG00000012068,ENSCHIG00000018072,ENSCHIG00000022992,ENSCHIG00000011408,ENSCHIG00000017807,ENSCHIG00000020468,ENSCHIG00000026676,ENSCHIG00000015341,ENSCHIG00000000304,ENSCHIG00000022969,ENSCHIG00000016890,ENSCHIG00000010021,ENSCHIG00000010670,ENSCHIG00000026264,ENSCHIG00000018282,ENSCHIG00000026725,…
GO:1901990	regulation of mitotic cell cycle phase transition	biological_process	0.28353	1	1	261	20	17992	ENSCHIG00000012761
GO:0034314	Arp2/3 complex-mediated actin nucleation	biological_process	0.28428	1	1	261	27	17992	ENSCHIG00000024081
GO:0044282	small molecule catabolic process	biological_process	0.28465	1	2	261	67	17992	ENSCHIG00000020085,ENSCHIG00000012774
GO:0030335	positive regulation of cell migration	biological_process	0.28501	1	1	261	25	17992	ENSCHIG00000016700
GO:0051272	positive regulation of cellular component movement	biological_process	0.28501	1	1	261	25	17992	ENSCHIG00000016700
GO:2000147	positive regulation of cell motility	biological_process	0.28501	1	1	261	25	17992	ENSCHIG00000016700
GO:0001775	cell activation	biological_process	0.28597	1	2	261	69	17992	ENSCHIG00000015811,ENSCHIG00000019484
GO:0010948	negative regulation of cell cycle process	biological_process	0.28625	1	1	261	21	17992	ENSCHIG00000012761
GO:0046907	intracellular transport	biological_process	0.2878	1	8	261	397	17992	ENSCHIG00000013902,ENSCHIG00000013305,ENSCHIG00000014332,ENSCHIG00000024164,ENSCHIG00000000319,ENSCHIG00000021171,ENSCHIG00000015266,ENSCHIG00000001906
GO:0071496	cellular response to external stimulus	biological_process	0.28789	1	1	261	22	17992	ENSCHIG00000016700
GO:0044801	single-organism membrane fusion	biological_process	0.28805	1	1	261	19	17992	ENSCHIG00000013213
GO:0006629	lipid metabolic process	biological_process	0.28864	1	8	261	374	17992	ENSCHIG00000024342,ENSCHIG00000008787,ENSCHIG00000023958,ENSCHIG00000014499,ENSCHIG00000016645,ENSCHIG00000020085,ENSCHIG00000005604,ENSCHIG00000015994
GO:0071806	protein transmembrane transport	biological_process	0.2893	1	1	261	27	17992	ENSCHIG00000024164
GO:0055072	iron ion homeostasis	biological_process	0.29042	1	1	261	35	17992	ENSCHIG00000016700
GO:0016772	transferase activity, transferring phosphorus-containing groups	molecular_function	0.29044	1	16	261	788	17992	ENSCHIG00000022992,ENSCHIG00000018020,ENSCHIG00000012053,ENSCHIG00000018282,ENSCHIG00000025017,ENSCHIG00000023334,ENSCHIG00000013513,ENSCHIG00000016890,ENSCHIG00000010890,ENSCHIG00000010670,ENSCHIG00000009327,ENSCHIG00000017328,ENSCHIG00000020115,ENSCHIG00000023958,ENSCHIG00000017624,ENSCHIG00000022969
GO:0016301	kinase activity	molecular_function	0.29102	1	14	261	667	17992	ENSCHIG00000013513,ENSCHIG00000010670,ENSCHIG00000009327,ENSCHIG00000010890,ENSCHIG00000022992,ENSCHIG00000012053,ENSCHIG00000018020,ENSCHIG00000020115,ENSCHIG00000017624,ENSCHIG00000023334,ENSCHIG00000022969,ENSCHIG00000025017,ENSCHIG00000018282,ENSCHIG00000023958
GO:0016820	hydrolase activity, acting on acid anhydrides, catalyzing transmembrane movement of substances	molecular_function	0.29107	1	3	261	112	17992	ENSCHIG00000000505,ENSCHIG00000020085,ENSCHIG00000011408
GO:0042626	ATPase activity, coupled to transmembrane movement of substances	molecular_function	0.29107	1	3	261	112	17992	ENSCHIG00000011408,ENSCHIG00000000505,ENSCHIG00000020085
GO:0043492	ATPase activity, coupled to movement of substances	molecular_function	0.29107	1	3	261	112	17992	ENSCHIG00000011408,ENSCHIG00000020085,ENSCHIG00000000505
GO:0001503	ossification	biological_process	0.29141	1	1	261	24	17992	ENSCHIG00000021331
GO:0005102	receptor binding	molecular_function	0.29308	1	8	261	474	17992	ENSCHIG00000025161,ENSCHIG00000014632,ENSCHIG00000022853,ENSCHIG00000021782,ENSCHIG00000012068,ENSCHIG00000011175,ENSCHIG00000022711,ENSCHIG00000015262
GO:0030246	carbohydrate binding	molecular_function	0.29321	1	4	261	160	17992	ENSCHIG00000012207,ENSCHIG00000011063,ENSCHIG00000026382,ENSCHIG00000018247
GO:0001883	purine nucleoside binding	molecular_function	0.29384	1	31	261	1648	17992	ENSCHIG00000010021,ENSCHIG00000010890,ENSCHIG00000023884,ENSCHIG00000009327,ENSCHIG00000010670,ENSCHIG00000020085,ENSCHIG00000026264,ENSCHIG00000013513,ENSCHIG00000019299,ENSCHIG00000023267,ENSCHIG00000015341,ENSCHIG00000023958,ENSCHIG00000017624,ENSCHIG00000000304,ENSCHIG00000022969,ENSCHIG00000020115,ENSCHIG00000020468,ENSCHIG00000017807,ENSCHIG00000026676,ENSCHIG00000022992,ENSCHIG00000011953,…
GO:0032550	purine ribonucleoside binding	molecular_function	0.29384	1	31	261	1648	17992	ENSCHIG00000026725,ENSCHIG00000018282,ENSCHIG00000025017,ENSCHIG00000007182,ENSCHIG00000023334,ENSCHIG00000018020,ENSCHIG00000012053,ENSCHIG00000022992,ENSCHIG00000011953,ENSCHIG00000011408,ENSCHIG00000000505,ENSCHIG00000012068,ENSCHIG00000023267,ENSCHIG00000015341,ENSCHIG00000019299,ENSCHIG00000023958,ENSCHIG00000017624,ENSCHIG00000022969,ENSCHIG00000000304,ENSCHIG00000020115,ENSCHIG00000017807,…
GO:0035639	purine ribonucleoside triphosphate binding	molecular_function	0.29384	1	31	261	1648	17992	ENSCHIG00000013513,ENSCHIG00000010670,ENSCHIG00000009327,ENSCHIG00000020085,ENSCHIG00000026264,ENSCHIG00000010021,ENSCHIG00000010890,ENSCHIG00000023884,ENSCHIG00000026676,ENSCHIG00000020115,ENSCHIG00000020468,ENSCHIG00000017807,ENSCHIG00000017624,ENSCHIG00000022969,ENSCHIG00000000304,ENSCHIG00000023267,ENSCHIG00000015341,ENSCHIG00000019299,ENSCHIG00000023958,ENSCHIG00000012068,ENSCHIG00000000505,…
GO:0046916	cellular transition metal ion homeostasis	biological_process	0.29431	1	1	261	36	17992	ENSCHIG00000016700
GO:0004601	peroxidase activity	molecular_function	0.29445	1	1	261	23	17992	ENSCHIG00000021384
GO:0055080	cation homeostasis	biological_process	0.29558	1	2	261	80	17992	ENSCHIG00000016700,ENSCHIG00000021090
GO:0098771	inorganic ion homeostasis	biological_process	0.29558	1	2	261	80	17992	ENSCHIG00000021090,ENSCHIG00000016700
GO:0016020	membrane	cellular_component	0.29575	1	88	261	5948	17992	ENSCHIG00000001014,ENSCHIG00000009899,ENSCHIG00000020085,ENSCHIG00000007627,ENSCHIG00000005817,ENSCHIG00000025403,ENSCHIG00000020115,ENSCHIG00000025161,ENSCHIG00000015266,ENSCHIG00000021082,ENSCHIG00000020062,ENSCHIG00000025594,ENSCHIG00000000505,ENSCHIG00000011861,ENSCHIG00000017943,ENSCHIG00000021384,ENSCHIG00000008758,ENSCHIG00000015269,ENSCHIG00000013005,ENSCHIG00000026464,ENSCHIG00000013611,…
GO:0031109	microtubule polymerization or depolymerization	biological_process	0.2964	1	1	261	23	17992	ENSCHIG00000026579
GO:0032549	ribonucleoside binding	molecular_function	0.29782	1	31	261	1651	17992	ENSCHIG00000020085,ENSCHIG00000026264,ENSCHIG00000010670,ENSCHIG00000009327,ENSCHIG00000010890,ENSCHIG00000023884,ENSCHIG00000010021,ENSCHIG00000013513,ENSCHIG00000000304,ENSCHIG00000022969,ENSCHIG00000017624,ENSCHIG00000023958,ENSCHIG00000015341,ENSCHIG00000023267,ENSCHIG00000019299,ENSCHIG00000026676,ENSCHIG00000017807,ENSCHIG00000020468,ENSCHIG00000020115,ENSCHIG00000000505,ENSCHIG00000011953,…
GO:0006468	protein phosphorylation	biological_process	0.29855	1	13	261	637	17992	ENSCHIG00000010890,ENSCHIG00000022992,ENSCHIG00000010670,ENSCHIG00000009327,ENSCHIG00000013513,ENSCHIG00000012528,ENSCHIG00000018282,ENSCHIG00000025017,ENSCHIG00000022969,ENSCHIG00000023334,ENSCHIG00000017624,ENSCHIG00000020115,ENSCHIG00000012053
GO:0005244	voltage-gated ion channel activity	molecular_function	0.29866	1	3	261	127	17992	ENSCHIG00000022646,ENSCHIG00000026889,ENSCHIG00000019165
GO:0022832	voltage-gated channel activity	molecular_function	0.29866	1	3	261	127	17992	ENSCHIG00000019165,ENSCHIG00000022646,ENSCHIG00000026889
GO:0040017	positive regulation of locomotion	biological_process	0.29928	1	1	261	27	17992	ENSCHIG00000016700
GO:0017111	nucleoside-triphosphatase activity	molecular_function	0.29944	1	12	261	617	17992	ENSCHIG00000020085,ENSCHIG00000018875,ENSCHIG00000000505,ENSCHIG00000011408,ENSCHIG00000011953,ENSCHIG00000010021,ENSCHIG00000022585,ENSCHIG00000012068,ENSCHIG00000026725,ENSCHIG00000019299,ENSCHIG00000023267,ENSCHIG00000010669
GO:0033177	proton-transporting two-sector ATPase complex, proton-transporting domain	cellular_component	0.29991	1	1	261	42	17992	ENSCHIG00000013611
GO:0006952	defense response	biological_process	0.30019	1	4	261	250	17992	ENSCHIG00000016700,ENSCHIG00000016965,ENSCHIG00000010930,ENSCHIG00000020298
GO:0043228	non-membrane-bounded organelle	cellular_component	0.30037	1	16	261	1245	17992	ENSCHIG00000012536,ENSCHIG00000026676,ENSCHIG00000023286,ENSCHIG00000023267,ENSCHIG00000019299,ENSCHIG00000023836,ENSCHIG00000022585,ENSCHIG00000010669,ENSCHIG00000022002,ENSCHIG00000026579,ENSCHIG00000026725,ENSCHIG00000016473,ENSCHIG00000015368,ENSCHIG00000022057,ENSCHIG00000009753,ENSCHIG00000018875
GO:0043232	intracellular non-membrane-bounded organelle	cellular_component	0.30037	1	16	261	1245	17992	ENSCHIG00000010669,ENSCHIG00000022002,ENSCHIG00000026579,ENSCHIG00000016473,ENSCHIG00000026725,ENSCHIG00000015368,ENSCHIG00000022057,ENSCHIG00000009753,ENSCHIG00000018875,ENSCHIG00000012536,ENSCHIG00000026676,ENSCHIG00000023286,ENSCHIG00000023267,ENSCHIG00000019299,ENSCHIG00000023836,ENSCHIG00000022585
GO:0015850	organic hydroxy compound transport	biological_process	0.30066	1	1	261	20	17992	ENSCHIG00000020194
GO:0071103	DNA conformation change	biological_process	0.30107	1	2	261	81	17992	ENSCHIG00000019299,ENSCHIG00000015626
GO:0048285	organelle fission	biological_process	0.30151	1	2	261	66	17992	ENSCHIG00000026579,ENSCHIG00000015626
GO:0050801	ion homeostasis	biological_process	0.30168	1	2	261	81	17992	ENSCHIG00000016700,ENSCHIG00000021090
GO:0051726	regulation of cell cycle	biological_process	0.30249	1	3	261	126	17992	ENSCHIG00000021331,ENSCHIG00000012761,ENSCHIG00000012528
GO:0042692	muscle cell differentiation	biological_process	0.30286	1	1	261	24	17992	ENSCHIG00000021331
GO:0006637	acyl-CoA metabolic process	biological_process	0.30364	1	1	261	23	17992	ENSCHIG00000023958
GO:0035383	thioester metabolic process	biological_process	0.30364	1	1	261	23	17992	ENSCHIG00000023958
GO:0005923	bicellular tight junction	cellular_component	0.30386	1	1	261	30	17992	ENSCHIG00000015025
GO:0043296	apical junction complex	cellular_component	0.30386	1	1	261	30	17992	ENSCHIG00000015025
GO:0012505	endomembrane system	cellular_component	0.30434	1	10	261	527	17992	ENSCHIG00000012207,ENSCHIG00000020194,ENSCHIG00000015990,ENSCHIG00000022129,ENSCHIG00000013213,ENSCHIG00000016700,ENSCHIG00000000319,ENSCHIG00000013902,ENSCHIG00000021799,ENSCHIG00000017855
GO:0071363	cellular response to growth factor stimulus	biological_process	0.306	1	2	261	68	17992	ENSCHIG00000021331,ENSCHIG00000010670
GO:0032555	purine ribonucleotide binding	molecular_function	0.30669	1	31	261	1659	17992	ENSCHIG00000023334,ENSCHIG00000026725,ENSCHIG00000018282,ENSCHIG00000025017,ENSCHIG00000007182,ENSCHIG00000012053,ENSCHIG00000018020,ENSCHIG00000000505,ENSCHIG00000011953,ENSCHIG00000022992,ENSCHIG00000011408,ENSCHIG00000012068,ENSCHIG00000017624,ENSCHIG00000022969,ENSCHIG00000000304,ENSCHIG00000023267,ENSCHIG00000019299,ENSCHIG00000015341,ENSCHIG00000023958,ENSCHIG00000026676,ENSCHIG00000020115,…
GO:0044723	single-organism carbohydrate metabolic process	biological_process	0.30797	1	5	261	240	17992	ENSCHIG00000021799,ENSCHIG00000022129,ENSCHIG00000018072,ENSCHIG00000012207,ENSCHIG00000013515
GO:0048584	positive regulation of response to stimulus	biological_process	0.30876	1	4	261	189	17992	ENSCHIG00000016620,ENSCHIG00000015129,ENSCHIG00000016700,ENSCHIG00000021331
GO:0048589	developmental growth	biological_process	0.30923	1	1	261	27	17992	ENSCHIG00000005604
GO:0003690	double-stranded DNA binding	molecular_function	0.30967	1	1	261	24	17992	ENSCHIG00000011953
GO:0002521	leukocyte differentiation	biological_process	0.31004	1	1	261	24	17992	ENSCHIG00000008990
GO:0017076	purine nucleotide binding	molecular_function	0.31047	1	31	261	1662	17992	ENSCHIG00000017624,ENSCHIG00000022969,ENSCHIG00000000304,ENSCHIG00000019299,ENSCHIG00000023267,ENSCHIG00000015341,ENSCHIG00000023958,ENSCHIG00000026676,ENSCHIG00000020115,ENSCHIG00000020468,ENSCHIG00000017807,ENSCHIG00000010670,ENSCHIG00000009327,ENSCHIG00000020085,ENSCHIG00000026264,ENSCHIG00000010021,ENSCHIG00000023884,ENSCHIG00000010890,ENSCHIG00000013513,ENSCHIG00000023334,ENSCHIG00000026725,…
GO:0046914	transition metal ion binding	molecular_function	0.31073	1	15	261	779	17992	ENSCHIG00000012706,ENSCHIG00000006773,ENSCHIG00000018072,ENSCHIG00000026382,ENSCHIG00000023884,ENSCHIG00000019484,ENSCHIG00000008990,ENSCHIG00000021724,ENSCHIG00000013080,ENSCHIG00000026458,ENSCHIG00000016965,ENSCHIG00000015269,ENSCHIG00000022665,ENSCHIG00000020605,ENSCHIG00000000319
GO:0016757	transferase activity, transferring glycosyl groups	molecular_function	0.31161	1	5	261	239	17992	ENSCHIG00000018072,ENSCHIG00000022129,ENSCHIG00000021799,ENSCHIG00000011861,ENSCHIG00000012207
GO:0030119	AP-type membrane coat adaptor complex	cellular_component	0.31284	1	1	261	21	17992	ENSCHIG00000016014
GO:0070848	response to growth factor	biological_process	0.31291	1	2	261	69	17992	ENSCHIG00000021331,ENSCHIG00000010670
GO:0015491	cation:cation antiporter activity	molecular_function	0.31305	1	1	261	20	17992	ENSCHIG00000021090
GO:0051649	establishment of localization in cell	biological_process	0.31384	1	10	261	518	17992	ENSCHIG00000013902,ENSCHIG00000013305,ENSCHIG00000014332,ENSCHIG00000026579,ENSCHIG00000024164,ENSCHIG00000000319,ENSCHIG00000015266,ENSCHIG00000013213,ENSCHIG00000021171,ENSCHIG00000001906
GO:0008236	serine-type peptidase activity	molecular_function	0.31388	1	4	261	183	17992	ENSCHIG00000016965,ENSCHIG00000026619,ENSCHIG00000016761,ENSCHIG00000018729
GO:0017171	serine hydrolase activity	molecular_function	0.31388	1	4	261	183	17992	ENSCHIG00000018729,ENSCHIG00000016761,ENSCHIG00000026619,ENSCHIG00000016965
GO:0000790	nuclear chromatin	cellular_component	0.31463	1	1	261	25	17992	ENSCHIG00000019299
GO:0019898	extrinsic component of membrane	cellular_component	0.31502	1	1	261	31	17992	ENSCHIG00000011631
GO:0008188	neuropeptide receptor activity	molecular_function	0.31515	1	1	261	32	17992	ENSCHIG00000025403
GO:0045930	negative regulation of mitotic cell cycle	biological_process	0.31522	1	1	261	22	17992	ENSCHIG00000012761
GO:0017016	Ras GTPase binding	molecular_function	0.31548	1	2	261	63	17992	ENSCHIG00000001906,ENSCHIG00000024656
GO:0016310	phosphorylation	biological_process	0.31586	1	16	261	826	17992	ENSCHIG00000010890,ENSCHIG00000010670,ENSCHIG00000009327,ENSCHIG00000013513,ENSCHIG00000023958,ENSCHIG00000017624,ENSCHIG00000022969,ENSCHIG00000020115,ENSCHIG00000013515,ENSCHIG00000022992,ENSCHIG00000018282,ENSCHIG00000025017,ENSCHIG00000012528,ENSCHIG00000023334,ENSCHIG00000018020,ENSCHIG00000012053
GO:0015399	primary active transmembrane transporter activity	molecular_function	0.31634	1	3	261	119	17992	ENSCHIG00000020085,ENSCHIG00000000505,ENSCHIG00000011408
GO:0015405	P-P-bond-hydrolysis-driven transmembrane transporter activity	molecular_function	0.31634	1	3	261	119	17992	ENSCHIG00000011408,ENSCHIG00000020085,ENSCHIG00000000505
GO:0070160	occluding junction	cellular_component	0.31691	1	1	261	31	17992	ENSCHIG00000015025
GO:0044425	membrane part	cellular_component	0.31709	1	83	261	5650	17992	ENSCHIG00000004216,ENSCHIG00000026549,ENSCHIG00000003962,ENSCHIG00000026885,ENSCHIG00000016014,ENSCHIG00000020378,ENSCHIG00000026464,ENSCHIG00000013005,ENSCHIG00000013611,ENSCHIG00000010670,ENSCHIG00000011063,ENSCHIG00000021836,ENSCHIG00000015025,ENSCHIG00000026619,ENSCHIG00000021090,ENSCHIG00000017859,ENSCHIG00000023419,ENSCHIG00000008787,ENSCHIG00000019324,ENSCHIG00000000087,ENSCHIG00000026889,…
GO:0030215	semaphorin receptor binding	molecular_function	0.31737	1	1	261	20	17992	ENSCHIG00000025161
GO:0007605	sensory perception of sound	biological_process	0.31858	1	1	261	22	17992	ENSCHIG00000024837
GO:0050954	sensory perception of mechanical stimulus	biological_process	0.31858	1	1	261	22	17992	ENSCHIG00000024837
GO:1901700	response to oxygen-containing compound	biological_process	0.31922	1	2	261	79	17992	ENSCHIG00000021331,ENSCHIG00000017822
GO:0006469	negative regulation of protein kinase activity	biological_process	0.32009	1	1	261	33	17992	ENSCHIG00000012528
GO:0032553	ribonucleotide binding	molecular_function	0.32107	1	31	261	1670	17992	ENSCHIG00000023334,ENSCHIG00000007182,ENSCHIG00000026725,ENSCHIG00000025017,ENSCHIG00000018282,ENSCHIG00000012053,ENSCHIG00000018020,ENSCHIG00000000505,ENSCHIG00000011953,ENSCHIG00000022992,ENSCHIG00000011408,ENSCHIG00000012068,ENSCHIG00000022969,ENSCHIG00000000304,ENSCHIG00000017624,ENSCHIG00000023958,ENSCHIG00000023267,ENSCHIG00000019299,ENSCHIG00000015341,ENSCHIG00000026676,ENSCHIG00000017807,…
GO:0016740	transferase activity	molecular_function	0.32173	1	30	261	1642	17992	ENSCHIG00000011861,ENSCHIG00000022992,ENSCHIG00000017074,ENSCHIG00000018072,ENSCHIG00000022129,ENSCHIG00000025017,ENSCHIG00000018282,ENSCHIG00000011900,ENSCHIG00000011147,ENSCHIG00000023334,ENSCHIG00000021269,ENSCHIG00000018020,ENSCHIG00000008758,ENSCHIG00000025710,ENSCHIG00000012053,ENSCHIG00000021799,ENSCHIG00000010890,ENSCHIG00000017328,ENSCHIG00000010670,ENSCHIG00000012207,ENSCHIG00000009327,…
GO:0031267	small GTPase binding	molecular_function	0.32237	1	2	261	64	17992	ENSCHIG00000024656,ENSCHIG00000001906
GO:0051020	GTPase binding	molecular_function	0.32237	1	2	261	64	17992	ENSCHIG00000001906,ENSCHIG00000024656
GO:0019725	cellular homeostasis	biological_process	0.32491	1	3	261	140	17992	ENSCHIG00000016700,ENSCHIG00000016034,ENSCHIG00000018789
GO:0006665	sphingolipid metabolic process	biological_process	0.32636	1	1	261	24	17992	ENSCHIG00000005604
GO:0045595	regulation of cell differentiation	biological_process	0.32766	1	2	261	83	17992	ENSCHIG00000021331,ENSCHIG00000020298
GO:0004181	metallocarboxypeptidase activity	molecular_function	0.32826	1	1	261	21	17992	ENSCHIG00000022665
GO:0005819	spindle	cellular_component	0.32874	1	1	261	23	17992	ENSCHIG00000026579
GO:0033673	negative regulation of kinase activity	biological_process	0.3291	1	1	261	34	17992	ENSCHIG00000012528
GO:0007338	single fertilization	biological_process	0.32943	1	1	261	23	17992	ENSCHIG00000013213
GO:0048013	ephrin receptor signaling pathway	biological_process	0.33019	1	1	261	22	17992	ENSCHIG00000023334
GO:1901987	regulation of cell cycle phase transition	biological_process	0.33083	1	1	261	24	17992	ENSCHIG00000012761
GO:0071702	organic substance transport	biological_process	0.33173	1	11	261	584	17992	ENSCHIG00000020194,ENSCHIG00000015990,ENSCHIG00000020085,ENSCHIG00000024291,ENSCHIG00000015266,ENSCHIG00000000304,ENSCHIG00000007182,ENSCHIG00000000319,ENSCHIG00000014332,ENSCHIG00000024164,ENSCHIG00000013305
GO:0016877	ligase activity, forming carbon-sulfur bonds	molecular_function	0.33209	1	1	261	23	17992	ENSCHIG00000016645
GO:0030133	transport vesicle	cellular_component	0.33407	1	1	261	23	17992	ENSCHIG00000000319
GO:0044772	mitotic cell cycle phase transition	biological_process	0.3355	1	1	261	24	17992	ENSCHIG00000012761
GO:0046034	ATP metabolic process	biological_process	0.33638	1	2	261	103	17992	ENSCHIG00000013611,ENSCHIG00000013515
GO:0016050	vesicle organization	biological_process	0.33712	1	1	261	23	17992	ENSCHIG00000005307
GO:0016462	pyrophosphatase activity	molecular_function	0.33725	1	12	261	638	17992	ENSCHIG00000000505,ENSCHIG00000020085,ENSCHIG00000018875,ENSCHIG00000010021,ENSCHIG00000011408,ENSCHIG00000011953,ENSCHIG00000022585,ENSCHIG00000012068,ENSCHIG00000026725,ENSCHIG00000023267,ENSCHIG00000019299,ENSCHIG00000010669
GO:0004857	enzyme inhibitor activity	molecular_function	0.33762	1	3	261	141	17992	ENSCHIG00000012528,ENSCHIG00000020790,ENSCHIG00000022735
GO:0030154	cell differentiation	biological_process	0.33763	1	5	261	268	17992	ENSCHIG00000010930,ENSCHIG00000021331,ENSCHIG00000008990,ENSCHIG00000020298,ENSCHIG00000005604
GO:0044281	small molecule metabolic process	biological_process	0.33845	1	12	261	664	17992	ENSCHIG00000008787,ENSCHIG00000023958,ENSCHIG00000024342,ENSCHIG00000022565,ENSCHIG00000011631,ENSCHIG00000012774,ENSCHIG00000006876,ENSCHIG00000013515,ENSCHIG00000020085,ENSCHIG00000010935,ENSCHIG00000006773,ENSCHIG00000013611
GO:0070507	regulation of microtubule cytoskeleton organization	biological_process	0.34008	1	1	261	26	17992	ENSCHIG00000026579
GO:1901565	organonitrogen compound catabolic process	biological_process	0.34132	1	2	261	77	17992	ENSCHIG00000012774,ENSCHIG00000016700
GO:0007249	I-kappaB kinase/NF-kappaB signaling	biological_process	0.34272	1	1	261	28	17992	ENSCHIG00000015129
GO:0043168	anion binding	molecular_function	0.3436	1	36	261	1969	17992	ENSCHIG00000018282,ENSCHIG00000026725,ENSCHIG00000016745,ENSCHIG00000011953,ENSCHIG00000006876,ENSCHIG00000000505,ENSCHIG00000020115,ENSCHIG00000026458,ENSCHIG00000023958,ENSCHIG00000023267,ENSCHIG00000019299,ENSCHIG00000017624,ENSCHIG00000013513,ENSCHIG00000010890,ENSCHIG00000023884,ENSCHIG00000020085,ENSCHIG00000009327,ENSCHIG00000018020,ENSCHIG00000012053,ENSCHIG00000022565,ENSCHIG00000007182,…
GO:0009566	fertilization	biological_process	0.34364	1	1	261	25	17992	ENSCHIG00000013213
GO:0061061	muscle structure development	biological_process	0.34411	1	1	261	30	17992	ENSCHIG00000021331
GO:0007218	neuropeptide signaling pathway	biological_process	0.34475	1	1	261	34	17992	ENSCHIG00000025403
GO:0055076	transition metal ion homeostasis	biological_process	0.34502	1	1	261	40	17992	ENSCHIG00000016700
GO:0000977	RNA polymerase II regulatory region sequence-specific DNA binding	molecular_function	0.34514	1	1	261	28	17992	ENSCHIG00000021331
GO:0001012	RNA polymerase II regulatory region DNA binding	molecular_function	0.34514	1	1	261	28	17992	ENSCHIG00000021331
GO:0006811	ion transport	biological_process	0.34572	1	13	261	739	17992	ENSCHIG00000021090,ENSCHIG00000022646,ENSCHIG00000019324,ENSCHIG00000007182,ENSCHIG00000000304,ENSCHIG00000019165,ENSCHIG00000013611,ENSCHIG00000009899,ENSCHIG00000000410,ENSCHIG00000018789,ENSCHIG00000026889,ENSCHIG00000009543,ENSCHIG00000020085
GO:0044283	small molecule biosynthetic process	biological_process	0.34585	1	3	261	124	17992	ENSCHIG00000024342,ENSCHIG00000023958,ENSCHIG00000011631
GO:0045765	regulation of angiogenesis	biological_process	0.34658	1	1	261	25	17992	ENSCHIG00000016700
GO:0009145	purine nucleoside triphosphate biosynthetic process	biological_process	0.34665	1	1	261	50	17992	ENSCHIG00000013611
GO:0009206	purine ribonucleoside triphosphate biosynthetic process	biological_process	0.34665	1	1	261	50	17992	ENSCHIG00000013611
GO:0008238	exopeptidase activity	molecular_function	0.34839	1	2	261	67	17992	ENSCHIG00000020605,ENSCHIG00000022665
GO:0005200	structural constituent of cytoskeleton	molecular_function	0.34865	1	1	261	30	17992	ENSCHIG00000026725
GO:0044444	cytoplasmic part	cellular_component	0.35068	1	22	261	1643	17992	ENSCHIG00000016014,ENSCHIG00000013305,ENSCHIG00000017855,ENSCHIG00000023286,ENSCHIG00000013902,ENSCHIG00000020194,ENSCHIG00000015990,ENSCHIG00000020085,ENSCHIG00000012207,ENSCHIG00000013611,ENSCHIG00000013213,ENSCHIG00000000319,ENSCHIG00000015368,ENSCHIG00000026579,ENSCHIG00000024164,ENSCHIG00000022002,ENSCHIG00000021799,ENSCHIG00000011631,ENSCHIG00000016700,ENSCHIG00000015266,ENSCHIG00000005604,…
GO:0005319	lipid transporter activity	molecular_function	0.35135	1	1	261	24	17992	ENSCHIG00000020085
GO:0008076	voltage-gated potassium channel complex	cellular_component	0.35142	1	1	261	32	17992	ENSCHIG00000022646
GO:0034705	potassium channel complex	cellular_component	0.35142	1	1	261	32	17992	ENSCHIG00000022646
GO:0042981	regulation of apoptotic process	biological_process	0.35239	1	3	261	155	17992	ENSCHIG00000018282,ENSCHIG00000019146,ENSCHIG00000016700
GO:0043067	regulation of programmed cell death	biological_process	0.35239	1	3	261	155	17992	ENSCHIG00000018282,ENSCHIG00000016700,ENSCHIG00000019146
GO:0032886	regulation of microtubule-based process	biological_process	0.35245	1	1	261	27	17992	ENSCHIG00000026579
GO:0008009	chemokine activity	molecular_function	0.35304	1	1	261	41	17992	ENSCHIG00000011175
GO:0042379	chemokine receptor binding	molecular_function	0.35304	1	1	261	41	17992	ENSCHIG00000011175
GO:0016887	ATPase activity	molecular_function	0.35312	1	4	261	175	17992	ENSCHIG00000000505,ENSCHIG00000020085,ENSCHIG00000011408,ENSCHIG00000011953
GO:0016021	integral component of membrane	cellular_component	0.35328	1	79	261	5399	17992	ENSCHIG00000015266,ENSCHIG00000021082,ENSCHIG00000011861,ENSCHIG00000000505,ENSCHIG00000020062,ENSCHIG00000025594,ENSCHIG00000021384,ENSCHIG00000008758,ENSCHIG00000017943,ENSCHIG00000015269,ENSCHIG00000009899,ENSCHIG00000001014,ENSCHIG00000007627,ENSCHIG00000020085,ENSCHIG00000020115,ENSCHIG00000025403,ENSCHIG00000005817,ENSCHIG00000025161,ENSCHIG00000016700,ENSCHIG00000026889,ENSCHIG00000020198,…
GO:1901342	regulation of vasculature development	biological_process	0.35433	1	1	261	26	17992	ENSCHIG00000016700
GO:0051539	4 iron, 4 sulfur cluster binding	molecular_function	0.35607	1	1	261	25	17992	ENSCHIG00000016890
GO:0015908	fatty acid transport	biological_process	0.35619	1	1	261	26	17992	ENSCHIG00000020085
GO:0044448	cell cortex part	cellular_component	0.35761	1	1	261	26	17992	ENSCHIG00000013305
GO:0010941	regulation of cell death	biological_process	0.35761	1	3	261	157	17992	ENSCHIG00000019146,ENSCHIG00000016700,ENSCHIG00000018282
GO:0003013	circulatory system process	biological_process	0.35796	1	1	261	34	17992	ENSCHIG00000015811
GO:0008015	blood circulation	biological_process	0.35796	1	1	261	34	17992	ENSCHIG00000015811
GO:1901879	regulation of protein depolymerization	biological_process	0.35941	1	1	261	27	17992	ENSCHIG00000026579
GO:0006959	humoral immune response	biological_process	0.35961	1	1	261	28	17992	ENSCHIG00000016965
GO:0016684	oxidoreductase activity, acting on peroxide as acceptor	molecular_function	0.35987	1	1	261	30	17992	ENSCHIG00000021384
GO:0006915	apoptotic process	biological_process	0.36018	1	4	261	211	17992	ENSCHIG00000023836,ENSCHIG00000016700,ENSCHIG00000019146,ENSCHIG00000018282
GO:0005856	cytoskeleton	cellular_component	0.36087	1	9	261	508	17992	ENSCHIG00000022585,ENSCHIG00000022057,ENSCHIG00000018875,ENSCHIG00000026676,ENSCHIG00000026579,ENSCHIG00000010669,ENSCHIG00000023267,ENSCHIG00000026725,ENSCHIG00000016473
GO:0050793	regulation of developmental process	biological_process	0.36169	1	3	261	144	17992	ENSCHIG00000016700,ENSCHIG00000020298,ENSCHIG00000021331
GO:0031667	response to nutrient levels	biological_process	0.36198	1	1	261	31	17992	ENSCHIG00000016700
GO:0031224	intrinsic component of membrane	cellular_component	0.3623	1	79	261	5411	17992	ENSCHIG00000001014,ENSCHIG00000009899,ENSCHIG00000020085,ENSCHIG00000007627,ENSCHIG00000005817,ENSCHIG00000025403,ENSCHIG00000020115,ENSCHIG00000025161,ENSCHIG00000021082,ENSCHIG00000015266,ENSCHIG00000020062,ENSCHIG00000025594,ENSCHIG00000000505,ENSCHIG00000011861,ENSCHIG00000017943,ENSCHIG00000021384,ENSCHIG00000008758,ENSCHIG00000015269,ENSCHIG00000013005,ENSCHIG00000026464,ENSCHIG00000021836,…
GO:0030120	vesicle coat	cellular_component	0.36244	1	1	261	25	17992	ENSCHIG00000000319
GO:0006887	exocytosis	biological_process	0.36259	1	2	261	73	17992	ENSCHIG00000013213,ENSCHIG00000013305
GO:1901606	alpha-amino acid catabolic process	biological_process	0.36505	1	1	261	30	17992	ENSCHIG00000012774
GO:0012501	programmed cell death	biological_process	0.36553	1	4	261	213	17992	ENSCHIG00000018282,ENSCHIG00000023836,ENSCHIG00000019146,ENSCHIG00000016700
GO:0004177	aminopeptidase activity	molecular_function	0.36621	1	1	261	25	17992	ENSCHIG00000020605
GO:0009991	response to extracellular stimulus	biological_process	0.36782	1	1	261	32	17992	ENSCHIG00000016700
GO:0007186	G-protein coupled receptor signaling pathway	biological_process	0.36922	1	11	261	1180	17992	ENSCHIG00000015811,ENSCHIG00000003962,ENSCHIG00000018020,ENSCHIG00000025403,ENSCHIG00000004216,ENSCHIG00000020062,ENSCHIG00000025594,ENSCHIG00000012068,ENSCHIG00000013874,ENSCHIG00000005307,ENSCHIG00000005604
GO:0005938	cell cortex	cellular_component	0.36965	1	1	261	27	17992	ENSCHIG00000013305
GO:0048646	anatomical structure formation involved in morphogenesis	biological_process	0.3699	1	2	261	81	17992	ENSCHIG00000021331,ENSCHIG00000016700
GO:0000075	cell cycle checkpoint	biological_process	0.37008	1	1	261	29	17992	ENSCHIG00000012761
GO:0006839	mitochondrial transport	biological_process	0.37321	1	1	261	35	17992	ENSCHIG00000024164
GO:0045010	actin nucleation	biological_process	0.37326	1	1	261	34	17992	ENSCHIG00000024081
GO:0051235	maintenance of location	biological_process	0.37495	1	1	261	29	17992	ENSCHIG00000023836
GO:0043244	regulation of protein complex disassembly	biological_process	0.37521	1	1	261	29	17992	ENSCHIG00000026579
GO:0097190	apoptotic signaling pathway	biological_process	0.37544	1	1	261	33	17992	ENSCHIG00000016700
GO:0030838	positive regulation of actin filament polymerization	biological_process	0.37568	1	1	261	35	17992	ENSCHIG00000024081
GO:0032273	positive regulation of protein polymerization	biological_process	0.37568	1	1	261	35	17992	ENSCHIG00000024081
GO:0006091	generation of precursor metabolites and energy	biological_process	0.3761	1	3	261	182	17992	ENSCHIG00000013515,ENSCHIG00000006876,ENSCHIG00000022565
GO:0005887	integral component of plasma membrane	cellular_component	0.37611	1	6	261	294	17992	ENSCHIG00000020709,ENSCHIG00000023334,ENSCHIG00000010670,ENSCHIG00000020115,ENSCHIG00000018789,ENSCHIG00000022646
GO:0034702	ion channel complex	cellular_component	0.37623	1	2	261	81	17992	ENSCHIG00000022646,ENSCHIG00000009899
GO:0001817	regulation of cytokine production	biological_process	0.37628	1	1	261	33	17992	ENSCHIG00000016965
GO:0008610	lipid biosynthetic process	biological_process	0.37858	1	3	261	136	17992	ENSCHIG00000023958,ENSCHIG00000024342,ENSCHIG00000014499
GO:0004866	endopeptidase inhibitor activity	molecular_function	0.379	1	2	261	82	17992	ENSCHIG00000022735,ENSCHIG00000020790
GO:0061135	endopeptidase regulator activity	molecular_function	0.379	1	2	261	82	17992	ENSCHIG00000022735,ENSCHIG00000020790
GO:0044770	cell cycle phase transition	biological_process	0.37938	1	1	261	28	17992	ENSCHIG00000012761
GO:1903034	regulation of response to wounding	biological_process	0.37942	1	1	261	33	17992	ENSCHIG00000020298
GO:0000786	nucleosome	cellular_component	0.37964	1	1	261	113	17992	ENSCHIG00000009753
GO:0016592	mediator complex	cellular_component	0.37989	1	1	261	34	17992	ENSCHIG00000022460
GO:0098656	anion transmembrane transport	biological_process	0.38008	1	2	261	77	17992	ENSCHIG00000018789,ENSCHIG00000009899
GO:0009144	purine nucleoside triphosphate metabolic process	biological_process	0.3809	1	2	261	112	17992	ENSCHIG00000013611,ENSCHIG00000013515
GO:0009205	purine ribonucleoside triphosphate metabolic process	biological_process	0.3809	1	2	261	112	17992	ENSCHIG00000013515,ENSCHIG00000013611
GO:0014070	response to organic cyclic compound	biological_process	0.38203	1	2	261	78	17992	ENSCHIG00000021331,ENSCHIG00000016700
GO:0007166	cell surface receptor signaling pathway	biological_process	0.3829	1	10	261	538	17992	ENSCHIG00000020062,ENSCHIG00000025594,ENSCHIG00000010670,ENSCHIG00000016700,ENSCHIG00000021782,ENSCHIG00000014632,ENSCHIG00000022853,ENSCHIG00000023334,ENSCHIG00000013720,ENSCHIG00000020115
GO:0010951	negative regulation of endopeptidase activity	biological_process	0.38297	1	2	261	85	17992	ENSCHIG00000020790,ENSCHIG00000022735
GO:0030662	coated vesicle membrane	cellular_component	0.3842	1	1	261	27	17992	ENSCHIG00000000319
GO:0019887	protein kinase regulator activity	molecular_function	0.38428	1	1	261	37	17992	ENSCHIG00000012528
GO:0048029	monosaccharide binding	molecular_function	0.38438	1	1	261	28	17992	ENSCHIG00000026382
GO:0031966	mitochondrial membrane	cellular_component	0.38681	1	3	261	202	17992	ENSCHIG00000011631,ENSCHIG00000013611,ENSCHIG00000024164
GO:0051301	cell division	biological_process	0.38693	1	2	261	79	17992	ENSCHIG00000015626,ENSCHIG00000026579
GO:0022857	transmembrane transporter activity	molecular_function	0.38697	1	15	261	850	17992	ENSCHIG00000022646,ENSCHIG00000021090,ENSCHIG00000019324,ENSCHIG00000000410,ENSCHIG00000026889,ENSCHIG00000018789,ENSCHIG00000018286,ENSCHIG00000019165,ENSCHIG00000013611,ENSCHIG00000009899,ENSCHIG00000000505,ENSCHIG00000009543,ENSCHIG00000021836,ENSCHIG00000020085,ENSCHIG00000011408
GO:0042803	protein homodimerization activity	molecular_function	0.38698	1	1	261	31	17992	ENSCHIG00000016700
GO:0006096	glycolytic process	biological_process	0.38821	1	1	261	31	17992	ENSCHIG00000013515
GO:0006757	ATP generation from ADP	biological_process	0.38821	1	1	261	31	17992	ENSCHIG00000013515
GO:0008219	cell death	biological_process	0.38883	1	4	261	220	17992	ENSCHIG00000018282,ENSCHIG00000023836,ENSCHIG00000016700,ENSCHIG00000019146
GO:0016265	death	biological_process	0.38883	1	4	261	220	17992	ENSCHIG00000016700,ENSCHIG00000019146,ENSCHIG00000023836,ENSCHIG00000018282
GO:0001933	negative regulation of protein phosphorylation	biological_process	0.39066	1	1	261	43	17992	ENSCHIG00000012528
GO:0005777	peroxisome	cellular_component	0.39307	1	1	261	28	17992	ENSCHIG00000020085
GO:0042579	microbody	cellular_component	0.39307	1	1	261	28	17992	ENSCHIG00000020085
GO:0003678	DNA helicase activity	molecular_function	0.39348	1	1	261	27	17992	ENSCHIG00000019299
GO:0032392	DNA geometric change	biological_process	0.39348	1	1	261	27	17992	ENSCHIG00000019299
GO:0032508	DNA duplex unwinding	biological_process	0.39348	1	1	261	27	17992	ENSCHIG00000019299
GO:0001816	cytokine production	biological_process	0.39355	1	1	261	36	17992	ENSCHIG00000016965
GO:0007009	plasma membrane organization	biological_process	0.39402	1	1	261	28	17992	ENSCHIG00000007034
GO:0051261	protein depolymerization	biological_process	0.39423	1	1	261	31	17992	ENSCHIG00000026579
GO:0060249	anatomical structure homeostasis	biological_process	0.39452	1	1	261	32	17992	ENSCHIG00000015108
GO:0015075	ion transmembrane transporter activity	molecular_function	0.39741	1	10	261	573	17992	ENSCHIG00000009543,ENSCHIG00000026889,ENSCHIG00000018789,ENSCHIG00000000410,ENSCHIG00000009899,ENSCHIG00000013611,ENSCHIG00000019165,ENSCHIG00000019324,ENSCHIG00000022646,ENSCHIG00000021090
GO:0004180	carboxypeptidase activity	molecular_function	0.39801	1	1	261	27	17992	ENSCHIG00000022665
GO:0051641	cellular localization	biological_process	0.39844	1	10	261	554	17992	ENSCHIG00000000319,ENSCHIG00000013902,ENSCHIG00000026579,ENSCHIG00000014332,ENSCHIG00000024164,ENSCHIG00000013305,ENSCHIG00000001906,ENSCHIG00000021171,ENSCHIG00000013213,ENSCHIG00000015266
GO:0042326	negative regulation of phosphorylation	biological_process	0.39874	1	1	261	44	17992	ENSCHIG00000012528
GO:0009201	ribonucleoside triphosphate biosynthetic process	biological_process	0.39925	1	1	261	55	17992	ENSCHIG00000013611
GO:0031226	intrinsic component of plasma membrane	cellular_component	0.39926	1	6	261	302	17992	ENSCHIG00000010670,ENSCHIG00000023334,ENSCHIG00000020709,ENSCHIG00000018789,ENSCHIG00000022646,ENSCHIG00000020115
GO:0006323	DNA packaging	biological_process	0.40153	1	1	261	49	17992	ENSCHIG00000015626
GO:0007275	multicellular organismal development	biological_process	0.4023	1	8	261	469	17992	ENSCHIG00000015252,ENSCHIG00000021331,ENSCHIG00000022853,ENSCHIG00000014632,ENSCHIG00000005604,ENSCHIG00000021782,ENSCHIG00000016700,ENSCHIG00000008990
GO:0009605	response to external stimulus	biological_process	0.40287	1	4	261	284	17992	ENSCHIG00000011175,ENSCHIG00000016965,ENSCHIG00000016700,ENSCHIG00000020298
GO:0048037	cofactor binding	molecular_function	0.4034	1	4	261	189	17992	ENSCHIG00000016745,ENSCHIG00000006876,ENSCHIG00000022565,ENSCHIG00000018072
GO:0005737	cytoplasm	cellular_component	0.40356	1	30	261	2187	17992	ENSCHIG00000013611,ENSCHIG00000013213,ENSCHIG00000020085,ENSCHIG00000020194,ENSCHIG00000010935,ENSCHIG00000015990,ENSCHIG00000012207,ENSCHIG00000013305,ENSCHIG00000017855,ENSCHIG00000026676,ENSCHIG00000015252,ENSCHIG00000023286,ENSCHIG00000013902,ENSCHIG00000016014,ENSCHIG00000023958,ENSCHIG00000016700,ENSCHIG00000015266,ENSCHIG00000022129,ENSCHIG00000005604,ENSCHIG00000018875,ENSCHIG00000022002,…
GO:0006260	DNA replication	biological_process	0.406	1	2	261	82	17992	ENSCHIG00000023884,ENSCHIG00000016890
GO:0044242	cellular lipid catabolic process	biological_process	0.40656	1	1	261	29	17992	ENSCHIG00000020085
GO:0034220	ion transmembrane transport	biological_process	0.40664	1	9	261	521	17992	ENSCHIG00000009899,ENSCHIG00000019165,ENSCHIG00000013611,ENSCHIG00000018789,ENSCHIG00000026889,ENSCHIG00000000410,ENSCHIG00000009543,ENSCHIG00000021090,ENSCHIG00000022646
GO:0019439	aromatic compound catabolic process	biological_process	0.40665	1	2	261	87	17992	ENSCHIG00000012774,ENSCHIG00000016700
GO:0008324	cation transmembrane transporter activity	molecular_function	0.40681	1	7	261	414	17992	ENSCHIG00000000410,ENSCHIG00000018789,ENSCHIG00000026889,ENSCHIG00000022646,ENSCHIG00000019165,ENSCHIG00000013611,ENSCHIG00000021090
GO:0008080	N-acetyltransferase activity	molecular_function	0.40889	1	1	261	36	17992	ENSCHIG00000021269
GO:0080135	regulation of cellular response to stress	biological_process	0.40968	1	1	261	32	17992	ENSCHIG00000016700
GO:0016830	carbon-carbon lyase activity	molecular_function	0.41015	1	1	261	30	17992	ENSCHIG00000013515
GO:0009199	ribonucleoside triphosphate metabolic process	biological_process	0.41017	1	2	261	117	17992	ENSCHIG00000013515,ENSCHIG00000013611
GO:0009142	nucleoside triphosphate biosynthetic process	biological_process	0.41049	1	1	261	56	17992	ENSCHIG00000013611
GO:0044255	cellular lipid metabolic process	biological_process	0.4115	1	5	261	253	17992	ENSCHIG00000005604,ENSCHIG00000008787,ENSCHIG00000023958,ENSCHIG00000020085,ENSCHIG00000024342
GO:0044815	DNA packaging complex	cellular_component	0.41389	1	1	261	116	17992	ENSCHIG00000009753
GO:0042623	ATPase activity, coupled	molecular_function	0.4155	1	3	261	139	17992	ENSCHIG00000011408,ENSCHIG00000020085,ENSCHIG00000000505
GO:0044702	single organism reproductive process	biological_process	0.41616	1	2	261	99	17992	ENSCHIG00000013213,ENSCHIG00000005604
GO:0030286	dynein complex	cellular_component	0.41638	1	1	261	34	17992	ENSCHIG00000018875
GO:0005581	collagen trimer	cellular_component	0.41659	1	1	261	35	17992	ENSCHIG00000015672
GO:0032501	multicellular organismal process	biological_process	0.41729	1	16	261	1471	17992	ENSCHIG00000024837,ENSCHIG00000003962,ENSCHIG00000016965,ENSCHIG00000015252,ENSCHIG00000015108,ENSCHIG00000021782,ENSCHIG00000013213,ENSCHIG00000008990,ENSCHIG00000014632,ENSCHIG00000015811,ENSCHIG00000022853,ENSCHIG00000021331,ENSCHIG00000016700,ENSCHIG00000023351,ENSCHIG00000005604,ENSCHIG00000019484
GO:0055085	transmembrane transport	biological_process	0.41747	1	16	261	922	17992	ENSCHIG00000021090,ENSCHIG00000024164,ENSCHIG00000018789,ENSCHIG00000026889,ENSCHIG00000019165,ENSCHIG00000020709,ENSCHIG00000000505,ENSCHIG00000009543,ENSCHIG00000011408,ENSCHIG00000022646,ENSCHIG00000000410,ENSCHIG00000009899,ENSCHIG00000018286,ENSCHIG00000013611,ENSCHIG00000021836,ENSCHIG00000020085
GO:0071822	protein complex subunit organization	biological_process	0.41777	1	6	261	368	17992	ENSCHIG00000022646,ENSCHIG00000026579,ENSCHIG00000018213,ENSCHIG00000024081,ENSCHIG00000005307,ENSCHIG00000016700
GO:0022890	inorganic cation transmembrane transporter activity	molecular_function	0.42009	1	6	261	366	17992	ENSCHIG00000000410,ENSCHIG00000022646,ENSCHIG00000026889,ENSCHIG00000019165,ENSCHIG00000013611,ENSCHIG00000021090
GO:0005539	glycosaminoglycan binding	molecular_function	0.42044	1	1	261	32	17992	ENSCHIG00000026458
GO:0051348	negative regulation of transferase activity	biological_process	0.4215	1	1	261	43	17992	ENSCHIG00000012528
GO:0042180	cellular ketone metabolic process	biological_process	0.42236	1	1	261	31	17992	ENSCHIG00000011631
GO:0043065	positive regulation of apoptotic process	biological_process	0.42337	1	1	261	43	17992	ENSCHIG00000016700
GO:0043068	positive regulation of programmed cell death	biological_process	0.42337	1	1	261	43	17992	ENSCHIG00000016700
GO:0052548	regulation of endopeptidase activity	biological_process	0.42373	1	2	261	93	17992	ENSCHIG00000020790,ENSCHIG00000022735
GO:0019207	kinase regulator activity	molecular_function	0.42395	1	1	261	42	17992	ENSCHIG00000012528
GO:0030414	peptidase inhibitor activity	molecular_function	0.42481	1	2	261	93	17992	ENSCHIG00000020790,ENSCHIG00000022735
GO:0007049	cell cycle	biological_process	0.42504	1	5	261	269	17992	ENSCHIG00000026579,ENSCHIG00000021331,ENSCHIG00000015626,ENSCHIG00000012761,ENSCHIG00000012528
GO:0048513	organ development	biological_process	0.42519	1	3	261	165	17992	ENSCHIG00000005604,ENSCHIG00000021331,ENSCHIG00000008990
GO:0010942	positive regulation of cell death	biological_process	0.42576	1	1	261	44	17992	ENSCHIG00000016700
GO:0003735	structural constituent of ribosome	molecular_function	0.42698	1	3	261	413	17992	ENSCHIG00000022002,ENSCHIG00000015964,ENSCHIG00000023286
GO:1902495	transmembrane transporter complex	cellular_component	0.42706	1	2	261	96	17992	ENSCHIG00000022646,ENSCHIG00000009899
GO:0010466	negative regulation of peptidase activity	biological_process	0.42864	1	2	261	96	17992	ENSCHIG00000022735,ENSCHIG00000020790
GO:0031461	cullin-RING ubiquitin ligase complex	cellular_component	0.4301	1	1	261	36	17992	ENSCHIG00000012761
GO:1990351	transporter complex	cellular_component	0.4304	1	2	261	99	17992	ENSCHIG00000022646,ENSCHIG00000009899
GO:0000976	transcription regulatory region sequence-specific DNA binding	molecular_function	0.43082	1	1	261	36	17992	ENSCHIG00000021331
GO:0022414	reproductive process	biological_process	0.43172	1	2	261	103	17992	ENSCHIG00000013213,ENSCHIG00000005604
GO:2000026	regulation of multicellular organismal development	biological_process	0.43173	1	2	261	93	17992	ENSCHIG00000021331,ENSCHIG00000016700
GO:0008168	methyltransferase activity	molecular_function	0.43184	1	3	261	149	17992	ENSCHIG00000016325,ENSCHIG00000025710,ENSCHIG00000011147
GO:0005516	calmodulin binding	molecular_function	0.4324	1	1	261	33	17992	ENSCHIG00000022969
GO:0003824	catalytic activity	molecular_function	0.4325	1	79	261	4718	17992	ENSCHIG00000022992,ENSCHIG00000011408,ENSCHIG00000019484,ENSCHIG00000026975,ENSCHIG00000012068,ENSCHIG00000026382,ENSCHIG00000022129,ENSCHIG00000020605,ENSCHIG00000023334,ENSCHIG00000018020,ENSCHIG00000013080,ENSCHIG00000025710,ENSCHIG00000021799,ENSCHIG00000014499,ENSCHIG00000012053,ENSCHIG00000012207,ENSCHIG00000010935,ENSCHIG00000006773,ENSCHIG00000022585,ENSCHIG00000024342,ENSCHIG00000011553,…
GO:0000323	lytic vacuole	cellular_component	0.43253	1	1	261	33	17992	ENSCHIG00000005604
GO:0005764	lysosome	cellular_component	0.43253	1	1	261	33	17992	ENSCHIG00000005604
GO:0009063	cellular amino acid catabolic process	biological_process	0.43256	1	1	261	36	17992	ENSCHIG00000012774
GO:0060326	cell chemotaxis	biological_process	0.43269	1	1	261	52	17992	ENSCHIG00000011175
GO:0046031	ADP metabolic process	biological_process	0.43282	1	1	261	35	17992	ENSCHIG00000013515
GO:0031334	positive regulation of protein complex assembly	biological_process	0.43316	1	1	261	42	17992	ENSCHIG00000024081
GO:0009141	nucleoside triphosphate metabolic process	biological_process	0.43369	1	2	261	123	17992	ENSCHIG00000013611,ENSCHIG00000013515
GO:0044707	single-multicellular organism process	biological_process	0.43408	1	15	261	1411	17992	ENSCHIG00000019484,ENSCHIG00000008990,ENSCHIG00000016700,ENSCHIG00000021782,ENSCHIG00000023351,ENSCHIG00000005604,ENSCHIG00000014632,ENSCHIG00000022853,ENSCHIG00000015108,ENSCHIG00000015811,ENSCHIG00000021331,ENSCHIG00000024837,ENSCHIG00000003962,ENSCHIG00000016965,ENSCHIG00000015252
GO:0044724	single-organism carbohydrate catabolic process	biological_process	0.43562	1	1	261	36	17992	ENSCHIG00000013515
GO:0060284	regulation of cell development	biological_process	0.43619	1	1	261	38	17992	ENSCHIG00000021331
GO:0042742	defense response to bacterium	biological_process	0.43629	1	1	261	48	17992	ENSCHIG00000016965
GO:0043666	regulation of phosphoprotein phosphatase activity	biological_process	0.43696	1	1	261	36	17992	ENSCHIG00000015410
GO:0016779	nucleotidyltransferase activity	molecular_function	0.43699	1	2	261	95	17992	ENSCHIG00000017328,ENSCHIG00000016890
GO:0017038	protein import	biological_process	0.43951	1	1	261	40	17992	ENSCHIG00000024164
GO:0098609	cell-cell adhesion	biological_process	0.44002	1	3	261	145	17992	ENSCHIG00000018247,ENSCHIG00000015252,ENSCHIG00000013482
GO:0005840	ribosome	cellular_component	0.44006	1	3	261	418	17992	ENSCHIG00000015368,ENSCHIG00000022002,ENSCHIG00000023286
GO:0009135	purine nucleoside diphosphate metabolic process	biological_process	0.44006	1	1	261	36	17992	ENSCHIG00000013515
GO:0009179	purine ribonucleoside diphosphate metabolic process	biological_process	0.44006	1	1	261	36	17992	ENSCHIG00000013515
GO:0009185	ribonucleoside diphosphate metabolic process	biological_process	0.44006	1	1	261	36	17992	ENSCHIG00000013515
GO:0044767	single-organism developmental process	biological_process	0.44129	1	10	261	615	17992	ENSCHIG00000010930,ENSCHIG00000014632,ENSCHIG00000022853,ENSCHIG00000021331,ENSCHIG00000015252,ENSCHIG00000020298,ENSCHIG00000008990,ENSCHIG00000016700,ENSCHIG00000021782,ENSCHIG00000005604
GO:0016407	acetyltransferase activity	molecular_function	0.44146	1	1	261	40	17992	ENSCHIG00000021269
GO:0015629	actin cytoskeleton	cellular_component	0.44162	1	2	261	95	17992	ENSCHIG00000023267,ENSCHIG00000022585
GO:0034765	regulation of ion transmembrane transport	biological_process	0.44163	1	2	261	97	17992	ENSCHIG00000022646,ENSCHIG00000019165
GO:0008284	positive regulation of cell proliferation	biological_process	0.4433	1	1	261	39	17992	ENSCHIG00000016700
GO:0048878	chemical homeostasis	biological_process	0.44337	1	2	261	104	17992	ENSCHIG00000021090,ENSCHIG00000016700
GO:0016197	endosomal transport	biological_process	0.44415	1	1	261	36	17992	ENSCHIG00000001906
GO:0015267	channel activity	molecular_function	0.44428	1	6	261	320	17992	ENSCHIG00000009543,ENSCHIG00000026889,ENSCHIG00000022646,ENSCHIG00000018286,ENSCHIG00000019165,ENSCHIG00000009899
GO:0022803	passive transmembrane transporter activity	molecular_function	0.44428	1	6	261	320	17992	ENSCHIG00000018286,ENSCHIG00000019165,ENSCHIG00000009899,ENSCHIG00000022646,ENSCHIG00000026889,ENSCHIG00000009543
GO:0005740	mitochondrial envelope	cellular_component	0.44446	1	3	261	228	17992	ENSCHIG00000024164,ENSCHIG00000013611,ENSCHIG00000011631
GO:0006090	pyruvate metabolic process	biological_process	0.4448	1	1	261	38	17992	ENSCHIG00000013515
GO:0016052	carbohydrate catabolic process	biological_process	0.44621	1	1	261	37	17992	ENSCHIG00000013515
GO:0005254	chloride channel activity	molecular_function	0.44724	1	1	261	33	17992	ENSCHIG00000009899
GO:0034762	regulation of transmembrane transport	biological_process	0.44796	1	2	261	98	17992	ENSCHIG00000019165,ENSCHIG00000022646
GO:0061134	peptidase regulator activity	molecular_function	0.44835	1	2	261	97	17992	ENSCHIG00000022735,ENSCHIG00000020790
GO:0007167	enzyme linked receptor protein signaling pathway	biological_process	0.45068	1	3	261	146	17992	ENSCHIG00000023334,ENSCHIG00000010670,ENSCHIG00000020115
GO:0043436	oxoacid metabolic process	biological_process	0.45114	1	6	261	324	17992	ENSCHIG00000022565,ENSCHIG00000012774,ENSCHIG00000006773,ENSCHIG00000020085,ENSCHIG00000006876,ENSCHIG00000013515
GO:0032502	developmental process	biological_process	0.45179	1	10	261	621	17992	ENSCHIG00000021331,ENSCHIG00000022853,ENSCHIG00000014632,ENSCHIG00000010930,ENSCHIG00000015252,ENSCHIG00000008990,ENSCHIG00000020298,ENSCHIG00000005604,ENSCHIG00000021782,ENSCHIG00000016700
GO:0005506	iron ion binding	molecular_function	0.45233	1	3	261	160	17992	ENSCHIG00000016965,ENSCHIG00000013080,ENSCHIG00000026382
GO:0005654	nucleoplasm	cellular_component	0.45368	1	4	261	221	17992	ENSCHIG00000019299,ENSCHIG00000011595,ENSCHIG00000021331,ENSCHIG00000022460
GO:1901137	carbohydrate derivative biosynthetic process	biological_process	0.45393	1	5	261	311	17992	ENSCHIG00000018072,ENSCHIG00000013611,ENSCHIG00000021799,ENSCHIG00000022129,ENSCHIG00000012207
GO:0022892	substrate-specific transporter activity	molecular_function	0.45431	1	11	261	669	17992	ENSCHIG00000019324,ENSCHIG00000021090,ENSCHIG00000022646,ENSCHIG00000009543,ENSCHIG00000020085,ENSCHIG00000013611,ENSCHIG00000019165,ENSCHIG00000009899,ENSCHIG00000000410,ENSCHIG00000026889,ENSCHIG00000018789
GO:0006886	intracellular protein transport	biological_process	0.4545	1	4	261	219	17992	ENSCHIG00000024164,ENSCHIG00000014332,ENSCHIG00000015266,ENSCHIG00000000319
GO:0032993	protein-DNA complex	cellular_component	0.45469	1	1	261	122	17992	ENSCHIG00000009753
GO:0042127	regulation of cell proliferation	biological_process	0.45474	1	2	261	100	17992	ENSCHIG00000016700,ENSCHIG00000021331
GO:0031347	regulation of defense response	biological_process	0.45507	1	1	261	42	17992	ENSCHIG00000020298
GO:0098742	cell-cell adhesion via plasma-membrane adhesion molecules	biological_process	0.45548	1	2	261	89	17992	ENSCHIG00000015252,ENSCHIG00000018247
GO:0016477	cell migration	biological_process	0.45558	1	2	261	113	17992	ENSCHIG00000016700,ENSCHIG00000011175
GO:0071345	cellular response to cytokine stimulus	biological_process	0.45643	1	2	261	106	17992	ENSCHIG00000013720,ENSCHIG00000021331
GO:0051493	regulation of cytoskeleton organization	biological_process	0.45738	1	2	261	101	17992	ENSCHIG00000026579,ENSCHIG00000024081
GO:0006082	organic acid metabolic process	biological_process	0.45774	1	6	261	326	17992	ENSCHIG00000020085,ENSCHIG00000013515,ENSCHIG00000006876,ENSCHIG00000012774,ENSCHIG00000022565,ENSCHIG00000006773
GO:0051656	establishment of organelle localization	biological_process	0.4582	1	1	261	34	17992	ENSCHIG00000026579
GO:1901361	organic cyclic compound catabolic process	biological_process	0.45924	1	2	261	96	17992	ENSCHIG00000016700,ENSCHIG00000012774
GO:0022412	cellular process involved in reproduction in multicellular organism	biological_process	0.46051	1	1	261	38	17992	ENSCHIG00000013213
GO:0009126	purine nucleoside monophosphate metabolic process	biological_process	0.46288	1	2	261	125	17992	ENSCHIG00000013611,ENSCHIG00000013515
GO:0009167	purine ribonucleoside monophosphate metabolic process	biological_process	0.46288	1	2	261	125	17992	ENSCHIG00000013515,ENSCHIG00000013611
GO:0015294	solute:cation symporter activity	molecular_function	0.46312	1	1	261	33	17992	ENSCHIG00000018789
GO:0007010	cytoskeleton organization	biological_process	0.46334	1	6	261	343	17992	ENSCHIG00000026725,ENSCHIG00000016473,ENSCHIG00000017113,ENSCHIG00000022584,ENSCHIG00000026579,ENSCHIG00000024081
GO:0034097	response to cytokine	biological_process	0.46348	1	2	261	108	17992	ENSCHIG00000013720,ENSCHIG00000021331
GO:0015031	protein transport	biological_process	0.46392	1	6	261	351	17992	ENSCHIG00000024164,ENSCHIG00000014332,ENSCHIG00000013305,ENSCHIG00000015266,ENSCHIG00000000319,ENSCHIG00000015990
GO:0000287	magnesium ion binding	molecular_function	0.46495	1	2	261	94	17992	ENSCHIG00000000304,ENSCHIG00000007182
GO:0044802	single-organism membrane organization	biological_process	0.46509	1	2	261	95	17992	ENSCHIG00000013213,ENSCHIG00000007034
GO:0030334	regulation of cell migration	biological_process	0.46542	1	1	261	44	17992	ENSCHIG00000016700
GO:0016209	antioxidant activity	molecular_function	0.4666	1	1	261	42	17992	ENSCHIG00000021384
GO:0030097	hemopoiesis	biological_process	0.46704	1	1	261	41	17992	ENSCHIG00000008990
GO:0070603	SWI/SNF superfamily-type complex	cellular_component	0.46858	1	1	261	36	17992	ENSCHIG00000019299
GO:0007601	visual perception	biological_process	0.46886	1	1	261	40	17992	ENSCHIG00000023351
GO:1901135	carbohydrate derivative metabolic process	biological_process	0.47036	1	7	261	447	17992	ENSCHIG00000010935,ENSCHIG00000012207,ENSCHIG00000013515,ENSCHIG00000021799,ENSCHIG00000022129,ENSCHIG00000018072,ENSCHIG00000013611
GO:0005813	centrosome	cellular_component	0.47075	1	1	261	36	17992	ENSCHIG00000026579
GO:0000123	histone acetyltransferase complex	cellular_component	0.47126	1	1	261	41	17992	ENSCHIG00000019299
GO:0005975	carbohydrate metabolic process	biological_process	0.47251	1	6	261	355	17992	ENSCHIG00000010935,ENSCHIG00000012207,ENSCHIG00000013515,ENSCHIG00000021799,ENSCHIG00000022129,ENSCHIG00000018072
GO:0003006	developmental process involved in reproduction	biological_process	0.47259	1	1	261	43	17992	ENSCHIG00000005604
GO:0022891	substrate-specific transmembrane transporter activity	molecular_function	0.47313	1	10	261	607	17992	ENSCHIG00000019324,ENSCHIG00000021090,ENSCHIG00000022646,ENSCHIG00000009543,ENSCHIG00000009899,ENSCHIG00000019165,ENSCHIG00000013611,ENSCHIG00000026889,ENSCHIG00000018789,ENSCHIG00000000410
GO:0032259	methylation	biological_process	0.47426	1	3	261	159	17992	ENSCHIG00000025710,ENSCHIG00000016325,ENSCHIG00000011147
GO:0004197	cysteine-type endopeptidase activity	molecular_function	0.47639	1	1	261	36	17992	ENSCHIG00000019146
GO:0019693	ribose phosphate metabolic process	biological_process	0.47704	1	3	261	188	17992	ENSCHIG00000013611,ENSCHIG00000010935,ENSCHIG00000013515
GO:0043086	negative regulation of catalytic activity	biological_process	0.47874	1	3	261	185	17992	ENSCHIG00000022735,ENSCHIG00000012528,ENSCHIG00000020790
GO:0016741	transferase activity, transferring one-carbon groups	molecular_function	0.47898	1	3	261	159	17992	ENSCHIG00000011147,ENSCHIG00000016325,ENSCHIG00000025710
GO:0016469	proton-transporting two-sector ATPase complex	cellular_component	0.47958	1	1	261	71	17992	ENSCHIG00000013611
GO:0010921	regulation of phosphatase activity	biological_process	0.47976	1	1	261	43	17992	ENSCHIG00000015410
GO:0006165	nucleoside diphosphate phosphorylation	biological_process	0.47995	1	1	261	42	17992	ENSCHIG00000013515
GO:0046939	nucleotide phosphorylation	biological_process	0.47995	1	1	261	42	17992	ENSCHIG00000013515
GO:0016023	cytoplasmic membrane-bounded vesicle	cellular_component	0.48191	1	2	261	93	17992	ENSCHIG00000000319,ENSCHIG00000013213
GO:0010243	response to organonitrogen compound	biological_process	0.48215	1	1	261	46	17992	ENSCHIG00000016700
GO:0045184	establishment of protein localization	biological_process	0.48225	1	6	261	358	17992	ENSCHIG00000024164,ENSCHIG00000014332,ENSCHIG00000013305,ENSCHIG00000015266,ENSCHIG00000000319,ENSCHIG00000015990
GO:0031248	protein acetyltransferase complex	cellular_component	0.48262	1	1	261	43	17992	ENSCHIG00000019299
GO:1902493	acetyltransferase complex	cellular_component	0.48262	1	1	261	43	17992	ENSCHIG00000019299
GO:0048522	positive regulation of cellular process	biological_process	0.48285	1	7	261	433	17992	ENSCHIG00000016620,ENSCHIG00000016700,ENSCHIG00000024081,ENSCHIG00000026579,ENSCHIG00000015129,ENSCHIG00000020298,ENSCHIG00000021331
GO:0005253	anion channel activity	molecular_function	0.48366	1	1	261	40	17992	ENSCHIG00000009899
GO:0052547	regulation of peptidase activity	biological_process	0.48423	1	2	261	107	17992	ENSCHIG00000020790,ENSCHIG00000022735
GO:0045861	negative regulation of proteolysis	biological_process	0.48478	1	2	261	107	17992	ENSCHIG00000022735,ENSCHIG00000020790
GO:0098800	inner mitochondrial membrane protein complex	cellular_component	0.48488	1	1	261	80	17992	ENSCHIG00000013611
GO:2000145	regulation of cell motility	biological_process	0.48529	1	1	261	46	17992	ENSCHIG00000016700
GO:0042802	identical protein binding	molecular_function	0.4863	1	1	261	42	17992	ENSCHIG00000016700
GO:0031329	regulation of cellular catabolic process	biological_process	0.48746	1	1	261	45	17992	ENSCHIG00000016700
GO:0030135	coated vesicle	cellular_component	0.4907	1	1	261	37	17992	ENSCHIG00000000319
GO:0016765	transferase activity, transferring alkyl or aryl (other than methyl) groups	molecular_function	0.49147	1	1	261	41	17992	ENSCHIG00000024342
GO:0043414	macromolecule methylation	biological_process	0.49149	1	2	261	100	17992	ENSCHIG00000025710,ENSCHIG00000011147
GO:0031406	carboxylic acid binding	molecular_function	0.49229	1	1	261	40	17992	ENSCHIG00000026382
GO:0043177	organic acid binding	molecular_function	0.49229	1	1	261	40	17992	ENSCHIG00000026382
GO:0001525	angiogenesis	biological_process	0.49276	1	1	261	41	17992	ENSCHIG00000016700
GO:0003682	chromatin binding	molecular_function	0.49312	1	1	261	47	17992	ENSCHIG00000021331
GO:0031988	membrane-bounded vesicle	cellular_component	0.49398	1	2	261	95	17992	ENSCHIG00000000319,ENSCHIG00000013213
GO:0043269	regulation of ion transport	biological_process	0.49448	1	2	261	110	17992	ENSCHIG00000019165,ENSCHIG00000022646
GO:0043161	proteasome-mediated ubiquitin-dependent protein catabolic process	biological_process	0.49518	1	1	261	48	17992	ENSCHIG00000012761
GO:0044089	positive regulation of cellular component biogenesis	biological_process	0.49652	1	1	261	49	17992	ENSCHIG00000024081
GO:0040012	regulation of locomotion	biological_process	0.49662	1	1	261	50	17992	ENSCHIG00000016700
GO:0005768	endosome	cellular_component	0.49794	1	1	261	45	17992	ENSCHIG00000020194
GO:0016410	N-acyltransferase activity	molecular_function	0.50153	1	1	261	45	17992	ENSCHIG00000021269
GO:0016043	cellular component organization	biological_process	0.50227	1	19	261	1195	17992	ENSCHIG00000018213,ENSCHIG00000005307,ENSCHIG00000013213,ENSCHIG00000017113,ENSCHIG00000015990,ENSCHIG00000022584,ENSCHIG00000022646,ENSCHIG00000019299,ENSCHIG00000016700,ENSCHIG00000015266,ENSCHIG00000018789,ENSCHIG00000026579,ENSCHIG00000007034,ENSCHIG00000024164,ENSCHIG00000024081,ENSCHIG00000026725,ENSCHIG00000016473,ENSCHIG00000021331,ENSCHIG00000015626
GO:0071840	cellular component organization or biogenesis	biological_process	0.50301	1	20	261	1276	17992	ENSCHIG00000019299,ENSCHIG00000022646,ENSCHIG00000022584,ENSCHIG00000015990,ENSCHIG00000017113,ENSCHIG00000013213,ENSCHIG00000018213,ENSCHIG00000005307,ENSCHIG00000015626,ENSCHIG00000015368,ENSCHIG00000021331,ENSCHIG00000016473,ENSCHIG00000026725,ENSCHIG00000024081,ENSCHIG00000026579,ENSCHIG00000007034,ENSCHIG00000024164,ENSCHIG00000018789,ENSCHIG00000015266,ENSCHIG00000016700
GO:0044710	single-organism metabolic process	biological_process	0.50371	1	33	261	2086	17992	ENSCHIG00000006876,ENSCHIG00000011953,ENSCHIG00000015994,ENSCHIG00000005604,ENSCHIG00000021082,ENSCHIG00000017099,ENSCHIG00000015269,ENSCHIG00000021384,ENSCHIG00000011631,ENSCHIG00000023884,ENSCHIG00000020085,ENSCHIG00000016645,ENSCHIG00000019299,ENSCHIG00000023958,ENSCHIG00000013515,ENSCHIG00000019484,ENSCHIG00000026975,ENSCHIG00000018072,ENSCHIG00000016700,ENSCHIG00000022129,ENSCHIG00000026382,…
GO:0051270	regulation of cellular component movement	biological_process	0.50443	1	1	261	48	17992	ENSCHIG00000016700
GO:0016591	DNA-directed RNA polymerase II, holoenzyme	cellular_component	0.50455	1	1	261	45	17992	ENSCHIG00000011595
GO:0005215	transporter activity	molecular_function	0.50478	1	15	261	926	17992	ENSCHIG00000020085,ENSCHIG00000021836,ENSCHIG00000009543,ENSCHIG00000000505,ENSCHIG00000011408,ENSCHIG00000026889,ENSCHIG00000018789,ENSCHIG00000000410,ENSCHIG00000009899,ENSCHIG00000019165,ENSCHIG00000013611,ENSCHIG00000018286,ENSCHIG00000019324,ENSCHIG00000022646,ENSCHIG00000021090
GO:0048585	negative regulation of response to stimulus	biological_process	0.50888	1	2	261	116	17992	ENSCHIG00000016700,ENSCHIG00000020298
GO:0000413	protein peptidyl-prolyl isomerization	biological_process	0.50984	1	1	261	47	17992	ENSCHIG00000000241
GO:0003755	peptidyl-prolyl cis-trans isomerase activity	molecular_function	0.50984	1	1	261	47	17992	ENSCHIG00000000241
GO:0016859	cis-trans isomerase activity	molecular_function	0.50984	1	1	261	47	17992	ENSCHIG00000000241
GO:0012506	vesicle membrane	cellular_component	0.51023	1	1	261	41	17992	ENSCHIG00000000319
GO:0030659	cytoplasmic vesicle membrane	cellular_component	0.51023	1	1	261	41	17992	ENSCHIG00000000319
GO:0006812	cation transport	biological_process	0.51127	1	7	261	472	17992	ENSCHIG00000021090,ENSCHIG00000013611,ENSCHIG00000019165,ENSCHIG00000018789,ENSCHIG00000026889,ENSCHIG00000022646,ENSCHIG00000000410
GO:0040007	growth	biological_process	0.51236	1	1	261	50	17992	ENSCHIG00000005604
GO:0009617	response to bacterium	biological_process	0.51258	1	1	261	57	17992	ENSCHIG00000016965
GO:0048514	blood vessel morphogenesis	biological_process	0.51289	1	1	261	44	17992	ENSCHIG00000016700
GO:0009967	positive regulation of signal transduction	biological_process	0.51376	1	2	261	111	17992	ENSCHIG00000015129,ENSCHIG00000016620
GO:0016836	hydro-lyase activity	molecular_function	0.51401	1	1	261	41	17992	ENSCHIG00000010303
GO:0002520	immune system development	biological_process	0.51505	1	1	261	46	17992	ENSCHIG00000008990
GO:0048534	hematopoietic or lymphoid organ development	biological_process	0.51505	1	1	261	46	17992	ENSCHIG00000008990
GO:0051640	organelle localization	biological_process	0.51642	1	1	261	40	17992	ENSCHIG00000026579
GO:0035304	regulation of protein dephosphorylation	biological_process	0.5177	1	1	261	47	17992	ENSCHIG00000015410
GO:0009127	purine nucleoside monophosphate biosynthetic process	biological_process	0.5177	1	1	261	66	17992	ENSCHIG00000013611
GO:0009168	purine ribonucleoside monophosphate biosynthetic process	biological_process	0.5177	1	1	261	66	17992	ENSCHIG00000013611
GO:0005911	cell-cell junction	cellular_component	0.51914	1	1	261	64	17992	ENSCHIG00000015025
GO:0009161	ribonucleoside monophosphate metabolic process	biological_process	0.5203	1	2	261	136	17992	ENSCHIG00000013515,ENSCHIG00000013611
GO:0010498	proteasomal protein catabolic process	biological_process	0.52236	1	1	261	51	17992	ENSCHIG00000012761
GO:0009132	nucleoside diphosphate metabolic process	biological_process	0.52272	1	1	261	47	17992	ENSCHIG00000013515
GO:0015718	monocarboxylic acid transport	biological_process	0.52276	1	1	261	45	17992	ENSCHIG00000020085
GO:0045095	keratin filament	cellular_component	0.52294	1	1	261	74	17992	ENSCHIG00000022057
GO:0005575	cellular_component	cellular_component	0.52376	1	150	261	10747	17992	ENSCHIG00000026579,ENSCHIG00000026619,ENSCHIG00000025856,ENSCHIG00000012528,ENSCHIG00000023419,ENSCHIG00000016700,ENSCHIG00000020198,ENSCHIG00000026889,ENSCHIG00000022711,ENSCHIG00000015637,ENSCHIG00000013228,ENSCHIG00000003962,ENSCHIG00000026676,ENSCHIG00000026549,ENSCHIG00000020378,ENSCHIG00000022285,ENSCHIG00000013005,ENSCHIG00000016890,ENSCHIG00000021836,ENSCHIG00000011063,ENSCHIG00000010670,…
GO:0001568	blood vessel development	biological_process	0.52476	1	1	261	47	17992	ENSCHIG00000016700
GO:0010256	endomembrane system organization	biological_process	0.52563	1	1	261	42	17992	ENSCHIG00000007034
GO:0035303	regulation of dephosphorylation	biological_process	0.52675	1	1	261	48	17992	ENSCHIG00000015410
GO:0035725	sodium ion transmembrane transport	biological_process	0.52733	1	1	261	41	17992	ENSCHIG00000021090
GO:0044092	negative regulation of molecular function	biological_process	0.52831	1	3	261	199	17992	ENSCHIG00000020790,ENSCHIG00000012528,ENSCHIG00000022735
GO:0030001	metal ion transport	biological_process	0.5295	1	5	261	310	17992	ENSCHIG00000021090,ENSCHIG00000019165,ENSCHIG00000022646,ENSCHIG00000026889,ENSCHIG00000018789
GO:0032269	negative regulation of cellular protein metabolic process	biological_process	0.52953	1	3	261	194	17992	ENSCHIG00000022735,ENSCHIG00000012528,ENSCHIG00000020790
GO:0051336	regulation of hydrolase activity	biological_process	0.52953	1	5	261	291	17992	ENSCHIG00000006935,ENSCHIG00000020790,ENSCHIG00000009385,ENSCHIG00000015410,ENSCHIG00000022735
GO:0003779	actin binding	molecular_function	0.52988	1	4	261	232	17992	ENSCHIG00000023267,ENSCHIG00000017113,ENSCHIG00000014081,ENSCHIG00000024081
GO:0044433	cytoplasmic vesicle part	cellular_component	0.53026	1	1	261	44	17992	ENSCHIG00000000319
GO:0006875	cellular metal ion homeostasis	biological_process	0.53027	1	1	261	62	17992	ENSCHIG00000016700
GO:0030036	actin cytoskeleton organization	biological_process	0.53089	1	3	261	181	17992	ENSCHIG00000022584,ENSCHIG00000024081,ENSCHIG00000017113
GO:0051248	negative regulation of protein metabolic process	biological_process	0.53224	1	3	261	195	17992	ENSCHIG00000022735,ENSCHIG00000012528,ENSCHIG00000020790
GO:0008237	metallopeptidase activity	molecular_function	0.53234	1	3	261	155	17992	ENSCHIG00000020605,ENSCHIG00000022665,ENSCHIG00000021724
GO:0001944	vasculature development	biological_process	0.53369	1	1	261	48	17992	ENSCHIG00000016700
GO:0007017	microtubule-based process	biological_process	0.53386	1	4	261	228	17992	ENSCHIG00000026725,ENSCHIG00000016473,ENSCHIG00000018875,ENSCHIG00000026579
GO:0008276	protein methyltransferase activity	molecular_function	0.53419	1	1	261	45	17992	ENSCHIG00000025710
GO:0005773	vacuole	cellular_component	0.53445	1	1	261	46	17992	ENSCHIG00000005604
GO:0006643	membrane lipid metabolic process	biological_process	0.53449	1	1	261	50	17992	ENSCHIG00000005604
GO:0051346	negative regulation of hydrolase activity	biological_process	0.53457	1	2	261	121	17992	ENSCHIG00000022735,ENSCHIG00000020790
GO:0044454	nuclear chromosome part	cellular_component	0.53481	1	1	261	48	17992	ENSCHIG00000019299
GO:0031981	nuclear lumen	cellular_component	0.53601	1	5	261	319	17992	ENSCHIG00000019299,ENSCHIG00000021331,ENSCHIG00000011595,ENSCHIG00000012536,ENSCHIG00000022460
GO:0009894	regulation of catabolic process	biological_process	0.53617	1	1	261	51	17992	ENSCHIG00000016700
GO:0044712	single-organism catabolic process	biological_process	0.5364	1	4	261	235	17992	ENSCHIG00000016700,ENSCHIG00000012774,ENSCHIG00000013515,ENSCHIG00000020085
GO:1901698	response to nitrogen compound	biological_process	0.53686	1	1	261	54	17992	ENSCHIG00000016700
GO:0023056	positive regulation of signaling	biological_process	0.5384	1	2	261	116	17992	ENSCHIG00000015129,ENSCHIG00000016620
GO:0006873	cellular ion homeostasis	biological_process	0.53893	1	1	261	63	17992	ENSCHIG00000016700
GO:0030003	cellular cation homeostasis	biological_process	0.53893	1	1	261	63	17992	ENSCHIG00000016700
GO:0000151	ubiquitin ligase complex	cellular_component	0.53895	1	1	261	50	17992	ENSCHIG00000012761
GO:0030029	actin filament-based process	biological_process	0.53991	1	3	261	183	17992	ENSCHIG00000024081,ENSCHIG00000022584,ENSCHIG00000017113
GO:0000226	microtubule cytoskeleton organization	biological_process	0.54038	1	2	261	108	17992	ENSCHIG00000016473,ENSCHIG00000026579
GO:0008017	microtubule binding	molecular_function	0.54066	1	2	261	103	17992	ENSCHIG00000026579,ENSCHIG00000016473
GO:0006281	DNA repair	biological_process	0.54111	1	3	261	170	17992	ENSCHIG00000019299,ENSCHIG00000023884,ENSCHIG00000011953
GO:0048870	cell motility	biological_process	0.54204	1	2	261	128	17992	ENSCHIG00000011175,ENSCHIG00000016700
GO:0051674	localization of cell	biological_process	0.54204	1	2	261	128	17992	ENSCHIG00000011175,ENSCHIG00000016700
GO:0000428	DNA-directed RNA polymerase complex	cellular_component	0.54268	1	1	261	50	17992	ENSCHIG00000011595
GO:0055029	nuclear DNA-directed RNA polymerase complex	cellular_component	0.54268	1	1	261	50	17992	ENSCHIG00000011595
GO:0004497	monooxygenase activity	molecular_function	0.54283	1	2	261	102	17992	ENSCHIG00000015269,ENSCHIG00000013080
GO:0000228	nuclear chromosome	cellular_component	0.54354	1	1	261	49	17992	ENSCHIG00000019299
GO:0042278	purine nucleoside metabolic process	biological_process	0.54449	1	2	261	141	17992	ENSCHIG00000013515,ENSCHIG00000013611
GO:0046128	purine ribonucleoside metabolic process	biological_process	0.54449	1	2	261	141	17992	ENSCHIG00000013515,ENSCHIG00000013611
GO:0048869	cellular developmental process	biological_process	0.5467	1	5	261	334	17992	ENSCHIG00000005604,ENSCHIG00000021331,ENSCHIG00000008990,ENSCHIG00000020298,ENSCHIG00000010930
GO:0051536	iron-sulfur cluster binding	molecular_function	0.54693	1	1	261	50	17992	ENSCHIG00000016890
GO:0051540	metal cluster binding	molecular_function	0.54693	1	1	261	50	17992	ENSCHIG00000016890
GO:1902580	single-organism cellular localization	biological_process	0.54982	1	2	261	114	17992	ENSCHIG00000026579,ENSCHIG00000024164
GO:0030880	RNA polymerase complex	cellular_component	0.5512	1	1	261	51	17992	ENSCHIG00000011595
GO:0032787	monocarboxylic acid metabolic process	biological_process	0.55238	1	2	261	111	17992	ENSCHIG00000020085,ENSCHIG00000013515
GO:0006366	transcription from RNA polymerase II promoter	biological_process	0.55452	1	4	261	270	17992	ENSCHIG00000016700,ENSCHIG00000010930,ENSCHIG00000016615,ENSCHIG00000021331
GO:0003008	system process	biological_process	0.55607	1	6	261	870	17992	ENSCHIG00000015811,ENSCHIG00000015108,ENSCHIG00000021331,ENSCHIG00000023351,ENSCHIG00000024837,ENSCHIG00000003962
GO:0018208	peptidyl-proline modification	biological_process	0.56264	1	1	261	53	17992	ENSCHIG00000000241
GO:0048519	negative regulation of biological process	biological_process	0.56274	1	8	261	551	17992	ENSCHIG00000020298,ENSCHIG00000016700,ENSCHIG00000022735,ENSCHIG00000012528,ENSCHIG00000012761,ENSCHIG00000018282,ENSCHIG00000020790,ENSCHIG00000021331
GO:0015293	symporter activity	molecular_function	0.56434	1	1	261	44	17992	ENSCHIG00000018789
GO:0043229	intracellular organelle	cellular_component	0.56458	1	51	261	3844	17992	ENSCHIG00000025856,ENSCHIG00000000319,ENSCHIG00000012528,ENSCHIG00000016473,ENSCHIG00000017822,ENSCHIG00000015626,ENSCHIG00000021331,ENSCHIG00000015368,ENSCHIG00000026579,ENSCHIG00000021799,ENSCHIG00000019603,ENSCHIG00000011595,ENSCHIG00000022057,ENSCHIG00000018072,ENSCHIG00000016700,ENSCHIG00000022129,ENSCHIG00000025136,ENSCHIG00000022285,ENSCHIG00000012536,ENSCHIG00000022460,ENSCHIG00000026676,…
GO:0016835	carbon-oxygen lyase activity	molecular_function	0.56753	1	1	261	49	17992	ENSCHIG00000010303
GO:0008104	protein localization	biological_process	0.56818	1	6	261	388	17992	ENSCHIG00000015266,ENSCHIG00000024164,ENSCHIG00000014332,ENSCHIG00000013305,ENSCHIG00000015990,ENSCHIG00000000319
GO:0005261	cation channel activity	molecular_function	0.56927	1	3	261	181	17992	ENSCHIG00000019165,ENSCHIG00000026889,ENSCHIG00000022646
GO:0006461	protein complex assembly	biological_process	0.57012	1	4	261	288	17992	ENSCHIG00000024081,ENSCHIG00000016700,ENSCHIG00000005307,ENSCHIG00000022646
GO:0070271	protein complex biogenesis	biological_process	0.57012	1	4	261	288	17992	ENSCHIG00000005307,ENSCHIG00000024081,ENSCHIG00000016700,ENSCHIG00000022646
GO:0005216	ion channel activity	molecular_function	0.57305	1	5	261	300	17992	ENSCHIG00000019165,ENSCHIG00000009899,ENSCHIG00000026889,ENSCHIG00000022646,ENSCHIG00000009543
GO:0030833	regulation of actin filament polymerization	biological_process	0.5763	1	1	261	59	17992	ENSCHIG00000024081
GO:0032271	regulation of protein polymerization	biological_process	0.5763	1	1	261	59	17992	ENSCHIG00000024081
GO:0022838	substrate-specific channel activity	molecular_function	0.57634	1	5	261	301	17992	ENSCHIG00000009899,ENSCHIG00000019165,ENSCHIG00000022646,ENSCHIG00000026889,ENSCHIG00000009543
GO:0044429	mitochondrial part	cellular_component	0.57703	1	3	261	266	17992	ENSCHIG00000011631,ENSCHIG00000024164,ENSCHIG00000013611
GO:0031967	organelle envelope	cellular_component	0.57805	1	3	261	260	17992	ENSCHIG00000013611,ENSCHIG00000024164,ENSCHIG00000011631
GO:0031975	envelope	cellular_component	0.57805	1	3	261	260	17992	ENSCHIG00000013611,ENSCHIG00000024164,ENSCHIG00000011631
GO:0055065	metal ion homeostasis	biological_process	0.58029	1	1	261	68	17992	ENSCHIG00000016700
GO:0098798	mitochondrial protein complex	cellular_component	0.58067	1	1	261	98	17992	ENSCHIG00000013611
GO:0005730	nucleolus	cellular_component	0.58112	1	1	261	63	17992	ENSCHIG00000012536
GO:0034613	cellular protein localization	biological_process	0.5821	1	4	261	255	17992	ENSCHIG00000000319,ENSCHIG00000015266,ENSCHIG00000014332,ENSCHIG00000024164
GO:0070727	cellular macromolecule localization	biological_process	0.5821	1	4	261	255	17992	ENSCHIG00000015266,ENSCHIG00000014332,ENSCHIG00000024164,ENSCHIG00000000319
GO:0008135	translation factor activity, RNA binding	molecular_function	0.58222	1	1	261	69	17992	ENSCHIG00000018213
GO:0098796	membrane protein complex	cellular_component	0.58232	1	6	261	468	17992	ENSCHIG00000022646,ENSCHIG00000015266,ENSCHIG00000013611,ENSCHIG00000009899,ENSCHIG00000016014,ENSCHIG00000000319
GO:1901701	cellular response to oxygen-containing compound	biological_process	0.58324	1	1	261	60	17992	ENSCHIG00000021331
GO:0009123	nucleoside monophosphate metabolic process	biological_process	0.58406	1	2	261	150	17992	ENSCHIG00000013611,ENSCHIG00000013515
GO:0034470	ncRNA processing	biological_process	0.5863	1	2	261	137	17992	ENSCHIG00000011595,ENSCHIG00000017074
GO:0044424	intracellular part	cellular_component	0.58774	1	60	261	4476	17992	ENSCHIG00000018282,ENSCHIG00000026725,ENSCHIG00000010669,ENSCHIG00000022002,ENSCHIG00000024164,ENSCHIG00000011631,ENSCHIG00000026551,ENSCHIG00000009753,ENSCHIG00000011953,ENSCHIG00000003444,ENSCHIG00000018875,ENSCHIG00000015266,ENSCHIG00000005604,ENSCHIG00000010930,ENSCHIG00000023958,ENSCHIG00000023267,ENSCHIG00000019299,ENSCHIG00000013305,ENSCHIG00000017855,ENSCHIG00000023286,ENSCHIG00000015252,…
GO:0004175	endopeptidase activity	molecular_function	0.58937	1	6	261	380	17992	ENSCHIG00000019146,ENSCHIG00000018729,ENSCHIG00000026619,ENSCHIG00000016761,ENSCHIG00000016965,ENSCHIG00000021724
GO:0008064	regulation of actin polymerization or depolymerization	biological_process	0.5905	1	1	261	62	17992	ENSCHIG00000024081
GO:0030832	regulation of actin filament length	biological_process	0.5905	1	1	261	62	17992	ENSCHIG00000024081
GO:0071383	cellular response to steroid hormone stimulus	biological_process	0.59124	1	1	261	51	17992	ENSCHIG00000021331
GO:0071900	regulation of protein serine/threonine kinase activity	biological_process	0.59127	1	1	261	63	17992	ENSCHIG00000012528
GO:0010563	negative regulation of phosphorus metabolic process	biological_process	0.59143	1	1	261	73	17992	ENSCHIG00000012528
GO:0045936	negative regulation of phosphate metabolic process	biological_process	0.59143	1	1	261	73	17992	ENSCHIG00000012528
GO:0042451	purine nucleoside biosynthetic process	biological_process	0.59296	1	1	261	77	17992	ENSCHIG00000013611
GO:0046129	purine ribonucleoside biosynthetic process	biological_process	0.59296	1	1	261	77	17992	ENSCHIG00000013611
GO:0043226	organelle	cellular_component	0.59409	1	51	261	3872	17992	ENSCHIG00000020085,ENSCHIG00000023286,ENSCHIG00000015252,ENSCHIG00000017855,ENSCHIG00000023267,ENSCHIG00000019299,ENSCHIG00000010930,ENSCHIG00000005604,ENSCHIG00000018875,ENSCHIG00000003444,ENSCHIG00000009753,ENSCHIG00000026551,ENSCHIG00000011631,ENSCHIG00000022002,ENSCHIG00000024164,ENSCHIG00000010669,ENSCHIG00000026725,ENSCHIG00000016890,ENSCHIG00000013213,ENSCHIG00000022585,ENSCHIG00000013611,…
GO:0044248	cellular catabolic process	biological_process	0.59462	1	6	261	395	17992	ENSCHIG00000012761,ENSCHIG00000020085,ENSCHIG00000004602,ENSCHIG00000016700,ENSCHIG00000017855,ENSCHIG00000012774
GO:0000975	regulatory region DNA binding	molecular_function	0.59464	1	1	261	58	17992	ENSCHIG00000021331
GO:0001067	regulatory region nucleic acid binding	molecular_function	0.59464	1	1	261	58	17992	ENSCHIG00000021331
GO:0044212	transcription regulatory region DNA binding	molecular_function	0.59464	1	1	261	58	17992	ENSCHIG00000021331
GO:0045944	positive regulation of transcription from RNA polymerase II promoter	biological_process	0.59563	1	1	261	58	17992	ENSCHIG00000021331
GO:0045454	cell redox homeostasis	biological_process	0.59629	1	1	261	59	17992	ENSCHIG00000016034
GO:0070887	cellular response to chemical stimulus	biological_process	0.59714	1	5	261	344	17992	ENSCHIG00000021331,ENSCHIG00000010670,ENSCHIG00000011175,ENSCHIG00000013720,ENSCHIG00000016700
GO:0009156	ribonucleoside monophosphate biosynthetic process	biological_process	0.59772	1	1	261	77	17992	ENSCHIG00000013611
GO:0009119	ribonucleoside metabolic process	biological_process	0.59907	1	2	261	152	17992	ENSCHIG00000013515,ENSCHIG00000013611
GO:0044763	single-organism cellular process	biological_process	0.5991	1	85	261	6040	17992	ENSCHIG00000018286,ENSCHIG00000023884,ENSCHIG00000013305,ENSCHIG00000019299,ENSCHIG00000011175,ENSCHIG00000026368,ENSCHIG00000011953,ENSCHIG00000020709,ENSCHIG00000018875,ENSCHIG00000024164,ENSCHIG00000016034,ENSCHIG00000011631,ENSCHIG00000023836,ENSCHIG00000013874,ENSCHIG00000006773,ENSCHIG00000005307,ENSCHIG00000000410,ENSCHIG00000008990,ENSCHIG00000012207,ENSCHIG00000010935,ENSCHIG00000022646,…
GO:0030041	actin filament polymerization	biological_process	0.59976	1	1	261	62	17992	ENSCHIG00000024081
GO:0016874	ligase activity	molecular_function	0.59994	1	2	261	119	17992	ENSCHIG00000023884,ENSCHIG00000016645
GO:0008654	phospholipid biosynthetic process	biological_process	0.60032	1	1	261	57	17992	ENSCHIG00000023958
GO:0030162	regulation of proteolysis	biological_process	0.60103	1	2	261	135	17992	ENSCHIG00000020790,ENSCHIG00000022735
GO:0004896	cytokine receptor activity	molecular_function	0.60159	1	1	261	61	17992	ENSCHIG00000013720
GO:0044451	nucleoplasm part	cellular_component	0.60514	1	3	261	198	17992	ENSCHIG00000019299,ENSCHIG00000011595,ENSCHIG00000022460
GO:0019752	carboxylic acid metabolic process	biological_process	0.60668	1	5	261	317	17992	ENSCHIG00000022565,ENSCHIG00000012774,ENSCHIG00000006876,ENSCHIG00000013515,ENSCHIG00000020085
GO:0048523	negative regulation of cellular process	biological_process	0.60893	1	7	261	504	17992	ENSCHIG00000021331,ENSCHIG00000020790,ENSCHIG00000018282,ENSCHIG00000012761,ENSCHIG00000012528,ENSCHIG00000022735,ENSCHIG00000016700
GO:0046873	metal ion transmembrane transporter activity	molecular_function	0.60982	1	4	261	251	17992	ENSCHIG00000021090,ENSCHIG00000019165,ENSCHIG00000026889,ENSCHIG00000022646
GO:0005096	GTPase activator activity	molecular_function	0.61049	1	2	261	113	17992	ENSCHIG00000006935,ENSCHIG00000009385
GO:0048545	response to steroid hormone	biological_process	0.61087	1	1	261	54	17992	ENSCHIG00000021331
GO:0005525	GTP binding	molecular_function	0.61144	1	5	261	366	17992	ENSCHIG00000012068,ENSCHIG00000026264,ENSCHIG00000026725,ENSCHIG00000015341,ENSCHIG00000010021
GO:0072594	establishment of protein localization to organelle	biological_process	0.61214	1	1	261	64	17992	ENSCHIG00000024164
GO:0000981	RNA polymerase II transcription factor activity, sequence-specific DNA binding	molecular_function	0.61323	1	1	261	60	17992	ENSCHIG00000021331
GO:0051128	regulation of cellular component organization	biological_process	0.61509	1	3	261	210	17992	ENSCHIG00000021331,ENSCHIG00000026579,ENSCHIG00000024081
GO:0008092	cytoskeletal protein binding	molecular_function	0.61636	1	6	261	382	17992	ENSCHIG00000023267,ENSCHIG00000017113,ENSCHIG00000016473,ENSCHIG00000014081,ENSCHIG00000026579,ENSCHIG00000024081
GO:1990234	transferase complex	cellular_component	0.6201	1	3	261	206	17992	ENSCHIG00000011595,ENSCHIG00000019299,ENSCHIG00000012761
GO:0006631	fatty acid metabolic process	biological_process	0.62011	1	1	261	56	17992	ENSCHIG00000020085
GO:0019001	guanyl nucleotide binding	molecular_function	0.62017	1	5	261	370	17992	ENSCHIG00000012068,ENSCHIG00000026725,ENSCHIG00000010021,ENSCHIG00000015341,ENSCHIG00000026264
GO:0032561	guanyl ribonucleotide binding	molecular_function	0.62017	1	5	261	370	17992	ENSCHIG00000010021,ENSCHIG00000026725,ENSCHIG00000015341,ENSCHIG00000026264,ENSCHIG00000012068
GO:0032940	secretion by cell	biological_process	0.62112	1	2	261	125	17992	ENSCHIG00000013213,ENSCHIG00000013305
GO:0015631	tubulin binding	molecular_function	0.62184	1	2	261	122	17992	ENSCHIG00000026579,ENSCHIG00000016473
GO:0072358	cardiovascular system development	biological_process	0.62415	1	1	261	63	17992	ENSCHIG00000016700
GO:0072359	circulatory system development	biological_process	0.62415	1	1	261	63	17992	ENSCHIG00000016700
GO:0006508	proteolysis	biological_process	0.62757	1	12	261	788	17992	ENSCHIG00000022735,ENSCHIG00000016761,ENSCHIG00000004602,ENSCHIG00000021724,ENSCHIG00000016965,ENSCHIG00000026619,ENSCHIG00000018729,ENSCHIG00000019146,ENSCHIG00000020790,ENSCHIG00000022665,ENSCHIG00000020605,ENSCHIG00000012761
GO:0009124	nucleoside monophosphate biosynthetic process	biological_process	0.62814	1	1	261	83	17992	ENSCHIG00000013611
GO:0043565	sequence-specific DNA binding	molecular_function	0.63026	1	5	261	391	17992	ENSCHIG00000017591,ENSCHIG00000022285,ENSCHIG00000008990,ENSCHIG00000021331,ENSCHIG00000010930
GO:0018193	peptidyl-amino acid modification	biological_process	0.63237	1	4	261	258	17992	ENSCHIG00000020115,ENSCHIG00000000241,ENSCHIG00000023334,ENSCHIG00000010670
GO:0044267	cellular protein metabolic process	biological_process	0.63352	1	32	261	2336	17992	ENSCHIG00000011147,ENSCHIG00000011900,ENSCHIG00000018282,ENSCHIG00000022002,ENSCHIG00000003729,ENSCHIG00000020790,ENSCHIG00000017624,ENSCHIG00000020115,ENSCHIG00000023286,ENSCHIG00000010890,ENSCHIG00000009327,ENSCHIG00000013513,ENSCHIG00000018213,ENSCHIG00000012528,ENSCHIG00000025017,ENSCHIG00000023334,ENSCHIG00000025710,ENSCHIG00000012053,ENSCHIG00000021799,ENSCHIG00000022992,ENSCHIG00000004602,…
GO:0016782	transferase activity, transferring sulfur-containing groups	molecular_function	0.63355	1	1	261	70	17992	ENSCHIG00000017074
GO:0001653	peptide receptor activity	molecular_function	0.63456	1	1	261	86	17992	ENSCHIG00000025403
GO:0008528	G-protein coupled peptide receptor activity	molecular_function	0.63456	1	1	261	86	17992	ENSCHIG00000025403
GO:0031400	negative regulation of protein modification process	biological_process	0.635	1	1	261	78	17992	ENSCHIG00000012528
GO:0043547	positive regulation of GTPase activity	biological_process	0.63529	1	2	261	118	17992	ENSCHIG00000009385,ENSCHIG00000006935
GO:0055082	cellular chemical homeostasis	biological_process	0.63626	1	1	261	76	17992	ENSCHIG00000016700
GO:0043254	regulation of protein complex assembly	biological_process	0.63703	1	1	261	69	17992	ENSCHIG00000024081
GO:0044427	chromosomal part	cellular_component	0.63758	1	2	261	226	17992	ENSCHIG00000019299,ENSCHIG00000009753
GO:0043234	protein complex	cellular_component	0.63856	1	22	261	1688	17992	ENSCHIG00000026579,ENSCHIG00000010669,ENSCHIG00000016473,ENSCHIG00000026725,ENSCHIG00000000319,ENSCHIG00000015266,ENSCHIG00000022057,ENSCHIG00000015672,ENSCHIG00000018875,ENSCHIG00000011595,ENSCHIG00000011953,ENSCHIG00000009753,ENSCHIG00000022646,ENSCHIG00000022460,ENSCHIG00000013305,ENSCHIG00000012761,ENSCHIG00000023267,ENSCHIG00000019299,ENSCHIG00000016014,ENSCHIG00000022585,ENSCHIG00000013611,…
GO:0030695	GTPase regulator activity	molecular_function	0.6397	1	2	261	122	17992	ENSCHIG00000006935,ENSCHIG00000009385
GO:0006605	protein targeting	biological_process	0.63985	1	1	261	69	17992	ENSCHIG00000024164
GO:0008033	tRNA processing	biological_process	0.64081	1	1	261	73	17992	ENSCHIG00000017074
GO:0019538	protein metabolic process	biological_process	0.64087	1	40	261	2836	17992	ENSCHIG00000022992,ENSCHIG00000021724,ENSCHIG00000004602,ENSCHIG00000000241,ENSCHIG00000018072,ENSCHIG00000015410,ENSCHIG00000022735,ENSCHIG00000022129,ENSCHIG00000012528,ENSCHIG00000020605,ENSCHIG00000022665,ENSCHIG00000025017,ENSCHIG00000023334,ENSCHIG00000012053,ENSCHIG00000026619,ENSCHIG00000025710,ENSCHIG00000021799,ENSCHIG00000010670,ENSCHIG00000012207,ENSCHIG00000016761,ENSCHIG00000012761,…
GO:1902533	positive regulation of intracellular signal transduction	biological_process	0.64425	1	1	261	67	17992	ENSCHIG00000015129
GO:0098542	defense response to other organism	biological_process	0.64509	1	1	261	118	17992	ENSCHIG00000016965
GO:0009116	nucleoside metabolic process	biological_process	0.64922	1	2	261	168	17992	ENSCHIG00000013611,ENSCHIG00000013515
GO:0009163	nucleoside biosynthetic process	biological_process	0.65289	1	1	261	86	17992	ENSCHIG00000013611
GO:0042455	ribonucleoside biosynthetic process	biological_process	0.65289	1	1	261	86	17992	ENSCHIG00000013611
GO:0016829	lyase activity	molecular_function	0.65325	1	2	261	128	17992	ENSCHIG00000010303,ENSCHIG00000013515
GO:0006575	cellular modified amino acid metabolic process	biological_process	0.65342	1	1	261	62	17992	ENSCHIG00000021384
GO:0005179	hormone activity	molecular_function	0.65367	1	1	261	88	17992	ENSCHIG00000022711
GO:0070011	peptidase activity, acting on L-amino acid peptides	molecular_function	0.65455	1	8	261	533	17992	ENSCHIG00000022665,ENSCHIG00000020605,ENSCHIG00000026619,ENSCHIG00000016965,ENSCHIG00000018729,ENSCHIG00000019146,ENSCHIG00000021724,ENSCHIG00000016761
GO:1901657	glycosyl compound metabolic process	biological_process	0.65504	1	2	261	170	17992	ENSCHIG00000013611,ENSCHIG00000013515
GO:0071396	cellular response to lipid	biological_process	0.65584	1	1	261	62	17992	ENSCHIG00000021331
GO:0006814	sodium ion transport	biological_process	0.65641	1	1	261	61	17992	ENSCHIG00000021090
GO:0048468	cell development	biological_process	0.65642	1	2	261	140	17992	ENSCHIG00000021331,ENSCHIG00000008990
GO:0008154	actin polymerization or depolymerization	biological_process	0.65835	1	1	261	73	17992	ENSCHIG00000024081
GO:0050896	response to stimulus	biological_process	0.65975	1	41	261	3294	17992	ENSCHIG00000021384,ENSCHIG00000025594,ENSCHIG00000020062,ENSCHIG00000011953,ENSCHIG00000026368,ENSCHIG00000011175,ENSCHIG00000005604,ENSCHIG00000010930,ENSCHIG00000019299,ENSCHIG00000025403,ENSCHIG00000020115,ENSCHIG00000009327,ENSCHIG00000023884,ENSCHIG00000016620,ENSCHIG00000021782,ENSCHIG00000022853,ENSCHIG00000017822,ENSCHIG00000015811,ENSCHIG00000023334,ENSCHIG00000021331,ENSCHIG00000006935,…
GO:0005815	microtubule organizing center	cellular_component	0.66067	1	1	261	61	17992	ENSCHIG00000026579
GO:0009108	coenzyme biosynthetic process	biological_process	0.6609	1	1	261	67	17992	ENSCHIG00000011631
GO:0043233	organelle lumen	cellular_component	0.66115	1	5	261	369	17992	ENSCHIG00000021331,ENSCHIG00000011595,ENSCHIG00000019299,ENSCHIG00000022460,ENSCHIG00000012536
GO:0070013	intracellular organelle lumen	cellular_component	0.66115	1	5	261	369	17992	ENSCHIG00000011595,ENSCHIG00000021331,ENSCHIG00000019299,ENSCHIG00000022460,ENSCHIG00000012536
GO:1901659	glycosyl compound biosynthetic process	biological_process	0.66119	1	1	261	88	17992	ENSCHIG00000013611
GO:0015849	organic acid transport	biological_process	0.66155	1	1	261	65	17992	ENSCHIG00000020085
GO:0046942	carboxylic acid transport	biological_process	0.66155	1	1	261	65	17992	ENSCHIG00000020085
GO:0034703	cation channel complex	cellular_component	0.66246	1	1	261	67	17992	ENSCHIG00000022646
GO:0061695	transferase complex, transferring phosphorus-containing groups	cellular_component	0.66286	1	1	261	69	17992	ENSCHIG00000011595
GO:0033043	regulation of organelle organization	biological_process	0.66319	1	2	261	152	17992	ENSCHIG00000026579,ENSCHIG00000024081
GO:0030234	enzyme regulator activity	molecular_function	0.66645	1	5	261	353	17992	ENSCHIG00000022735,ENSCHIG00000006935,ENSCHIG00000012528,ENSCHIG00000009385,ENSCHIG00000020790
GO:0048518	positive regulation of biological process	biological_process	0.6665	1	9	261	640	17992	ENSCHIG00000020298,ENSCHIG00000016620,ENSCHIG00000016700,ENSCHIG00000015129,ENSCHIG00000021331,ENSCHIG00000009385,ENSCHIG00000006935,ENSCHIG00000024081,ENSCHIG00000026579
GO:0009150	purine ribonucleotide metabolic process	biological_process	0.66721	1	2	261	171	17992	ENSCHIG00000013611,ENSCHIG00000013515
GO:0032956	regulation of actin cytoskeleton organization	biological_process	0.66746	1	1	261	73	17992	ENSCHIG00000024081
GO:0032970	regulation of actin filament-based process	biological_process	0.66746	1	1	261	73	17992	ENSCHIG00000024081
GO:0032504	multicellular organism reproduction	biological_process	0.66921	1	1	261	77	17992	ENSCHIG00000013213
GO:0032879	regulation of localization	biological_process	0.67104	1	3	261	227	17992	ENSCHIG00000016700,ENSCHIG00000019165,ENSCHIG00000022646
GO:0060589	nucleoside-triphosphatase regulator activity	molecular_function	0.67142	1	2	261	131	17992	ENSCHIG00000006935,ENSCHIG00000009385
GO:0030258	lipid modification	biological_process	0.67214	1	1	261	63	17992	ENSCHIG00000020085
GO:0007005	mitochondrion organization	biological_process	0.67288	1	1	261	81	17992	ENSCHIG00000024164
GO:0031324	negative regulation of cellular metabolic process	biological_process	0.67498	1	4	261	323	17992	ENSCHIG00000020790,ENSCHIG00000012528,ENSCHIG00000022735,ENSCHIG00000016700
GO:0006796	phosphate-containing compound metabolic process	biological_process	0.67521	1	20	261	1329	17992	ENSCHIG00000015410,ENSCHIG00000022992,ENSCHIG00000013515,ENSCHIG00000018020,ENSCHIG00000012120,ENSCHIG00000012053,ENSCHIG00000012528,ENSCHIG00000018282,ENSCHIG00000025017,ENSCHIG00000023334,ENSCHIG00000013513,ENSCHIG00000013611,ENSCHIG00000010890,ENSCHIG00000010935,ENSCHIG00000009327,ENSCHIG00000010670,ENSCHIG00000020115,ENSCHIG00000023958,ENSCHIG00000022969,ENSCHIG00000017624
GO:0043623	cellular protein complex assembly	biological_process	0.67573	1	2	261	155	17992	ENSCHIG00000005307,ENSCHIG00000024081
GO:0006464	cellular protein modification process	biological_process	0.67884	1	23	261	1499	17992	ENSCHIG00000020468,ENSCHIG00000020115,ENSCHIG00000022969,ENSCHIG00000017624,ENSCHIG00000013513,ENSCHIG00000010670,ENSCHIG00000012207,ENSCHIG00000009327,ENSCHIG00000010890,ENSCHIG00000025710,ENSCHIG00000012053,ENSCHIG00000021799,ENSCHIG00000023334,ENSCHIG00000011147,ENSCHIG00000012528,ENSCHIG00000011900,ENSCHIG00000025017,ENSCHIG00000018282,ENSCHIG00000022129,ENSCHIG00000018072,ENSCHIG00000015410,…
GO:0036211	protein modification process	biological_process	0.67884	1	23	261	1499	17992	ENSCHIG00000021799,ENSCHIG00000025710,ENSCHIG00000012053,ENSCHIG00000018282,ENSCHIG00000025017,ENSCHIG00000011900,ENSCHIG00000012528,ENSCHIG00000011147,ENSCHIG00000023334,ENSCHIG00000015410,ENSCHIG00000018072,ENSCHIG00000022129,ENSCHIG00000022992,ENSCHIG00000000241,ENSCHIG00000020115,ENSCHIG00000020468,ENSCHIG00000017624,ENSCHIG00000022969,ENSCHIG00000013513,ENSCHIG00000010890,ENSCHIG00000009327,…
GO:0006163	purine nucleotide metabolic process	biological_process	0.6792	1	2	261	174	17992	ENSCHIG00000013515,ENSCHIG00000013611
GO:0000375	RNA splicing, via transesterification reactions	biological_process	0.68052	1	1	261	83	17992	ENSCHIG00000026313
GO:0000377	RNA splicing, via transesterification reactions with bulged adenosine as nucleophile	biological_process	0.68052	1	1	261	83	17992	ENSCHIG00000026313
GO:0000398	mRNA splicing, via spliceosome	biological_process	0.68052	1	1	261	83	17992	ENSCHIG00000026313
GO:0006511	ubiquitin-dependent protein catabolic process	biological_process	0.68197	1	2	261	147	17992	ENSCHIG00000004602,ENSCHIG00000012761
GO:0071407	cellular response to organic cyclic compound	biological_process	0.68214	1	1	261	67	17992	ENSCHIG00000021331
GO:0033993	response to lipid	biological_process	0.68459	1	1	261	67	17992	ENSCHIG00000021331
GO:0031974	membrane-enclosed lumen	cellular_component	0.68475	1	5	261	388	17992	ENSCHIG00000019299,ENSCHIG00000011595,ENSCHIG00000021331,ENSCHIG00000012536,ENSCHIG00000022460
GO:0051258	protein polymerization	biological_process	0.68722	1	1	261	77	17992	ENSCHIG00000024081
GO:0019941	modification-dependent protein catabolic process	biological_process	0.68886	1	2	261	149	17992	ENSCHIG00000012761,ENSCHIG00000004602
GO:0033365	protein localization to organelle	biological_process	0.68896	1	1	261	76	17992	ENSCHIG00000024164
GO:0008233	peptidase activity	molecular_function	0.68989	1	8	261	550	17992	ENSCHIG00000018729,ENSCHIG00000026619,ENSCHIG00000016965,ENSCHIG00000019146,ENSCHIG00000022665,ENSCHIG00000020605,ENSCHIG00000016761,ENSCHIG00000021724
GO:0043087	regulation of GTPase activity	biological_process	0.69031	1	2	261	131	17992	ENSCHIG00000009385,ENSCHIG00000006935
GO:0006790	sulfur compound metabolic process	biological_process	0.69131	1	1	261	70	17992	ENSCHIG00000023958
GO:0043632	modification-dependent macromolecule catabolic process	biological_process	0.6933	1	2	261	150	17992	ENSCHIG00000004602,ENSCHIG00000012761
GO:0032991	macromolecular complex	cellular_component	0.69395	1	25	261	2222	17992	ENSCHIG00000022002,ENSCHIG00000026579,ENSCHIG00000010669,ENSCHIG00000015368,ENSCHIG00000016473,ENSCHIG00000026725,ENSCHIG00000000319,ENSCHIG00000015266,ENSCHIG00000022057,ENSCHIG00000011595,ENSCHIG00000015672,ENSCHIG00000018875,ENSCHIG00000009753,ENSCHIG00000011953,ENSCHIG00000023286,ENSCHIG00000022646,ENSCHIG00000022460,ENSCHIG00000013305,ENSCHIG00000023267,ENSCHIG00000012761,ENSCHIG00000019299,…
GO:0016298	lipase activity	molecular_function	0.69428	1	1	261	65	17992	ENSCHIG00000015994
GO:0042254	ribosome biogenesis	biological_process	0.69492	1	1	261	92	17992	ENSCHIG00000015368
GO:0043207	response to external biotic stimulus	biological_process	0.69637	1	1	261	127	17992	ENSCHIG00000016965
GO:0051707	response to other organism	biological_process	0.69637	1	1	261	127	17992	ENSCHIG00000016965
GO:0004930	G-protein coupled receptor activity	molecular_function	0.69641	1	7	261	1057	17992	ENSCHIG00000025594,ENSCHIG00000020062,ENSCHIG00000015811,ENSCHIG00000025403,ENSCHIG00000004216,ENSCHIG00000003962,ENSCHIG00000013874
GO:0008757	S-adenosylmethionine-dependent methyltransferase activity	molecular_function	0.69652	1	1	261	70	17992	ENSCHIG00000025710
GO:0006793	phosphorus metabolic process	biological_process	0.6979	1	20	261	1348	17992	ENSCHIG00000010670,ENSCHIG00000009327,ENSCHIG00000010935,ENSCHIG00000010890,ENSCHIG00000013611,ENSCHIG00000013513,ENSCHIG00000017624,ENSCHIG00000022969,ENSCHIG00000023958,ENSCHIG00000020115,ENSCHIG00000013515,ENSCHIG00000022992,ENSCHIG00000015410,ENSCHIG00000023334,ENSCHIG00000018282,ENSCHIG00000025017,ENSCHIG00000012528,ENSCHIG00000012120,ENSCHIG00000012053,ENSCHIG00000018020
GO:0046903	secretion	biological_process	0.69954	1	2	261	147	17992	ENSCHIG00000013213,ENSCHIG00000013305
GO:0009607	response to biotic stimulus	biological_process	0.70058	1	1	261	129	17992	ENSCHIG00000016965
GO:0004888	transmembrane signaling receptor activity	molecular_function	0.70085	1	11	261	1325	17992	ENSCHIG00000013874,ENSCHIG00000020062,ENSCHIG00000025594,ENSCHIG00000010670,ENSCHIG00000004216,ENSCHIG00000025403,ENSCHIG00000013720,ENSCHIG00000020115,ENSCHIG00000003962,ENSCHIG00000015811,ENSCHIG00000023334
GO:0003924	GTPase activity	molecular_function	0.70155	1	3	261	252	17992	ENSCHIG00000012068,ENSCHIG00000010021,ENSCHIG00000026725
GO:0009259	ribonucleotide metabolic process	biological_process	0.70257	1	2	261	180	17992	ENSCHIG00000013611,ENSCHIG00000013515
GO:0051345	positive regulation of hydrolase activity	biological_process	0.7027	1	2	261	136	17992	ENSCHIG00000009385,ENSCHIG00000006935
GO:0040011	locomotion	biological_process	0.70383	1	2	261	177	17992	ENSCHIG00000011175,ENSCHIG00000016700
GO:0015081	sodium ion transmembrane transporter activity	molecular_function	0.70444	1	1	261	66	17992	ENSCHIG00000021090
GO:0009056	catabolic process	biological_process	0.70486	1	7	261	507	17992	ENSCHIG00000012761,ENSCHIG00000013515,ENSCHIG00000020085,ENSCHIG00000004602,ENSCHIG00000017855,ENSCHIG00000016700,ENSCHIG00000012774
GO:0006259	DNA metabolic process	biological_process	0.70516	1	4	261	289	17992	ENSCHIG00000023884,ENSCHIG00000011953,ENSCHIG00000019299,ENSCHIG00000016890
GO:0031090	organelle membrane	cellular_component	0.70635	1	7	261	590	17992	ENSCHIG00000012207,ENSCHIG00000020085,ENSCHIG00000000319,ENSCHIG00000013902,ENSCHIG00000011631,ENSCHIG00000024164,ENSCHIG00000013611
GO:0008289	lipid binding	molecular_function	0.70695	1	3	261	220	17992	ENSCHIG00000009057,ENSCHIG00000023902,ENSCHIG00000020194
GO:0006935	chemotaxis	biological_process	0.70713	1	1	261	101	17992	ENSCHIG00000011175
GO:0042330	taxis	biological_process	0.70713	1	1	261	101	17992	ENSCHIG00000011175
GO:0048731	system development	biological_process	0.70723	1	4	261	316	17992	ENSCHIG00000021331,ENSCHIG00000008990,ENSCHIG00000005604,ENSCHIG00000016700
GO:0052689	carboxylic ester hydrolase activity	molecular_function	0.70804	1	1	261	74	17992	ENSCHIG00000015994
GO:1901575	organic substance catabolic process	biological_process	0.71865	1	6	261	445	17992	ENSCHIG00000004602,ENSCHIG00000020085,ENSCHIG00000013515,ENSCHIG00000012761,ENSCHIG00000012774,ENSCHIG00000016700
GO:0003777	microtubule motor activity	molecular_function	0.71924	1	1	261	67	17992	ENSCHIG00000010669
GO:0051188	cofactor biosynthetic process	biological_process	0.71946	1	1	261	78	17992	ENSCHIG00000011631
GO:0009719	response to endogenous stimulus	biological_process	0.71988	1	2	261	158	17992	ENSCHIG00000016700,ENSCHIG00000021331
GO:0019953	sexual reproduction	biological_process	0.72158	1	1	261	88	17992	ENSCHIG00000013213
GO:0005694	chromosome	cellular_component	0.72832	1	2	261	248	17992	ENSCHIG00000009753,ENSCHIG00000019299
GO:0009117	nucleotide metabolic process	biological_process	0.73058	1	3	261	266	17992	ENSCHIG00000010935,ENSCHIG00000013515,ENSCHIG00000013611
GO:0072521	purine-containing compound metabolic process	biological_process	0.73089	1	2	261	189	17992	ENSCHIG00000013611,ENSCHIG00000013515
GO:0006928	movement of cell or subcellular component	biological_process	0.73284	1	3	261	234	17992	ENSCHIG00000026579,ENSCHIG00000016700,ENSCHIG00000011175
GO:0043231	intracellular membrane-bounded organelle	cellular_component	0.73364	1	38	261	2916	17992	ENSCHIG00000020085,ENSCHIG00000017855,ENSCHIG00000015252,ENSCHIG00000010930,ENSCHIG00000019299,ENSCHIG00000005604,ENSCHIG00000009753,ENSCHIG00000003444,ENSCHIG00000024164,ENSCHIG00000011631,ENSCHIG00000026551,ENSCHIG00000013611,ENSCHIG00000019911,ENSCHIG00000013213,ENSCHIG00000016890,ENSCHIG00000006784,ENSCHIG00000015990,ENSCHIG00000017591,ENSCHIG00000020194,ENSCHIG00000008990,ENSCHIG00000012207,…
GO:0044703	multi-organism reproductive process	biological_process	0.73497	1	1	261	91	17992	ENSCHIG00000013213
GO:0004386	helicase activity	molecular_function	0.7354	1	1	261	74	17992	ENSCHIG00000019299
GO:0051603	proteolysis involved in cellular protein catabolic process	biological_process	0.73877	1	2	261	168	17992	ENSCHIG00000004602,ENSCHIG00000012761
GO:0043227	membrane-bounded organelle	cellular_component	0.73892	1	38	261	2922	17992	ENSCHIG00000005604,ENSCHIG00000003444,ENSCHIG00000009753,ENSCHIG00000024164,ENSCHIG00000026551,ENSCHIG00000011631,ENSCHIG00000020085,ENSCHIG00000017855,ENSCHIG00000015252,ENSCHIG00000019299,ENSCHIG00000010930,ENSCHIG00000018072,ENSCHIG00000016700,ENSCHIG00000022129,ENSCHIG00000019603,ENSCHIG00000011595,ENSCHIG00000021799,ENSCHIG00000025856,ENSCHIG00000000319,ENSCHIG00000012528,ENSCHIG00000021331,…
GO:0032870	cellular response to hormone stimulus	biological_process	0.73929	1	1	261	84	17992	ENSCHIG00000021331
GO:0006753	nucleoside phosphate metabolic process	biological_process	0.73966	1	3	261	269	17992	ENSCHIG00000013515,ENSCHIG00000010935,ENSCHIG00000013611
GO:0009892	negative regulation of metabolic process	biological_process	0.7411	1	4	261	353	17992	ENSCHIG00000020790,ENSCHIG00000012528,ENSCHIG00000022735,ENSCHIG00000016700
GO:0044257	cellular protein catabolic process	biological_process	0.74235	1	2	261	169	17992	ENSCHIG00000012761,ENSCHIG00000004602
GO:0065003	macromolecular complex assembly	biological_process	0.74466	1	4	261	361	17992	ENSCHIG00000022646,ENSCHIG00000024081,ENSCHIG00000016700,ENSCHIG00000005307
GO:0016746	transferase activity, transferring acyl groups	molecular_function	0.7447	1	2	261	162	17992	ENSCHIG00000021269,ENSCHIG00000008758
GO:0045859	regulation of protein kinase activity	biological_process	0.74491	1	1	261	93	17992	ENSCHIG00000012528
GO:0010033	response to organic substance	biological_process	0.74525	1	4	261	326	17992	ENSCHIG00000016700,ENSCHIG00000013720,ENSCHIG00000021331,ENSCHIG00000010670
GO:0051704	multi-organism process	biological_process	0.74666	1	2	261	233	17992	ENSCHIG00000013213,ENSCHIG00000016965
GO:0005488	binding	molecular_function	0.74722	1	147	261	9910	17992	ENSCHIG00000019299,ENSCHIG00000000571,ENSCHIG00000017624,ENSCHIG00000020790,ENSCHIG00000026458,ENSCHIG00000012277,ENSCHIG00000023884,ENSCHIG00000010890,ENSCHIG00000017642,ENSCHIG00000026727,ENSCHIG00000024164,ENSCHIG00000026551,ENSCHIG00000011953,ENSCHIG00000016977,ENSCHIG00000015994,ENSCHIG00000021467,ENSCHIG00000011175,ENSCHIG00000017099,ENSCHIG00000000304,ENSCHIG00000024837,ENSCHIG00000016965,…
GO:0019221	cytokine-mediated signaling pathway	biological_process	0.74727	1	1	261	92	17992	ENSCHIG00000013720
GO:0009968	negative regulation of signal transduction	biological_process	0.74772	1	1	261	94	17992	ENSCHIG00000016700
GO:0030529	ribonucleoprotein complex	cellular_component	0.74793	1	3	261	524	17992	ENSCHIG00000015368,ENSCHIG00000022002,ENSCHIG00000023286
GO:0008047	enzyme activator activity	molecular_function	0.74924	1	2	261	155	17992	ENSCHIG00000006935,ENSCHIG00000009385
GO:0044270	cellular nitrogen compound catabolic process	biological_process	0.75059	1	1	261	86	17992	ENSCHIG00000016700
GO:0008083	growth factor activity	molecular_function	0.75294	1	1	261	93	17992	ENSCHIG00000015262
GO:0005622	intracellular	cellular_component	0.75338	1	62	261	4787	17992	ENSCHIG00000012536,ENSCHIG00000022460,ENSCHIG00000026676,ENSCHIG00000013902,ENSCHIG00000016014,ENSCHIG00000025136,ENSCHIG00000012761,ENSCHIG00000022285,ENSCHIG00000023836,ENSCHIG00000013611,ENSCHIG00000019911,ENSCHIG00000022585,ENSCHIG00000013213,ENSCHIG00000016890,ENSCHIG00000006784,ENSCHIG00000010021,ENSCHIG00000015990,ENSCHIG00000020194,ENSCHIG00000017591,ENSCHIG00000010935,ENSCHIG00000008990,…
GO:0050790	regulation of catalytic activity	biological_process	0.75368	1	6	261	469	17992	ENSCHIG00000022735,ENSCHIG00000015410,ENSCHIG00000020790,ENSCHIG00000009385,ENSCHIG00000012528,ENSCHIG00000006935
GO:0044877	macromolecular complex binding	molecular_function	0.7539	1	4	261	310	17992	ENSCHIG00000021331,ENSCHIG00000016473,ENSCHIG00000026579,ENSCHIG00000012068
GO:0007600	sensory perception	biological_process	0.75425	1	4	261	808	17992	ENSCHIG00000015108,ENSCHIG00000003962,ENSCHIG00000024837,ENSCHIG00000023351
GO:0044087	regulation of cellular component biogenesis	biological_process	0.75648	1	1	261	95	17992	ENSCHIG00000024081
GO:0071944	cell periphery	cellular_component	0.75695	1	14	261	1480	17992	ENSCHIG00000009899,ENSCHIG00000013874,ENSCHIG00000018789,ENSCHIG00000015025,ENSCHIG00000020709,ENSCHIG00000010670,ENSCHIG00000013305,ENSCHIG00000020115,ENSCHIG00000003962,ENSCHIG00000022646,ENSCHIG00000015252,ENSCHIG00000019324,ENSCHIG00000015811,ENSCHIG00000023334
GO:0022836	gated channel activity	molecular_function	0.75782	1	3	261	237	17992	ENSCHIG00000022646,ENSCHIG00000026889,ENSCHIG00000019165
GO:0051049	regulation of transport	biological_process	0.75874	1	2	261	178	17992	ENSCHIG00000019165,ENSCHIG00000022646
GO:0050877	neurological system process	biological_process	0.75989	1	4	261	811	17992	ENSCHIG00000015108,ENSCHIG00000023351,ENSCHIG00000024837,ENSCHIG00000003962
GO:0044446	intracellular organelle part	cellular_component	0.76018	1	21	261	1791	17992	ENSCHIG00000022057,ENSCHIG00000011595,ENSCHIG00000018875,ENSCHIG00000009753,ENSCHIG00000011631,ENSCHIG00000024164,ENSCHIG00000026579,ENSCHIG00000010669,ENSCHIG00000021331,ENSCHIG00000016473,ENSCHIG00000026725,ENSCHIG00000000319,ENSCHIG00000022585,ENSCHIG00000013611,ENSCHIG00000012207,ENSCHIG00000020085,ENSCHIG00000013902,ENSCHIG00000022460,ENSCHIG00000012536,ENSCHIG00000023267,ENSCHIG00000019299
GO:0009152	purine ribonucleotide biosynthetic process	biological_process	0.76278	1	1	261	111	17992	ENSCHIG00000013611
GO:0009725	response to hormone	biological_process	0.76324	1	1	261	92	17992	ENSCHIG00000021331
GO:0046700	heterocycle catabolic process	biological_process	0.76441	1	1	261	89	17992	ENSCHIG00000016700
GO:0043549	regulation of kinase activity	biological_process	0.76468	1	1	261	99	17992	ENSCHIG00000012528
GO:0010648	negative regulation of cell communication	biological_process	0.76604	1	1	261	99	17992	ENSCHIG00000016700
GO:0023057	negative regulation of signaling	biological_process	0.76604	1	1	261	99	17992	ENSCHIG00000016700
GO:0006164	purine nucleotide biosynthetic process	biological_process	0.76725	1	1	261	112	17992	ENSCHIG00000013611
GO:0007268	synaptic transmission	biological_process	0.76759	1	1	261	84	17992	ENSCHIG00000004216
GO:0051716	cellular response to stimulus	biological_process	0.76796	1	35	261	3003	17992	ENSCHIG00000003962,ENSCHIG00000004216,ENSCHIG00000012761,ENSCHIG00000013874,ENSCHIG00000015129,ENSCHIG00000005307,ENSCHIG00000010021,ENSCHIG00000010670,ENSCHIG00000018020,ENSCHIG00000013720,ENSCHIG00000014632,ENSCHIG00000006935,ENSCHIG00000023334,ENSCHIG00000021331,ENSCHIG00000015811,ENSCHIG00000022853,ENSCHIG00000012068,ENSCHIG00000016700,ENSCHIG00000024721,ENSCHIG00000022711,ENSCHIG00000015262,…
GO:0048583	regulation of response to stimulus	biological_process	0.77026	1	6	261	474	17992	ENSCHIG00000016620,ENSCHIG00000016700,ENSCHIG00000015129,ENSCHIG00000020298,ENSCHIG00000017822,ENSCHIG00000021331
GO:0005088	Ras guanyl-nucleotide exchange factor activity	molecular_function	0.77231	1	1	261	78	17992	ENSCHIG00000019757
GO:0019220	regulation of phosphate metabolic process	biological_process	0.77238	1	2	261	195	17992	ENSCHIG00000012528,ENSCHIG00000015410
GO:0044459	plasma membrane part	cellular_component	0.77282	1	6	261	472	17992	ENSCHIG00000020709,ENSCHIG00000023334,ENSCHIG00000010670,ENSCHIG00000020115,ENSCHIG00000022646,ENSCHIG00000018789
GO:0051174	regulation of phosphorus metabolic process	biological_process	0.77557	1	2	261	196	17992	ENSCHIG00000015410,ENSCHIG00000012528
GO:0030163	protein catabolic process	biological_process	0.77618	1	2	261	180	17992	ENSCHIG00000012761,ENSCHIG00000004602
GO:0044422	organelle part	cellular_component	0.7793	1	21	261	1808	17992	ENSCHIG00000010669,ENSCHIG00000026579,ENSCHIG00000024164,ENSCHIG00000011631,ENSCHIG00000000319,ENSCHIG00000016473,ENSCHIG00000026725,ENSCHIG00000021331,ENSCHIG00000022057,ENSCHIG00000009753,ENSCHIG00000011595,ENSCHIG00000018875,ENSCHIG00000012536,ENSCHIG00000022460,ENSCHIG00000013902,ENSCHIG00000023267,ENSCHIG00000019299,ENSCHIG00000013611,ENSCHIG00000022585,ENSCHIG00000020085,ENSCHIG00000012207
GO:0043412	macromolecule modification	biological_process	0.78152	1	23	261	1593	17992	ENSCHIG00000020468,ENSCHIG00000020115,ENSCHIG00000022969,ENSCHIG00000017624,ENSCHIG00000013513,ENSCHIG00000009327,ENSCHIG00000012207,ENSCHIG00000010670,ENSCHIG00000010890,ENSCHIG00000021799,ENSCHIG00000025710,ENSCHIG00000012053,ENSCHIG00000023334,ENSCHIG00000011147,ENSCHIG00000012528,ENSCHIG00000025017,ENSCHIG00000018282,ENSCHIG00000011900,ENSCHIG00000022129,ENSCHIG00000018072,ENSCHIG00000015410,…
GO:0005126	cytokine receptor binding	molecular_function	0.78183	1	1	261	152	17992	ENSCHIG00000011175
GO:0005882	intermediate filament	cellular_component	0.782	1	1	261	130	17992	ENSCHIG00000022057
GO:0045111	intermediate filament cytoskeleton	cellular_component	0.782	1	1	261	130	17992	ENSCHIG00000022057
GO:1902494	catalytic complex	cellular_component	0.78292	1	4	261	366	17992	ENSCHIG00000019299,ENSCHIG00000012761,ENSCHIG00000018875,ENSCHIG00000011595
GO:0005125	cytokine activity	molecular_function	0.78394	1	1	261	156	17992	ENSCHIG00000011175
GO:0048856	anatomical structure development	biological_process	0.78676	1	5	261	426	17992	ENSCHIG00000016700,ENSCHIG00000005604,ENSCHIG00000010930,ENSCHIG00000008990,ENSCHIG00000021331
GO:0034660	ncRNA metabolic process	biological_process	0.78705	1	2	261	191	17992	ENSCHIG00000017074,ENSCHIG00000011595
GO:1901564	organonitrogen compound metabolic process	biological_process	0.78902	1	10	261	1067	17992	ENSCHIG00000005604,ENSCHIG00000013611,ENSCHIG00000016700,ENSCHIG00000018213,ENSCHIG00000010935,ENSCHIG00000013515,ENSCHIG00000023286,ENSCHIG00000012774,ENSCHIG00000021384,ENSCHIG00000022002
GO:0031399	regulation of protein modification process	biological_process	0.79071	1	2	261	201	17992	ENSCHIG00000015410,ENSCHIG00000012528
GO:1901605	alpha-amino acid metabolic process	biological_process	0.79356	1	1	261	96	17992	ENSCHIG00000012774
GO:0032403	protein complex binding	molecular_function	0.7937	1	3	261	255	17992	ENSCHIG00000012068,ENSCHIG00000026579,ENSCHIG00000016473
GO:0005634	nucleus	cellular_component	0.79376	1	24	261	1951	17992	ENSCHIG00000026551,ENSCHIG00000015626,ENSCHIG00000017822,ENSCHIG00000021331,ENSCHIG00000025856,ENSCHIG00000012528,ENSCHIG00000018072,ENSCHIG00000016700,ENSCHIG00000011595,ENSCHIG00000009753,ENSCHIG00000019603,ENSCHIG00000003444,ENSCHIG00000022460,ENSCHIG00000015252,ENSCHIG00000012536,ENSCHIG00000022285,ENSCHIG00000025136,ENSCHIG00000010930,ENSCHIG00000019299,ENSCHIG00000016890,ENSCHIG00000019911,…
GO:0055086	nucleobase-containing small molecule metabolic process	biological_process	0.79441	1	3	261	292	17992	ENSCHIG00000010935,ENSCHIG00000013515,ENSCHIG00000013611
GO:0006396	RNA processing	biological_process	0.79453	1	4	261	375	17992	ENSCHIG00000017074,ENSCHIG00000026313,ENSCHIG00000000571,ENSCHIG00000011595
GO:0072522	purine-containing compound biosynthetic process	biological_process	0.79535	1	1	261	120	17992	ENSCHIG00000013611
GO:0032268	regulation of cellular protein metabolic process	biological_process	0.79567	1	4	261	366	17992	ENSCHIG00000020790,ENSCHIG00000012528,ENSCHIG00000022735,ENSCHIG00000015410
GO:0009260	ribonucleotide biosynthetic process	biological_process	0.79778	1	1	261	120	17992	ENSCHIG00000013611
GO:0046390	ribose phosphate biosynthetic process	biological_process	0.79778	1	1	261	120	17992	ENSCHIG00000013611
GO:0065009	regulation of molecular function	biological_process	0.80226	1	6	261	497	17992	ENSCHIG00000015410,ENSCHIG00000022735,ENSCHIG00000006935,ENSCHIG00000012528,ENSCHIG00000009385,ENSCHIG00000020790
GO:0016042	lipid catabolic process	biological_process	0.80245	1	1	261	91	17992	ENSCHIG00000020085
GO:0007015	actin filament organization	biological_process	0.80296	1	1	261	110	17992	ENSCHIG00000024081
GO:0002376	immune system process	biological_process	0.80463	1	4	261	427	17992	ENSCHIG00000008990,ENSCHIG00000016700,ENSCHIG00000016965,ENSCHIG00000011175
GO:0005886	plasma membrane	cellular_component	0.80483	1	13	261	1453	17992	ENSCHIG00000009899,ENSCHIG00000013874,ENSCHIG00000018789,ENSCHIG00000015025,ENSCHIG00000020709,ENSCHIG00000010670,ENSCHIG00000020115,ENSCHIG00000003962,ENSCHIG00000022646,ENSCHIG00000015252,ENSCHIG00000019324,ENSCHIG00000015811,ENSCHIG00000023334
GO:0051246	regulation of protein metabolic process	biological_process	0.8085	1	4	261	372	17992	ENSCHIG00000012528,ENSCHIG00000020790,ENSCHIG00000015410,ENSCHIG00000022735
GO:0009653	anatomical structure morphogenesis	biological_process	0.80952	1	2	261	187	17992	ENSCHIG00000021331,ENSCHIG00000016700
GO:0051338	regulation of transferase activity	biological_process	0.81125	1	1	261	113	17992	ENSCHIG00000012528
GO:0008380	RNA splicing	biological_process	0.81509	1	1	261	128	17992	ENSCHIG00000026313
GO:0007018	microtubule-based movement	biological_process	0.8152	1	1	261	89	17992	ENSCHIG00000026579
GO:0045893	positive regulation of transcription, DNA-templated	biological_process	0.81717	1	1	261	106	17992	ENSCHIG00000021331
GO:0030054	cell junction	cellular_component	0.82038	1	1	261	119	17992	ENSCHIG00000015025
GO:0071310	cellular response to organic substance	biological_process	0.82223	1	3	261	283	17992	ENSCHIG00000013720,ENSCHIG00000021331,ENSCHIG00000010670
GO:0043167	ion binding	molecular_function	0.82286	1	63	261	4123	17992	ENSCHIG00000015341,ENSCHIG00000022969,ENSCHIG00000000304,ENSCHIG00000020468,ENSCHIG00000011553,ENSCHIG00000017807,ENSCHIG00000026676,ENSCHIG00000016965,ENSCHIG00000001906,ENSCHIG00000010021,ENSCHIG00000026264,ENSCHIG00000008990,ENSCHIG00000010670,ENSCHIG00000006773,ENSCHIG00000012706,ENSCHIG00000010453,ENSCHIG00000016890,ENSCHIG00000022665,ENSCHIG00000000319,ENSCHIG00000020605,ENSCHIG00000007182,…
GO:0098772	molecular function regulator	molecular_function	0.82575	1	6	261	488	17992	ENSCHIG00000022735,ENSCHIG00000019757,ENSCHIG00000020790,ENSCHIG00000009385,ENSCHIG00000012528,ENSCHIG00000006935
GO:0008234	cysteine-type peptidase activity	molecular_function	0.82951	1	1	261	108	17992	ENSCHIG00000019146
GO:0006996	organelle organization	biological_process	0.83004	1	10	261	818	17992	ENSCHIG00000026725,ENSCHIG00000016473,ENSCHIG00000019299,ENSCHIG00000015626,ENSCHIG00000024081,ENSCHIG00000026579,ENSCHIG00000022584,ENSCHIG00000024164,ENSCHIG00000017113,ENSCHIG00000005307
GO:0000003	reproduction	biological_process	0.83134	1	1	261	116	17992	ENSCHIG00000013213
GO:0051276	chromosome organization	biological_process	0.83192	1	3	261	289	17992	ENSCHIG00000015626,ENSCHIG00000019299,ENSCHIG00000026579
GO:0004222	metalloendopeptidase activity	molecular_function	0.8351	1	1	261	99	17992	ENSCHIG00000021724
GO:0098805	whole membrane	cellular_component	0.83642	1	2	261	202	17992	ENSCHIG00000020085,ENSCHIG00000000319
GO:0008270	zinc ion binding	molecular_function	0.83654	1	7	261	556	17992	ENSCHIG00000021724,ENSCHIG00000008990,ENSCHIG00000000319,ENSCHIG00000023884,ENSCHIG00000022665,ENSCHIG00000018072,ENSCHIG00000012706
GO:0001932	regulation of protein phosphorylation	biological_process	0.83698	1	1	261	125	17992	ENSCHIG00000012528
GO:0022613	ribonucleoprotein complex biogenesis	biological_process	0.83943	1	1	261	139	17992	ENSCHIG00000015368
GO:0007155	cell adhesion	biological_process	0.8395	1	3	261	264	17992	ENSCHIG00000018247,ENSCHIG00000015252,ENSCHIG00000013482
GO:0022610	biological adhesion	biological_process	0.8395	1	3	261	264	17992	ENSCHIG00000013482,ENSCHIG00000018247,ENSCHIG00000015252
GO:0010605	negative regulation of macromolecule metabolic process	biological_process	0.84127	1	3	261	321	17992	ENSCHIG00000012528,ENSCHIG00000020790,ENSCHIG00000022735
GO:0038023	signaling receptor activity	molecular_function	0.84169	1	11	261	1424	17992	ENSCHIG00000013874,ENSCHIG00000025594,ENSCHIG00000020062,ENSCHIG00000010670,ENSCHIG00000020115,ENSCHIG00000003962,ENSCHIG00000013720,ENSCHIG00000004216,ENSCHIG00000025403,ENSCHIG00000015811,ENSCHIG00000023334
GO:0006357	regulation of transcription from RNA polymerase II promoter	biological_process	0.84272	1	2	261	224	17992	ENSCHIG00000021331,ENSCHIG00000016700
GO:0016853	isomerase activity	molecular_function	0.84397	1	1	261	119	17992	ENSCHIG00000000241
GO:0006399	tRNA metabolic process	biological_process	0.84504	1	1	261	122	17992	ENSCHIG00000017074
GO:0000139	Golgi membrane	cellular_component	0.85245	1	1	261	130	17992	ENSCHIG00000012207
GO:0010628	positive regulation of gene expression	biological_process	0.85295	1	1	261	123	17992	ENSCHIG00000021331
GO:0016747	transferase activity, transferring acyl groups other than amino-acyl groups	molecular_function	0.85413	1	1	261	118	17992	ENSCHIG00000021269
GO:0043933	macromolecular complex subunit organization	biological_process	0.85464	1	6	261	579	17992	ENSCHIG00000022646,ENSCHIG00000024081,ENSCHIG00000016700,ENSCHIG00000018213,ENSCHIG00000005307,ENSCHIG00000026579
GO:0044428	nuclear part	cellular_component	0.85509	1	5	261	485	17992	ENSCHIG00000022460,ENSCHIG00000012536,ENSCHIG00000021331,ENSCHIG00000011595,ENSCHIG00000019299
GO:0016787	hydrolase activity	molecular_function	0.85596	1	28	261	2016	17992	ENSCHIG00000026619,ENSCHIG00000012120,ENSCHIG00000012774,ENSCHIG00000010669,ENSCHIG00000022665,ENSCHIG00000020605,ENSCHIG00000026725,ENSCHIG00000015994,ENSCHIG00000012068,ENSCHIG00000021724,ENSCHIG00000018875,ENSCHIG00000000505,ENSCHIG00000011953,ENSCHIG00000011408,ENSCHIG00000016965,ENSCHIG00000018729,ENSCHIG00000019146,ENSCHIG00000015964,ENSCHIG00000011553,ENSCHIG00000025490,ENSCHIG00000015141,…
GO:0098588	bounding membrane of organelle	cellular_component	0.85697	1	4	261	407	17992	ENSCHIG00000012207,ENSCHIG00000020085,ENSCHIG00000000319,ENSCHIG00000013902
GO:0044265	cellular macromolecule catabolic process	biological_process	0.85713	1	2	261	218	17992	ENSCHIG00000004602,ENSCHIG00000012761
GO:0006412	translation	biological_process	0.8581	1	3	261	567	17992	ENSCHIG00000022002,ENSCHIG00000018213,ENSCHIG00000023286
GO:0005783	endoplasmic reticulum	cellular_component	0.85925	1	2	261	223	17992	ENSCHIG00000013902,ENSCHIG00000016700
GO:0004842	ubiquitin-protein transferase activity	molecular_function	0.8594	1	1	261	113	17992	ENSCHIG00000011900
GO:0042325	regulation of phosphorylation	biological_process	0.86084	1	1	261	137	17992	ENSCHIG00000012528
GO:0007165	signal transduction	biological_process	0.86334	1	29	261	2734	17992	ENSCHIG00000020115,ENSCHIG00000003962,ENSCHIG00000025403,ENSCHIG00000004216,ENSCHIG00000010021,ENSCHIG00000009327,ENSCHIG00000010670,ENSCHIG00000021782,ENSCHIG00000015129,ENSCHIG00000013874,ENSCHIG00000005307,ENSCHIG00000016620,ENSCHIG00000014632,ENSCHIG00000006935,ENSCHIG00000023334,ENSCHIG00000015811,ENSCHIG00000022853,ENSCHIG00000018020,ENSCHIG00000013720,ENSCHIG00000026368,ENSCHIG00000015262,…
GO:0044711	single-organism biosynthetic process	biological_process	0.86395	1	5	261	484	17992	ENSCHIG00000011631,ENSCHIG00000014499,ENSCHIG00000013611,ENSCHIG00000024342,ENSCHIG00000023958
GO:0007267	cell-cell signaling	biological_process	0.86461	1	1	261	118	17992	ENSCHIG00000004216
GO:0019787	ubiquitin-like protein transferase activity	molecular_function	0.86568	1	1	261	116	17992	ENSCHIG00000011900
GO:0006897	endocytosis	biological_process	0.86596	1	1	261	111	17992	ENSCHIG00000022584
GO:0043085	positive regulation of catalytic activity	biological_process	0.86598	1	2	261	205	17992	ENSCHIG00000009385,ENSCHIG00000006935
GO:0043043	peptide biosynthetic process	biological_process	0.86599	1	3	261	572	17992	ENSCHIG00000023286,ENSCHIG00000018213,ENSCHIG00000022002
GO:1902589	single-organism organelle organization	biological_process	0.86884	1	6	261	539	17992	ENSCHIG00000016473,ENSCHIG00000017113,ENSCHIG00000015626,ENSCHIG00000024081,ENSCHIG00000022584,ENSCHIG00000026579
GO:0004871	signal transducer activity	molecular_function	0.86982	1	11	261	1450	17992	ENSCHIG00000023334,ENSCHIG00000015811,ENSCHIG00000020115,ENSCHIG00000013720,ENSCHIG00000003962,ENSCHIG00000025403,ENSCHIG00000004216,ENSCHIG00000010670,ENSCHIG00000025594,ENSCHIG00000020062,ENSCHIG00000013874
GO:0009893	positive regulation of metabolic process	biological_process	0.87313	1	4	261	384	17992	ENSCHIG00000009385,ENSCHIG00000021331,ENSCHIG00000006935,ENSCHIG00000016700
GO:0005739	mitochondrion	cellular_component	0.8748	1	3	261	413	17992	ENSCHIG00000024164,ENSCHIG00000013611,ENSCHIG00000011631
GO:0044464	cell part	cellular_component	0.87544	1	74	261	6221	17992	ENSCHIG00000023267,ENSCHIG00000023958,ENSCHIG00000010930,ENSCHIG00000023286,ENSCHIG00000020115,ENSCHIG00000017855,ENSCHIG00000020085,ENSCHIG00000009899,ENSCHIG00000018282,ENSCHIG00000026725,ENSCHIG00000010669,ENSCHIG00000009753,ENSCHIG00000005604,ENSCHIG00000015266,ENSCHIG00000022285,ENSCHIG00000016014,ENSCHIG00000026676,ENSCHIG00000003962,ENSCHIG00000010670,ENSCHIG00000015025,ENSCHIG00000010021,…
GO:0044085	cellular component biogenesis	biological_process	0.87549	1	5	261	531	17992	ENSCHIG00000022646,ENSCHIG00000024081,ENSCHIG00000016700,ENSCHIG00000005307,ENSCHIG00000015368
GO:0005509	calcium ion binding	molecular_function	0.87628	1	6	261	516	17992	ENSCHIG00000021384,ENSCHIG00000010453,ENSCHIG00000008758,ENSCHIG00000019503,ENSCHIG00000015637,ENSCHIG00000024776
GO:0043604	amide biosynthetic process	biological_process	0.88253	1	3	261	585	17992	ENSCHIG00000018213,ENSCHIG00000022002,ENSCHIG00000023286
GO:0003674	molecular_function	molecular_function	0.88496	1	204	261	14511	17992	ENSCHIG00000026975,ENSCHIG00000019165,ENSCHIG00000012068,ENSCHIG00000015410,ENSCHIG00000022992,ENSCHIG00000011408,ENSCHIG00000015262,ENSCHIG00000024776,ENSCHIG00000025710,ENSCHIG00000014499,ENSCHIG00000021799,ENSCHIG00000012053,ENSCHIG00000013080,ENSCHIG00000007034,ENSCHIG00000013720,ENSCHIG00000020605,ENSCHIG00000007511,ENSCHIG00000016473,ENSCHIG00000022585,ENSCHIG00000014101,ENSCHIG00000000410,…
GO:0034622	cellular macromolecular complex assembly	biological_process	0.88582	1	2	261	266	17992	ENSCHIG00000005307,ENSCHIG00000024081
GO:0090407	organophosphate biosynthetic process	biological_process	0.88657	1	2	261	256	17992	ENSCHIG00000013611,ENSCHIG00000023958
GO:0051254	positive regulation of RNA metabolic process	biological_process	0.8873	1	1	261	137	17992	ENSCHIG00000021331
GO:1902680	positive regulation of RNA biosynthetic process	biological_process	0.8873	1	1	261	137	17992	ENSCHIG00000021331
GO:1903508	positive regulation of nucleic acid-templated transcription	biological_process	0.8873	1	1	261	137	17992	ENSCHIG00000021331
GO:0043169	cation binding	molecular_function	0.88742	1	34	261	2424	17992	ENSCHIG00000008758,ENSCHIG00000021384,ENSCHIG00000026551,ENSCHIG00000015269,ENSCHIG00000019503,ENSCHIG00000006876,ENSCHIG00000026458,ENSCHIG00000012699,ENSCHIG00000017113,ENSCHIG00000023884,ENSCHIG00000017642,ENSCHIG00000013080,ENSCHIG00000022565,ENSCHIG00000012774,ENSCHIG00000006935,ENSCHIG00000020605,ENSCHIG00000007182,ENSCHIG00000000319,ENSCHIG00000022665,ENSCHIG00000018072,ENSCHIG00000026382,…
GO:0044093	positive regulation of molecular function	biological_process	0.88755	1	2	261	218	17992	ENSCHIG00000009385,ENSCHIG00000006935
GO:0009057	macromolecule catabolic process	biological_process	0.88833	1	2	261	237	17992	ENSCHIG00000004602,ENSCHIG00000012761
GO:0031325	positive regulation of cellular metabolic process	biological_process	0.89	1	2	261	241	17992	ENSCHIG00000016700,ENSCHIG00000021331
GO:0006518	peptide metabolic process	biological_process	0.89138	1	3	261	591	17992	ENSCHIG00000023286,ENSCHIG00000022002,ENSCHIG00000018213
GO:0022607	cellular component assembly	biological_process	0.89182	1	4	261	448	17992	ENSCHIG00000022646,ENSCHIG00000024081,ENSCHIG00000005307,ENSCHIG00000016700
GO:0006397	mRNA processing	biological_process	0.89204	1	1	261	153	17992	ENSCHIG00000026313
GO:0005623	cell	cellular_component	0.89641	1	76	261	6419	17992	ENSCHIG00000003444,ENSCHIG00000011953,ENSCHIG00000020709,ENSCHIG00000018875,ENSCHIG00000024164,ENSCHIG00000022002,ENSCHIG00000016034,ENSCHIG00000026551,ENSCHIG00000011631,ENSCHIG00000019299,ENSCHIG00000014332,ENSCHIG00000013305,ENSCHIG00000015252,ENSCHIG00000011595,ENSCHIG00000022129,ENSCHIG00000018789,ENSCHIG00000016473,ENSCHIG00000020605,ENSCHIG00000000319,ENSCHIG00000015368,ENSCHIG00000023334,…
GO:0042221	response to chemical	biological_process	0.89795	1	7	261	1155	17992	ENSCHIG00000011175,ENSCHIG00000016700,ENSCHIG00000003962,ENSCHIG00000013720,ENSCHIG00000017822,ENSCHIG00000021331,ENSCHIG00000010670
GO:0097159	organic cyclic compound binding	molecular_function	0.90051	1	61	261	4796	17992	ENSCHIG00000018213,ENSCHIG00000013513,ENSCHIG00000010890,ENSCHIG00000023884,ENSCHIG00000009327,ENSCHIG00000020085,ENSCHIG00000015268,ENSCHIG00000018087,ENSCHIG00000020115,ENSCHIG00000019299,ENSCHIG00000023267,ENSCHIG00000010930,ENSCHIG00000023958,ENSCHIG00000000571,ENSCHIG00000017624,ENSCHIG00000027149,ENSCHIG00000006876,ENSCHIG00000011953,ENSCHIG00000009753,ENSCHIG00000000505,ENSCHIG00000021384,…
GO:0044431	Golgi apparatus part	cellular_component	0.90108	1	1	261	152	17992	ENSCHIG00000012207
GO:0019637	organophosphate metabolic process	biological_process	0.90157	1	4	261	438	17992	ENSCHIG00000010935,ENSCHIG00000023958,ENSCHIG00000013515,ENSCHIG00000013611
GO:0010557	positive regulation of macromolecule biosynthetic process	biological_process	0.90298	1	1	261	148	17992	ENSCHIG00000021331
GO:0045935	positive regulation of nucleobase-containing compound metabolic process	biological_process	0.90355	1	1	261	148	17992	ENSCHIG00000021331
GO:0006644	phospholipid metabolic process	biological_process	0.90488	1	1	261	138	17992	ENSCHIG00000023958
GO:0004872	receptor activity	molecular_function	0.90488	1	11	261	1491	17992	ENSCHIG00000020115,ENSCHIG00000013720,ENSCHIG00000003962,ENSCHIG00000004216,ENSCHIG00000025403,ENSCHIG00000015811,ENSCHIG00000023334,ENSCHIG00000013874,ENSCHIG00000025594,ENSCHIG00000020062,ENSCHIG00000010670
GO:0071495	cellular response to endogenous stimulus	biological_process	0.90627	1	1	261	145	17992	ENSCHIG00000021331
GO:0031328	positive regulation of cellular biosynthetic process	biological_process	0.90885	1	1	261	154	17992	ENSCHIG00000021331
GO:0044700	single organism signaling	biological_process	0.91043	1	29	261	2812	17992	ENSCHIG00000004216,ENSCHIG00000025403,ENSCHIG00000020115,ENSCHIG00000003962,ENSCHIG00000016620,ENSCHIG00000005307,ENSCHIG00000021782,ENSCHIG00000013874,ENSCHIG00000015129,ENSCHIG00000009327,ENSCHIG00000010670,ENSCHIG00000010021,ENSCHIG00000018020,ENSCHIG00000013720,ENSCHIG00000022853,ENSCHIG00000015811,ENSCHIG00000023334,ENSCHIG00000014632,ENSCHIG00000006935,ENSCHIG00000011175,ENSCHIG00000005604,…
GO:0009891	positive regulation of biosynthetic process	biological_process	0.91057	1	1	261	155	17992	ENSCHIG00000021331
GO:0023052	signaling	biological_process	0.91314	1	29	261	2818	17992	ENSCHIG00000005307,ENSCHIG00000015129,ENSCHIG00000021782,ENSCHIG00000013874,ENSCHIG00000016620,ENSCHIG00000010021,ENSCHIG00000010670,ENSCHIG00000009327,ENSCHIG00000003962,ENSCHIG00000020115,ENSCHIG00000004216,ENSCHIG00000025403,ENSCHIG00000016700,ENSCHIG00000012068,ENSCHIG00000011175,ENSCHIG00000022711,ENSCHIG00000005604,ENSCHIG00000015262,ENSCHIG00000026368,ENSCHIG00000025594,ENSCHIG00000020062,…
GO:0009165	nucleotide biosynthetic process	biological_process	0.91357	1	1	261	177	17992	ENSCHIG00000013611
GO:0016311	dephosphorylation	biological_process	0.91568	1	2	261	254	17992	ENSCHIG00000015410,ENSCHIG00000012120
GO:1901293	nucleoside phosphate biosynthetic process	biological_process	0.91681	1	1	261	179	17992	ENSCHIG00000013611
GO:0051173	positive regulation of nitrogen compound metabolic process	biological_process	0.91745	1	1	261	160	17992	ENSCHIG00000021331
GO:0005085	guanyl-nucleotide exchange factor activity	molecular_function	0.92016	1	1	261	135	17992	ENSCHIG00000019757
GO:0003677	DNA binding	molecular_function	0.92076	1	11	261	1149	17992	ENSCHIG00000016890,ENSCHIG00000018072,ENSCHIG00000008990,ENSCHIG00000017591,ENSCHIG00000011953,ENSCHIG00000023884,ENSCHIG00000009753,ENSCHIG00000021331,ENSCHIG00000022285,ENSCHIG00000006484,ENSCHIG00000010930
GO:1901363	heterocyclic compound binding	molecular_function	0.92105	1	60	261	4789	17992	ENSCHIG00000016890,ENSCHIG00000006773,ENSCHIG00000008990,ENSCHIG00000010670,ENSCHIG00000026264,ENSCHIG00000017591,ENSCHIG00000012929,ENSCHIG00000010021,ENSCHIG00000016325,ENSCHIG00000026676,ENSCHIG00000026549,ENSCHIG00000017807,ENSCHIG00000020468,ENSCHIG00000022285,ENSCHIG00000022969,ENSCHIG00000006484,ENSCHIG00000000304,ENSCHIG00000015341,ENSCHIG00000012068,ENSCHIG00000018072,ENSCHIG00000016700,…
GO:0007154	cell communication	biological_process	0.92156	1	29	261	2849	17992	ENSCHIG00000025403,ENSCHIG00000004216,ENSCHIG00000003962,ENSCHIG00000020115,ENSCHIG00000010670,ENSCHIG00000009327,ENSCHIG00000010021,ENSCHIG00000016620,ENSCHIG00000021782,ENSCHIG00000013874,ENSCHIG00000015129,ENSCHIG00000005307,ENSCHIG00000023334,ENSCHIG00000022853,ENSCHIG00000015811,ENSCHIG00000006935,ENSCHIG00000014632,ENSCHIG00000018020,ENSCHIG00000013720,ENSCHIG00000014081,ENSCHIG00000025594,…
GO:0060089	molecular transducer activity	molecular_function	0.92337	1	11	261	1517	17992	ENSCHIG00000013874,ENSCHIG00000010670,ENSCHIG00000020062,ENSCHIG00000025594,ENSCHIG00000025403,ENSCHIG00000004216,ENSCHIG00000020115,ENSCHIG00000003962,ENSCHIG00000013720,ENSCHIG00000023334,ENSCHIG00000015811
GO:0005789	endoplasmic reticulum membrane	cellular_component	0.9235	1	1	261	167	17992	ENSCHIG00000013902
GO:0042175	nuclear outer membrane-endoplasmic reticulum membrane network	cellular_component	0.92636	1	1	261	169	17992	ENSCHIG00000013902
GO:0043603	cellular amide metabolic process	biological_process	0.92825	1	3	261	627	17992	ENSCHIG00000018213,ENSCHIG00000022002,ENSCHIG00000023286
GO:0044432	endoplasmic reticulum part	cellular_component	0.93217	1	1	261	176	17992	ENSCHIG00000013902
GO:0016071	mRNA metabolic process	biological_process	0.93383	1	1	261	182	17992	ENSCHIG00000026313
GO:0006955	immune response	biological_process	0.93387	1	2	261	315	17992	ENSCHIG00000016965,ENSCHIG00000011175
GO:0009966	regulation of signal transduction	biological_process	0.93552	1	3	261	357	17992	ENSCHIG00000015129,ENSCHIG00000016700,ENSCHIG00000016620
GO:0046872	metal ion binding	molecular_function	0.9383	1	32	261	2412	17992	ENSCHIG00000011553,ENSCHIG00000016965,ENSCHIG00000000304,ENSCHIG00000006773,ENSCHIG00000010453,ENSCHIG00000012706,ENSCHIG00000016890,ENSCHIG00000001906,ENSCHIG00000008990,ENSCHIG00000012774,ENSCHIG00000013080,ENSCHIG00000000319,ENSCHIG00000020605,ENSCHIG00000022665,ENSCHIG00000007182,ENSCHIG00000006935,ENSCHIG00000018072,ENSCHIG00000026382,ENSCHIG00000015637,ENSCHIG00000024776,ENSCHIG00000021724,…
GO:0008150	biological_process	biological_process	0.93863	1	159	261	11722	17992	ENSCHIG00000017099,ENSCHIG00000011175,ENSCHIG00000015994,ENSCHIG00000020709,ENSCHIG00000011953,ENSCHIG00000012120,ENSCHIG00000022002,ENSCHIG00000024164,ENSCHIG00000021171,ENSCHIG00000018286,ENSCHIG00000010890,ENSCHIG00000023884,ENSCHIG00000014332,ENSCHIG00000020790,ENSCHIG00000017624,ENSCHIG00000000571,ENSCHIG00000019299,ENSCHIG00000024721,ENSCHIG00000015410,ENSCHIG00000026975,ENSCHIG00000019165,…
GO:0042578	phosphoric ester hydrolase activity	molecular_function	0.94453	1	2	261	273	17992	ENSCHIG00000015141,ENSCHIG00000012120
GO:0006520	cellular amino acid metabolic process	biological_process	0.94461	1	1	261	170	17992	ENSCHIG00000012774
GO:0098797	plasma membrane protein complex	cellular_component	0.94655	1	1	261	201	17992	ENSCHIG00000022646
GO:0010646	regulation of cell communication	biological_process	0.95272	1	3	261	382	17992	ENSCHIG00000015129,ENSCHIG00000016700,ENSCHIG00000016620
GO:0023051	regulation of signaling	biological_process	0.95604	1	3	261	388	17992	ENSCHIG00000016620,ENSCHIG00000016700,ENSCHIG00000015129
GO:0006470	protein dephosphorylation	biological_process	0.95994	1	1	261	197	17992	ENSCHIG00000015410
GO:0016791	phosphatase activity	molecular_function	0.96255	1	1	261	201	17992	ENSCHIG00000012120
GO:0065007	biological regulation	biological_process	0.96308	1	58	261	5081	17992	ENSCHIG00000013874,ENSCHIG00000023836,ENSCHIG00000015129,ENSCHIG00000005307,ENSCHIG00000010021,ENSCHIG00000006784,ENSCHIG00000010670,ENSCHIG00000008990,ENSCHIG00000017591,ENSCHIG00000003962,ENSCHIG00000019146,ENSCHIG00000004216,ENSCHIG00000022646,ENSCHIG00000016965,ENSCHIG00000012761,ENSCHIG00000022285,ENSCHIG00000019165,ENSCHIG00000015410,ENSCHIG00000012068,ENSCHIG00000016700,ENSCHIG00000022711,…
GO:0016567	protein ubiquitination	biological_process	0.96363	1	1	261	202	17992	ENSCHIG00000011900
GO:0044237	cellular metabolic process	biological_process	0.96732	1	66	261	5364	17992	ENSCHIG00000017807,ENSCHIG00000022285,ENSCHIG00000022969,ENSCHIG00000013611,ENSCHIG00000016890,ENSCHIG00000010670,ENSCHIG00000022565,ENSCHIG00000012774,ENSCHIG00000025017,ENSCHIG00000008787,ENSCHIG00000012528,ENSCHIG00000021331,ENSCHIG00000018072,ENSCHIG00000016700,ENSCHIG00000017074,ENSCHIG00000013515,ENSCHIG00000000241,ENSCHIG00000017855,ENSCHIG00000020115,ENSCHIG00000023286,ENSCHIG00000023958,…
GO:0008152	metabolic process	biological_process	0.96857	1	88	261	6761	17992	ENSCHIG00000012761,ENSCHIG00000024342,ENSCHIG00000020468,ENSCHIG00000016965,ENSCHIG00000016325,ENSCHIG00000006784,ENSCHIG00000010935,ENSCHIG00000017591,ENSCHIG00000012207,ENSCHIG00000008990,ENSCHIG00000006773,ENSCHIG00000020605,ENSCHIG00000023334,ENSCHIG00000018020,ENSCHIG00000014499,ENSCHIG00000025710,ENSCHIG00000021799,ENSCHIG00000012053,ENSCHIG00000013080,ENSCHIG00000026313,ENSCHIG00000022992,…
GO:0032446	protein modification by small protein conjugation	biological_process	0.97041	1	1	261	215	17992	ENSCHIG00000011900
GO:0010604	positive regulation of macromolecule metabolic process	biological_process	0.974	1	1	261	232	17992	ENSCHIG00000021331
GO:0007264	small GTPase mediated signal transduction	biological_process	0.97409	1	1	261	207	17992	ENSCHIG00000010021
GO:1901566	organonitrogen compound biosynthetic process	biological_process	0.97688	1	4	261	839	17992	ENSCHIG00000023286,ENSCHIG00000018213,ENSCHIG00000022002,ENSCHIG00000013611
GO:1902531	regulation of intracellular signal transduction	biological_process	0.97846	1	1	261	226	17992	ENSCHIG00000015129
GO:0071704	organic substance metabolic process	biological_process	0.97959	1	74	261	5919	17992	ENSCHIG00000020468,ENSCHIG00000016965,ENSCHIG00000012761,ENSCHIG00000024342,ENSCHIG00000006773,ENSCHIG00000006784,ENSCHIG00000010935,ENSCHIG00000017591,ENSCHIG00000008990,ENSCHIG00000012207,ENSCHIG00000025710,ENSCHIG00000014499,ENSCHIG00000012053,ENSCHIG00000021799,ENSCHIG00000026313,ENSCHIG00000020605,ENSCHIG00000023334,ENSCHIG00000015410,ENSCHIG00000022735,ENSCHIG00000022129,ENSCHIG00000022992,…
GO:0009987	cellular process	biological_process	0.97968	1	121	261	9609	17992	ENSCHIG00000024342,ENSCHIG00000012761,ENSCHIG00000022646,ENSCHIG00000020468,ENSCHIG00000017591,ENSCHIG00000010935,ENSCHIG00000015990,ENSCHIG00000012207,ENSCHIG00000008990,ENSCHIG00000006784,ENSCHIG00000000410,ENSCHIG00000005307,ENSCHIG00000023836,ENSCHIG00000006773,ENSCHIG00000013874,ENSCHIG00000015811,ENSCHIG00000023334,ENSCHIG00000016473,ENSCHIG00000021799,ENSCHIG00000025710,ENSCHIG00000012053,…
GO:0044238	primary metabolic process	biological_process	0.98069	1	71	261	5735	17992	ENSCHIG00000013513,ENSCHIG00000017328,ENSCHIG00000010890,ENSCHIG00000023884,ENSCHIG00000018729,ENSCHIG00000020790,ENSCHIG00000017624,ENSCHIG00000000571,ENSCHIG00000019299,ENSCHIG00000015994,ENSCHIG00000011953,ENSCHIG00000022002,ENSCHIG00000011147,ENSCHIG00000010935,ENSCHIG00000017591,ENSCHIG00000012207,ENSCHIG00000008990,ENSCHIG00000006784,ENSCHIG00000016965,ENSCHIG00000020468,ENSCHIG00000024342,…
GO:0004984	olfactory receptor activity	molecular_function	0.98101	1	1	261	727	17992	ENSCHIG00000003962
GO:0007608	sensory perception of smell	biological_process	0.98101	1	1	261	727	17992	ENSCHIG00000003962
GO:0050911	detection of chemical stimulus involved in sensory perception of smell	biological_process	0.98101	1	1	261	727	17992	ENSCHIG00000003962
GO:0050907	detection of chemical stimulus involved in sensory perception	biological_process	0.9812	1	1	261	730	17992	ENSCHIG00000003962
GO:0009593	detection of chemical stimulus	biological_process	0.98191	1	1	261	732	17992	ENSCHIG00000003962
GO:0050906	detection of stimulus involved in sensory perception	biological_process	0.98191	1	1	261	732	17992	ENSCHIG00000003962
GO:0007606	sensory perception of chemical stimulus	biological_process	0.98221	1	1	261	739	17992	ENSCHIG00000003962
GO:0051606	detection of stimulus	biological_process	0.98484	1	1	261	742	17992	ENSCHIG00000003962
GO:0003723	RNA binding	molecular_function	0.98492	1	5	261	1008	17992	ENSCHIG00000012929,ENSCHIG00000000571,ENSCHIG00000007169,ENSCHIG00000018213,ENSCHIG00000026313
GO:0001071	nucleic acid binding transcription factor activity	molecular_function	0.98527	1	3	261	529	17992	ENSCHIG00000010930,ENSCHIG00000008990,ENSCHIG00000021331
GO:0003700	transcription factor activity, sequence-specific DNA binding	molecular_function	0.98527	1	3	261	529	17992	ENSCHIG00000010930,ENSCHIG00000008990,ENSCHIG00000021331
GO:0035556	intracellular signal transduction	biological_process	0.98678	1	4	261	560	17992	ENSCHIG00000010021,ENSCHIG00000006935,ENSCHIG00000018020,ENSCHIG00000015129
GO:0044260	cellular macromolecule metabolic process	biological_process	0.98761	1	49	261	4341	17992	ENSCHIG00000022992,ENSCHIG00000000241,ENSCHIG00000011595,ENSCHIG00000004602,ENSCHIG00000015410,ENSCHIG00000016700,ENSCHIG00000018072,ENSCHIG00000017074,ENSCHIG00000022129,ENSCHIG00000022735,ENSCHIG00000025017,ENSCHIG00000012528,ENSCHIG00000021331,ENSCHIG00000023334,ENSCHIG00000026313,ENSCHIG00000025710,ENSCHIG00000021799,ENSCHIG00000012053,ENSCHIG00000006784,ENSCHIG00000008990,ENSCHIG00000010670,…
GO:0016788	hydrolase activity, acting on ester bonds	molecular_function	0.98875	1	3	261	501	17992	ENSCHIG00000015994,ENSCHIG00000012120,ENSCHIG00000015141
GO:0043170	macromolecule metabolic process	biological_process	0.98954	1	57	261	4901	17992	ENSCHIG00000020115,ENSCHIG00000018729,ENSCHIG00000023286,ENSCHIG00000019299,ENSCHIG00000000571,ENSCHIG00000010930,ENSCHIG00000017624,ENSCHIG00000020790,ENSCHIG00000018213,ENSCHIG00000013513,ENSCHIG00000023884,ENSCHIG00000010890,ENSCHIG00000017328,ENSCHIG00000009327,ENSCHIG00000022002,ENSCHIG00000018282,ENSCHIG00000011900,ENSCHIG00000011147,ENSCHIG00000016615,ENSCHIG00000003729,ENSCHIG00000011953,…
GO:0050789	regulation of biological process	biological_process	0.99236	1	51	261	4897	17992	ENSCHIG00000020790,ENSCHIG00000009385,ENSCHIG00000010930,ENSCHIG00000025403,ENSCHIG00000020115,ENSCHIG00000009327,ENSCHIG00000016620,ENSCHIG00000021782,ENSCHIG00000018282,ENSCHIG00000016034,ENSCHIG00000025594,ENSCHIG00000020062,ENSCHIG00000026368,ENSCHIG00000011175,ENSCHIG00000005604,ENSCHIG00000022285,ENSCHIG00000012761,ENSCHIG00000022646,ENSCHIG00000016965,ENSCHIG00000004216,ENSCHIG00000019146,…
GO:0070647	protein modification by small protein conjugation or removal	biological_process	0.99241	1	1	261	293	17992	ENSCHIG00000011900
GO:0050794	regulation of cellular process	biological_process	0.99269	1	48	261	4695	17992	ENSCHIG00000026368,ENSCHIG00000025594,ENSCHIG00000020062,ENSCHIG00000005604,ENSCHIG00000011175,ENSCHIG00000018282,ENSCHIG00000016034,ENSCHIG00000009327,ENSCHIG00000021782,ENSCHIG00000016620,ENSCHIG00000010930,ENSCHIG00000020790,ENSCHIG00000020115,ENSCHIG00000025403,ENSCHIG00000015262,ENSCHIG00000014081,ENSCHIG00000020298,ENSCHIG00000012068,ENSCHIG00000015410,ENSCHIG00000019165,ENSCHIG00000016700,…
GO:1901362	organic cyclic compound biosynthetic process	biological_process	0.99558	1	14	261	1684	17992	ENSCHIG00000006784,ENSCHIG00000023884,ENSCHIG00000008990,ENSCHIG00000017591,ENSCHIG00000013611,ENSCHIG00000016700,ENSCHIG00000016890,ENSCHIG00000016615,ENSCHIG00000023958,ENSCHIG00000010930,ENSCHIG00000022285,ENSCHIG00000021331,ENSCHIG00000024342,ENSCHIG00000014499
GO:1901360	organic cyclic compound metabolic process	biological_process	0.99567	1	25	261	2578	17992	ENSCHIG00000013611,ENSCHIG00000016890,ENSCHIG00000023884,ENSCHIG00000006784,ENSCHIG00000010935,ENSCHIG00000017591,ENSCHIG00000017328,ENSCHIG00000008990,ENSCHIG00000023958,ENSCHIG00000000571,ENSCHIG00000010930,ENSCHIG00000019299,ENSCHIG00000024342,ENSCHIG00000022285,ENSCHIG00000017074,ENSCHIG00000016700,ENSCHIG00000013515,ENSCHIG00000011953,ENSCHIG00000011595,ENSCHIG00000021384,ENSCHIG00000014499,…
GO:0034645	cellular macromolecule biosynthetic process	biological_process	0.99599	1	17	261	2186	17992	ENSCHIG00000018072,ENSCHIG00000016700,ENSCHIG00000022129,ENSCHIG00000016615,ENSCHIG00000021331,ENSCHIG00000022002,ENSCHIG00000021799,ENSCHIG00000023884,ENSCHIG00000006784,ENSCHIG00000017591,ENSCHIG00000008990,ENSCHIG00000012207,ENSCHIG00000018213,ENSCHIG00000016890,ENSCHIG00000010930,ENSCHIG00000022285,ENSCHIG00000023286
GO:0009059	macromolecule biosynthetic process	biological_process	0.99712	1	17	261	2225	17992	ENSCHIG00000016890,ENSCHIG00000018213,ENSCHIG00000008990,ENSCHIG00000012207,ENSCHIG00000017591,ENSCHIG00000006784,ENSCHIG00000023884,ENSCHIG00000023286,ENSCHIG00000022285,ENSCHIG00000010930,ENSCHIG00000022129,ENSCHIG00000016700,ENSCHIG00000018072,ENSCHIG00000021799,ENSCHIG00000022002,ENSCHIG00000021331,ENSCHIG00000016615
GO:0003676	nucleic acid binding	molecular_function	0.99779	1	24	261	2965	17992	ENSCHIG00000026313,ENSCHIG00000013026,ENSCHIG00000007169,ENSCHIG00000021331,ENSCHIG00000007511,ENSCHIG00000027149,ENSCHIG00000018072,ENSCHIG00000015174,ENSCHIG00000009753,ENSCHIG00000011953,ENSCHIG00000026549,ENSCHIG00000016325,ENSCHIG00000018087,ENSCHIG00000006484,ENSCHIG00000022285,ENSCHIG00000010930,ENSCHIG00000000571,ENSCHIG00000016890,ENSCHIG00000018213,ENSCHIG00000015268,ENSCHIG00000017591,…
GO:1901576	organic substance biosynthetic process	biological_process	0.99785	1	22	261	2674	17992	ENSCHIG00000022129,ENSCHIG00000016700,ENSCHIG00000018072,ENSCHIG00000021799,ENSCHIG00000011631,ENSCHIG00000014499,ENSCHIG00000022002,ENSCHIG00000021331,ENSCHIG00000016615,ENSCHIG00000016890,ENSCHIG00000018213,ENSCHIG00000013611,ENSCHIG00000017591,ENSCHIG00000008990,ENSCHIG00000012207,ENSCHIG00000023884,ENSCHIG00000006784,ENSCHIG00000023286,ENSCHIG00000024342,ENSCHIG00000022285,ENSCHIG00000023958,…
GO:0044249	cellular biosynthetic process	biological_process	0.99843	1	21	261	2629	17992	ENSCHIG00000023286,ENSCHIG00000023958,ENSCHIG00000010930,ENSCHIG00000022285,ENSCHIG00000024342,ENSCHIG00000013611,ENSCHIG00000018213,ENSCHIG00000016890,ENSCHIG00000006784,ENSCHIG00000023884,ENSCHIG00000008990,ENSCHIG00000012207,ENSCHIG00000017591,ENSCHIG00000022002,ENSCHIG00000021799,ENSCHIG00000011631,ENSCHIG00000016615,ENSCHIG00000021331,ENSCHIG00000018072,ENSCHIG00000016700,ENSCHIG00000022129
GO:0009058	biosynthetic process	biological_process	0.99872	1	22	261	2731	17992	ENSCHIG00000021331,ENSCHIG00000016615,ENSCHIG00000021799,ENSCHIG00000014499,ENSCHIG00000011631,ENSCHIG00000022002,ENSCHIG00000022129,ENSCHIG00000018072,ENSCHIG00000016700,ENSCHIG00000022285,ENSCHIG00000024342,ENSCHIG00000023958,ENSCHIG00000010930,ENSCHIG00000023286,ENSCHIG00000012207,ENSCHIG00000008990,ENSCHIG00000017591,ENSCHIG00000006784,ENSCHIG00000023884,ENSCHIG00000016890,ENSCHIG00000013611,…
GO:0006807	nitrogen compound metabolic process	biological_process	0.99875	1	28	261	3230	17992	ENSCHIG00000021384,ENSCHIG00000022002,ENSCHIG00000026313,ENSCHIG00000012774,ENSCHIG00000016615,ENSCHIG00000021331,ENSCHIG00000016700,ENSCHIG00000017074,ENSCHIG00000005604,ENSCHIG00000017099,ENSCHIG00000011953,ENSCHIG00000013515,ENSCHIG00000011595,ENSCHIG00000023286,ENSCHIG00000019299,ENSCHIG00000000571,ENSCHIG00000010930,ENSCHIG00000022285,ENSCHIG00000006773,ENSCHIG00000013611,ENSCHIG00000018213,…
GO:0006725	cellular aromatic compound metabolic process	biological_process	0.99905	1	22	261	2531	17992	ENSCHIG00000012774,ENSCHIG00000026313,ENSCHIG00000021384,ENSCHIG00000021331,ENSCHIG00000016615,ENSCHIG00000016700,ENSCHIG00000017074,ENSCHIG00000011595,ENSCHIG00000013515,ENSCHIG00000011953,ENSCHIG00000022285,ENSCHIG00000000571,ENSCHIG00000010930,ENSCHIG00000019299,ENSCHIG00000016890,ENSCHIG00000013611,ENSCHIG00000017591,ENSCHIG00000010935,ENSCHIG00000008990,ENSCHIG00000017328,ENSCHIG00000023884,…
GO:0034654	nucleobase-containing compound biosynthetic process	biological_process	0.99932	1	11	261	1619	17992	ENSCHIG00000016615,ENSCHIG00000010930,ENSCHIG00000022285,ENSCHIG00000021331,ENSCHIG00000023884,ENSCHIG00000006784,ENSCHIG00000017591,ENSCHIG00000008990,ENSCHIG00000016700,ENSCHIG00000013611,ENSCHIG00000016890
GO:0080090	regulation of primary metabolic process	biological_process	0.99943	1	12	261	1701	17992	ENSCHIG00000006784,ENSCHIG00000017591,ENSCHIG00000008990,ENSCHIG00000016700,ENSCHIG00000015410,ENSCHIG00000022735,ENSCHIG00000005604,ENSCHIG00000012528,ENSCHIG00000010930,ENSCHIG00000020790,ENSCHIG00000021331,ENSCHIG00000022285
GO:0019438	aromatic compound biosynthetic process	biological_process	0.99952	1	11	261	1651	17992	ENSCHIG00000016700,ENSCHIG00000013611,ENSCHIG00000016890,ENSCHIG00000023884,ENSCHIG00000006784,ENSCHIG00000017591,ENSCHIG00000008990,ENSCHIG00000016615,ENSCHIG00000010930,ENSCHIG00000021331,ENSCHIG00000022285
GO:0090304	nucleic acid metabolic process	biological_process	0.99954	1	17	261	2179	17992	ENSCHIG00000023884,ENSCHIG00000006784,ENSCHIG00000017591,ENSCHIG00000008990,ENSCHIG00000017328,ENSCHIG00000016890,ENSCHIG00000000571,ENSCHIG00000010930,ENSCHIG00000019299,ENSCHIG00000022285,ENSCHIG00000011953,ENSCHIG00000011595,ENSCHIG00000017074,ENSCHIG00000016700,ENSCHIG00000016615,ENSCHIG00000021331,ENSCHIG00000026313
GO:0018130	heterocycle biosynthetic process	biological_process	0.99957	1	11	261	1662	17992	ENSCHIG00000016890,ENSCHIG00000016700,ENSCHIG00000013611,ENSCHIG00000017591,ENSCHIG00000008990,ENSCHIG00000023884,ENSCHIG00000006784,ENSCHIG00000021331,ENSCHIG00000022285,ENSCHIG00000016615,ENSCHIG00000010930
GO:0006139	nucleobase-containing compound metabolic process	biological_process	0.9996	1	20	261	2469	17992	ENSCHIG00000022285,ENSCHIG00000000571,ENSCHIG00000010930,ENSCHIG00000019299,ENSCHIG00000016890,ENSCHIG00000013611,ENSCHIG00000017591,ENSCHIG00000010935,ENSCHIG00000008990,ENSCHIG00000017328,ENSCHIG00000023884,ENSCHIG00000006784,ENSCHIG00000026313,ENSCHIG00000021331,ENSCHIG00000016615,ENSCHIG00000017074,ENSCHIG00000016700,ENSCHIG00000011595,ENSCHIG00000011953,ENSCHIG00000013515
GO:0006351	transcription, DNA-templated	biological_process	0.99964	1	8	261	1377	17992	ENSCHIG00000022285,ENSCHIG00000021331,ENSCHIG00000016615,ENSCHIG00000010930,ENSCHIG00000017591,ENSCHIG00000008990,ENSCHIG00000006784,ENSCHIG00000016700
GO:0006355	regulation of transcription, DNA-templated	biological_process	0.99965	1	7	261	1259	17992	ENSCHIG00000017591,ENSCHIG00000021331,ENSCHIG00000022285,ENSCHIG00000008990,ENSCHIG00000010930,ENSCHIG00000006784,ENSCHIG00000016700
GO:0044271	cellular nitrogen compound biosynthetic process	biological_process	0.99975	1	14	261	2243	17992	ENSCHIG00000016890,ENSCHIG00000013611,ENSCHIG00000018213,ENSCHIG00000016700,ENSCHIG00000008990,ENSCHIG00000017591,ENSCHIG00000006784,ENSCHIG00000023884,ENSCHIG00000023286,ENSCHIG00000022002,ENSCHIG00000021331,ENSCHIG00000022285,ENSCHIG00000010930,ENSCHIG00000016615
GO:0097659	nucleic acid-templated transcription	biological_process	0.99975	1	8	261	1408	17992	ENSCHIG00000006784,ENSCHIG00000008990,ENSCHIG00000017591,ENSCHIG00000016700,ENSCHIG00000016615,ENSCHIG00000010930,ENSCHIG00000022285,ENSCHIG00000021331
GO:0016070	RNA metabolic process	biological_process	0.99975	1	13	261	1899	17992	ENSCHIG00000017591,ENSCHIG00000011595,ENSCHIG00000017328,ENSCHIG00000008990,ENSCHIG00000006784,ENSCHIG00000016700,ENSCHIG00000017074,ENSCHIG00000021331,ENSCHIG00000022285,ENSCHIG00000010930,ENSCHIG00000016615,ENSCHIG00000000571,ENSCHIG00000026313
GO:1903506	regulation of nucleic acid-templated transcription	biological_process	0.99976	1	7	261	1291	17992	ENSCHIG00000016700,ENSCHIG00000017591,ENSCHIG00000008990,ENSCHIG00000022285,ENSCHIG00000021331,ENSCHIG00000010930,ENSCHIG00000006784
GO:2001141	regulation of RNA biosynthetic process	biological_process	0.99976	1	7	261	1292	17992	ENSCHIG00000016700,ENSCHIG00000006784,ENSCHIG00000010930,ENSCHIG00000022285,ENSCHIG00000021331,ENSCHIG00000008990,ENSCHIG00000017591
GO:0032774	RNA biosynthetic process	biological_process	0.99977	1	8	261	1413	17992	ENSCHIG00000022285,ENSCHIG00000021331,ENSCHIG00000016615,ENSCHIG00000010930,ENSCHIG00000008990,ENSCHIG00000017591,ENSCHIG00000006784,ENSCHIG00000016700
GO:0046483	heterocycle metabolic process	biological_process	0.99979	1	20	261	2530	17992	ENSCHIG00000016890,ENSCHIG00000013611,ENSCHIG00000017328,ENSCHIG00000008990,ENSCHIG00000017591,ENSCHIG00000010935,ENSCHIG00000006784,ENSCHIG00000023884,ENSCHIG00000022285,ENSCHIG00000019299,ENSCHIG00000010930,ENSCHIG00000000571,ENSCHIG00000016700,ENSCHIG00000017074,ENSCHIG00000011595,ENSCHIG00000013515,ENSCHIG00000011953,ENSCHIG00000026313,ENSCHIG00000021331,ENSCHIG00000016615
GO:0019222	regulation of metabolic process	biological_process	0.99979	1	14	261	1953	17992	ENSCHIG00000020790,ENSCHIG00000021331,ENSCHIG00000022285,ENSCHIG00000009385,ENSCHIG00000010930,ENSCHIG00000012528,ENSCHIG00000006935,ENSCHIG00000017591,ENSCHIG00000008990,ENSCHIG00000006784,ENSCHIG00000022735,ENSCHIG00000005604,ENSCHIG00000016700,ENSCHIG00000015410
GO:0031323	regulation of cellular metabolic process	biological_process	0.99981	1	11	261	1713	17992	ENSCHIG00000008990,ENSCHIG00000017591,ENSCHIG00000006784,ENSCHIG00000022735,ENSCHIG00000015410,ENSCHIG00000016700,ENSCHIG00000021331,ENSCHIG00000022285,ENSCHIG00000020790,ENSCHIG00000012528,ENSCHIG00000010930
GO:0051252	regulation of RNA metabolic process	biological_process	0.99982	1	7	261	1317	17992	ENSCHIG00000016700,ENSCHIG00000006784,ENSCHIG00000010930,ENSCHIG00000022285,ENSCHIG00000021331,ENSCHIG00000008990,ENSCHIG00000017591
GO:2000112	regulation of cellular macromolecule biosynthetic process	biological_process	0.99983	1	7	261	1316	17992	ENSCHIG00000016700,ENSCHIG00000017591,ENSCHIG00000022285,ENSCHIG00000021331,ENSCHIG00000008990,ENSCHIG00000010930,ENSCHIG00000006784
GO:0060255	regulation of macromolecule metabolic process	biological_process	0.99983	1	11	261	1714	17992	ENSCHIG00000012528,ENSCHIG00000010930,ENSCHIG00000022285,ENSCHIG00000021331,ENSCHIG00000020790,ENSCHIG00000015410,ENSCHIG00000016700,ENSCHIG00000022735,ENSCHIG00000006784,ENSCHIG00000008990,ENSCHIG00000017591
GO:0010467	gene expression	biological_process	0.99986	1	15	261	2390	17992	ENSCHIG00000022002,ENSCHIG00000023286,ENSCHIG00000026313,ENSCHIG00000010930,ENSCHIG00000016615,ENSCHIG00000000571,ENSCHIG00000022285,ENSCHIG00000021331,ENSCHIG00000018213,ENSCHIG00000016700,ENSCHIG00000017074,ENSCHIG00000006784,ENSCHIG00000011595,ENSCHIG00000017591,ENSCHIG00000008990
GO:0034641	cellular nitrogen compound metabolic process	biological_process	0.99986	1	23	261	3091	17992	ENSCHIG00000011595,ENSCHIG00000013515,ENSCHIG00000011953,ENSCHIG00000016700,ENSCHIG00000017074,ENSCHIG00000021331,ENSCHIG00000016615,ENSCHIG00000026313,ENSCHIG00000022002,ENSCHIG00000017328,ENSCHIG00000008990,ENSCHIG00000017591,ENSCHIG00000010935,ENSCHIG00000006784,ENSCHIG00000023884,ENSCHIG00000016890,ENSCHIG00000013611,ENSCHIG00000018213,ENSCHIG00000022285,ENSCHIG00000019299,ENSCHIG00000010930,…
GO:0019219	regulation of nucleobase-containing compound metabolic process	biological_process	0.99988	1	7	261	1349	17992	ENSCHIG00000006784,ENSCHIG00000010930,ENSCHIG00000022285,ENSCHIG00000021331,ENSCHIG00000008990,ENSCHIG00000017591,ENSCHIG00000016700
GO:0010556	regulation of macromolecule biosynthetic process	biological_process	0.99989	1	7	261	1351	17992	ENSCHIG00000010930,ENSCHIG00000006784,ENSCHIG00000017591,ENSCHIG00000021331,ENSCHIG00000022285,ENSCHIG00000008990,ENSCHIG00000016700
GO:0031326	regulation of cellular biosynthetic process	biological_process	0.99991	1	7	261	1372	17992	ENSCHIG00000017591,ENSCHIG00000021331,ENSCHIG00000022285,ENSCHIG00000008990,ENSCHIG00000010930,ENSCHIG00000006784,ENSCHIG00000016700
GO:0009889	regulation of biosynthetic process	biological_process	0.99991	1	7	261	1374	17992	ENSCHIG00000016700,ENSCHIG00000022285,ENSCHIG00000021331,ENSCHIG00000008990,ENSCHIG00000017591,ENSCHIG00000006784,ENSCHIG00000010930
GO:0010468	regulation of gene expression	biological_process	0.99993	1	7	261	1380	17992	ENSCHIG00000016700,ENSCHIG00000010930,ENSCHIG00000006784,ENSCHIG00000017591,ENSCHIG00000022285,ENSCHIG00000008990,ENSCHIG00000021331
GO:0051171	regulation of nitrogen compound metabolic process	biological_process	0.99994	1	7	261	1401	17992	ENSCHIG00000016700,ENSCHIG00000006784,ENSCHIG00000010930,ENSCHIG00000008990,ENSCHIG00000022285,ENSCHIG00000021331,ENSCHIG00000017591
