# Supplementary material for: Transcriptome analysis of mRNA and miRNA in the development of LeiZhou goat muscles
Source: Sci Rep. 2024 Apr 29;14:9858. doi: 10.1038/s41598-024-60521-9 (PMC11058254; doi:10.1038/s41598-024-60521-9)
Supplement: Supplementary file 21 — Supplementary Information 21. [file 41598_2024_60521_MOESM21_ESM.xls]

##Databases: KEGG PATHWAY
##Statistical test method: hypergeometric test / Fisher's exact test
##FDR correction method: Benjamini and Hochberg
#Term	Database	ID	Input number	Background number	P-Value	Corrected P-Value	Input	Hyperlink
Choline metabolism in cancer	KEGG PATHWAY	chx05231	6	102	0.00332405	0.343501123	ENSCHIG00000009327|ENSCHIG00000014786|ENSCHIG00000024081|ENSCHIG00000005817|ENSCHIG00000015262|ENSCHIG00000018020	http://www.genome.jp/kegg-bin/show_pathway?chx05231/chx:102186563%09red/chx:102184173%09red/chx:102189576%09red/chx:102174268%09red/chx:102182675%09red/chx:102183859%09red
Wnt signaling pathway	KEGG PATHWAY	chx04310	7	141	0.003830687	0.343501123	ENSCHIG00000021782|ENSCHIG00000022969|ENSCHIG00000022992|ENSCHIG00000019299|ENSCHIG00000014632|ENSCHIG00000025136|ENSCHIG00000022853	http://www.genome.jp/kegg-bin/show_pathway?chx04310/chx:102175934%09red/chx:102177945%09red/chx:102180576%09red/chx:102175498%09red/chx:102169344%09red/chx:102176768%09red/chx:102180657%09red
Bile secretion	KEGG PATHWAY	chx04976	5	87	0.007883813	0.343501123	ENSCHIG00000000505|ENSCHIG00000021090|ENSCHIG00000018286|ENSCHIG00000011408|ENSCHIG00000021836	http://www.genome.jp/kegg-bin/show_pathway?chx04976/chx:102184475%09red/chx:102185208%09red/chx:102184240%09red/chx:102181396%09red
Gap junction	KEGG PATHWAY	chx04540	5	88	0.008242953	0.343501123	ENSCHIG00000013874|ENSCHIG00000026725|ENSCHIG00000012068|ENSCHIG00000015262|ENSCHIG00000004216	http://www.genome.jp/kegg-bin/show_pathway?chx04540/chx:102187558%09red/chx:102177328%09red/chx:102181148%09red/chx:102174268%09red/chx:102177355%09red
SNARE interactions in vesicular transport	KEGG PATHWAY	chx04130	3	34	0.013136355	0.343501123	ENSCHIG00000026885|ENSCHIG00000015990|ENSCHIG00000015266	http://www.genome.jp/kegg-bin/show_pathway?chx04130/chx:102189972%09red/chx:102185143%09red/chx:102190455%09red
HIF-1 signaling pathway	KEGG PATHWAY	chx04066	5	101	0.013988141	0.343501123	ENSCHIG00000025017|ENSCHIG00000012528|ENSCHIG00000022969|ENSCHIG00000009327|ENSCHIG00000026382	http://www.genome.jp/kegg-bin/show_pathway?chx04066/chx:102175277%09red/chx:102175934%09red/chx:102191264%09red/chx:102182675%09red/chx:102174453%09red
Hippo signaling pathway	KEGG PATHWAY	chx04390	6	153	0.020265847	0.343501123	ENSCHIG00000021782|ENSCHIG00000022992|ENSCHIG00000014632|ENSCHIG00000025136|ENSCHIG00000022853|ENSCHIG00000026676	http://www.genome.jp/kegg-bin/show_pathway?chx04390/chx:102177945%09red/chx:102180576%09red/chx:102175498%09red/chx:100860883%09red/chx:102176768%09red/chx:102180657%09red
p53 signaling pathway	KEGG PATHWAY	chx04115	4	74	0.020617422	0.343501123	ENSCHIG00000015537|ENSCHIG00000017822|ENSCHIG00000025136|ENSCHIG00000019146	http://www.genome.jp/kegg-bin/show_pathway?chx04115/chx:102187135%09red/chx:102169919%09red/chx:102188610%09red/chx:102180657%09red
Pathways in cancer	KEGG PATHWAY	chx05200	11	396	0.021671914	0.343501123	ENSCHIG00000021782|ENSCHIG00000026382|ENSCHIG00000017807|ENSCHIG00000012528|ENSCHIG00000014632|ENSCHIG00000012068|ENSCHIG00000022853|ENSCHIG00000011953|ENSCHIG00000015262|ENSCHIG00000019146|ENSCHIG00000015174	http://www.genome.jp/kegg-bin/show_pathway?chx05200/chx:100861006%09red/chx:102177328%09red/chx:102177945%09red/chx:102181726%09red/chx:102191264%09red/chx:102175498%09red/chx:102182261%09red/chx:102175277%09red/chx:102174268%09red/chx:102176768%09red/chx:102169919%09red
Metabolic pathways	KEGG PATHWAY	chx01100	27	1313	0.022294162	0.343501123	ENSCHIG00000026975|ENSCHIG00000014872|ENSCHIG00000008787|ENSCHIG00000013611|ENSCHIG00000016890|ENSCHIG00000021799|ENSCHIG00000018020|ENSCHIG00000010303|ENSCHIG00000015994|ENSCHIG00000014499|ENSCHIG00000022129|ENSCHIG00000013080|ENSCHIG00000023958|ENSCHIG00000010935|ENSCHIG00000024342|ENSCHIG00000012774|ENSCHIG00000013515|ENSCHIG00000006876|ENSCHIG00000015269|ENSCHIG00000008758|ENSCHIG00000021384|…	http://www.genome.jp/kegg-bin/show_pathway?chx01100/chx:102189447%09red/chx:102183291%09red/chx:102191238%09red/chx:102175921%09red/chx:102182976%09red/chx:102179583%09red/chx:102182852%09red/chx:102173564%09red/chx:102176815%09red/chx:102187016%09red/chx:102186907%09red/chx:100860947%09red/chx:102178022%09red/chx:102173170%09red/chx:102191574%09red/chx:102180329%09red/chx:102176244%09red/chx:102…
Tyrosine metabolism	KEGG PATHWAY	chx00350	3	44	0.0248746	0.343501123	ENSCHIG00000021384|ENSCHIG00000012774|ENSCHIG00000015269	http://www.genome.jp/kegg-bin/show_pathway?chx00350/chx:102173786%09red/chx:102182976%09red/chx:102176244%09red
Glycosphingolipid biosynthesis - ganglio series	KEGG PATHWAY	chx00604	2	17	0.026213555	0.343501123	ENSCHIG00000021799|ENSCHIG00000022129	http://www.genome.jp/kegg-bin/show_pathway?chx00604/chx:102180329%09red/chx:102187381%09red
Glycosphingolipid biosynthesis - globo series	KEGG PATHWAY	chx00603	2	17	0.026213555	0.343501123	ENSCHIG00000021799|ENSCHIG00000022129	http://www.genome.jp/kegg-bin/show_pathway?chx00603/chx:102180329%09red/chx:102187381%09red
Mineral absorption	KEGG PATHWAY	chx04978	3	46	0.027721492	0.343501123	ENSCHIG00000021090|ENSCHIG00000016700|ENSCHIG00000021836	http://www.genome.jp/kegg-bin/show_pathway?chx04978/chx:102184475%09red/chx:102185208%09red/chx:100860951%09red
cAMP signaling pathway	KEGG PATHWAY	chx04024	7	212	0.02832649	0.343501123	ENSCHIG00000013005|ENSCHIG00000022969|ENSCHIG00000000505|ENSCHIG00000004216|ENSCHIG00000013874|ENSCHIG00000011408|ENSCHIG00000026889	http://www.genome.jp/kegg-bin/show_pathway?chx04024/chx:102175934%09red/chx:102181789%09red/chx:102184240%09red/chx:102177355%09red/chx:102180240%09red/chx:102187558%09red
Hedgehog signaling pathway	KEGG PATHWAY	chx04340	3	47	0.029207212	0.343501123	ENSCHIG00000012053|ENSCHIG00000022992|ENSCHIG00000025136	http://www.genome.jp/kegg-bin/show_pathway?chx04340/chx:102180657%09red/chx:102180576%09red/chx:102169860%09red
Tryptophan metabolism	KEGG PATHWAY	chx00380	3	48	0.030734311	0.343501123	ENSCHIG00000022565|ENSCHIG00000006876|ENSCHIG00000021269	http://www.genome.jp/kegg-bin/show_pathway?chx00380/chx:100860947%09red/chx:102183291%09red/chx:102182852%09red
Prostate cancer	KEGG PATHWAY	chx05215	4	86	0.032667356	0.344822092	ENSCHIG00000012528|ENSCHIG00000020115|ENSCHIG00000015262|ENSCHIG00000017807	http://www.genome.jp/kegg-bin/show_pathway?chx05215/chx:102175277%09red/chx:102172311%09red/chx:100861006%09red/chx:102174268%09red
Steroid biosynthesis	KEGG PATHWAY	chx00100	2	20	0.034497448	0.344974484	ENSCHIG00000024342|ENSCHIG00000014499	http://www.genome.jp/kegg-bin/show_pathway?chx00100/chx:102173564%09red/chx:102173170%09red
Basal cell carcinoma	KEGG PATHWAY	chx05217	3	55	0.042569242	0.4044078	ENSCHIG00000021782|ENSCHIG00000022853|ENSCHIG00000014632	http://www.genome.jp/kegg-bin/show_pathway?chx05217/chx:102176768%09red/chx:102177945%09red/chx:102175498%09red
Melanogenesis	KEGG PATHWAY	chx04916	4	98	0.048092689	0.43512433	ENSCHIG00000021782|ENSCHIG00000022969|ENSCHIG00000022853|ENSCHIG00000014632	http://www.genome.jp/kegg-bin/show_pathway?chx04916/chx:102175934%09red/chx:102176768%09red/chx:102177945%09red/chx:102175498%09red
Pentose phosphate pathway	KEGG PATHWAY	chx00030	2	27	0.057063612	0.492822105	ENSCHIG00000010935|ENSCHIG00000013515	http://www.genome.jp/kegg-bin/show_pathway?chx00030/chx:102187016%09red/chx:102184409%09red
ABC transporters	KEGG PATHWAY	chx02010	3	65	0.062830119	0.519031414	ENSCHIG00000000505|ENSCHIG00000011408|ENSCHIG00000020085	http://www.genome.jp/kegg-bin/show_pathway?chx02010/chx:102184240%09red/chx:102181759%09red
Proteoglycans in cancer	KEGG PATHWAY	chx05205	6	206	0.06587049	0.521474716	ENSCHIG00000021782|ENSCHIG00000022969|ENSCHIG00000009327|ENSCHIG00000014632|ENSCHIG00000022853|ENSCHIG00000026676	http://www.genome.jp/kegg-bin/show_pathway?chx05205/chx:102175934%09red/chx:102177945%09red/chx:102182675%09red/chx:102175498%09red/chx:100860883%09red/chx:102176768%09red
Citrate cycle (TCA cycle)	KEGG PATHWAY	chx00020	2	31	0.071698745	0.531499069	ENSCHIG00000022565|ENSCHIG00000006876	http://www.genome.jp/kegg-bin/show_pathway?chx00020/chx:102183291%09red/chx:102182852%09red
Carbon metabolism	KEGG PATHWAY	chx01200	4	114	0.073905696	0.531499069	ENSCHIG00000010935|ENSCHIG00000013515|ENSCHIG00000022565|ENSCHIG00000006876	http://www.genome.jp/kegg-bin/show_pathway?chx01200/chx:102187016%09red/chx:102184409%09red/chx:102183291%09red/chx:102182852%09red
Mucin type O-Glycan biosynthesis	KEGG PATHWAY	chx00512	2	32	0.075528815	0.531499069	ENSCHIG00000012207|ENSCHIG00000021799	http://www.genome.jp/kegg-bin/show_pathway?chx00512/chx:102180329%09red/chx:102173105%09red
Base excision repair	KEGG PATHWAY	chx03410	2	34	0.083377346	0.549321791	ENSCHIG00000018072|ENSCHIG00000023884	http://www.genome.jp/kegg-bin/show_pathway?chx03410/chx:102173499%09red/chx:102190248%09red
Leukocyte transendothelial migration	KEGG PATHWAY	chx04670	4	120	0.085077442	0.549321791	ENSCHIG00000026676|ENSCHIG00000015025|ENSCHIG00000026464|ENSCHIG00000026368	http://www.genome.jp/kegg-bin/show_pathway?chx04670/chx:100860883%09red/chx:102174403%09red/chx:102181928%09red/chx:102176451%09red
Chronic myeloid leukemia	KEGG PATHWAY	chx05220	3	75	0.08673502	0.549321791	ENSCHIG00000017530|ENSCHIG00000015174|ENSCHIG00000012528	http://www.genome.jp/kegg-bin/show_pathway?chx05220/chx:102175277%09red/chx:102177137%09red/chx:102182261%09red
EGFR tyrosine kinase inhibitor resistance	KEGG PATHWAY	chx01521	3	84	0.111017474	0.613859696	ENSCHIG00000009327|ENSCHIG00000015262|ENSCHIG00000015637	http://www.genome.jp/kegg-bin/show_pathway?chx01521/chx:102174268%09red/chx:102182675%09red/chx:102177449%09red
Calcium signaling pathway	KEGG PATHWAY	chx04020	5	185	0.111977971	0.613859696	ENSCHIG00000013005|ENSCHIG00000013874|ENSCHIG00000022969|ENSCHIG00000012068|ENSCHIG00000000241	http://www.genome.jp/kegg-bin/show_pathway?chx04020/chx:102177328%09red/chx:102181789%09red/chx:102187558%09red/chx:102187374%09red/chx:102175934%09red
Dilated cardiomyopathy	KEGG PATHWAY	chx05414	3	85	0.113861846	0.613859696	ENSCHIG00000026676|ENSCHIG00000013874|ENSCHIG00000023040	http://www.genome.jp/kegg-bin/show_pathway?chx05414/chx:100860883%09red/chx:102187558%09red/chx:102172849%09red
Bacterial invasion of epithelial cells	KEGG PATHWAY	chx05100	3	85	0.113861846	0.613859696	ENSCHIG00000026676|ENSCHIG00000026368|ENSCHIG00000024081	http://www.genome.jp/kegg-bin/show_pathway?chx05100/chx:100860883%09red/chx:102183859%09red/chx:102176451%09red
Tuberculosis	KEGG PATHWAY	chx05152	5	187	0.115659119	0.613859696	ENSCHIG00000009697|ENSCHIG00000011063|ENSCHIG00000022969|ENSCHIG00000019146|ENSCHIG00000014081	http://www.genome.jp/kegg-bin/show_pathway?chx05152/chx:102175934%09red/chx:102189385%09red/chx:102169919%09red/chx:102177038%09red/chx:102172254%09red
Insulin signaling pathway	KEGG PATHWAY	chx04910	4	135	0.116310258	0.613859696	ENSCHIG00000025017|ENSCHIG00000022584|ENSCHIG00000009327|ENSCHIG00000026914	http://www.genome.jp/kegg-bin/show_pathway?chx04910/chx:102187475%09red/chx:102182675%09red/chx:102173992%09red/chx:102174453%09red
ErbB signaling pathway	KEGG PATHWAY	chx04012	3	88	0.122557869	0.615431159	ENSCHIG00000012528|ENSCHIG00000022969|ENSCHIG00000009327	http://www.genome.jp/kegg-bin/show_pathway?chx04012/chx:102175277%09red/chx:102175934%09red/chx:102182675%09red
Tight junction	KEGG PATHWAY	chx04530	4	138	0.123086232	0.615431159	ENSCHIG00000026676|ENSCHIG00000022585|ENSCHIG00000015025|ENSCHIG00000026784	http://www.genome.jp/kegg-bin/show_pathway?chx04530/chx:100860883%09red/chx:102173962%09red/chx:102174403%09red/chx:102178031%09red
Fc gamma R-mediated phagocytosis	KEGG PATHWAY	chx04666	3	91	0.131487837	0.640581768	ENSCHIG00000017530|ENSCHIG00000009327|ENSCHIG00000024081	http://www.genome.jp/kegg-bin/show_pathway?chx04666/chx:102182675%09red/chx:102177137%09red/chx:102183859%09red
Salmonella infection	KEGG PATHWAY	chx05132	3	93	0.137564472	0.653431243	ENSCHIG00000026676|ENSCHIG00000010669|ENSCHIG00000024081	http://www.genome.jp/kegg-bin/show_pathway?chx05132/chx:100860883%09red/chx:102173138%09red/chx:102183859%09red
Cocaine addiction	KEGG PATHWAY	chx05030	2	48	0.143962861	0.663278197	ENSCHIG00000013005|ENSCHIG00000004216	http://www.genome.jp/kegg-bin/show_pathway?chx05030/chx:102181789%09red/chx:102177355%09red
Sulfur metabolism	KEGG PATHWAY	chx00920	1	11	0.149147339	0.663278197	ENSCHIG00000006773	http://www.genome.jp/kegg-bin/show_pathway?chx00920/chx:102174192%09red
NOD-like receptor signaling pathway	KEGG PATHWAY	chx04621	2	51	0.157915062	0.663278197	ENSCHIG00000019146|ENSCHIG00000017807	http://www.genome.jp/kegg-bin/show_pathway?chx04621/chx:100861006%09red/chx:102169919%09red
Sulfur relay system	KEGG PATHWAY	chx04122	1	12	0.16052609	0.663278197	ENSCHIG00000017074	http://www.genome.jp/kegg-bin/show_pathway?chx04122/chx:102178891%09red
mTOR signaling pathway	KEGG PATHWAY	chx04150	4	154	0.161862864	0.663278197	ENSCHIG00000021782|ENSCHIG00000009327|ENSCHIG00000022853|ENSCHIG00000014632	http://www.genome.jp/kegg-bin/show_pathway?chx04150/chx:102176768%09red/chx:102182675%09red/chx:102177945%09red/chx:102175498%09red
Rap1 signaling pathway	KEGG PATHWAY	chx04015	5	211	0.164050166	0.663278197	ENSCHIG00000013005|ENSCHIG00000026676|ENSCHIG00000026368|ENSCHIG00000015262|ENSCHIG00000004216	http://www.genome.jp/kegg-bin/show_pathway?chx04015/chx:100860883%09red/chx:102181789%09red/chx:102174268%09red/chx:102177355%09red/chx:102176451%09red
Glycerophospholipid metabolism	KEGG PATHWAY	chx00564	3	102	0.166014838	0.663278197	ENSCHIG00000008758|ENSCHIG00000014786|ENSCHIG00000018020	http://www.genome.jp/kegg-bin/show_pathway?chx00564/chx:102186907%09red/chx:102186563%09red/chx:102184173%09red
Acute myeloid leukemia	KEGG PATHWAY	chx05221	2	55	0.176882413	0.663278197	ENSCHIG00000018282|ENSCHIG00000009327	http://www.genome.jp/kegg-bin/show_pathway?chx05221/chx:102182675%09red/chx:102191659%09red
HTLV-I infection	KEGG PATHWAY	chx05166	6	280	0.185500544	0.663278197	ENSCHIG00000021782|ENSCHIG00000014632|ENSCHIG00000025136|ENSCHIG00000022853|ENSCHIG00000015262|ENSCHIG00000004602	http://www.genome.jp/kegg-bin/show_pathway?chx05166/chx:102177945%09red/chx:102175498%09red/chx:102181216%09red/chx:102174268%09red/chx:102176768%09red/chx:102180657%09red
Lysine degradation	KEGG PATHWAY	chx00310	2	57	0.186495389	0.663278197	ENSCHIG00000022565|ENSCHIG00000006876	http://www.genome.jp/kegg-bin/show_pathway?chx00310/chx:102183291%09red/chx:102182852%09red
cGMP-PKG signaling pathway	KEGG PATHWAY	chx04022	4	165	0.190772488	0.663278197	ENSCHIG00000013874|ENSCHIG00000012068|ENSCHIG00000015811|ENSCHIG00000000241	http://www.genome.jp/kegg-bin/show_pathway?chx04022/chx:102177328%09red/chx:102175860%09red/chx:102187558%09red/chx:102187374%09red
Glycosaminoglycan biosynthesis - keratan sulfate	KEGG PATHWAY	chx00533	1	15	0.193760317	0.663278197	ENSCHIG00000021799	http://www.genome.jp/kegg-bin/show_pathway?chx00533/chx:102180329%09red
Regulation of actin cytoskeleton	KEGG PATHWAY	chx04810	5	226	0.197774894	0.663278197	ENSCHIG00000026676|ENSCHIG00000020115|ENSCHIG00000026368|ENSCHIG00000015262|ENSCHIG00000024081	http://www.genome.jp/kegg-bin/show_pathway?chx04810/chx:100860883%09red/chx:102172311%09red/chx:102183859%09red/chx:102174268%09red/chx:102176451%09red
Folate biosynthesis	KEGG PATHWAY	chx00790	1	16	0.204544347	0.663278197	ENSCHIG00000012120	http://www.genome.jp/kegg-bin/show_pathway?chx00790/chx:102189447%09red
Transcriptional misregulation in cancer	KEGG PATHWAY	chx05202	4	172	0.20996018	0.663278197	ENSCHIG00000012528|ENSCHIG00000025136|ENSCHIG00000015262|ENSCHIG00000016615	http://www.genome.jp/kegg-bin/show_pathway?chx05202/chx:102175277%09red/chx:102174268%09red/chx:100861008%09red/chx:102180657%09red
Selenocompound metabolism	KEGG PATHWAY	chx00450	1	17	0.215184602	0.663278197	ENSCHIG00000014872	http://www.genome.jp/kegg-bin/show_pathway?chx00450/chx:102175921%09red
Long-term potentiation	KEGG PATHWAY	chx04720	2	63	0.215720517	0.663278197	ENSCHIG00000013005|ENSCHIG00000022969	http://www.genome.jp/kegg-bin/show_pathway?chx04720/chx:102175934%09red/chx:102181789%09red
Neuroactive ligand-receptor interaction	KEGG PATHWAY	chx04080	6	295	0.216425073	0.663278197	ENSCHIG00000013005|ENSCHIG00000025594|ENSCHIG00000015811|ENSCHIG00000025403|ENSCHIG00000004216|ENSCHIG00000013874	http://www.genome.jp/kegg-bin/show_pathway?chx04080/chx:102181789%09red/chx:102175860%09red/chx:102177355%09red/chx:102186367%09red/chx:100860847%09red/chx:102187558%09red
Glioma	KEGG PATHWAY	chx05214	2	64	0.220634461	0.663278197	ENSCHIG00000022969|ENSCHIG00000015262	http://www.genome.jp/kegg-bin/show_pathway?chx05214/chx:102175934%09red/chx:102174268%09red
Amphetamine addiction	KEGG PATHWAY	chx05031	2	65	0.225557559	0.663278197	ENSCHIG00000013005|ENSCHIG00000022969	http://www.genome.jp/kegg-bin/show_pathway?chx05031/chx:102175934%09red/chx:102181789%09red
MicroRNAs in cancer	KEGG PATHWAY	chx05206	5	238	0.226319297	0.663278197	ENSCHIG00000018282|ENSCHIG00000012528|ENSCHIG00000025136|ENSCHIG00000015262|ENSCHIG00000026619	http://www.genome.jp/kegg-bin/show_pathway?chx05206/chx:102175277%09red/chx:102174268%09red/chx:102191659%09red/chx:102187300%09red/chx:102180657%09red
Phagosome	KEGG PATHWAY	chx04145	4	179	0.22966694	0.663278197	ENSCHIG00000026676|ENSCHIG00000026725|ENSCHIG00000011063|ENSCHIG00000015672	http://www.genome.jp/kegg-bin/show_pathway?chx04145/chx:100860883%09red/chx:102185274%09red/chx:102181148%09red/chx:102172254%09red
Glycerolipid metabolism	KEGG PATHWAY	chx00561	2	66	0.230488694	0.663278197	ENSCHIG00000015994|ENSCHIG00000018020	http://www.genome.jp/kegg-bin/show_pathway?chx00561/chx:102191574%09red/chx:102184173%09red
Metabolism of xenobiotics by cytochrome P450	KEGG PATHWAY	chx00980	2	69	0.24531955	0.663278197	ENSCHIG00000021082|ENSCHIG00000014491	http://www.genome.jp/kegg-bin/show_pathway?chx00980/chx:106503221%09red/chx:102168375%09red
Cell cycle	KEGG PATHWAY	chx04110	3	128	0.255634907	0.663278197	ENSCHIG00000012528|ENSCHIG00000025136|ENSCHIG00000004602	http://www.genome.jp/kegg-bin/show_pathway?chx04110/chx:102175277%09red/chx:102181216%09red/chx:102180657%09red
Arrhythmogenic right ventricular cardiomyopathy (ARVC)	KEGG PATHWAY	chx05412	2	72	0.26018511	0.663278197	ENSCHIG00000026676|ENSCHIG00000023040	http://www.genome.jp/kegg-bin/show_pathway?chx05412/chx:100860883%09red/chx:102172849%09red
Proximal tubule bicarbonate reclamation	KEGG PATHWAY	chx04964	1	22	0.266295254	0.663278197	ENSCHIG00000021090	http://www.genome.jp/kegg-bin/show_pathway?chx04964/chx:102184475%09red
Terpenoid backbone biosynthesis	KEGG PATHWAY	chx00900	1	22	0.266295254	0.663278197	ENSCHIG00000023958	http://www.genome.jp/kegg-bin/show_pathway?chx00900/chx:102176815%09red
FoxO signaling pathway	KEGG PATHWAY	chx04068	3	131	0.266431332	0.663278197	ENSCHIG00000012528|ENSCHIG00000025136|ENSCHIG00000022992	http://www.genome.jp/kegg-bin/show_pathway?chx04068/chx:102175277%09red/chx:102180657%09red/chx:102180576%09red
Lysosome	KEGG PATHWAY	chx04142	3	131	0.266431332	0.663278197	ENSCHIG00000022979|ENSCHIG00000014332|ENSCHIG00000005604	http://www.genome.jp/kegg-bin/show_pathway?chx04142/chx:102179363%09red/chx:102169152%09red/chx:102173365%09red
Biosynthesis of amino acids	KEGG PATHWAY	chx01230	2	75	0.275059499	0.663278197	ENSCHIG00000010935|ENSCHIG00000013515	http://www.genome.jp/kegg-bin/show_pathway?chx01230/chx:102187016%09red/chx:102184409%09red
Mismatch repair	KEGG PATHWAY	chx03430	1	23	0.276112111	0.663278197	ENSCHIG00000011953	http://www.genome.jp/kegg-bin/show_pathway?chx03430/chx:102181726%09red
Measles	KEGG PATHWAY	chx05162	3	134	0.277280905	0.663278197	ENSCHIG00000012528|ENSCHIG00000025136|ENSCHIG00000011063	http://www.genome.jp/kegg-bin/show_pathway?chx05162/chx:102175277%09red/chx:102172254%09red/chx:102180657%09red
Adherens junction	KEGG PATHWAY	chx04520	2	76	0.280015407	0.663278197	ENSCHIG00000026676|ENSCHIG00000024081	http://www.genome.jp/kegg-bin/show_pathway?chx04520/chx:100860883%09red/chx:102183859%09red
Huntington's disease	KEGG PATHWAY	chx05016	4	197	0.282166449	0.663278197	ENSCHIG00000013005|ENSCHIG00000019146|ENSCHIG00000018875|ENSCHIG00000000241	http://www.genome.jp/kegg-bin/show_pathway?chx05016/chx:102181789%09red/chx:102184042%09red/chx:102187374%09red/chx:102169919%09red
Viral myocarditis	KEGG PATHWAY	chx05416	2	77	0.284968787	0.663278197	ENSCHIG00000026676|ENSCHIG00000019146	http://www.genome.jp/kegg-bin/show_pathway?chx05416/chx:100860883%09red/chx:102169919%09red
Platinum drug resistance	KEGG PATHWAY	chx01524	2	79	0.294864727	0.663278197	ENSCHIG00000011953|ENSCHIG00000019146	http://www.genome.jp/kegg-bin/show_pathway?chx01524/chx:102169919%09red/chx:102181726%09red
Histidine metabolism	KEGG PATHWAY	chx00340	1	25	0.295354803	0.663278197	ENSCHIG00000010303	http://www.genome.jp/kegg-bin/show_pathway?chx00340/chx:102178022%09red
Ubiquitin mediated proteolysis	KEGG PATHWAY	chx04120	3	140	0.299097258	0.663278197	ENSCHIG00000004602|ENSCHIG00000011900|ENSCHIG00000010021	http://www.genome.jp/kegg-bin/show_pathway?chx04120/chx:102180853%09red/chx:102181216%09red/chx:106501723%09red
Hypertrophic cardiomyopathy (HCM)	KEGG PATHWAY	chx05410	2	80	0.299805721	0.663278197	ENSCHIG00000026676|ENSCHIG00000023040	http://www.genome.jp/kegg-bin/show_pathway?chx05410/chx:100860883%09red/chx:102172849%09red
Renin-angiotensin system	KEGG PATHWAY	chx04614	1	26	0.304784097	0.663278197	ENSCHIG00000018729	http://www.genome.jp/kegg-bin/show_pathway?chx04614/chx:102183868%09red
Focal adhesion	KEGG PATHWAY	chx04510	4	206	0.309090752	0.663278197	ENSCHIG00000026676|ENSCHIG00000025136|ENSCHIG00000026368|ENSCHIG00000015262	http://www.genome.jp/kegg-bin/show_pathway?chx04510/chx:100860883%09red/chx:102174268%09red/chx:102180657%09red/chx:102176451%09red
Peroxisome	KEGG PATHWAY	chx04146	2	82	0.309670007	0.663278197	ENSCHIG00000023958|ENSCHIG00000020085	http://www.genome.jp/kegg-bin/show_pathway?chx04146/chx:102181759%09red/chx:102176815%09red
Antigen processing and presentation	KEGG PATHWAY	chx04612	2	82	0.309670007	0.663278197	ENSCHIG00000009697|ENSCHIG00000017807	http://www.genome.jp/kegg-bin/show_pathway?chx04612/chx:102189385%09red/chx:100861006%09red
Phospholipase D signaling pathway	KEGG PATHWAY	chx04072	3	143	0.310043785	0.663278197	ENSCHIG00000017530|ENSCHIG00000015262|ENSCHIG00000018020	http://www.genome.jp/kegg-bin/show_pathway?chx04072/chx:102184173%09red/chx:102174268%09red/chx:102177137%09red
Signaling pathways regulating pluripotency of stem cells	KEGG PATHWAY	chx04550	3	143	0.310043785	0.663278197	ENSCHIG00000021782|ENSCHIG00000022853|ENSCHIG00000014632	http://www.genome.jp/kegg-bin/show_pathway?chx04550/chx:102176768%09red/chx:102177945%09red/chx:102175498%09red
Glycosphingolipid biosynthesis - lacto and neolacto series	KEGG PATHWAY	chx00601	1	27	0.314087622	0.663278197	ENSCHIG00000022129	http://www.genome.jp/kegg-bin/show_pathway?chx00601/chx:102187381%09red
Insulin secretion	KEGG PATHWAY	chx04911	2	83	0.314591859	0.663278197	ENSCHIG00000022969|ENSCHIG00000012068	http://www.genome.jp/kegg-bin/show_pathway?chx04911/chx:102175934%09red/chx:102177328%09red
Aldosterone synthesis and secretion	KEGG PATHWAY	chx04925	2	83	0.314591859	0.663278197	ENSCHIG00000022969|ENSCHIG00000012068	http://www.genome.jp/kegg-bin/show_pathway?chx04925/chx:102175934%09red/chx:102177328%09red
Collecting duct acid secretion	KEGG PATHWAY	chx04966	1	28	0.323267051	0.663278197	ENSCHIG00000018789	http://www.genome.jp/kegg-bin/show_pathway?chx04966/chx:102186160%09red
Hippo signaling pathway -multiple species	KEGG PATHWAY	chx04392	1	28	0.323267051	0.663278197	ENSCHIG00000022992	http://www.genome.jp/kegg-bin/show_pathway?chx04392/chx:102180576%09red
Progesterone-mediated oocyte maturation	KEGG PATHWAY	chx04914	2	85	0.324411536	0.663278197	ENSCHIG00000004602|ENSCHIG00000017807	http://www.genome.jp/kegg-bin/show_pathway?chx04914/chx:102181216%09red/chx:100861006%09red
Adrenergic signaling in cardiomyocytes	KEGG PATHWAY	chx04261	3	147	0.324657223	0.663278197	ENSCHIG00000013874|ENSCHIG00000022969|ENSCHIG00000023040	http://www.genome.jp/kegg-bin/show_pathway?chx04261/chx:102175934%09red/chx:102187558%09red/chx:102172849%09red
Apoptosis	KEGG PATHWAY	chx04210	3	148	0.328311526	0.663608403	ENSCHIG00000026676|ENSCHIG00000018072|ENSCHIG00000019146	http://www.genome.jp/kegg-bin/show_pathway?chx04210/chx:100860883%09red/chx:102169919%09red/chx:102190248%09red
Butanoate metabolism	KEGG PATHWAY	chx00650	1	30	0.341260198	0.682520395	ENSCHIG00000016645	http://www.genome.jp/kegg-bin/show_pathway?chx00650/chx:102177457%09red
Circadian rhythm	KEGG PATHWAY	chx04710	1	31	0.35007715	0.692682207	ENSCHIG00000022992	http://www.genome.jp/kegg-bin/show_pathway?chx04710/chx:102180576%09red
GnRH signaling pathway	KEGG PATHWAY	chx04912	2	91	0.353632495	0.692682207	ENSCHIG00000022969|ENSCHIG00000012068	http://www.genome.jp/kegg-bin/show_pathway?chx04912/chx:102175934%09red/chx:102177328%09red
Longevity regulating pathway	KEGG PATHWAY	chx04211	2	92	0.358461727	0.693114748	ENSCHIG00000017822|ENSCHIG00000009327	http://www.genome.jp/kegg-bin/show_pathway?chx04211/chx:102187135%09red/chx:102182675%09red
Oxytocin signaling pathway	KEGG PATHWAY	chx04921	3	157	0.361149263	0.693114748	ENSCHIG00000026676|ENSCHIG00000022969|ENSCHIG00000023040	http://www.genome.jp/kegg-bin/show_pathway?chx04921/chx:100860883%09red/chx:102175934%09red/chx:102172849%09red
Circadian entrainment	KEGG PATHWAY	chx04713	2	95	0.372868466	0.695190506	ENSCHIG00000013005|ENSCHIG00000022969	http://www.genome.jp/kegg-bin/show_pathway?chx04713/chx:102175934%09red/chx:102181789%09red
Ras signaling pathway	KEGG PATHWAY	chx04014	4	228	0.375627186	0.695190506	ENSCHIG00000013005|ENSCHIG00000017530|ENSCHIG00000013305|ENSCHIG00000015262	http://www.genome.jp/kegg-bin/show_pathway?chx04014/chx:102181789%09red/chx:102174268%09red/chx:102177137%09red/chx:102179823%09red
Apoptosis - multiple species	KEGG PATHWAY	chx04215	1	34	0.37582848	0.695190506	ENSCHIG00000019146	http://www.genome.jp/kegg-bin/show_pathway?chx04215/chx:102169919%09red
Endocrine resistance	KEGG PATHWAY	chx01522	2	97	0.382400586	0.695190506	ENSCHIG00000012528|ENSCHIG00000009327	http://www.genome.jp/kegg-bin/show_pathway?chx01522/chx:102175277%09red/chx:102182675%09red
Fructose and mannose metabolism	KEGG PATHWAY	chx00051	1	35	0.384184227	0.695190506	ENSCHIG00000013515	http://www.genome.jp/kegg-bin/show_pathway?chx00051/chx:102187016%09red
Primary immunodeficiency	KEGG PATHWAY	chx05340	1	35	0.384184227	0.695190506	ENSCHIG00000009697	http://www.genome.jp/kegg-bin/show_pathway?chx05340/chx:102189385%09red
Cell adhesion molecules (CAMs)	KEGG PATHWAY	chx04514	3	165	0.390139092	0.696835619	ENSCHIG00000019928|ENSCHIG00000026464|ENSCHIG00000015025	http://www.genome.jp/kegg-bin/show_pathway?chx04514/chx:102174403%09red/chx:102181928%09red/chx:102181063%09red
Pentose and glucuronate interconversions	KEGG PATHWAY	chx00040	1	36	0.39242848	0.696835619	ENSCHIG00000026975	http://www.genome.jp/kegg-bin/show_pathway?chx00040/chx:102191238%09red
DNA replication	KEGG PATHWAY	chx03030	1	37	0.400562722	0.704693678	ENSCHIG00000016890	http://www.genome.jp/kegg-bin/show_pathway?chx03030/chx:102179928%09red
Protein processing in endoplasmic reticulum	KEGG PATHWAY	chx04141	3	170	0.408097042	0.711361816	ENSCHIG00000000319|ENSCHIG00000001014|ENSCHIG00000017807	http://www.genome.jp/kegg-bin/show_pathway?chx04141/chx:100861084%09red/chx:100861354%09red/chx:100861006%09red
AGE-RAGE signaling pathway in diabetic complications	KEGG PATHWAY	chx04933	2	104	0.415251346	0.713698468	ENSCHIG00000018282|ENSCHIG00000012528	http://www.genome.jp/kegg-bin/show_pathway?chx04933/chx:102175277%09red/chx:102191659%09red
Nicotine addiction	KEGG PATHWAY	chx05033	1	40	0.424319919	0.713698468	ENSCHIG00000013005	http://www.genome.jp/kegg-bin/show_pathway?chx05033/chx:102181789%09red
Alcoholism	KEGG PATHWAY	chx05034	3	177	0.43296222	0.713698468	ENSCHIG00000013005|ENSCHIG00000009753|ENSCHIG00000004216	http://www.genome.jp/kegg-bin/show_pathway?chx05034/chx:102181789%09red/chx:102177318%09red/chx:102177355%09red
Chagas disease (American trypanosomiasis)	KEGG PATHWAY	chx05142	2	108	0.433629026	0.713698468	ENSCHIG00000019146|ENSCHIG00000012068	http://www.genome.jp/kegg-bin/show_pathway?chx05142/chx:102169919%09red/chx:102177328%09red
Oocyte meiosis	KEGG PATHWAY	chx04114	2	109	0.438175243	0.713698468	ENSCHIG00000004602|ENSCHIG00000022969	http://www.genome.jp/kegg-bin/show_pathway?chx04114/chx:102175934%09red/chx:102181216%09red
Porphyrin and chlorophyll metabolism	KEGG PATHWAY	chx00860	1	42	0.439634309	0.713698468	ENSCHIG00000016700	http://www.genome.jp/kegg-bin/show_pathway?chx00860/chx:100860951%09red
Cholinergic synapse	KEGG PATHWAY	chx04725	2	110	0.442701576	0.713698468	ENSCHIG00000022969|ENSCHIG00000012068	http://www.genome.jp/kegg-bin/show_pathway?chx04725/chx:102175934%09red/chx:102177328%09red
Axon guidance	KEGG PATHWAY	chx04360	3	180	0.443503651	0.713698468	ENSCHIG00000023334|ENSCHIG00000022969|ENSCHIG00000025161	http://www.genome.jp/kegg-bin/show_pathway?chx04360/chx:102175934%09red/chx:102171324%09red/chx:102182393%09red
MAPK signaling pathway	KEGG PATHWAY	chx04010	4	251	0.44456807	0.713698468	ENSCHIG00000025017|ENSCHIG00000015174|ENSCHIG00000015262|ENSCHIG00000023040	http://www.genome.jp/kegg-bin/show_pathway?chx04010/chx:102182261%09red/chx:102174268%09red/chx:102172849%09red/chx:102174453%09red
Chemokine signaling pathway	KEGG PATHWAY	chx04062	3	181	0.44700062	0.713698468	ENSCHIG00000026368|ENSCHIG00000011175|ENSCHIG00000024081	http://www.genome.jp/kegg-bin/show_pathway?chx04062/chx:102169211%09red/chx:102183859%09red/chx:102176451%09red
Carbohydrate digestion and absorption	KEGG PATHWAY	chx04973	1	44	0.454542611	0.719692467	ENSCHIG00000021836	http://www.genome.jp/kegg-bin/show_pathway?chx04973/chx:102185208%09red
Thyroid hormone signaling pathway	KEGG PATHWAY	chx04919	2	116	0.469427001	0.737116778	ENSCHIG00000026676|ENSCHIG00000022460	http://www.genome.jp/kegg-bin/show_pathway?chx04919/chx:100860883%09red/chx:102176616%09red
Neurotrophin signaling pathway	KEGG PATHWAY	chx04722	2	118	0.478164884	0.744683017	ENSCHIG00000010670|ENSCHIG00000022969	http://www.genome.jp/kegg-bin/show_pathway?chx04722/chx:102175934%09red/chx:102185689%09red
Ether lipid metabolism	KEGG PATHWAY	chx00565	1	50	0.496936912	0.759423463	ENSCHIG00000008758	http://www.genome.jp/kegg-bin/show_pathway?chx00565/chx:102186907%09red
Amyotrophic lateral sclerosis (ALS)	KEGG PATHWAY	chx05014	1	50	0.496936912	0.759423463	ENSCHIG00000013005	http://www.genome.jp/kegg-bin/show_pathway?chx05014/chx:102181789%09red
Toxoplasmosis	KEGG PATHWAY	chx05145	2	123	0.4996207	0.759423463	ENSCHIG00000019146|ENSCHIG00000000241	http://www.genome.jp/kegg-bin/show_pathway?chx05145/chx:102169919%09red/chx:102187374%09red
Dopaminergic synapse	KEGG PATHWAY	chx04728	2	124	0.503843793	0.759764449	ENSCHIG00000022969|ENSCHIG00000004216	http://www.genome.jp/kegg-bin/show_pathway?chx04728/chx:102175934%09red/chx:102177355%09red
Fanconi anemia pathway	KEGG PATHWAY	chx03460	1	53	0.516885865	0.763189634	ENSCHIG00000011953	http://www.genome.jp/kegg-bin/show_pathway?chx03460/chx:102181726%09red
Endometrial cancer	KEGG PATHWAY	chx05213	1	53	0.516885865	0.763189634	ENSCHIG00000011953	http://www.genome.jp/kegg-bin/show_pathway?chx05213/chx:102181726%09red
PI3K-Akt signaling pathway	KEGG PATHWAY	chx04151	5	351	0.518165594	0.763189634	ENSCHIG00000012528|ENSCHIG00000025136|ENSCHIG00000009327|ENSCHIG00000015262|ENSCHIG00000017807	http://www.genome.jp/kegg-bin/show_pathway?chx04151/chx:102175277%09red/chx:100861006%09red/chx:102174268%09red/chx:102182675%09red/chx:102180657%09red
Valine, leucine and isoleucine degradation	KEGG PATHWAY	chx00280	1	55	0.52974513	0.774242882	ENSCHIG00000016645	http://www.genome.jp/kegg-bin/show_pathway?chx00280/chx:102177457%09red
Regulation of lipolysis in adipocytes	KEGG PATHWAY	chx04923	1	57	0.542263214	0.783424488	ENSCHIG00000013874	http://www.genome.jp/kegg-bin/show_pathway?chx04923/chx:102187558%09red
Ribosome	KEGG PATHWAY	chx03010	3	211	0.547118024	0.783424488	ENSCHIG00000015368|ENSCHIG00000022002|ENSCHIG00000023286	http://www.genome.jp/kegg-bin/show_pathway?chx03010/chx:102183069%09red/chx:102176166%09red/chx:102171363%09red
Long-term depression	KEGG PATHWAY	chx04730	1	58	0.548397142	0.783424488	ENSCHIG00000012068	http://www.genome.jp/kegg-bin/show_pathway?chx04730/chx:102177328%09red
Longevity regulating pathway - multiple species	KEGG PATHWAY	chx04213	1	60	0.560420297	0.794625795	ENSCHIG00000009327	http://www.genome.jp/kegg-bin/show_pathway?chx04213/chx:102182675%09red
Legionellosis	KEGG PATHWAY	chx05134	1	61	0.566311692	0.79703127	ENSCHIG00000019146	http://www.genome.jp/kegg-bin/show_pathway?chx05134/chx:102169919%09red
Parkinson's disease	KEGG PATHWAY	chx05012	2	143	0.579578106	0.797260629	ENSCHIG00000004216|ENSCHIG00000000241	http://www.genome.jp/kegg-bin/show_pathway?chx05012/chx:102187374%09red/chx:102177355%09red
Colorectal cancer	KEGG PATHWAY	chx05210	1	64	0.583517846	0.797260629	ENSCHIG00000011953	http://www.genome.jp/kegg-bin/show_pathway?chx05210/chx:102181726%09red
Fc epsilon RI signaling pathway	KEGG PATHWAY	chx04664	1	65	0.589100667	0.797260629	ENSCHIG00000017530	http://www.genome.jp/kegg-bin/show_pathway?chx04664/chx:102177137%09red
Renal cell carcinoma	KEGG PATHWAY	chx05211	1	65	0.589100667	0.797260629	ENSCHIG00000026382	http://www.genome.jp/kegg-bin/show_pathway?chx05211/chx:102191264%09red
Central carbon metabolism in cancer	KEGG PATHWAY	chx05230	1	65	0.589100667	0.797260629	ENSCHIG00000010670	http://www.genome.jp/kegg-bin/show_pathway?chx05230/chx:102185689%09red
Hepatitis B	KEGG PATHWAY	chx05161	2	148	0.59805008	0.797260629	ENSCHIG00000012528|ENSCHIG00000019146	http://www.genome.jp/kegg-bin/show_pathway?chx05161/chx:102175277%09red/chx:102169919%09red
Viral carcinogenesis	KEGG PATHWAY	chx05203	3	228	0.598944425	0.797260629	ENSCHIG00000012528|ENSCHIG00000025136|ENSCHIG00000019146	http://www.genome.jp/kegg-bin/show_pathway?chx05203/chx:102175277%09red/chx:102169919%09red/chx:102180657%09red
Renin secretion	KEGG PATHWAY	chx04924	1	67	0.600043526	0.797260629	ENSCHIG00000013874	http://www.genome.jp/kegg-bin/show_pathway?chx04924/chx:102187558%09red
Melanoma	KEGG PATHWAY	chx05218	1	68	0.605405537	0.798798972	ENSCHIG00000015262	http://www.genome.jp/kegg-bin/show_pathway?chx05218/chx:102174268%09red
Glycolysis / Gluconeogenesis	KEGG PATHWAY	chx00010	1	70	0.615915558	0.802737676	ENSCHIG00000013515	http://www.genome.jp/kegg-bin/show_pathway?chx00010/chx:102187016%09red
Autoimmune thyroid disease	KEGG PATHWAY	chx05320	1	71	0.621065465	0.802737676	ENSCHIG00000021384	http://www.genome.jp/kegg-bin/show_pathway?chx05320/chx:102182976%09red
Thyroid hormone synthesis	KEGG PATHWAY	chx04918	1	71	0.621065465	0.802737676	ENSCHIG00000021384	http://www.genome.jp/kegg-bin/show_pathway?chx04918/chx:102182976%09red
Retinol metabolism	KEGG PATHWAY	chx00830	1	72	0.626146545	0.80383678	ENSCHIG00000008787	http://www.genome.jp/kegg-bin/show_pathway?chx00830/chx:102179583%09red
RIG-I-like receptor signaling pathway	KEGG PATHWAY	chx04622	1	74	0.63610588	0.805734115	ENSCHIG00000019146	http://www.genome.jp/kegg-bin/show_pathway?chx04622/chx:102169919%09red
Cardiac muscle contraction	KEGG PATHWAY	chx04260	1	74	0.63610588	0.805734115	ENSCHIG00000023040	http://www.genome.jp/kegg-bin/show_pathway?chx04260/chx:102172849%09red
Gastric acid secretion	KEGG PATHWAY	chx04971	1	75	0.640985933	0.806538592	ENSCHIG00000022969	http://www.genome.jp/kegg-bin/show_pathway?chx04971/chx:102175934%09red
RNA degradation	KEGG PATHWAY	chx03018	1	76	0.645800755	0.807250944	ENSCHIG00000017328	http://www.genome.jp/kegg-bin/show_pathway?chx03018/chx:102172200%09red
Steroid hormone biosynthesis	KEGG PATHWAY	chx00140	1	81	0.668926407	0.82000932	ENSCHIG00000021082	http://www.genome.jp/kegg-bin/show_pathway?chx00140/chx:102168375%09red
Chemical carcinogenesis	KEGG PATHWAY	chx05204	1	81	0.668926407	0.82000932	ENSCHIG00000021082	http://www.genome.jp/kegg-bin/show_pathway?chx05204/chx:102168375%09red
Alzheimer's disease	KEGG PATHWAY	chx05010	2	169	0.668954972	0.82000932	ENSCHIG00000013005|ENSCHIG00000019146	http://www.genome.jp/kegg-bin/show_pathway?chx05010/chx:102181789%09red/chx:102169919%09red
TGF-beta signaling pathway	KEGG PATHWAY	chx04350	1	82	0.673367692	0.820127317	ENSCHIG00000009327	http://www.genome.jp/kegg-bin/show_pathway?chx04350/chx:102182675%09red
Jak-STAT signaling pathway	KEGG PATHWAY	chx04630	2	172	0.678217115	0.820772305	ENSCHIG00000018282|ENSCHIG00000025136	http://www.genome.jp/kegg-bin/show_pathway?chx04630/chx:102180657%09red/chx:102191659%09red
Prolactin signaling pathway	KEGG PATHWAY	chx04917	1	88	0.698795653	0.838784779	ENSCHIG00000025136	http://www.genome.jp/kegg-bin/show_pathway?chx04917/chx:102180657%09red
mRNA surveillance pathway	KEGG PATHWAY	chx03015	1	91	0.710759734	0.838784779	ENSCHIG00000026784	http://www.genome.jp/kegg-bin/show_pathway?chx03015/chx:102173962%09red
Salivary secretion	KEGG PATHWAY	chx04970	1	91	0.710759734	0.838784779	ENSCHIG00000013874	http://www.genome.jp/kegg-bin/show_pathway?chx04970/chx:102187558%09red
Complement and coagulation cascades	KEGG PATHWAY	chx04610	1	91	0.710759734	0.838784779	ENSCHIG00000019484	http://www.genome.jp/kegg-bin/show_pathway?chx04610/chx:102185818%09red
Endocytosis	KEGG PATHWAY	chx04144	3	280	0.732058479	0.849538012	ENSCHIG00000013874|ENSCHIG00000024656|ENSCHIG00000024081	http://www.genome.jp/kegg-bin/show_pathway?chx04144/chx:102179163%09red/chx:102187558%09red/chx:102183859%09red
Arachidonic acid metabolism	KEGG PATHWAY	chx00590	1	97	0.733285442	0.849538012	ENSCHIG00000013080	http://www.genome.jp/kegg-bin/show_pathway?chx00590/chx:102181586%09red
Estrogen signaling pathway	KEGG PATHWAY	chx04915	1	97	0.733285442	0.849538012	ENSCHIG00000017807	http://www.genome.jp/kegg-bin/show_pathway?chx04915/chx:100861006%09red
Pyrimidine metabolism	KEGG PATHWAY	chx00240	1	101	0.747322368	0.850107896	ENSCHIG00000016890	http://www.genome.jp/kegg-bin/show_pathway?chx00240/chx:102179928%09red
Glucagon signaling pathway	KEGG PATHWAY	chx04922	1	102	0.750714991	0.850107896	ENSCHIG00000022969	http://www.genome.jp/kegg-bin/show_pathway?chx04922/chx:102175934%09red
Amoebiasis	KEGG PATHWAY	chx05146	1	103	0.754062211	0.850107896	ENSCHIG00000012068	http://www.genome.jp/kegg-bin/show_pathway?chx05146/chx:102177328%09red
Phosphatidylinositol signaling system	KEGG PATHWAY	chx04070	1	103	0.754062211	0.850107896	ENSCHIG00000018020	http://www.genome.jp/kegg-bin/show_pathway?chx04070/chx:102184173%09red
Inflammatory mediator regulation of TRP channels	KEGG PATHWAY	chx04750	1	105	0.760622855	0.850107896	ENSCHIG00000022969	http://www.genome.jp/kegg-bin/show_pathway?chx04750/chx:102175934%09red
Toll-like receptor signaling pathway	KEGG PATHWAY	chx04620	1	105	0.760622855	0.850107896	ENSCHIG00000019146	http://www.genome.jp/kegg-bin/show_pathway?chx04620/chx:102169919%09red
Insulin resistance	KEGG PATHWAY	chx04931	1	107	0.767009049	0.852232276	ENSCHIG00000009327	http://www.genome.jp/kegg-bin/show_pathway?chx04931/chx:102182675%09red
TNF signaling pathway	KEGG PATHWAY	chx04668	1	110	0.776271327	0.85585276	ENSCHIG00000019146	http://www.genome.jp/kegg-bin/show_pathway?chx04668/chx:102169919%09red
Glutamatergic synapse	KEGG PATHWAY	chx04724	1	111	0.77927646	0.85585276	ENSCHIG00000013005	http://www.genome.jp/kegg-bin/show_pathway?chx04724/chx:102181789%09red
Sphingolipid signaling pathway	KEGG PATHWAY	chx04071	1	119	0.801913324	0.868575386	ENSCHIG00000017530	http://www.genome.jp/kegg-bin/show_pathway?chx04071/chx:102177137%09red
Platelet activation	KEGG PATHWAY	chx04611	1	119	0.801913324	0.868575386	ENSCHIG00000026676	http://www.genome.jp/kegg-bin/show_pathway?chx04611/chx:100860883%09red
AMPK signaling pathway	KEGG PATHWAY	chx04152	1	120	0.804575095	0.868575386	ENSCHIG00000009327	http://www.genome.jp/kegg-bin/show_pathway?chx04152/chx:102182675%09red
Vascular smooth muscle contraction	KEGG PATHWAY	chx04270	1	124	0.814870396	0.874719634	ENSCHIG00000012068	http://www.genome.jp/kegg-bin/show_pathway?chx04270/chx:102177328%09red
Osteoclast differentiation	KEGG PATHWAY	chx04380	1	127	0.822235479	0.877667084	ENSCHIG00000017530	http://www.genome.jp/kegg-bin/show_pathway?chx04380/chx:102177137%09red
Protein digestion and absorption	KEGG PATHWAY	chx04974	1	130	0.829308482	0.877803433	ENSCHIG00000021090	http://www.genome.jp/kegg-bin/show_pathway?chx04974/chx:102184475%09red
Hepatitis C	KEGG PATHWAY	chx05160	1	131	0.831603252	0.877803433	ENSCHIG00000015025	http://www.genome.jp/kegg-bin/show_pathway?chx05160/chx:102174403%09red
Oxidative phosphorylation	KEGG PATHWAY	chx00190	1	134	0.838304698	0.879662397	ENSCHIG00000013611	http://www.genome.jp/kegg-bin/show_pathway?chx00190/chx:102189939%09red
Spliceosome	KEGG PATHWAY	chx03040	1	136	0.84262398	0.879662397	ENSCHIG00000026313	http://www.genome.jp/kegg-bin/show_pathway?chx03040/chx:102177229%09red
Systemic lupus erythematosus	KEGG PATHWAY	chx05322	1	141	0.852925681	0.885551254	ENSCHIG00000009753	http://www.genome.jp/kegg-bin/show_pathway?chx05322/chx:102177318%09red
Non-alcoholic fatty liver disease (NAFLD)	KEGG PATHWAY	chx04932	1	148	0.866228558	0.894475141	ENSCHIG00000019146	http://www.genome.jp/kegg-bin/show_pathway?chx04932/chx:102169919%09red
Influenza A	KEGG PATHWAY	chx05164	1	176	0.908474793	0.928011886	ENSCHIG00000026676	http://www.genome.jp/kegg-bin/show_pathway?chx05164/chx:100860883%09red
Purine metabolism	KEGG PATHWAY	chx00230	1	176	0.908474793	0.928011886	ENSCHIG00000016890	http://www.genome.jp/kegg-bin/show_pathway?chx00230/chx:102179928%09red
Epstein-Barr virus infection	KEGG PATHWAY	chx05169	1	202	0.935685929	0.94990693	ENSCHIG00000012528	http://www.genome.jp/kegg-bin/show_pathway?chx05169/chx:102175277%09red
Herpes simplex infection	KEGG PATHWAY	chx05168	1	207	0.939907909	0.94990693	ENSCHIG00000019146	http://www.genome.jp/kegg-bin/show_pathway?chx05168/chx:102169919%09red
Cytokine-cytokine receptor interaction	KEGG PATHWAY	chx04060	1	240	0.96162697	0.966714944	ENSCHIG00000015262	http://www.genome.jp/kegg-bin/show_pathway?chx04060/chx:102174268%09red
Olfactory transduction	KEGG PATHWAY	chx04740	3	1063	0.999945778	0.999945778	ENSCHIG00000003962|ENSCHIG00000022969|ENSCHIG00000026889	http://www.genome.jp/kegg-bin/show_pathway?chx04740/chx:102175934%09red/chx:102180240%09red/chx:102180464%09red
--------------------
#Term	Database	ID	Input number	Background number	P-Value	Corrected P-Value	Input	Hyperlink
--------------------
#Term	Database	ID	Input number	Background number	P-Value	Corrected P-Value	Input	Hyperlink
--------------------
