# Supplementary material for: Transcriptome analysis of mRNA and miRNA in the development of LeiZhou goat muscles
Source: Sci Rep. 2024 Apr 29;14:9858. doi: 10.1038/s41598-024-60521-9 (PMC11058254; doi:10.1038/s41598-024-60521-9)
Supplement: Supplementary file 22 — Supplementary Information 22. [file 41598_2024_60521_MOESM22_ESM.xls]

gene_id	gene_name	gene_locus	M70_1	M0_1	MO_2	M120_3	M120_2	M120_1	M70_3	M0_3	M90_2	M90_3	M90_1	M3_1	M70_2	M3_2	M3_3	M6_1	M6_2	M6_3	0	3	6
ENSCHIG00000010079	ENSCHIG00000010079	1:72274-79576	182.240952	313.293182	241.295883	188.634811	137.379379	129.709915	141.768921	227.400253	124.354568	157.686325	150.167114	262.36203	159.735733	163.626358	195.325958	240.737473	238.136505	184.082489	197.0689063	195.2625198	220.985489
ENSCHIG00000019891	IL10RB	1:725885-755408	15.128301	6.450876	10.768787	20.173075	17.765728	9.230189	21.212486	14.639697	19.718084	17.391943	16.304533	10.536553	15.379655	10.752432	7.102376	8.574586	7.477225	5.70535	14.32011971	10.942754	7.252387
ENSCHIG00000017088	EVA1C	1:1421565-1546497	1.354367	4.051953	6.267708	1.268574	1.04031	0.541428	1.361539	1.121278	0.664972	1.380495	0.938318	1.456498	1.21989	1.805737	1.100196	1.664868	2.310918	1.647358	2.236112857	1.39558025	1.874381333
ENSCHIG00000008710	MIS18A	1:1678656-1690068	1.332461	0.02594	0.238044	0.696501	0.473694	0.519372	2.72466	0.087287	1.918506	2.142911	1.194365	0.973886	0.821961	0.187166	0.081526	0.206146	0.082264	0.133477	0.680785429	0.51613475	0.140629
ENSCHIG00000014504	HUNK	1:1980109-2113712	1.226927	0.122374	0.42088	1.111653	1.538529	0.696409	2.331085	0.395129	1.922958	2.584665	2.046149	0.4194	0.975895	0.080925	0.087362	0.210437	0.052209	0.098154	0.945151286	0.3908955	0.120266667
ENSCHIG00000014496	SOD1	1:2298761-2307035	70.161209	57.518574	63.78157	51.497803	50.689762	44.559746	80.083961	111.370171	54.819294	72.810326	64.019882	71.192085	66.016129	88.361893	116.886902	77.305542	77.357277	71.471443	65.64308386	85.61425225	75.37808733
ENSCHIG00000017920	TIAM1	1:2580048-2888631	2.931099	0.498052	1.056333	3.966618	5.564735	2.370412	3.334354	1.340935	3.616156	4.635119	4.526894	1.612788	2.384655	2.19409	0.842316	0.960446	0.64126	0.590333	2.590205571	1.75846225	0.730679667
ENSCHIG00000012652	ENSCHIG00000012652	1:5371238-5417214	16.825989	2.243019	13.376493	20.072891	16.569542	9.353095	28.914106	2.875443	20.889448	31.50572	26.970366	5.316312	19.238447	5.89206	0.862258	4.466776	5.383052	1.008352	13.34351271	7.82726925	3.619393333
ENSCHIG00000017860	CCT8	1:5483368-5496694	71.591675	118.061401	105.261742	59.327652	55.855553	35.506721	110.754433	84.207687	91.958107	83.21167	103.415642	41.816631	55.868443	57.622406	75.929893	54.771469	52.556229	45.262562	81.28216986	57.80934325	50.86342
ENSCHIG00000018986	ADAMTS5	1:7819511-7869412	5.888252	3.81091	4.83907	8.385221	10.593954	5.658087	4.212002	8.45013	6.149923	8.028618	7.462369	5.958652	5.18606	12.680346	12.100882	2.927812	3.81986	2.087411	6.564196286	8.981485	2.945027667
ENSCHIG00000006622	ADAMTS1	1:7974915-7985541	6.963631	4.518317	6.636565	7.665031	7.724708	4.421363	8.248158	4.861504	4.579071	4.680327	5.186904	13.228753	3.740321	6.468019	4.798581	11.184823	8.586699	3.164084	6.296520857	7.0589185	7.645202
ENSCHIG00000026432	APP	1:8642502-8954580	182.873016	94.493752	157.697876	200.703537	248.480133	110.86657	128.941376	96.196564	145.212296	152.156952	153.796234	120.662735	123.449471	106.179794	56.993694	91.766312	72.769867	59.466469	148.1971154	101.8214235	74.66754933
ENSCHIG00000015291	JAM2	1:9126535-9159612	25.096264	10.961219	16.872995	31.132008	27.752703	15.830369	14.778177	11.741299	16.263966	28.202921	20.974522	12.918976	20.477781	13.156607	9.434429	9.660565	8.703888	8.867402	18.43839571	13.99694825	9.077285
ENSCHIG00000018095	MRPL39	1:9238241-9257509	27.628469	36.254051	30.283672	33.689842	21.768881	18.297255	20.372953	42.544498	18.026093	21.378109	22.12678	43.210011	23.588217	35.251652	46.952087	40.595207	35.340572	32.552547	29.03016457	37.25049175	36.16277533
ENSCHIG00000016827	NCAM2	1:13852693-14110035	0.951273	0.137585	0.278059	1.118489	0.820993	0.172603	1.091781	0.22642	0.607799	0.68144	0.559207	1.302354	0.291324	0.383891	0.320006	0.273224	0.594462	0.860038	0.549418571	0.57439375	0.575908
ENSCHIG00000024133	CHODL	1:17305494-17332216	8.914668	0.325997	0.69256	5.327963	8.766499	1.905417	21.229336	1.009653	14.56778	18.45315	16.988209	0.680332	6.314381	0.40376	0.180917	0.673626	0.379303	0.480258	5.608203571	1.8948475	0.511062333
ENSCHIG00000010676	C21orf91	1:17836940-17868767	15.014514	27.01952	32.482128	13.399148	12.223294	4.950884	14.984403	10.797167	20.804178	16.714073	19.03619	14.266349	7.3544	14.56628	13.445803	9.787532	10.924177	7.335493	16.55093486	12.408208	9.349067333
ENSCHIG00000022557	ENSCHIG00000022557	1:18049486-18115033	9.371357	11.871367	9.407084	10.752354	10.672542	6.563712	2.901045	19.48855	5.185766	2.143043	2.60848	17.225771	6.439997	15.371227	9.092224	13.859805	13.346553	19.770292	10.23666486	12.03230475	15.65888333
ENSCHIG00000015678	USP25	1:19770598-19933958	19.093468	61.421085	38.955566	26.447483	21.338371	17.388187	18.466183	72.507477	18.082575	16.470053	16.354906	43.308002	14.680475	72.880852	136.634888	48.382286	56.165932	54.85088	36.646336	66.87605425	53.13303267
ENSCHIG00000026072	SAMSN1	1:21223903-21283322	0.163299	0.618264	1.568903	0.209138	0.133601	0.261875	0.16245	0.664253	0.098338	0.085986	0.235971	0.394382	0.195049	2.392344	0.528235	1.255954	0.292166	0.400184	0.516926286	0.8775025	0.649434667
ENSCHIG00000014010	ENSCHIG00000014010	1:21415915-21513982	0.524031	0.061626	0.084287	0.105168	0.109365	0.082389	0.113714	0.450418	0.093974	0.050088	0.231371	0.285779	0.323982	3.142366	0.376945	0.426475	0.130706	0.254624	0.143852429	1.032268	0.270601667
ENSCHIG00000021844	HSPA13	1:21393750-21405063	16.985912	22.312864	36.466473	9.13559	10.822986	5.793771	19.259108	6.843055	16.466446	16.21784	17.475216	6.327985	8.521554	8.704467	6.675205	7.095416	6.04714	3.608571	15.80483529	7.55730275	5.583709
ENSCHIG00000017301	ENSCHIG00000017301	1:24802917-24944673	5.625066	0.395473	0.748019	3.161973	5.246104	1.590623	6.24706	0.473953	4.235141	6.947487	4.232907	1.685333	1.992212	0.815877	0.362619	0.785258	0.990351	0.678119	2.551886429	1.21401025	0.817909333
XLOC_005203	XLOC_005203	1:25081598-25095959	0.30314	0.035911	0.037513	0.130123	0.241182	0.151557	0.839789	0.03059	0.720538	0.339444	0.358308	0.103635	0.170325	0.051555	0.026728	0.042682	0.065197	0.070848	0.209523571	0.08806075	0.059575667
ENSCHIG00000001025	ENSCHIG00000001025	1:25166252-25167939	4.211867	0.394099	0.565427	2.117547	3.477683	0.789331	4.477419	0.6081	2.869919	5.464541	4.321711	0.89165	1.37727	0.579483	0.385197	0.359013	0.591432	0.293859	1.775658	0.8084	0.414768
ENSCHIG00000025102	GBE1	1:27821806-28135555	6.398445	13.518253	8.720922	6.361552	6.619224	3.600099	6.004724	9.360043	5.5526	5.867766	5.748594	6.772261	5.222108	10.136454	8.09829	13.068166	8.559689	7.015787	7.740688143	7.55727825	9.547880667
ENSCHIG00000024207	CADM2	1:32497981-32890493	2.259028	0.566186	1.49429	1.514139	2.755303	1.082084	1.548521	0.056972	1.097455	1.431466	0.68719	1.509446	0.767877	0.266054	0.13643	0.352328	0.331561	0.439435	1.288213571	0.66995175	0.374441333
ENSCHIG00000021391	VGLL3	1:33843315-33934915	6.132749	1.678351	2.669261	4.599779	5.195177	2.031308	15.201936	3.65363	10.131464	13.321305	9.568332	2.608362	2.707428	3.966231	1.951376	1.108882	1.472753	0.912883	5.004206	2.80834925	1.164839333
ENSCHIG00000003029	ENSCHIG00000003029	1:34811253-34812353	0.208374	0	0.012204	0.013224	0.166934	0.135075	0.393435	0.075267	0.244197	0.151854	0.422371	0.059096	0.225537	0.099097	0.022783	0.05896	0.025038	0	0.113734143	0.10162825	0.027999333
ENSCHIG00000015544	EPHA3	1:35895723-36304923	3.375677	0.413671	1.488895	5.195117	6.827416	1.832997	7.723593	0.89906	3.078871	8.076471	6.642877	1.213582	3.338583	0.369723	0.453296	0.84335	0.746009	0.795931	3.482964143	1.343796	0.795096667
ENSCHIG00000015560	ARL13B	1:37039558-37121208	11.360846	2.983322	4.253316	10.565395	11.372589	6.434628	12.749267	6.41965	11.285743	14.242183	12.405908	6.425464	7.724421	6.115279	6.756893	5.133885	5.845516	3.92181	7.825452429	6.75551425	4.967070333
ENSCHIG00000007969	ENSCHIG00000007969	1:39977362-39982839	0.519972	0	0	0.111121	0.367804	0.191943	0.975699	0	0.669098	0.552155	0.552698	0.065999	0.154296	0	0	0	0.103592	0	0.235223857	0.05507375	0.034530667
ENSCHIG00000022528	ENSCHIG00000022528	1:40045937-40754451	0.288558	0	0.01133	0.061153	0.259789	0.054361	0.407679	0	0.381422	0.228205	0.26796	0	0.063697	0	0	0	0.010348	0.009814	0.113473143	0.01592425	0.006720667
ENSCHIG00000004089	ENSCHIG00000004089	1:40961750-40976411	0.076559	0	0.042764	0.042571	0	0	0.018193	0	0.056411	0	0.016032	0	0.033137	0	0	0	0	0	0.014789714	0.00828425	0
ENSCHIG00000016450	ENSCHIG00000016450	1:41052575-41113716	0.311492	0.037062	0.026803	0.08272	0.109333	0.117601	0.026347	0	0.312163	0.070334	0.234647	0	0.146845	0.012509	0.01298	0	0	0	0.057123714	0.0430835	0
ENSCHIG00000023335	ENSCHIG00000023335	1:41191686-41197006	0.11127	0.357886	0.171356	0	0	0	0.724357	0.043819	0.189637	0.673676	0.470349	0.365768	0.089642	0.038726	0.162607	0.080715	0.040123	0.195461	0.185345429	0.16418575	0.105433
ENSCHIG00000019184	ENSCHIG00000019184	1:42656233-42669485	9.224826	11.2744	8.363883	7.090586	8.051234	4.8974	9.849563	18.817434	9.887683	10.275285	9.671828	10.95102	7.323179	14.290121	20.593081	10.072979	13.017244	9.645669	9.7635	13.28935025	10.911964
ENSCHIG00000026066	DCBLD2	1:42887433-42968605	8.207372	1.642911	2.717202	7.400209	9.048304	3.923774	9.817975	3.607493	9.922042	10.244605	9.158008	6.210302	5.022395	3.680452	2.875676	3.283336	3.695235	2.537606	5.451124	4.44720625	3.172059
ENSCHIG00000016493	COL8A1	1:43701682-43870832	1.002881	1.332	2.611135	1.798345	1.484271	1.283183	0.324778	4.648692	0.299485	0.59593	0.66354	4.419995	0.389305	8.18893	2.369991	3.054666	3.560969	1.073329	1.926057714	3.84205525	2.562988
ENSCHIG00000013003	CMSS1	1:43882710-44282796	1.04431	1.250685	1.292554	0.853075	0.783631	0.659634	1.222058	1.26189	1.456225	0.901046	1.209635	1.08572	0.830286	1.02754	1.223194	0.998927	0.876332	0.635757	1.046218143	1.041685	0.837005333
ENSCHIG00000002309	ENSCHIG00000002309	1:44549848-44619261	0	0	0	0	0	0	0.053588	0	0	0	0	0	0.022439	0	0	0	0	0	0.007655429	0.00560975	0
XLOC_001339	XLOC_001339	1:44661455-44662182	0.995761	0.213167	0.659544	0.912582	1.016246	0.771485	1.441098	0.316207	1.869497	0.819783	0.7806	0.099601	0.600459	0.228193	0.077589	0.363625	0	0	0.761475571	0.2514605	0.121208333
ENSCHIG00000022648	ENSCHIG00000022648	1:44694102-44805917	13.922853	3.608569	5.599111	11.695458	12.802966	8.677765	20.558018	4.183744	15.204205	26.671499	17.598564	3.70686	12.410646	5.273247	2.364797	3.690076	3.098435	2.991156	9.589375857	5.9388875	3.259889
ENSCHIG00000018620	TOMM70	1:44449945-44486747	35.143509	49.251087	34.579922	32.127693	31.496181	18.903502	40.614017	39.133102	31.418203	36.578449	34.384933	29.906765	21.986458	31.453554	44.651695	35.373829	36.783939	28.211178	35.15792914	31.999618	33.45631533
ENSCHIG00000010277	IMPG2	1:45488451-45559633	0.986452	0.437335	0.715135	1.08308	1.072217	0.739199	0.949459	0.635096	1.584511	0.916742	1.217541	0.481079	0.809069	0.771909	0.475841	0.534713	0.471838	0.43175	0.804503	0.6344745	0.479433667
ENSCHIG00000026704	ABI3BP	1:44940399-45232698	11.262528	1.900524	4.51459	9.956022	13.60524	7.674371	14.27531	1.209806	11.775172	11.839878	15.85038	5.043662	8.146675	1.402521	1.64362	4.197861	2.538442	1.578236	7.590837571	4.0591195	2.771513
ENSCHIG00000026482	CEP97	1:45816279-45834769	4.986291	2.275069	2.445242	4.095905	4.380817	2.908734	6.739573	5.361494	6.476537	5.202554	6.508836	5.722186	3.430842	5.152983	8.408517	5.419712	5.235637	5.472492	4.029547714	5.678632	5.375947
ENSCHIG00000019375	NXPE3	1:45862455-45911976	2.766554	6.273458	8.094083	2.44063	2.674064	1.274467	3.232837	2.444383	2.874941	3.30562	2.660202	2.003083	2.140911	4.752955	2.12442	3.632741	1.263834	1.212316	3.776274571	2.75534225	2.036297
ENSCHIG00000026427	NFKBIZ	1:45938828-45949946	2.381322	5.595922	7.23859	2.168618	2.375654	1.771546	2.014817	4.433708	2.914388	2.361462	2.387281	4.286565	2.285194	9.431541	3.577307	4.130048	3.071404	2.532607	3.656979286	4.89515175	3.244686333
ENSCHIG00000024020	ALCAM	1:49835206-50068912	8.44308	2.496259	3.345009	5.104227	7.534584	2.700978	9.831845	5.009092	7.13003	7.887646	11.13356	5.254951	3.385968	6.631571	2.924999	3.034649	2.531881	2.238135	5.145999143	4.54937225	2.601555
ENSCHIG00000025095	ZBTB11	1:45767913-45794388	10.077755	2.974585	2.7909	8.673085	9.514651	5.888539	11.748876	8.780685	13.570745	8.3339	12.701252	10.245449	6.502244	9.779372	10.692695	13.65859	12.919042	8.795886	7.195903	9.30494	11.79117267
ENSCHIG00000011680	RPL24	1:45795132-45802688	147.230225	218.178238	177.953125	169.562454	134.816391	112.880539	173.620911	137.568481	117.479523	182.513672	140.135727	66.431717	126.106956	98.840172	95.468185	69.425735	66.159637	59.139069	160.6543056	96.7117575	64.908147
ENSCHIG00000021834	MYH15	1:52987697-53141505	1.14028	0.069576	1.330639	0.711726	1.545167	1.323252	2.827729	0.470769	1.760211	0.930151	1.770671	0.032578	0.594103	0.444887	0.016661	0.100418	0.032503	0.069985	1.182694	0.27205725	0.067635333
ENSCHIG00000003509	TRAT1	1:53455984-53481583	0.081928	0.048963	0	0.049022	0.116131	0.051724	0.152953	0.214839	0.131401	0	0	0.161323	0.138473	0.69809	0.292911	0.4704	0.5223	0.249087	0.090518857	0.32269925	0.413929
ENSCHIG00000022382	MORC1	1:53577004-53739450	0	0	0.006243	0.007051	0	0.035007	0	0.031779	0	0	0	0	0	0.031344	0	0	0	0	0.01144	0.007836	0
ENSCHIG00000014250	C3orf85	1:53753447-53769571	0.308296	0	0	0	0	0	0.014833	0	0	0	0	0	0.220471	0	0	0	0	0	0.002119	0.05511775	0
ENSCHIG00000026879	DZIP3	1:53215977-53319058	11.954779	11.749171	13.412425	13.28925	10.666223	9.309214	14.077918	10.450199	10.817172	18.768375	12.152785	4.923085	12.377235	6.073749	6.033953	4.505703	4.286276	4.267456	11.85062857	7.3520055	4.353145
ENSCHIG00000012599	ENSCHIG00000012599	1:54186145-54186825	143.284454	271.28952	213.459686	27.871958	37.634304	21.61853	35.701355	454.128571	27.185232	20.450495	26.354445	54.042454	116.095291	31.768383	56.452263	589.734985	586.951965	55.126789	151.6719891	64.58959775	410.6045797
ENSCHIG00000019162	NECTIN3	1:55700283-55830164	20.050278	4.891678	9.851392	17.813229	19.810629	10.891068	26.968004	6.739082	24.237061	27.357094	24.840122	8.477864	15.932099	7.599742	4.834926	6.34888	7.15558	4.775468	13.85215457	9.21115775	6.093309333
ENSCHIG00000016975	PHLDB2	1:56375629-56502222	13.160843	2.609126	3.021276	10.109336	13.385729	4.894378	19.002186	8.253751	14.239249	15.622099	14.938786	11.367877	7.369884	4.21326	5.773623	5.216418	6.805246	6.437249	8.753683143	7.181161	6.152971
ENSCHIG00000001419	TAGLN3	1:56529272-56543947	12.043422	2.497261	3.329294	13.022129	10.823899	5.294271	51.108196	5.533533	27.705347	23.138456	19.818489	9.988484	10.534504	26.472742	2.488807	7.290044	5.180902	8.07006	13.08694043	12.37113425	6.847002
ENSCHIG00000026553	CD200	1:56846413-56898385	4.79122	0.556955	1.086035	3.496541	5.575936	2.360604	5.350574	1.371212	5.836619	5.693945	4.178162	7.395025	2.762908	1.198138	1.367719	0.865642	2.105872	1.767313	2.828265286	3.1809475	1.579609
ENSCHIG00000015902	ENSCHIG00000015902	1:57399561-57440503	1.002716	1.150042	2.928333	1.333096	1.170063	0.928426	0.822943	3.033454	0.939225	1.032026	1.202412	0.953066	1.081393	6.47811	1.11175	2.003953	0.737793	0.69456	1.623765286	2.40607975	1.145435333
ENSCHIG00000014382	NEPRO	1:57472705-57506426	1.47637	7.828465	2.846409	1.469167	1.060409	0.995714	2.218202	1.491513	1.887317	1.496785	1.656349	1.4512	0.976168	1.911283	1.523966	1.320714	1.366507	0.953385	2.558554143	1.46565425	1.213535333
ENSCHIG00000024798	GTPBP8	1:57472747-57486483	6.707256	4.031213	2.496194	5.107918	6.413395	4.0042	6.027305	8.155462	8.096189	8.54014	7.502186	7.615467	4.190161	10.869121	13.768888	14.263289	17.270126	11.417194	5.176526714	9.11090925	14.31686967
ENSCHIG00000001557	CCDC80	1:57122536-57156090	54.214706	36.461758	97.342308	72.295143	79.639488	47.853855	34.730442	13.692704	34.178478	41.803509	38.404434	74.273659	49.279072	26.747662	9.737222	148.321152	77.335365	46.041233	54.57367114	40.00940375	90.56591667
ENSCHIG00000026286	BOC	1:57710011-57781627	8.076114	2.168615	3.485681	7.648204	12.994285	7.146429	12.319776	2.662859	8.955649	9.320483	8.651157	4.92465	7.224339	3.085864	2.051786	3.076954	2.508589	2.405362	6.917978429	4.32165975	2.663635
ENSCHIG00000016358	ENSCHIG00000016358	1:57911640-57974590	0.324186	0	0	0.493087	0.836274	0	1.0094	0	0.95218	0	0.276002	0.661438	0.606223	0.380588	0	0.433935	0.466111	0.618797	0.334108714	0.41206225	0.506281
ENSCHIG00000011705	NAA50	1:58175148-58203131	62.373413	97.957687	100.374908	70.804993	63.987495	39.795891	68.470093	113.440422	75.040115	60.741535	69.332176	65.992111	56.729893	92.971153	122.443214	100.398399	95.198563	97.60305	79.26164129	84.53409275	97.73333733
ENSCHIG00000020244	TIGIT	1:58689931-58710925	0	0	0	0	0	0	0	0.086869	0.071454	0.027474	0	0.155186	0	0.330514	0.109396	0.078864	0.021661	0.069076	0.012409857	0.148774	0.056533667
ENSCHIG00000018491	GAP43	1:60044390-60150287	0.198977	0	0.034306	0.341575	0.210874	0.073755	0.284721	0.017341	0.186902	0.451266	0.077005	0.0188	0.088685	0	0	0	0.015878	0	0.137510286	0.02687125	0.005292667
ENSCHIG00000017978	ZBTB20	1:58743174-58816520	12.770364	10.861143	14.145427	17.917435	21.739656	11.793212	4.114082	12.774953	10.463483	7.544024	6.9905	18.60597	9.997588	11.279674	9.302668	13.771873	10.784834	11.326459	13.33512971	12.296475	11.96105533
ENSCHIG00000009965	LSAMP	1:60229508-60549875	0.556332	0.122288	0.268174	0.32224	0.993188	0.628765	1.227339	0.243304	1.47083	0.799561	1.300805	0.320839	0.78092	0.098485	0.129466	0.138978	0.127205	0.06504	0.543614	0.3324275	0.110407667
ENSCHIG00000025927	UPK1B	1:63692187-63720974	2.475667	0.399074	0.138191	0.78966	1.383144	0.81436	9.368915	0.81606	3.565997	5.181059	3.332225	0.2104	1.02004	2.581177	0.168224	0.45962	0.203169	0.239171	1.958486286	0.99496025	0.300653333
ENSCHIG00000019995	B4GALT4	1:63731286-63758526	11.133361	3.890395	7.871927	8.976295	8.799393	6.891322	19.372999	6.093609	12.269297	16.147627	13.550138	4.873976	9.036879	7.839814	2.924654	4.268925	3.396356	3.392448	8.842277143	6.16883075	3.685909667
ENSCHIG00000009590	CD80	1:64011051-64033613	0.05361	0.07117	0.191123	0	0	0	0.042296	0.117473	0	0	0.037646	0.131132	0.0167	0.613046	0.233156	0.301724	0.140273	0.103668	0.060294571	0.2485085	0.181888333
ENSCHIG00000017385	TIMMDC1	1:63984011-64009679	3.452461	4.026565	4.067838	3.650337	3.167448	1.775151	3.52939	4.33009	3.376805	3.091189	2.883035	3.746976	2.695127	4.898704	5.999874	5.659985	6.290835	4.070896	3.506688429	4.33517025	5.340572
ENSCHIG00000012809	PLA1A	1:64058996-64086178	1.46784	0.243968	0.42248	0.033393	0.131695	0.077474	0.259075	0.450297	0	0.061039	0.14704	0.051482	1.292936	0.161908	0.045775	0.221299	0.115998	0.035745	0.231197429	0.38802525	0.124347333
ENSCHIG00000014963	POPDC2	1:64086552-64124738	2.956829	11.49367	9.258615	4.524283	3.576962	3.998214	1.623581	3.565155	3.188148	1.534557	2.919313	1.787341	3.636547	3.139009	1.433468	3.357888	2.692693	4.548211	5.434354286	2.49909125	3.532930667
ENSCHIG00000011418	NR1I2	1:64320591-64331279	0.257386	0	0	0	0	0	0	0	0	0.025236	0	0	0.112235	0	0	0	0	0	0	0.02805875	0
ENSCHIG00000019072	ENSCHIG00000019072	1:64159123-64243414	0.969379	0.112287	0.484966	0.919712	0.830469	0.470555	0.852654	0.62715	0.867522	0.811335	0.801858	0.388755	0.700111	0.682135	0.322666	0.259426	0.239745	0.250026	0.613970429	0.52341675	0.249732333
ENSCHIG00000026140	COX17	1:64129991-64141358	36.035782	45.921257	61.29031	81.093193	55.419884	42.251671	30.679298	40.55809	46.267155	43.588486	36.769516	50.563572	47.715157	41.741833	53.918236	60.829075	51.558823	44.604229	51.030529	48.4846995	52.330709
ENSCHIG00000021430	GPR156	1:64631027-64739049	0.465549	0.113011	0.11716	0.202217	0.449429	0.214978	0.773037	0.060745	0.575181	0.924151	0.603969	0.090619	0.401503	0.087675	0.027184	0.078765	0.049312	0.02537	0.275796714	0.15174525	0.051149
ENSCHIG00000026560	HGD	1:65028692-65071550	1.317245	0	0.022107	0.014634	0.081926	0	0.118511	0.03014	0.032177	0.050318	0.10989	0.065565	0.79017	0.082815	0.063723	0	0.030839	0.018759	0.038188286	0.25056825	0.016532667
ENSCHIG00000014038	NDUFB4	1:65009317-65015232	93.437057	162.299362	135.966263	132.189835	87.787758	91.693321	70.507072	238.413681	64.142555	78.399925	65.633583	214.039108	91.737549	140.697052	192.176025	229.875107	204.187988	167.472946	131.2653274	159.6624335	200.5120137
ENSCHIG00000010996	GTF2E1	1:65121870-65158330	5.042852	4.200528	2.419454	4.245573	4.781445	3.773467	6.198878	3.672815	6.000097	6.607858	6.199868	4.946116	4.027478	7.040834	5.142674	5.577191	5.445111	6.213244	4.184594286	5.2892755	5.745182
ENSCHIG00000015913	FBXO40	1:65766763-65787964	0.386085	7.225307	2.763384	0.548061	0.462864	0.606606	0.058877	9.23549	0.161439	0.123029	0.088925	18.289783	0.366189	5.730576	10.208917	28.118483	42.282131	24.192402	2.985798429	8.64886625	31.53100533
ENSCHIG00000019503	FSTL1	1:64830526-64887717	215.038803	123.492622	319.976135	311.8927	330.36438	214.618835	326.870392	108.155128	252.118591	284.318756	300.887817	129.25795	220.355591	73.896263	57.50861	138.226639	90.020996	53.506184	247.9100274	120.2546035	93.91793967
ENSCHIG00000021826	STXBP5L	1:65300592-65612478	0.02122	0.045002	0.008454	0.033112	0	0	0.01019	0	0.033866	0.030639	0.033374	0.028945	0.016876	0.360192	0.221427	0.35344	0.465353	0.566823	0.013822571	0.15686	0.461872
ENSCHIG00000026512	HCLS1	1:65789209-65818623	2.130518	0.623983	1.521547	1.89872	2.025629	1.233303	3.052629	3.286286	2.505261	2.976125	2.090503	3.02722	2.334999	7.643034	2.521033	3.505616	1.693646	1.961554	1.948871	3.8815715	2.386938667
ENSCHIG00000020033	IQCB1	1:65924862-65964666	4.126864	7.872455	6.574276	3.193101	2.919042	2.491844	7.048863	2.379765	4.072893	3.639962	3.287847	2.15088	2.574651	3.798609	2.852279	2.007131	1.86652	1.806499	4.639906571	2.84410475	1.893383333
ENSCHIG00000026173	EAF2	1:65965464-66015840	0.754227	0.061086	0.293861	0.487576	0.390376	0.949095	0.717897	0	0.272715	0.412265	0.148555	0	0.579971	0.078185	0.035867	0.123413	0.055388	0	0.414270143	0.17350575	0.059600333
ENSCHIG00000016787	ENSCHIG00000016787	1:66024746-66065545	0.811398	0.19058	0.082845	0.447626	0.563124	0.329697	1.099187	0.141715	1.498495	0.745304	0.622419	0.106892	0.48183	0.099246	0.020962	0	0.007662	0.011342	0.407824857	0.1772325	0.006334667
ENSCHIG00000015326	ENSCHIG00000015326	1:66101086-66131501	0.253567	0.043621	0.037635	0.440274	0.310427	0.185961	0.590634	0.148133	0.790373	0.375766	0.252837	0.271237	0.369271	0.226121	0.082988	0.062885	0.012811	0.104388	0.250955	0.23740425	0.060028
ENSCHIG00000010750	CCDC58	1:66458242-66481765	14.458488	26.821144	22.357582	12.256307	10.546919	9.21467	15.1223	16.888712	13.386473	13.108572	15.0106	12.227242	11.668234	12.348136	18.71693	18.121477	15.707864	13.539555	16.17251914	13.7401355	15.789632
ENSCHIG00000024927	FAM162A	1:66483057-66522126	50.041698	82.967232	65.120132	61.488895	43.089081	40.278988	53.288208	70.018944	42.053356	44.392868	41.675098	81.347214	50.317154	43.394417	59.239132	90.35894	70.329018	62.542046	59.46449714	58.57447925	74.41000133
ENSCHIG00000026483	KPNA1	1:66537148-66576993	15.838855	38.12291	31.959425	12.738456	13.295669	9.060146	18.0425	30.464306	19.130304	13.265433	17.95232	30.071199	13.853202	32.507187	54.393749	49.777634	50.040478	51.639343	21.95477314	32.70633425	50.48581833
ENSCHIG00000016137	PARP9	1:66616170-66641532	2.992572	0.806077	1.315868	3.029843	3.795377	1.37483	2.921791	4.013283	2.442243	2.295912	2.670491	4.042694	1.853975	6.026501	3.543202	5.387022	2.342471	2.145131	2.465295571	3.866593	3.291541333
ENSCHIG00000023709	DTX3L	1:66646777-66655897	3.111901	1.076684	0.883695	3.321441	3.57685	1.895384	2.890643	4.920982	2.600526	3.433095	2.936497	5.349812	2.090896	8.742393	4.95574	6.898096	3.754137	3.506166	2.652239857	5.28471025	4.719466333
ENSCHIG00000018391	PARP14	1:66670165-66713982	2.845929	0.807787	0.686158	3.860324	4.560478	1.420345	1.847302	4.482277	2.1942	2.350515	2.606881	7.061374	1.811656	9.88575	5.423	9.492805	3.744267	3.070586	2.523524429	6.045445	5.435886
ENSCHIG00000027169	PDIA5	1:67147566-67242403	2.038616	0.832902	1.772918	1.609997	2.529803	1.49189	2.922159	1.768248	1.95793	2.575203	2.732654	1.218684	2.257559	1.567362	1.234741	0.980392	0.884774	0.755316	1.846845286	1.5695865	0.873494
ENSCHIG00000021335	SLC49A4	1:66717897-66893233	4.713075	4.584021	3.563604	3.545886	5.08979	2.869894	4.317309	6.006314	4.139756	2.856654	4.605218	6.185384	3.476259	5.727468	8.329678	6.056469	5.825403	4.190512	4.282402571	5.92969725	5.357461333
ENSCHIG00000022369	HSPBAP1	1:66718159-66871286	3.155508	5.142123	3.193687	2.885289	3.604244	1.672376	3.679586	6.271304	2.708348	2.484981	2.813988	4.549727	2.498289	5.455761	6.895441	3.734956	3.223602	3.835331	3.778372714	4.8498045	3.597963
ENSCHIG00000014542	SEC22A	1:67316517-67406066	4.356582	1.653462	2.160767	3.610677	3.647287	2.33316	4.578211	2.815327	4.771368	4.459198	3.946303	2.21035	2.719544	2.533422	2.419619	2.269063	2.312567	1.757557	2.971270143	2.47073375	2.113062333
ENSCHIG00000015809	MYLK	1:67746651-67891026	5.011835	2.881663	4.307258	4.526755	8.30119	2.685945	2.403433	4.835697	2.74166	3.147246	3.292995	5.683327	2.880769	3.11578	4.379143	4.548134	5.537787	4.179085	4.277420143	4.01475475	4.755002
ENSCHIG00000025135	CCDC14	1:68070141-68115761	1.774014	0.355308	0.612453	1.620106	1.771224	1.494466	3.483526	0.93515	2.371863	2.035948	1.743102	1.012719	1.368767	1.15936	0.948441	0.615741	0.680426	0.72289	1.467461857	1.12232175	0.673019
ENSCHIG00000025149	UMPS	1:68911232-68956274	8.141631	16.442751	12.201895	6.339459	6.471462	4.349705	11.998088	6.720543	7.50911	8.607683	8.333741	5.627176	7.106988	7.88436	9.047788	6.112838	6.48489	5.633605	9.217700429	7.416578	6.077111
ENSCHIG00000004756	ENSCHIG00000004756	1:69221790-69268196	6.846336	1.907754	4.169466	9.454976	12.918528	5.552669	7.427435	2.664426	7.088412	9.197943	8.501715	5.923423	5.367425	2.441461	2.48959	6.668906	4.424693	3.287762	6.299322	4.05547475	4.793787
ENSCHIG00000013494	SNX4	1:69657512-69708679	37.789677	11.116381	13.754154	33.275879	30.608826	20.522057	46.869991	20.041288	34.637642	38.229889	37.099487	16.077105	26.358816	18.638918	15.31675	15.177157	13.015335	10.471125	25.16979657	19.09789725	12.88787233
ENSCHIG00000025905	OSBPL11	1:69727047-69825289	6.290802	6.421557	3.848876	5.735798	5.783414	3.503227	7.328855	10.299366	6.349373	5.631983	6.433917	6.090146	4.053146	10.18354	12.772005	8.73826	10.385537	6.385219	6.131584714	8.27470925	8.503005333
ENSCHIG00000012496	TNK2	1:70344385-70394147	10.894283	3.990838	4.512671	12.437539	10.414097	11.180434	8.403562	8.85601	9.971258	7.175706	7.995366	7.928075	11.345479	4.160317	5.985106	5.182193	4.953415	7.459971	8.542164429	7.35474425	5.865193
ENSCHIG00000021253	ENSCHIG00000021253	1:70109780-70138865	49.364544	65.429672	69.170212	47.114048	44.739925	28.760103	58.211353	83.806099	46.655308	47.195972	47.543587	38.27689	39.364338	57.86528	75.492462	40.1194	41.155949	44.965721	56.74734457	52.7497425	42.08035667
ENSCHIG00000027016	TFRC	1:70404588-70471952	6.245446	14.11324	11.590338	10.371651	11.314927	7.137893	9.803443	9.879232	8.536453	5.805664	8.309327	26.302834	5.052998	10.375947	5.779685	77.784973	76.697762	15.99088	10.601532	11.877866	56.82453833
ENSCHIG00000019026	PCYT1A	1:70576961-70608574	9.595533	11.024063	9.553406	8.91088	9.733159	6.190124	7.573693	14.410877	8.154232	7.194191	7.667685	13.556275	7.345915	12.185742	16.473019	16.174294	15.866693	13.908959	9.628028857	12.39023775	15.31664867
ENSCHIG00000026495	ENSCHIG00000026495	1:70637884-70655080	16.312262	3.202729	5.047236	11.048139	13.11304	6.814457	19.036913	8.167875	10.997749	18.086597	12.408771	7.363522	10.584237	7.447641	5.41369	4.622005	4.925611	5.452659	9.490055571	7.7022725	5.000091667
ENSCHIG00000016839	SMCO1	1:70784507-70790814	1.573403	5.406095	3.071964	1.508931	1.547058	1.459781	1.754084	2.556576	0.747268	0.14628	0.501188	10.180381	1.04159	1.041863	11.129179	8.874998	16.20932	8.819308	2.472069857	5.84825325	11.30120867
ENSCHIG00000026762	FBXO45	1:70833588-70844106	2.626633	4.804095	2.144169	2.51796	2.263272	1.535532	4.343074	3.270068	3.486167	3.710889	3.771493	3.342715	1.617086	4.826153	4.325289	4.262842	3.92763	3.408978	2.982595714	3.52781075	3.866483333
ENSCHIG00000018482	PAK2	1:71032194-71069814	30.221197	33.007622	29.913433	29.360813	36.265491	15.671403	29.716728	29.74518	30.721226	29.748455	29.908184	31.276697	19.662743	35.526329	33.394909	29.646746	26.577681	22.936035	29.09723857	29.9651695	26.38682067
ENSCHIG00000012452	SENP5	1:71102881-71129716	11.165256	5.943138	8.110254	10.416257	10.432135	6.129855	14.016325	6.022085	14.291566	13.044961	14.26466	6.347934	8.628678	7.49682	6.464396	6.20897	5.768352	5.205754	8.724292714	7.234457	5.727692
ENSCHIG00000012351	NCBP2AS2	1:71140245-71174891	7.197972	12.940578	9.718418	5.379957	5.023306	6.115172	4.070496	7.014696	3.89837	5.79385	6.434505	3.724484	8.626469	7.113054	7.204205	3.552423	6.312669	5.262423	7.180374714	6.667053	5.042505
ENSCHIG00000010169	DLG1	1:71244164-71512826	8.504147	2.05751	3.100607	6.413404	9.44998	4.84148	9.284396	4.504149	8.728878	6.58998	6.560157	4.411645	5.431211	3.242959	3.717388	3.649184	3.483286	3.055473	5.664503714	4.20080075	3.395981
ENSCHIG00000016486	APOD	1:71801493-71814121	16.731735	70.10714	70.674774	22.343706	19.021641	19.73601	8.451285	128.561249	6.422772	6.117989	4.90092	87.328941	10.770808	437.798676	143.223511	101.799049	83.526749	104.437347	48.41368643	169.780484	96.587715
ENSCHIG00000007316	ENSCHIG00000007316	1:71840110-71861342	32.560669	46.733631	59.679947	34.014954	30.54916	14.992742	28.850584	59.115261	27.060137	27.998371	29.417402	56.072414	21.854467	48.267448	90.430672	61.644848	69.719177	71.953331	39.13375414	54.15625025	67.772452
ENSCHIG00000024502	XXYLT1	1:72058793-72239596	5.906858	1.559434	3.00596	3.724136	4.574502	2.083488	9.376454	3.515463	5.365318	6.73092	6.556974	3.248798	3.664423	1.700815	1.490725	2.039567	2.271415	2.136267	3.977062429	2.52619025	2.149083
ENSCHIG00000024773	ATP13A3	1:72786624-72868023	8.510137	5.73552	8.01275	7.341116	8.057975	3.870411	8.136375	10.622237	8.521533	7.069055	8.459055	10.71003	4.77131	14.161015	7.175755	12.700108	9.277677	4.315894	7.396626286	9.2045275	8.764559667
ENSCHIG00000014105	OPA1	1:73510912-73587597	14.50226	22.771475	16.452932	13.299541	11.487824	7.99507	18.324697	21.942408	14.048259	11.620052	13.089065	20.98633	9.806849	17.830759	26.359388	23.031151	22.570877	16.598846	16.03913529	18.7458315	20.73362467
ENSCHIG00000025900	PLAAT1	1:73860311-73920272	6.931411	8.808498	7.499202	7.078122	4.689622	7.06962	5.249816	13.677693	7.452477	6.033155	5.151286	18.045082	5.30335	12.659549	19.314548	21.070013	19.440577	17.432003	7.724653286	13.83063225	19.31419767
ENSCHIG00000020817	MB21D2	1:74237597-74369258	4.279086	1.444329	1.94175	3.50898	3.850934	2.21185	6.423658	2.694753	4.917059	4.293239	4.648993	2.895767	3.319114	2.222613	2.851779	2.380902	2.128604	2.262382	3.153750571	2.82231825	2.257296
ENSCHIG00000021138	OSTN	1:75830695-75869498	0.12166	0	0.056916	0.016505	0.310119	0.034828	2.119295	0	0.640464	0.315117	1.002568	0	0.279639	0	0	0	0	0	0.362523286	0.06990975	0
ENSCHIG00000017471	IL1RAP	1:76349015-76502469	0.756694	1.058587	1.147233	0.783935	0.996941	0.495177	0.892277	1.240542	0.624099	0.661125	0.829765	0.87486	0.501585	1.834467	2.219808	1.341086	0.826842	1.00206	0.944956	1.35768	1.056662667
ENSCHIG00000021260	CLDN1	1:76761369-76779687	3.976825	6.189323	7.743916	4.387391	3.472554	1.88968	2.179353	3.298764	1.350351	1.741479	1.357125	4.434443	1.942334	2.668663	1.087511	1.153913	1.002545	0.60383	4.165854429	2.53323775	0.920096
ENSCHIG00000019160	CCDC50	1:75698930-75778359	10.845795	3.800834	5.807673	8.933042	10.380876	4.563009	12.702011	5.449564	13.098387	11.525212	12.982018	7.101245	7.124208	6.032382	5.549355	4.413137	5.110373	4.44941	7.376715571	6.4517975	4.65764
ENSCHIG00000023662	TP63	1:77162740-77426849	5.202241	3.783231	2.787639	3.7127	2.751597	2.867404	3.132765	4.346831	3.532782	5.599169	4.22919	8.370147	4.145181	7.137084	10.905212	8.009384	10.668391	11.61375	3.340309571	7.639406	10.097175
ENSCHIG00000021716	ENSCHIG00000021716	1:79615355-79632609	0.05129	0.016067	0.048348	0.197162	0.165136	0.095649	0	0.583061	0.0203	0.034033	0.038899	1.173213	0.053707	1.740242	1.112355	2.22186	0.566838	0.639992	0.157917571	1.01987925	1.142896667
ENSCHIG00000026477	BCL6	1:79303611-79318601	4.225376	13.659352	26.622963	4.169836	3.935323	2.513331	2.301527	11.956212	3.609909	2.012087	2.370203	10.074252	2.297081	24.061737	20.506201	9.430394	15.226449	14.555138	9.308363429	14.23481775	13.07066033
ENSCHIG00000026626	ADIPOQ	1:80090897-80106385	0.223913	0.528967	0.025325	0.364787	1.594043	0.109319	0.015335	0.959656	0.147027	0.33695	0.191063	5.214308	8.052706	26.762495	2.165631	8.464082	46.312702	7.147827	0.513918857	10.548785	20.641537
ENSCHIG00000011373	KNG1	1:80176926-80200740	2.271003	0	0	0	0.026421	0	0.282539	0.082024	0.042322	0.053335	0	0.017491	1.891886	0.07919	0	0	0.01487	0	0.055854857	0.49714175	0.004956667
ENSCHIG00000020822	RFC4	1:80129861-80141804	6.375249	5.589607	5.021291	6.631835	5.864752	3.429542	11.069575	3.64647	8.471352	9.142702	8.965651	3.963747	4.643342	3.472538	4.194918	3.128679	2.845358	2.597771	5.893296	4.06863625	2.857269333
ENSCHIG00000012317	EIF4A2	1:80142000-80150456	365.681244	641.433044	513.577942	325.22998	300.080231	200.976135	390.988068	486.010223	340.433624	360.537598	366.450897	330.808868	254.145813	428.753632	547.442993	394.911713	382.833893	437.604431	408.3279461	390.2878265	405.116679
ENSCHIG00000025471	HRG	1:80206880-80214776	1.410321	0	0	0	0	0	0.045312	0	0	0	0	0	0.731824	0	0	0	0	0	0.006473143	0.182956	0
ENSCHIG00000004248	TBCCD1	1:80213261-80342487	5.66242	1.715251	2.118469	4.865676	5.79503	3.499203	6.502801	3.299028	7.03777	7.75805	6.094871	3.88062	4.674753	4.516278	3.45796	3.607413	3.566321	2.944911	3.970779714	4.13240275	3.372881667
ENSCHIG00000020257	FETUB	1:80225344-80241686	10.443381	0	0	0	0.037229	0	0.84737	0	0	0.010768	0	0	6.038228	0	0.09504	0	0	0	0.126371286	1.533317	0
ENSCHIG00000021115	AHSG	1:80273399-80280675	315.217133	0	0	0.21994	1.366093	0.078247	22.623831	0	0	0.362787	0	0	208.338806	0	2.050366	0	0	0.03163	3.469730143	52.597293	0.010543333
ENSCHIG00000006056	ENSCHIG00000006056	1:81641009-81641326	1.519274	11.156816	3.919221	0.722669	1.111097	1.208419	1.485976	1.80048	1.5235	1.231188	1.453273	7.117129	1.169558	2.660653	6.954376	7.314053	9.077246	5.308445	3.057811143	4.475429	7.233248
ENSCHIG00000010352	EHHADH	1:81547457-81613871	1.654919	0.620657	0.883647	1.156258	1.403175	1.287079	0.576792	2.768942	0.516742	0.650733	0.680982	4.442231	1.282707	2.968711	2.982057	2.157937	2.190431	1.867718	1.242364286	2.9189265	2.072028667
ENSCHIG00000015662	MAP3K13	1:81373000-81530675	0.383382	0.093617	0.184033	0.371186	0.422905	0.227614	0.725946	0.185882	0.535323	0.402035	0.360086	0.20382	0.311211	0.363191	0.243346	0.155885	0.142117	0.134222	0.315883286	0.280392	0.144074667
ENSCHIG00000018521	ENSCHIG00000018521	1:81258777-81293197	17.39736	17.993675	22.293802	16.423605	15.027771	11.000342	18.367498	18.831469	21.847116	15.586412	18.408604	15.713341	13.986176	19.723583	26.001831	21.241697	20.177639	20.799458	17.13402314	18.85623275	20.739598
ENSCHIG00000017215	C3orf70	1:81664026-81788105	26.626017	7.669211	9.016241	16.56428	23.473986	10.359415	29.436539	7.100967	29.402624	28.295401	26.048161	7.161642	14.340525	3.715381	3.832855	2.462809	4.262136	3.658515	14.80294843	7.26260075	3.461153333
XLOC_002355	XLOC_002355	1:82273785-82278666	0.450913	0.035095	0	0.154272	0.053377	0.122529	3.179488	0.010713	1.691447	2.319685	1.485259	0	0.18217	0.200076	0	0	0	0	0.507924857	0.0955615	0
ENSCHIG00000005276	EPHB3	1:82296675-82308619	3.385963	0.310709	0.440632	2.698267	4.204255	3.607361	6.216993	0.518528	6.241532	6.473967	8.038522	0.260621	4.220918	0.983801	0.128028	0.346579	0.269264	0.181649	2.570963571	1.398342	0.265830667
ENSCHIG00000011375	CHRD	1:82484851-82496708	2.842846	1.081363	2.398706	2.05023	3.806374	1.52367	5.776464	1.111608	3.809063	5.20716	5.310849	1.006343	2.737953	1.432327	0.833806	1.009471	0.807012	0.647691	2.535487857	1.50260725	0.821391333
ENSCHIG00000017758	THPO	1:82496875-82503922	0.407416	0.100115	0.218978	0.401908	1.047422	0.214406	1.175374	0.163684	1.159472	0.503419	0.504772	0.141593	0.422651	0.254552	0.115871	0.216044	0.017006	0.145501	0.474555286	0.23366675	0.126183667
ENSCHIG00000012826	EEF1AKMT4-ECE2	1:82576724-82607172	1.138049	4.046908	2.688995	1.064627	1.005146	0.955232	1.588199	1.381942	1.350587	1.509405	1.35943	0.931492	1.37213	2.027413	2.972716	1.564609	1.751114	1.473309	1.818721286	1.82593775	1.596344
ENSCHIG00000012282	CLCN2	1:82511938-82525661	1.009718	0.394155	0.517625	1.125277	1.068427	0.895465	1.074989	0.517455	1.071634	1.075156	1.229404	0.457788	1.069551	0.474723	0.385289	0.337745	0.32927	0.183158	0.799056143	0.59683775	0.283391
ENSCHIG00000009775	EIF4G1	1:82532196-82553365	22.967125	56.039421	40.116318	18.765402	23.86952	14.906121	33.584942	33.370834	26.596111	25.381975	28.102842	30.538244	25.165352	35.433941	44.859844	37.199627	34.492878	24.751461	31.521794	33.99934525	32.14798867
ENSCHIG00000016997	PSMD2	1:82557993-82569746	19.779133	28.261173	24.763454	19.919395	19.756475	19.22971	25.315474	52.617714	19.327679	22.751062	20.33519	24.600182	24.102432	32.601768	55.945282	27.540466	25.923672	28.523302	27.12334214	34.312416	27.32914667
ENSCHIG00000018349	ABCF3	1:82643694-82651104	15.723255	26.555777	17.763929	13.27707	15.880982	14.633197	20.64183	20.303528	20.223438	18.258455	19.049768	18.301136	19.373411	21.804232	26.993893	27.758764	27.870531	18.817265	18.43661614	21.618168	24.81552
ENSCHIG00000013014	DVL3	1:82666261-82679497	11.825377	5.09979	5.285275	12.059812	14.140855	7.61932	16.343616	5.037992	15.417333	16.450315	14.587432	5.880454	11.40309	5.594649	6.360788	3.8112	5.324188	4.904288	9.369522857	7.30974525	4.679892
ENSCHIG00000026144	EIF2B5	1:82685770-82694494	14.220245	17.723051	14.943051	13.273614	13.801441	10.683153	17.682974	19.06028	15.547755	15.931807	15.0599	13.21121	14.111759	23.734699	23.262035	14.892132	16.081745	13.857704	15.309652	18.57992575	14.94386033
ENSCHIG00000024341	ABCC5	1:82814108-82893895	2.085768	1.053718	1.411972	1.745594	2.505901	1.247726	2.329355	1.735005	3.82702	1.398879	2.629662	2.788153	1.456681	2.800867	2.273504	7.006095	4.877495	2.804796	1.718467286	2.32980125	4.896128667
ENSCHIG00000013530	YEATS2	1:82964908-83104829	8.75349	3.876777	4.569117	7.116966	8.863958	4.547844	11.804813	3.221088	10.356594	8.122746	7.919641	4.534576	5.582808	4.486486	2.670129	2.936799	3.305102	2.438732	6.285794714	4.31849975	2.893544333
ENSCHIG00000017564	MAP6D1	1:82988352-82994292	0.00324	0.068309	0.008229	0.004813	0.003369	0.269551	0.001139	0.000249	0.004457	0.154872	0.001434	0.001864	0.018943	0.000045	0.000409	0.000105	0.000794	0.000209	0.050808429	0.00531525	0.000369333
ENSCHIG00000021673	KLHL24	1:83130034-83168865	19.385132	36.635983	29.186716	19.067888	22.611139	12.59764	21.13706	66.631134	21.241726	21.826099	16.789577	33.189224	9.801494	33.349514	54.84729	22.956512	30.626635	27.578096	29.69536571	32.7968805	27.05374767
ENSCHIG00000012229	MCF2L2	1:83333232-83612887	0.537165	0.024239	0.298602	0.336864	0.410191	0.193428	1.937858	0.243729	1.063492	0.701737	0.529525	0.061149	0.418914	0.234765	0.138112	0.041202	0.060184	0.10521	0.492130143	0.213235	0.068865333
ENSCHIG00000007874	B3GNT5	1:83507365-83508510	6.529674	0.90599	1.531637	5.172476	6.257385	3.23349	4.5034	1.970387	7.793392	7.689309	7.540461	3.351577	3.379149	2.550179	2.000495	1.348609	1.800184	1.649983	3.367823571	2.82035	1.599592
ENSCHIG00000012704	DCUN1D1	1:83750463-83792085	17.336468	17.671305	15.558067	14.092726	11.38718	10.64987	9.173902	26.639582	12.414056	11.631149	12.383276	21.472044	10.198866	22.757223	35.607353	16.887632	19.787476	17.930347	15.02466171	22.5088715	18.20181833
ENSCHIG00000002251	ENSCHIG00000002251	1:86008696-86009187	22.455095	30.365049	23.306898	0.111107	0.115632	0.110198	0.138148	37.361305	17.811741	16.172762	18.337118	25.086025	0.155937	0.098987	36.670258	0.112442	35.15089	28.422886	13.07261957	15.50280175	21.22873933
ENSCHIG00000021885	PEX5L	1:86709337-86989104	1.969979	0.882957	1.113803	1.624749	2.436311	1.502372	0	0.54474	0.230191	0.367647	0.248669	1.410143	0.665234	0.132969	0.346317	0.637143	0.375083	0.530153	1.157847429	0.63866575	0.514126333
ENSCHIG00000025334	CCDC39	1:86027053-86083117	0.507268	0.179205	0.156	0.345204	0.35505	0.283275	0.729885	0.103746	0.743453	0.472578	0.353665	0.21095	0.260644	0.125474	0.049782	0.119259	0.085763	0.089149	0.307480714	0.1617125	0.098057
ENSCHIG00000022989	DNAJC19	1:85751123-85832903	5.630306	7.933637	6.96546	7.539085	7.711508	5.832536	4.170858	8.582337	5.653358	5.746802	5.065575	6.041327	5.712258	5.603418	10.014604	8.269699	8.386334	6.747042	6.962203	6.84290175	7.801025
ENSCHIG00000017202	FXR1	1:85763619-85833566	74.254257	100.31134	100.529282	77.540131	65.401131	43.064785	94.223389	124.488663	89.311432	63.805687	77.459763	85.584557	60.080944	101.605026	145.762054	128.014542	117.709976	113.492638	86.50838871	98.25814525	119.739052
ENSCHIG00000013922	MRPL47	1:87162577-87197419	20.062454	29.502499	18.889061	20.191605	14.170928	14.057631	19.261972	31.896107	19.1215	17.597998	17.092512	21.054934	13.835448	18.885569	23.244833	28.737301	26.058216	16.776999	21.13854329	19.255196	23.85750533
ENSCHIG00000024994	NDUFB5	1:87163136-87178432	60.836327	132.06134	91.93	56.088947	43.244659	38.969872	66.358177	87.141785	51.867321	58.802334	58.081509	160.744888	47.477806	66.593872	114.084099	188.095917	169.608994	117.879829	73.68496857	97.22516625	158.5282467
ENSCHIG00000011036	GNB4	1:87311691-87419096	14.316456	2.717969	4.3592	12.226235	13.676184	6.578617	15.368112	6.620646	13.742373	17.612146	16.067867	7.597623	8.475452	7.991045	4.026083	4.722099	4.237599	3.229977	8.792423286	7.02255075	4.063225
ENSCHIG00000021326	MFN1	1:87382152-87415731	18.087021	29.757563	19.219074	14.495786	14.502295	9.778083	23.537748	27.706184	25.205906	15.485518	18.775549	25.662916	12.948926	22.733229	37.908714	35.116772	34.573799	25.288465	19.85667614	24.81344625	31.65967867
ENSCHIG00000020065	ENSCHIG00000020065	1:87812811-87853197	0.183038	0	0.056917	0.610779	0.511188	0.37013	0	0	0.0386	0	0.088262	0.030265	0.117706	0	0	0	0	0.073808	0.221287714	0.03699275	0.024602667
ENSCHIG00000025074	ZMAT3	1:87658744-87699470	3.078759	2.938687	1.87976	2.563884	2.897465	1.733279	3.043486	4.057794	4.382465	2.973449	4.213238	4.420867	2.127167	4.961333	6.677065	6.006635	6.089195	4.913645	2.730622143	4.546608	5.669825
ENSCHIG00000016154	PIK3CA	1:87534831-87564102	16.009844	11.408155	9.774081	14.572533	16.665287	9.077785	16.00363	19.431696	18.77631	16.267704	18.328939	18.241102	9.092175	22.552111	22.239527	15.768202	14.938955	12.594333	13.84759529	18.03122875	14.43383
XLOC_007855	XLOC_007855	1:93192276-93451942	0.276702	0.050264	0.043165	0.192997	0.273884	0.215389	0.677635	0.061624	0.701955	0.320668	0.693898	0.04215	0.324907	0.010364	0.030064	0.012614	0.005393	0.012463	0.216422571	0.10187125	0.010156667
ENSCHIG00000013430	ENSCHIG00000013430	1:94246543-94247602	1.433473	8.35405	5.679556	2.425379	2.851686	1.70358	1.891105	4.653278	2.443064	0.959861	2.273423	0.763893	1.18806	3.825196	1.886088	1.228693	0.720537	2.747042	3.936947714	1.91580925	1.565424
ENSCHIG00000025581	ECT2	1:94258074-94326723	3.508255	0.21133	0.532478	2.083801	2.27269	0.84125	6.593302	0.308098	3.764505	4.572426	3.618648	2.609838	1.954303	0.385025	0.330835	0.865126	0.519516	0.273047	1.834707	1.32000025	0.552563
ENSCHIG00000018744	NAALADL2	1:90881738-91786522	4.930424	0.893428	2.742078	4.39461	5.662769	2.195565	4.384432	0.934446	5.281632	6.217785	5.712777	1.160279	2.683833	0.876728	0.410227	1.274569	0.907171	1.119423	3.029618286	1.28276675	1.100387667
XLOC_007522	XLOC_007522	1:92022228-92518104	1.417124	0.327192	0.692724	1.078414	1.508314	1.264692	2.978495	0.909292	4.078613	2.079898	1.934795	0.650808	1.671709	0.348922	0.591425	0.577918	0.42494	0.404323	1.251303286	0.815716	0.469060333
XLOC_007560	XLOC_007560	1:92346784-92360670	0.334242	0.057222	0.084954	0.335715	0.612494	0.327011	0.741628	0.198881	0.987455	0.42458	0.600968	0.181056	0.396878	0.103495	0.206375	0.105986	0.14831	0.163276	0.336843571	0.221951	0.139190667
ENSCHIG00000024248	NCEH1	1:94364487-94430626	4.485121	17.933062	5.105191	4.254432	3.449976	2.187729	6.632981	8.305551	6.60233	4.045514	4.277683	7.854645	3.49889	7.009424	8.423805	8.213487	8.816113	5.233285	6.838417429	6.696691	7.420961667
ENSCHIG00000009656	GHSR	1:94592414-94600359	0.009294	0.01168	0.005431	0.010956	0	0	0	0.060007	0	0.018472	0	0.058635	0	0.100705	0.036931	0.029299	0.029944	0.051744	0.012582	0.04906775	0.036995667
ENSCHIG00000016856	TNFSF10	1:94545326-94571010	0.717908	1.186245	1.897923	1.680724	1.813372	0.81128	0.093104	13.497726	0.086351	0.235349	0.293046	13.92004	0.245144	6.980114	7.057702	6.441892	6.355101	8.602489	2.997196286	7.05075	7.133160667
ENSCHIG00000023878	FNDC3B	1:94683299-94964404	26.113434	16.202381	19.824823	25.07127	33.610882	13.561229	28.340572	12.01992	24.319969	29.227419	29.474411	14.098823	15.38983	19.130291	8.200026	13.026262	9.475196	5.93774	21.233011	14.2047425	9.479732667
ENSCHIG00000008516	SLC2A2	1:96010092-96036643	1.274786	0	0	0	0	0	0.049301	0	0	0	0	0	0.946393	0	0	0	0	0	0.007043	0.23659825	0
ENSCHIG00000011095	ENSCHIG00000011095	1:96536571-96551659	2.072792	2.22186	1.431755	1.63414	1.765781	1.026298	1.493186	1.269556	0.845693	1.532777	0.955147	0.653046	1.312816	0.201569	0.582947	0.320583	0.542267	0.201387	1.548939429	0.6875945	0.354745667
ENSCHIG00000010044	PLD1	1:95239775-95468221	7.961153	2.426554	3.033905	8.431436	6.322778	3.614311	10.330301	2.420063	8.967607	9.210354	7.516245	2.953277	7.391184	6.096905	3.511632	1.768909	2.415924	2.088388	5.225621143	4.9882495	2.091073667
ENSCHIG00000017624	TNIK	1:95581572-95975774	17.757587	7.586994	9.615102	18.679647	19.828041	11.223103	18.318489	8.790478	27.925097	16.422752	20.738605	10.551128	15.100184	6.602633	4.374353	6.504264	4.708986	3.593946	13.43455057	9.1570745	4.935732
ENSCHIG00000026557	PRKCI	1:96631510-96703634	2.958273	1.335005	1.964705	4.023232	3.973448	2.816064	7.511941	2.939324	6.651837	6.91853	7.173589	2.22994	3.272812	2.76832	2.505346	1.996325	2.138078	1.798589	3.509102714	2.6941045	1.977664
ENSCHIG00000012529	GPR160	1:96797283-96876938	0.316706	0.677455	0.500254	0.531322	1.34492	0.307211	0.268013	0.445587	0.271329	0.448808	0.219543	0.600598	0.212175	1.481331	0.394884	0.768584	0.866465	0.911757	0.582108857	0.672247	0.848935333
ENSCHIG00000015287	SAMD7	1:96967164-96982923	0.038005	0.023961	0	0.133206	0.054603	0.059482	0	0	0	0	0.025348	0	0.045698	0	0	0	0	0	0.038750286	0.0114245	0
ENSCHIG00000020545	SEC62	1:96911617-96946560	21.597488	7.155907	7.093396	6.116961	21.160484	11.072686	9.175491	14.722571	17.745008	11.255342	19.578276	10.122937	12.650047	6.063663	8.957191	6.87654	5.536124	7.083618	10.92821371	9.4484595	6.498760667
ENSCHIG00000025085	LRRC34	1:97085633-97105096	0.49449	0.035152	0.045309	0.37682	0.340964	0.201317	0.998217	0.070901	0.51264	0.773937	0.452424	0.096441	0.178125	0.037877	0.056846	0.042839	0.03661	0.030199	0.295525714	0.09232225	0.036549333
ENSCHIG00000013283	ACTRT3	1:97127417-97135391	0.389874	0.539129	0.751257	0.597511	0.547173	0.459524	0.484198	1.852245	0.556098	0.656663	0.531151	1.296196	0.632106	0.886437	2.088427	0.697574	1.282483	1.174379	0.747291	1.2257915	1.051478667
ENSCHIG00000000612	ENSCHIG00000000612	1:99148443-99177944	0.227611	0.028829	0.181305	0.295166	0.21122	0.127226	0.157204	0.223335	0.018024	0.031538	0.046779	0.279244	0.147141	0.330823	0.515004	0.448084	0.437487	0.294825	0.174897857	0.318053	0.393465333
ENSCHIG00000024949	GOLIM4	1:98850915-98937414	18.158199	4.351898	7.664598	17.797235	22.942543	9.114871	20.885124	7.155546	17.487797	20.502644	20.05315	11.46294	10.660807	8.940802	5.183125	9.929447	7.460295	5.884558	12.844545	9.0619185	7.7581
ENSCHIG00000023820	ENSCHIG00000023820	1:103391051-103392218	0.270582	1.12293	0.657969	0.582578	0.290359	0.238451	0.317546	0.832711	0.452632	0.271804	0.137456	2.250473	0.464002	0.605851	1.667487	2.514534	2.45153	1.59921	0.577506286	1.24695325	2.188424667
ENSCHIG00000026772	BCHE	1:100990036-101152786	22.607517	2.178328	6.023027	18.10124	17.856394	6.99807	21.360159	5.081441	22.11228	27.42378	19.497263	3.150296	16.539003	2.16042	1.861131	2.233748	1.894031	1.96983	11.08552271	5.9277125	2.032536333
ENSCHIG00000009108	SPTSSB	1:105586836-105617130	1.154158	0.490995	0.157121	1.828846	1.320598	1.076646	1.092217	0.592188	1.266491	1.210224	1.198382	0.868037	0.670149	1.196516	0.768954	0.633609	0.558343	0.655807	0.936944429	0.875914	0.615919667
ENSCHIG00000003416	PPM1L	1:105948229-106149989	8.990489	12.507668	18.738194	10.997115	12.585537	6.502576	10.555286	30.575048	9.241769	6.703638	8.478016	24.647865	5.434693	16.362852	15.534709	23.90984	23.345156	14.360628	14.63734629	15.49502975	20.53854133
ENSCHIG00000010005	C3orf80	1:106759382-106760122	0.706635	0.047	0.098104	0.186383	0.526578	0.134522	2.38104	0.06903	2.291445	2.585746	2.161732	0.062489	0.412111	0.055216	0	0.0384	0	0	0.491808143	0.132454	0.0128
ENSCHIG00000009835	ENSCHIG00000009835	1:106916064-106958893	8.376904	1.274814	1.245076	7.659238	9.767067	3.22015	9.999027	3.926251	9.120353	8.084995	8.679681	3.491338	4.832861	2.73369	2.108423	1.484086	1.736253	1.565795	5.298803286	3.291578	1.595378
ENSCHIG00000024872	IFT80	1:106563895-106740382	16.17939	2.022946	5.544003	11.766183	10.195843	8.195137	17.721315	5.486276	12.752807	20.195831	14.474213	6.427336	8.857505	3.02856	4.991487	4.297966	2.648667	3.188588	8.704529	5.826222	3.378407
ENSCHIG00000013800	ENSCHIG00000013800	1:106564336-106577379	0.514748	0.037423	0.184415	0.218654	0.153664	0.102997	0.863069	0.039138	0.742065	0.363301	0.28694	0.163334	0.555351	0.087805	0.247512	0.162412	0.047836	0.060386	0.22848	0.2635005	0.090211333
ENSCHIG00000018909	SMC4	1:106580619-106612462	14.806786	2.883568	4.418446	8.033879	9.788565	4.608708	24.279478	3.864745	19.132915	17.985847	15.845085	9.567749	6.976662	4.683584	4.816063	5.355124	4.262135	4.055322	8.268198429	6.5110145	4.557527
ENSCHIG00000004169	ENSCHIG00000004169	1:107084247-107148842	21.839632	12.981974	14.365002	30.447578	19.807104	11.401365	21.000704	52.739346	10.806875	19.098658	17.983173	42.658463	16.649813	24.362164	48.838963	32.848244	24.859814	39.219978	23.24901043	33.12735075	32.30934533
ENSCHIG00000025210	MFSD1	1:108265038-108290057	10.624431	7.637853	10.110943	12.428161	12.342924	6.123743	15.095072	15.126507	12.704937	12.774081	11.908628	10.537825	9.215951	17.812628	13.660018	13.416367	13.341928	9.145431	11.26645757	12.8066055	11.96790867
ENSCHIG00000015220	GFM1	1:108362619-108459420	9.720526	23.769682	14.025031	9.688096	9.112264	6.79018	11.387391	17.211378	11.434674	9.952695	11.312716	16.147499	8.910141	13.33727	23.534061	22.808084	20.866558	14.388149	13.14057457	15.48224275	19.35426367
ENSCHIG00000020798	RARRES1	1:108362995-108403709	18.876675	24.022497	42.079975	13.772864	15.914442	10.803688	10.259616	38.727322	14.811029	14.989927	17.308754	7.858766	18.64604	184.358887	5.830896	15.767742	4.787561	2.15951	22.225772	54.17364725	7.571604333
ENSCHIG00000026258	LXN	1:108407118-108459144	28.06848	1.787962	1.911891	18.87892	24.393764	9.051868	32.73653	3.820746	24.305658	34.790173	29.494102	11.843146	16.858568	4.783828	3.693834	4.84457	3.458673	2.814974	13.22595443	9.294844	3.706072333
ENSCHIG00000018923	MLF1	1:108467997-108497094	47.988583	70.965721	73.108429	49.449711	39.755501	37.418495	36.388702	57.921463	36.420868	28.559305	35.035389	159.178833	35.17276	46.854347	62.869274	150.35965	111.279312	163.797394	52.14400314	76.0188035	141.8121187
ENSCHIG00000012523	PTX3	1:109705569-109711190	3.23271	5.579742	4.445974	2.986111	3.46205	1.888719	5.902392	1.597568	4.427363	8.243969	5.276169	4.731339	3.039318	55.228458	3.72753	3.178949	1.032881	0.293403	3.694650857	16.68166125	1.501744333
ENSCHIG00000016128	SHOX2	1:108977855-108988530	3.163154	1.330583	1.47979	3.026225	3.956239	2.355635	1.911397	1.182106	3.527227	3.090158	2.943842	1.427785	2.235922	0.744342	0.99929	1.31853	1.366311	0.840342	2.177425	1.35183475	1.175061
ENSCHIG00000010147	ENSCHIG00000010147	1:110132236-110199515	0.33524	0.10259	0.023611	0.359752	0.402672	0.14841	0.288092	0.106458	0.279836	0.30824	0.181254	0.104376	0.191155	0.169981	0.067473	0	0.041514	0.018742	0.204512143	0.13324625	0.020085333
ENSCHIG00000023809	ENSCHIG00000023809	1:110221380-110346469	0.233587	0.109358	0.298399	0.252118	0.26967	0.056775	0.274968	0.109675	0.127692	0.085447	0.156674	0.010346	0.09146	0.091634	0.069793	0.020197	0.029632	0.039342	0.195851857	0.06580825	0.029723667
ENSCHIG00000018721	TIPARP	1:110484497-110512421	8.828165	48.673512	58.32579	8.942122	8.071611	5.718645	10.690204	6.60972	8.489774	6.809126	8.476342	9.826406	6.634113	18.482653	7.197758	26.564577	15.394837	8.824746	21.00451486	10.5352325	16.92805333
ENSCHIG00000015405	CCNL1	1:110008240-110028757	19.019114	25.309692	28.392456	15.645695	18.692753	9.47578	18.764086	5.680376	9.725303	12.382795	17.621508	6.316404	12.72619	8.448583	5.557313	8.390062	6.670122	5.259027	17.42297686	8.2621225	6.773070333
ENSCHIG00000012338	SSR3	1:110642116-110653873	39.256981	134.027313	99.626633	41.996342	38.761574	27.903019	39.273804	66.095612	36.369698	37.56908	39.065777	48.302868	41.694668	57.644886	54.504162	60.486984	47.680912	40.392246	63.95489957	50.536646	49.52004733
ENSCHIG00000023684	KCNAB1	1:110658907-110936720	0.975939	8.118775	6.386464	1.506412	1.199548	1.070872	4.319641	1.578871	0.380683	0.621312	0.423045	19.516014	0.517983	1.095014	1.286217	0.834078	2.103977	4.288191	3.454369	5.603807	2.408748667
ENSCHIG00000013645	SLC33A1	1:111384365-111404862	8.541327	17.699743	13.261889	8.180797	8.12842	4.741183	8.633265	7.253298	8.05854	8.917377	8.384174	5.740252	6.474355	9.168839	7.970972	6.578251	5.11402	4.754212	9.699799286	7.3386045	5.482161
ENSCHIG00000022844	GMPS	1:111287641-111356806	15.692958	69.46537	27.64049	13.094801	13.392775	7.702728	21.085711	18.882095	15.198131	17.592953	16.41251	10.797069	11.171864	16.899315	14.564079	10.917681	9.997184	9.775125	24.46628143	13.35808175	10.22999667
ENSCHIG00000012613	ARHGEF26	1:113021353-113160746	8.173192	2.913277	3.620577	8.013586	9.850216	4.695605	7.019222	2.933872	5.925618	7.014025	7.162863	3.11306	5.535066	2.562719	1.459972	1.110606	1.223062	1.456782	5.578050714	3.16770425	1.263483333
ENSCHIG00000019221	ENSCHIG00000019221	1:114976507-114976662	22.435236	32.202614	26.954342	23.083929	26.434946	13.828938	18.562531	55.431801	19.107853	16.830837	21.114296	56.459888	12.462631	53.926559	103.393715	58.592941	61.563454	51.997688	28.07130014	56.56069825	57.38469433
ENSCHIG00000025273	IGSF10	1:116238757-116264604	11.057523	0.60088	1.54072	5.12426	10.251692	6.220859	4.698095	0.753445	11.088184	8.932307	11.420482	1.534898	7.682757	0.192116	0.397751	0.405257	0.6297	0.134347	4.169993	2.4518805	0.389768
ENSCHIG00000014066	MED12L	1:116238848-116626541	1.639967	0.448268	0.743988	1.374461	1.422356	1.123967	2.61275	0.385969	2.500643	1.960545	1.880681	0.33505	1.422102	0.340721	0.119328	0.179527	0.234383	0.203349	1.158822714	0.55430025	0.205753
ENSCHIG00000008552	GPR171	1:116505740-116506699	0.080434	0.033695	0	0.167965	0.135655	0.041487	0.250412	0.164357	0.085	0.053113	0.177992	0.29731	0	1.063783	0.234081	0.431641	0.262089	0.17696	0.113367286	0.3987935	0.29023
ENSCHIG00000017283	SELENOT	1:117096369-117121164	16.536428	13.006758	16.247263	12.487988	14.013846	6.352683	14.10928	13.381109	15.441645	16.543474	16.134556	17.718822	12.157567	19.757175	17.202702	22.591269	23.161987	16.412504	12.79984671	16.7090665	20.72192
ENSCHIG00000015207	TSC22D2	1:117256606-117299312	8.807958	13.221039	18.45363	7.251434	8.468687	4.451553	13.153774	7.461732	14.272151	10.711081	12.878221	9.311244	5.464641	11.780597	12.407247	10.698772	9.841396	8.628975	10.35169271	9.74093225	9.723047667
ENSCHIG00000023786	EIF2A	1:117140608-117187548	9.453658	12.65553	13.848238	10.902081	10.618908	8.385259	10.081407	16.207769	10.046279	9.457879	9.69241	9.669059	8.592345	12.126266	14.420282	9.131909	9.426765	9.817618	11.81417029	11.201988	9.458764
ENSCHIG00000022037	ENSCHIG00000022037	1:117789654-117794446	5.618463	8.415848	21.045078	5.713516	4.904011	4.022502	5.18169	47.764088	2.541179	6.255835	6.448711	11.438564	6.660961	10.669123	10.414516	10.715552	12.631821	8.519981	13.863819	9.795791	10.62245133
ENSCHIG00000008247	TM4SF4	1:118230400-118259401	0.186182	0	0	0	0	0	0	0	0.021151	0.017641	0	0	0.225634	0	0.016944	0.015757	0.043016	0.014637	0	0.0606445	0.02447
ENSCHIG00000015148	TM4SF1	1:118380593-118390521	22.36956	42.169891	105.213615	21.224117	24.506142	8.880939	13.560188	21.327942	11.965192	12.843281	13.026631	27.113678	12.760028	24.503176	15.515035	34.33617	24.254993	13.034068	33.84040486	19.97297925	23.875077
ENSCHIG00000022630	HPS3	1:118592787-118633862	10.818687	4.788332	6.307224	14.293981	11.958908	8.502797	11.817043	8.711516	10.237592	16.368103	11.76355	6.811831	10.38336	11.627187	6.620669	5.101297	5.789425	6.214273	9.482828714	8.86076175	5.701665
ENSCHIG00000011174	CPA3	1:118881725-118914595	0.047485	0.102897	0.221638	0.13841	0	0.466664	0	1.377153	0	0	0	0.048715	0.014258	0.930153	0.712185	0.727188	0.464941	0.285404	0.329537429	0.42632775	0.492511
ENSCHIG00000006800	CPB1	1:118923028-118962610	0.031351	0	0.017343	0	0.06719	0	0.023325	0	0.024682	0	0	0	0	0	0	0	0	0	0.015408286	0	0
ENSCHIG00000017330	GYG1	1:118732878-118770465	13.285191	14.022985	31.462965	18.071869	14.814258	15.723069	15.742147	52.283932	11.375568	11.084229	11.478174	50.690804	17.018499	35.434174	51.995609	103.006454	99.522583	90.089493	23.160175	38.7847715	97.53951
ENSCHIG00000024059	HLTF	1:118659979-118717320	12.400834	3.266433	2.97801	10.396365	11.903017	5.769916	13.869264	5.204677	12.728304	12.289976	11.988596	6.79023	7.073064	4.895773	3.334131	4.158761	3.914071	2.872251	7.626811714	5.5232995	3.648361
ENSCHIG00000013997	PLSCR5	1:121465162-121492195	0.020702	0.093297	0.019895	0	0	0	0.056188	1.435641	0.03067	0.023415	0.022632	0.139808	0	0.837388	1.122158	0.6008	0.144784	0.279566	0.229288714	0.5248385	0.341716667
ENSCHIG00000025945	PLSCR1	1:121549295-121576111	2.075335	2.657621	3.641884	2.888552	3.323049	1.216671	2.032668	3.690176	1.890631	2.622888	2.033341	4.964851	1.532216	6.539657	4.19885	6.987907	3.099382	2.265061	2.778660143	4.3088935	4.11745
ENSCHIG00000013168	SLC9A9	1:124628922-125281842	5.403847	0.74614	1.322743	5.418461	6.630793	3.773635	4.988457	2.379353	5.783673	5.032677	6.203067	2.126282	4.61983	3.809945	2.196158	1.467384	1.217388	1.770532	3.608511714	3.18805375	1.485101333
ENSCHIG00000024199	PCOLCE2	1:125688924-125776016	5.915769	5.495643	15.440393	14.268332	15.633177	14.347887	0.360371	19.274517	0.773688	0.632151	1.003382	7.130872	5.684657	6.955577	10.312003	23.217106	9.195111	7.505039	12.11718857	7.52077725	13.305752
ENSCHIG00000020690	TRPC1	1:125791401-125850556	6.45131	3.48326	4.04241	6.20104	6.831944	4.688341	6.159708	4.463725	6.747304	6.366711	6.684216	3.273454	4.602578	2.769761	2.126573	2.714573	2.60851	1.607541	5.124346857	3.1930915	2.310208
ENSCHIG00000017817	GK5	1:126249487-126329143	4.058617	1.693038	1.625403	4.948842	4.832981	3.132597	4.632767	1.385729	3.614531	4.920846	4.165582	1.617039	3.102565	2.05364	1.607933	1.417365	1.264085	0.936067	3.178765286	2.09529425	1.205839
ENSCHIG00000019192	XRN1	1:126112106-126223433	12.908392	13.643188	11.653754	11.741765	13.348698	7.531982	13.647076	17.925493	13.596301	11.697626	12.855644	12.29143	8.02194	15.451198	18.846811	11.363267	11.025098	12.171102	12.78456514	13.65284475	11.51982233
ENSCHIG00000012094	GRK7	1:126668676-126709806	0.036314	0.019303	0.013477	0	0	0	0	0.018208	0	0.041162	0.033547	0.032794	0	0.043465	0	0	0	0	0.007284	0.01906475	0
ENSCHIG00000013336	RNF7	1:126746136-126752276	31.452347	43.073597	46.751095	31.182547	24.041916	20.043381	30.652922	27.264511	38.95155	36.877583	34.866608	22.53791	29.424858	30.693239	30.266388	35.251621	30.968761	23.181845	31.858567	28.23059875	29.80074233
ENSCHIG00000027094	ENSCHIG00000027094	1:126573868-126608167	7.699956	0	9.06693	0	0	0	0	4.437378	0	0.286158	0.501035	0	1.250904	0.230161	0.268722	0.145321	0	0	1.929186857	0.43744675	0.048440333
ENSCHIG00000002573	RASA2	1:126872992-126970776	2.391916	1.587793	1.880818	2.537901	2.322272	1.500884	2.924882	1.554185	2.446557	2.753479	2.497792	1.166369	1.776169	2.104417	1.230223	1.046787	0.789474	0.564452	2.044105	1.5692945	0.800237667
ENSCHIG00000025350	PXYLP1	1:127208009-127311669	5.856322	1.931431	2.356452	5.022268	3.438704	2.388385	3.918625	2.680261	4.107982	7.10406	3.794754	2.002988	4.081188	2.349139	1.689948	1.269745	1.222838	0.9405	3.105160857	2.53081575	1.144361
ENSCHIG00000008629	SPSB4	1:127351938-127427826	2.461306	0.512417	1.332917	3.700016	3.449776	3.00992	5.365224	1.700491	4.619136	4.615136	4.356783	1.644056	3.65389	1.378405	0.575443	0.952333	0.735203	0.982177	2.724394429	1.8129485	0.889904333
ENSCHIG00000022240	CLSTN2	1:127904175-128086786	1.313133	0.299031	0.729409	1.798841	2.030694	1.042269	1.448219	0.161778	1.41681	0.919472	1.065958	0.587265	1.208745	1.835246	0.179547	0.522511	0.267588	0.177492	1.072891571	0.95270075	0.322530333
ENSCHIG00000022243	ENSCHIG00000022243	1:127523491-127554323	2.96376	8.751407	7.782927	3.577547	4.044638	2.273071	4.88344	2.57137	4.460584	3.037507	4.899573	4.979841	3.112048	5.07219	3.719704	5.85769	3.521457	2.46453	4.840628571	4.22094575	3.947892333
ENSCHIG00000020909	RBP1	1:129095093-129120779	62.944019	10.485481	21.118835	39.515301	44.362701	27.637281	109.539345	14.418021	72.804184	119.750313	84.311768	31.079994	65.006195	17.591436	11.224166	23.759686	15.538225	11.545235	38.15385214	31.22544775	16.94771533
ENSCHIG00000027042	MRPS22	1:129286921-129300883	12.393373	25.051149	16.12599	12.010531	10.800247	7.929565	14.336563	14.645954	13.171782	12.750163	13.132097	14.467276	9.781809	15.223843	16.842464	14.350082	12.672173	11.470754	14.41428557	14.078848	12.831003
ENSCHIG00000014298	NME9	1:130372117-130395868	0.158071	0	0	0.053796	0	0	0.180291	0.057539	0.172688	0.047682	0.132872	0.033725	0.108675	0.164845	0.053809	0	0	0	0.041660857	0.0902635	0
ENSCHIG00000017833	FAIM	1:130072205-130177638	1.852236	1.148289	1.099547	1.777176	1.474936	1.060137	2.193197	1.056008	1.992492	2.58715	2.155084	0.818504	1.26867	0.74157	0.705367	0.424258	0.563507	0.412551	1.401327143	0.88352775	0.466772
ENSCHIG00000002428	CEP70	1:130088606-130186805	15.862423	11.098172	15.250229	20.300409	14.43909	11.280908	10.650585	6.802953	11.483442	19.152706	14.773205	2.483728	15.054509	2.661973	3.120501	5.165602	2.054218	4.791411	12.83176371	5.83017775	4.003743667
ENSCHIG00000025837	MRAS	1:130283970-130351656	5.17233	2.322803	2.536634	5.108079	5.270135	2.736662	8.006723	2.665242	5.972119	7.785209	7.35066	3.57462	5.7609	2.554663	2.236757	3.145341	2.683828	1.752208	4.092325429	3.531735	2.527125667
ENSCHIG00000001594	ARMC8	1:130403677-130506546	10.559813	10.266776	12.920634	9.034276	10.500568	6.147672	11.650204	14.106444	13.519702	9.337731	10.707323	11.100606	8.852129	10.968185	17.491207	13.397768	14.148365	13.561646	10.66093914	12.10303175	13.702593
ENSCHIG00000021083	PCCB	1:132448867-132586770	15.404295	34.946625	12.110515	13.681361	6.602169	15.19721	18.288347	8.999014	7.850575	13.354671	11.889558	20.785164	18.468269	14.024091	8.587101	23.275463	15.058605	5.8882	15.68932014	15.46615625	14.740756
ENSCHIG00000019310	EPHB1	1:133661446-134113548	1.115631	0.056584	0.281592	1.031042	1.401339	0.34396	0.736439	0.050533	0.86276	0.856465	0.649951	1.096286	0.644218	0.336598	0.098362	0.312795	0.303163	0.204444	0.557355571	0.543866	0.273467333
ENSCHIG00000009878	PPP2R3A	1:132677571-132917986	18.785151	22.641251	30.935301	27.613132	24.301882	18.023031	6.964667	26.284451	14.065702	12.670771	11.68069	29.301083	18.158421	18.61869	27.896418	30.524721	32.155697	36.046391	22.39481643	23.493653	32.90893633
ENSCHIG00000023964	KY	1:134264853-134313454	12.921484	0.61445	0.854169	5.515571	7.060698	8.637665	18.497761	2.070326	15.229626	13.708087	13.89764	15.413426	11.788771	1.947924	3.03761	10.693945	14.342787	18.214788	6.178662857	8.04693275	14.41717333
ENSCHIG00000026357	CEP63	1:134335945-134408570	5.510815	2.263342	2.305736	4.782149	5.673316	3.358665	5.95207	3.100626	5.410395	5.023354	4.761754	2.753208	3.638707	2.05407	3.749824	2.874584	2.394723	2.282637	3.919414857	3.04895225	2.517314667
ENSCHIG00000019191	SLCO2A1	1:134894846-134987096	2.274716	1.562315	2.365525	4.023801	4.115967	1.979017	1.822155	1.751246	1.408685	2.220937	1.73345	4.422955	1.771625	1.692166	1.44181	2.433394	1.543062	0.700006	2.517146571	2.332139	1.558820667
ENSCHIG00000023154	RYK	1:134654101-134764521	30.579716	19.246134	18.176073	28.074287	26.109798	17.735083	33.896778	16.731428	29.02034	37.478382	31.514553	16.465275	27.826838	14.972305	16.457441	16.786533	15.202543	12.550531	22.85279729	18.93046475	14.84653567
ENSCHIG00000016452	RAB6B	1:135028351-135086931	1.094845	0.106157	0.290584	0.671051	0.689054	0.489206	0.603155	0.244942	1.417611	1.025927	0.941616	0.556868	0.792825	0.259125	0.100621	0.450413	0.331909	0.081335	0.442021286	0.42735975	0.287885667
ENSCHIG00000019717	SRPRB	1:135096604-135131880	13.299417	10.777169	10.560054	9.478722	10.997367	6.315523	13.673221	14.171968	14.712919	13.825857	17.811934	11.99102	13.538585	12.500157	17.011065	15.061696	15.648952	13.239497	10.853432	13.76020675	14.65004833
ENSCHIG00000016541	ENSCHIG00000016541	1:135199508-135246994	1.070635	0	0.038494	0.005983	0.007244	0.006313	0.147327	0.020641	0.007953	0	0	0	0.94378	0	0.011069	0.005911	0	0	0.032286	0.23871225	0.001970333
ENSCHIG00000021497	TF	1:135145820-135177843	78.883186	2.815293	2.559897	3.085692	4.492179	2.3675	8.509073	2.638604	1.73681	2.177309	2.13382	1.698301	48.188004	5.508021	1.728476	0.709852	2.399102	0.906659	3.781176857	14.2807005	1.338537667
ENSCHIG00000027264	CDV3	1:135411087-135426376	20.340582	30.806387	22.166569	5.07808	4.092766	3.392309	8.857121	27.793232	8.538925	7.524722	25.381813	19.039816	5.629935	31.771788	25.912439	18.701841	6.155951	5.109768	14.59806629	20.5884945	9.989186667
ENSCHIG00000015782	ENSCHIG00000015782	1:136449759-136503284	3.300237	1.829528	1.881593	2.686774	3.004122	2.208863	3.801774	2.140402	4.854912	2.995921	3.574078	1.708799	2.322981	2.833299	2.021627	1.428162	1.22533	1.433797	2.507579429	2.2216765	1.362429667
ENSCHIG00000025625	ACAD11	1:136538963-136653195	3.088084	3.442265	2.384573	2.95708	2.52374	2.290005	3.373937	4.126708	3.237899	3.132455	3.524873	3.043175	2.33776	6.347993	12.518097	4.331564	2.601695	1.833213	3.014044	6.06175625	2.922157333
ENSCHIG00000024783	MRPL3	1:138002242-138070903	4.780468	6.168242	4.890165	20.524391	4.840798	2.93077	5.268813	5.740288	4.212358	4.881489	4.831983	5.010712	3.822173	5.861971	5.193952	4.938896	5.193604	4.553366	7.194781	4.972202	4.895288667
ENSCHIG00000015474	ATP2C1	1:138499997-138651538	25.556316	7.969109	11.785573	26.542852	26.42662	12.443577	26.440256	19.067198	28.776423	24.905315	26.015707	26.698927	20.220491	20.690821	18.105696	28.568333	23.483541	23.161633	18.66788357	21.42898375	25.071169
ENSCHIG00000008859	GET1	1:139062509-139077412	15.140086	7.009277	8.292171	12.043155	16.602829	8.754666	18.98498	9.416575	16.491241	19.179684	19.607714	9.643513	13.702912	10.371335	8.405746	6.552047	7.968606	6.921788	11.58623614	10.5308765	7.147480333
ENSCHIG00000008037	ENSCHIG00000008037	1:139024087-139024446	126.69413	67.555389	92.824387	86.996239	92.871597	61.78006	178.030746	34.931274	118.022362	158.964584	132.275162	39.857441	86.106544	34.757885	22.519901	30.74498	26.906879	22.076365	87.85567029	45.81044275	26.57607467
ENSCHIG00000000879	ENSCHIG00000000879	1:139040362-139041375	10.353802	6.54634	8.65913	9.205736	9.604662	7.038001	22.897243	1.669937	12.489874	18.257298	13.948463	1.63475	6.994885	2.410409	1.464039	1.191955	1.358942	1.50894	9.374435571	3.12602075	1.353279
ENSCHIG00000003423	B3GALT5	1:139365837-139366772	0.03804	0	0	0.032525	0	0.034317	0.357903	0	0.043444	0	0.046553	0	0	0	0	0	0	0	0.060677857	0	0
ENSCHIG00000026748	PCP4	1:139555428-139624144	0.033775	0	0	0.120512	0.146065	0	0	0	0	0.088103	0.045205	0.041543	0.040816	0.036032	0	0.042877	0	0	0.038082429	0.02959775	0.014292333
ENSCHIG00000018188	ENSCHIG00000018188	1:139146092-139192000	129.207733	114.901161	151.704788	98.400871	71.199326	112.962044	196.198715	167.223557	133.263748	119.721634	133.855347	274.665131	122.623817	191.552338	249.262375	302.138916	256.355133	280.447998	130.370066	209.5259153	279.647349
ENSCHIG00000019839	BACE2	1:140945578-141050286	6.420895	1.315771	2.440948	5.533559	6.904208	4.129118	5.989151	3.370136	6.3677	7.768239	6.806066	4.05751	4.945351	3.36239	2.339001	3.160595	2.169575	2.028984	4.240413	3.676063	2.453051333
ENSCHIG00000017490	FAM3B	1:141130847-141191236	1.294061	0.022691	0.021102	1.35383	1.733626	0.091907	1.310269	0.042346	0.267582	1.073314	0.234491	0.113881	0.363588	0	0.00996	0.045539	0	0.009139	0.653681571	0.12185725	0.018226
ENSCHIG00000014150	MX2	1:141200459-141228802	0.23552	0.015101	0.078127	0.220436	0.610729	0.152029	0.086756	2.887948	0.131556	0.232237	0.030034	1.216043	0.099819	7.8821	2.939568	1.480594	0.639912	1.157657	0.578732286	3.0343825	1.092721
ENSCHIG00000012268	RIPK4	1:141593376-141619068	0.125702	0.365927	1.994748	0.181495	0.233815	0.128785	0.192873	0.036793	0.163848	0.013863	0.055575	0.04623	0.187838	0.023923	0	0	0	0	0.447776571	0.06449775	0
ENSCHIG00000001865	MX1	1:141248552-141273850	2.02552	0.693495	1.115589	4.21042	6.740614	1.527345	0.861895	4.268671	0.922309	1.567691	1.253402	5.359023	1.250591	17.55867	10.431771	18.562946	2.046536	3.375124	2.774004143	8.65001375	7.994868667
ENSCHIG00000012559	C2CD2	1:141717761-141778993	4.907101	1.143233	2.03226	6.088448	7.597391	4.673822	3.774351	2.829293	5.852229	6.503606	6.041636	3.016986	3.971672	2.240926	2.271165	2.562077	2.609052	2.15984	4.019828286	2.87518725	2.443656333
ENSCHIG00000022525	UBASH3A	1:142279687-142319005	0	0	0	0.021133	0.075745	0.040254	0	0.030823	0	0.012391	0	0.139584	0.02269	0.288542	0.153958	0.075618	0.143643	0.131149	0.023993571	0.1511935	0.116803333
ENSCHIG00000007254	ABCG1	1:142067501-142130766	2.120863	2.081752	1.287607	1.822123	2.500185	1.30182	1.501151	2.462454	0.927362	0.870338	0.849719	0.523559	1.623129	6.539439	1.357301	0.563304	0.69964	0.19061	1.851013143	2.510857	0.484518
ENSCHIG00000019791	SLC37A1	1:142382806-142456384	0.120218	0.119251	0.275695	0.158232	0.258923	0.225334	0.034929	0.616172	0.142424	0.085518	0.112289	0.305547	0.045791	0.356857	0.279532	0.50724	0.393689	0.24692	0.241219429	0.24693175	0.382616333
ENSCHIG00000017496	PDE9A	1:142514697-142623579	2.184472	0.92917	1.468336	2.345576	3.007017	1.345406	2.275547	3.388134	1.635523	2.056905	1.713902	3.950199	2.362992	3.2719	2.926137	2.616563	2.126682	2.178567	2.108455143	3.127807	2.307270667
ENSCHIG00000022834	WDR4	1:142671434-142689285	3.145461	6.936368	4.804698	2.139238	2.368527	1.999082	4.931873	1.72545	3.283281	3.295726	3.618719	1.573316	2.884712	5.354917	3.035062	1.927121	1.902995	1.101411	3.557890857	3.21200175	1.643842333
ENSCHIG00000025996	ENSCHIG00000025996	1:142705569-142716779	6.112354	30.700941	16.036428	6.66219	5.547049	5.78661	14.818371	38.040565	9.830848	8.861275	9.125453	36.582745	7.950699	13.627138	30.114126	42.278767	32.96138	28.70002	16.79887914	22.068677	34.64672233
ENSCHIG00000010679	ENSCHIG00000010679	1:142806656-142825042	4.614415	11.21982	8.31935	3.556362	3.533065	4.181671	8.831204	6.717937	3.742339	4.669147	3.691866	2.76739	5.060217	11.0229	9.073781	3.205021	2.016069	2.510638	6.622772714	6.981072	2.577242667
ENSCHIG00000012917	ENSCHIG00000012917	1:142847160-142860050	31.21287	64.480644	54.07077	25.57439	29.200157	25.021	44.653744	30.14072	34.840294	40.819576	31.26305	27.563951	36.530197	38.833836	54.228848	27.441904	27.403736	26.352467	39.02020357	39.289208	27.06603567
ENSCHIG00000013044	ENSCHIG00000013044	1:143099916-143111206	6.549479	38.869278	69.45961	9.039521	12.522393	5.747957	12.735597	4.629658	6.465282	6.111204	7.145628	20.833792	5.858716	26.479715	7.04753	38.110611	17.020998	4.782077	21.85771629	15.05493825	19.97122867
ENSCHIG00000021519	RRP1B	1:143308882-143338202	1.851327	11.0624	1.863137	1.715902	1.864123	1.548005	2.946224	1.240379	4.248727	1.958527	2.679135	2.995919	1.782647	4.76114	3.574187	1.608937	3.409034	2.347488	3.177167143	3.27847325	2.455153
ENSCHIG00000020948	RRP1	1:143448954-143463004	1.169994	27.564924	2.744046	0.563651	1.215579	1.046642	1.15029	1.46578	2.109548	0.900393	1.682323	10.044162	1.261133	16.041367	16.079319	1.008614	11.102563	7.39138	5.107273143	10.85649525	6.500852333
ENSCHIG00000024677	ENSCHIG00000024677	1:143570800-143571423	0.049541	0.590657	1.950709	0.048914	0.184254	0	0	0.20344	0.134775	0.240782	0	0.259325	0	0.45578	0.333259	0.688516	0.401431	0.205011	0.425424857	0.262091	0.431652667
ENSCHIG00000018991	AGPAT3	1:143600895-143617524	12.201927	30.462549	39.81567	14.06409	15.200824	9.777158	12.892167	24.572624	12.086507	12.015802	12.104521	23.017157	10.770864	29.429295	31.215782	28.421068	32.265156	26.168791	20.96929743	23.6082745	28.95167167
ENSCHIG00000027168	ENSCHIG00000027168	1:143654499-143733958	3.974818	3.72297	3.550859	3.449997	4.20372	2.287194	5.369623	3.961564	5.090914	3.806827	4.40384	4.247276	2.648115	4.933387	6.16924	5.423121	5.50631	4.390209	3.792275286	4.4995045	5.106546667
ENSCHIG00000012627	ENSCHIG00000012627	1:143754700-143762898	17.847094	23.157219	21.594027	17.526148	18.420261	18.813265	24.718119	29.246441	18.23983	29.396336	20.790926	40.833199	28.260687	23.371044	37.394726	38.256573	41.315575	30.88109	21.92506857	32.464914	36.817746
ENSCHIG00000017585	TRPM2	1:144280950-144326467	0.224356	0.536362	0.269373	0.268583	0.371507	0.145791	0.249118	0.288242	0.072348	0.181493	0.188664	0.386759	0.38105	5.227147	0.202073	0.918409	0.474756	0.366055	0.304139429	1.54925725	0.586406667
ENSCHIG00000026049	CFAP410	1:144256505-144267295	4.485007	1.812148	2.241894	4.725445	4.649671	3.638008	6.926135	3.099501	5.694969	5.745543	5.408965	2.330976	5.121844	2.97065	2.675612	1.657495	1.950958	1.376434	3.870400286	3.2747705	1.661629
ENSCHIG00000015930	SUMO3	1:144611588-144622992	16.409807	24.030401	34.538727	15.661311	14.078692	12.599594	22.853474	16.130089	15.665987	21.139698	15.712399	13.12213	16.539885	17.073769	19.146681	19.850145	17.939919	21.749594	19.98461257	16.47061625	19.84655267
ENSCHIG00000014136	ITGB2	1:144694788-144712131	1.361076	1.091448	1.622618	1.682161	1.642232	1.608568	0.993274	5.969185	0.883237	2.147405	1.438988	3.719599	1.731115	22.146687	5.114488	5.386407	2.259222	2.095314	2.087069429	8.17797225	3.246981
ENSCHIG00000018259	ADARB1	1:144876643-144991636	4.315807	12.638691	13.776216	5.276088	6.546709	5.353471	4.491703	6.885357	3.797601	4.216174	4.226837	7.876385	4.288609	10.366358	5.822886	8.690494	8.09898	7.393193	7.852605	7.0885595	8.060889
ENSCHIG00000000514	POFUT2	1:145035279-145048798	20.426886	13.226576	15.515165	24.736073	21.822412	18.157183	31.071598	14.395617	25.091066	43.253017	30.662712	13.205461	27.831385	14.834539	10.054367	13.630982	11.104818	8.449035	19.84637486	16.481438	11.06161167
ENSCHIG00000015841	PCBP3	1:145549653-145579538	0.396601	0.533882	0.778356	0.756678	0.560033	0.522205	0.385347	0.873231	0.359415	0.519161	0.338925	0.381921	0.48759	2.476093	1.334424	0.359564	0.481473	1.048858	0.629961714	1.170007	0.629965
ENSCHIG00000020589	ENSCHIG00000020589	1:145204261-145219998	18.897406	5.093462	10.348939	17.001074	27.621153	8.137977	39.765724	6.660551	21.617338	30.476688	26.046223	9.134012	14.394141	9.940951	3.745569	5.804044	6.885864	3.482459	16.37555429	9.30366825	5.390789
ENSCHIG00000013263	ENSCHIG00000013263	1:145241072-145245002	29.012941	8.858097	16.417969	19.997658	26.893227	13.083859	60.525394	8.881274	38.9454	47.092323	40.015472	12.562847	21.872625	17.797344	7.126253	8.854094	8.844754	4.779428	22.09392543	14.83976725	7.492758667
ENSCHIG00000004889	ENSCHIG00000004889	1:145631356-145651560	95.625626	49.065598	80.068802	114.542297	151.494751	88.316086	77.828056	29.86335	80.805634	104.417953	109.60408	77.465096	86.607605	44.861938	37.443314	73.858162	49.439934	44.458584	84.45413429	61.59448825	55.91889333
ENSCHIG00000013212	LSS	1:145853386-145883482	5.013582	1.34058	0.832962	2.249999	2.894247	1.107144	5.191389	0.475384	3.524536	4.527483	4.302852	1.286052	4.092732	0.505666	0.876093	1.180936	1.764081	0.573729	2.013100714	1.69013575	1.172915333
ENSCHIG00000010407	FTCD	1:145809819-145824643	0.732973	0	0	0	0	0	0.057266	0	0	0.019635	0	0	0.4805	0	0	0	0	0	0.008180857	0.120125	0
ENSCHIG00000023038	SPATC1L	1:145827034-145845190	0.218527	0	0	0	0	0	0.08568	0	0.091083	0.129267	0.128369	0	0	0.077294	0	0.071591	0	0	0.01224	0.0193235	0.023863667
ENSCHIG00000007147	DIP2A	1:146085562-146193094	10.85465	3.310029	6.092308	6.274894	9.090099	5.847819	10.393791	7.369964	15.797595	12.849598	8.47714	8.941592	5.225897	6.398318	3.846175	3.352449	6.624709	5.077315	6.911272	6.1029955	5.018157667
ENSCHIG00000021487	S100B	1:146235212-146243453	13.631869	23.131868	15.868895	9.739573	10.240558	6.447138	4.160882	5.061016	4.493244	5.639993	3.687747	15.911242	9.003975	5.927717	4.383151	6.892128	12.886444	5.017109	10.66427571	8.80652125	8.265227
ENSCHIG00000011147	PRMT2	1:146284165-146307611	14.467869	4.428273	7.347896	12.454648	10.47194	13.4989	13.62667	9.545214	13.216125	17.275496	13.788726	5.827205	14.750823	7.337243	5.647935	4.788931	5.742474	5.649039	10.19622014	8.3908015	5.393481333
ENSCHIG00000022771	SETD4	1:148195715-148218022	6.742586	8.800228	7.288316	6.973418	6.014125	3.95388	8.311172	8.861048	5.335773	7.622715	4.710701	6.276054	5.721883	5.717153	8.371819	6.84579	8.348469	5.484947	7.171741	6.52172725	6.893068667
ENSCHIG00000004827	ENSCHIG00000004827	1:148236356-148247286	4.240371	3.527141	2.954569	3.757341	3.823057	3.151579	2.85903	4.892658	3.64457	4.090079	3.891408	4.775949	4.976294	9.025036	7.112775	5.099533	7.262259	4.743008	3.566482143	6.4725135	5.7016
ENSCHIG00000011667	ENSCHIG00000011667	1:148247816-148252218	1.067992	2.135077	0.10168	0.536057	0.286716	0.30157	0.91854	1.06371	0	0.635927	1.545649	0.640398	2.618457	7.077936	4.548086	0.362067	4.621249	1.218719	0.763335714	3.72121925	2.067345
ENSCHIG00000007290	ENSCHIG00000007290	1:148291103-148292835	4.84417	2.788735	1.861091	3.530835	3.138757	2.762503	1.019107	30.975853	2.358964	4.902895	2.957794	24.006208	5.77207	41.209576	79.223801	36.37463	48.254128	25.893009	6.582411571	37.55291375	36.840589
ENSCHIG00000016231	CHAF1B	1:148539729-148566107	2.630744	0.626484	2.199452	1.773716	2.881234	1.319589	4.435137	0.621697	2.592188	3.942346	2.873151	1.175058	2.172443	1.037127	0.439404	0.938484	0.625837	0.47315	1.979615571	1.206008	0.679157
ENSCHIG00000026093	DYRK1A	1:149441623-149593247	19.020199	24.500147	22.902641	16.676073	18.641724	10.728868	23.723881	21.223328	18.73844	20.60235	18.208509	16.312855	15.702255	23.914091	26.479187	16.462702	17.657721	17.127819	19.77095171	20.602097	17.08274733
ENSCHIG00000011764	ERG	1:150561396-150638595	9.293808	9.175855	18.803413	8.497479	11.732774	4.645529	6.112768	6.731502	7.388681	7.34205	7.743174	11.551498	7.211674	6.419903	7.023672	6.012959	6.175076	6.228847	9.385617143	8.05168675	6.138960667
ENSCHIG00000015389	ETS2	1:151055225-151075662	10.549265	47.433281	74.441856	10.816324	12.182991	7.062605	7.202506	11.168305	6.587486	7.439791	7.800499	26.272554	7.749416	36.770897	26.59738	21.160461	16.090689	12.321354	24.32969543	24.34756175	16.524168
ENSCHIG00000022356	CAPN7	1:152074723-152198095	4.132496	7.600396	4.020649	3.012516	3.672666	2.23106	4.088037	8.265203	4.915729	4.269649	4.577626	6.142949	3.200363	6.272633	14.323502	4.926807	4.440043	5.585123	4.698646714	7.48486175	4.983991
ENSCHIG00000007654	SH3BP5	1:152127713-152197918	19.729528	37.544868	48.565662	20.9158	23.433025	17.113878	10.141221	14.173274	14.271301	15.526075	14.611872	27.727993	15.394637	26.415792	18.441837	31.456394	18.385475	21.644831	24.55538971	21.99506475	23.8289
ENSCHIG00000018630	COL6A6	1:151476433-151649927	25.880749	1.140516	5.468798	22.533806	26.88863	9.456857	41.240559	0.806191	30.845903	57.148392	38.697388	10.9197	16.77622	1.497778	0.560068	7.931581	3.074092	3.264311	15.36219386	7.4384415	4.756661333
ENSCHIG00000012168	COLQ	1:152314011-152379387	3.097785	0.263896	0.983296	3.881914	2.935076	2.850483	9.877168	0.256068	5.441154	3.845038	4.167265	0.239139	4.028995	0.616152	0.378849	0.296474	0.162625	0.158054	3.006843	1.31578375	0.205717667
ENSCHIG00000013034	HACL1	1:152423772-152470286	2.707243	2.215049	2.494943	3.126314	2.653491	2.464272	2.8183	4.158594	2.725521	2.622005	2.294885	3.645539	2.838379	4.04929	3.909339	4.59496	5.12771	2.649989	2.847280429	3.61063675	4.124219667
ENSCHIG00000014947	BTD	1:152427257-152531369	4.516975	1.520521	6.411222	5.67873	5.357193	3.574479	4.559241	8.705743	3.403896	5.178683	4.648044	6.021628	4.446145	5.232842	4.278095	7.280612	14.928163	5.814492	5.115304143	4.9946775	9.341089
ENSCHIG00000012848	GALNT15	1:153021140-153063203	0.625649	5.1689	5.9833	1.574014	1.393707	0.891136	0.483867	20.246979	0.202778	0.65419	0.359722	1.76339	0.421094	33.601208	14.82596	4.074107	3.626021	2.569324	5.105986143	12.652913	3.423150667
ENSCHIG00000022112	ANKRD28	1:152552424-152763438	5.391767	4.341772	5.104523	5.052968	5.771618	3.473231	7.895363	7.506449	7.498257	6.141255	6.151776	7.166196	4.365492	8.606942	11.777385	10.018123	13.520954	7.310427	5.592274857	7.97900375	10.283168
ENSCHIG00000016516	DPH3	1:153101079-153103734	9.893655	13.943537	20.934214	9.814281	9.50909	7.387931	12.858934	16.764597	11.851666	14.522099	13.570084	8.513743	9.36305	13.062952	17.890551	12.532026	18.06633	13.378461	13.03036914	12.207574	14.658939
ENSCHIG00000013091	RFTN1	1:153165465-153399585	10.756808	8.02813	10.884124	12.365932	12.958951	13.224438	4.825787	8.946521	7.454809	8.036033	8.7777	10.055288	11.775363	9.147911	6.048892	8.058441	8.748201	5.716877	10.176269	9.2568635	7.507839667
ENSCHIG00000022282	TBC1D5	1:153719771-154524661	7.733282	4.367517	5.337708	7.768338	7.916194	5.727408	9.93278	4.993329	9.340418	9.15309	7.858407	7.834169	7.227761	7.46738	7.540609	6.219408	7.167708	7.170429	6.577610571	7.51747975	6.852515
ENSCHIG00000010205	PLCL2	1:153722206-153934958	8.773667	15.626356	6.030981	9.222679	8.758057	6.190506	14.603504	15.30544	14.089989	11.837679	12.74431	79.833405	10.265631	41.503529	55.64064	65.722824	70.289558	50.149082	10.81964614	46.81080125	62.05382133
ENSCHIG00000023143	SATB1	1:155266411-155341743	17.589867	15.731267	14.50082	38.790962	33.499317	23.095566	11.350777	12.942578	10.489266	15.947758	9.341735	9.741932	16.325541	9.235836	11.918647	7.183029	7.792675	8.251194	21.41589814	11.805489	7.742299333
ENSCHIG00000018810	KCNH8	1:156184810-156651323	0.044533	0.025887	0.00535	0.010629	0.048396	0.012929	0.082197	0	0.056344	0.045414	0.024343	0.005786	0.022383	0.007554	0.009781	0	0	0	0.026484	0.011376	0
ENSCHIG00000013739	SGO1	1:157204399-157222250	2.172864	0.253272	0.449844	1.178244	1.549452	0.393525	5.193872	0.249013	3.062006	4.374758	2.354363	1.133217	1.27248	0.268586	0.107	0.258938	0.065853	0.076946	1.323888857	0.69532075	0.133912333
ENSCHIG00000023889	ZNF596	1:157215447-157304767	1.501287	2.439727	2.152047	1.999717	2.615409	1.26523	1.883945	3.25823	2.425306	2.106163	2.074421	2.22428	1.338829	3.952737	3.360555	2.497431	2.140111	2.168109	2.230615	2.71910025	2.268550333
ENSCHIG00000022776	KAT2B	1:157085728-157183681	22.563457	13.337655	18.261738	23.354305	23.848736	14.884716	21.652609	24.10944	21.848255	21.349138	18.74564	22.938072	18.184116	22.826664	26.403927	24.9277	26.313246	23.981699	19.92131414	22.58819475	25.074215
ENSCHIG00000026174	HSPB7	2:73598-75709	12.294195	83.430519	122.729774	32.045769	24.048708	20.756069	17.785791	128.147324	15.971954	12.788574	15.354422	22.408346	29.705654	48.171322	90.429939	40.243828	50.719765	46.615307	61.27770771	47.67881525	45.85963333
ENSCHIG00000014571	FAM131C	2:89364-118465	0.706086	0.123231	0.660756	2.231823	0.639934	0.634582	0.505304	0.144192	0.428593	0.799601	0.184597	0.00848	2.112178	0.016939	0.024826	0.036826	0.014769	0.015038	0.705688857	0.54060575	0.022211
ENSCHIG00000016833	FBXO42	2:278818-390769	3.16584	4.319808	2.594438	3.103847	3.607327	1.743347	5.572405	2.605658	4.39266	4.193955	4.229418	4.074227	2.634597	6.420779	5.38603	5.587872	4.002428	2.525188	3.363832857	4.62890825	4.038496
ENSCHIG00000024826	ENSCHIG00000024826	2:437538-476483	0	0.007085	0.055253	0	0	0	0.005983	0.008624	0.00804	0.018878	0	0.007857	0.038148	0.026399	0.007911	0.009918	0.025649	0.019344	0.010992143	0.02007875	0.018303667
ENSCHIG00000025406	CROCC	2:505203-560630	2.036166	1.008435	1.079949	1.868139	2.567954	1.088767	2.932581	1.25969	2.128346	2.6257	2.13785	0.963915	1.788247	1.300038	1.349597	0.556061	1.042652	0.893924	1.686502143	1.35044925	0.830879
ENSCHIG00000013325	ENSCHIG00000013325	2:578704-610903	46.812363	124.744888	121.439629	78.244202	48.376572	57.375622	40.568489	135.468597	51.868217	45.741253	41.12228	165.749603	63.534599	82.908958	125.925957	169.312805	140.559692	120.641968	86.60257129	109.5297793	143.5048217
ENSCHIG00000018607	PADI1	2:771324-816392	0.058726	0.013	0.023963	0.073491	0.089303	0.046434	0.357716	0.016223	0.218328	0.127509	0.244031	0.017414	0.086869	0	0	0.008687	0	0	0.08859	0.02607075	0.002895667
ENSCHIG00000017651	PADI2	2:628312-686353	9.39092	246.214966	132.213104	6.760969	6.388552	8.729718	5.278829	110.774254	6.10878	4.113924	5.499259	106.124794	4.320102	106.438255	54.885063	69.508919	30.616398	34.198196	73.76577029	67.9420535	44.77450433
ENSCHIG00000024640	ACTL8	2:1224979-1362580	0.370247	1.056248	1.05029	0.356973	0.203436	0.105175	0.11417	0.266737	0.153541	0.452999	0.418648	0.484067	0.237459	0.467216	0.464152	0.600643	0.295716	0.601539	0.450432714	0.4132235	0.499299333
ENSCHIG00000010454	KLHDC7A	2:1868508-1876456	1.473854	0	0.050239	0.594191	0.562452	0.381276	0.292928	0.025267	3.412871	1.226301	2.105789	0.149059	1.138043	0	0	0	0.011529	0.043553	0.272336143	0.3217755	0.018360667
ENSCHIG00000025682	ENSCHIG00000025682	2:1107101-1131355	3.201447	4.258747	3.512638	2.732504	2.372795	1.655155	1.955566	4.763017	2.73386	2.525367	2.586183	5.412881	2.785697	2.981978	7.942088	4.212468	7.367565	8.39409	3.035774571	4.780661	6.658041
ENSCHIG00000023545	PAX7	2:2023521-2132974	7.092269	1.053359	1.635915	4.864822	5.717843	2.270752	13.963222	2.878444	11.307298	13.024473	10.175263	1.883753	4.739838	1.3884	0.58047	0.863281	0.534181	1.347331	4.626336714	2.14811525	0.914931
ENSCHIG00000016155	ALDH4A1	2:2260313-2295087	2.685636	1.713008	2.282656	2.479116	2.532745	2.57855	5.597171	2.845853	3.308991	3.20848	3.017203	4.724628	3.349306	2.771994	4.110271	4.954845	4.616748	3.483517	2.861299857	3.73904975	4.351703333
ENSCHIG00000012432	IFFO2	2:2296750-2347826	3.465522	2.119669	5.234295	3.775575	4.907674	3.755725	5.100698	2.729193	4.722823	5.443143	5.358262	3.295215	4.020624	3.433028	1.593409	2.521413	2.164568	1.905955	3.946118429	3.085569	2.197312
ENSCHIG00000020562	ENSCHIG00000020562	2:2645424-2657651	7.717431	3.178007	4.202975	8.011979	7.351472	18.81237	9.520583	4.997653	7.12563	10.314884	7.063687	3.9837	8.960291	8.509269	2.733434	3.290885	3.9338	2.489213	8.010719857	6.0466735	3.237966
ENSCHIG00000022417	UBR4	2:2461593-2592617	7.953736	7.864034	7.466114	8.537533	12.196	6.712702	11.078547	13.029165	10.097673	10.155286	10.12467	11.617656	7.400825	15.882358	16.309372	13.111334	11.178123	11.897851	9.554870714	12.80255275	12.062436
ENSCHIG00000026122	OTUD3	2:3167130-3196073	6.645912	3.837367	4.682977	7.132936	5.761201	5.224404	6.152241	9.274196	10.336519	6.741794	7.050362	7.324294	6.803096	8.562204	12.872414	9.251694	11.513589	10.635483	6.009331714	8.890502	10.466922
ENSCHIG00000019640	ENSCHIG00000019640	2:3422195-3429477	0.060848	0	0.164757	0.130757	0.13906	0.322398	0	0.231813	0	0	0	0	0.222186	0.045334	0.241282	0.125642	0.075888	0.199746	0.141255	0.1272005	0.133758667
ENSCHIG00000023802	VWA5B1	2:3650795-3697718	0.068426	0.587088	1.04621	0.050046	0.051088	0.171974	0.064409	0.259157	0.004786	0.0931	0.102406	0.130882	0.025837	0.166865	0.039654	0.303098	0.18933	0.305476	0.318567429	0.0908095	0.265968
ENSCHIG00000020760	MUL1	2:3844041-3852316	5.579391	10.125776	6.655718	5.685804	6.188467	5.682362	6.991595	7.76535	6.243362	6.066319	6.265304	7.283252	6.609363	6.352305	10.022539	12.21244	13.957865	6.440413	7.013581714	7.56686475	10.87023933
ENSCHIG00000025628	PINK1	2:3963398-3979454	22.981785	41.09663	47.672527	30.761868	23.038145	26.734093	35.721169	69.833664	26.800022	24.556978	24.481409	93.756531	30.85499	90.495361	106.553825	147.846252	137.055206	113.013763	39.26544229	80.41517675	132.638407
ENSCHIG00000015354	DDOST	2:3981183-3997029	68.373352	81.109245	78.659477	62.023052	69.46991	54.53091	94.229965	66.388725	74.312065	82.367371	80.645103	38.341099	76.106262	50.830936	57.812927	37.958725	39.327389	33.559235	72.34446914	55.772806	36.94844967
ENSCHIG00000018873	EIF4G3	2:4124160-4352309	14.533071	11.558919	13.160536	14.741974	16.90205	7.219975	21.207554	33.206215	17.052351	16.225729	17.775188	19.037718	8.975432	32.085594	53.876289	22.191006	25.225895	30.038153	16.85674614	28.49375825	25.81835133
ENSCHIG00000024073	RAP1GAP	2:4792592-4818374	0.302729	0.094744	0.099894	0.122515	0.265335	0.163079	0.370985	0.146206	0.133983	0.346531	0.210007	0.068431	0.175576	0.075934	0.089916	0.055931	0.038972	0.040931	0.180394	0.10246425	0.045278
ENSCHIG00000012120	ALPL	2:4757151-4778460	1.08476	0.222438	1.058244	0.852602	1.142886	0.403143	1.095313	0.894519	0.828018	1.121157	1.008807	1.932354	0.629191	2.402984	2.288184	1.528837	1.498154	1.631508	0.809877857	1.81317825	1.552833
ENSCHIG00000023984	ECE1	2:4511189-4576198	20.618895	19.637489	26.373995	19.972256	26.355736	14.288834	17.324888	24.631956	16.668051	19.526623	18.940287	21.569601	16.185324	19.893408	19.414509	15.396491	14.692948	15.527594	21.22645057	19.2657105	15.20567767
ENSCHIG00000023316	USP48	2:4873118-4945734	12.099406	3.773286	3.429988	10.957509	11.660594	7.574101	18.7178	8.504634	15.742345	15.286149	13.497426	6.117601	8.696962	7.545352	6.95399	6.685863	6.303963	5.432469	9.231130286	7.32847625	6.140765
ENSCHIG00000011827	ENSCHIG00000011827	2:5159672-5160022	113.459244	183.50972	176.674606	141.048813	111.564049	79.68203	131.067261	148.455109	92.85083	139.939133	98.950386	90.041023	119.619087	142.383362	123.499023	81.908455	69.87262	86.930542	138.8573697	118.8856238	79.570539
ENSCHIG00000023334	EPHA8	2:5702067-5738257	0.007767	0	0	0.029588	0.021533	0.012105	0.03725	0	0.027385	0.056386	0.042955	0	0.01777	0	0	0	0	0	0.014353714	0.0044425	0
ENSCHIG00000024710	C1QA	2:5769815-5774244	5.609169	4.398357	13.890328	8.654023	8.096618	10.19184	2.264266	31.595938	3.749483	5.886785	6.136508	10.029836	10.380067	54.318924	8.746191	9.353012	4.281407	4.837564	11.29876714	20.8687545	6.157327667
ENSCHIG00000007943	ZBTB40	2:5631519-5667448	6.031444	1.410413	2.312141	4.991646	6.189686	3.989648	10.047306	4.334091	9.708548	7.316865	7.98102	4.560431	6.032783	4.201571	5.035983	5.773865	5.934848	4.368504	4.753561571	4.957692	5.359072333
ENSCHIG00000015804	ENSCHIG00000015804	2:5783728-5784837	0.389718	0.171017	0.38836	0.374658	0.568902	0.260875	0.217312	1.260908	0.31398	0.790362	0.501455	0.862023	0.467263	6.79129	0.581889	0.886608	0.203777	0.304896	0.463147429	2.17561625	0.465093667
ENSCHIG00000017414	C1QB	2:5794767-5797478	10.09382	5.430719	18.393736	14.319444	14.319916	13.536766	4.235917	61.213387	6.23899	10.144339	9.53108	15.198358	15.865548	72.741692	11.371628	13.393547	7.510665	8.144603	18.778555	28.7943065	9.682938333
ENSCHIG00000013977	ENSCHIG00000013977	2:5203462-5220340	7.280519	18.950783	18.548069	6.926012	5.728095	2.63438	8.060956	7.483511	5.929942	10.421346	7.178707	3.061009	8.37832	6.284837	4.46117	4.833498	4.979183	2.083962	9.761686571	5.546334	3.965547667
ENSCHIG00000026576	WNT4	2:5247104-5273428	1.566099	0.245051	0.134792	1.091448	1.347822	1.123001	0.124011	0.567691	2.835524	1.125428	2.125903	0.514892	3.040193	0.578199	0.546704	0.546595	0.340936	0.620545	0.661973714	1.169997	0.502692
ENSCHIG00000014793	HSPG2	2:4990087-5067397	69.938965	19.50581	32.934761	90.923767	133.533401	45.486946	54.09713	26.129944	39.492996	56.931164	46.884281	81.742348	40.96558	23.260221	27.129181	39.101192	37.824692	40.571064	57.51596557	43.2743325	39.16564933
ENSCHIG00000022795	EPHB2	2:5843738-6058369	11.83818	1.915807	4.216796	11.994673	16.184761	9.92713	15.481919	2.610037	15.913154	18.730145	17.30155	1.719975	12.963861	0.418865	0.767884	0.934083	0.505631	0.845668	8.904446143	3.96764625	0.761794
ENSCHIG00000026939	LUZP1	2:6121215-6286637	4.474806	2.727546	6.744512	4.109291	5.19605	2.41881	4.835826	1.864885	4.82582	4.739921	5.16323	3.374536	3.205426	2.424456	1.679803	2.42562	2.335722	1.957748	3.985274286	2.67105525	2.239696667
ENSCHIG00000024030	HNRNPR	2:6418004-6447360	45.741718	43.060692	51.674988	35.253487	42.742516	22.063177	65.124954	24.741245	49.804756	53.803192	52.910648	27.21533	34.884678	25.91066	27.559624	23.169939	20.846077	19.608828	40.66586557	28.892573	21.20828133
ENSCHIG00000014521	ASAP3	2:6534590-6583279	4.271174	1.032005	2.231413	5.7937	7.798555	5.706898	5.471628	2.328041	5.89448	4.919727	6.732057	1.790913	5.242832	1.857497	1.708204	2.704256	2.244309	2.086965	4.337462857	2.6498615	2.345176667
ENSCHIG00000023575	ENSCHIG00000023575	2:6467107-6471082	18.408319	2.780537	1.801744	18.220215	21.428993	8.02876	24.590822	8.79089	19.859974	21.688494	20.380482	10.916786	11.145996	7.368864	8.445319	6.603933	6.23619	6.539882	12.23456586	9.46924125	6.460001667
ENSCHIG00000016911	TCEA3	2:6484626-6529209	27.09701	14.687147	26.1749	42.746521	26.21043	31.139555	18.902733	21.146332	22.033209	17.120918	16.524137	20.079626	31.823753	17.827707	19.181295	28.321011	25.844254	25.216564	25.85823114	22.22809525	26.46060967
ENSCHIG00000007326	E2F2	2:6602848-6627118	0.523631	0.267725	0.4218	0.661779	0.865696	0.411751	3.565705	0.105758	2.319006	0.641293	2.174345	0.733745	1.554231	0.421727	0.092771	0.21207	0.113921	0.078911	0.900030571	0.7006185	0.134967333
ENSCHIG00000011374	ENSCHIG00000011374	2:6815195-6821963	11.222238	10.224875	11.375923	8.814075	9.301344	9.701054	9.445248	12.700691	11.368209	12.532846	11.137289	10.876077	11.066404	13.115783	17.111757	13.654972	14.716214	15.801203	10.22331571	13.04250525	14.72412967
ENSCHIG00000026977	HMGCL	2:6836698-6855376	6.27701	7.105949	4.707449	7.052042	6.181798	5.572097	6.928473	10.645725	6.20003	4.598866	4.788658	11.804318	7.969313	10.042003	9.714959	5.184809	7.909166	4.179978	6.884790429	9.88264825	5.757984333
ENSCHIG00000005760	FUCA1	2:6867371-6887899	12.441465	4.479654	6.942101	10.797191	12.277392	7.724001	15.929105	12.14	13.099133	15.252157	15.502514	6.595282	12.051817	8.182344	8.0926	7.547466	7.059357	6.095401	10.04134914	8.73051075	6.900741333
ENSCHIG00000020543	ENSCHIG00000020543	2:6752151-6756073	686.972595	790.629517	754.353882	840.205261	690.617126	492.137909	855.1745	610.238342	615.084045	929.645996	750.951111	321.886688	591.152405	565.852478	354.420776	272.989227	238.986572	207.214157	719.0509339	458.3280868	239.7299853
ENSCHIG00000020842	ELOA	2:6791993-6804821	11.926293	17.960159	17.802237	13.032181	14.474779	8.383785	13.267447	16.31723	12.650481	13.059746	12.503283	13.83395	10.735126	18.536221	21.541103	16.677408	15.229111	14.497692	14.46254543	16.1616	15.46807033
ENSCHIG00000023999	ENSCHIG00000023999	2:7005376-7006994	0.169637	9.165112	4.910411	0.60732	0.498432	1.017484	4.519028	1.147333	1.835895	0.410129	0.743734	0.376654	0.42458	0.6909	2.803292	0.154836	0.031987	0.195907	3.123588571	1.0738565	0.127576667
ENSCHIG00000021129	NIPAL3	2:7444574-7491825	8.863795	3.341319	5.753561	10.062872	9.477571	8.020966	9.867762	5.769177	11.707033	11.612253	10.517278	7.935301	10.449377	7.703877	5.097084	5.561152	5.721885	4.444858	7.470461143	7.79640975	5.242631667
ENSCHIG00000019328	NCMAP	2:7565042-7618217	1.348449	4.676806	1.578401	2.101781	1.633377	1.417323	0.014154	4.30976	0.29732	0.699365	0.430987	4.64918	0.958997	0.474977	3.57796	0.836704	0.948227	0.486786	2.247371714	2.4152785	0.757239
ENSCHIG00000024379	RUNX3	2:7881891-7949914	0.019363	0.030863	0.051502	0	0.079144	0.013772	0.016448	0.058334	0.043776	0.053106	0.014696	0.141009	0.033174	0.239963	0.072115	0.242129	0.059313	0.12499	0.035723286	0.12156525	0.142144
ENSCHIG00000020874	SYF2	2:8218937-8226962	25.488798	29.756783	41.073551	28.058779	27.531258	16.334755	29.491795	36.466122	22.984636	26.338888	26.700893	29.601841	18.172001	37.315399	41.188381	28.621969	28.794315	26.838072	29.816149	31.5694055	28.08478533
ENSCHIG00000026786	MACO1	2:8340994-8410613	10.723894	17.521843	16.393932	11.173353	13.217697	5.869115	8.978967	17.675676	8.942038	9.299878	10.640496	13.278088	8.328218	20.201334	13.587427	14.084133	12.083214	9.779976	12.97579757	13.84876675	11.982441
ENSCHIG00000021642	SELENON	2:8675114-8696545	6.296319	1.912921	3.452013	7.892081	11.969153	4.486936	10.125539	3.52307	6.83071	10.090907	8.994796	4.23935	5.547898	3.076104	2.587615	2.816182	2.859765	2.950781	6.194530429	3.86274175	2.875576
ENSCHIG00000014935	AUNIP	2:8711771-8724281	0.429486	0	0.299379	0.195644	0.438909	0.107606	0.930875	0.025299	0.683417	0.729679	0.731902	0.137454	0.388768	0	0.047567	0.081552	0	0	0.285387429	0.14344725	0.027184
ENSCHIG00000026864	SLC30A2	2:8901719-8910020	0.048536	0.710957	0.236279	0.027661	0.017588	0.028916	0.036686	0.101727	0.038842	0	0	0	0.089934	0.253781	0.200301	0.171092	0.078039	0.043662	0.165687714	0.136004	0.097597667
ENSCHIG00000013043	EXTL1	2:8882620-8898119	0.317831	0.335183	0.646985	0.34515	0.303707	0.879848	0.12484	0.301964	0.395713	0.36568	0.160737	1.290623	0.498332	0.506985	0.433353	1.711031	1.759096	0.438	0.419668143	0.68232325	1.302709
ENSCHIG00000017800	TRIM63	2:8917856-8930591	4.350751	216.932053	74.192947	6.955109	5.894706	6.671387	4.415705	115.473877	3.596271	2.560866	2.90293	150.411118	4.764161	396.54245	377.798004	331.810913	156.576431	115.742157	61.505112	232.3789333	201.3765003
ENSCHIG00000023552	ENSCHIG00000023552	2:8768352-8798348	55.014729	5.655937	13.776916	32.45578	37.893753	17.131248	110.453934	7.311604	60.831112	88.265564	61.849789	30.332779	40.738766	6.766033	5.284551	12.868401	10.16605	5.42727	32.09702457	20.78053225	9.487240333
ENSCHIG00000019843	CNKSR1	2:9032309-9043960	0.010989	1.108271	1.517447	0.441397	0.221511	0.184002	0.017736	4.231681	0	0	0	2.777624	0.073252	0.790715	2.261299	3.259146	2.877055	3.403698	1.103149286	1.4757225	3.179966333
ENSCHIG00000013699	CATSPER4	2:9044534-9063963	0.266137	0.517637	0.948776	1.023188	0.419179	0.139045	0.118844	2.23019	0.047755	0.045137	0.117604	2.419737	0.050758	0.218032	1.481671	1.410579	1.767877	1.461276	0.770979857	1.0425495	1.546577333
ENSCHIG00000011277	ZNF593	2:9026465-9030795	10.400524	56.002968	47.480831	13.478372	12.197102	8.291262	19.322626	10.836473	10.266124	15.055757	10.965755	12.427435	15.0862	16.792433	12.099233	15.654049	11.640409	9.581836	23.94423343	14.10132525	12.292098
ENSCHIG00000019788	UBXN11	2:9127428-9143241	1.040217	0.155586	0.505843	1.330898	0.748608	0.707633	1.836278	0.652926	0.987181	1.61168	1.647241	0.267114	1.355295	0.799127	0.875228	0.326767	0.266391	0.301127	0.848253143	0.824191	0.298095
ENSCHIG00000017500	CD52	2:9166254-9168841	0.922826	0.766483	1.897398	2.343257	1.482413	0.880482	0.413827	4.100399	0.749201	0.753512	1.072375	8.49961	0.882238	4.657915	4.472628	8.230168	5.73408	5.884382	1.697751286	4.62809775	6.61621
ENSCHIG00000008590	CEP85	2:9087588-9126732	6.771731	11.971613	8.911658	8.160186	7.933025	5.796397	5.26166	26.988987	7.93423	6.212508	7.104783	25.054075	7.70884	12.03505	26.00061	13.617146	12.147699	17.182865	10.71764657	17.69964375	14.31590333
ENSCHIG00000010785	ARID1A	2:9497830-9565136	6.503488	2.065782	2.165244	6.68555	9.192568	3.97252	8.035103	4.215494	8.480083	7.702759	7.177185	5.362327	4.44698	4.670033	5.955544	3.868323	3.718231	4.075845	5.190323	5.108721	3.887466333
ENSCHIG00000026969	NR0B2	2:9670481-9672221	0.117902	0	0	0	0	0	0	0	0	0	0	0.301226	0.077738	0.068627	0.15728	0.217213	0.50879	0.311468	0	0.15121775	0.345823667
ENSCHIG00000024245	GPATCH3	2:9651793-9658555	2.802809	1.702444	1.19406	2.734303	2.586341	2.124007	3.968848	4.204659	2.196473	2.94743	2.8562	3.225971	2.460388	4.320441	6.234341	3.614065	4.405106	4.314001	2.644951714	4.06028525	4.111057333
ENSCHIG00000019519	TENT5B	2:9753635-9760098	0.16874	0.463812	0.37533	0.05635	0.085515	0.109139	0.059044	0.586233	0.063109	0.079924	0.063959	0.378748	0.07153	1.301452	0.531198	1.045689	1.077769	0.306029	0.247917571	0.570732	0.809829
ENSCHIG00000011601	WDTC1	2:9950700-9998467	9.694674	10.498189	10.817326	11.555067	13.165713	10.327353	11.566715	15.420768	11.988369	11.00109	11.14574	14.364734	10.618537	14.445174	18.346226	16.840481	15.521158	13.867535	11.90730443	14.44366775	15.40972467
ENSCHIG00000018082	TMEM222	2:10012882-10024179	4.667009	8.680884	8.408163	3.472904	4.024127	2.978013	5.121964	4.218196	3.866805	4.392303	4.305356	3.163046	5.168693	4.169773	4.534608	3.654046	4.363914	3.625829	5.272035857	4.25903	3.881263
ENSCHIG00000024012	CD164L2	2:10059706-10063928	1.635165	0.027024	0.067423	0.950361	0.296339	0.545075	0.064647	0.138332	0.754298	0.911373	0.508408	0	1.915388	0.22966	0	0	0.046921	0.022137	0.298457286	0.536262	0.023019333
ENSCHIG00000004209	MAP3K6	2:10036586-10049791	1.102555	2.04126	2.552441	1.473272	1.750409	0.910348	1.375234	3.985785	1.063733	1.176487	0.989549	3.692758	1.237723	7.737585	2.981101	4.32282	3.451329	2.426513	2.012678429	3.91229175	3.400220667
ENSCHIG00000015392	FGR	2:10259660-10280746	1.031346	0.49513	0.71267	1.637127	1.948509	1.301808	0.951463	1.749745	0.689131	1.151757	0.982436	1.57338	1.155997	3.017034	1.945757	1.817602	1.564879	1.314958	1.256636	1.923042	1.565813
ENSCHIG00000017858	IFI6	2:10300596-10306204	3.306967	1.909639	3.964728	6.354124	5.95999	3.711379	3.352954	13.328229	3.16136	3.911748	3.311964	5.384283	3.452411	34.545471	19.52709	21.280157	2.773171	3.442877	5.511577571	15.72731375	9.165401667
ENSCHIG00000010125	FAM76A	2:10327778-10360234	5.941212	6.378296	6.756963	6.6155	7.311149	4.582908	4.83106	7.126755	4.408962	5.521521	4.171162	9.131988	4.58625	9.097719	10.53357	9.283204	8.810722	7.951434	6.228947286	8.33738175	8.681786667
ENSCHIG00000012658	THEMIS2	2:10484834-10500063	1.790456	1.039049	1.317569	3.160999	2.859477	1.954542	0.395974	6.708351	1.569772	1.248667	1.513375	2.919218	1.488441	8.326341	3.256852	3.131178	2.195389	1.230779	2.490851571	3.997713	2.185782
ENSCHIG00000014109	SMPDL3B	2:10537187-10568887	0.635209	0.200765	0.252418	0.813547	0.732615	0.480828	0.313828	0.267492	0.14419	0.119591	0.081284	0.473047	0.214136	0.332924	0.126077	0.500466	0.687791	0.161564	0.437356143	0.286546	0.449940333
ENSCHIG00000026543	EYA3	2:10583022-10692918	11.517657	9.057903	7.070784	10.563111	10.708842	7.377869	15.146305	7.236717	12.281238	12.030763	11.120067	5.757406	11.004014	10.567697	7.504583	6.26767	5.799404	4.51638	9.594504429	8.708425	5.527818
ENSCHIG00000026518	ENSCHIG00000026518	2:10797379-10821820	15.853506	18.333145	20.721832	14.634936	13.263746	9.241734	18.146646	16.464695	14.368778	17.515362	15.525621	12.525845	13.839446	12.894338	15.35049	11.055515	11.275258	9.517598	15.82953343	13.65252975	10.61612367
ENSCHIG00000007574	ATP5IF1	2:10824696-10826589	235.395111	409.047028	330.229645	272.036804	170.940033	166.541718	203.656128	219.167358	193.254623	208.282211	210.675079	467.076752	245.359406	212.473007	307.523041	421.877258	358.420532	264.822266	253.0883877	308.1080515	348.373352
ENSCHIG00000002588	TAF12	2:11125451-11138918	11.112157	11.131905	12.237258	14.334595	12.926791	8.250542	11.102253	30.985943	9.821105	11.699532	10.100331	24.780544	9.253468	19.540194	35.096401	25.315151	28.066885	19.027292	14.42418386	22.16765175	24.13644267
ENSCHIG00000022985	YTHDF2	2:11218106-11247287	17.447132	23.285664	23.218861	15.84909	18.272949	9.543211	23.798218	17.833946	19.951469	20.705702	19.193287	16.34973	14.284335	27.384886	26.469374	22.82081	17.275715	14.006338	18.82884843	21.12208125	18.03428767
ENSCHIG00000014338	EPB41	2:11370191-11539777	7.596563	4.810608	4.64058	7.086126	11.894263	5.63899	8.396568	9.20716	8.041504	8.441392	6.394088	11.415503	9.573112	11.681947	11.954789	11.453324	11.937359	9.405752	7.382042143	11.15633775	10.932145
ENSCHIG00000007022	MECR	2:11604704-11640527	3.691461	11.127725	5.618226	3.218977	3.009027	2.233056	4.675768	6.044267	3.321724	5.585616	2.96689	4.893732	4.581837	4.495765	4.784766	4.820738	4.850099	4.34237	5.132435143	4.689025	4.671069
ENSCHIG00000018867	PTPRU	2:11661711-11733519	0.810952	1.603553	1.413949	0.623954	0.641353	0.453179	1.785935	0.820775	1.822524	1.81484	1.711304	0.330028	0.692359	1.305449	0.387477	0.258465	0.286088	0.094189	1.048956857	0.67882825	0.212914
ENSCHIG00000013968	LAPTM5	2:13131674-13158981	14.283051	6.374988	11.389769	14.237258	16.411594	9.183791	11.194223	17.336611	13.251271	17.523951	14.692445	22.934757	13.38542	105.97081	13.778358	17.587017	9.755033	10.631921	12.30403343	39.01733625	12.65799033
ENSCHIG00000015655	ENSCHIG00000015655	2:13267434-13306149	8.024992	2.32725	3.856082	8.044216	12.309713	5.217163	14.652968	3.044158	8.614528	14.12588	10.630608	6.494712	6.567961	4.166086	2.504356	4.608679	3.915265	3.03687	7.064507143	4.93327875	3.853604667
ENSCHIG00000026515	NKAIN1	2:13526020-13570090	1.723186	1.202174	1.216754	1.860302	2.197317	2.621971	3.253997	1.201497	2.441487	3.351748	3.928901	2.789461	1.501804	2.174786	2.258838	4.106538	3.68789	2.762484	1.936287429	2.18122225	3.518970667
ENSCHIG00000014068	FABP3	2:13665024-13672287	39.750706	188.121124	104.686554	40.697239	30.822462	37.736797	77.51387	1011.093384	56.328545	56.828674	51.812115	333.584961	45.622276	131.612137	596.8479	204.418045	650.889526	194.810532	212.9530614	276.9168185	350.0393677
ENSCHIG00000008007	SERINC2	2:13709592-13725888	4.693676	3.349459	4.570158	5.092775	5.290824	5.378663	5.372248	11.059587	5.281308	4.472565	4.03476	7.285728	5.367641	4.969336	21.768906	8.819193	10.412156	14.302065	5.730530571	9.84790275	11.17780467
ENSCHIG00000021015	TINAGL1	2:13807904-13818137	6.951962	57.995621	67.302391	8.82451	9.975133	6.073916	4.412926	28.904198	4.985164	4.495746	5.345432	20.201746	7.278123	28.149231	26.332254	52.859066	33.030079	22.589779	26.21267071	20.4903385	36.15964133
ENSCHIG00000024973	ADGRB2	2:13967855-13998594	0.812326	0.061984	0.177007	0.296853	0.797031	0.287825	1.71166	0.281141	0.786586	1.445285	1.418485	0.177456	0.701501	0.115212	0.136277	0.127068	0.134423	0.042949	0.516214429	0.2826115	0.10148
ENSCHIG00000011364	HCRTR1	2:13852063-13860270	0.083759	0.598508	0.454799	0.092427	0.227257	0.039375	0.290696	0.222508	0.065883	0.193022	0.012818	0.415909	0.149395	0.750779	0.341802	0.272383	0.614746	0.211419	0.275081429	0.41447125	0.366182667
ENSCHIG00000023822	COL16A1	2:13889948-13943039	11.044244	2.290494	6.020575	7.049895	12.827694	7.288147	17.607246	1.684764	16.377502	12.510767	24.364824	2.139678	11.503084	2.100499	1.163639	2.546268	1.445665	1.205122	7.824116429	4.226725	1.732351667
ENSCHIG00000025158	PTP4A2	2:14113245-14164817	6.76604	12.510915	10.106446	7.099851	6.767714	4.555283	5.506019	13.739277	6.346449	5.597629	6.010724	11.728246	5.228754	10.642261	18.653883	12.860396	13.829344	11.356112	8.612215	11.563286	12.68195067
ENSCHIG00000018445	TMEM39B	2:14279357-14296495	2.54271	0.374376	0.726529	2.766493	3.316819	1.695828	4.543879	2.183643	3.229299	3.13935	3.514512	2.072128	2.617375	1.965055	2.019219	1.400083	1.25819	1.188818	2.229652429	2.16844425	1.282363667
ENSCHIG00000016075	KPNA6	2:14335437-14350763	12.420286	22.995283	18.38833	11.934093	14.685052	9.421682	13.50124	13.270279	12.780177	11.303482	11.663644	14.641879	13.020679	17.443087	25.33547	15.91866	17.115198	16.57493	14.885137	17.61027875	16.53626267
ENSCHIG00000026604	TXLNA	2:14360502-14374435	10.463433	3.887927	3.918846	9.277131	12.156892	6.885761	14.732499	6.433874	13.780937	14.61375	12.742826	7.419683	10.863749	7.077706	6.711403	5.162249	5.202271	4.852608	8.184704286	8.01813525	5.072376
ENSCHIG00000021616	EIF3I	2:14394541-14402053	42.823296	70.824471	58.265633	41.88443	36.380379	28.620455	51.87199	80.985123	38.789635	52.182148	41.80135	43.478279	46.049965	62.324955	64.747772	45.773998	43.640942	45.625912	52.69035443	54.15024275	45.01361733
ENSCHIG00000013777	ENSCHIG00000013777	2:14402437-14409164	7.820684	1.542682	3.29573	7.566691	8.837393	4.492409	7.425085	4.054065	6.641584	9.093238	6.395653	2.906324	8.093591	4.652126	1.878428	1.61972	1.570511	1.833836	5.316293571	4.38261725	1.674689
ENSCHIG00000022655	MARCKSL1	2:14475863-14477268	33.680473	7.957378	6.550322	26.525812	40.995174	17.393227	55.899273	2.697482	32.170502	48.883923	39.38361	13.595144	27.766424	5.815631	2.957071	5.281292	4.828213	4.796405	22.57409543	12.5335675	4.968636667
ENSCHIG00000018675	ENSCHIG00000018675	2:14560719-14576557	0	0	0	0	0	0	0.080837	0	0.087314	0.049248	0	0	0	0	0	0	0	0	0.011548143	0	0
ENSCHIG00000011334	ZBTB8A	2:14684276-14693378	5.395948	1.959982	3.606965	6.212317	5.942599	3.661382	6.517051	2.390171	5.778413	6.739055	5.846429	2.098877	4.214715	2.393081	1.688579	2.366812	2.052509	1.261112	4.327209571	2.598813	1.893477667
ENSCHIG00000014340	YARS	2:14840161-14870671	9.398752	14.343754	12.828624	6.303274	7.16891	4.730606	13.656492	8.113184	10.005559	10.101943	10.181723	7.669722	10.074648	9.470789	11.612306	8.792015	8.730439	5.232222	9.592120571	9.70686625	7.584892
ENSCHIG00000018656	ENSCHIG00000018656	2:14877372-14901959	5.00558	0.137871	1.055787	3.762935	5.102159	0.18074	8.333352	3.29536	8.405142	4.726762	5.441165	0.097225	0.115946	2.900805	0.121178	0.214697	1.534898	0.11399	3.124029143	0.8087885	0.621195
ENSCHIG00000015487	HPCA	2:14931333-14939227	0.018093	0	0	0	0	0	0.171774	0.020436	0	0	0.091242	0	0.028714	0	0	0	0	0	0.027458571	0.0071785	0
ENSCHIG00000019083	FNDC5	2:14910220-14917991	13.621435	5.748151	6.735849	9.859814	10.079307	10.800332	34.219334	3.395189	24.012114	29.572992	21.801601	10.73528	12.162391	5.905206	5.077067	17.115845	14.206127	8.376891	11.54828229	8.469986	13.23295433
ENSCHIG00000010090	RNF19B	2:14982187-15009385	1.411597	2.62354	4.552561	1.699365	1.603308	1.30904	1.537309	2.967044	2.36762	1.879044	2.248513	2.644361	1.388927	4.29244	2.287427	3.556001	3.157771	2.975643	2.327452429	2.65328875	3.229805
ENSCHIG00000017525	PHC2	2:15350823-15398463	7.971319	16.154675	16.829876	7.261227	8.715793	6.103926	10.29621	6.028678	9.374154	10.564487	10.483108	7.71513	7.96978	11.595889	6.809021	8.187348	5.741176	5.183899	10.19862643	8.522455	6.370807667
ENSCHIG00000014693	CHRNG	2:15552742-15558114	7.562391	4.37681	6.680022	5.600197	3.777147	3.826801	22.009577	1.191087	13.480223	7.298717	8.723146	0.906413	10.880963	27.208401	0.196267	0.07176	0.435216	0.244656	6.780234429	9.798011	0.250544
ENSCHIG00000020021	CHRND	2:15564541-15571321	15.436852	20.109598	29.058784	16.954567	13.09932	13.972723	21.571859	7.24363	17.922113	11.726611	12.383866	1.710212	21.290045	19.897207	6.666986	0.378829	0.856434	0.715204	17.43006871	12.3911125	0.650155667
ENSCHIG00000021412	NPPC	2:16143446-16149196	1.55037	4.315131	18.134714	0.583433	0.873913	0.607787	3.552362	0.056657	3.878135	3.393694	3.967388	1.270838	1.127121	0.109526	0.195878	7.091387	2.097495	1.576185	4.017713857	0.67584075	3.588355667
ENSCHIG00000013895	ARMC9	2:16579180-16760115	3.716515	1.331055	1.509641	4.540986	5.992856	3.476116	6.797262	1.940367	5.730126	5.921535	6.056905	1.933195	4.624794	1.745253	1.331798	1.040215	1.146303	0.83222	3.655469	2.40876	1.006246
ENSCHIG00000016307	GPR55	2:17012317-17014938	0	0	0	0	0	0	0	0	0	0	0	0	0	0.132263	0.023936	0	0.099121	0	0	0.03904975	0.033040333
ENSCHIG00000026300	HTR2B	2:16782073-16866008	0.677223	1.281996	0.950019	0.500625	0.530617	0.604452	0.560286	2.479421	0.877196	1.265856	0.83613	1.686179	0.672763	1.973655	2.564637	1.377374	1.789291	1.016872	0.986773714	1.7243085	1.394512333
ENSCHIG00000017071	PSMD1	2:16784222-16866101	18.988588	30.275301	23.377714	16.090126	16.88032	11.339183	23.256664	55.220577	18.91474	20.685179	20.21595	29.291231	17.985411	37.853165	56.939468	37.082733	36.188583	33.711258	25.20569786	35.51731875	35.660858
ENSCHIG00000019713	ITM2C	2:17047399-17060782	32.265903	13.908542	30.860094	29.330284	38.977818	27.10891	38.869495	14.351762	33.292435	35.86964	41.058769	13.669105	38.359615	20.023666	8.117061	10.151094	8.22947	7.340227	27.62955786	20.04236175	8.573597
ENSCHIG00000016805	ENSCHIG00000016805	2:17288610-17322715	2.776967	0.852088	1.017258	2.189913	3.802299	1.635224	1.942763	2.575317	2.301854	3.016113	2.334852	3.753464	1.381676	5.109947	3.169497	3.611387	3.014681	2.116042	2.002123143	3.353646	2.914036667
ENSCHIG00000024432	CAB39	2:17090224-17188985	14.132901	17.49527	23.833488	13.278084	13.41698	6.988569	17.042925	34.017082	14.843212	13.289196	15.410799	25.986729	9.33646	36.543327	50.42662	37.976887	40.995884	38.050564	18.01034257	30.573284	39.00777833
ENSCHIG00000017384	ENSCHIG00000017384	2:17565341-17575460	0.283632	0.23137	0.18456	0.586446	0.421226	0.258591	0.196464	0.687474	0.377661	0.103243	0.38094	0.385197	0.349524	3.364834	0.435325	0.568016	0.310167	0.18343	0.366590143	1.13372	0.353871
ENSCHIG00000023219	ENSCHIG00000023219	2:17448626-17484809	2.042511	2.793325	2.161145	2.475463	2.643564	1.332901	1.734675	4.229794	1.586556	1.975166	1.911994	3.055469	1.667025	5.69926	3.594592	2.959179	2.161106	1.669575	2.481552429	3.5040865	2.263286667
ENSCHIG00000013385	SP110	2:17498634-17542044	1.859138	1.065667	1.37238	2.098343	2.577312	1.431923	1.868634	3.902835	1.636625	1.8978	1.697013	3.243427	1.363431	6.308694	3.158817	3.470936	1.888579	2.057576	2.045299143	3.51859225	2.472363667
ENSCHIG00000020239	DNER	2:17953910-18337801	0.643157	0.045798	0.035304	0.216795	0.837539	0.053611	0.086251	0	0.39356	0.080738	0.060506	0.131205	0.34315	0.00651	0	0	0	0	0.182185429	0.12021625	0
ENSCHIG00000016799	FBXO36	2:17661277-17762783	0.097311	0.679203	0.533446	0.082513	0.059902	0.006133	0.15928	0.118631	0.212122	0.109893	0.051577	0.082768	0.170131	0.200909	0.136273	0.030469	0.090364	0.066996	0.234158286	0.14752025	0.062609667
ENSCHIG00000017529	SPHKAP	2:19508687-19622649	0.121282	0.012745	0.106669	0.10566	0.154932	0.050488	0.573661	0.074308	0.120005	0.396152	0.329774	0.032045	0.095207	0.016121	0	0.060533	0.043198	0.025631	0.154066143	0.03584325	0.043120667
ENSCHIG00000024914	PID1	2:18423717-18697716	12.736814	10.957746	10.191859	14.594196	18.59791	8.754158	11.922169	9.393661	10.223475	16.106379	10.291232	8.151183	9.798393	7.352947	7.923453	5.325238	4.644364	6.496455	12.05881414	8.306494	5.488685667
ENSCHIG00000004225	ENSCHIG00000004225	2:20214723-20238024	23.867012	30.275021	30.403946	29.578613	25.450191	18.481754	28.960619	36.0835	28.146435	26.862337	26.004885	30.082115	21.278456	36.542484	37.08934	30.817606	30.943995	28.066277	28.46194914	31.24809875	29.942626
ENSCHIG00000008174	CUL3	2:23059238-23163733	37.450989	44.971283	38.892456	37.116653	35.384266	19.140705	41.795048	55.396816	39.823257	37.584328	39.630753	44.956425	25.697008	46.937286	65.274986	52.496063	55.21204	52.15411	38.95674671	45.71642625	53.28740433
ENSCHIG00000016288	SERPINE2	2:23610610-23678283	7.786336	8.176657	14.658903	7.577962	8.87018	4.486393	8.573342	6.42349	7.179222	8.964842	7.417395	10.943588	5.670808	21.413076	4.471314	6.683326	6.521367	3.394541	8.395275286	10.6246965	5.533078
ENSCHIG00000014243	MRPL44	2:23689763-23697311	10.434031	12.129986	9.902963	8.62164	7.694248	4.883774	10.818295	14.234884	8.871519	10.485017	10.623422	12.37709	8.141905	10.223447	17.111399	14.982701	14.471957	12.309322	9.755112857	11.96346025	13.92132667
ENSCHIG00000023725	AP1S3	2:23796461-23865684	0.18519	0.110346	0.073186	0.210842	0.113654	0.182255	0.123796	0.479709	0.103905	0.091539	0.104219	0.373803	0.124176	0.509874	0.266524	0.437738	0.154746	0.229238	0.184826857	0.31859425	0.273907333
ENSCHIG00000008108	ENSCHIG00000008108	2:23703476-23755913	14.823359	25.423923	22.686132	17.749949	18.493454	9.880363	17.343493	21.639751	14.900458	17.457449	16.816099	15.938761	12.513953	29.837881	17.925726	13.416761	13.625301	12.770843	19.03100929	19.05408025	13.27096833
ENSCHIG00000014275	FARSB	2:24982762-25052496	36.061111	70.871613	48.053745	34.768909	29.696699	26.774479	37.095493	57.056896	27.714752	31.099915	28.076851	31.483562	33.100086	36.988392	56.55394	36.698002	35.383602	34.536758	43.47397629	39.531495	35.539454
ENSCHIG00000025019	EPHA4	2:26138095-26290153	5.264638	1.219404	1.367719	4.447434	8.874756	4.223069	10.918693	2.892044	7.530732	8.837016	7.083559	3.345241	5.291422	2.146975	2.571638	1.610475	2.147851	1.731855	4.849017	3.338819	1.830060333
ENSCHIG00000018705	ASIC4	2:28318479-28377577	0.773837	0.233746	0.467656	0.864817	0.983025	0.767313	0.749823	0.395009	1.214366	1.177264	0.878023	0.260475	0.934986	0.474851	0.146746	0.178593	0.21976	0.142802	0.637341286	0.4542645	0.180385
ENSCHIG00000021204	OBSL1	2:28318847-28339268	23.337967	11.53523	11.714809	16.263313	19.623138	17.897058	34.2117	12.736316	23.735689	24.1847	23.059362	14.909369	26.391518	13.274405	9.730903	12.393201	11.851816	11.938529	17.711652	16.07654875	12.061182
ENSCHIG00000011828	CHPF	2:28347375-28352029	24.87891	9.526412	18.459578	23.693926	31.116673	22.138634	27.899239	10.362926	28.236889	40.365646	36.802937	4.963013	26.926767	15.507211	3.899153	4.496429	3.312553	3.399338	20.45676971	12.824036	3.736106667
ENSCHIG00000012605	DNPEP	2:28497331-28507455	13.713418	24.099911	18.460428	14.09968	12.119386	13.383847	14.637727	22.490829	12.067454	14.654324	12.949688	20.266552	15.581964	23.78319	27.365166	26.555182	26.374249	22.646608	17.04168686	21.749218	25.192013
ENSCHIG00000019438	ENSCHIG00000019438	2:28592782-28598931	1.421739	4.649956	3.575668	2.394941	1.719381	2.1225	1.625839	1.627326	1.561383	1.321347	1.320922	7.265834	2.968074	1.829495	7.066248	8.270476	7.190729	4.53549	2.530801571	4.78241275	6.665565
ENSCHIG00000017007	DNAJB2	2:28578727-28584880	14.375441	6.689602	7.197589	13.894292	13.984494	11.628099	15.810096	24.848986	16.818884	10.967534	14.559395	16.164976	16.622938	22.591709	24.93737	24.082245	26.256809	21.942707	13.43616543	20.07924825	24.09392033
ENSCHIG00000019815	GLB1L	2:28619648-28626159	3.494868	0.69538	1.808874	4.364316	4.238263	2.007184	4.7352	2.524208	4.061523	3.828959	3.867207	1.687315	3.568354	2.890893	1.009252	1.808649	1.234987	0.997557	2.910489286	2.2889535	1.347064333
ENSCHIG00000010245	STK16	2:28609306-28618177	2.089176	5.50824	3.913525	1.87026	2.125214	2.568261	2.485683	2.450463	3.452933	2.766123	2.653077	9.131554	3.939178	4.254988	8.922398	8.675488	8.733068	5.129742	2.988806571	6.5620295	7.512766
ENSCHIG00000002435	TUBA4A	2:28609671-28613312	49.198086	187.211685	121.869217	45.115032	40.113815	64.279968	36.595402	51.85146	43.759953	37.516319	44.0891	301.062683	95.619667	86.200775	288.483917	349.956909	340.180511	194.443726	78.14808271	192.8417605	294.860382
ENSCHIG00000008045	ZFAND2B	2:28632928-28653334	1.295509	1.191981	1.288028	1.341834	1.531338	1.200623	1.82595	2.671496	2.02669	1.581087	1.524305	2.131084	1.474237	2.562278	3.295937	2.585809	3.015765	2.535687	1.57875	2.365884	2.712420333
ENSCHIG00000023070	ENSCHIG00000023070	2:28634098-28642891	5.244773	6.406453	6.656141	8.396801	9.37457	6.454643	6.295871	19.032406	6.207857	6.102211	5.627163	16.285149	5.453726	13.963206	29.7827	25.981672	27.526525	24.332088	8.945269286	16.37119525	25.94676167
ENSCHIG00000015177	ABCB6	2:28643113-28650414	4.978493	8.480561	7.146292	5.457509	5.495659	4.53314	7.425724	26.376722	5.610161	4.676038	5.421394	14.942539	5.967449	15.432789	27.129637	21.293724	23.835167	17.982718	9.273658143	15.8681035	21.037203
ENSCHIG00000022853	WNT10A	2:28942408-28957157	0.007067	0.008882	0.032872	0	0	0	0.010516	0.062151	0	0	0	0.058062	0.008484	0.007489	0.007771	0	0.028541	0	0.016345857	0.0204515	0.009513667
ENSCHIG00000023341	PRKAG3	2:29002672-29008683	2.809756	5.822882	1.653306	2.506046	3.045057	1.612757	2.086052	5.511214	2.36775	1.841654	2.086059	12.142666	2.793956	18.970749	23.651518	17.245108	15.031373	31.287054	3.176759143	14.38972225	21.187845
ENSCHIG00000020004	STK36	2:29137658-29168238	0.521676	0.034905	0.087952	0.77953	0.572212	0.472713	0.955128	0.429741	0.568925	0.757106	0.612099	0.319512	0.416427	0.358126	0.394209	0.132727	0.207024	0.187488	0.476025857	0.3720685	0.175746333
ENSCHIG00000009282	BCS1L	2:29177735-29180166	5.716035	7.519977	4.784764	5.067454	3.531786	4.299886	5.375321	7.840962	6.044048	5.897365	5.826914	7.085814	6.963437	4.631147	10.910812	10.90921	9.733583	9.05495	5.488592857	7.3978025	9.899247667
ENSCHIG00000022545	PLCD4	2:29177735-29226928	1.729587	2.489687	1.560703	1.130608	1.881195	2.737303	0.517105	9.059047	1.291557	0.770091	1.143431	4.219009	1.345501	7.122768	26.388737	3.525285	4.548627	12.268041	2.767949714	9.76900375	6.780651
ENSCHIG00000022713	ENSCHIG00000022713	2:29185090-29200519	1.873739	3.079333	1.411667	2.283806	2.986469	1.828366	2.510406	4.046989	3.155191	2.253824	2.632405	3.089066	1.905397	3.427629	6.444472	1.900173	3.047669	4.098176	2.592433714	3.716641	3.015339333
ENSCHIG00000008416	DES	2:28457371-28468238	336.020935	403.120239	576.888489	537.10614	334.852142	466.881927	274.683441	954.594727	272.295715	225.382416	215.198334	431.419556	543.110779	1350.295898	779.065918	462.177399	501.811035	402.018982	506.8753007	775.9730378	455.3358053
ENSCHIG00000016310	VIL1	2:29358252-29376475	0.224642	0	0.011695	0	0	0	0.030615	0	0	0	0.027354	0	0.205421	0	0	0	0	0	0.006044286	0.05135525	0
ENSCHIG00000017190	SLC11A1	2:29401803-29412333	0.013483	0.125367	0.231161	0	0.041958	0.037436	0.043225	0.77366	0.045354	0.06092	0.104171	0.118305	0.107915	1.329374	1.589027	1.13003	0.240676	0.276845	0.178972429	0.78615525	0.549183667
ENSCHIG00000025349	TMBIM1	2:29491320-29498650	10.991623	18.321321	25.123049	12.415386	15.855411	12.192859	16.421019	28.980579	13.629099	11.891047	13.319694	13.122533	13.637219	29.122509	25.546347	19.858408	15.933877	14.917883	18.47280343	20.357152	16.90338933
ENSCHIG00000024008	AAMP	2:29503973-29508414	35.410572	40.186451	37.507576	31.540909	32.771988	31.894501	42.782078	39.527569	32.533455	37.205044	36.502731	32.632633	40.261608	42.117031	54.687218	41.390575	40.543613	36.841911	36.60158171	42.4246225	39.592033
ENSCHIG00000020838	ENSCHIG00000020838	2:29610037-29613357	0.135449	0.184336	0.087801	0.069721	0.061779	0.13864	0.070926	0.232648	0.056667	0.194191	0	0.183809	0.081532	0.744222	0.31887	0.338382	0.252021	0.329497	0.120835857	0.33210825	0.306633333
ENSCHIG00000012101	ENSCHIG00000012101	2:29583759-29591349	0.005677	0.047704	0.041333	0	0.032245	0.007084	0	0.073197	0	0.007505	0	0.035661	0.006815	0.462329	0.178033	0.28679	0.088272	0.091238	0.028794714	0.1707095	0.155433333
ENSCHIG00000024932	TNP1	2:30914769-30941351	0	0	0.161195	0.023382	0	0	0	0.040726	0.12837	0.037426	0.024477	0.139687	0	0.09947	0	0	0	0	0.032186143	0.05978925	0
ENSCHIG00000025360	IGFBP2	2:31148968-31180231	9.032615	1.211532	2.437171	2.900521	6.829261	2.623814	20.452097	0.992001	6.794722	18.672531	12.230769	0.644588	4.980525	5.05445	0.306023	0.15218	0.175268	0.215795	5.349485286	2.7463965	0.181081
ENSCHIG00000011607	IGFBP5	2:31118649-31136269	48.586014	42.159748	93.067284	96.522499	103.082512	89.181526	62.85944	36.387028	41.664253	39.406918	43.860104	38.424294	50.677486	16.114714	8.312799	30.384649	29.654186	13.389675	74.75143386	28.38232325	24.47617
ENSCHIG00000023199	TMEM169	2:31677626-31682129	0.498849	0	0.067295	0.193645	0.34543	0.082996	0.955214	0.063523	0.466264	0.572628	0.468134	0.091338	0.264625	0.045156	0.063423	0.108676	0.055637	0	0.244014714	0.1161355	0.054771
ENSCHIG00000024433	MREG	2:31772316-31841675	0.269704	0.797937	0.694179	0.198676	0.177134	0.32536	0.229638	0.324969	0.077691	0.186814	0.165545	0.242215	0.161344	0.878485	0.250107	0.244387	0.105971	0.130193	0.392556143	0.38303775	0.160183667
ENSCHIG00000022047	XRCC5	2:31583725-31669393	8.165869	2.991655	3.938402	9.921587	8.182489	5.661851	11.612987	6.667976	9.152459	10.595406	9.426833	5.07313	7.061285	5.177348	5.32103	3.561671	3.756357	3.934016	6.996706714	5.65819825	3.750681333
ENSCHIG00000009863	ENSCHIG00000009863	2:31307558-31308081	0.075054	0.406302	0.515797	0	0.031273	0.0292	0.050626	0.046956	0.050965	0.055093	0.06417	0.082394	0.049862	0.346291	0.161677	0.043532	0.098646	0.105741	0.154307714	0.160056	0.082639667
ENSCHIG00000021676	BARD1	2:32994623-33081192	9.298276	1.999275	3.536464	6.451471	7.425808	3.885919	9.896016	2.110461	7.275009	9.10138	7.47928	4.031898	5.667974	1.136129	0.947475	1.21888	1.083789	1.362877	5.043630571	2.945869	1.221848667
ENSCHIG00000025009	ENSCHIG00000025009	2:34420528-34508140	0.679339	0.280524	0.297557	0.637058	0.583719	0.405952	0.851307	0.199028	0.443109	0.698236	0.336977	0.20534	0.386202	0.213242	0.2644	0.070441	0.122056	0.103159	0.465020714	0.267296	0.098552
ENSCHIG00000025029	CPS1	2:37395570-37585863	9.47214	0.006052	0	0	0.007385	0.006487	0.757272	0.011875	0.024251	0.006919	0	0	6.197057	0.022072	0.041488	0	0	0.005417	0.112724429	1.56515425	0.001805667
ENSCHIG00000015499	LANCL1	2:37623411-37672749	11.678142	6.28936	5.511874	8.839952	11.013163	6.451803	12.547565	13.095169	12.199224	11.502674	12.681034	10.995392	7.328701	10.36871	13.89138	12.223845	11.414895	12.754067	9.106983714	10.64604575	12.13093567
ENSCHIG00000018659	ATIC	2:32406919-32512755	12.070713	22.615099	13.032402	11.761027	13.84763	9.138187	18.380657	10.735724	15.240922	16.590418	13.808754	8.230249	10.6248	8.998526	10.093263	5.991683	4.978136	3.680895	14.215818	9.4867095	4.883571333
ENSCHIG00000021438	FN1	2:32407128-32475690	144.530045	37.697025	69.081108	159.614777	225.059357	121.457512	139.606201	18.209291	148.400024	191.057831	155.879364	75.848465	129.015686	42.590054	14.006856	73.7062	33.068604	22.983444	110.1036101	65.36526525	43.25274933
ENSCHIG00000000510	MAP2	2:38308337-38453122	1.618964	0.362068	0.787117	1.182313	2.372063	0.512644	3.529293	0.753785	1.574576	2.224656	2.194388	1.21189	0.896276	1.001677	0.397298	0.2362	0.47771	0.726578	1.357040429	0.87678525	0.480162667
ENSCHIG00000008278	PLEKHM3	2:39643929-39824042	1.823524	2.623052	1.294785	2.433771	2.449598	1.562361	2.606553	4.052815	2.442523	2.216447	1.880803	3.875588	1.38249	2.254501	3.476814	4.232485	3.151	2.842201	2.431847857	2.74734825	3.408562
ENSCHIG00000011033	CCNYL1	2:39895271-39932620	6.360878	3.639302	5.48206	4.575808	7.103746	2.880436	9.019195	3.29703	6.30126	8.654176	7.176313	8.053772	4.141014	5.468572	6.003532	13.557324	6.79085	5.762853	5.142511	5.9167225	8.703675667
ENSCHIG00000003332	METTL21A	2:40010043-40101100	1.936942	2.175214	1.954175	1.801199	1.841859	1.204472	3.161901	2.517024	2.498026	2.437801	2.248381	2.55076	1.74516	2.962897	3.141467	2.586278	2.467372	2.3362	2.093692	2.600071	2.463283333
ENSCHIG00000027161	CREB1	2:40024494-40099395	7.243348	2.358416	2.490703	5.438905	6.521111	4.142909	8.858052	6.153373	10.04917	8.839051	9.925178	4.671409	4.458488	4.076637	5.680529	4.67055	3.96341	3.377929	5.137638429	4.72176575	4.003963
ENSCHIG00000015121	FASTKD2	2:40838918-40856761	11.627515	13.453897	9.966527	9.304978	8.43331	6.580419	11.860419	12.829783	10.254356	9.887385	9.047731	11.005682	8.661518	9.987532	17.050537	12.239954	11.103403	12.007141	10.34704757	11.67631725	11.78349933
ENSCHIG00000011689	ADAM23	2:41016060-41207314	0.968077	0.495996	0.664474	0.641066	0.678015	0.3623	0.511245	0.312617	0.400429	0.351521	0.425081	0.272774	0.315418	0.103259	0.143699	0.079269	0.151435	0.100994	0.523673286	0.2087875	0.110566
ENSCHIG00000016096	MYL1	2:37747902-37757209	2161.389648	3344.159668	3688.256348	2953.266602	2159.373047	2049.331299	793.888	2240.393799	1032.360718	1119.289551	1150.254761	4071.575195	1787.291748	3068.156494	1614.518921	3367.739014	3040.394043	3327.51123	2461.238395	2635.38559	3245.214762
ENSCHIG00000012492	ACADL	2:37842580-37884537	9.753628	36.430954	14.130435	11.046589	8.949927	7.835777	9.288734	52.035191	9.582236	9.244859	8.410002	16.364985	9.145528	16.884335	18.007784	19.24119	14.806569	13.650698	19.95965814	15.100658	15.89948567
ENSCHIG00000025531	KANSL1L	2:37897992-38038544	12.092847	5.800986	6.517737	11.664001	11.905156	7.285478	11.97763	7.030714	11.502972	13.409174	10.639917	4.074447	8.395386	5.191529	6.894156	3.901981	4.145351	4.869203	8.883100286	6.1388795	4.305511667
ENSCHIG00000023318	UNC80	2:38056808-38272801	0.538338	0.860428	0.952549	0.951578	0.754422	0.75558	0.246544	0.166832	0.552565	0.15277	0.240318	0.431609	0.607779	0.172887	0.755256	0.498298	0.604502	1.088624	0.669704714	0.49188275	0.730474667
ENSCHIG00000026794	EEF1B2	2:41425960-41431045	118.534698	224.991684	175.949234	162.328217	124.890099	102.087463	161.030685	161.921814	105.819847	174.665802	139.090393	68.471764	108.537361	128.751083	91.733261	67.275139	67.480423	58.546577	159.0284566	99.37336725	64.43404633
ENSCHIG00000014971	NDUFS1	2:41434194-41462586	27.93116	69.708084	44.86182	24.36775	22.100126	18.276489	34.664661	54.363087	35.742867	26.730114	32.540939	137.019241	26.265432	50.702366	81.019585	137.48967	116.992271	81.666275	38.33457386	73.751656	112.0494053
ENSCHIG00000016092	NRP2	2:41762521-41881492	8.449921	3.091192	4.209673	10.201585	15.714348	5.141716	9.267485	4.372199	6.977911	9.525762	8.236505	7.722402	6.255033	8.173352	3.018036	2.408896	2.92564	2.081088	7.428314	6.29220575	2.471874667
ENSCHIG00000024943	ICOS	2:43740347-43767498	0.033968	0	0.019849	0.010044	0.02432	0	0.025272	0.019932	0.080765	0.021788	0.070978	0.085866	0.018199	0.244869	0.061233	0.105762	0.018251	0.073842	0.014202429	0.10254175	0.065951667
ENSCHIG00000008042	CTLA4	2:43834101-43841153	0.134418	0.014058	0.026146	0.172259	0.16813	0.055744	0.100868	0.353402	0.175718	0.234451	0.170877	0.576045	0.199496	1.330198	0.256288	0.385513	0.184234	0.140381	0.127229571	0.59050675	0.236709333
XLOC_078560	XLOC_078560	2:43852937-43898650	0.162796	0.01162	0.026526	0.188424	0.11184	0.125259	0.104112	0.264628	0.226985	0.141479	0.146869	0.432614	0.114155	0.803169	0.178104	0.143027	0.17788	0.15557	0.118915571	0.3820105	0.158825667
ENSCHIG00000007723	PARD3B	2:41957198-43119576	7.399597	3.70873	4.91941	7.515113	9.820116	4.841219	9.707304	3.518249	11.105834	9.452098	11.111464	4.509362	6.423148	3.70221	3.660461	3.413572	3.730044	2.724112	6.290020143	4.57379525	3.289242667
ENSCHIG00000025930	RAPH1	2:44165797-44375541	5.183143	2.035311	4.537239	5.239783	7.836242	2.259666	9.143177	1.625666	6.082963	6.401496	7.171428	2.77453	2.960262	2.238041	1.179849	1.77479	1.92065	1.582442	4.668154857	2.2881705	1.759294
ENSCHIG00000002652	ABI2	2:44274436-44375581	5.986247	1.150025	2.159758	5.138536	5.835401	3.133848	9.276385	2.147944	8.357747	9.532865	7.268526	3.25915	4.694747	2.103048	1.676564	1.780659	1.84585	1.487893	4.120271	2.93337725	1.704800667
ENSCHIG00000009469	WDR12	2:44682676-44707619	9.019506	25.223438	11.743956	6.39461	6.656882	4.18727	11.695786	8.689793	9.590142	9.641438	10.068539	6.177126	7.557963	14.556736	13.347331	7.859835	7.523838	6.08608	10.65596214	10.409789	7.156584333
ENSCHIG00000014630	FAM117B	2:44779540-44849653	1.607073	0.909623	0.93224	1.693355	2.278707	1.011953	1.605313	1.146363	1.326282	1.475527	1.46083	0.890889	0.950758	1.461282	0.599257	0.713781	0.445856	0.346305	1.368222	0.9755465	0.501980667
ENSCHIG00000025013	NOP58	2:45107915-45130536	18.502468	48.586899	36.580208	13.17212	15.521451	8.841187	27.8321	11.474617	21.20072	18.998243	19.302183	11.703981	13.630421	18.569145	17.623585	10.851941	13.326288	9.460977	23.14408314	15.381783	11.21306867
ENSCHIG00000014714	KIAA2012	2:45182855-45314119	0.687604	0.178136	0.58596	1.635202	0.788304	0.426246	0.207028	0.027604	0.960071	0.471728	0.34645	0.021634	1.035687	0.05134	0.010789	0.04294	0.006831	0.042658	0.549782857	0.2798625	0.030809667
ENSCHIG00000023750	ALS2	2:45636566-45689431	4.764385	2.951495	2.628927	3.598527	4.180943	2.07229	6.452345	7.833238	5.239204	4.937953	4.947582	5.430412	3.491979	4.543013	8.244836	5.0396	5.756193	5.553209	4.245395	5.42756	5.449667333
ENSCHIG00000025303	TMEM237	2:45742932-45764435	3.60368	0.974642	1.645662	2.914014	2.769518	1.353944	5.042704	1.271334	3.715999	4.279536	3.647287	1.382178	2.52762	0.794625	0.945996	0.897531	0.894354	0.781933	2.281688286	1.41260475	0.857939333
ENSCHIG00000015673	STRADB	2:45902759-45941927	1.987839	1.633097	1.722348	2.440512	1.895421	1.645966	2.160929	2.953411	2.445885	1.568555	2.015499	5.313793	1.650724	4.232938	5.3269	6.748624	6.578383	6.891399	2.064526286	4.13108875	6.739468667
ENSCHIG00000026628	TRAK2	2:45942034-46026408	8.18708	2.214367	3.642484	7.107441	7.609144	3.848799	8.487174	5.003909	9.618457	8.360922	9.845344	8.179946	5.953336	6.143393	5.488543	7.921745	6.898472	5.176249	5.416188286	6.4413045	6.665488667
ENSCHIG00000016459	CFLAR	2:46206458-46284628	7.248696	25.066929	29.919008	8.968117	9.978905	5.377173	5.834803	15.601344	6.519612	5.934197	5.891199	11.350495	5.047535	17.040693	12.226086	13.494635	10.645153	9.299501	14.39232557	11.41620225	11.14642967
ENSCHIG00000022914	NDUFB3	2:46294935-46305274	73.481987	111.126564	70.452187	71.437286	52.210621	44.521721	69.265434	84.939651	50.393085	64.564926	55.559566	100.288666	48.461967	81.755234	84.239403	96.291893	63.093754	60.120552	71.993352	78.6863175	73.168733
ENSCHIG00000016483	FAM126B	2:46306227-46367807	4.818166	13.803596	8.83497	5.346134	4.675087	3.346267	4.839891	4.656299	7.049814	4.940002	6.525441	7.099544	3.620028	6.989969	4.570961	11.058289	7.927932	3.55559	6.500320571	5.5701255	7.513937
ENSCHIG00000009478	NIF3L1	2:46424643-46439520	2.235474	2.333891	1.989255	2.518198	2.420606	1.342228	2.955273	3.27441	2.31859	2.333023	2.43576	3.178777	1.684766	3.119544	3.939403	4.343911	4.711598	3.97027	2.404837286	2.9806225	4.341926333
ENSCHIG00000013439	AOX1	2:46768025-46837181	2.499092	4.003539	3.975631	5.374163	3.456686	3.921578	0.167931	43.952118	0.240035	0.343873	0.301053	20.256193	1.880428	58.326202	65.744598	20.223026	33.132542	17.885096	9.264520857	36.55185525	23.746888
ENSCHIG00000019964	BZW1	2:46492991-46502493	86.579559	92.250244	111.142372	71.311569	75.205666	39.943306	95.195755	72.964912	76.483398	95.384972	89.795074	63.614212	62.037701	73.062019	56.557293	54.700451	51.139366	35.062317	79.71626057	63.81780625	46.967378
ENSCHIG00000013638	SGO2	2:46838925-46886336	5.811879	1.005162	1.235512	3.226815	5.162367	1.997698	7.469183	2.448391	5.250253	6.317327	5.098824	3.322955	3.566937	2.671709	2.803808	2.459936	2.307148	1.835343	3.220732571	3.09135225	2.200809
ENSCHIG00000007507	MAIP1	2:47389120-47402624	1.762822	2.146906	2.318378	1.627699	1.766937	0.987692	1.944255	2.269315	1.769444	1.397463	1.520644	1.871373	1.308995	2.539188	2.893351	2.494695	2.443229	2.469259	1.865883143	2.15322675	2.469061
ENSCHIG00000026377	SPATS2L	2:46912011-47076553	19.114246	8.636167	8.49282	16.142612	10.024893	9.284172	29.685064	8.456425	14.488648	16.949226	25.141174	7.201126	9.687603	5.554318	4.474024	3.580902	4.411624	2.037663	12.96030757	6.72926775	3.343396333
ENSCHIG00000022126	FTCDNL1	2:47494426-47569840	1.268842	1.145044	0.940464	1.350204	1.034903	0.676287	1.534738	2.5873	1.559525	1.327369	1.621996	1.297656	0.990875	2.25145	3.427118	1.489825	1.928885	1.944267	1.324134286	1.99177475	1.787659
ENSCHIG00000016548	MARS2	2:49763642-49768250	2.147885	8.01783	5.579143	1.610226	2.164973	1.70339	3.282968	2.032393	3.047454	2.792079	3.011213	2.34854	2.2416	3.451026	3.662212	3.456545	3.004396	2.196056	3.484417571	2.9258445	2.885665667
ENSCHIG00000026973	MOB4	2:49872598-49902428	37.630821	43.005913	49.584515	33.667885	36.057835	23.101261	37.550392	36.96468	37.788246	35.101086	36.943138	31.512394	25.813171	39.36047	41.176342	38.950321	35.397758	33.029148	37.13321157	34.46559425	35.792409
ENSCHIG00000004382	HSPD1	2:49917196-49929049	26.195734	88.951492	50.377327	23.945215	22.644592	14.181036	40.739769	36.000568	36.498539	30.210476	37.818069	23.299873	21.531734	32.420208	34.894676	30.345066	29.217031	18.457766	39.54857129	28.03662275	26.006621
ENSCHIG00000017665	ANKRD44	2:50084658-50410813	4.50532	0.839832	1.181153	3.622175	3.92838	2.167952	5.676183	2.176455	5.418431	5.132823	4.512925	2.387079	2.339444	3.12308	1.70782	1.427195	1.169992	1.538695	2.798875714	2.38935575	1.378627333
ENSCHIG00000018177	PGAP1	2:50454885-50525631	3.729285	0.982825	1.386675	3.220475	3.267715	1.84642	6.740205	2.602041	6.267306	3.784717	4.41364	2.940778	2.696004	1.732715	2.694293	1.562067	2.456598	2.083535	2.863765143	2.5159475	2.034066667
ENSCHIG00000013836	SLC39A10	2:51611543-51679983	12.97586	2.787247	3.346759	9.088252	11.344813	5.97372	13.752356	8.843216	13.365123	13.005066	14.145203	7.231401	7.693757	7.8024	4.368401	4.239986	4.566922	3.667048	7.876623286	6.77398975	4.157985333
ENSCHIG00000025573	NABP1	2:55719814-55733970	0.438961	2.160679	1.20776	0.381239	0.2681	0.278892	0.413094	0.867947	0.76084	0.36945	0.426174	1.395847	0.270909	1.374404	1.167233	8.2545	3.304809	0.843529	0.796815857	1.05209825	4.134279333
ENSCHIG00000013498	MYO1B	2:56003928-56195593	56.347908	12.37696	21.393967	39.125416	51.746475	16.613567	56.11562	16.8619	48.79995	44.529572	45.669678	31.110041	27.078365	16.903788	9.069742	14.554749	18.150404	13.877015	30.60484357	21.040484	15.52738933
ENSCHIG00000009353	CNTNAP5	2:59249715-59710396	0	0	0	0.011127	0	0	0.009731	0	0	0	0	0	0	0	0	0	0	0	0.002979714	0	0
ENSCHIG00000010715	TSN	2:62707936-62713941	23.31567	26.980207	27.719643	21.165524	18.313934	17.693083	25.397821	31.784184	23.275209	23.793829	24.221397	22.315971	22.070267	26.340466	30.381912	24.67841	25.772449	25.545183	24.150628	25.277154	25.332014
ENSCHIG00000010512	NIFK	2:62720715-62730298	21.887674	90.866806	82.976845	18.020863	18.456207	10.317962	32.848297	28.586647	20.933165	26.265131	21.865623	17.236752	17.969631	38.390068	28.222168	16.600346	15.219229	10.806718	40.29623243	25.45465475	14.20876433
ENSCHIG00000009337	ENSCHIG00000009337	2:64224600-64262236	1.836251	0.296775	0.529836	1.350835	1.911894	0.866599	2.105693	0.844799	1.585239	2.35013	2.069467	0.833135	1.108396	0.606386	0.734926	0.667624	0.734889	0.550117	1.129490143	0.82071075	0.650876667
ENSCHIG00000012348	PTPN4	2:64408405-64582394	10.664955	12.632178	9.709997	12.920732	12.04968	6.796733	6.357303	11.238042	11.082855	7.760791	8.385468	8.779108	7.711123	8.029772	15.235373	9.861099	13.05588	14.911984	10.24352357	9.938844	12.60965433
ENSCHIG00000020375	STEAP3	2:65088288-65140269	2.977302	1.993198	1.629246	2.256768	2.613477	2.36587	0.808289	2.564708	1.676071	1.450137	2.043309	3.101	2.281849	3.07625	2.481541	4.422205	4.135111	2.552041	2.033079429	2.73516	3.703119
ENSCHIG00000024655	ENSCHIG00000024655	2:65378733-65409109	0.488852	0.105308	0.319906	0.027506	0.033527	0.029414	0	2.583703	0.057368	0	0	0.039335	0.247748	0.753392	0.541206	0.173653	0.085809	0.115802	0.442766286	0.39542025	0.125088
ENSCHIG00000023110	SCTR	2:64819232-64889965	0.069749	0	0	0	0	0	0	0	0	0	0	0	0.137558	0	0	0	0	0	0	0.0343895	0
ENSCHIG00000008579	TMEM37	2:64892966-64898776	0.717	0.326967	1.587071	0.273938	0.582211	0.679729	0.619152	0.524753	0.794587	1.024999	0.843575	0.193292	2.005639	0.143158	0.06036	0	0.112477	0.044261	0.656260143	0.60061225	0.052246
ENSCHIG00000019280	DDX18	2:66653122-66668705	8.348683	20.209232	15.165246	6.96971	8.357685	4.231089	12.318263	7.223719	9.236455	10.034623	9.801453	5.733357	6.010818	8.815606	6.827799	6.571374	5.123196	3.928759	10.63927771	6.846895	5.207776333
ENSCHIG00000022323	DPP10	2:68441296-69214278	0.053732	0.014981	0.111391	0.038365	0.069317	0.143688	0.08401	0.020179	0.218977	0.092868	0.231471	0.005433	0.101488	0.00454	0	0	0.013903	0.008703	0.068847286	0.02786525	0.007535333
ENSCHIG00000015777	ENSCHIG00000015777	2:70671888-70700196	0	0	0.000412	12.560035	3.559606	0.199804	0.163813	0.000413	0.002198	0	0.832893	0	0	0.000373	0	0	0.000757	0.465909	2.354869	0.00009325	0.155555333
ENSCHIG00000019109	LYPD1	2:71326319-71384657	3.595975	0.173699	0.869974	2.932444	3.816073	1.951366	2.091188	0.269292	2.328291	3.271465	2.740007	1.23296	2.365286	0.207614	0.03069	0.280515	0.244719	0.182663	1.729148	0.9591375	0.235965667
ENSCHIG00000015349	ENSCHIG00000015349	2:71334502-71334813	3.31463	0	1.065362	2.780491	3.902069	0	2.163539	0	0	0	0	0	2.787566	0	0	0	0	0	1.415923	0.6968915	0
ENSCHIG00000005692	RAB3GAP1	2:73996760-74124498	12.169468	13.462616	11.591294	12.352992	12.150342	7.588209	14.103805	16.703043	13.049355	12.954238	12.686652	14.515724	9.37403	13.854229	17.534704	17.912607	16.564539	14.423491	12.56461443	13.81967175	16.30021233
ENSCHIG00000025781	ZRANB3	2:74146526-74422930	4.808241	1.250712	1.763679	5.015474	4.42957	2.388971	6.127508	2.875466	3.041416	5.474737	3.87177	1.865305	3.722704	2.430831	2.072553	1.257642	1.441076	2.166352	3.40734	2.52284825	1.62169
ENSCHIG00000020851	R3HDM1	2:74438414-74599514	1.890676	0.827228	0.997592	1.900327	2.383056	1.113018	3.389706	1.253708	2.431588	2.797091	2.461142	1.532464	1.316895	1.218402	1.247665	1.243455	1.016511	1.395222	1.694947857	1.3288565	1.218396
ENSCHIG00000023638	UBXN4	2:74619206-74647813	45.26424	58.88126	62.01141	45.678661	44.059673	26.639523	45.400673	73.008156	45.444496	46.538925	42.771381	39.791847	34.06501	60.233444	72.558548	46.559795	41.020176	42.918732	50.81133657	51.66221225	43.49956767
ENSCHIG00000017476	MCM6	2:74710388-74744972	25.039225	7.326383	7.608959	12.73974	18.0375	8.56219	36.201519	7.579834	28.404484	35.785881	30.255217	14.028591	15.49822	6.686094	7.565501	7.762208	6.893847	5.669298	14.00801786	10.9446015	6.775117667
ENSCHIG00000011050	DARS	2:74781415-74846183	45.522614	60.529495	42.028721	42.438072	38.654499	26.063448	42.439159	52.284286	40.399643	41.513626	42.886749	37.910007	33.098671	50.586082	47.679111	37.993172	34.425671	34.618813	43.49109714	42.31846775	35.67921867
ENSCHIG00000013798	CXCR4	2:74974367-74980350	12.453328	3.215003	2.512568	9.166002	12.43495	6.305025	6.308985	4.24297	8.690362	8.409113	7.790646	3.574199	8.057563	4.401105	1.112747	1.816926	1.455837	1.148245	6.312214714	4.2864035	1.473669333
ENSCHIG00000014355	THSD7B	2:75998505-76692057	0.192604	0.016074	0.056104	0.190821	0.31279	0.113751	0.124562	0.014804	0.073762	0.025036	0.101615	0.021088	0.053416	0.013103	0.014112	0	0	0.008661	0.118415143	0.02542975	0.002887
ENSCHIG00000010212	HNMT	2:77035962-77084209	5.094467	0.340879	0.946816	4.618746	5.112785	2.872776	3.94824	2.513031	2.77162	5.449989	4.004362	1.411748	3.220835	3.292107	1.658676	1.539982	1.046078	1.153212	2.907610429	2.3958415	1.246424
ENSCHIG00000020853	SPOPL	2:77615310-77663267	8.894688	12.585652	10.145421	8.753082	8.730444	5.928952	9.235748	12.185452	10.598536	8.84606	9.503566	10.704051	5.793764	9.872219	11.622466	9.985262	9.017652	9.548166	9.652107286	9.498125	9.517026667
ENSCHIG00000014059	NXPH2	2:77754386-77881825	2.236421	0.108766	0.145998	0.986317	2.037774	0.66652	3.26965	0.097244	1.597646	3.065368	2.186013	0.571535	1.243515	0.051876	0.183483	0.157082	0.272242	0.146449	1.044609857	0.51260225	0.191924333
ENSCHIG00000012788	LRP1B	2:79614622-80656826	0.067419	0.017567	0.027015	0.032253	0.111352	0.040204	0.440583	0.038098	0.179287	0.243377	0.300787	0.07425	0.039564	0.14879	0.002572	0.00876	0.057137	0.154511	0.101010286	0.066294	0.073469333
ENSCHIG00000024301	ENSCHIG00000024301	2:82686558-82788212	0.376378	0.118054	0.285681	0.265951	0.465157	0.345298	0.279251	0.918592	0.36399	0.722879	0.909514	0.78617	0.425725	2.640613	1.265754	0.414673	0.432531	0.644321	0.382569143	1.2795655	0.497175
XLOC_075117	XLOC_075117	2:87574474-87618222	0	0	0	0.016846	0	0	0.313386	0	0	0.211946	0	0	0	0	0	0	0	0	0.047176	0	0
ENSCHIG00000020961	ZEB2	2:84039808-84171164	17.75976	4.548975	7.172888	17.131819	23.007769	10.051353	33.912136	10.892992	24.798147	26.08543	22.325731	12.15217	11.165751	13.049679	8.476185	7.905473	6.062946	7.922435	15.24541886	11.21094625	7.296951333
ENSCHIG00000012226	KIF5C	2:88860035-89051279	1.757428	0.328991	0.408574	0.883807	1.058421	0.495247	1.202208	0.15581	1.219457	1.346307	1.532061	0.59825	0.632658	0.131213	0.392522	0.291947	0.470469	0.182868	0.647579714	0.43866075	0.315094667
ENSCHIG00000018947	LYPD6	2:89514571-89653182	0.907133	0.045324	0.186363	0.845007	0.912191	0.614679	1.185283	0.17144	1.139494	0.947059	0.96812	0.091438	0.645513	0.038643	0.132648	0.109253	0.172214	0.108042	0.565755286	0.2270605	0.129836333
XLOC_075223	XLOC_075223	2:89731128-89891526	0.062736	0.066708	0.057304	0	0	0.0264	0.062872	0.198352	0.176384	0.04218	0.019688	0.488985	0.01339	0.327344	0.846302	0.777601	0.544107	0.366162	0.058805143	0.41900525	0.562623333
ENSCHIG00000010348	ENSCHIG00000010348	2:90152627-90158149	6.179451	7.622753	7.776327	6.00337	5.38407	5.585688	7.499364	6.957441	5.264823	7.05786	5.110685	4.172204	4.814574	4.165574	2.885423	2.054765	2.059506	1.230161	6.689859	4.00944375	1.781477333
ENSCHIG00000026029	MMADHC	2:89703984-89720885	39.993023	61.224205	55.129414	37.18079	33.923626	24.755272	36.571419	56.15369	33.784733	34.433952	35.419205	51.755947	29.826538	51.274807	61.794476	55.579319	56.732708	49.938995	43.56263086	48.662942	54.083674
ENSCHIG00000022258	RND3	2:90523050-90585115	9.201394	9.72915	7.093328	6.059831	6.631461	3.371108	12.798596	4.071175	8.818659	8.248357	8.126864	7.071707	5.722205	6.805908	14.354715	10.546267	9.872994	4.907351	7.107807	8.48863375	8.442204
ENSCHIG00000013151	TNFAIP6	2:91438117-91460262	3.347595	1.414163	3.264962	2.982898	2.999229	1.92161	4.349607	1.658143	3.3025	3.584688	4.145742	1.776404	2.500583	0.763477	0.934453	1.847493	1.716994	0.772757	2.655801714	1.49372925	1.445748
ENSCHIG00000020327	RIF1	2:91489525-91545291	14.962814	7.406589	6.538493	11.968286	14.019062	7.312458	19.954391	9.12735	17.852762	13.538774	14.888284	7.784896	8.888511	7.852478	8.839693	6.192162	6.448841	5.62898	10.90380414	8.3413945	6.089994333
ENSCHIG00000013367	ENSCHIG00000013367	2:91837874-91899725	0.733418	0	0.248479	1.203413	1.087196	0.383525	0.457333	0.468697	0.803342	1.24704	0.647791	0.249706	0.970473	0.489167	0.133987	0.132627	0.137827	0.049543	0.549806143	0.46083325	0.106665667
ENSCHIG00000020598	STAM2	2:92137559-92186001	16.04516	10.850788	12.689768	15.478591	14.081529	10.151031	17.962502	12.82421	13.696913	18.638874	15.617107	7.123656	12.873924	10.624347	10.54158	6.172817	6.881176	6.403672	13.43405986	10.29087675	6.485888333
ENSCHIG00000024495	ENSCHIG00000024495	2:94148050-94149342	0.021029	0	0	0	0	0	0.07924	0	0.033333	0.082038	0.054509	0	0	0	0	0	0	0	0.01132	0	0
ENSCHIG00000018841	KCNJ3	2:94806466-94988987	0.944259	0.786524	1.177751	1.305832	1.733348	0.304484	1.336817	0.466133	1.340486	0.727429	0.575713	0.118603	1.083184	0.581712	0.271498	0.242052	0.467001	0.121572	1.015841286	0.51374925	0.276875
ENSCHIG00000013866	ARL6IP6	2:92706797-92742527	12.984408	5.0779	5.461325	11.234384	10.670739	6.398814	22.438461	9.405045	17.303261	18.387197	18.411137	7.404752	8.49442	8.826371	8.593724	7.174513	8.009688	5.891625	10.09809543	8.32981675	7.025275333
ENSCHIG00000018333	CYTIP	2:97215196-97246916	0.272471	0.202565	0.168668	0.367149	0.312091	0.14222	0.232224	0.536608	0.319708	0.359536	0.273731	0.734453	0.208889	12.437028	0.897367	1.344756	0.565805	0.547607	0.280217857	3.56943425	0.819389333
ENSCHIG00000001864	GALNT5	2:97082803-97122208	2.706672	0.271706	0.206635	1.487015	1.937777	1.146668	1.777691	0.074784	2.262906	2.697899	2.419694	0.817862	1.755914	0.277978	0.242423	0.48574	0.265537	0.238899	0.986039429	0.77354425	0.330058667
ENSCHIG00000018054	GPD2	2:96354145-96499858	17.761868	69.293526	27.392492	16.176725	16.588951	14.274707	14.782786	80.388733	18.272535	10.361853	12.829941	37.290302	15.731523	76.634567	119.004745	30.107681	24.883421	43.22353	34.12827429	62.16528425	32.73821067
ENSCHIG00000022652	ACVR1	2:97578487-97661202	5.248403	1.06567	1.702821	5.649912	6.914296	2.85187	5.881113	2.542243	5.935596	6.043387	6.26175	2.871703	3.923359	2.569171	2.241777	1.867717	1.38834	2.025485	3.801132143	2.9015025	1.760514
ENSCHIG00000023463	DAPL1	2:98681163-98706781	0.177375	0.019463	0.027149	0.018317	0	0.009663	0.536322	0	0.36324	0.75942	0.697168	0.019574	0.119694	0.016412	0.033973	0.029294	0	0	0.087273429	0.04741325	0.009764667
ENSCHIG00000017869	UPP2	2:97908882-97976387	0.216765	0	0	0	0	0	0.021541	0	0	0	0	0	0.229259	0	0	0	0	0	0.003077286	0.05731475	0
ENSCHIG00000022642	CCDC148	2:97931280-98553587	0.647077	0.119726	0.24057	0.48477	0.620953	0.266808	0.816115	0.178504	0.709741	0.881169	0.443488	0.489674	0.467839	0.031506	0.328243	0.248418	0.274134	0.158882	0.389635143	0.3293155	0.227144667
ENSCHIG00000013878	ENSCHIG00000013878	2:99631725-99710827	0.205661	0.139864	0.087246	0.17621	0.147997	0.097986	0.104751	0.171874	0.236564	0.189291	0.20769	0.509709	0.186267	2.465653	0.274069	0.667333	0.201812	0.286127	0.132275429	0.8589245	0.385090667
ENSCHIG00000010637	PLA2R1	2:99765014-99887933	3.908273	0.751617	2.20745	3.82325	4.621419	2.199579	2.02739	2.321746	2.433781	3.221464	2.951787	3.18468	1.96736	32.233406	1.742857	2.566086	2.586805	2.778571	2.564635857	9.78207575	2.643820667
ENSCHIG00000026247	ENSCHIG00000026247	2:101134070-101181221	19.783701	31.130674	24.742655	16.422884	13.04007	6.720624	22.729618	63.911259	17.715113	19.918167	19.939533	20.392612	15.440803	23.713667	49.125465	23.168501	25.58576	23.175392	25.52825486	27.16813675	23.976551
ENSCHIG00000027183	SLC4A10	2:101344372-101695348	0.007002	0	0	0	0.01504	0.017352	0	0	0.138219	0.036782	0.135398	0.00885	0.031987	0.030803	0	0	0	0	0.004627429	0.01791	0
ENSCHIG00000021048	DPP4	2:101704172-101783836	2.546129	2.807211	5.670714	1.518829	2.856357	2.595211	8.514995	9.176173	3.554552	4.014618	4.256302	2.423013	2.977421	4.112964	3.250447	2.425919	1.986381	1.755626	4.734212857	3.19096125	2.055975333
ENSCHIG00000009513	WDSUB1	2:99046263-99120467	11.860747	4.393695	4.689271	6.369266	4.452042	5.3012	19.783701	7.665624	11.670539	11.116796	7.320911	6.153848	5.886161	11.544355	3.233289	1.909921	2.939611	4.782505	7.522114143	6.70441325	3.210679
ENSCHIG00000018734	7-Mar	2:99136749-99622429	9.802845	20.86622	21.697271	6.147139	8.470013	5.099506	15.5815	11.80299	14.047819	7.27617	7.925026	8.037674	7.686162	12.763865	13.988612	10.959253	10.655822	9.411791	12.80923414	10.61907825	10.34228867
ENSCHIG00000017676	ENSCHIG00000017676	2:99137095-99162492	8.923442	3.4038	3.525755	7.600223	8.291483	4.1897	11.038851	6.203871	9.890672	8.285116	8.61204	4.412747	4.916209	4.699668	3.852581	3.23742	2.608584	3.195378	6.321954714	4.47030125	3.013794
ENSCHIG00000022217	ENSCHIG00000022217	2:99177034-99461964	10.518896	4.807094	4.86125	9.554868	9.672062	6.269969	13.172292	7.095798	12.511368	8.825155	9.731099	5.663157	6.821279	5.793222	5.376537	3.873958	4.14484	4.37158	7.919047571	5.91354875	4.130126
ENSCHIG00000004276	FAP	2:101895475-101978386	44.902523	8.457456	25.302275	39.973419	39.715374	23.919924	56.80497	26.178389	43.788071	57.275063	44.146336	18.683193	28.734245	21.828743	12.858466	14.567028	8.992724	10.660761	31.47882957	20.52616175	11.40683767
ENSCHIG00000019848	IFIH1	2:102014453-102074159	1.837893	0.756327	0.85977	2.414092	2.377341	0.840291	0.624738	2.830547	0.976918	1.430894	1.022404	4.791896	0.988103	6.273628	4.137965	6.453713	2.436876	1.891167	1.529015143	4.047898	3.593918667
ENSCHIG00000026905	KCNH7	2:102126594-102288620	0.844851	0.513782	0.524564	0.810159	0.267083	0.353483	1.805647	0.081559	1.39563	0.99291	0.88923	0	0.67413	0	0	0	0	0	0.622325286	0.1685325	0
ENSCHIG00000018013	FIGN	2:103456832-103585607	1.891068	0.295422	0.802692	1.250232	1.601481	0.710849	3.482147	0.575172	3.521301	2.164312	2.549466	0.843885	1.563123	0.54042	0.404709	0.539684	0.71627	0.51726	1.245427857	0.83803425	0.591071333
ENSCHIG00000026062	GRB14	2:104448127-104587334	1.600977	1.728201	1.675739	1.228751	1.086106	0.47146	0.632571	1.195976	1.509809	1.070163	1.063716	0.397001	1.151322	1.085212	0.495372	0.812115	0.243336	0.393151	1.145543429	0.78222675	0.482867333
ENSCHIG00000023553	SCN2A	2:105247014-105394946	0.092159	0	0	0.084378	0.087885	0.050414	0.212541	0.00837	0.12752	0.164652	0.109277	0.031577	0.081524	0	0.0262	0.014901	0.025033	0.023485	0.063369714	0.03482525	0.021139667
ENSCHIG00000016974	SCN3A	2:105084952-105171187	0.396786	0.100846	0.263752	0.519498	0.573275	0.313892	4.160534	0.265855	0.686331	1.459049	1.318699	0.280373	0.536234	0.141458	0.093455	0.22009	0.24793	0.109497	0.885378857	0.26288	0.192505667
ENSCHIG00000024980	SCN1A	2:105980857-106073535	0.248153	0	0.004709	0.025145	0.062254	0.005263	0.777814	0	0.508795	0.711065	0.608611	0.010828	0.070884	0	0	0.004662	0	0	0.125026429	0.020428	0.001554
ENSCHIG00000019194	STK39	2:108095731-108412557	8.879503	3.351007	3.444179	7.841835	6.89481	5.681193	19.60924	1.856302	10.691684	15.683459	12.199447	1.689265	10.290633	1.703217	1.459825	0.996733	1.185804	1.149047	6.954080857	3.785735	1.110528
ENSCHIG00000026191	CERS6	2:108577727-108921358	2.546777	0.783573	1.245549	1.683275	1.377757	1.095655	3.92382	0.857177	3.16368	3.132357	3.619189	0.908077	1.242789	2.880052	0.874715	0.827186	0.678445	0.625871	1.566686571	1.47640825	0.710500667
ENSCHIG00000012500	NOSTRIN	2:108948593-109014943	1.44136	6.873182	5.175286	1.535092	1.924546	1.146505	0.49331	6.650202	0.562005	0.795239	0.510717	6.849665	0.804512	9.647086	7.09889	9.113584	7.293206	4.658372	3.399731857	6.10003825	7.021720667
ENSCHIG00000020759	SPC25	2:109023470-109036484	5.040431	0.500174	0.946667	1.732062	1.793498	1.4969	6.816352	1.472892	5.70103	6.358336	5.259041	2.999519	3.573775	1.55415	1.538322	1.793066	1.456174	0.713213	2.108363571	2.4164415	1.320817667
ENSCHIG00000021030	ABCB11	2:109072710-109174864	0.496995	0	0.037127	0.043036	0.045304	0.013269	0.104846	0.015624	0.035367	0.009424	0.009414	0.010848	0.311303	0.003601	0.022391	0	0.007532	0	0.037029429	0.08703575	0.002510667
ENSCHIG00000018974	LRP2	2:109253258-109434527	0.17349	0.014286	0.004796	0.059323	0.114974	0.035442	0.149142	0.031252	0.086128	0.112093	0.084456	0.039582	0.08798	0.010605	0.038459	0.014804	0.011367	0.010993	0.058459286	0.0441565	0.012388
ENSCHIG00000014281	NEB	2:91553610-91752328	159.512314	375.690887	323.802246	210.081894	215.666962	123.641403	159.698975	589.042236	201.101532	86.459747	142.307541	619.812073	126.180893	517.489807	596.654785	741.130493	692.037231	746.662476	285.3749433	465.0343895	726.6100667
ENSCHIG00000008742	XIRP2	2:107253847-107304350	18.409351	71.546089	128.234024	60.789597	70.234566	23.121107	12.677422	264.408264	17.474234	7.790921	15.624334	206.678513	20.547365	152.107834	70.915222	196.126129	194.649429	155.187897	90.14443843	112.5622335	181.9878183
ENSCHIG00000022624	ENSCHIG00000022624	2:109750471-109756240	35.653416	65.284149	48.314816	25.503584	26.342894	15.79198	47.774792	34.833321	38.837593	37.389507	38.793846	28.952032	24.441496	38.470337	44.740776	31.676071	33.126747	25.410608	37.69221943	34.15116025	30.071142
ENSCHIG00000021751	KLHL41	2:109546067-109559895	740.416016	968.161926	1195.318115	1465.704956	912.879578	643.198914	1113.103027	1854.884033	875.168579	787.976135	749.627075	809.166504	582.30542	1144.104004	1262.729492	833.661316	881.037659	1057.796387	1164.750078	949.576355	924.1651207
ENSCHIG00000003204	PHOSPHO2	2:109681111-109681836	9.270166	11.576224	8.828094	7.264932	6.453382	3.909322	6.783732	15.927023	8.942845	8.503978	8.365702	10.964538	5.590416	9.406879	16.181694	12.234639	9.772488	13.159095	8.677529857	10.53588175	11.722074
ENSCHIG00000012494	MYO3B	2:110072746-110577889	0.101478	0.001242	0.010821	0.038898	0.103462	0.008417	0.165398	0.025249	0.747145	0.108639	0.245345	0.003878	0.136583	0.134299	0	0	0	0	0.050498143	0.06869	0
ENSCHIG00000006719	SP5	2:110577839-110579734	1.276712	0.067035	0.057335	0.548765	0.564115	0.201583	2.114002	0.075898	4.85716	2.757802	3.64541	0	1.723629	0.068534	0	0	0.018082	0	0.518390429	0.44804075	0.006027333
ENSCHIG00000017235	ERICH2	2:110614078-110649665	0.451883	0	0.059697	0.19554	0.06819	0.038192	0.329452	0.152848	0.627077	1.295268	0.468054	0.040015	0.446679	0.112524	0	0.194426	0	0	0.120559857	0.1498045	0.064808667
ENSCHIG00000013985	UBR3	2:109779447-109976006	28.482218	43.285801	44.954033	31.070435	30.015097	19.451296	27.16758	105.893181	27.531221	19.681961	24.028194	75.771523	20.223951	69.919281	159.349716	91.604973	92.258095	114.2005	43.11963186	81.31611775	99.35452267
ENSCHIG00000014220	GORASP2	2:110759897-110789596	17.294304	20.174564	19.857225	14.820103	15.840016	11.740563	21.606089	20.60598	17.700762	20.864944	19.095329	18.145409	17.821455	25.454052	21.946266	20.834824	18.79063	19.087654	17.80636286	20.8417955	19.571036
ENSCHIG00000010133	CYBRD1	2:111347331-111391886	2.791915	1.460824	3.147386	6.152221	6.373471	2.423466	2.917464	8.008657	3.214408	3.338513	4.134951	6.28897	2.636343	6.467741	4.672725	4.138916	3.984322	3.495191	4.354784143	5.01644475	3.872809667
ENSCHIG00000005762	METAP1D	2:111744930-111818619	2.294622	2.809821	1.820108	2.162281	2.016266	1.705195	2.999785	5.969837	2.76352	3.151756	2.724482	5.687239	2.779526	3.587021	7.251795	7.77429	7.235942	6.276268	2.783327571	4.82639525	7.0955
ENSCHIG00000007337	SLC25A12	2:111557343-111654151	18.15534	30.737949	22.350918	19.905691	16.036705	14.157075	13.397392	17.26165	17.308764	12.305209	14.705064	46.878361	18.359009	14.263062	39.517841	37.367504	40.626568	26.685249	19.12105429	29.75456825	34.893107
ENSCHIG00000012161	PDK1	2:112214953-112259984	11.274268	13.418016	8.204741	11.54678	8.465806	8.674934	13.041029	12.799914	10.354487	10.850671	9.557121	13.431987	10.855469	20.687119	18.408571	11.366899	9.187172	9.923297	10.87874571	15.8457865	10.15912267
XLOC_075977	XLOC_075977	2:112356032-112496183	0.599672	0.534803	1.354154	1.157302	0.908078	1.137641	0.333816	2.129509	1.414206	0.435866	0.664375	4.013639	0.472105	1.638544	5.313949	0.738716	1.540438	3.256095	1.079329	2.85955925	1.845083
ENSCHIG00000014546	RAPGEF4	2:112557413-112685558	2.569387	1.722161	2.034925	4.951727	3.682341	2.657349	1.705561	5.837066	2.843572	1.407465	2.230551	7.346792	2.582702	3.392427	9.025054	2.64335	5.456157	5.809134	3.227304286	5.58674375	4.636213667
ENSCHIG00000026797	CDCA7	2:112949140-112961390	3.671521	0.42999	0.568616	3.03504	3.13919	1.817753	8.425033	0.67313	5.361568	7.083454	5.822314	1.387374	2.761304	0.326442	0.801701	0.648559	0.678885	0.254081	2.584107429	1.31920525	0.527175
ENSCHIG00000015916	MAP3K20	2:112738561-112894471	37.225723	44.336117	79.624695	57.442783	53.290482	31.715523	29.103498	102.88195	30.883757	22.465647	28.772181	73.33149	31.913752	62.960964	95.273125	75.71286	65.949265	82.484146	56.91357829	65.86983275	74.71542367
ENSCHIG00000024019	OLA1	2:113618472-113785862	5.510383	8.209353	7.242541	7.465875	4.995469	3.196839	6.083967	8.532659	5.843027	5.524548	5.248542	4.881541	4.297288	5.121293	5.283619	4.584864	3.786447	4.083885	6.532386143	4.89593525	4.151732
ENSCHIG00000023936	CIR1	2:113871688-113907927	13.224849	13.857269	9.733016	12.970332	13.570851	9.317963	12.426082	19.855188	10.005874	10.088128	11.432383	12.644524	9.246713	20.801517	20.393839	16.426041	14.234758	11.766662	13.10438586	15.77164825	14.142487
ENSCHIG00000010523	SCRN3	2:113911250-113939953	9.51123	6.188056	5.742417	10.151687	8.888103	7.247465	12.870592	11.075664	9.244181	10.207611	9.02728	9.690483	6.985027	9.650713	14.421045	11.720846	9.383353	8.474507	8.880569143	10.186817	9.859568667
ENSCHIG00000018272	CHRNA1	2:114199965-114217340	24.541555	11.876753	20.519985	31.806681	27.937546	17.613834	42.846348	5.815621	34.630932	22.174343	28.363274	8.394848	21.827698	15.647228	4.071052	2.424084	1.615727	3.472432	22.63096686	12.4852065	2.504081
ENSCHIG00000017514	CHN1	2:114258220-114466813	2.452609	0.790713	0.975546	2.111942	2.443984	1.165434	3.321811	1.049283	2.013412	2.541527	2.459338	2.888822	1.671841	2.486982	1.005691	2.000945	1.572068	1.563227	1.694101857	2.013334	1.71208
ENSCHIG00000018041	ENSCHIG00000018041	2:114612201-114614904	119.855553	325.51709	207.853409	116.735092	95.062943	88.157547	178.558044	82.865753	148.856735	165.137863	160.131561	211.080093	143.368607	117.6894	136.832367	203.160828	223.697281	117.670731	156.3928397	152.2426168	181.5096133
ENSCHIG00000009994	HOXD13	2:115499864-115501664	0.050237	0	0	0	0	0	0	0	0.067948	0.066864	0.08951	0	0.045689	0	0	0	0	0	0	0.01142225	0
ENSCHIG00000023245	HOXD9	2:115528978-115532010	6.025923	10.531689	5.383178	5.06454	4.716578	5.701095	4.66582	3.392209	4.973042	6.651382	7.382139	11.524787	5.034767	5.704983	10.97523	8.316904	10.934707	13.741339	5.636444143	8.30994175	10.99765
ENSCHIG00000012313	LNPK	2:115311687-115413388	19.94249	23.515282	21.042356	19.395903	24.343386	11.504037	17.841749	26.862152	17.273233	15.659707	16.683184	24.650602	14.445014	14.958642	27.380373	25.329868	27.183758	27.863041	20.64355214	20.35865775	26.79222233
ENSCHIG00000013371	HOXD8	2:115536158-115542519	2.605533	6.547893	3.832292	5.306291	6.185572	3.945409	5.901817	6.728895	12.690384	4.135068	5.221322	5.314991	4.227513	5.11604	12.515385	15.331932	6.104411	4.99882	5.492595571	6.79348225	8.811721
ENSCHIG00000011624	HOXD3	2:115559607-115578696	1.609385	0.237971	0.220223	0.926795	0.719369	0.407934	3.017178	0.544041	3.757635	0.647387	2.616781	1.399795	0.788884	0.724898	0.924355	0.57093	1.054663	0.971049	0.867644429	0.959483	0.865547333
ENSCHIG00000016852	ENSCHIG00000016852	2:117047741-117495823	0.232552	0.087357	0.329014	0.274866	0.238924	0.077845	0.856067	0.025506	0.146879	0.143823	0.149256	0.367538	0.236469	0.355634	0.100365	0.085328	0.203916	0.318792	0.269939857	0.2650015	0.202678667
ENSCHIG00000026055	NFE2L2	2:116643589-116689810	23.167776	21.344589	16.310177	24.406559	26.358776	13.954011	24.122068	43.429146	25.685303	21.551043	22.723656	31.885851	16.190805	33.216114	44.527996	24.248486	32.796005	24.912144	24.27504657	31.4551915	27.31887833
ENSCHIG00000017480	FKBP7	2:117892267-117899582	47.194778	12.758436	21.56653	31.376741	37.91531	24.47917	46.748455	12.994793	40.527531	51.677338	49.078762	14.091782	32.994236	9.301987	6.053556	12.903202	8.477535	8.104736	26.834205	15.61039025	9.828491
ENSCHIG00000016292	CCDC141	2:118346842-118523389	9.723081	1.349012	1.97825	10.777822	8.943613	4.56809	19.673853	1.354255	17.288139	11.697763	12.829829	1.933147	10.958248	3.266232	0.9794	0.610888	0.623609	1.079205	6.949270714	4.28425675	0.771234
ENSCHIG00000024559	ZNF385B	2:118875820-118974646	0.616633	0.250288	1.094493	0.709606	0.528749	0.241913	0.519548	3.728749	0.903252	0.475404	0.725406	0.781468	0.619877	0.484845	0.296535	2.436035	1.122637	0.1532	1.010478	0.54568125	1.237290667
ENSCHIG00000009564	UBE2E3	2:120609247-120715224	7.168527	4.155976	4.420677	7.034984	5.860734	3.771451	12.401114	4.67314	13.677765	11.179364	11.986168	5.091731	6.962122	4.804563	3.299644	3.205576	2.516799	4.90342	6.045439429	5.039515	3.541931667
ENSCHIG00000019338	ITGA4	2:121172803-121273876	4.138487	0.652539	0.842789	3.844527	3.022775	1.33998	12.972335	1.314985	6.402476	6.343737	5.92472	1.529792	2.275123	3.188951	1.394171	1.916252	1.058911	0.811303	3.427132857	2.09700925	1.262155333
ENSCHIG00000021563	FRZB	2:122618845-122654922	10.002989	5.583301	7.036856	12.077178	11.84911	8.000949	7.657566	9.63385	9.558491	9.157406	9.782372	12.19544	9.540391	2.65988	11.61147	18.87689	13.047544	15.871037	8.834115714	9.00179525	15.93182367
ENSCHIG00000026136	ENSCHIG00000026136	2:126607783-126622629	16.656809	23.617611	17.333517	14.935727	14.17517	7.588731	23.465088	18.141094	16.744564	17.023222	17.514711	12.378278	9.822613	19.881639	23.357786	14.788325	15.475465	17.847313	17.03670543	16.360079	16.03703433
ENSCHIG00000011312	ZSWIM2	2:126932881-126953141	0.011	0	0	0.01752	0.036929	0.011765	0	0	0	0	0	0	0.039613	0.023236	0.016547	0	0.011466	0.011135	0.009459143	0.019849	0.007533667
ENSCHIG00000009619	ITGAV	2:126711620-126818317	30.329388	14.288896	18.831472	24.670124	29.398355	13.705486	26.838701	15.349238	24.06028	31.362131	28.646984	18.411776	16.902924	14.893675	11.088865	15.10007	12.290417	10.502158	20.44032457	15.32431	12.63088167
ENSCHIG00000007459	TFPI	2:127548231-127633680	10.219944	2.489877	4.600045	6.382476	8.747954	2.388434	11.118711	1.932907	8.32224	9.524837	9.412153	5.49837	4.500301	1.554087	0.85758	1.003095	1.658279	0.775664	5.380057714	3.1025845	1.145679333
ENSCHIG00000021523	GULP1	2:128363423-128694780	13.392738	3.898892	6.415504	13.301801	14.290382	6.754693	13.413527	5.331726	12.870514	14.619698	12.316974	7.260293	7.085529	5.023894	3.619703	2.871006	3.380354	2.951356	9.058075	5.74735475	3.067572
ENSCHIG00000018472	ENSCHIG00000018472	2:117967598-118021219	0.805099	8.065722	0.022186	0.696575	0.184407	1.03184	0.297461	18.094128	3.514464	1.266705	0.696209	0.012738	2.97529	0.120485	637.849121	0.029349	0.369209	0.782038	4.056045571	160.2394085	0.393532
ENSCHIG00000027063	ENSCHIG00000027063	2:118151425-118155685	0.069123	0.211513	0.277288	0.05974	0.024297	0.055631	0.023061	0.489443	0.34574	0.015337	0.046709	0.179185	0.10229	0.150481	0.366273	0.137726	0.170823	0.250668	0.162996143	0.19955725	0.186405667
ENSCHIG00000016308	ENSCHIG00000016308	2:118212525-118243703	0.855737	2.832356	2.380963	1.128941	1.204858	1.430768	1.131845	4.146627	3.389349	0.343229	0.820678	1.930945	1.207495	1.244576	4.25583	2.040309	2.354762	4.27078	2.036622571	2.1597115	2.888617
ENSCHIG00000012434	COL5A2	2:129169661-129316246	143.335297	46.227955	81.518112	147.865021	171.043808	89.693184	196.38884	19.902349	173.18103	210.963242	201.686569	44.634319	90.262451	26.993139	12.67693	42.827503	25.570366	19.691906	107.5198956	43.64170975	29.36325833
ENSCHIG00000023155	ENSCHIG00000023155	2:129848407-129854164	10.450904	15.560991	11.970889	11.274487	8.277126	5.818079	13.673475	14.292245	10.275058	11.61321	10.502047	7.59738	8.406314	12.087233	12.461367	8.946988	9.049074	8.597672	11.55247029	10.1380735	8.864578
ENSCHIG00000022964	MSTN	2:130227820-130232802	45.554405	46.5783	17.114893	14.919469	19.850897	8.119729	67.782974	4.230795	55.65995	49.371437	51.513603	14.769958	24.985277	12.809468	6.762508	34.45657	4.586468	8.087979	25.51386529	14.83180275	15.710339
ENSCHIG00000023512	HIBCH	2:130422913-130535019	11.56738	7.706489	6.935584	10.645831	10.114513	7.701349	12.237558	15.333875	11.447582	11.925457	10.047585	18.367418	9.739145	11.645344	18.117523	18.889486	15.027679	15.777555	10.096457	14.4673575	16.56490667
ENSCHIG00000017866	BIN1	2:131066572-131121723	181.24614	164.365448	272.087952	210.991562	151.597717	201.395065	192.549484	105.652313	180.039825	153.811188	159.078217	251.969299	249.507858	216.502914	142.378571	339.896545	271.793121	317.937561	185.5199344	215.0896605	309.8757423
ENSCHIG00000018775	ENSCHIG00000018775	2:131425093-131434359	1.146979	0	0	0.042385	0	0.046653	0.096978	0.087455	0	0.024796	0.032515	0.04382	1.249378	0.270937	0.136178	0.023571	0.058519	0.018922	0.039067286	0.42507825	0.033670667
ENSCHIG00000008783	IWS1	2:131475746-131522382	11.855106	8.643897	9.303339	9.165987	11.635874	7.291025	16.903606	12.934007	15.979162	12.339752	12.487421	13.428919	8.955538	15.332355	17.567127	17.037554	17.84267	13.975033	10.83967643	13.82098475	16.28508567
ENSCHIG00000017089	LIMS2	2:131639057-131678111	11.835694	15.276062	23.723625	24.400791	16.773529	19.485245	26.776487	13.136151	13.904479	13.090405	13.232198	12.344827	18.729132	9.50498	7.631347	11.491887	9.046804	6.359938	19.93884143	12.0525715	8.966209667
ENSCHIG00000019417	SAP130	2:131997208-132071405	2.935775	0.528355	1.088106	2.521171	3.552631	2.086521	4.548745	1.453193	4.517503	3.885619	3.932489	1.379218	2.516925	1.579005	1.467898	1.412981	1.44777	1.50416	2.254103143	1.7357615	1.454970333
ENSCHIG00000009789	ENSCHIG00000009789	2:134092984-134094560	1.052453	1.206773	1.822566	2.290838	2.859949	0.772182	3.646219	0.828844	2.259923	2.268435	2.001279	0.544532	0.221902	0.614673	0.315492	0.176271	0.083019	0	1.918195857	0.42414975	0.08643
ENSCHIG00000020463	PLEKHB2	2:134458302-134494298	11.756949	8.168299	9.957046	9.865066	10.884799	7.457908	10.801682	19.644264	13.480179	12.514264	12.786225	28.190239	10.363211	24.548782	28.86754	30.179527	30.456524	24.354723	10.96843771	22.992443	28.330258
ENSCHIG00000025882	ENSCHIG00000025882	2:134767525-134941390	0.032093	0.040091	0.022504	0.018918	0.018383	0.015994	0.009551	0.131651	0.035475	0.051003	0.017124	0.105304	0	0.152639	0.099143	0.008094	0.086058	0.081025	0.036727429	0.0892715	0.058392333
ENSCHIG00000027227	IMP4	2:135224381-135235087	9.552668	44.240211	22.523052	7.976177	8.093276	9.866239	17.370079	15.532614	11.601442	12.742688	11.488217	11.780672	12.301327	13.954659	15.574755	11.040869	11.488235	8.660297	17.94309257	13.40285325	10.396467
ENSCHIG00000025117	TUBGCP5	2:135259181-135316330	6.889543	1.775636	2.142659	5.74034	6.065785	4.017866	9.772699	4.79571	7.60959	7.575922	6.412225	3.260332	5.429458	3.35375	4.973578	3.241644	3.65325	3.185618	4.901527857	4.2542795	3.360170667
ENSCHIG00000008727	NIPA1	2:135519045-135569809	2.13355	0.451376	0.441407	2.407118	2.363967	1.597799	4.028101	1.352099	3.473485	2.42962	2.992973	1.981033	1.945943	1.349728	1.013655	1.220179	1.042812	0.818062	1.805981	1.57258975	1.027017667
ENSCHIG00000025330	OCA2	2:135914986-136217196	5.921845	3.604396	4.498509	5.419354	5.330512	2.64842	6.816451	1.567426	4.777076	5.734137	4.055657	1.910694	5.956821	1.655427	0.766656	1.431305	0.922903	0.889841	4.269295429	2.5723995	1.081349667
ENSCHIG00000024323	DTYMK	3:374066-399654	7.407374	3.115096	2.953423	4.958498	4.589873	4.224378	11.689084	3.090108	8.348972	11.495376	8.353944	3.961272	8.480316	2.615209	3.087429	1.948478	2.55715	2.179111	4.94578	4.5360565	2.228246333
ENSCHIG00000020478	THAP4	3:400210-455791	11.208198	17.655197	19.026638	12.173553	10.140812	12.069665	10.970973	14.937068	14.115776	14.208101	14.942852	20.493095	14.418948	17.387602	20.124529	22.535265	23.878553	17.010708	13.85341514	18.1060435	21.14150867
ENSCHIG00000022496	AGXT	3:941839-960497	0.984765	0	0	0	0	0	0.213656	0	0	0.041403	0	0	0.533991	0	0	0	0	0	0.030522286	0.13349775	0
ENSCHIG00000023705	ENSCHIG00000023705	3:1039666-1044561	1.189123	0.668986	0.305449	0.955987	0.954409	0.613415	1.351433	0.952195	0.969614	1.471978	1.379454	0.532018	0.710256	0.075931	0.294731	0.231772	0.120086	0.136716	0.828839143	0.403234	0.162858
ENSCHIG00000021345	SNED1	3:774889-850959	0.789099	2.081133	1.522339	0.950958	2.245023	0.642916	0.918707	2.146858	0.797773	0.677783	0.846125	1.174311	0.728706	3.743671	1.344513	0.853437	1.365525	0.954307	1.501133429	1.74780025	1.057756333
ENSCHIG00000026614	SEPTIN2	3:589044-611002	66.83577	28.310778	47.642937	54.6693	64.088531	33.165787	87.58287	35.935707	68.887314	86.655632	74.248871	47.138779	54.729424	36.522282	25.537497	32.907341	29.330133	20.334435	50.19941571	40.9819955	27.52396967
ENSCHIG00000022364	HDLBP	3:646539-675929	61.059082	97.578415	80.698647	62.835308	70.178627	60.102646	69.923798	125.022011	61.424225	73.884682	67.968887	87.325714	76.269081	95.713165	121.719597	121.446632	100.784447	109.640022	80.905636	95.25688925	110.6237003
ENSCHIG00000007970	RNPEPL1	3:1116878-1124781	14.976315	15.391119	16.999247	17.865921	16.068481	15.718643	16.999641	46.745228	17.085125	21.836773	17.709221	36.560352	20.080872	51.814819	62.42841	46.559799	52.024754	44.733929	20.82689714	42.72111325	47.77282733
XLOC_076653	XLOC_076653	2:129111161-129151894	2680.895996	753.35022	1452.987305	3301.496338	4044.990967	2396.946533	1411.049194	172.120148	2145.939697	2478.112061	2314.493408	931.784058	1834.060547	320.228271	169.981613	683.918823	357.706299	274.900757	1933.277244	814.0136223	438.8419597
XLOC_080915	XLOC_080915	2:129111204-129151460	168.827744	56.640545	116.12381	235.430405	258.078491	228.376251	78.133827	12.298899	211.102051	238.936005	200.346451	83.047188	153.703506	24.80628	13.957561	46.03093	24.931929	18.738977	140.7260326	68.87863375	29.900612
ENSCHIG00000008166	ENSCHIG00000008166	3:1421561-1425836	29.012468	30.982153	34.793919	31.66424	22.042662	24.546228	44.33485	43.218632	36.001053	36.437359	34.273159	47.053791	28.674942	30.64893	40.810986	45.79488	48.563885	36.3325	33.08324057	36.79716225	43.563755
ENSCHIG00000025801	ENSCHIG00000025801	3:1458305-1482007	0	0	0.046294	0	0	0	0	0.015768	0	0	0	0.023932	0	0	0	0	0	0.026479	0.008866	0.005983	0.008826333
ENSCHIG00000018437	HDAC4	3:2202577-2496236	3.836137	2.843355	2.604043	4.403165	4.707317	3.993978	4.960684	5.349897	4.152359	3.845536	3.86684	8.35416	3.102223	8.122397	6.220924	4.124067	3.841423	4.396862	4.123205571	6.449926	4.120784
ENSCHIG00000023568	PER2	3:3142051-3174197	1.838964	4.551466	4.766967	2.209686	3.770041	1.652882	1.69172	0.889187	2.002479	1.022921	2.021569	1.931116	1.909827	4.125453	1.445153	3.848998	4.638052	1.737828	2.790278429	2.35288725	3.408292667
ENSCHIG00000016095	HES6	3:3177485-3180348	3.585673	0.709288	1.184103	1.166542	1.398697	2.13888	10.851987	1.773303	9.164588	7.784552	7.69167	1.477987	3.782671	2.880377	0.306954	0.55347	0.417007	1.419113	2.746114286	2.11199725	0.79653
ENSCHIG00000023109	KLHL30	3:3242290-3259066	4.499113	8.575929	8.527718	4.796918	3.556834	4.770971	6.46573	5.102614	5.084743	3.131655	3.975784	7.632081	5.619117	17.718822	4.989773	9.620212	12.592776	8.720611	5.970959143	8.98994825	10.31119967
ENSCHIG00000024862	ENSCHIG00000024862	3:3335414-3375753	7.335262	7.126072	9.836093	5.242133	4.720473	4.584289	6.391638	6.153205	5.482928	5.158969	6.594273	6.046494	7.076905	5.396499	6.147601	7.050041	8.248467	5.10403	6.293414714	6.16687475	6.800846
ENSCHIG00000004353	RBM44	3:3465650-3495668	0.026828	0	0.018812	0.041041	0.021	0	0.048144	0	0.03697	0	0.021211	0	0	0	0	0.002255	0	0	0.018428143	0	0.000751667
ENSCHIG00000016318	RAMP1	3:3413753-3455768	25.27116	12.20382	27.243717	25.791502	23.709846	25.023493	15.12993	10.790328	12.368464	13.710589	12.604737	6.637878	33.249294	14.820119	5.34298	5.373139	3.886518	3.60255	19.98466229	15.01256775	4.287402333
ENSCHIG00000006587	ENSCHIG00000006587	3:3501575-3595267	8.94162	10.414957	11.75242	16.191435	9.21706	5.227427	13.945582	11.932013	7.513524	6.399676	10.905642	9.499975	7.841434	13.32583	8.987791	16.361462	7.963931	9.713578	11.24012771	9.9137575	11.34632367
ENSCHIG00000026994	COPS8	3:4184211-4196354	38.177223	41.334023	42.741482	43.02877	38.244213	33.59734	46.860218	52.729614	43.645672	43.980148	43.022903	47.315338	49.042591	56.212265	75.279739	58.816513	55.405544	49.849594	42.64795143	56.96248325	54.69055033
ENSCHIG00000005472	IQCA1	3:4788056-4973125	1.393114	0.058148	0.053483	0.606294	0.803914	0.129108	0.90863	0.030663	0.845359	1.235635	0.841573	1.116174	0.249201	0.119634	0.032188	1.239582	0.894772	0.203927	0.370034286	0.37929925	0.779427
ENSCHIG00000018312	COL6A3	3:3881049-3954734	120.0056	57.291088	101.271011	151.527435	205.420364	113.590492	58.706841	36.313843	71.54216	91.370438	95.633614	111.169098	98.486313	52.3522	31.003847	96.09819	53.734737	40.856979	103.4458677	73.2528645	63.563302
ENSCHIG00000008457	ARL4C	3:6672708-6673286	8.259588	1.045637	3.201855	6.847295	9.497978	3.631263	8.782085	1.344803	11.53581	9.848049	10.902564	3.38416	5.166722	8.449113	1.019821	1.895322	2.148076	1.393526	4.907273714	4.504954	1.812308
ENSCHIG00000021100	SPP2	3:7060524-7080574	9.62893	0	0	0	0	0	0.8831	0	0	0.025069	0	0	6.240757	0	0	0	0	0	0.126157143	1.56018925	0
ENSCHIG00000020706	HJURP	3:7253840-7269712	1.949333	0.199081	0.24525	1.189982	1.450811	0.692873	4.079187	0.190128	2.631167	3.157022	2.068125	2.038956	1.391322	0.185997	0.049726	0.259696	0.177483	0.089089	1.149616	0.91650025	0.175422667
ENSCHIG00000008645	NGEF	3:8080116-8203449	0.528835	0.990299	0.784272	0.978403	1.1213	0.823556	0.145889	0.497236	0.494696	0.297094	0.372122	0.224217	0.611998	0.302978	0.189853	0.158346	0.179359	0.080677	0.762993571	0.3322615	0.139460667
ENSCHIG00000018691	INPP5D	3:7877426-8016081	1.179041	0.510004	0.658628	1.582983	1.538905	0.916007	0.762548	0.946417	0.971381	1.369762	1.222866	1.61633	1.094932	3.438744	1.089783	1.677803	0.96306	0.840016	0.987927429	1.80994725	1.160293
XLOC_125080	XLOC_125080	3:8940817-9134280	0	0	0	0.052204	0.263012	0	0.136423	0	0	0.061631	0.185308	0.045217	0	0	0	0	0	0.094063	0.064519857	0.01130425	0.031354333
ENSCHIG00000019051	ENSCHIG00000019051	3:8226565-8358305	12.442346	12.556018	10.57513	11.529582	12.726772	7.827535	17.462999	16.743006	16.471167	14.297421	15.919236	13.60075	11.355051	18.153963	17.360174	16.052483	15.458354	13.317069	12.77443457	15.1174845	14.94263533
ENSCHIG00000023308	DLGAP3	3:9996073-10053168	0.224451	0.037864	0.046843	0.137255	0.205186	0.173452	0.456927	0.00949	0.446177	0.561011	0.454817	0.04513	0.268861	0.042664	0.012431	0.059683	0.017059	0.027385	0.152431	0.0922715	0.034709
ENSCHIG00000023097	SFPQ	3:10252682-10275505	39.371883	38.189407	33.290855	25.2493	31.777437	15.937302	58.369892	19.866524	59.868961	38.624481	46.829945	25.378994	29.162287	21.382032	22.343361	30.954733	24.355602	16.404303	31.811531	24.5666685	23.90487933
ENSCHIG00000026559	NCDN	3:10634471-10642680	2.167855	3.448966	2.108324	1.901982	2.51037	1.266944	3.800137	3.126281	1.860745	2.358286	2.106545	2.820584	1.843739	3.842914	4.093646	3.161397	3.024539	3.356059	2.594714857	3.15022075	3.180665
ENSCHIG00000027080	ZMYM4	3:10345309-10515451	11.840953	3.212792	4.124109	11.226271	10.408952	6.070412	13.165708	4.31741	11.971677	12.345345	10.556488	4.394016	8.139387	4.097552	3.235644	4.352301	3.977753	4.29359	7.503664857	4.96664975	4.207881333
ENSCHIG00000016929	PSMB2	3:10671377-10706441	15.445025	27.596493	24.014355	12.926727	11.966813	11.358573	19.278025	44.928104	14.451269	16.845472	14.435413	17.554186	18.784781	22.673689	31.46871	17.479321	17.26531	15.368272	21.72415571	22.6203415	16.704301
ENSCHIG00000023309	CLSPN	3:10787346-10813815	2.516049	0.140878	0.513493	1.189824	1.335	0.604691	5.31488	0.180258	3.090201	3.700281	2.891186	1.42189	1.706562	0.27605	0.142301	0.516649	0.196393	0.171131	1.325574857	0.88670075	0.294724333
ENSCHIG00000026564	AGO4	3:10833133-10886996	2.279909	4.560626	3.020881	2.806238	2.850171	1.735023	2.680907	11.328066	2.713429	2.654525	2.87289	11.027436	1.712327	12.332755	14.172063	11.937526	11.586681	12.127645	4.140273143	9.81114525	11.88395067
ENSCHIG00000011848	ENSCHIG00000011848	3:10918153-10949046	6.838503	1.700989	2.406519	7.165256	9.66654	5.336395	9.806707	5.369097	8.576415	8.918202	6.746376	8.881706	6.131938	5.705942	6.357907	7.044802	6.836395	6.522268	5.921643286	6.76937325	6.801155
ENSCHIG00000011536	AGO3	3:10959630-11072022	7.325577	3.500776	4.166759	7.513647	8.897996	5.296296	10.652843	5.429602	12.081133	8.71799	9.838677	5.502049	5.973749	6.000909	4.923973	5.310399	4.581099	3.480531	6.493988429	5.60017	4.457343
ENSCHIG00000023849	COL8A2	3:11099134-11129932	8.9086	1.317041	3.71123	8.503174	11.216298	7.108014	7.046908	2.741872	10.046083	9.533044	13.197582	1.746771	10.864614	1.776863	0.876542	1.790854	1.003861	0.854818	5.949219571	3.8161975	1.216511
ENSCHIG00000011636	ADPRHL2	3:11099152-11129961	3.698007	1.811428	6.327622	11.158666	4.220028	3.583387	4.519753	3.276454	5.16791	4.616582	5.118468	2.880826	5.083677	2.214706	2.490114	2.190023	2.339846	2.092234	4.985334	3.16733075	2.207367667
ENSCHIG00000003118	MAP7D1	3:11155117-11179681	10.809346	6.575164	8.256966	10.888578	11.116842	8.445869	15.705708	10.654429	12.532364	11.373053	11.787723	13.160368	15.395242	11.023252	15.460643	21.855051	24.162647	20.886803	10.23479371	13.75987625	22.30150033
ENSCHIG00000022784	THRAP3	3:11189759-11274388	29.537756	46.897053	49.325523	28.622396	33.440128	18.027912	35.062614	23.925737	27.668488	27.099609	25.298975	28.118143	29.252155	30.146549	26.230433	23.012207	21.510714	25.259623	33.61448043	28.43682	23.260848
ENSCHIG00000020883	STK40	3:11297256-11332625	5.731302	2.756684	4.589662	5.778576	8.353785	4.274521	7.616651	5.479973	7.442069	6.951138	6.734756	6.606915	6.149955	7.387292	9.982813	10.140637	10.894527	9.847903	5.549978857	7.53174375	10.29435567
ENSCHIG00000012198	OSCP1	3:11351876-11379649	1.045853	0.217338	0.319189	1.130127	1.034478	0.946221	1.819807	0.873536	1.553264	1.851155	0.986473	0.360473	1.127366	0.518134	0.580984	0.264654	0.471579	0.280583	0.905813714	0.64673925	0.338938667
ENSCHIG00000006768	CSF3R	3:11394707-11405330	0.016133	0.111488	0.051929	0.08968	0.153054	0.037851	0.04443	0.488209	0.009427	0.012985	0.039966	0.240426	0.024017	0.865632	0.671385	0.446516	0.271001	0.162334	0.139520143	0.450365	0.293283667
ENSCHIG00000016923	ENSCHIG00000016923	3:11384100-11392170	6.889546	14.604881	10.897876	8.750814	5.953185	6.018645	6.836327	13.812471	5.311532	5.458887	5.71073	13.255056	7.534912	10.044013	14.103506	15.886058	13.493942	11.538957	9.553457	11.23437175	13.63965233
ENSCHIG00000021957	ZC3H12A	3:12380533-12407835	0.937037	1.215014	2.420925	0.862648	1.024836	1.022121	0.853879	2.10873	2.082728	1.236481	1.802024	1.886559	1.002889	3.277139	2.399591	1.80763	1.744818	1.363904	1.358307571	2.1415445	1.638784
ENSCHIG00000023675	RSPO1	3:12520910-12535603	0.016311	0.040997	0	0	0.051942	0.037725	0.063591	0	0	0	0	0	0.185576	0	0	0	0	0	0.027750714	0.046394	0
ENSCHIG00000015731	GNL2	3:12479528-12503656	11.200451	36.506794	25.519892	10.237735	10.443574	7.555753	14.547119	10.834807	11.440125	9.88228	10.751058	8.264059	10.973949	13.445209	10.735741	7.04518	7.689269	5.705611	16.52081057	10.8547395	6.813353333
ENSCHIG00000026742	CDCA8	3:12598442-12613469	3.353489	0.246237	0.585361	1.309046	2.137742	0.810781	6.798775	0.196464	3.695975	5.410527	3.358214	2.590944	2.312239	0.29188	0.079205	0.336653	0.072685	0.101717	1.726343714	1.318567	0.170351667
ENSCHIG00000018538	MTF1	3:12704144-12742644	1.783391	1.108656	1.247894	1.429716	1.910033	1.051549	2.239087	2.116168	2.305939	1.659535	2.067673	1.894197	1.727073	2.797503	3.672137	2.309105	2.16747	2.603071	1.586157571	2.5227275	2.359882
ENSCHIG00000020638	SF3A3	3:12806675-12831085	16.719122	21.541973	17.990406	15.399881	15.709717	9.48877	20.044813	20.586473	15.796221	20.265265	16.284855	16.144857	14.686355	18.28866	22.388083	17.240435	15.25835	15.608778	17.251719	17.87698875	16.03585433
ENSCHIG00000017642	FHL3	3:12834536-12843495	10.005618	8.010656	11.488916	13.813004	11.098313	14.500277	7.911682	21.758549	8.783703	7.873717	8.940754	19.215309	13.527197	20.821564	36.6348	27.078672	29.184698	67.629234	12.65448529	22.5497175	41.29753467
ENSCHIG00000008534	UTP11	3:12848877-12861579	7.425629	5.549974	5.40295	5.202456	4.989867	3.501659	7.848688	12.327968	7.826842	6.474106	7.382919	7.139102	6.549362	15.631351	18.033371	6.881973	8.116855	8.445199	6.403366	11.8382965	7.814675667
ENSCHIG00000021022	ENSCHIG00000021022	3:14223948-14262724	0	0	0.174471	0.107972	0	0	0	0	0	0	0	0	0	0	0	0	0	0	0.040349	0	0
ENSCHIG00000026840	NT5C1A	3:14391148-14406030	2.655474	4.804537	5.387405	3.533608	2.781069	3.015417	0.384589	8.91585	1.798594	1.102522	1.398101	17.088467	3.194	7.214977	19.36825	20.145786	23.069792	20.608967	4.117496429	11.7164235	21.27484833
ENSCHIG00000017598	HPCAL4	3:14415238-14424687	0.228392	0.38602	0.657106	0.311324	0.336038	0.093275	0.147313	0.480357	0.106385	0.252675	0.141358	0.413929	0.137384	0.264686	0.803713	0.194268	0.4839	0.172644	0.344490429	0.404928	0.283604
ENSCHIG00000019398	ENSCHIG00000019398	3:14299427-14312830	27.653706	52.837475	42.638149	41.051159	41.630241	30.233122	46.396023	55.995396	32.695915	32.366096	28.522306	34.598328	27.003479	53.699722	51.826988	45.211845	40.486362	35.193169	44.39736643	41.78212925	40.29712533
ENSCHIG00000013434	HEYL	3:14353685-14367101	15.799414	4.169558	7.938523	13.814302	17.505926	8.415794	14.81054	7.785269	15.850089	19.633255	17.552668	11.748713	12.378256	4.259727	3.535242	9.562242	5.468013	6.651672	10.63427314	7.9804845	7.227309
ENSCHIG00000014367	ZMPSTE24	3:14950984-14991954	6.326687	9.336645	8.245899	5.977837	6.762905	3.03379	7.649886	7.205274	5.017573	6.576992	5.181024	3.765341	5.085059	7.633785	6.623242	5.047597	3.861487	4.355231	6.887462286	5.77685675	4.421438333
ENSCHIG00000020895	TMCO2	3:14929933-14932525	0.035619	0.196819	0.45163	0.041344	0.304003	0.116625	0.091933	0.082533	0.245832	0.06012	0	0	0.288861	0.379301	0.089965	0	0	0	0.183555286	0.18953175	0
ENSCHIG00000026204	SMAP2	3:15054082-15100632	4.975702	1.107689	1.931422	3.541568	4.856569	2.606035	4.688675	2.771804	3.824237	5.451413	3.558096	5.142395	4.318689	6.287616	3.064718	3.173884	2.946334	1.982371	3.071966	4.7033545	2.700863
ENSCHIG00000008574	RIMS3	3:15255997-15270939	0.854726	0.034778	0.032125	0.574678	0.430199	0.35805	2.520552	0	0.908574	1.932607	1.251046	0.273463	0.312867	0.201361	0	0.035014	0.429357	0.231364	0.564340286	0.19692275	0.231911667
ENSCHIG00000018218	FOXO6	3:15982763-16003654	3.732303	1.538004	2.019539	1.967841	2.563851	3.042747	1.173999	0.468265	2.82961	2.53567	2.34587	1.855254	3.472306	0.694468	0.67345	4.244855	3.620693	3.582436	1.824892286	1.6738695	3.815994667
ENSCHIG00000015404	RIMKLA	3:16994233-17027229	0.429567	0.476537	0.177606	0.115973	0.254208	0.299627	0.207264	0.603675	0.500286	0.486898	0.49526	0.723127	0.30425	0.345595	0.494781	0.814568	1.113026	0.652126	0.304984286	0.46693825	0.859906667
ENSCHIG00000007728	ZMYND12	3:17048377-17082992	0.069978	0	0	0	0	0	0.069109	0.016973	0	0.062023	0.028211	0	0.103203	0.132249	0	0	0	0.015825	0.012297429	0.058863	0.005275
ENSCHIG00000008788	P3H1	3:17294864-17322552	28.111015	12.371347	23.78175	25.101746	32.436024	20.330902	36.32542	16.544081	30.929314	43.567013	35.821861	20.021322	26.453465	10.524365	9.900099	10.63889	11.788423	10.519062	23.84161	16.72481275	10.982125
ENSCHIG00000008164	SVBP	3:17345594-17352547	13.985218	3.522654	5.182778	11.653926	9.539402	6.82433	20.944546	9.807304	13.759046	17.416954	16.574434	5.126473	11.898203	5.399149	3.750718	3.516852	3.819215	2.871897	9.639277143	6.54363575	3.402654667
ENSCHIG00000013586	ERMAP	3:17346355-17383366	2.053344	0.928354	0.814047	1.735506	1.195677	1.106029	3.419564	1.367534	3.048609	3.241281	1.905545	0.751214	1.861507	0.525555	0.582061	0.278835	0.570357	0.4188	1.509530143	0.93008425	0.422664
ENSCHIG00000013284	ENSCHIG00000013284	3:17368573-17369531	0.070274	0	0	0	0	0	0	0	0.08029	0.1784	0.224846	0	0.005919	0	0	0	0	0	0	0.00147975	0
ENSCHIG00000014169	ENSCHIG00000014169	3:17249350-17266983	528.372314	918.424438	750.415771	648.039551	434.089691	389.174927	365.170441	790.447205	384.28244	502.643005	414.24884	557.274658	439.615479	572.371643	632.987183	587.400635	513.58551	456.85788	613.6802891	550.5622408	519.2813417
ENSCHIG00000013506	TIE1	3:18049057-18068720	18.846296	4.346606	11.913074	19.461536	25.788891	11.243958	12.963503	6.586525	12.717254	13.143762	12.709305	16.36265	13.198917	5.828673	4.433205	5.748666	5.728529	7.016415	13.186299	9.95586125	6.164536667
ENSCHIG00000020079	ENSCHIG00000020079	3:18105208-18108817	6.253568	0.522269	0.866124	3.770866	4.929805	3.300346	13.657759	0.777232	9.162642	13.20395	7.595306	7.018945	5.621834	0.604992	0.220011	1.145393	0.365504	0.152256	3.974914429	3.3664455	0.554384333
ENSCHIG00000014877	PTPRF	3:18274437-18343076	1.538782	0.48856	0.606932	1.382583	2.459586	0.919425	2.139834	0.739806	2.138205	1.795513	2.187595	0.689304	1.564157	1.135573	0.548497	0.445494	0.632995	0.219843	1.248103714	0.98438275	0.432777333
ENSCHIG00000025242	SZT2	3:18143461-18186649	1.705956	0.662859	0.66933	1.584189	2.607708	1.312165	2.712681	1.325854	2.11375	2.253043	2.011196	1.166813	1.46293	1.193434	1.360072	0.949484	0.967664	0.874547	1.553540857	1.29581225	0.930565
ENSCHIG00000010866	HYI	3:18187386-18190729	8.003487	0.91141	2.332792	4.485902	5.202719	5.479788	11.923686	2.770687	7.132337	8.64932	8.469533	3.280301	7.175435	4.232389	2.960824	2.819269	2.844277	1.880993	4.729569143	4.41223725	2.514846333
ENSCHIG00000008341	IPO13	3:18656856-18675802	8.563869	8.509035	7.362291	9.423995	9.026152	7.573289	8.810641	36.811413	10.764553	6.812231	8.713165	25.258223	10.973419	21.887098	46.859818	33.539368	37.474754	37.915241	12.50240229	26.2446395	36.30978767
ENSCHIG00000013137	ENSCHIG00000013137	3:18373560-18410749	12.183263	6.898508	7.798452	9.057154	13.748143	6.898406	16.108826	7.111156	14.391726	14.855163	12.819727	7.659286	11.181819	7.720644	7.375496	6.757814	7.219303	5.308005	9.660092143	8.48431125	6.428374
ENSCHIG00000025175	ST3GAL3	3:18441966-18639728	8.645473	8.846036	9.069571	9.748309	10.082637	5.882287	12.547116	14.916052	8.134998	12.488062	9.648754	12.120349	9.359539	8.156798	18.387632	16.899355	16.422941	13.068572	10.15600114	12.0060795	15.46362267
ENSCHIG00000017292	ATP6V0B	3:18683689-18687328	21.216646	24.947695	34.259083	20.365927	21.310711	20.310772	24.734766	30.141348	23.025286	23.20927	24.44046	22.762312	26.734791	31.706738	32.187721	29.229221	31.931225	25.008095	25.15290029	28.3478905	28.722847
ENSCHIG00000019592	ENSCHIG00000019592	3:19368734-19395531	19.148149	20.534119	17.424681	14.941445	14.691425	10.12114	25.361122	20.674856	20.522924	20.287849	21.224976	15.159132	17.607672	19.48657	26.695415	17.784683	22.151794	19.375414	17.67839829	19.73719725	19.77063033
ENSCHIG00000021996	ARMH1	3:19432662-19474924	0.332188	0.053443	0.123335	0.521355	0.592121	0.282573	0.273582	0.166944	0.39922	0.443613	0.319589	0.198634	0.629892	0.232452	0.019845	0.097886	0.119778	0.085959	0.287621857	0.27020575	0.101207667
ENSCHIG00000013544	BTBD19	3:19559834-19563995	0.788476	0.104085	0.42271	1.209956	1.468255	0.966426	1.480698	0.598397	1.408749	1.385112	1.127909	0.295001	1.029165	0.949902	0.417781	0.208796	0.276617	0.145911	0.892932429	0.67296225	0.210441333
ENSCHIG00000017723	PTCH2	3:19571049-19585980	1.779195	0.088085	0.073601	2.069768	2.62329	1.241557	1.390848	0.232671	1.676524	1.884877	1.448701	0.810704	1.552532	0.201745	0.100238	0.119765	0.474722	0.246732	1.102831429	0.66630475	0.280406333
ENSCHIG00000010279	HPDL	3:20038350-20039522	6.06742	8.107283	1.889981	2.968338	3.260269	3.386025	3.272637	0.831964	3.508523	4.037103	3.674554	1.397443	6.242969	0.659007	0.453035	0.198583	0.614882	0.779517	3.388071	2.1881135	0.530994
ENSCHIG00000011167	ENSCHIG00000011167	3:20040379-20053661	2.887934	0.312591	0.543692	1.690385	1.922835	1.517747	2.627702	1.353029	2.927458	2.761814	2.793105	1.345892	2.133131	0.864186	1.436296	0.934348	1.156616	0.940399	1.423997286	1.44487625	1.010454333
ENSCHIG00000026675	MMACHC	3:20203902-20208740	4.585893	10.514044	3.456724	3.265424	4.73386	3.078564	6.423455	7.356751	5.871556	4.383344	4.977612	7.367201	4.194487	8.465631	14.958771	14.04045	16.830467	9.2106	5.546974571	8.7465225	13.36050567
ENSCHIG00000014381	NASP	3:20286056-20313952	41.005486	19.573963	29.121317	24.470812	32.196129	15.331422	70.390182	16.337421	43.886711	55.006027	44.348591	18.829487	32.040329	13.77026	19.374403	13.948367	11.739454	10.793447	29.63160657	21.00361975	12.16042267
ENSCHIG00000021902	KIF2C	3:19497158-19514409	2.608815	0.234113	0.426158	1.289501	1.527115	0.803831	6.386699	0.170115	3.229425	4.589529	2.831922	2.270285	1.639978	0.235342	0	0.518018	0.133263	0.061376	1.548218857	1.03640125	0.237552333
ENSCHIG00000020368	ENSCHIG00000020368	3:19528991-19531066	2016.086548	2444.89624	2242.053223	2511.121582	2207.587158	1549.161011	2362.886963	1869.547485	1569.739258	2720.986572	2000.880127	837.38678	1771.33313	1444.698486	911.138855	679.918579	626.094788	542.769043	2169.607666	1241.139313	616.2608033
ENSCHIG00000022480	ENSCHIG00000022480	3:20322102-20354260	18.996164	15.703752	11.61512	18.848995	20.387697	12.503002	27.684315	21.43173	26.089088	22.672022	23.260691	21.951038	14.621132	23.596268	25.106684	23.859751	22.670666	21.377941	18.31065871	21.3187805	22.63611933
ENSCHIG00000023256	IPP	3:20401166-20430312	3.462735	0.801543	1.119842	3.019315	3.536744	2.395525	4.842341	3.450249	3.106768	4.735681	3.323738	5.79303	2.98301	3.296569	4.297985	5.596919	4.875166	4.64619	2.737937	4.0926485	5.039425
ENSCHIG00000015779	ENSCHIG00000015779	3:20699282-20798884	3.650956	0.669885	0.798933	2.217864	2.611201	0.746852	5.494263	1.341562	4.185338	4.242811	4.245766	2.889191	1.773284	1.21583	0.943233	3.176872	2.935	1.451851	1.982937143	1.7053845	2.521241
ENSCHIG00000022319	MAST2	3:20628169-20691805	8.804483	11.068852	10.756699	8.210716	9.408019	5.971347	17.340054	8.526556	13.323138	7.620975	9.831784	9.577011	10.62684	12.50816	9.524323	15.086006	12.973807	11.407931	10.18317757	10.5590835	13.15591467
ENSCHIG00000024752	ENSCHIG00000024752	3:21274964-21300879	12.035926	15.010076	14.548551	10.218376	11.047786	9.608155	11.836008	22.426853	11.751177	13.296579	10.839009	42.667534	9.873599	25.937378	39.220989	43.339916	46.584766	36.299721	13.52797214	29.424875	42.074801
ENSCHIG00000020118	RAD54L	3:20922151-20947889	0.991961	0.128809	0	0.725043	0.744074	0.355292	2.743439	0.054157	1.182082	1.605064	1.442264	0.761259	0.624091	0.146524	0.123973	0.159665	0.157452	0.17043	0.678687714	0.41396175	0.162515667
ENSCHIG00000010220	CYP4B1	3:21416160-21436642	0.014283	0.365832	1.321657	0.083596	0.144239	0.286536	0	20.441097	0	0	0	6.952165	0	7.150093	17.320528	17.360022	17.737352	21.632059	3.234708143	7.8556965	18.909811
ENSCHIG00000008252	ENSCHIG00000008252	3:21458971-21473800	0	0	0	0	0	0	0	0.008391	0	0	0	0	0	0	0.020741	0.028749	0.009591	0.035713	0.001198714	0.00518525	0.024684333
ENSCHIG00000010100	PDZK1IP1	3:21775745-21781462	0.164879	0.203811	0.122076	0	0	0	0	0.030596	0	0	0	0	0	0	0	0	0	0	0.050926143	0	0
ENSCHIG00000021934	EFCAB14	3:21311048-21345599	15.450638	16.678116	22.886354	17.788477	20.472128	7.547597	21.064493	24.442595	16.339237	17.818943	13.833874	18.543491	9.068299	18.761595	25.725294	15.564934	11.154145	11.113116	18.69710857	18.02466975	12.61073167
ENSCHIG00000018306	STIL	3:21837448-21885382	1.516194	0.041829	0.231392	0.844272	1.046511	0.363354	2.819912	0.194914	1.665085	2.026245	1.404598	0.892495	0.86771	0.165936	0.236104	0.209762	0.317555	0.170424	0.791740571	0.54056125	0.232580333
ENSCHIG00000008212	ENSCHIG00000008212	3:22233865-22234751	26.606314	44.023468	36.25843	20.245338	28.955677	14.500529	15.466822	15.33923	18.620077	25.471455	21.566896	6.440122	23.44013	6.752657	8.12851	9.177526	7.387348	8.059436	24.96992771	11.19035475	8.208103333
ENSCHIG00000022098	SPATA6	3:22863224-23048167	1.520391	0.316903	0.437794	1.013688	1.525119	0.510473	1.969654	0.885319	1.705143	2.356724	1.529588	0.907358	0.660803	0.836216	0.505904	0.306162	0.356068	0.402823	0.951278571	0.72757025	0.355017667
ENSCHIG00000023469	FAF1	3:24990520-25472364	7.536849	13.775	11.065033	9.630001	7.59031	5.841265	8.093345	16.849834	7.376064	7.076978	7.101562	11.131965	6.473395	10.051447	14.848609	12.437634	15.403867	12.23117	10.40639829	10.626354	13.357557
ENSCHIG00000024707	C1orf185	3:25631583-25674476	0.019766	0	0	0.117064	0.046075	0.046551	0.05164	0	0.058342	0.036733	0	0	0.032838	0	0	0	0	0	0.037332857	0.0082095	0
ENSCHIG00000004432	TTC39A	3:25793142-25842085	2.187096	0.916718	0.664114	1.702038	2.214307	1.178758	2.992543	0.443386	2.965512	2.346909	2.559954	0.526721	1.745156	1.070992	0.333538	0.42426	0.301241	0.39213	1.444552	0.91910175	0.372543667
ENSCHIG00000021386	TXNDC12	3:26508193-26543042	9.672355	11.484417	14.373623	9.797974	10.679078	6.012277	12.062324	10.560525	10.497277	10.81447	10.29585	7.560666	8.122066	7.869801	9.168923	7.506896	7.506813	6.313666	10.71003114	8.180364	7.109125
ENSCHIG00000014467	EPS15	3:25851137-25997957	15.823765	11.79416	14.795659	19.529818	20.503824	9.331944	13.758871	19.221624	12.768388	16.916395	14.265609	18.50893	10.392204	21.742834	16.099112	15.832546	14.213862	14.389627	15.56227143	16.68577	14.81201167
ENSCHIG00000026722	ENSCHIG00000026722	3:26097945-26265914	22.037832	21.799234	21.248362	20.932734	24.314865	12.537607	26.409878	34.151783	19.920044	22.083475	19.891743	27.363226	14.237534	25.968891	25.984701	22.583906	22.155573	22.31785	23.05635186	23.388588	22.352443
ENSCHIG00000018985	RAB3B	3:26416164-26489549	0.770356	0.065036	0.189152	1.287014	0.762263	0.253404	0.182745	0.130339	0.461884	0.390642	0.323074	0.143195	0.13512	0.1719	0.043745	0.064297	0.104362	0.143526	0.409993286	0.12349	0.104061667
ENSCHIG00000021184	COA7	3:27161307-27179381	2.336108	7.794674	2.907081	1.738222	1.440217	1.90777	3.863011	1.507612	3.10084	2.257941	3.160526	1.863292	1.86941	2.443518	1.975578	2.679463	2.594892	1.519966	3.022655286	2.0379495	2.264773667
ENSCHIG00000024907	ENSCHIG00000024907	3:27079471-27086376	44.137981	19.333492	38.93977	51.024754	49.198242	32.174133	51.360607	10.342067	47.656982	60.231506	48.274353	8.961207	49.484612	9.432183	4.22907	6.761713	4.770737	5.912876	36.053295	18.026768	5.815108667
ENSCHIG00000019309	SHISAL2A	3:27100938-27137957	1.028869	0.143439	0.766477	0.889362	1.071368	1.373522	0.882519	0.065846	1.412825	1.354074	0.60083	0	1.463767	0	0	0	0	0	0.741790429	0.36594175	0
ENSCHIG00000023195	CC2D1B	3:26806218-26820562	4.696231	5.031249	3.480379	4.643231	5.124506	3.716344	8.35516	7.42705	5.02072	5.517872	5.360117	6.995137	4.228838	8.088037	11.626266	9.441218	9.968904	8.169326	5.396845571	7.7345695	9.193149333
ENSCHIG00000012895	ORC1	3:26820719-26854918	0.687843	0.039222	0.129255	0.326777	0.35983	0.164456	1.647245	0.072685	0.857582	1.111629	0.870824	0.300943	0.523813	0.116612	0.063454	0.071909	0.081309	0.062626	0.391352857	0.2512055	0.071948
ENSCHIG00000024730	PRPF38A	3:26860019-26878575	17.372892	22.06044	24.776543	14.380318	17.06196	10.879181	19.318428	13.300502	18.608034	18.20586	18.169945	9.145404	11.583961	12.246877	11.889459	13.066347	8.690857	8.279901	17.39676743	11.21642525	10.01236833
ENSCHIG00000023944	TUT4	3:26885588-27018509	34.36935	24.976765	22.351818	40.722515	31.673483	20.76803	37.386414	16.86006	35.578049	28.535088	28.145121	13.430674	22.778147	13.445889	16.613613	11.776368	12.079022	15.613804	27.81986929	16.56708075	13.156398
ENSCHIG00000015891	PODN	3:27633931-27649030	6.324255	6.70594	9.288094	11.012628	14.61383	8.159598	2.795809	15.417924	4.031596	3.256283	4.017819	13.876452	5.152471	22.812901	13.672174	20.444199	16.750364	11.970456	9.713403286	13.8784995	16.38833967
ENSCHIG00000013970	CPT2	3:27762826-27785214	4.293387	6.835772	4.029577	5.632328	5.828784	4.219154	5.583842	18.970394	4.561849	4.473297	4.130329	11.920543	4.477535	7.804955	14.123363	10.564755	11.538343	8.077177	7.299978714	9.581599	10.06009167
ENSCHIG00000000716	ZYG11B	3:27209927-27279503	15.633441	13.092339	12.217193	16.639978	16.009054	9.960164	18.442322	21.21139	17.232531	18.361641	16.574961	25.665297	12.539191	20.295328	35.201534	27.638081	33.70039	32.229481	15.36749143	23.4253375	31.18931733
ENSCHIG00000024240	ENSCHIG00000024240	3:27361986-27390475	3.447683	5.688247	5.201982	3.86579	3.299172	5.584313	3.072679	3.325195	3.232973	2.061606	2.778117	10.887246	4.933046	3.724807	3.826738	8.798459	8.285268	5.654482	4.291054	5.84295925	7.579403
ENSCHIG00000005658	SCP2	3:27453300-27615280	28.229395	12.769464	18.255484	26.353714	23.857878	16.195963	27.177748	30.710384	21.164721	30.081367	24.145176	33.182171	18.648502	28.799328	36.060184	33.462261	31.798445	31.151241	22.18866214	29.17254625	32.13731567
ENSCHIG00000016961	NDC1	3:28341943-28402141	3.389131	0.78695	1.313484	2.758398	3.658545	1.65669	4.980203	2.219393	3.545224	4.648086	3.889696	2.717202	2.14141	2.082155	2.940735	1.911993	2.107392	2.159403	2.481951857	2.4703755	2.059596
ENSCHIG00000026642	HSPB11	3:28476622-28536509	10.811082	4.385989	6.262299	13.302515	10.720383	7.99472	10.522034	5.185188	7.162298	11.61299	9.381293	3.576505	10.866054	4.758371	4.710348	3.818531	4.006471	3.829929	8.339018286	5.9778195	3.884977
ENSCHIG00000020015	LRRC42	3:28500160-28561047	1.951241	0.586645	1.237538	1.736062	2.168723	1.067537	2.747975	1.282653	2.435346	2.187531	2.670208	0.960993	1.993024	1.215456	0.70775	0.679233	0.920763	0.65034	1.546733286	1.21930575	0.750112
ENSCHIG00000017117	ENSCHIG00000017117	3:28754611-28771724	13.415328	32.342228	21.026979	15.896544	13.123378	13.89863	15.88549	23.20392	13.299028	14.76722	13.173373	34.103973	17.943026	20.327841	27.745583	33.064964	37.975224	27.592203	19.33959557	25.03010575	32.87746367
ENSCHIG00000010483	TMEM59	3:28593477-28617751	66.845337	72.191505	106.692986	83.699364	87.20639	49.763004	64.660484	135.962158	64.951134	65.192604	60.820534	72.108833	53.007034	108.628448	98.254074	63.57935	62.163143	62.006802	85.739413	82.99959725	62.58309833
ENSCHIG00000022927	ACOT11	3:29068105-29090401	2.741991	5.714108	2.941844	3.431504	3.205277	1.984894	2.666295	5.833585	3.445757	1.613251	2.401211	1.607214	1.05731	0.813944	8.963715	3.6977	3.277918	2.005176	3.682501	3.11054575	2.993598
ENSCHIG00000020395	TTC4	3:29217119-29240281	8.55933	19.0791	17.805302	7.680052	8.055825	7.590797	13.075276	11.467523	10.060857	10.24549	8.361446	8.886298	8.398468	12.02962	18.405262	12.657263	12.76429	11.946079	12.10769643	11.929912	12.45587733
ENSCHIG00000025577	DHCR24	3:29341182-29371705	24.974539	3.805212	4.339851	15.122674	17.765326	11.474882	52.927025	4.318793	31.573534	33.839169	31.201786	10.859704	30.402004	3.276959	3.378607	10.400769	11.56408	7.40109	15.679109	11.9793185	9.788646333
ENSCHIG00000021161	USP24	3:29478754-29643696	12.292682	20.156958	15.896935	12.444318	12.838192	7.334458	17.734879	30.826303	13.749509	10.77534	12.47714	20.645084	9.509848	23.580595	39.951759	21.3561	23.081903	21.615303	16.74743471	23.4218215	22.01776867
ENSCHIG00000022600	ENSCHIG00000022600	3:31081121-31166850	96.456299	166.502426	177.80336	101.681145	124.013519	71.164818	113.567474	108.666237	74.130951	76.582474	80.983467	73.215309	76.739594	71.666595	71.074127	69.124619	63.336796	67.577995	123.3427113	73.17390625	66.67980333
ENSCHIG00000025838	C8A	3:31507359-31567067	0.496363	0	0	0	0.019648	0	0	0	0	0	0	0	0.471642	0	0	0	0	0	0.002806857	0.1179105	0
ENSCHIG00000025016	HOOK1	3:34639886-34706718	0.550613	1.2843	0.584138	0.207401	0.510357	0.589896	2.39676	0.223286	1.092708	1.093198	0.458344	0.031819	0.563727	0.446001	0.094634	0.012557	0	0.019462	0.828019714	0.28404525	0.010673
XLOC_126291	XLOC_126291	3:34913540-34984544	1.360032	0.679522	0.657828	1.167256	1.197138	0.955579	1.000756	1.297646	0.907702	0.841366	0.568628	0.525112	0.954863	0.937399	0.313585	0.242353	0.302849	0.22929	0.993675	0.68273975	0.258164
ENSCHIG00000026610	KANK4	3:37593162-37665561	2.103449	0.763153	0.781847	2.12593	2.196772	1.493965	2.172157	1.617548	1.554196	1.850563	1.259413	1.390873	1.247705	0.240567	1.084842	0.604166	0.318728	0.288296	1.593053143	0.99099675	0.40373
ENSCHIG00000022741	DOCK7	3:37808445-37967395	12.677871	4.880408	7.305202	11.121417	11.672589	6.764919	18.809353	4.184248	16.949982	16.84684	15.857328	5.171813	9.220079	5.139905	3.209584	4.482257	3.507615	2.383949	9.248305143	5.68534525	3.457940333
ENSCHIG00000018304	ANGPTL3	3:37913978-37922437	1.317039	0	0	0.017	0	0.008593	0	0	0	0.036537	0	0	0.55938	0	0	0	0	0	0.003656143	0.139845	0
ENSCHIG00000019050	ALG6	3:38689480-38775669	2.489435	0.902895	1.52384	2.004799	2.490482	2.174247	3.0137	2.203892	2.862602	2.926821	2.506716	1.69635	2.868506	1.909312	1.805096	1.945273	2.163384	1.464936	2.044836429	2.069816	1.857864333
ENSCHIG00000020023	EFCAB7	3:38863922-38923797	3.827039	1.032374	1.297794	3.579887	3.256459	2.048801	4.426221	1.406108	3.599284	3.361424	3.398489	1.357775	2.48428	1.29471	1.575926	1.139844	1.262806	1.251697	2.435377714	1.67817275	1.218115667
ENSCHIG00000027140	ROR1	3:39376512-39570083	1.819271	0.61653	1.082525	2.392733	2.296058	1.177317	1.956184	0.948431	2.144878	2.602927	2.259446	1.162453	1.398511	0.638083	1.13	0.836932	0.989769	1.116296	1.495682571	1.08226175	0.980999
ENSCHIG00000018654	PGM1	3:38942782-39008224	125.51516	164.851273	108.369728	124.180878	91.673744	87.682426	90.304375	173.497055	97.741447	88.401566	84.471382	589.905212	152.453445	293.078033	428.415894	629.567749	614.294373	560.755554	120.0799256	365.963146	601.5392253
ENSCHIG00000012365	CACHD1	3:39903858-40142396	5.504594	1.309791	1.783018	4.432494	6.936781	2.751895	5.804945	2.049922	6.415138	6.10468	6.864006	3.316465	4.740005	1.542239	2.794016	2.390517	2.697164	2.825193	3.581263714	3.09818125	2.637624667
ENSCHIG00000007647	AK4	3:40679629-40769207	6.324052	11.473119	6.279238	8.111576	9.25357	9.6592	11.465855	2.508446	7.521619	5.692205	5.768952	8.2349	5.254379	4.895428	3.712394	7.338304	5.910062	2.324558	8.393000571	5.52427525	5.190974667
ENSCHIG00000023226	LEPR	3:41032334-41180926	0.969182	0.782456	2.083303	1.346939	2.011456	1.149222	0.524175	3.145517	0.799259	0.728654	0.678201	1.344116	0.639687	7.720467	1.396319	1.628617	1.257282	1.545447	1.577581143	2.77514725	1.477115333
ENSCHIG00000012708	JAK1	3:40348157-40481038	27.946938	31.968811	36.659466	30.787556	34.855278	18.686243	41.8116	41.215229	30.615499	36.883774	31.483036	38.689613	20.898476	55.462727	43.785725	40.355282	33.481766	34.571224	33.71202614	39.70913525	36.13609067
ENSCHIG00000026640	ENSCHIG00000026640	3:41429783-41569380	0	0	0.068938	0	0	0	0	0	0	0	0	0	0.104351	0	0	0	0	0	0.009848286	0.02608775	0
ENSCHIG00000025637	TCTEX1D1	3:42349656-42380832	0.024382	0	0	0.021628	0	0	0.034584	0	0.054804	0.075252	0.042573	0.030834	0.038895	0.014984	0	0.020497	0.008734	0	0.008030286	0.02117825	0.009743667
ENSCHIG00000003835	WDR78	3:42418992-42524459	0.179609	0.117369	0.133856	0.264476	0.103408	0.170715	0.176266	0.036973	0.310091	0.330401	0.11396	0.012698	0.106151	0.026153	0.049492	0	0.033694	0	0.143294714	0.0486235	0.011231333
ENSCHIG00000011387	SGIP1	3:42109944-42340497	2.288099	0.193067	0.422233	1.056887	1.339581	0.949197	1.090233	0.389262	3.260725	2.498446	2.467768	0.625922	4.09965	0.59676	0.61432	0.682437	0.602373	0.43451	0.777208571	1.484163	0.573106667
ENSCHIG00000026528	SLC35D1	3:42601712-42653655	3.474661	2.24207	3.383473	3.143453	4.474411	2.159523	4.137051	6.144936	4.417051	3.489962	3.32589	5.899875	2.345535	4.492511	5.296901	4.988818	6.47664	5.704763	3.669273857	4.5087055	5.723407
ENSCHIG00000025537	GADD45A	3:43246366-43250380	4.50046	19.301107	24.112171	4.009461	5.149027	2.816566	4.61645	6.130713	3.072021	3.328528	2.504317	13.398021	3.574346	17.307079	3.627296	9.963327	5.942678	2.056844	9.447927857	9.4766855	5.987616333
ENSCHIG00000015506	GNG12	3:43261273-43402215	21.782789	15.015271	17.191452	21.738091	22.768566	11.396783	21.26157	11.824208	19.90785	30.288317	23.708178	11.911283	14.071816	14.486117	8.504483	8.718904	8.03311	7.305187	17.31370586	12.24342475	8.019067
ENSCHIG00000026670	SERBP1	3:42980049-42994983	228.750473	419.081177	265.727264	177.234955	181.034485	116.230949	308.068176	258.820709	218.165176	231.378082	226.06514	155.970917	187.813828	186.460205	243.754333	160.925919	145.977142	141.108551	246.5996736	193.4998208	149.337204
ENSCHIG00000010008	DEPDC1	3:44091827-44120204	1.547091	0.050699	0.148476	0.757004	0.917738	0.54761	3.005785	0.071278	2.353731	2.241823	1.521071	1.08515	1.050263	0.111879	0.06772	0.154236	0.025834	0.027562	0.785512857	0.578753	0.069210667
ENSCHIG00000026785	LRRC7	3:45246244-45885141	0.089624	0	0	0.11501	0.169048	0.070938	0.123481	0.016628	0.182917	0.116339	0.093215	0.015117	0.187274	0.009926	0.00324	0.020805	0.01015	0.014806	0.070729286	0.05388925	0.015253667
ENSCHIG00000015817	WLS	3:43700669-43820666	9.334835	3.106901	5.937972	9.107641	10.86235	6.237745	13.522059	11.242127	14.317754	12.973699	14.561587	2.820833	9.606309	3.337662	4.670203	2.587847	3.397984	3.489403	8.573827857	5.10875175	3.158411333
ENSCHIG00000019727	CTH	3:46084753-46135120	0.730453	2.372786	1.705818	0.198789	0.416038	0.226977	0.355664	0.301066	0.323335	0.55162	0.44426	0.32065	0.404442	0.628029	1.179559	1.750892	0.761187	0.340805	0.796734	0.63317	0.950961333
ENSCHIG00000020559	PTGER3	3:46663384-46705573	1.004057	0.539171	1.010363	1.184848	1.081028	0.366284	0.766043	1.215325	0.79298	0.493643	0.395582	2.869059	0.842327	6.381461	1.02722	0.995876	2.70476	1.1033	0.880437429	2.78001675	1.601312
ENSCHIG00000021359	ANKRD13C	3:45986925-46073475	15.838523	10.557228	11.44281	17.367277	15.827491	10.148201	14.699344	13.081476	14.726528	17.516869	15.295722	8.354486	13.348096	10.520578	11.275263	8.04445	7.706811	7.325597	13.30340386	10.87460575	7.692286
ENSCHIG00000011314	ENSCHIG00000011314	3:47375009-47459829	0.186914	0	0	0	0	0	0	0	0	0	0	0	0	0	0	0	0	0	0	0	0
ENSCHIG00000026455	ENSCHIG00000026455	3:50582384-50596377	0	0	0	0	0	0	0.478585	0	0	0	0	0	0	0	0	0	0	0	0.068369286	0	0
ENSCHIG00000021535	ERICH3	3:50709753-50834670	0.123858	0	0.013555	0.386935	0.23812	0.08392	0.165078	0.021894	0.056806	0.045511	0.07792	0.053577	0.043463	0.004092	0.050844	0.039863	0	0.007819	0.129928857	0.037994	0.015894
ENSCHIG00000020727	LHX8	3:51248806-51274553	0.108884	0	0	0.030397	0	0.063729	0.101886	0	0.020369	0.434749	0.131017	0.158891	0.133999	0.04465	0	0.123645	0	0.09538	0.028001714	0.084385	0.073008333
ENSCHIG00000026769	SLC44A5	3:51334144-51711812	0.251401	0.0999	0.140604	0.267194	0.30916	0.173938	0.252693	0.102559	0.186288	0.192877	0.203304	0.119077	0.162677	0.22387	0.050966	0.021738	0.063045	0.044513	0.192292571	0.1391475	0.043098667
ENSCHIG00000013780	ENSCHIG00000013780	3:51814512-51854345	13.801809	113.807739	64.393257	22.145897	21.607677	10.548126	11.114663	294.840668	11.690608	16.17384	11.119583	104.341278	20.600809	82.144714	130.7332	112.979805	168.003418	135.859344	76.92257529	84.45500025	138.9475223
ENSCHIG00000012888	ENSCHIG00000012888	3:52046373-52087960	0	0	0	0	0	0	0	0	0	0	0	0	0	0	0	0.024901	0.029354	0.009512	0	0	0.021255667
ENSCHIG00000001204	ENSCHIG00000001204	3:52825578-52825991	3.668322	0.929619	1.018675	0.878555	2.688612	1.746455	9.911729	1.770843	3.827054	5.135046	3.913822	1.938653	3.005453	0.349351	0.683528	0.475035	0.701498	0.608688	2.706355429	1.49424625	0.595073667
ENSCHIG00000002739	PIGK	3:53604027-53763776	6.579164	6.248075	5.715702	6.231743	5.860137	3.354024	5.605711	7.886153	4.994353	6.285488	5.825973	4.859265	3.842733	5.255894	6.82953	5.28245	6.175586	4.861168	5.843077857	5.1968555	5.439734667
ENSCHIG00000023418	GIPC2	3:54556148-54656177	0.921463	1.607755	1.056867	0.892092	0.580768	0.543538	0.598417	0.746479	0.366124	0.16043	0.307403	0.279446	0.501932	0.418591	0.434554	0.262054	0.351795	0.394696	0.860845143	0.40863075	0.336181667
ENSCHIG00000015815	DNAJB4	3:54522925-54531572	42.799618	109.837257	189.71907	42.150795	47.455875	25.471203	40.978741	84.956482	49.147816	31.049164	47.369148	71.903641	40.248058	67.485901	78.061592	131.951416	126.72438	126.167168	77.22420329	64.424798	128.280988
ENSCHIG00000018536	IFI44L	3:55152033-55172440	2.138475	0.247796	0.424856	4.275836	2.527169	1.755491	1.676499	4.230365	1.286579	1.200268	1.28027	3.587359	1.496552	9.837102	3.792122	4.329188	2.520288	2.496404	2.162573143	4.67828375	3.115293333
ENSCHIG00000012676	IFI44	3:55187651-55208068	0.099842	0.053787	0.093306	0.140895	0.251127	0.150356	0.11797	1.067349	0.116682	0.384811	0.152282	0.678094	0.109038	3.336609	1.620296	1.744174	0.514003	0.936823	0.267827143	1.43600925	1.065
ENSCHIG00000009076	MIGA1	3:54318438-54399259	16.060158	4.254637	5.226284	13.459071	14.460029	9.879351	17.559067	10.601543	18.355217	16.357487	15.619777	8.52944	11.254047	10.812349	9.999266	6.011112	6.263253	5.352301	10.77714029	10.1487755	5.875555333
ENSCHIG00000016598	NEXN	3:54390655-54457223	36.923107	113.530014	121.98423	43.614937	50.278278	30.457447	40.767735	113.575989	41.759483	28.66287	38.701767	96.947212	33.983505	72.840813	65.793053	78.110619	84.104767	101.614853	73.45837571	67.39114575	87.943413
ENSCHIG00000020032	ADGRL4	3:55404894-55550436	6.305294	3.810507	5.713728	6.771144	9.056184	2.33463	2.330247	4.162871	3.134676	2.644588	3.138625	12.24577	2.368755	4.779238	2.543855	5.124482	5.877186	3.228154	4.882758714	5.4844045	4.743274
ENSCHIG00000018750	ADGRL2	3:58458812-58774497	32.261761	10.489763	18.566875	25.822586	31.344589	10.795005	36.693008	11.413237	29.971493	29.140444	28.664595	20.41276	14.914705	9.796549	6.750155	10.757515	10.616625	7.8543	20.73215186	12.96854225	9.742813333
ENSCHIG00000017102	TTLL7	3:60926534-61098603	14.74544	7.064286	6.119676	9.139535	10.616759	6.18024	13.5906	9.81411	14.603765	14.671206	15.635714	15.764922	11.175842	9.708981	16.246225	14.977239	14.758993	19.241774	8.932172286	13.2239925	16.326002
ENSCHIG00000025541	ENSCHIG00000025541	3:61471589-61503940	0.23965	0	0.048888	0.120041	0.042902	0.070029	0.055831	0.021711	0.087627	0.073663	0.16154	0.029188	0.041124	0.026217	0	0	0	0.018991	0.051343143	0.02413225	0.006330333
ENSCHIG00000024391	PRKACB	3:61179420-61326991	11.905873	3.760302	4.669728	8.102086	10.038567	4.798415	13.098137	6.612199	12.636965	12.553065	12.641196	7.590841	7.21883	8.019582	5.03088	4.47151	4.292177	5.08166	7.297062	6.96503325	4.615115667
ENSCHIG00000004028	SPATA1	3:61618923-61677112	0.75451	0.261085	0.477347	0.998324	0.619775	0.811608	0.416126	0.180151	0.454023	0.705521	0.441086	0.268507	0.616838	0.537622	0.07347	0.140683	0.125099	0.030415	0.537773714	0.37410925	0.098732333
ENSCHIG00000025764	SSX2IP	3:61750971-61779470	4.869903	1.635907	2.672565	3.274255	3.492035	1.693349	15.236127	2.451832	8.544359	7.805309	7.455966	1.553642	3.369295	2.942011	1.650221	0.629256	0.938109	0.697091	4.350867143	2.37879225	0.754818667
ENSCHIG00000012566	RPF1	3:61589401-61605565	31.633802	60.611237	50.009262	33.717861	29.213692	18.485458	30.480587	46.000935	30.511763	28.962223	31.094519	24.614616	26.149384	38.685444	43.442642	32.731125	29.106813	31.39319	38.35986171	33.2230215	31.07704267
ENSCHIG00000014781	SYDE2	3:62277185-62315863	7.459185	3.742784	3.702222	7.298939	6.44251	5.477314	5.270128	2.224528	6.612408	7.036094	6.727647	1.472075	4.537704	2.263008	2.058215	1.420562	1.806562	0.889812	4.879775	2.5827505	1.372312
ENSCHIG00000027269	CCN1	3:62714071-62718787	7.866373	18.694273	29.988258	8.171265	11.477681	6.786267	5.749123	17.123043	5.728718	6.191837	4.362796	18.323154	6.756975	23.137932	22.436392	11.17605	11.431499	4.81206	13.99855857	17.66361325	9.139869667
ENSCHIG00000020640	COL24A1	3:62927671-63324589	3.825245	0.550301	0.839121	2.109199	2.697934	0.797595	14.100917	0.322801	9.514915	7.50934	9.769894	0.968439	2.589786	1.016016	0.160797	0.462238	0.303301	0.312069	3.059695429	1.1837595	0.359202667
ENSCHIG00000027130	CLCA2	3:63578257-63633286	0	0	0	0.020741	0	0.009112	0.013663	0	0.051429	0.046991	0.009708	0	0	0	0	0	0	0	0.006216571	0	0
ENSCHIG00000026662	SH3GLB1	3:63924551-63963392	52.154236	63.194576	53.34623	51.26178	50.216747	26.226189	49.496368	100.483223	51.413002	51.000046	52.159439	62.760593	35.962585	68.86483	73.84523	52.997665	53.279289	57.579536	56.31787329	60.3583095	54.61883
ENSCHIG00000026325	ENSCHIG00000026325	3:64078874-64264923	13.24011	2.870738	3.616191	9.656592	13.978639	3.413141	16.171085	4.418733	13.292132	15.203412	13.636551	5.8527	5.328946	3.635675	4.043911	2.175761	2.773912	3.072204	7.732159857	4.715308	2.673959
ENSCHIG00000010163	ENSCHIG00000010163	3:66730642-66822970	0.237595	0.100549	1.098278	0.734082	0.565276	0.260579	0.32858	9.539346	0.121725	0.241709	0.174313	4.957036	0.336712	2.342227	4.03851	3.073017	4.947611	2.061023	1.803812857	2.91862125	3.360550333
ENSCHIG00000026058	GTF2B	3:66153032-66184386	20.730291	23.458971	24.639875	15.67097	16.534983	12.624619	23.449415	21.197857	19.335135	20.248608	22.136152	14.236302	14.648544	25.236088	21.87466	18.770433	16.819923	16.301105	19.65381286	18.9988985	17.29715367
ENSCHIG00000020038	KYAT3	3:66211120-66273242	6.114251	7.391724	5.377356	4.244378	3.973016	2.959793	6.533516	9.586233	4.014567	6.37785	3.563645	6.686238	3.926722	5.502123	10.375008	6.759733	6.568501	5.52236	5.723716571	6.62252275	6.283531333
ENSCHIG00000020926	ENSCHIG00000020926	3:66296654-66445178	0.132691	0.129827	0.832857	1.090535	0.686368	0.017565	0.038337	5.802598	0.35077	0.664493	0.523192	5.105784	0.127052	7.204903	5.111996	3.233622	3.725222	3.274159	1.228298143	4.38743375	3.411001
ENSCHIG00000023910	GBP2	3:66378135-66393019	0.032237	0	0	0.038544	0.024137	0	0.019647	0	0	0	0.017519	0.121315	0	0.132287	0.070327	0.027845	0.034437	0.030884	0.011761143	0.08098225	0.031055333
ENSCHIG00000011241	GBP5	3:66427415-66548365	0.000743	0.09365	0.633126	1.674717	1.962282	0.020079	0.011991	2.797621	0.834185	3.268767	1.265366	0.408072	0.019901	0.202964	1.053909	0.18041	0.134919	0.161483	1.027638	0.4212115	0.158937333
ENSCHIG00000026023	ENSCHIG00000026023	3:66484089-66505251	0.013707	0	0	0	0.026555	0	0.085181	0	0.056159	0.073736	0.083674	0	0.006069	0.051567	0.014547	0	0.007645	0.021605	0.015962286	0.01804575	0.00975
ENSCHIG00000016414	ENSCHIG00000016414	3:66536984-66548346	1.648364	0.018213	0	0.042853	0	0.051364	0.182043	0.068204	0	0.00737	0.038472	0.107151	0.96691	0.084463	0.002771	0.032755	0	0	0.051811	0.29032375	0.010918333
ENSCHIG00000023692	ENSCHIG00000023692	3:66609263-66630084	1.905575	0.017142	0.012128	0	0.019532	0.022732	0.141573	0	0	0	0.138527	0.016723	1.588831	0	0.025483	0	0	0	0.030443857	0.40775925	0
ENSCHIG00000018623	ENSCHIG00000018623	3:68585938-68610760	0.130888	0.304915	0	0.193258	0.003523	0.212433	0.368474	0.122754	1.024078	0.186419	0.099085	0	0.002314	0.01258	0.05611	0	0	0	0.172193857	0.017751	0
ENSCHIG00000026844	CDC7	3:68724331-68754118	5.600636	2.66706	2.824446	3.666445	4.214676	2.421686	6.619283	2.829545	6.304675	5.981346	6.11265	2.198496	3.430199	2.734468	1.887841	1.454799	1.431976	1.504998	3.606163	2.562751	1.463924333
ENSCHIG00000023340	GLMN	3:69404461-69543104	1.99431	1.406464	2.22451	1.423643	2.360256	1.033333	3.382851	1.524145	2.439743	2.516045	2.10121	1.361932	1.699368	1.177824	1.29988	0.89471	0.991571	0.946533	1.907886	1.384751	0.944271333
ENSCHIG00000026426	EVI5	3:69668163-69888901	16.300558	9.506878	11.284043	17.003315	17.049082	9.615805	17.292009	10.585231	16.259617	17.709272	17.012121	8.884953	12.051591	10.787521	8.495633	7.500082	7.145214	6.130771	13.190909	10.0549245	6.925355667
ENSCHIG00000016065	TMED5	3:70262769-70280041	20.586643	29.962088	20.461359	19.38327	22.121132	11.497506	21.518175	36.211319	23.174522	19.209457	24.082464	25.30619	13.679004	36.553421	39.596443	33.164349	35.603771	26.914244	23.02212129	28.7837645	31.89412133
ENSCHIG00000014859	FNBP1L	3:70513276-70620906	17.928751	9.646068	12.454566	16.334726	21.025875	8.602419	25.856424	10.460811	21.71524	19.801064	18.728725	9.583981	10.941291	8.93359	7.272106	6.17591	6.326631	6.306322	14.91155557	9.182742	6.269621
ENSCHIG00000002020	BCAR3	3:70634155-70790953	7.263666	3.793475	5.43687	5.682899	5.957814	3.184234	7.389719	3.0101	7.079192	5.147364	6.090371	2.899897	5.840925	2.696829	2.012316	2.20121	2.192574	2.060192	4.922158714	3.36249175	2.151325333
ENSCHIG00000015380	ENSCHIG00000015380	3:69932692-69940682	680.081604	920.845154	717.208862	736.34082	589.593201	398.430481	921.931824	560.25116	597.436035	848.392151	729.862183	280.003754	522.278687	493.452972	351.777649	248.109833	210.757233	181.263	692.0859289	411.8782655	213.3766887
ENSCHIG00000009770	DNTTIP2	3:70922867-70934097	25.570789	48.652573	47.419827	23.907248	23.564999	14.653158	30.426783	34.307205	25.010536	22.620693	23.293755	22.444246	17.641817	32.556862	35.390289	25.102306	23.74193	22.64625	31.847399	27.0083035	23.830162
ENSCHIG00000023422	ABCD3	3:71440569-71520595	8.009841	5.278909	4.099172	6.095008	7.147734	3.689779	8.524313	12.135754	7.055921	7.283144	7.119069	7.968471	4.871783	7.963105	11.533588	9.340611	8.525892	6.738325	6.710095571	8.08423675	8.201609333
ENSCHIG00000019946	F3	3:71540577-71551408	1.271017	10.178039	6.471589	1.701218	1.53876	0.83474	1.745372	2.301747	1.010455	1.149987	0.684456	2.848108	0.725638	5.019502	2.852463	3.241861	2.830632	1.740763	3.538780714	2.86142775	2.604418667
ENSCHIG00000024345	ENSCHIG00000024345	3:72167775-72209099	1.907652	1.034288	0.134922	1.249733	1.543362	0.239246	1.801372	1.560427	1.544579	0.148132	1.709058	2.510251	0.235432	2.721201	3.634867	0.230366	0.252105	0.295504	1.080478571	2.27543775	0.259325
ENSCHIG00000012406	RWDD3	3:72255710-72266848	3.062482	3.384984	2.048612	2.347108	2.963194	1.289708	4.855055	3.6659	2.820236	3.124444	2.464206	3.578965	1.642546	2.742794	5.597539	3.226253	3.562616	3.476395	2.936365857	3.390461	3.421754667
ENSCHIG00000022213	CNN3	3:71891791-71950768	63.013149	31.809259	57.736549	42.061523	72.703819	36.760429	104.964592	29.496944	66.072098	109.440796	99.249275	50.55381	58.232697	36.56673	20.141121	33.698929	34.241402	18.968004	53.64758786	41.3735895	28.969445
ENSCHIG00000017438	ENSCHIG00000017438	3:75863030-75994954	5.606824	1.327618	1.984119	3.956576	4.36163	3.06676	6.192877	2.745151	5.720304	6.596916	5.962826	3.795809	3.331011	2.228229	1.908624	2.847718	1.900711	1.604079	3.376390143	2.81591825	2.117502667
ENSCHIG00000016223	DPYD	3:74053898-75067554	9.188573	3.92964	6.399584	9.370378	11.276405	6.088769	5.361727	13.493258	7.571632	7.164767	8.350199	15.654992	7.070418	18.459169	20.774801	19.310066	17.213615	17.606918	7.988537286	15.489845	18.043533
ENSCHIG00000026003	PALMD	3:76916661-76977944	12.932956	15.947092	7.121291	12.977876	10.532012	5.13038	11.267081	34.819263	14.004044	9.651175	12.268229	14.827488	7.994867	13.063318	13.792787	16.887428	13.598232	6.308628	13.97071357	12.419615	12.26476267
ENSCHIG00000011382	ENSCHIG00000011382	3:77041824-77042438	14.112802	29.104118	30.684116	20.429737	18.968838	12.615436	10.301023	13.038136	13.087848	13.3309	12.113909	45.652939	9.849473	24.322266	23.385681	18.071379	24.185564	17.764334	19.30591486	25.80258975	20.00709233
ENSCHIG00000024129	AGL	3:77095340-77174910	84.693291	93.078033	84.940292	65.945686	65.905022	30.91861	148.967392	57.006634	103.191925	61.912914	79.886452	176.209396	63.142681	103.459068	100.731651	196.529083	187.746689	171.280182	78.10880986	110.885699	185.185318
ENSCHIG00000014573	CDC14A	3:77551636-77740754	3.320725	6.590914	3.33754	3.432269	3.138868	2.078337	2.922083	4.278868	2.615382	2.481055	2.149601	5.159869	2.275575	6.701297	4.519597	5.941229	4.763109	2.989388	3.682697	4.6640845	4.564575333
ENSCHIG00000021230	LRRC39	3:77384624-77402028	50.819057	28.459248	48.770252	57.243385	39.510181	22.401098	9.196221	52.976784	17.299038	18.612322	14.854156	76.838837	40.921539	88.110504	125.304268	84.259903	66.747246	67.566292	36.93673843	82.793787	72.85781367
ENSCHIG00000009839	ENSCHIG00000009839	3:77833659-77927217	2.895914	0.118336	0.715838	1.313452	2.955152	1.05174	3.607115	0.213469	2.65831	3.585855	2.98977	1.417295	1.771283	1.24935	0.515758	1.444372	0.703525	0.970601	1.425014571	1.2384215	1.039499333
ENSCHIG00000021886	ENSCHIG00000021886	3:77943335-77967845	4.607994	0.377735	0.967332	2.814642	3.280892	1.968718	3.759147	0.893579	3.539323	4.956978	3.855587	2.272582	3.849716	3.957928	1.514986	3.884804	2.663406	1.886455	2.008863571	2.898803	2.811555
ENSCHIG00000016039	EXTL2	3:78073604-78093376	0.825394	0.079407	0.185117	0.804679	0.712608	0.543316	1.488466	0.399117	0.99919	1.239338	1.143512	0.384191	0.569291	0.318931	0.267976	0.276534	0.209035	0.214117	0.601815714	0.38509725	0.233228667
ENSCHIG00000008776	SLC30A7	3:78094026-78186339	20.89139	14.193012	16.290703	21.212906	17.395903	15.817492	17.134027	11.372606	13.340394	23.992613	15.892503	7.789105	19.805862	12.353631	7.642038	7.353999	7.809051	6.647224	16.20237843	11.897659	7.270091333
XLOC_123248	XLOC_123248	3:80711868-80730668	0.016084	0.030296	0.018797	0.056244	0.010105	0.013381	0.133011	0.073168	0.136983	0.021241	0.080728	0.104963	0.025593	0.095064	0.165203	0.405533	0.071334	0.129087	0.047857429	0.09770575	0.201984667
ENSCHIG00000015030	ENSCHIG00000015030	3:80732229-80761522	0.08878	1.041289	0.285324	0.087903	0.063131	0.080724	0.260929	5.784957	0.16263	0.064616	0.074245	12.092566	0.086646	8.639124	23.185993	20.377525	16.951988	22.045074	1.086322429	11.00108225	19.791529
ENSCHIG00000016071	ENSCHIG00000016071	3:84149345-84152549	0.683194	0.35854	1.070093	0.790189	0.803799	0.545178	1.425462	0.100245	0.514795	1.89776	1.166738	0.192492	0.538072	0.191408	0.081881	0.093898	0.195711	0.107932	0.727643714	0.25096325	0.132513667
ENSCHIG00000025322	ENSCHIG00000025322	3:81702152-81705990	0.170023	3.058168	0.711797	0	0	0	0	2.783	0	0	0	4.027557	0.218652	2.442378	1.524677	2.29465	4.883836	1.561626	0.936137857	2.053316	2.913370667
ENSCHIG00000016068	VAV3	3:84796580-85234602	2.696952	2.192041	3.251982	2.47507	2.833968	1.455665	3.114861	2.549552	1.962913	2.208882	2.683676	2.78701	1.529756	9.03614	2.002646	2.627037	1.978348	1.391132	2.553305571	3.838888	1.998839
ENSCHIG00000023537	ENSCHIG00000023537	3:85465926-85627638	42.368889	10.460369	18.952007	47.694576	41.927021	20.595037	45.116966	14.486096	48.102417	47.831577	49.715698	10.023989	35.035625	18.602438	6.390603	10.733637	7.854479	5.836532	28.46172457	17.51316375	8.141549333
ENSCHIG00000018010	FAM102B	3:85756701-85829582	5.074511	7.438822	8.516108	8.8455	9.391393	5.029282	4.487601	9.296144	4.214775	4.417197	4.305421	7.462645	4.236976	17.74865	9.152283	7.652817	6.625424	6.228791	7.572121429	9.6501385	6.835677333
ENSCHIG00000013249	HENMT1	3:85844937-85854798	0.894634	0.452463	0.175159	0.55205	0.584746	0.4705	1.276665	0.843409	0.9327	0.847821	0.559418	1.12092	0.634613	0.870057	2.392262	2.247663	1.822904	2.024961	0.622141714	1.254463	2.031842667
ENSCHIG00000022388	GPSM2	3:86072438-86107452	8.340718	2.36668	3.065777	7.456305	7.200727	4.488719	12.047081	2.728894	11.80264	12.127211	11.644222	4.54463	6.63036	1.870246	2.810892	2.396414	2.017831	2.227815	5.622026143	3.964032	2.21402
ENSCHIG00000019575	SARS	3:86346165-86366260	32.637657	95.902512	86.400154	28.81278	30.564064	21.260342	33.702621	58.388325	27.900345	31.542305	33.184616	51.410938	36.555485	53.554783	71.326317	58.391617	55.050552	41.796288	50.71868543	53.21188075	51.74615233
ENSCHIG00000021085	PSRC1	3:86406798-86411453	1.656527	0.159462	0.33757	0.87735	1.180147	0.91701	3.438415	0.209664	2.02596	2.896683	1.731409	1.277145	1.315253	0.232585	0.151384	0.218921	0.139476	0.105278	1.017088286	0.74409175	0.154558333
ENSCHIG00000011235	SORT1	3:86432086-86499462	15.499189	27.471888	31.073988	17.969172	18.055759	9.73519	17.542408	47.335835	16.127594	14.726822	13.981215	13.500032	11.708641	31.85071	52.276577	20.655252	20.70719	23.86326	24.16917714	27.33399	21.74190067
ENSCHIG00000009268	PSMA5	3:86498924-86523705	7.063484	14.329944	12.273854	5.806474	5.276362	3.96815	8.475921	19.206116	7.847266	7.307354	7.537231	9.180637	7.281206	12.818304	21.393074	11.050765	9.936213	10.811389	9.905260143	12.66830525	10.59945567
ENSCHIG00000010943	SYPL2	3:86555522-86567509	30.919806	50.005901	58.959179	33.739986	35.434017	29.455088	26.954405	40.342205	30.772419	19.978224	28.039833	52.391613	42.269253	25.058619	41.312088	48.423168	61.018307	62.530956	39.27011157	40.25789325	57.32414367
ENSCHIG00000024481	GNAI3	3:86636389-86679594	33.721619	15.884044	17.629917	28.282387	30.613344	15.022565	50.762981	20.850433	38.145287	43.388966	39.826153	16.720985	27.505476	19.224674	14.708826	14.630706	13.044629	10.821376	25.577953	19.53999025	12.832237
ENSCHIG00000010819	ENSCHIG00000010819	3:86884385-86907773	1.290997	0.157376	0.46487	1.139718	1.509254	0.197556	0.666314	6.778079	0.920743	1.176758	0.634748	2.33405	0.360083	3.778159	9.430069	5.83463	7.870156	4.375001	1.559023857	3.97559025	6.026595667
ENSCHIG00000012768	ENSCHIG00000012768	3:86770734-86825518	4.279839	8.247605	10.492993	9.934035	9.045051	5.917674	1.73059	14.170644	2.007294	4.065299	3.52598	18.482368	5.411831	21.380207	15.772518	15.645769	18.626507	11.82759	8.505513143	15.261731	15.366622
ENSCHIG00000023592	ENSCHIG00000023592	3:86826233-86839163	9.122084	5.855863	7.240917	10.031325	9.165247	8.676098	15.217287	8.286491	8.287514	9.766955	8.79547	13.00421	11.967122	12.428237	12.276087	15.083176	19.657885	21.719255	9.210461143	12.418914	18.82010533
ENSCHIG00000024688	ENSCHIG00000024688	3:86846458-86878863	29.403284	8.185157	15.838946	30.09099	30.196575	26.995773	44.719524	17.373074	22.876137	37.212959	27.809553	28.413397	26.424501	18.589643	21.108688	29.380285	29.595268	43.314949	24.77143414	23.63405725	34.096834
ENSCHIG00000009359	GSTM3	3:86920076-86923180	12.032653	14.311778	15.113941	16.316305	14.608976	10.139221	17.312738	69.630936	10.623305	16.969435	10.893669	26.585062	15.415651	77.641617	78.034775	59.405048	52.296051	54.272079	22.49055643	49.41927625	55.32439267
ENSCHIG00000023186	AHCYL1	3:87128893-87168110	13.991403	21.906956	25.970173	14.681504	16.114269	9.300102	17.622753	17.736225	13.516125	15.552494	12.842102	15.597333	12.267957	19.239016	18.90192	14.567764	10.399612	10.341721	17.61885457	16.5015565	11.769699
ENSCHIG00000021595	SLC6A17	3:87291710-87347316	0.258582	0.154058	0.197223	0.171897	0.290469	0.210684	1.359619	0.167813	0.703368	0.77055	0.989907	0.18557	0.298035	0.180213	0.096072	0.325556	0.300899	0.175704	0.364537571	0.1899725	0.267386333
ENSCHIG00000026774	RBM15	3:87473326-87480244	10.866111	13.566945	11.99303	9.071939	10.946401	6.762873	16.488287	11.018538	17.131628	11.852207	14.641999	12.694594	7.735271	14.020778	15.852969	14.3258	14.481036	11.203647	11.406859	12.575903	13.33682767
ENSCHIG00000017249	LAMTOR5	3:87535294-87540029	37.674797	54.099396	48.336575	36.960224	28.108681	25.445803	33.310543	47.953579	30.958075	37.010803	30.681967	40.902073	35.645626	41.750805	65.4049	48.272068	41.777493	38.535839	39.173543	45.925851	42.8618
ENSCHIG00000014145	CD53	3:88058443-88092629	0.681814	0.887039	1.344411	1.098199	0.861757	0.606016	0.603981	3.499242	0.638218	0.743001	0.95504	1.687085	1.094054	11.943462	2.547383	2.856697	1.293928	1.136082	1.271520714	4.317996	1.762235667
ENSCHIG00000022218	LRIF1	3:88157474-88178317	3.138124	2.246719	2.819597	3.681082	1.587774	2.058972	4.758186	3.966682	3.501472	3.653646	3.79258	3.706064	1.59856	5.577651	2.237275	7.293325	6.34542	2.956094	3.017001714	3.2798875	5.531613
ENSCHIG00000021761	CHIA	3:88497577-88520714	0.604174	0	0	0	0.046676	0	0	0	0	0	0	0	0.718202	0	0	0	0	0	0.006668	0.1795505	0
ENSCHIG00000010038	DENND2D	3:88359946-88382396	0.140977	0.155366	0.265249	0.251656	0.231497	0.092583	0.25768	0.234663	0.13824	0.164602	0.133649	0.311853	0.176957	1.600939	0.319073	0.26383	0.447223	0.270934	0.212670571	0.6022055	0.327329
ENSCHIG00000025730	ENSCHIG00000025730	3:88771778-88777467	0.290252	0.367583	0.28369	0.345397	0.606841	0.278759	0.333486	1.115583	0.235918	0.600781	0.448171	0.413525	0.155201	6.089911	1.910746	0.912088	1.06739	0.598732	0.475905571	2.14234575	0.859403333
ENSCHIG00000012236	ATP5PB	3:88746624-88765355	67.83445	159.033188	107.863434	73.004158	58.896648	46.207981	60.910778	92.305016	51.108974	62.801163	60.858948	109.788277	57.417297	67.174301	64.161102	105.196518	84.858208	62.026398	85.46017186	74.63524425	84.02704133
ENSCHIG00000017703	RAP1A	3:88935071-89021632	2.132305	3.118633	3.138041	2.533785	2.717999	1.556673	2.69149	2.542803	2.895585	2.354929	3.669494	2.405566	1.840935	2.682761	2.251026	2.773947	2.003372	2.000903	2.614203429	2.295072	2.259407333
ENSCHIG00000011219	DDX20	3:89053135-89068309	4.469895	6.833879	6.118196	3.433421	4.428611	1.950911	5.252739	5.080313	4.617854	4.434674	4.540901	4.555891	3.609619	6.769556	5.372635	5.050766	4.359914	3.531484	4.728295714	5.07692525	4.314054667
ENSCHIG00000018209	ENSCHIG00000018209	3:90076036-90086483	0.125772	0	0.02038	0	0	0	0.167541	0.020466	0.040173	0	0.065902	0	0.148577	0.210215	0	0	0	0.01437	0.029769571	0.089698	0.00479
ENSCHIG00000016601	ENSCHIG00000016601	3:90197903-90208825	17.206055	44.286289	35.143738	15.482091	18.080004	9.774327	28.190878	34.742916	15.314398	15.937539	17.334257	25.388412	16.883566	18.860531	24.531506	39.890018	24.366053	15.702044	26.52860614	21.41600375	26.652705
ENSCHIG00000009091	WNT2B	3:89793081-89807011	2.511052	1.296419	1.722343	4.045271	3.83677	3.302584	1.823637	1.563552	2.344021	3.092249	3.196188	0.574419	3.380688	0.289798	0.774918	0.366109	0.56703	0.423191	2.512939429	1.25495575	0.45211
ENSCHIG00000022479	MOV10	3:89939263-89965983	5.099375	1.530028	1.813447	4.405386	6.265594	2.496802	6.571261	2.175852	5.319198	5.986897	5.904157	7.467952	4.715014	3.546811	2.038759	5.211087	3.451403	2.540975	3.608338571	4.442134	3.734488333
ENSCHIG00000013616	MAGI3	3:90626614-90862829	8.471927	2.164012	2.943195	8.313124	8.920435	4.726785	11.651909	5.540911	10.836429	9.692913	10.934875	4.290355	6.383468	4.077416	4.105363	3.291391	2.914356	2.806055	6.322910143	4.7141505	3.003934
ENSCHIG00000012371	BCL2L15	3:91092518-91097059	0.827885	0.7232	0.350534	0.383975	0.652991	0.915957	0.486375	1.469566	0.593204	0.78281	0.465587	0.635881	0.672594	7.094164	0.797859	1.766257	0.848699	0.678925	0.711799714	2.3001245	1.097960333
ENSCHIG00000025685	OLFML3	3:91200790-91205056	47.004845	5.647261	13.404293	31.782106	40.564709	19.943563	53.773129	6.057204	52.149502	64.455734	55.305332	8.094217	39.305336	6.842721	3.202179	6.740849	5.143264	5.318944	24.45318071	14.36111325	5.734352333
ENSCHIG00000022448	ENSCHIG00000022448	3:91839571-91852674	16.208445	16.531126	19.200996	13.608097	12.75159	8.675773	24.319708	17.353405	16.398535	17.82303	18.767057	17.653566	15.161985	16.475046	17.109293	20.632917	14.712202	15.217223	16.06295643	16.5999725	16.854114
ENSCHIG00000022818	DENND2C	3:91855634-91943288	3.467628	0.583482	0.704092	2.730464	4.656599	1.886904	4.905003	1.327958	4.006052	3.411237	4.146442	1.202779	2.235896	2.024924	0.800492	0.875731	0.674926	0.399994	2.399214571	1.56602275	0.650217
ENSCHIG00000015980	AMPD1	3:91944493-91964754	51.041634	20.351515	17.694965	51.600395	41.850647	44.222092	24.698576	59.570564	25.30542	16.813456	19.683681	177.601379	31.285618	140.386063	141.145538	178.643875	139.149719	238.274323	37.14125057	122.6046495	185.3559723
ENSCHIG00000007588	TSPAN2	3:92292901-92330459	2.062977	0.282393	1.170004	2.367918	2.323803	1.491238	3.118878	0.782218	2.105842	1.91088	2.837569	1.097324	1.198859	0.826112	0.575335	1.179808	1.999184	0.887759	1.648064571	0.9244075	1.355583667
ENSCHIG00000011522	VANGL1	3:92856657-92908210	3.261575	0.574075	1.197273	3.368522	4.241581	2.088736	3.655967	1.98746	3.366772	3.579034	4.371317	2.525177	2.388597	1.785405	1.289678	1.825233	1.53957	1.152244	2.444802	1.99721425	1.505682333
ENSCHIG00000023175	NRAS	3:91984036-91989636	26.755907	11.490552	11.591299	26.144827	23.735487	14.794669	30.555311	17.361952	31.228323	28.487354	29.018799	17.50144	15.883301	17.494131	12.108527	10.806835	12.581645	10.771493	19.38201386	15.74684975	11.38665767
ENSCHIG00000017250	CSDE1	3:91989509-92018626	126.568314	184.045624	141.389923	151.010406	107.495926	69.711571	121.821159	240.514526	106.601692	104.134903	104.65625	208.953674	94.34491	217.225052	282.116852	311.116669	253.733231	259.875854	145.141305	200.660122	274.9085847
ENSCHIG00000007315	NHLH2	3:93057024-93057425	0.320136	0	0	0.00732	0	0	0	0	0.106229	0.113813	0	0	0.046885	0	0	0	0	0	0.001045714	0.01172125	0
ENSCHIG00000019025	MAB21L3	3:93328157-93353386	1.33479	0	0	0	0.068891	0	0.167171	0	0	0	0.083427	0	0.876523	0	0	0.054415	0	0.021914	0.033723143	0.21913075	0.025443
ENSCHIG00000014376	CASQ2	3:92920395-92993370	53.925087	22.48628	105.878723	67.480797	56.660679	40.208614	88.868294	63.227688	72.881271	43.044109	64.633583	21.240807	62.505627	50.088661	4.331991	16.913332	6.927297	3.311513	63.54443929	34.5417715	9.050714
ENSCHIG00000003902	IGSF3	3:93835785-93964118	11.293262	7.697117	9.248379	6.410529	10.200584	3.563494	12.171124	1.3799	10.128125	12.567717	12.20947	3.271243	6.586986	2.669545	0.870266	3.146189	1.75694	1.696878	7.238732429	3.34951	2.200002333
ENSCHIG00000017906	PTGFRN	3:94207186-94287301	30.323828	3.973749	8.13058	22.446714	28.459007	12.232021	45.583794	4.976652	39.047077	49.182415	40.910431	9.357253	24.266191	5.423174	4.001496	10.012084	5.085082	6.028027	17.97178814	10.7620285	7.041731
ENSCHIG00000020785	TTF2	3:94363158-94413610	2.833291	0.56906	0.500417	2.343991	2.476022	1.172336	8.350975	1.229426	4.668094	4.237718	3.227659	1.449408	2.858537	2.106992	1.441572	0.550786	0.861065	0.726092	2.377461	1.96412725	0.712647667
ENSCHIG00000019563	GDAP2	3:95200561-95256490	5.698524	1.870801	1.559908	4.542226	5.006427	3.866715	7.276691	3.742136	6.3641	7.232748	7.329189	3.298246	4.700965	2.763645	3.129987	1.900892	2.355433	2.123708	3.980700571	3.47321075	2.126677667
ENSCHIG00000010490	WDR3	3:95271854-95307921	4.149739	7.746071	4.987833	3.185147	3.73725	2.36339	6.394535	5.234883	4.338701	5.157158	4.774055	3.655584	3.006477	4.889224	6.489212	4.288619	4.433457	3.95618	4.807015571	4.51012425	4.226085333
ENSCHIG00000026466	HAO2	3:96805904-96821113	0.190982	0	0	0	0	0	0	0	0	0	0	0	0.116279	0	0	0	0	0	0	0.02906975	0
ENSCHIG00000013499	WARS2	3:96461407-96569303	3.424196	3.094471	3.909267	4.606907	4.261947	2.459916	4.667141	7.162841	2.893284	4.212177	4.289353	2.865619	3.546417	4.749581	3.693622	2.220501	2.340042	2.558247	4.308927143	3.71380975	2.37293
ENSCHIG00000014100	ZNF697	3:96864166-96884897	2.640418	0.392774	0.468521	1.997046	2.920705	1.510397	3.413658	1.130921	4.441112	4.053504	4.558584	1.508994	1.591611	1.40965	1.175992	1.122355	1.205807	0.818154	1.690574571	1.42156175	1.048772
ENSCHIG00000018423	PHGDH	3:96956986-96988240	4.39156	14.846641	4.716506	1.9334	3.963042	2.056866	5.805114	1.063558	3.812789	8.305697	5.893374	2.450286	4.66498	0.106044	0.595012	0.928759	0.790601	0.336078	4.912161	1.9540805	0.685146
ENSCHIG00000015966	PRKAB2	3:97974747-97992551	20.926514	18.188965	22.514091	22.022913	18.589516	13.732031	24.657387	29.098387	17.669363	16.424892	16.403597	38.718914	12.548382	34.769909	25.653271	39.281002	34.168846	35.523613	21.25761286	27.922619	36.324487
ENSCHIG00000014242	FMO5	3:98010576-98048443	1.419189	0.029703	0.307467	1.360702	1.176863	0.932586	1.078806	0.57634	1.364723	1.341705	1.596781	0.79495	1.127476	0.826953	0.535829	0.9933	0.447486	0.779859	0.780352429	0.821302	0.740215
ENSCHIG00000013871	CHD1L	3:98080509-98152771	5.149726	2.252244	2.712489	5.07669	4.969731	2.795819	8.16656	4.310404	6.565952	5.778914	5.285481	3.024856	4.60587	4.554251	2.986206	2.870776	2.033216	2.131939	4.326276714	3.79279575	2.345310333
ENSCHIG00000010241	PDE4DIP	3:97479020-97724382	70.177734	159.798416	173.930817	87.707085	76.276634	70.824875	129.288773	253.31543	101.718689	56.469158	81.578781	123.090141	73.832458	141.467545	161.137573	136.5336	148.18187	172.032379	135.8774329	124.8819293	152.249283
ENSCHIG00000025502	RNF115	3:98917042-99012422	2.97048	2.897427	4.559712	3.013828	3.282705	1.312581	3.598865	7.756875	3.343971	2.864193	2.808899	3.282765	2.254066	6.400848	3.626419	4.459178	4.546749	6.185261	3.774570429	3.8910245	5.063729333
ENSCHIG00000018547	ANKRD35	3:99037515-99056450	0.395151	0.273062	0.574828	0.494296	0.532306	0.426489	0.203698	1.557287	0.220794	0.231178	0.214186	1.138392	0.441332	0.689105	1.260022	2.699232	1.045064	1.79451	0.580280857	0.88221275	1.846268667
ENSCHIG00000012584	LIX1L	3:99094894-99113938	10.677995	2.663695	2.149559	10.188382	11.362091	9.26049	10.714216	4.602702	15.606155	14.301619	15.918883	3.764623	7.085914	5.724259	3.496644	2.810255	1.99432	2.67933	7.277305	5.01786	2.494635
ENSCHIG00000027141	ENSCHIG00000027141	3:99349893-99361559	0.431685	0.073962	0.300195	0.669098	0.681119	0.392366	0.072959	3.151577	0.132989	0.148028	0.142916	1.013314	0.521236	3.269481	1.056198	0.79303	0.54125	0.500321	0.763039429	1.46505725	0.611533667
ENSCHIG00000017689	TXNIP	3:99144787-99147253	266.087952	1502.998901	1565.823364	250.314896	269.109375	166.615936	207.760788	1170.197754	189.614746	146.254471	181.088806	1106.455933	212.01918	1645.949341	942.909668	1189.907104	919.431213	532.885254	733.2601449	976.8335305	880.7411903
ENSCHIG00000010234	ENSCHIG00000010234	3:99385734-99386144	123.343666	16.563534	25.170002	64.1064	67.485184	49.911728	189.041534	20.622282	80.866875	181.459686	93.257179	42.753487	132.269791	19.483473	15.737566	15.92566	8.596816	8.592463	61.842952	52.56107925	11.038313
ENSCHIG00000009699	ENSCHIG00000009699	3:99395682-99395993	332.75296	31.445488	52.126076	168.248947	157.702454	177.164139	472.462891	75.203697	248.883545	512.152771	274.7323	125.174118	366.559113	54.073292	49.091091	44.661804	45.046745	44.038776	162.0505274	148.7244035	44.58244167
ENSCHIG00000013241	ENSCHIG00000013241	3:99403866-99404276	237.85054	15.578004	40.523895	98.34935	107.503716	92.9925	328.193726	9.61092	186.745529	335.233765	194.638779	87.323097	238.883911	12.243356	4.386052	22.283897	8.351763	4.863303	98.96458729	85.709104	11.83298767
ENSCHIG00000008044	ENSCHIG00000008044	3:99404749-99405729	348.147522	36.882641	72.222237	206.96637	194.30571	146.483383	438.927643	58.266331	231.111954	511.685883	272.857025	105.527557	326.17337	0.083164	38.885113	43.748512	32.830982	0.061651	164.8649021	117.667301	25.54704833
ENSCHIG00000012955	HIST2H2BE	3:99421146-99443721	346.553528	142.526337	314.264557	369.535095	299.79184	256.818665	459.282501	162.724213	318.614807	525.13623	287.176483	175.391052	438.957336	139.502945	192.206512	138.240921	133.793671	135.520874	286.4204583	236.5144613	135.851822
ENSCHIG00000022263	ENSCHIG00000022263	3:99421198-99422178	347.339569	37.056492	72.596504	207.624527	195.700043	144.109558	468.77713	56.387688	241.536285	513.343567	269.842499	104.887978	343.351746	52.860916	38.69799	43.975536	32.747799	25.332951	168.8931346	134.9496575	34.018762
ENSCHIG00000010054	ENSCHIG00000010054	3:99422652-99423062	201.650009	12.587257	34.26527	83.082085	88.974724	79.364899	278.070251	7.040735	158.800171	283.175323	166.592575	75.177567	199.324799	9.316202	2.699788	18.525976	6.802099	3.79009	83.34074586	71.629589	9.706055
ENSCHIG00000006209	HIST2H2AB	3:99443858-99444250	74.491066	6.760722	6.313377	35.517021	36.431664	32.492653	140.603668	5.440372	77.018944	124.866798	76.243217	33.544834	79.650223	7.661243	6.074731	12.994881	4.787903	4.747004	37.65135386	31.73275775	7.509929333
ENSCHIG00000017231	SV2A	3:99456836-99469483	0.04016	0.04654	0.019198	0.146526	0.016454	0.126125	0.046991	0.448316	0.074019	0.022864	0.088263	0.132861	0.012138	0.196432	0.304834	0.221939	0.186974	0.189145	0.12145	0.16156625	0.199352667
ENSCHIG00000001297	CIART	3:99809251-99814093	0.82843	3.791996	4.631597	0.442732	0.181076	0.42459	0.513566	0.274955	0.547589	0.396541	0.509202	0.882878	0.448025	3.761706	2.990828	4.316328	3.384062	2.712802	1.465787429	2.02085925	3.471064
ENSCHIG00000024032	CA14	3:99785408-99791330	3.82035	1.459498	1.405327	0.200603	1.592762	3.698946	1.462248	0.953094	1.199204	0.50053	0.787517	6.78037	2.404293	7.206079	11.882826	11.727281	20.586887	5.508638	1.538925429	7.068392	12.607602
ENSCHIG00000021516	MRPS21	3:99820218-99836595	4.116283	7.906902	5.645541	4.780345	3.841502	3.394923	6.012372	6.037309	4.260234	6.192755	5.081326	4.338499	4.462828	6.036691	5.669117	5.408454	5.478639	5.140414	5.374127714	5.12678375	5.342502333
ENSCHIG00000018559	TARS2	3:99964419-99976252	5.109197	7.002367	6.396429	6.303632	5.27948	5.255928	6.969745	7.499507	5.38693	6.630888	5.236901	8.247367	6.477396	8.561119	7.82537	6.442699	6.442862	6.014491	6.386726857	7.777813	6.300017333
ENSCHIG00000010881	ECM1	3:99977150-99982141	3.238945	1.814776	4.060047	5.564651	5.037033	5.66187	1.679861	4.099752	1.653626	2.445519	1.9752	6.33004	3.819469	4.718609	3.508821	9.779863	4.792353	2.66658	3.988284286	4.59423475	5.746265333
ENSCHIG00000024595	ADAMTSL4	3:100016216-100031313	4.455002	9.781608	10.693514	7.366233	11.001404	6.076452	2.54636	6.471928	4.924326	4.924091	3.863721	5.737916	5.088723	8.315575	6.476987	6.622894	4.750703	3.965487	7.705357	6.40480025	5.113028
ENSCHIG00000027012	MCL1	3:100038541-100042127	62.241211	86.159576	102.045609	57.571686	68.612892	33.790382	53.075436	114.005676	59.893444	53.002647	61.644859	93.530891	42.211742	121.519791	119.179817	107.869087	89.635292	64.811996	73.608751	94.11056025	87.43879167
ENSCHIG00000024087	ANXA9	3:100379184-100387834	0.045098	0.054847	0.275896	0.055756	0	0	0	0.551171	0	0.04589	0	0.036123	0	0.09925	0.025051	0.105871	0.013107	0	0.133952857	0.040106	0.039659333
ENSCHIG00000022768	CTSS	3:100163014-100186635	12.258771	9.635507	18.098297	12.202637	12.800934	10.482502	10.809678	57.868011	13.975373	16.055447	17.091141	21.669903	13.258359	231.479141	22.20718	24.606808	10.862331	15.345728	18.84250943	72.15364575	16.938289
ENSCHIG00000011574	CTSK	3:100203857-100214348	98.695168	51.914101	78.167206	83.657181	103.761848	56.042961	113.09613	57.554031	97.788017	99.550751	121.735779	51.681816	76.571091	105.767654	27.638573	34.674004	23.296066	22.252075	77.74192257	65.4147835	26.740715
ENSCHIG00000025638	PSMD4	3:100590858-100602478	15.603095	26.821815	23.635731	17.81039	13.960624	16.92544	15.066191	59.496407	12.331232	14.1716	13.085739	30.602793	18.439737	38.372448	71.231117	34.687546	36.242516	37.354637	24.81665686	39.66152375	36.09489967
ENSCHIG00000017025	SELENBP1	3:100705908-100714590	14.135885	17.776676	36.959484	19.730183	21.668753	20.011038	35.843079	35.412666	17.672878	16.095257	15.651637	31.047035	17.124434	48.086876	49.291672	54.868828	49.40451	28.00148	26.771697	36.38750425	44.091606
ENSCHIG00000018101	MINDY1	3:100389221-100395571	5.976642	5.163259	4.496515	8.366434	9.090451	5.978438	6.640285	12.939991	5.997918	6.995002	6.225643	11.161202	5.818604	12.474079	15.330403	11.021501	10.359674	10.987302	7.525053286	11.196072	10.78949233
ENSCHIG00000017762	GABPB2	3:100441877-100519861	11.182912	13.994864	14.036542	15.011257	12.111738	13.432256	5.398278	27.056578	9.030046	6.951083	6.649555	45.027496	11.381444	25.75609	49.111118	49.453976	59.218346	48.278763	14.43450186	32.819037	52.31702833
ENSCHIG00000027158	SEMA6C	3:100478124-100488550	20.348648	7.533901	11.564358	20.531647	25.019478	20.775671	9.042871	14.591161	19.069098	13.033493	14.416296	16.455675	20.782393	6.770429	11.005527	12.007895	17.492628	34.437153	15.57986957	13.753506	21.31255867
ENSCHIG00000014264	SCNM1	3:100487223-100514756	15.793434	7.76269	7.137352	17.691526	13.995848	10.094333	15.52267	12.969112	13.945808	17.542555	15.421572	19.107712	19.104372	12.238792	16.377113	27.845188	20.733862	20.675306	12.16764729	16.70699725	23.08478533
ENSCHIG00000023166	TMOD4	3:100515341-100518647	112.622482	220.787033	207.664108	172.277695	114.47934	148.497864	7.218259	384.46756	21.274572	20.767284	22.454926	643.872192	115.761444	412.246399	761.329041	980.140137	1117.290771	923.792603	179.3416941	483.302269	1007.074504
ENSCHIG00000019694	PSMB4	3:100780438-100782772	79.130592	98.330139	91.58905	75.99353	66.793945	55.93589	89.040962	176.598053	70.592178	92.322472	74.524178	88.370445	78.772896	99.963692	184.40239	92.264465	93.346542	92.458939	93.46879557	112.8773558	92.689982
ENSCHIG00000020311	POGZ	3:100786327-100833520	4.74835	2.46484	2.368493	3.958348	6.23887	3.040361	7.237996	2.451106	6.150244	5.987887	5.680544	2.612139	3.686872	2.903461	2.809572	2.419971	2.354241	2.093769	3.965716286	3.003011	2.289327
ENSCHIG00000015398	THEM4	3:101275588-101323981	0.480227	0.811007	0.411699	0.679025	0.496148	0.404392	0.521013	5.628635	0.29012	0.469707	0.360223	6.590809	0.68981	8.985578	13.617049	14.644198	14.716313	9.759452	1.278845571	7.4708115	13.03998767
ENSCHIG00000005408	RORC	3:101187747-101198163	1.288345	4.735246	1.598806	2.222514	1.356841	2.479305	0.325393	5.945936	0.333256	0.367286	0.239092	6.640364	1.308614	7.907811	7.960792	5.975263	3.751989	3.340046	2.666291571	5.95439525	4.355766
ENSCHIG00000005102	ENSCHIG00000005102	3:101935420-101940502	0.005917	0.007436	0	0	0	0.022152	0.056455	0.00643	0	0.027289	0.005096	0	0.197989	0	0	0	0	0	0.013210429	0.04949725	0
ENSCHIG00000016845	ENSCHIG00000016845	3:103060350-103062557	2.254794	10.721963	2.323779	2.577858	4.452222	3.297987	0.502827	2.530737	0.056391	0.701097	0.522057	1.214735	1.923438	16.689499	4.737259	58.861446	2.761863	1.200305	3.772481857	6.14123275	20.94120467
ENSCHIG00000009234	S100A11	3:101825919-101830457	17.869337	4.985412	12.402025	21.855167	17.407511	14.078459	34.679447	6.774354	22.864134	34.89164	24.836636	16.179674	18.087469	21.919394	9.848982	12.263843	12.869148	4.666604	16.02605357	16.50887975	9.933198333
ENSCHIG00000012846	S100A12	3:103073976-103075331	1.570158	14.346837	2.973034	3.128351	4.4272	3.539039	0.454172	5.626073	0	0.50627	0.998407	1.007636	2.313103	53.161995	7.138939	58.768009	5.204063	2.555589	4.927815143	15.90541825	22.175887
ENSCHIG00000026621	S100A8	3:103093034-103095285	0.19783	1.364162	0.132155	0.357071	0.446819	0.370501	0	0.27563	0	0	0.080585	0.030954	0.122571	2.012783	0.608717	9.379236	0.275472	0.21543	0.420905429	0.69375625	3.290046
ENSCHIG00000025367	S100A4	3:103329512-103331035	14.799325	4.484791	9.901518	14.809651	20.198423	21.915539	1.29253	8.693225	3.816452	3.48245	4.850618	20.928148	13.701259	12.644812	28.760225	52.089317	18.498276	8.987539	11.61366814	19.008611	26.525044
ENSCHIG00000012385	S100A2	3:103342824-103347366	30.830957	1.108744	7.941926	39.725704	22.346312	23.418636	7.184081	3.758433	12.817369	12.083758	12.489563	7.627011	36.123234	67.181953	7.166263	13.379477	6.295317	4.796711	15.06911943	29.52461525	8.157168333
ENSCHIG00000026497	S100A16	3:103373727-103384810	5.581242	2.660269	3.075712	4.573786	7.129893	3.803366	4.917657	5.672442	5.093902	8.201041	4.908747	4.731462	6.570929	5.628244	6.27424	7.626545	5.105613	6.90464	4.547589286	5.80121875	6.545599333
ENSCHIG00000022587	SLC27A3	3:103529543-103534259	3.203132	0.322133	1.2244	2.98877	3.53628	1.865119	4.326498	0.646884	4.914873	5.173514	4.09267	1.43943	2.714813	0.577303	0.509251	0.782138	0.748447	0.902909	2.130012	1.31019925	0.811164667
ENSCHIG00000007112	DENND4B	3:103647594-103659139	3.024122	3.492144	4.122158	3.945875	4.665129	2.836982	3.17987	3.674257	3.4929	2.597718	3.132601	4.486908	3.183589	3.777734	6.150289	4.553651	5.691881	5.062835	3.702345	4.39963	5.102789
ENSCHIG00000023233	NPR1	3:103453746-103466102	12.064178	3.187188	8.596963	15.370212	17.943699	9.388263	7.234133	8.789279	7.642612	11.485253	9.309113	16.48772	9.317813	6.457851	7.453974	7.726744	9.41499	8.662273	10.07281957	9.9293395	8.601335667
ENSCHIG00000021425	JTB	3:103681878-103687953	13.882317	20.089108	20.327906	14.480686	11.604168	10.412564	13.022151	21.200043	12.989829	13.353848	12.534145	13.672139	13.434324	14.911945	23.746664	19.757441	24.957859	19.372511	15.87666086	16.441268	21.36260367
ENSCHIG00000019434	HAX1	3:103883791-103886992	8.517074	11.784408	9.690717	8.846197	8.378446	9.650269	7.256483	17.164452	6.064025	8.024708	6.780933	12.753125	8.684834	13.44035	19.880339	17.548136	17.161274	16.828247	10.39585314	13.689662	17.179219
ENSCHIG00000019010	ATP8B2	3:103909193-103925574	8.281749	5.274908	6.132037	8.471831	12.869978	5.739322	8.835769	4.159919	9.279598	9.835991	10.635556	5.993759	7.612172	6.05708	3.819874	4.482608	3.64963	3.119445	7.354823429	5.87072125	3.750561
ENSCHIG00000012394	IL6R	3:103986986-104020508	4.506359	15.217331	10.729243	4.710193	4.884549	3.826201	8.133572	12.858166	4.598121	4.212579	4.721106	8.337152	4.764656	17.093899	20.152874	11.866136	16.612196	8.547905	8.622750714	12.58714525	12.342079
ENSCHIG00000022403	NUP210L	3:103699163-103790482	13.62482	20.869095	19.133427	15.678524	10.706784	13.543401	13.04169	16.555672	19.090855	23.280918	18.134697	9.130502	13.415698	15.009766	9.286475	7.266809	5.381604	4.561016	15.64694186	11.71061025	5.736476333
ENSCHIG00000009267	ENSCHIG00000009267	3:103699203-103700462	754.731689	1005.556763	883.325989	873.715881	718.091736	616.309692	996.644226	817.617126	665.94342	901.507141	792.887756	350.893036	625.372375	611.378723	427.720612	383.281586	294.082794	253.534653	844.4659161	503.8411865	310.2996777
ENSCHIG00000017467	TPM3	3:103792852-103819628	197.237595	732.968445	847.687378	424.607422	227.068939	235.114075	367.631958	1686.465454	139.296219	122.772018	126.243469	950.471069	264.339996	116.006172	555.988525	1285.295288	676.947205	430.635864	645.9348101	471.7014405	797.626119
ENSCHIG00000012187	UBE2Q1	3:104111604-104119460	19.131056	14.047787	19.674475	22.425983	20.748392	16.961222	18.02035	34.380749	19.927797	20.52096	20.398813	22.717455	22.085167	26.291798	36.727676	23.792645	25.17697	20.181295	20.89413686	26.955524	23.05030333
ENSCHIG00000017156	ADAR	3:104148009-104172446	8.29495	2.322999	2.860675	9.453605	12.99684	5.592515	9.800089	4.920048	7.751212	10.402433	8.066025	7.669301	7.437721	7.089423	6.23272	7.350849	4.67873	4.317187	6.849538714	7.10729125	5.448922
ENSCHIG00000025865	ZBTB7B	3:104554283-104556340	6.050443	8.6169	11.469408	7.862969	7.468013	8.191261	3.810698	12.826179	7.532825	4.970491	5.516982	7.152435	6.997364	13.470566	13.254171	9.537759	8.624809	10.473989	8.606489714	10.218634	9.545519
ENSCHIG00000012535	CKS1B	3:104493690-104525427	2.950211	1.281386	2.27944	3.190109	3.048475	1.645294	3.543611	1.963291	3.182503	3.761521	4.048012	2.701494	3.30824	1.942068	2.381618	2.012718	1.818202	1.520229	2.421658	2.583355	1.783716333
ENSCHIG00000012851	SHC1	3:104512214-104517900	36.202	11.721081	23.07757	38.658588	51.939026	25.771654	49.011471	14.72159	40.28965	51.346848	51.673508	34.563484	37.041218	20.107763	16.910894	26.999157	23.821083	16.666481	30.70014	27.15583975	22.49557367
ENSCHIG00000009809	TRIM46	3:104688504-104699580	0.072974	0.021179	0.023609	0.074286	0.036618	0.129676	0.177964	0.011885	0.026957	0.113991	0.061107	0.014523	0.067888	0.016431	0.006249	0.007245	0	0.012408	0.067888143	0.02627275	0.006551
ENSCHIG00000016028	THBS3	3:104707780-104717630	14.265162	4.119072	10.865657	14.405871	16.595695	11.788482	22.103556	7.300162	21.595728	21.32625	26.814714	3.997653	15.855808	2.753713	2.967838	5.454235	3.507779	2.264698	12.45407071	6.393753	3.742237333
ENSCHIG00000006078	PKLR	3:104778909-104790282	0.598822	0.018719	0.017408	0.101607	0.088511	0.068622	0.353279	0.039716	0.058902	0.170596	0.042315	0.125526	0.641909	0.081513	0.037619	0.085483	0.015686	0.067645	0.098266	0.22164175	0.056271333
ENSCHIG00000005189	SCAMP3	3:104751716-104755599	12.079484	8.839849	9.749242	14.186682	13.917686	11.981656	17.428125	20.253057	14.413072	14.985128	14.211781	13.299036	15.735868	16.497568	23.255495	17.982571	17.657602	16.746264	13.76518529	17.19699175	17.46214567
ENSCHIG00000017638	DAP3	3:105033823-105070893	9.532763	15.60216	9.652429	8.427023	7.858688	5.313521	14.00667	10.24276	9.887955	9.684205	9.843007	7.680366	8.193389	9.740694	9.962187	9.508145	8.110391	6.605631	10.15760729	8.894159	8.074722333
ENSCHIG00000021455	SYT11	3:105225773-105241743	2.871646	0.616514	0.711688	2.664748	3.019273	1.431811	5.305202	1.557508	2.682487	4.942811	3.78207	1.210757	2.09295	0.970224	0.630049	0.421822	0.364633	0.288709	2.186677714	1.225995	0.358388
ENSCHIG00000018812	ARHGEF2	3:105306470-105329256	29.35815	6.707979	6.854267	25.265221	32.139782	18.174433	31.712952	13.261171	33.384815	34.758652	29.911533	15.881806	24.441284	11.686737	7.114818	7.434349	7.876049	8.679074	19.15940071	14.78116125	7.996490667
ENSCHIG00000027199	SSR2	3:105358298-105365003	62.950058	37.975166	58.345676	59.830227	59.595989	52.671516	70.743347	51.780239	60.112179	80.667198	64.895538	37.513977	69.328651	52.755997	36.496201	33.089401	36.392731	28.760786	55.84888	49.0237065	32.74763933
ENSCHIG00000026461	LAMTOR2	3:105408733-105411532	57.741894	43.203331	52.450779	56.840786	39.494976	41.955494	50.745232	55.14827	44.17495	56.033676	47.713219	70.121742	62.44355	54.131065	66.870865	79.094368	66.907867	66.972816	48.54840971	63.3918055	70.99168367
ENSCHIG00000012770	MEX3A	3:105424859-105429997	2.701467	0.148454	0.289131	1.010739	1.898115	0.62686	6.202075	0.115894	5.363257	5.016865	5.220957	0.339766	1.643604	0.268031	0.08477	0	0.035392	0.12636	1.470181143	0.58404275	0.053917333
ENSCHIG00000022763	SEMA4A	3:105493943-105511785	0.312858	0.200114	0.175109	0.318077	0.333769	0.184062	0.264519	0.328303	0.510431	0.528355	0.32399	0.97467	0.331531	1.737242	0.700982	0.604808	0.509626	0.298481	0.257707571	0.93610625	0.470971667
ENSCHIG00000025721	ENSCHIG00000025721	3:105544124-105570517	20.300678	13.623417	21.012852	27.046679	27.995119	22.045771	25.87756	15.129839	15.924108	22.899757	15.123389	10.131819	19.178183	11.701228	14.409842	7.706406	7.944894	7.367702	21.81874814	13.855268	7.673000667
ENSCHIG00000026372	IQGAP3	3:105820718-105860319	0.947774	0.071867	0.21481	0.67163	0.913827	0.519791	2.112664	0.041464	0.990961	1.713454	1.154125	1.088326	0.673706	0.032804	0.028397	0.115723	0.075784	0.041019	0.649436143	0.45580825	0.077508667
ENSCHIG00000010363	MEF2D	3:105751703-105774457	7.318086	9.691263	9.511577	8.586601	8.674011	7.25261	8.199592	10.031063	9.503965	6.577507	6.986249	9.746454	7.144778	13.027249	15.192118	10.977077	14.261081	15.36661	8.849531	11.27764975	13.53492267
ENSCHIG00000011665	CCT3	3:105623523-105637984	105.337151	266.478302	182.300735	102.504089	94.202782	87.656311	150.355194	221.028717	119.587601	130.208099	120.801102	69.787209	103.573166	102.078972	122.404053	82.365112	84.345207	73.348747	157.7894471	99.46085	80.01968867
XLOC_124198	XLOC_124198	3:105862961-105872410	0.681353	0.405804	0.297024	0.5419	0.651935	0.523389	0.182078	0.05365	1.136811	0.087915	0.356901	0.077111	0.77816	0.169843	0.081795	0.092888	0.091858	0.101563	0.379397143	0.27672725	0.095436333
ENSCHIG00000021295	GPATCH4	3:105874724-105887704	2.938861	11.261464	6.28219	2.228067	2.601933	1.672825	3.663299	3.980358	2.961508	3.369131	3.250632	1.983606	3.246589	3.734372	7.099593	3.803192	2.799223	3.203134	4.527162286	4.01604	3.268516333
ENSCHIG00000022856	RRNAD1	3:106003129-106020899	1.195299	5.362732	2.119783	2.005461	1.252773	1.821223	1.719402	2.38811	2.596218	2.123811	2.595932	5.09374	2.442697	6.235898	4.700825	2.415541	4.482471	4.311867	2.381354857	4.61829	3.736626333
ENSCHIG00000017076	HDGF	3:106022115-106031618	50.926456	69.790344	59.793739	32.371155	36.003712	36.266602	60.877117	45.349979	53.16534	50.727089	49.072182	52.893715	54.44577	56.181873	59.760189	71.754517	62.659275	52.564888	48.63609257	55.82038675	62.32622667
ENSCHIG00000026388	NES	3:105950098-105958541	244.051163	18.224897	48.737659	156.17662	156.940063	82.139587	564.385132	29.290176	339.919006	265.699219	315.808319	26.936733	274.544861	99.223679	7.897105	11.180995	10.653782	9.642288	150.8420191	102.1505945	10.492355
ENSCHIG00000014091	ENSCHIG00000014091	3:107464641-107497579	0.07311	0	0	0	0	0	0	0	0	0	0	0	0.092708	0	0	0	0	0	0	0.023177	0
XLOC_124264	XLOC_124264	3:106967088-107036869	2.076665	1.774738	1.533829	4.11341	7.65577	2.621728	0.985199	5.08786	1.611739	1.649807	1.625828	3.878872	1.879215	9.840045	1.917972	3.69832	1.984319	1.92221	3.396076286	4.379026	2.534949667
ENSCHIG00000021405	KIRREL1	3:107685967-107784668	6.679748	2.78312	4.011641	7.395001	10.271412	4.325881	9.437955	3.971165	7.358205	10.024008	8.096908	3.263452	5.864444	2.806235	2.522522	2.398107	2.544748	1.624744	6.028025	3.61416325	2.189199667
ENSCHIG00000024747	ENSCHIG00000024747	3:108101526-108104819	0.101552	0.05998	0.148202	0.256223	0.161456	0.14365	0.037807	0.194247	0	0.16847	0.202634	0.506493	0.231066	5.245792	0.872422	0.865604	0.32867	0.541739	0.143080714	1.71394325	0.578671
ENSCHIG00000021178	CD1E	3:108261423-108266120	0.181411	0.021322	0.094244	0.14653	0.317222	0.134019	0.193957	0.175818	0.202801	0.252705	0.174671	1.02221	0.211392	1.523064	0.213441	0.576643	0.267824	0.304224	0.154730286	0.74252675	0.382897
ENSCHIG00000007678	ENSCHIG00000007678	3:108412726-108416820	0.119413	0.009821	0	0.35742	0.275177	0.139397	0.049408	1.829915	0.092938	0.045178	0.105676	2.173692	0.183736	1.156976	1.136147	1.389432	0.97433	0.829983	0.380162571	1.16263775	1.064581667
ENSCHIG00000017677	ENSCHIG00000017677	3:109175538-109220376	0.371731	0.191418	0.160845	0.444559	0.565453	0.176025	0.189798	1.265203	0.38946	0.355582	0.435435	1.284728	0.253982	4.871582	1.460204	1.582586	0.71683	0.916104	0.427614429	1.967624	1.07184
ENSCHIG00000011339	SPTA1	3:108798527-108876477	1.975564	0.025098	0.043073	0.133295	0.08154	0.124527	0.233495	0.170908	0.033399	0.067845	0.097737	0.195023	1.067432	0.023647	0.146021	0.284611	0.056386	0.054909	0.115990857	0.35803075	0.131968667
ENSCHIG00000009485	CADM3	3:109356711-109391244	0.580097	0.940379	1.757583	1.146792	1.873462	2.013587	0.269337	0.942183	0.299322	0.564467	0.392922	1.284814	1.015417	0.361013	0.724076	1.24774	0.418588	0.100752	1.277617571	0.84633	0.589026667
ENSCHIG00000015232	CRP	3:109916653-109940604	0.934731	0	0	0	0.053885	0	0	0	0	0	0	0	0.568013	0	0	0	0	0	0.007697857	0.14200325	0
ENSCHIG00000017503	SLAMF8	3:110060672-110072695	0.056255	0	0.061438	0.039649	0.020533	0.039562	0.042497	0.442787	0.090312	0.038107	0.038192	0.120726	0.094929	0.355035	0.100482	0.670648	0.233484	0.20358	0.092352286	0.167793	0.369237333
ENSCHIG00000016643	IGSF9	3:110165660-110185729	0.096123	0	0	0.20823	0.227128	0.078163	0.295812	0.008569	0.360141	0.515155	0.377961	0.009229	0.120193	0.01545	0	0	0	0.014783	0.116843143	0.036218	0.004927667
ENSCHIG00000021051	SLAMF9	3:110190459-110248288	0.023749	0	0	0.053344	0.093594	0.044529	0.214568	0.013633	0.103623	0.140305	0.063253	0.030017	0.057017	0.010202	0.022833	0.044497	0.038302	0.047479	0.059952571	0.03001725	0.043426
ENSCHIG00000026690	ATP1A2	3:110379641-110397039	19.871811	57.812584	61.823631	24.841034	22.962305	21.955574	14.732835	80.80471	13.777762	9.188225	9.440101	60.249355	18.66868	33.506485	72.796875	62.694416	71.723434	76.896095	40.70466757	46.30534875	70.43798167
ENSCHIG00000024954	ENSCHIG00000024954	3:110752497-110775276	0.028679	0.002768	0.032765	0.031417	0.041067	0.027857	0	0.05057	0.022768	0.054302	0.071228	0.23885	0.119775	0.368684	0.10454	0.347102	0.07128	0.07047	0.026634857	0.20796225	0.162950667
ENSCHIG00000015925	VANGL2	3:110635266-110660264	1.404186	0.160871	0.213187	1.135925	1.654785	0.586804	1.673145	0.249145	1.228379	1.611628	1.050311	0.364991	0.769109	0.119158	0.184477	0.146474	0.174043	0.251686	0.810551714	0.35943375	0.190734333
ENSCHIG00000009511	SLAMF1	3:110920402-110963644	0.009041	0.051415	0.009619	0.016166	0.026132	0	0.013589	0.063492	0.014138	0	0.017808	0.08576	0.005481	0.166746	0.045793	0.21814	0.073494	0.066945	0.025773286	0.075945	0.119526333
ENSCHIG00000018067	ENSCHIG00000018067	3:111002714-111026806	0.248209	0.221909	0.272126	0.203933	0.172379	0.172355	0.061537	0.644237	0.236496	0.243188	0.286047	0.457822	0.173644	2.680755	0.557414	0.80116	0.35829	0.251735	0.249782286	0.96740875	0.470395
ENSCHIG00000019395	ENSCHIG00000019395	3:111036079-111043060	0.651996	0.647991	0.827278	0.370173	1.100697	0.410353	0.303904	1.880186	0.502442	0.265396	0.304849	1.98643	0.496248	9.820053	1.533875	3.588143	0.667696	1.04448	0.791511714	3.4591515	1.766773
ENSCHIG00000011600	ENSCHIG00000011600	3:111061718-111064978	0	0	0	0	0	0	0	0	0	0	0	0	0	0.44871	0.076084	0	0	0.02427	0	0.1311985	0.00809
ENSCHIG00000022290	ENSCHIG00000022290	3:111164967-111192538	0.062981	0	0.036864	0	0.045168	0	0	0.23105	0	0	0	0.523469	0	0.560739	0.219873	0.810424	0.356359	0.597743	0.044726	0.32602025	0.588175333
ENSCHIG00000011200	ARHGAP30	3:111695030-111708426	0.798402	0.460864	0.85522	0.7236	1.019018	0.555294	0.571193	1.714258	0.882819	1.118812	0.876972	2.258173	1.171238	9.849854	1.95527	2.660924	1.197675	1.081782	0.842778143	3.80863375	1.646793667
ENSCHIG00000024540	APOA2	3:111838278-111839924	43.159248	0	0	0	0.33672	0	3.570129	0	0	0.042959	0	0	26.863684	0	0.149068	0	0	0	0.558121286	6.753188	0
ENSCHIG00000024319	NDUFS2	3:111822226-111832291	37.14917	83.076859	62.347752	36.859917	36.033405	32.783249	46.35989	69.863747	40.407738	37.981136	35.573147	128.5439	44.102638	58.243599	71.349403	129.759598	110.047386	82.744072	52.47497414	75.559885	107.5170187
ENSCHIG00000006481	CASQ1	3:110442040-110450616	358.273041	427.575592	610.267456	348.510498	291.233917	391.071808	56.718075	260.3302	150.471634	96.344482	135.232895	1136.281982	453.041626	454.289368	365.424286	1255.572021	1119.440186	1283.936646	340.8153637	602.2593155	1219.649618
ENSCHIG00000021038	DCAF8	3:110466402-110490905	20.667303	22.555107	18.403555	21.109703	22.94348	16.101191	22.260817	38.062119	19.576384	21.294006	18.655388	40.744354	19.43528	44.402466	63.724632	47.250801	51.854939	47.684242	23.06228171	42.076683	48.929994
ENSCHIG00000025948	FCRLA	3:112247414-112253623	0.128282	0	0	0	0	0	0	0	0.240595	0.031527	0.062336	0	0.042795	0.062965	0.095884	0.119581	0.089388	0.072096	0	0.050411	0.093688333
ENSCHIG00000027171	ENSCHIG00000027171	3:112092647-112228397	0.132664	0.479743	0.172688	0.20488	0.070027	0.379756	0	0.831239	0.226917	0	0.235419	1.463719	0.097505	1.595586	1.194513	2.197357	1.392593	1.441196	0.305476143	1.08783075	1.677048667
ENSCHIG00000025411	HSPA6	3:112102594-112105037	0.895423	0.518621	0.406395	1.157055	1.240164	4.298652	0.829569	0.839845	1.606074	0.301964	2.18301	1.088599	0.653952	1.450381	1.382016	7.002868	11.251392	0.552659	1.327185857	1.143737	6.268973
ENSCHIG00000008238	ENSCHIG00000008238	3:112118605-112138544	0.514992	0.644547	0.376083	0.642919	0.50873	0.316461	0.119849	5.107123	0.134123	0.364281	0.300822	2.318331	0.222709	17.636759	2.467587	2.096256	1.057337	1.921626	1.102244571	5.6613465	1.691739667
ENSCHIG00000026959	ENSCHIG00000026959	3:112295864-112301870	13.205165	20.100912	24.584072	12.633381	13.011134	8.185365	18.084421	12.386622	15.943384	20.051443	15.505976	10.213503	12.926801	14.518069	12.381168	10.70955	13.718948	11.181183	15.56941529	12.50988525	11.86989367
ENSCHIG00000015921	MPZ	3:111904525-111910579	36.044003	92.740967	30.984606	51.609768	44.909279	42.288681	4.335456	41.553829	7.977313	20.51786	12.442358	42.939938	24.335527	5.182516	27.768942	7.181268	7.339109	4.333976	44.06036943	25.05673075	6.284784333
ENSCHIG00000008988	SDHC	3:111916938-111943482	31.007734	44.977097	39.626068	27.696867	27.774519	28.034782	27.711365	48.67244	27.587456	27.846209	27.370499	86.407379	36.22234	49.158905	80.406601	103.787994	103.87149	78.651192	34.92759114	63.04880625	95.436892
ENSCHIG00000024792	CFAP126	3:111945177-111983126	0.143435	0.047977	0.085713	0.167292	0.212466	0.140509	0.07873	0.262342	0.065942	0.103019	0.173976	0.355508	0.072153	0.550226	0.465751	0.624536	0.397354	0.524183	0.142147	0.3609095	0.515357667
ENSCHIG00000018456	ATF6	3:112308238-112546873	7.464629	10.895658	10.527353	7.417643	7.930611	4.569807	8.938966	5.28516	6.688834	6.948372	7.353868	6.139589	5.982869	7.353671	5.451466	5.566416	4.880675	3.995834	7.937885429	6.23189875	4.814308333
ENSCHIG00000012228	SH2D1B	3:113072035-113098474	0	0	0	0.068609	0	0	0	0.119281	0	0	0	0.229302	0	2.407613	0	0.298108	0.058981	0.277623	0.026841429	0.65922875	0.211570667
ENSCHIG00000019078	UHMK1	3:113168333-113187279	11.854611	7.278538	6.783226	9.835887	12.239492	6.93994	9.818311	13.694227	13.05336	8.690146	10.571842	14.263409	7.683761	16.938585	18.79179	16.699181	17.039925	15.620917	9.512803	14.41938625	16.453341
ENSCHIG00000015675	UAP1	3:113228378-113260525	12.268819	7.916203	5.822336	12.095524	14.096198	9.793512	11.676817	19.534599	12.574979	13.578917	14.391167	12.828153	10.841965	14.977612	18.409393	19.485931	14.356358	11.295404	11.56216986	14.26428075	15.04589767
ENSCHIG00000016871	CCDC190	3:113580331-113598468	5.320364	0.403787	1.453522	5.775592	5.792626	3.528324	3.326693	1.218873	6.50068	4.517942	4.934203	0.924071	5.603392	0.682304	0.382221	0.169368	0.216553	0.101721	3.071345286	1.897997	0.162547333
ENSCHIG00000025217	RGS4	3:113876268-113886253	4.041986	0.265	0.038763	3.822791	4.020885	2.499367	5.127337	0.957768	7.495727	5.24751	8.271164	0.494587	3.901464	0.197839	0.477777	0.219097	0.224464	0.180034	2.390273	1.26791675	0.207865
ENSCHIG00000022623	RGS5	3:113953160-114006178	39.791405	31.92028	60.866356	54.06097	66.930191	23.880594	3.687566	49.724064	10.594524	12.395396	8.902882	137.083832	17.132944	66.293411	56.026951	113.307419	173.303528	115.200836	41.58143157	69.1342845	133.937261
ENSCHIG00000021734	NUF2	3:114139350-114206418	6.209635	0.661388	1.693729	2.584118	3.554586	1.52679	9.443484	0.448924	4.958125	7.671436	5.278203	3.654077	2.8119	0.81571	0.602184	0.729865	0.363629	0.360367	2.844717	1.97096775	0.484620333
ENSCHIG00000022333	LMX1A	3:116361799-116540780	1.33465	0.12175	0.393462	1.698957	1.565604	1.417241	1.048084	0.492732	2.228786	1.911224	2.04582	0.293708	1.496845	0.163319	0.195667	0.207329	0.174489	0.189393	0.962547143	0.53738475	0.190403667
ENSCHIG00000019761	PBX1	3:115888718-116022961	10.357696	2.299068	4.247351	10.619	10.575602	6.796536	12.163652	5.751685	11.71921	13.990716	12.464992	5.384937	7.584932	3.848177	5.542255	5.011888	4.205999	5.307624	7.493270571	5.59007525	4.841837
ENSCHIG00000026695	RXRG	3:116592487-116645299	14.029153	2.092259	1.585589	12.305248	9.265003	10.560401	15.73926	3.318899	19.410076	21.718035	17.322714	4.404143	16.055086	2.016565	3.110892	4.77623	4.805037	5.523987	7.838094143	6.3966715	5.035084667
ENSCHIG00000023693	UCK2	3:117105417-117177675	8.808449	33.825977	17.244932	5.31215	7.895288	4.512604	12.087141	9.590597	8.624063	9.827719	10.010325	3.732056	7.804138	7.169445	4.779687	3.032336	2.4353	2.963949	12.92409843	5.8713315	2.810528333
ENSCHIG00000021660	ENSCHIG00000021660	3:116935930-116965698	9.678293	4.740486	4.900641	10.477606	11.490674	7.740498	17.570356	8.354747	10.418262	14.114718	10.442963	4.662108	9.089723	10.079492	4.471474	2.972319	3.444921	3.167389	9.325001143	7.07569925	3.194876333
ENSCHIG00000026421	TMCO1	3:116966447-117055545	14.463191	12.927881	17.249491	16.822016	15.015033	9.848364	16.768909	24.852871	13.835731	12.690746	15.13811	15.325049	12.531766	18.420059	26.423346	17.866804	19.412622	14.991066	16.21208071	18.175055	17.42349733
ENSCHIG00000015653	FAM78B	3:117362160-117455042	1.523356	0.621372	0.194639	0.887514	1.393956	0.847611	1.70608	0.903367	1.626079	1.398708	2.123402	0.726353	1.187259	0.717146	0.4171	0.38142	0.444526	0.510584	0.936362714	0.7619645	0.44551
ENSCHIG00000022352	POGK	3:118028838-118038456	6.974906	2.096049	3.051729	5.806626	7.160136	3.545911	8.334209	3.114817	8.066122	7.746967	7.865988	3.592153	5.057637	3.388603	2.565081	2.15898	2.632056	2.484676	4.729925286	3.6508685	2.425237333
ENSCHIG00000014960	ILDR2	3:118116342-118193103	1.578845	0.32486	0.484413	1.547683	2.464262	0.972193	1.635777	0.390589	1.432704	1.537288	1.370351	0.4597	1.560299	0.162808	0.201968	0.187707	0.315973	0.23417	1.117111	0.59619375	0.24595
ENSCHIG00000019186	CREG1	3:118925231-118938934	9.73329	8.239292	14.806674	8.701181	9.253439	5.890061	4.886859	23.430365	8.211314	7.065121	6.726471	15.481684	6.842087	32.80999	23.056612	17.853016	12.664929	14.137477	10.74398157	19.54759325	14.88514067
ENSCHIG00000007163	ENSCHIG00000007163	3:118934088-118934650	1.122134	0.043129	0	0.143815	0	0.417369	0.264564	0	0	0.116142	0.182069	0.05884	0.530904	0.086592	0.034184	0	0	0.019944	0.124125286	0.17763	0.006648
ENSCHIG00000010048	ADCY10	3:119087700-119304111	1.14446	0.414509	0.79371	0.986745	1.012035	1.034028	0.907869	0.671698	2.17486	1.789229	1.721996	0.906399	0.960129	0.626124	0.62239	0.407747	0.346387	0.369445	0.831513429	0.7787605	0.374526333
ENSCHIG00000021475	ENSCHIG00000021475	3:119316883-119343339	42.933331	123.23278	74.719093	45.502678	34.679459	31.187698	45.072582	99.736984	34.809692	47.088554	37.886696	127.635735	47.910881	61.077065	101.568726	148.048904	153.494827	98.99456	64.87589629	84.54810175	133.5127637
ENSCHIG00000024329	DCAF6	3:119344396-119533773	45.252247	47.543636	59.567677	61.368584	45.508224	37.839523	39.195881	60.363556	33.64373	44.423965	32.06596	70.931839	45.88047	44.654709	82.021606	90.169151	89.329361	84.411507	50.19815443	60.872156	87.97000633
ENSCHIG00000018296	ENSCHIG00000018296	4:289694-346702	0.703793	0.162869	0.323063	0.826498	1.078108	0.520865	0.956456	0.40218	0.928407	0.895711	1.06591	0.319112	0.652071	0.404328	0.354449	0.404195	0.291455	0.324219	0.610005571	0.43249	0.339956333
ENSCHIG00000003444	NCAPG2	4:470762-543184	2.759411	0.298018	0.424399	1.496726	2.249029	0.841825	5.456683	0.484792	3.42371	3.930063	3.233145	1.961915	1.702488	0.371004	0.545117	0.677874	0.393843	0.378327	1.607353143	1.145131	0.483348
ENSCHIG00000018037	ENSCHIG00000018037	4:1238607-1253045	37.164467	49.394844	64.058548	31.614351	31.436211	30.257309	40.113209	44.666672	40.129333	35.042557	38.855778	37.876328	36.423759	58.802979	59.990166	54.716496	56.750263	46.130268	41.64873486	48.273308	52.53234233
ENSCHIG00000014768	UBE3C	4:1309557-1426120	9.036182	14.162759	10.820754	8.922076	9.197412	7.109369	11.81458	13.804769	10.662341	10.30827	10.256168	12.667542	8.58044	15.028486	16.749582	16.535263	15.324783	14.223519	10.83310271	13.2565125	15.36118833
ENSCHIG00000014826	LMBR1	4:1584540-1736511	9.121141	5.575035	8.188663	8.478203	8.936933	5.080263	9.607113	6.300639	9.609809	9.661051	8.152979	4.639484	9.296805	5.077857	5.045787	4.138661	4.335081	4.639596	7.452407	6.01498325	4.371112667
ENSCHIG00000017008	EN2	4:2659397-2667073	0.038053	0.344071	0.278284	0.035398	0.039126	0.033962	0	0.03196	0.008662	0.007249	0.028892	0.037943	0.032778	0.037623	0	0.006891	0.017617	0	0.108971571	0.027086	0.008169333
ENSCHIG00000026843	ENSCHIG00000026843	4:4691020-4759987	2.07756	4.648309	3.915617	2.190779	3.685615	2.40157	3.42961	5.432092	1.576735	2.908592	2.027962	2.252322	2.275483	4.395627	6.291167	2.19482	1.930291	3.575354	3.671941714	3.80364975	2.566821667
ENSCHIG00000024225	XRCC2	4:4815023-4837345	1.55747	0.343984	0.192865	1.270345	1.875318	0.997717	3.028745	0.69137	2.75938	3.202941	2.415697	1.465922	1.379594	0.760845	1.318311	0.584931	0.83206	0.981055	1.200049143	1.231168	0.799348667
ENSCHIG00000024028	PRKAG2	4:5464413-5775168	6.069645	11.872524	7.040667	6.826511	6.637813	4.063929	8.195805	3.678574	7.787555	6.652236	7.247357	2.422515	5.924013	4.777895	3.981979	2.163975	2.291363	1.457441	6.902260429	4.2766005	1.970926333
ENSCHIG00000027202	CRYGN	4:5881237-5887975	0.199307	0	0	0.092171	0.072665	0.039484	0.300595	0.017183	0.045488	0.556182	0.194435	0	0.353165	0	0	0	0	0	0.074585429	0.08829125	0
ENSCHIG00000017350	RHEB	4:5807713-5862281	16.79895	31.733389	32.866226	15.288749	13.919884	10.389549	16.545961	24.586861	14.289092	17.659384	16.429934	15.210794	14.017365	18.304762	25.419334	16.686165	17.017393	15.691202	20.761517	18.23806375	16.46492
ENSCHIG00000010018	NUB1	4:5935781-5970731	14.217357	19.99754	19.399458	17.735319	16.301365	11.921199	14.008987	28.871214	13.194318	13.707584	12.969072	14.477463	11.519971	24.562422	21.869453	17.94836	15.099289	14.027438	18.31929743	18.10732725	15.69169567
ENSCHIG00000013692	ASB10	4:6109325-6118969	0.711729	0.166415	0.330846	0.658081	0.414698	0.957808	1.07242	5.039977	1.289518	0.853473	0.704659	4.482534	1.032243	3.019761	6.735361	7.579191	9.853715	8.630116	1.234320714	3.81747475	8.687674
ENSCHIG00000025680	ENSCHIG00000025680	4:6067893-6084135	4.349288	10.293077	6.483994	3.445989	3.452038	2.749876	4.869548	11.772497	4.558823	4.686649	4.309554	6.836529	5.016759	8.988225	12.08503	11.701257	11.096519	10.722046	6.152431286	8.23163575	11.173274
ENSCHIG00000013334	AGAP3	4:6150637-6206991	8.094593	3.242701	4.213405	8.398551	9.164769	6.9979	13.484131	6.960398	13.875074	12.534453	13.080892	5.496622	8.261284	9.324459	9.702215	6.416047	6.17692	7.146127	7.494550714	8.196145	6.579698
ENSCHIG00000020146	ENSCHIG00000020146	4:6710618-6716676	0.080321	0.093344	0.226742	0.209751	0.327382	0.167134	0.044239	0.426722	0.065209	0.077004	0.073816	1.152304	0.05737	2.470098	0.125081	0.255343	0.284311	0.640339	0.213616286	0.95121325	0.393331
ENSCHIG00000023569	ENSCHIG00000023569	4:6756341-6757270	0.087658	0.104294	0.362636	0.37999	0.248103	0.091301	0	0.606103	0	0.029233	0.165632	1.199425	0.115057	2.521472	0.354968	0.406338	0.39991	0.536793	0.256061	1.0477305	0.447680333
ENSCHIG00000012731	ENSCHIG00000012731	4:6757882-6758811	0.127046	0.102923	0.158053	0.386129	0.353028	0.070646	0	0.81461	0	0.062861	0.087894	0.942663	0.064573	2.092158	0.535058	0.855559	0.521938	0.649598	0.269341286	0.908613	0.675698333
ENSCHIG00000013558	ENSCHIG00000013558	4:6864615-6871973	0.059679	0	0.066303	0.119982	0.059519	0	0	0.307632	0.093654	0	0.123012	1.018696	0.056491	0.997501	0.368793	0.698604	0.480023	0.626259	0.079062286	0.61037025	0.601628667
ENSCHIG00000012346	ENSCHIG00000012346	4:7656535-7661843	0.050342	0.153067	0.059299	0	0	0	0.188563	0.191623	0.068309	0.108349	0.033848	0.178248	0.105135	0.224677	0.017842	0	0.054351	0.288042	0.084650286	0.1314755	0.114131
XLOC_129506	XLOC_129506	4:6924571-6998630	0.150196	0.210724	0.18207	0.13646	0.142382	0.103491	0	0.21008	0.033141	0.032372	0.249516	0.437389	0.106518	1.94796	0.352788	0.659116	0.473232	0.784295	0.140743857	0.71116375	0.638881
ENSCHIG00000013015	ENSCHIG00000013015	4:6959043-6969140	0.148606	0.155264	0.311732	0.312249	0.227026	0.144828	0.018428	0.166827	0.118822	0.043068	0.089734	1.176309	0.094136	1.434039	0.358415	0.901122	0.650366	0.876384	0.190907714	0.76572475	0.809290667
ENSCHIG00000024423	ENSCHIG00000024423	4:7001000-7003783	0.187706	0.180531	0.074725	0.21598	0.111214	0.090562	0.110819	0.141421	0	0.174268	0.129869	0.347777	0.138283	0.797373	0.382148	0.428063	0.291021	0.3729	0.132178857	0.41639525	0.363994667
ENSCHIG00000013093	ENSCHIG00000013093	4:7015208-7016970	0.057582	0.054273	0.09926	0.129513	0.134538	0.035929	0.058978	0.153785	0	0.081766	0.032987	0.282021	0.017281	0.679471	0.234104	0.256164	0.12396	0.332445	0.095182286	0.30321925	0.237523
ENSCHIG00000007974	ENSCHIG00000007974	4:7042819-7078615	0.035064	0.090797	0.030293	0.015329	0.018558	0.016173	0.056569	0.021732	0	0.032895	0.078729	0.158219	0.064875	0.786244	0.125941	0.469122	0.200385	0.313011	0.035635857	0.28381975	0.327506
ENSCHIG00000021733	ENSCHIG00000021733	4:7255306-7274363	0.07024	0.064252	0.184879	0.146292	0.160888	0.048079	0.037688	0.315451	0.081082	0.101761	0.079444	0.672478	0.030867	1.079615	0.215294	0.655367	0.473004	0.348335	0.136789857	0.4995635	0.492235333
XLOC_133358	XLOC_133358	4:6237547-6249281	0.203865	0.053159	0.067875	0.205434	0.241881	0.050765	0.031445	0.359564	0.058509	0.014016	0.014048	1.064996	0.012684	1.24588	0.385044	0.745308	0.497621	0.564856	0.144303286	0.677151	0.602595
ENSCHIG00000019058	ENSCHIG00000019058	4:6254870-6263681	0.099365	0.088079	0.024295	0.217833	0.202741	0.190787	0.037937	0.402053	0.130897	0.091869	0.116336	1.022274	0.104108	1.444603	0.383525	0.780476	0.439833	0.623588	0.166246429	0.7386275	0.614632333
XLOC_133360	XLOC_133360	4:6264711-6275667	5.526431	1.835771	2.149043	6.08062	7.838573	3.763106	6.96071	2.364808	7.375904	7.212345	7.820304	2.938849	7.422041	3.965267	2.595955	2.915706	2.554046	2.375836	4.427518714	4.230528	2.615196
ENSCHIG00000013266	NOS3	4:6316080-6334032	4.875166	1.110479	1.731807	6.278522	8.405075	2.631537	4.374882	2.430402	4.202666	4.75158	4.088251	8.689896	3.819602	3.522075	2.567905	8.144748	5.597944	2.466781	3.851814857	4.6498695	5.403157667
ENSCHIG00000019018	AOC1	4:6449750-6454750	1.148762	0.782757	7.860395	6.14416	4.782913	3.147461	0.105931	39.254089	0.525151	0.291462	0.666419	3.830643	2.774289	5.928458	5.236763	12.631319	3.526304	3.09567	8.868243714	4.44253825	6.417764333
ENSCHIG00000009158	TMEM176A	4:6503681-6506750	0.823485	0.138894	0.32002	0.619528	0.320131	0.581719	0.145549	0.785236	1.256555	0.767243	0.53786	2.264991	0.424021	0.83025	1.878341	0.88557	2.236118	1.211501	0.415868143	1.34940075	1.444396333
ENSCHIG00000011978	TMEM176B	4:6508958-6515910	1.833155	0.868121	1.811324	1.571316	2.715889	1.528652	1.186945	4.095386	2.02873	3.323459	1.741192	9.51439	1.34824	5.348501	4.862807	4.690333	6.855168	6.778361	1.968233286	5.2684845	6.107954
XLOC_129497	XLOC_129497	4:6592939-6600853	0.041866	0.094704	0.04397	0.225004	0.136446	0.062416	0	0.322774	0.05309	0.022178	0.055661	1.065153	0	1.152344	0.120001	0.431219	0.290207	0.424878	0.126473429	0.5843745	0.382101333
ENSCHIG00000000607	ENSCHIG00000000607	4:6611113-6612009	0.085605	0.140638	0.270614	0.161661	0.112859	0.107068	0	0.848194	0.045485	0.057033	0.019075	1.520294	0.256863	2.131742	0.375754	0.901841	0.370721	0.651968	0.234433429	1.07116325	0.64151
ENSCHIG00000024288	ENSCHIG00000024288	4:6629312-6632465	0.034722	0.035308	0.059011	0.190631	0.137969	0.095801	0.043132	0.166681	0.032557	0.072225	0.030913	0.492023	0.055528	0.652892	0.201757	0.393968	0.273572	0.377828	0.104076143	0.35055	0.348456
ENSCHIG00000011623	ENSCHIG00000011623	4:7952237-7955274	4.552625	1.398187	2.409717	5.491898	5.671902	4.955175	9.285401	2.12351	6.380393	10.109675	6.583431	2.354855	5.890483	2.042225	1.945876	1.738549	1.936134	1.35538	4.476541429	3.05835975	1.676687667
ENSCHIG00000009903	RARRES2	4:7917206-7934152	81.009087	39.549171	35.980354	58.605473	50.796265	47.0308	13.650869	23.952961	28.648846	26.986284	26.819529	25.08462	100.503822	43.041676	20.257734	25.36977	22.010473	21.029959	38.50941329	47.221963	22.80340067
ENSCHIG00000012984	SSPO	4:7996049-8047477	0.143608	0.01592	0.039844	0.182449	0.434235	0.170498	0.442922	0.021662	0.468693	0.333623	0.337038	0.081934	0.303997	0.008624	0.005061	0.00983	0.006593	0.038584	0.18679	0.099904	0.018335667
ENSCHIG00000005888	ZNF467	4:8052602-8058918	0.786928	0.081071	0.335757	0.711709	0.908852	0.517536	0.637396	0.17787	0.938155	1.034842	0.674752	0.336884	0.770986	0.129483	0.086797	0.196003	0.125927	0.118006	0.481455857	0.3310375	0.146645333
ENSCHIG00000020320	PDIA4	4:8465748-8482487	65.996628	33.562187	41.18795	43.137222	60.833057	39.107719	93.117287	28.270954	77.350632	102.009468	91.571701	33.307159	58.592133	33.714691	26.667137	26.706877	26.623194	18.510029	48.45948229	38.07028	23.9467
ENSCHIG00000007371	EZH2	4:8629579-8663050	11.615788	3.611752	4.853964	7.376513	8.016368	4.364385	18.121511	2.185766	12.771161	13.090691	12.587607	4.3354	8.371096	2.51708	2.053894	1.748732	1.582079	1.428265	6.932894143	4.3193675	1.586358667
ENSCHIG00000026016	ENSCHIG00000026016	4:8947872-9017284	0.095593	0.034788	0.074982	0.229513	0.1349	0	0.345501	0.094753	0.402198	0.126	0.128808	0	0.065079	0	0	0	0.127489	0	0.130633857	0.01626975	0.042496333
ENSCHIG00000021740	ENSCHIG00000021740	4:9083785-9234954	0.079243	0	0	0	0.028439	0.048089	0.190613	0	0.355111	0.052691	0.183254	0	0	0.03157	0	0	0	0	0.038163	0.0078925	0
ENSCHIG00000010036	ENSCHIG00000010036	4:10512595-10593778	0.04683	0	0.160163	0	0	0	0.152519	0	0.588608	0.086801	0	0	0.123592	0	0	0	0	0	0.044668857	0.030898	0
ENSCHIG00000025826	ENSCHIG00000025826	4:8668932-8722429	23.256918	21.794912	23.767511	22.599928	23.030125	13.645642	31.107431	34.398083	26.26771	25.864859	23.751684	20.262941	21.600863	27.139524	37.761944	25.38994	23.278696	24.745035	24.33480457	26.691318	24.47122367
ENSCHIG00000016367	ENSCHIG00000016367	4:13598681-13611476	1.465433	0.22928	0.162477	1.331124	1.389689	0.607581	4.362334	0.520254	2.425905	1.371779	1.42765	0.690201	1.794724	0.94261	0.566082	0.393277	0.381848	0.321617	1.228962714	0.99840425	0.365580667
ENSCHIG00000021379	EPHA1	4:13791462-13806647	0.345878	0.011192	0.112146	0.355981	0.273861	0.31009	0.312374	0.022653	0.553369	0.375177	0.448991	0.077029	0.447152	0.054412	0.046747	0.082885	0.039068	0.087972	0.199756714	0.156335	0.069975
ENSCHIG00000007610	TCAF1	4:13539370-13570010	31.212875	6.440517	7.088019	31.626022	36.487854	14.797842	48.555622	17.190714	44.418198	42.739437	37.118523	15.214664	20.279741	11.139174	9.313529	9.081062	8.97954	7.662547	23.16951286	13.986777	8.574383
ENSCHIG00000024536	FAM131B	4:13848174-13852281	1.733442	0.515738	0.672541	1.822922	2.505394	1.502233	3.000309	1.304121	2.935713	2.490566	2.604369	0.862827	1.519621	0.786029	0.772943	0.650107	0.71411	0.790225	1.617608286	0.985355	0.718147333
ENSCHIG00000021249	CLCN1	4:13856693-13893468	2.567047	3.824965	3.059351	2.959459	2.424163	3.119597	0.297834	7.302531	2.010529	0.761075	1.01221	10.726142	2.040628	3.783842	9.94766	13.944717	14.498159	14.355417	3.283985714	6.624568	14.26609767
ENSCHIG00000017936	CASP2	4:13900234-13916056	2.730196	0.82819	0.712285	3.092049	3.973159	2.247396	3.876983	1.578847	3.88178	3.982695	3.955223	2.115227	2.577073	1.387482	1.337018	1.376553	1.659948	1.168654	2.329844143	1.8542	1.401718333
ENSCHIG00000023858	KEL	4:14347462-14372828	0.132185	0	0	0	0	0	0.034758	0	0.017134	0.016167	0.015961	0	0.245504	0	0.026802	0	0	0	0.004965429	0.0680765	0
ENSCHIG00000008369	TMEM139	4:13916357-13920892	0.460733	0.042306	0.084212	0.580084	0.206766	0.410397	0.374842	0.335934	0.382051	0.387669	0.306822	0.028397	0.370616	0.076226	0.04208	0.009597	0.028231	0.042215	0.290648714	0.12932975	0.026681
ENSCHIG00000015698	ENSCHIG00000015698	4:14534434-14537639	0	0	0	0.00037	0.000224	0	0	0	0	0	0	0.019014	0	0.207253	0.052095	0.203124	0.15274	0.073941	8.48571E-05	0.0695905	0.143268333
ENSCHIG00000015947	MGAM	4:15115209-15197810	0.009257	0.011836	0.005485	0.00557	0	0	0.006703	0.016579	0	0.006247	0	0.010554	0.005653	0.051932	0.02589	0.074111	0.009918	0.009438	0.006596143	0.02350725	0.031155667
ENSCHIG00000024421	ENSCHIG00000024421	4:15702365-15737827	0.278697	0	0	0	0	0	0.09119	0	0	0	0	0.154916	0	0.082401	0.107162	0	0.135627	0	0.013027143	0.08611975	0.045209
ENSCHIG00000023631	ENSCHIG00000023631	4:16147737-16160674	8.146041	18.211781	12.45146	6.805957	5.435638	5.991841	7.042118	9.362431	7.475634	7.549464	9.119529	7.278543	6.817997	7.870562	11.611089	12.284442	10.997357	7.259342	9.328746571	8.39454775	10.18038033
ENSCHIG00000023014	DENND2A	4:16471612-16535945	21.69302	12.538638	19.320267	20.855234	24.661615	16.374372	36.52824	14.210601	30.330931	38.772053	32.134979	11.998927	21.494965	12.9154	9.403958	7.025607	8.874058	6.365745	20.641281	13.9533125	7.421803333
ENSCHIG00000024804	ENSCHIG00000024804	4:16575571-16593774	9.750017	15.661887	18.328186	12.304335	10.224987	7.728518	10.198088	21.857924	10.089661	9.454142	9.933938	17.482792	10.154679	19.301846	24.672197	19.055918	20.068914	17.596359	13.75770357	17.9028785	18.90706367
ENSCHIG00000006465	RAB19	4:16611290-16630860	0	0	0	0.044813	0.018025	0.015761	0.107871	0.095512	0	0	0	0.031926	0.01511	0.053536	0.128378	0.073548	0.006975	0.02557	0.040283143	0.0572375	0.035364333
ENSCHIG00000009119	SLC37A3	4:16630745-16682946	6.002995	2.153759	3.42062	4.898087	6.184195	3.38323	8.702068	2.642029	8.478812	8.720345	9.559656	4.392812	5.294379	4.109862	2.205865	3.197002	2.756102	2.692005	4.483426857	4.0007295	2.881703
ENSCHIG00000013546	KDM7A	4:16821727-16891153	9.17868	10.282985	7.84179	10.026115	11.484087	5.869203	6.047979	17.129063	7.699537	6.63561	8.442374	14.606902	4.843813	25.835939	25.988375	18.209187	15.900581	13.184276	9.811603143	17.81875725	15.76468133
ENSCHIG00000014673	PARP12	4:16905817-16948833	1.501102	0.754257	1.192008	1.721292	2.114194	1.429831	1.250517	1.61153	1.472932	1.789647	1.250911	2.568842	1.38795	3.412017	1.699924	2.960092	1.831072	1.355009	1.439089857	2.26718325	2.048724333
XLOC_129792	XLOC_129792	4:17440621-17455772	0.040712	0.29678	0.156878	0.049152	0.04015	0.047397	0.019007	0.200362	0.050452	0.021012	0.062366	0.135878	0.049401	0.278244	0.099986	0.222479	0.12771	0.187733	0.115675143	0.14087725	0.179307333
ENSCHIG00000026656	TTC26	4:17633469-17673002	2.53421	0.831979	0.999022	2.45178	3.583099	1.383923	4.743096	1.184327	3.117137	4.425081	3.268053	1.419892	1.909826	1.168688	1.337187	1.004311	1.070679	0.656616	2.168175143	1.45889825	0.910535333
ENSCHIG00000012540	ZC3HAV1L	4:17754013-17768346	8.189363	3.08449	3.623039	7.394306	9.340883	3.826667	11.873077	2.997143	9.263981	10.946259	8.508705	2.962121	4.273407	2.646738	1.841923	1.575262	1.559386	1.658677	6.019943571	2.93104725	1.597775
ENSCHIG00000025030	AKR1D1	4:18587381-18636056	0.813246	0	0	0	0	0	0	0	0	0	0.026004	0	0.265079	0	0.022482	0	0	0	0	0.07189025	0
ENSCHIG00000016029	CREB3L2	4:18679586-18803128	14.746041	7.310549	6.283301	17.27512	23.756498	8.943873	19.968815	11.880054	16.169603	19.452736	15.493486	9.628014	11.832917	11.164801	10.435061	6.067094	6.387921	4.893391	13.63117286	10.76519825	5.782802
ENSCHIG00000026275	ENSCHIG00000026275	4:19022491-19254979	0.167962	0.041571	0.080922	0.199641	0.094768	0.092159	0.078423	0.02629	0.367293	0.223521	0.258403	0.014157	0.270973	0.149281	0.131586	0	0.063041	0.026563	0.087682	0.14149925	0.029868
ENSCHIG00000016216	ENSCHIG00000016216	4:19254828-19345907	0.278644	0.021401	0	0.112027	0.076666	0.169792	0.219558	0	0.262168	0.126583	0.472372	0	0.409721	0.087812	0.075623	0	0.066066	0.060301	0.085634857	0.143289	0.042122333
ENSCHIG00000026987	PTN	4:19492379-19518824	45.894093	8.772603	26.136642	45.987835	61.015148	34.084328	73.748466	11.120687	64.146965	94.385696	79.874695	10.307956	64.624237	3.157348	5.693117	6.361716	11.767081	1.854888	37.26652986	20.9456645	6.661228333
ENSCHIG00000011732	ENSCHIG00000011732	4:21028541-21029059	7.51733	21.647564	0.306624	30.297413	22.949575	9.045084	4.36722	37.129505	5.796996	2.025518	1.669944	3.331082	19.100863	35.345791	35.498783	26.312542	28.609591	9.181443	17.96328357	23.31912975	21.36785867
ENSCHIG00000005292	NUP205	4:20939676-21009905	8.864354	3.459501	3.43119	6.04921	6.675746	4.185692	13.079823	3.252023	10.675338	11.314301	10.373327	6.211231	7.987057	3.428729	4.72519	5.906911	5.833241	4.238899	5.733312143	5.58805175	5.326350333
ENSCHIG00000010955	CNOT4	4:21134617-21214186	3.377503	2.778967	2.503661	3.536188	3.594487	3.253652	4.014125	4.75099	4.586892	3.39782	4.02561	3.809825	2.198922	4.822241	4.523699	6.082043	5.384515	5.767609	3.490295714	3.83867175	5.744722333
ENSCHIG00000025483	TMEM140	4:21346182-21398895	1.166531	2.197709	1.264361	1.416502	1.330311	0.816045	0.602477	7.029897	0.941153	0.859626	0.633499	3.689178	1.200533	5.782043	6.115711	2.298224	3.052349	4.787131	2.093900286	4.19686625	3.379234667
ENSCHIG00000017132	SLC35B4	4:22203094-22239211	4.203042	1.324724	0.808797	2.97323	3.423532	2.053648	7.277629	1.692483	5.371524	5.48461	4.738936	3.151117	2.955153	1.341733	2.076441	2.068466	3.255956	2.534044	2.793434714	2.381111	2.619488667
ENSCHIG00000014420	CHCHD3	4:23414971-23698177	28.472836	87.623634	58.020802	29.903889	25.00004	20.719112	32.295731	52.01759	28.557135	30.085957	28.855879	57.047489	28.161356	29.118423	52.119709	65.326332	57.401348	40.713295	43.65439971	41.61174425	54.480325
ENSCHIG00000022234	TSGA13	4:25724962-25753578	0	0	0	0.043256	0	0	0.032267	0	0	0	0	0	0	0	0	0	0	0	0.010789	0	0
XLOC_129992	XLOC_129992	4:24929891-24939439	15.02714	21.554239	22.03479	20.182821	26.300426	7.202785	8.596493	19.715504	8.451828	9.551028	10.427609	30.251665	6.628749	18.848104	18.935717	27.669436	29.380713	21.444008	17.94100829	18.66605875	26.164719
ENSCHIG00000023032	MKLN1	4:24951871-25539458	17.012705	20.650572	17.569485	17.568953	18.18222	12.540549	19.889158	23.622738	20.173136	16.980879	16.494267	20.846716	13.014343	22.477764	27.083328	22.851107	22.160151	22.878078	18.57481071	20.85553775	22.62977867
ENSCHIG00000009711	CPA1	4:26024032-26030543	0.805464	0	0.046361	0.378956	0.405155	0.148751	2.422276	0.016161	1.86738	1.250648	2.060998	0.199041	0.633782	0.043399	0	0	0	0.037482	0.488237143	0.2190555	0.012494
ENSCHIG00000010306	COPG2	4:25754012-25896792	11.677506	15.71048	17.061653	18.598425	17.149008	12.021566	13.19112	14.191287	9.423878	12.374928	9.101424	5.146989	9.087879	11.124774	7.45097	4.039334	3.063061	4.054138	15.41764843	8.202653	3.718844333
ENSCHIG00000025507	MEST	4:25898327-25909783	213.560394	62.120682	71.931107	123.302422	175.421082	68.706871	301.101929	10.805871	232.432037	302.654694	276.900757	17.028278	151.411835	17.39234	4.727717	11.081806	5.65179	3.783748	116.1985663	47.6400425	6.839114667
ENSCHIG00000016698	CPA5	4:26041197-26060463	0.983652	0	0.036441	0.480677	0.267056	0.242095	1.843499	0.022033	2.119825	1.040285	1.451157	0.238323	0.5999	0.039791	0	0.099429	0.076224	0.05538	0.413114429	0.2195035	0.077011
ENSCHIG00000022208	CPA4	4:26088564-26112774	0.986969	0.087999	0.292563	0.78487	0.679588	0.522124	2.838122	0.228531	1.954965	1.498051	2.473745	0.224082	1.065219	0.164186	0.13022	0.165461	0.07676	0.091252	0.776256714	0.39592675	0.111157667
ENSCHIG00000016704	TMEM209	4:26173113-26195111	2.909325	0.908885	0.633034	2.868649	3.324159	1.621924	4.475319	1.829139	3.018917	4.077707	3.266921	1.399296	1.870167	1.867895	1.725565	1.161596	1.278384	1.018804	2.237301286	1.71573075	1.152928
ENSCHIG00000022726	KLHDC10	4:26228512-26285089	13.774914	7.943459	7.94276	11.733572	10.46238	7.438526	26.330601	13.111039	20.170469	19.258287	20.462744	8.712022	8.792335	9.371572	15.297574	11.522323	11.500905	11.166418	12.13747671	10.54337575	11.39654867
ENSCHIG00000008721	STRIP2	4:26753285-26799064	7.709241	16.798418	17.599173	9.61045	9.678289	6.116718	8.045479	19.829592	9.756341	6.019094	7.255736	6.852766	6.349764	15.878157	26.2915	5.402271	5.445758	8.648456	12.52544557	13.84304675	6.498828333
ENSCHIG00000019042	AHCYL2	4:26807221-26855278	7.742607	5.675775	7.771124	6.138376	7.508076	7.027485	5.337841	12.347419	5.343986	6.157957	5.511569	14.860888	6.112578	14.395609	14.272286	16.029884	14.648787	17.811283	7.400870857	12.41034025	16.163318
ENSCHIG00000023411	ENSCHIG00000023411	4:26991942-26993930	4.873513	3.20107	3.627919	2.79959	3.678546	5.751209	1.882506	6.303018	3.590437	2.086255	3.602325	7.888913	3.460504	9.129437	9.187701	8.020812	9.34224	10.562054	3.891979714	7.41663875	9.308368667
ENSCHIG00000023137	SMO	4:27004796-27031427	16.002214	3.277638	6.071432	12.941642	17.827837	10.914916	26.35734	4.867469	20.253262	25.554068	22.793432	4.40281	15.8525	3.989385	3.230509	2.15956	2.529073	2.461561	11.751182	6.868801	2.383398
ENSCHIG00000021150	TSPAN33	4:27048097-27069079	4.677241	0.613543	0.553668	3.23354	3.103127	2.157727	1.928907	1.647026	3.337101	4.069444	3.404752	1.409618	3.627465	0.370947	1.164929	1.371939	1.239756	1.740776	1.891076857	1.64323975	1.450823667
ENSCHIG00000011656	KCP	4:27259888-27289927	1.118982	0.245072	0.785421	1.954344	1.947912	1.124966	0.356686	0.174079	0.834171	0.575697	0.457221	1.071497	1.120536	0.366865	0.083086	0.689862	0.439375	0.449987	0.941211429	0.660496	0.526408
ENSCHIG00000008493	ENSCHIG00000008493	4:27302711-27305046	42.004814	47.506622	48.763336	36.789726	31.786203	26.671618	44.502403	54.0242	36.693188	51.940666	47.435097	53.336029	49.506985	77.414688	60.374714	61.302799	61.653591	46.171288	41.43487257	60.158104	56.37589267
ENSCHIG00000019622	PRRT4	4:27575483-27585642	0.147745	0.143866	0.056356	0.067593	0.217048	0.211718	0.301703	0.12446	0.1968	0.296789	0.621344	0.027468	0.36451	0.161463	0.046893	0.04732	0.038073	0.050245	0.160392	0.1500835	0.045212667
ENSCHIG00000025549	CALU	4:27394986-27408212	98.635361	69.67289	88.556992	70.826286	90.08638	42.884781	133.366653	53.061111	99.286057	120.963982	117.275124	62.19315	76.394333	51.040058	39.089161	53.645416	43.391613	34.139202	78.35072757	57.1791755	43.72541033
ENSCHIG00000019616	LEP	4:27665917-27682282	0.008523	0	0	0.010138	0.023839	0	0.01264	0.010002	0.01351	0.011306	0.033993	0.069984	0.310454	1.769461	0.046389	0.386767	1.967842	0.034511	0.008088429	0.549072	0.796373333
ENSCHIG00000021055	FLNC	4:27308804-27336572	146.914932	244.39447	337.610107	199.900543	234.940842	180.039047	254.418671	524.087341	174.258286	159.951477	163.350586	282.891846	208.694183	297.268433	744.93396	407.960846	420.697174	531.329224	282.1987173	383.4471055	453.3290813
XLOC_130191	XLOC_130191	4:31979670-32027791	0.649125	0.209161	0.191944	0.586772	0.666816	0.538888	1.578169	0.547155	1.184442	0.603365	0.968424	0.271131	0.502237	0.476062	0.5131	0.164374	0.295069	0.224941	0.616986429	0.4406325	0.228128
ENSCHIG00000003866	HYAL4	4:31983331-32017648	0	0	0	0.108297	0	0	0.319832	0	0.045036	0.091161	0.047331	0	0	0	0	0	0	0	0.061161286	0	0
ENSCHIG00000023924	LMOD2	4:32228741-32239800	11.653069	84.750153	121.607117	35.179638	26.641174	23.598442	7.539796	112.651421	8.047187	3.60209	6.608652	41.097816	18.905449	43.753052	64.216377	55.218906	59.387947	64.895081	58.85253443	41.9931735	59.833978
ENSCHIG00000018758	ASB15	4:32254053-32295810	2.131607	2.533097	2.564107	2.120894	2.481021	1.788204	1.772862	3.901891	2.068454	1.417895	1.376997	3.32793	1.853541	1.760252	4.42779	5.077302	6.087806	6.641154	2.451725143	2.84237825	5.935420667
ENSCHIG00000014530	SLC13A1	4:32636130-32738085	0	0	0	0	0	0	0.014211	0	0.028966	0.012669	0.037373	0	0	0.00975	0	0	0	0	0.002030143	0.0024375	0
ENSCHIG00000014906	NDUFA5	4:32317358-32338814	7.438725	56.109646	32.58173	3.86114	2.435125	2.409699	11.795314	4.480777	3.037808	3.790658	3.068689	35.086601	2.401721	9.152256	20.523928	64.225273	10.007841	6.984971	16.23906157	16.7911265	27.072695
ENSCHIG00000017298	PTPRZ1	4:33680482-33881529	0.525737	0.20219	0.178795	0.475346	0.589171	0.328165	0.753042	0.156692	0.580606	0.410773	0.546823	0.17545	0.202475	0.011803	0.102986	0.122421	0.027397	0.082265	0.383343	0.1231785	0.077361
ENSCHIG00000009703	AASS	4:33592694-33673522	20.550495	22.200666	20.499771	23.114965	14.059529	15.780823	4.809491	24.852884	10.650721	13.617637	12.037587	19.67174	18.335112	9.926902	22.361137	22.737013	17.310944	14.394217	17.90258986	17.57372275	18.14739133
ENSCHIG00000026717	FAM3C	4:34251330-34305260	16.994068	8.178883	12.528451	13.804558	18.487471	7.979713	17.94655	10.302177	16.163301	17.778997	19.213928	8.786015	10.9517	8.923765	7.645912	8.942109	7.284472	6.675782	12.746829	9.076848	7.634121
ENSCHIG00000016384	WNT16	4:34319419-34329125	3.098131	0.327644	0.0486	0.754411	1.367335	0.4135	0.245837	0.242062	7.322522	1.852358	3.043778	0	1.437361	0.104613	0	0.029805	0.048931	0	0.485627	0.3854935	0.026245333
ENSCHIG00000007761	CPED1	4:34353940-34676871	4.979351	1.993461	3.944392	4.625844	6.356206	3.416575	6.065779	4.572268	6.18787	5.414046	5.759135	6.660431	3.871118	6.202714	4.711237	6.816324	9.702601	7.654006	4.424932143	5.361375	8.057643667
ENSCHIG00000017913	KCND2	4:35315529-35465170	0.021802	0.006683	0.018645	0.031428	0.045665	0.013273	0.077058	0	0.115977	0.054714	0.124888	0	0.11471	0	0	0	0	0	0.027536	0.0286775	0
ENSCHIG00000012755	TSPAN12	4:34805206-34872384	13.022532	2.271364	3.865135	7.897216	8.416888	3.434775	26.070099	5.20915	24.657097	24.150112	24.57736	6.179166	7.758078	3.931201	3.792288	4.431873	4.781872	3.063382	8.166375286	5.41518325	4.092375667
XLOC_134595	XLOC_134595	4:34910035-35139634	0.072491	0.009647	0	0.027238	0.038473	0.028739	0.771862	0.026907	0.157815	0.09155	0.224052	0	0.068143	0	0	0	0.008222	0	0.128980857	0.01703575	0.002740667
ENSCHIG00000013794	ENSCHIG00000013794	4:37599983-37619771	0	0	0	0	0	0	0	0	0	0	0	0.099255	0	0	0.230893	0.294141	0.142902	0.17186	0	0.082537	0.202967667
ENSCHIG00000020495	AMPH	4:37659376-37872365	1.138268	0.082171	0.592066	0.845945	2.189674	0.658054	2.609616	0.326826	1.59287	1.930599	2.132743	0.475979	1.400717	0.189336	0.150899	0.307566	0.254276	0.052063	1.043478857	0.55423275	0.204635
ENSCHIG00000013549	RALA	4:38936861-38982862	24.882206	5.763643	7.83668	20.229546	20.708406	10.057878	36.441559	12.762945	28.556904	35.807636	31.132071	13.838847	16.540833	11.24789	9.864026	12.951714	11.395059	7.948674	16.25723671	12.872899	10.765149
ENSCHIG00000025901	INHBA	4:40862502-40878751	1.445646	0.221956	0.285202	1.009089	2.651442	0.773718	1.745925	0.483254	2.379607	2.227099	3.046849	0.489998	1.348459	0.19175	0.215276	0.379144	0.451448	0.202634	1.024369429	0.56137075	0.344408667
ENSCHIG00000012524	PSMA2	4:42050776-42060488	77.393845	93.490471	86.368065	64.849869	45.943939	40.606537	83.753365	128.543396	68.654846	79.474159	70.923882	69.741707	59.204929	75.066032	111.216934	82.469322	68.809662	65.999832	77.650806	78.8074005	72.426272
ENSCHIG00000012894	STK17A	4:42676074-42717529	1.705672	1.556162	3.43849	1.639148	1.695492	1.255925	3.763909	2.21937	3.050538	2.32824	2.420081	2.335661	1.418401	4.906544	1.856303	2.663677	2.766918	1.777175	2.224070857	2.62922725	2.40259
ENSCHIG00000019345	ENSCHIG00000019345	4:42889183-42911717	6.122718	1.787964	2.533571	9.408604	7.376324	9.11687	9.002333	6.600594	6.841993	11.576781	8.774578	3.345196	6.849618	4.146693	3.190208	3.845138	2.528176	2.567698	6.546608571	4.38292875	2.980337333
ENSCHIG00000022014	MYL7	4:43018463-43020542	0.255057	0	0	0	0	0.111935	91.698479	0	1.618613	7.260462	2.177661	0	1.555272	0	0	0	0	0	13.11577343	0.388818	0
ENSCHIG00000019312	AEBP1	4:42985649-42997102	24.6875	4.878272	15.779817	21.921118	41.867119	26.112188	22.726933	6.762544	24.836544	27.065792	36.612106	6.021134	25.233904	8.777852	3.139922	8.475911	4.704217	2.562687	20.00685586	10.793203	5.247605
ENSCHIG00000009706	POLD2	4:42997561-43005650	4.325936	0.825271	0.995759	3.629124	3.476412	4.100351	5.999415	2.929905	5.606152	5.829344	5.400156	2.391248	5.469625	2.037772	2.972289	1.816673	2.347639	2.253049	3.136605286	3.2177335	2.139120333
ENSCHIG00000022969	CAMK2B	4:43069039-43171205	6.034024	9.100443	10.336645	8.364631	7.401208	8.126123	2.802615	29.302446	4.589012	3.790182	3.631656	11.579855	7.48746	6.746418	12.112397	13.243672	13.575946	15.725069	10.77630157	9.4815325	14.18156233
ENSCHIG00000014261	DDX56	4:43318958-43327591	8.461188	23.566206	14.801332	7.299981	7.958863	6.747942	11.504401	9.432206	10.141397	10.193635	10.265698	7.206018	10.304472	11.113986	12.045634	8.203982	8.054823	6.562152	11.61584729	10.1675275	7.606985667
ENSCHIG00000006876	OGDH	4:43359663-43414253	19.063107	49.131065	33.334793	20.88446	21.139765	16.300486	24.779348	34.501919	24.950754	21.392218	22.732168	73.35228	27.674255	52.78545	70.749313	106.161469	88.68763	58.558285	28.58169086	56.1403245	84.469128
ENSCHIG00000022463	ENSCHIG00000022463	4:43460408-43469079	20.190737	12.601533	10.965573	12.938016	16.685926	9.895123	37.707417	7.563979	17.703875	34.529381	24.828074	12.205751	20.437811	15.389997	7.570518	11.032545	9.840581	4.811613	15.47965243	13.90101925	8.561579667
ENSCHIG00000023447	H2AFV	4:43469749-43480763	22.517891	10.316305	13.820483	17.534103	15.837372	10.995949	29.900818	10.929013	20.848896	30.909132	24.448074	13.755034	16.257122	11.501508	12.406764	9.522642	10.50998	10.190723	15.619149	13.480107	10.07444833
ENSCHIG00000020338	ENSCHIG00000020338	4:43595592-43630941	7.755243	10.563369	8.163039	9.673938	7.817113	6.826906	12.958106	12.278768	9.485326	11.462123	11.17883	11.281256	9.182793	13.389965	14.061279	13.314037	11.961506	11.210029	9.754462714	11.97882325	12.16185733
ENSCHIG00000018109	ENSCHIG00000018109	4:43632688-43642687	0.57092	0.345994	0.345395	0.369477	0.644432	0.37657	1.032012	0.167014	0.978146	0.885994	1.032894	0.303668	0.346835	0.20824	0.114138	0.104796	0.183105	0.0762	0.468699143	0.24322025	0.121367
ENSCHIG00000019009	RAMP3	4:43701603-43708870	0.300072	0.331516	0.215253	0.117674	0.082735	0.497149	0.128817	1.998298	0.16617	0.071191	0.178564	0.802376	0.033868	2.452339	1.654564	1.020525	0.936357	0.699163	0.481634571	1.23578675	0.885348333
ENSCHIG00000025024	TBRG4	4:43648450-43657021	13.372156	57.706276	33.105755	13.867694	14.382244	12.969044	17.472576	19.608067	14.296763	12.5753	14.003078	18.875687	16.920979	15.413056	27.402594	27.251741	27.990314	19.483665	24.158808	19.653079	24.90857333
ENSCHIG00000015588	IGFBP1	4:44045838-44051265	0.272654	0.052191	0.090737	0	0	0	0.109875	0.082531	0	0	0	0.016202	0.070237	0.369869	0	0	0	0	0.047904857	0.114077	0
ENSCHIG00000024549	ADCY1	4:43910051-44013206	0.250991	0.063142	0.085733	0.207855	0.323272	0.15369	0.806545	0.034468	0.583345	0.368412	0.667518	0.209413	0.350237	0.087954	0.070227	0.549824	0.52011	0.692299	0.239243571	0.17945775	0.587411
ENSCHIG00000024310	IGFBP3	4:44059794-44064955	53.695972	42.286377	92.847763	55.396145	78.609558	41.936619	19.65049	64.158691	17.402521	24.309544	24.630692	16.62093	42.361122	82.099556	62.806267	14.741252	11.839194	6.782011	56.41223471	50.97196875	11.120819
ENSCHIG00000022104	CFAP69	4:45699534-45778427	1.139327	0.137537	0.203382	0.664444	1.291564	1.078204	1.448678	0.412193	1.506075	1.020706	0.943161	0.317698	0.831585	0.939822	0.224319	0.271797	0.169394	0.071159	0.748000286	0.578356	0.170783333
ENSCHIG00000015623	ZNF804B	4:46770347-46871194	0.103457	0	0	0.037163	0.059991	0.006579	0.085665	0.012292	0.13636	0.11636	0.146976	0	0.018838	0	0	0	0	0	0.028812857	0.0047095	0
ENSCHIG00000015421	SRI	4:47869844-47895134	5.590863	2.064784	4.32713	4.565402	5.240441	2.753705	8.642583	2.913193	5.563671	7.972514	6.412529	3.578869	4.718707	4.32701	2.722187	2.883773	2.657173	2.244048	4.358176857	3.83669325	2.594998
ENSCHIG00000010375	FAM221A	4:48151014-48175556	0.013861	2.11182	1.763121	0.386502	0.196766	0.348246	0.143699	0.065012	0.032956	0.109645	0.034337	0.017519	0.114684	0.033817	0.137221	0	0.022342	0.027033	0.716452286	0.07581025	0.016458333
ENSCHIG00000026791	GSDME	4:49070066-49147335	7.076487	3.682642	3.961546	6.024079	6.8406	3.423406	12.638824	2.953171	7.624232	9.611094	9.109222	2.933819	6.757808	3.512152	1.710411	2.555045	1.90435	1.528928	5.646324	3.7285475	1.996107667
ENSCHIG00000017106	OSBPL3	4:49196091-49386686	0.293502	0.112928	0.11947	0.110049	0.30252	0.203248	0.317297	0.231282	0.197168	0.302981	0.427411	0.403428	0.318182	0.577881	0.28539	0.488215	0.406301	0.287619	0.199542	0.39622025	0.394045
ENSCHIG00000025853	ENSCHIG00000025853	4:49495191-49495626	14.277042	139.022491	0.182117	0.324289	0.439746	0.287135	0.389578	0.036331	0.426569	0.061827	0.359745	0.236728	32.356586	0.152611	0.197191	0.290622	0.164524	0.156983	20.09738386	8.235779	0.204043
ENSCHIG00000011784	SKAP2	4:50902206-51072320	5.762836	0.937121	2.638323	8.251142	7.469109	4.045567	4.840237	5.452119	5.8435	5.314986	5.347002	10.682355	4.144663	7.667914	5.641666	7.240308	7.793465	5.604961	4.804802571	7.0341495	6.879578
ENSCHIG00000015611	HOXA6	4:51310699-51321496	3.615906	0.648086	0.307727	1.482806	4.179225	1.200936	6.290763	0.62751	9.011883	3.413061	7.191696	1.760657	1.034081	3.17908	2.537409	1.906129	1.217545	1.710479	2.105293286	2.12780675	1.611384333
ENSCHIG00000020370	ENSCHIG00000020370	4:51457394-51459436	1.492093	1.816552	2.057068	2.508933	1.788917	1.773538	2.822803	1.698203	2.139142	2.202397	1.983637	0.755305	1.421544	0.542503	0.617725	0.449069	0.426979	0.367979	2.066573429	0.83426925	0.414675667
ENSCHIG00000014836	HOXA10	4:51338889-51348791	5.487531	0.671042	0	0.038936	0.467683	0.373406	8.644904	0.023024	2.843136	4.203052	7.193376	4.997679	0.416091	2.568972	2.521535	3.413872	0.708857	2.682172	1.459856429	2.62606925	2.268300333
ENSCHIG00000011333	ENSCHIG00000011333	4:51630983-51746288	23.466576	26.695959	29.649065	19.911787	22.827097	19.580488	25.345201	41.48093	20.754789	19.735012	22.011684	55.68504	17.084263	29.447891	41.413494	46.935501	51.740601	41.913013	26.49864671	35.907672	46.86303833
ENSCHIG00000000484	JAZF1	4:51909661-52239079	6.393019	1.717004	4.153603	8.681018	8.402294	4.341778	4.059226	2.857809	6.58125	7.96356	7.213426	3.5835	5.8234	4.185929	2.503512	5.624833	2.22422	2.538698	4.887533143	4.02408525	3.462583667
ENSCHIG00000022390	ENSCHIG00000022390	4:53262757-53611922	1.324848	1.792502	2.015504	0.981199	1.48174	0.823099	1.766587	1.192246	0.732015	0.557407	0.927345	4.614555	1.334655	4.401959	1.487192	4.472507	2.178581	3.332115	1.436125286	2.95959025	3.327734333
ENSCHIG00000017026	WIPF3	4:53724996-53877519	0.60007	0.535575	0.829666	0.818629	0.933519	0.551639	0.46821	0.721266	0.677992	0.732013	0.585011	1.824783	0.464268	0.958357	0.840269	1.091034	0.711184	0.892696	0.694072	1.02191925	0.898304667
ENSCHIG00000023295	SCRN1	4:53816340-53861539	9.017979	2.008093	3.935423	8.42557	8.589385	7.137276	9.585295	2.967145	9.071098	8.526361	7.348836	4.439739	7.172188	2.74038	2.425184	3.536922	2.601555	2.680999	6.092598143	4.19437275	2.939825333
ENSCHIG00000014006	FKBP14	4:53894874-53904572	13.112389	1.990284	3.225026	10.363935	12.749446	6.835237	14.118582	4.715016	16.460299	17.311407	14.660295	8.800956	9.809054	5.960305	4.314793	9.192826	6.794205	5.585031	7.713932286	7.221277	7.190687333
ENSCHIG00000022799	PLEKHA8	4:53907096-53970776	11.936545	6.51229	7.624445	8.417438	10.407847	5.509251	14.331239	4.92423	17.216198	14.729074	17.901945	5.656123	10.125631	5.889298	5.069018	5.366139	6.301456	4.317022	8.246677143	6.6850175	5.328205667
ENSCHIG00000026902	ENSCHIG00000026902	4:54430836-54439395	3.30279	0.433572	0.316335	1.869887	2.315325	1.842822	2.03422	1.042424	2.756819	2.722976	2.475275	1.92058	2.171389	0.96951	1.14007	1.321584	1.132054	0.724682	1.407797857	1.55038725	1.05944
ENSCHIG00000025594	CRHR2	4:54571745-54617020	0.215809	0.020318	0.4696	0.78499	0.35813	0.259744	0	0.181357	0.009049	0.03206	0.042842	0.053999	0.212243	0.37187	0.008932	0.050557	0.092604	0.004231	0.296305571	0.161761	0.049130667
ENSCHIG00000016912	GARS	4:54487519-54561134	4.666583	17.502041	10.164721	5.788081	4.711704	3.817117	9.731843	5.598022	4.589252	6.055153	5.340824	4.879993	6.823192	6.263947	5.447691	6.54411	4.094409	4.204606	8.187647	5.85370575	4.947708333
ENSCHIG00000014828	MINDY4	4:54682478-54802045	1.334592	0.304773	0.857149	1.434022	2.538737	1.187316	2.280968	0.654388	2.024044	1.44712	1.35796	1.129179	1.297602	0.903676	0.502183	0.453434	0.502985	0.700988	1.322479	0.95816	0.552469
ENSCHIG00000026624	ENSCHIG00000026624	4:54819575-54830905	32.499969	31.175917	59.069267	55.524788	66.569801	35.129108	36.758785	88.509651	35.318096	34.008263	41.266052	40.973064	28.69981	81.300629	44.492851	51.324055	55.824928	33.890858	53.24818814	48.8665885	47.01328033
ENSCHIG00000006461	ADCYAP1R1	4:54956554-55002289	2.00931	0.688102	1.593477	0.562461	0.99384	0.339214	0.778748	0.069238	2.663769	1.512542	1.758737	0.369621	0.859082	0.548745	0	0.486793	0.195931	0.112946	0.717868571	0.444362	0.265223333
ENSCHIG00000024220	KBTBD2	4:56302998-56327641	10.169837	10.884439	10.980208	4.588326	9.432234	3.449268	10.596317	8.775846	9.488793	9.439205	5.078673	8.418904	5.14547	11.32795	10.023866	5.228009	8.766771	5.940557	8.386662571	8.7290475	6.645112333
ENSCHIG00000013518	FKBP9	4:56358472-56500280	54.797161	15.937525	20.257259	51.063595	60.043102	34.71693	54.508881	11.605142	46.72736	69.850891	65.834145	19.800678	46.909206	11.75255	12.373366	16.203415	8.703382	9.123349	35.44749057	22.70895	11.343382
ENSCHIG00000021243	NT5C3A	4:56427634-56529696	10.893308	10.151841	10.604404	11.385155	8.672194	8.915158	8.402369	35.018494	13.685431	8.263913	9.02585	15.511095	7.553078	41.63253	51.479099	16.221905	16.130199	30.573727	13.30708786	29.0439505	20.975277
ENSCHIG00000011709	ENSCHIG00000011709	4:56488243-56499307	6.93403	9.401426	11.809872	7.757262	5.809444	4.355836	7.219984	10.398822	8.375783	8.088495	9.441694	7.072874	5.558766	7.428197	11.850827	10.158977	9.240456	8.243167	8.107520857	7.977666	9.2142
ENSCHIG00000005750	ENSCHIG00000005750	4:56732410-56934650	2.146986	0.520293	1.327783	2.153699	2.387794	1.696839	2.007033	0.84452	1.783702	3.228129	2.598032	1.28283	1.706901	1.380987	1.542753	0.917862	1.352696	1.052642	1.562565857	1.47836775	1.107733333
ENSCHIG00000018366	BMPER	4:57299613-57556943	9.985146	2.880584	1.441139	3.174282	6.048053	2.63224	14.345816	1.307905	8.063268	13.41453	8.977452	2.747274	5.174664	4.632483	3.53438	2.352761	1.845937	2.374728	4.547145571	4.02220025	2.191142
ENSCHIG00000011208	TBX20	4:58364526-58411125	0	0	0.015832	0.06409	0.019399	0.033139	0.060406	0.054663	0	0	0	0.097531	0.109964	0.270449	0.087499	0.390549	0.207467	0.304072	0.035361286	0.14136075	0.300696
ENSCHIG00000023868	DPY19L2	4:58219837-58344290	0.016788	0.307321	0.940771	0.009761	0	0	0	0.009685	0	0.010947	0	0	0.005445	0.008745	0	0	0	0.025218	0.181076857	0.0035475	0.008406
ENSCHIG00000014329	DPY19L1	4:58114039-58210966	10.536462	2.055259	3.859013	7.411626	7.648776	4.167802	12.160224	4.083119	5.460121	12.177822	11.411986	3.281391	6.082961	5.249915	3.646619	3.860705	2.305104	3.289083	5.912259857	4.5652215	3.151630667
ENSCHIG00000013805	SEPTIN7	4:58933093-58994448	119.963165	47.878784	64.256958	80.335297	85.720238	46.579967	137.769196	61.908127	100.108635	119.026726	120.870155	57.753368	66.049347	63.127602	52.672256	53.291088	49.417183	41.249989	74.92122386	59.90064325	47.98608667
ENSCHIG00000017068	ANLN	4:59364060-59420121	4.647894	0.49176	0.965775	2.35925	2.870951	1.243947	8.067127	0.380635	5.18722	6.989706	4.866142	4.311622	2.686508	0.509406	0.191833	0.60241	0.404304	0.257079	2.339920714	1.92484225	0.421264333
ENSCHIG00000019861	DNAJB9	4:60614044-60615659	13.405684	54.151951	33.798615	11.804946	15.460692	7.526229	14.608907	26.627296	17.141397	13.777028	16.746414	17.710989	10.654701	43.469337	42.974312	35.588978	34.496254	26.653494	23.42551943	28.70233475	32.246242
ENSCHIG00000009535	ENSCHIG00000009535	4:63384112-63423463	1.149606	1.405776	2.993272	2.084135	0.89528	1.637415	2.325364	4.964366	2.096666	2.144289	2.523477	2.83254	2.154536	4.056781	1.845221	1.478911	2.333997	2.820011	2.329372571	2.7222695	2.210973
ENSCHIG00000007525	GPR85	4:64859801-64866617	0.578115	0	0.034907	0.206434	0.337262	0.107819	1.766865	0.062195	1.10346	0.699401	1.003773	0.065656	0.424838	0.014197	0.010121	0.016979	0.018224	0	0.359354571	0.128703	0.011734333
ENSCHIG00000011870	MDFIC	4:66709833-66803298	26.07675	4.670413	6.241958	24.979004	27.556273	12.587278	29.757322	11.78045	36.161724	39.268692	32.909912	12.709651	17.223246	16.774508	8.229791	7.113463	7.89285	6.468621	16.79609971	13.734299	7.158311333
ENSCHIG00000026164	TES	4:68071294-68136482	9.35745	3.804365	7.67135	9.698787	12.039408	5.08003	14.391518	3.978892	11.59835	13.371836	13.514774	6.916904	7.731219	2.213046	2.862194	3.635259	4.100049	2.181592	8.094907143	4.93084075	3.305633333
ENSCHIG00000013089	CAV2	4:68384433-68392417	42.830925	28.140553	37.03611	38.922665	44.480583	17.344948	21.986164	35.257717	33.664333	24.661373	31.486946	59.335838	20.549036	32.523849	39.628376	38.191372	50.221054	29.152407	31.88124857	38.00927475	39.18827767
ENSCHIG00000019290	CAV1	4:68411713-68449018	160.189728	95.305649	191.313812	148.984268	177.10878	69.922081	85.283318	132.537415	99.146912	97.213646	102.649155	262.439087	82.683952	106.852364	140.674973	124.302658	160.534866	111.842278	128.6364747	148.162594	132.2266007
ENSCHIG00000013697	CAPZA2	4:68759306-68815843	62.622791	83.492607	81.502304	65.03521	56.384758	37.513371	50.678654	52.617416	46.056183	47.375244	50.48008	66.375153	52.118519	50.61879	56.854931	83.836418	71.287308	55.047573	61.03204571	56.49184825	70.05709967
ENSCHIG00000019569	ASZ1	4:68848886-69303329	0.604667	0.736455	0.943272	0.467256	0.472268	0.454969	2.0978	0.421566	0.756106	0.929145	0.751563	0.280946	0.617835	0.203896	0.311676	0.122162	0.237132	0.150249	0.799083714	0.35358825	0.169847667
ENSCHIG00000017768	CFTR	4:69349186-69561001	0.324592	0.083313	0.072677	0.16892	0.155092	0.09839	3.279889	0.196965	1.498431	0.604149	0.745602	0.039173	0.293441	0.034831	0.054531	0.068402	0.087545	0.037158	0.579320857	0.105494	0.064368333
ENSCHIG00000014972	CTTNBP2	4:69617962-69789690	2.377323	0.224033	0.531957	2.130633	4.304496	1.26341	2.796193	0.868167	2.018371	1.63919	2.476256	0.820603	1.184328	1.002511	0.457947	0.314629	0.423626	0.211009	1.731269857	0.86634725	0.316421333
ENSCHIG00000026070	ENSCHIG00000026070	4:70199995-70224555	0	0	0.16902	0.028993	0.091991	0.045784	0	0	0	0	0	0.029537	0	0.28709	0.212585	0.371489	0.142676	0.224694	0.047969714	0.132303	0.246286333
ENSCHIG00000018771	STARD3NL	4:70228921-70290232	5.433632	1.510038	2.03176	5.349777	5.590699	3.155244	7.613005	3.620211	8.986165	7.26176	7.0858	3.535101	5.007247	4.001636	3.192874	3.46319	2.863178	2.741486	4.124390571	3.9342145	3.022618
ENSCHIG00000019001	EPDR1	4:70521835-70555157	36.131096	21.940603	33.342056	40.659374	32.048595	33.180191	15.213138	29.773149	24.089796	16.277468	19.904781	51.788036	40.542492	31.170633	63.341114	56.337376	54.370808	63.499954	29.45101514	46.71056875	58.06937933
ENSCHIG00000008577	SFRP4	4:70562818-70572288	18.744781	4.86517	21.517914	36.84185	36.624165	44.72916	6.405398	13.463633	23.547991	20.034273	26.387619	6.945879	30.092684	3.110637	4.030558	17.517958	3.854334	1.628739	23.49247	11.0449395	7.667010333
ENSCHIG00000022837	PNPLA8	4:70666744-70701036	11.653772	9.513192	6.642629	10.211874	10.682816	6.515645	13.083334	16.085812	12.266759	11.902117	12.943274	13.024129	6.844732	15.582177	18.100916	13.655117	12.693939	12.505301	10.39075743	13.3879885	12.95145233
ENSCHIG00000026694	NRCAM	4:70799347-71037231	6.142917	2.008295	2.062633	10.582114	5.577005	2.479609	6.636995	5.795812	12.291669	10.522291	8.29202	0.431711	8.172807	2.66654	0.451404	0.244635	0.162744	0.061597	5.020351857	2.9306155	0.156325333
ENSCHIG00000025667	PRKAR2B	4:72021168-72129234	7.691034	3.001178	5.502946	13.566623	15.401781	4.855473	10.530279	5.210744	10.894101	13.381892	10.245296	10.307775	9.206203	5.053363	3.485777	4.005823	6.510196	4.790766	8.295574857	7.0132795	5.102261667
ENSCHIG00000013567	BCAP29	4:71625921-71978696	2.308066	1.896294	2.471365	2.347012	2.459485	1.419324	2.55197	3.356118	2.178915	2.331801	2.681911	2.383328	1.588439	2.350424	3.476655	3.423587	3.250907	1.724462	2.357366857	2.4497115	2.799652
ENSCHIG00000010888	DUS4L	4:71677861-71978696	0.512889	0.723892	0.409715	0.415904	0.423376	0.116358	0.046001	0.305318	0.200615	0.237322	0.231848	0.38729	0.247124	0.47979	0.804197	0.44572	0.330637	0.453778	0.348652	0.47960025	0.410045
ENSCHIG00000025416	COG5	4:71696009-71983690	11.120527	2.514424	4.91017	10.324566	10.085113	5.416255	12.6662	6.236929	12.051511	11.1259	11.037657	6.179309	8.64721	7.074766	6.713256	6.363681	5.704221	6.630464	7.450522429	7.15363525	6.232788667
ENSCHIG00000024405	HBP1	4:71979555-72010103	27.89805	61.432117	35.827946	30.609272	33.14679	18.073061	36.137375	58.137714	26.512976	30.710033	26.416517	38.241169	19.92889	66.780525	66.590836	37.552994	34.753719	30.976927	39.05203929	47.885355	34.42788
ENSCHIG00000024053	DLD	4:71228612-71338234	9.02159	21.90744	15.572017	9.472209	9.51509	6.43013	8.810465	16.63501	11.781584	10.156355	10.546479	29.465773	7.105056	10.890346	23.610296	27.413488	24.605171	17.635317	12.62033729	17.76786775	23.217992
ENSCHIG00000025890	LAMB1	4:71229200-71305140	165.283356	97.42099	144.621536	166.827347	209.528214	76.891449	181.190659	76.353668	136.312927	164.980087	139.420914	98.049179	76.354744	46.241455	38.283794	54.67598	48.837345	43.331879	136.1191233	64.732293	48.94840133
ENSCHIG00000008047	CCDC71L	4:72481738-72510522	1.939971	5.406983	3.86582	1.951972	2.289782	1.623763	2.41134	4.498169	1.640403	2.097076	1.653535	6.996217	1.302532	14.132822	13.935642	5.255364	5.976617	4.062142	3.149689857	9.09180325	5.098041
ENSCHIG00000013574	NAMPT	4:72928783-72974386	9.282006	57.076206	22.000193	8.471761	8.455298	7.323126	6.163104	23.922628	6.04334	5.795144	6.46266	21.125597	6.039477	27.137678	48.097321	33.144745	35.747292	23.67042	19.05890229	25.60001825	30.85415233
ENSCHIG00000018239	CDHR3	4:73197549-73250073	0.285452	4.454101	1.281819	0.228843	0.200879	0.669773	0.417811	0.16004	0.200861	0.145517	0.249489	1.067646	0.19391	0.152646	0.113646	0.96132	1.197417	0.509047	1.059038	0.381962	0.889261333
ENSCHIG00000016671	ATXN7L1	4:73341809-73653652	4.399875	2.884993	1.505984	3.766086	5.021983	3.67315	6.4748	6.074811	5.660841	5.883275	4.095525	7.687865	3.289867	10.705635	19.746908	9.396194	13.286864	9.758704	4.200258143	10.35756875	10.81392067
ENSCHIG00000021531	PUS7	4:73667961-73713011	4.056139	7.634404	5.913755	2.960545	3.259618	1.8084	4.798523	1.929168	2.978917	3.604525	3.470115	2.030131	2.792826	4.072233	3.384003	1.775891	1.945594	1.821087	4.043487571	3.06979825	1.847524
ENSCHIG00000016864	ORC5	4:74895962-74973216	3.433576	1.549515	1.257133	2.902323	2.997994	2.094152	3.989337	1.964888	3.691373	3.634418	3.434983	1.931623	2.00426	1.783032	2.02372	1.685245	1.877635	1.641448	2.393620286	1.93565875	1.734776
ENSCHIG00000024475	KMT2E	4:73761484-74107214	10.961803	9.353286	11.151369	11.141278	11.092603	6.109413	13.374159	7.153808	11.910553	9.319775	10.728842	6.460903	5.956072	8.194972	5.528168	5.932329	4.462554	5.227576	9.910845143	6.53502875	5.207486333
ENSCHIG00000023372	SRPK2	4:73761693-74002355	12.669028	4.643635	3.737127	11.153751	13.044442	6.006761	16.126019	10.005628	14.041025	16.106369	14.903629	6.761227	9.153563	8.19617	8.127348	5.370495	5.036992	5.656683	9.245337571	8.059577	5.354723333
ENSCHIG00000009888	ENSCHIG00000009888	4:74347460-74349945	0.038864	0	0	0	0	0.045797	0.190951	0	0.039515	0.004992	0.044144	0	0.055367	0	0	0	0	0	0.033821143	0.01384175	0
ENSCHIG00000017227	ENSCHIG00000017227	4:74726823-74727548	48.522892	96.101166	80.046677	77.894463	79.31955	54.207172	110.508713	52.984631	73.973503	97.153381	86.838501	30.427414	67.990562	36.963264	36.1492	26.721098	25.941719	20.722469	78.723196	42.88261	24.461762
ENSCHIG00000025671	ENSCHIG00000025671	4:74777311-74781234	1.054999	0.331181	0.559337	0.648591	1.211903	1.27155	2.885499	0	1.674854	2.186363	2.202742	0.229447	1.241043	0	0.251412	0.159392	0	0.139334	0.986865857	0.4304755	0.099575333
ENSCHIG00000016204	RELN	4:75050676-75646820	4.415688	2.800456	2.728604	4.40095	4.599452	2.319219	2.324197	2.269678	1.350747	2.659976	2.007761	1.927989	2.177696	1.940255	1.634683	1.149615	2.091234	0.437451	3.063222286	1.92015575	1.2261
ENSCHIG00000015309	PSMC2	4:75722159-75736301	55.402317	81.975845	74.972046	47.3694	45.889835	34.833271	54.23885	136.188583	43.995697	52.374722	49.9795	85.714012	48.889999	77.222321	160.371246	103.209129	104.459862	103.430969	67.92397571	93.0493945	103.6999867
ENSCHIG00000018035	PMPCB	4:75737096-75785869	6.66746	11.288454	10.318663	7.234996	6.595804	3.563335	7.660896	9.185297	6.767037	6.389049	6.100078	11.526494	5.502568	8.381432	11.445189	11.775497	11.097222	8.750353	7.978206429	9.21392075	10.541024
ENSCHIG00000021376	DNAJC2	4:75739306-75770416	10.095218	26.082104	15.361962	9.881366	9.639015	5.190781	13.806604	18.6164	10.571909	10.425804	10.368198	9.274278	6.771882	15.787359	22.510012	12.94689	11.829025	10.336612	14.08260457	13.58588275	11.70417567
ENSCHIG00000024375	NAPEPLD	4:75824688-75878820	3.810078	2.866377	1.45452	3.666793	3.532518	2.498405	5.602039	5.109896	6.448986	4.417878	4.783474	12.767801	3.284359	6.827255	19.136871	17.989656	16.697533	23.635725	3.532935429	10.5040715	19.44097133
ENSCHIG00000020461	LRRC17	4:76025237-76045451	24.641762	0.461076	0.634461	13.748917	18.325619	8.18179	27.147402	0.67675	22.455832	31.533239	24.117506	2.598453	12.15201	0.662683	0.473036	1.055929	1.14402	1.041687	9.882287857	3.9715455	1.080545333
ENSCHIG00000027160	CCDC146	4:76269177-76385326	0.958409	0.578203	0.35459	1.822049	1.445404	0.81171	0.334854	3.884792	0.229743	0.740286	0.339615	2.772361	0.666259	3.087256	5.473187	1.181592	1.413378	1.730686	1.318800286	2.99976575	1.441885333
ENSCHIG00000023736	FGL2	4:76292495-76301236	5.108476	16.590485	20.951334	11.129896	11.116094	6.964861	1.097594	16.897842	1.392373	1.459049	1.804024	19.526913	4.520354	29.502518	15.0755	22.651913	16.686192	12.672521	12.10687229	17.15632125	17.33687533
ENSCHIG00000012725	GSAP	4:76388043-76475447	2.459883	0.423131	1.04453	2.900017	2.393377	1.472315	2.827016	1.341742	2.967369	2.13082	2.216888	1.751871	1.919506	1.086965	1.136622	1.051047	1.032863	1.208231	1.771732571	1.473741	1.097380333
ENSCHIG00000014032	PTPN12	4:76595256-76679962	13.056319	6.928592	10.011017	11.53913	15.252015	5.118379	16.021921	5.853875	14.357494	12.616324	11.745771	9.250993	6.62395	7.363163	5.315942	6.678771	5.762508	4.05366	10.10356129	7.138512	5.498313
ENSCHIG00000013812	PHTF2	4:76816543-76953072	6.970334	6.49788	7.877588	5.973436	5.804916	3.720753	7.45883	8.933836	9.460614	6.610896	6.989097	11.706213	5.179469	13.446263	16.866234	16.364496	14.245975	16.352955	6.609605571	11.79954475	15.65447533
ENSCHIG00000023476	GNAI1	4:79231247-79335525	4.236386	1.732885	1.651487	2.875503	3.609617	1.780027	5.337603	1.877946	3.973199	4.529431	4.606852	2.186712	2.831189	1.517738	1.637161	1.313697	2.076337	0.815523	2.695009714	2.0432	1.401852333
ENSCHIG00000018252	GNAT3	4:79659738-79908429	0.792149	2.278445	1.745148	1.061334	0.740822	0.523117	0.495519	4.30455	1.545634	1.149568	1.373304	4.332406	0.992613	8.244627	6.086047	1.626712	2.457689	1.797066	1.592705	4.91392325	1.960489
ENSCHIG00000025069	CD36	4:79845969-79911032	21.839497	43.074467	32.986286	17.711763	19.521484	9.477336	16.380365	77.925835	14.746794	15.100842	18.103333	57.240742	15.510871	104.854462	96.014069	35.483734	61.201488	42.058445	31.01107657	68.405036	46.247889
ENSCHIG00000020870	ENSCHIG00000020870	4:80005914-80082437	1.29709	2.574099	2.321344	1.621941	1.691081	0.627677	1.344195	5.892009	1.198937	1.298942	1.426134	1.27667	1.654087	24.396006	2.291168	2.777504	1.915409	1.014222	2.296049429	7.40448275	1.902378333
ENSCHIG00000017078	SEMA3C	4:80171953-80379690	54.699669	23.08625	36.234222	73.047646	81.442009	45.951065	40.148258	43.940845	60.54015	60.858727	66.83387	20.570864	49.360134	12.99927	17.943157	20.185684	17.29888	14.084778	49.12147071	25.21835625	17.18978067
ENSCHIG00000019936	SEMA3E	4:83107200-83382700	0.350075	0.155003	0.183178	0.500115	0.42695	0.231843	1.547807	0.288605	0.449623	0.508804	0.64841	0.196896	0.156442	0.300537	0.119165	0.177376	0.288655	0.072418	0.476214429	0.19326	0.179483
ENSCHIG00000015571	SEMA3A	4:83723860-84277059	7.279562	0.504577	0.848176	3.446664	4.255626	1.67696	24.968065	0.445252	21.478487	20.921904	20.26483	0.456635	6.12951	0.602908	0.181698	0.198493	0.218559	0.081485	5.163617143	1.84268775	0.166179
ENSCHIG00000018377	SEMA3D	4:84751459-84988003	2.495004	0.711951	1.154513	1.748399	2.696988	1.718625	1.290603	0.827022	2.061221	1.882711	2.986573	0.520569	2.073405	1.3275	0.310327	0.665219	1.166932	0.238976	1.449728714	1.05795025	0.690375667
ENSCHIG00000023059	KIAA1324L	4:86874488-87089172	0.5928	0.096427	0.109647	0.150362	0.218157	0.075642	0.613611	0.130917	0.305093	0.501755	0.475435	0.045494	0.22353	0.160593	0.070998	0.140936	0.122344	0.104945	0.199251857	0.12515375	0.122741667
ENSCHIG00000017535	CROT	4:87337262-87386206	8.814651	10.562775	6.708039	9.632867	8.650746	7.530976	5.202104	13.678094	5.888983	7.589905	6.269501	8.98124	7.493369	8.241817	11.226336	8.921026	8.929357	9.506328	8.852228714	8.9856905	9.118903667
ENSCHIG00000011447	ABCB4	4:87389796-87459957	1.191638	0.273479	0.279852	0.842783	0.623254	0.311044	1.049381	0.129079	1.407249	0.667104	0.851659	0.03381	1.04621	0.074477	0.014962	0	0.085963	0.044173	0.501267429	0.29236475	0.043378667
ENSCHIG00000019932	ENSCHIG00000019932	4:87488608-87573358	2.023328	1.293546	1.117635	0.719076	0.839932	0.41809	2.866124	1.974891	0.759746	0.978967	0.936799	1.518033	0.558289	1.882119	1.591185	1.564303	1.784136	0.989908	1.318470571	1.3874065	1.446115667
ENSCHIG00000013250	ENSCHIG00000013250	4:87778911-87807450	0.004927	0	0	0.011313	0	0.001447	0.059005	0.032063	0.076442	0	0	0	0	0	0	0	0	0	0.014832571	0	0
ENSCHIG00000024127	CCDC126	4:88325606-88372488	1.530152	0.735249	1.05291	1.559365	1.760667	1.069847	1.394283	1.989728	1.542198	1.408585	1.706924	1.814006	0.73866	1.809979	1.726113	1.851379	1.83604	1.277499	1.366007	1.5221895	1.654972667
ENSCHIG00000014661	ENSCHIG00000014661	4:88194966-88230697	2.773773	0.524977	1.068351	2.240679	1.656011	1.365056	2.725781	0.74526	2.063288	2.201078	2.000605	0.503364	1.842669	1.973628	1.548383	1.176982	1.652822	1.327433	1.475159286	1.467011	1.385745667
ENSCHIG00000020657	DBF4	4:88207256-88297529	2.143159	0.956245	1.604319	1.268438	1.538267	0.85384	2.679881	0.625344	2.256313	2.391773	2.302697	1.213776	1.164419	0.884984	0.702532	0.680297	0.589481	0.385586	1.360904857	0.99142775	0.551788
ENSCHIG00000023356	MALSU1	4:88639546-88662215	15.425939	18.473551	18.837587	11.984154	11.943018	10.657325	16.815424	19.408098	14.209497	14.292733	14.419719	18.517366	15.657845	14.167668	22.602316	22.5331	21.185709	16.916517	15.44559386	17.73629875	20.21177533
ENSCHIG00000022609	GPNMB	4:88686458-88713110	2.180124	0.138132	0.388044	1.571939	2.078928	1.697166	0.453672	0.684097	2.085687	0.901126	2.336993	0.267067	1.19223	28.92347	0.317886	0.809829	0.221047	0.360315	1.001711143	7.67516325	0.463730333
ENSCHIG00000026932	ENSCHIG00000026932	4:88767264-88820187	2.312334	0.655473	0.759059	2.223127	1.959743	1.227284	3.007327	1.700896	2.166145	2.589315	2.417256	3.184958	1.016919	2.569576	2.24571	2.913895	3.536265	3.30941	1.647558429	2.25429075	3.25319
XLOC_136647	XLOC_136647	4:89022378-89033438	0.96815	6.513489	2.069265	1.772705	0.213611	1.574369	0.666158	7.111393	2.045508	0.670102	1.256106	4.403831	0.426204	5.538045	7.035421	2.513662	3.340627	4.299158	2.845855714	4.35087525	3.384482333
XLOC_131969	XLOC_131969	4:89028202-89053451	0.034091	0.472448	0.081862	0.058165	0.034452	0.167495	0.017466	0.5176	0.131024	0.036763	0.173125	0.38953	0.036828	0.555783	0.525061	0.236288	0.13741	0.202172	0.192784	0.3768005	0.191956667
ENSCHIG00000023448	TOMM7	4:89058352-89065971	114.191673	214.100418	163.626144	99.083298	81.826492	91.142563	130.958832	172.679459	104.343872	93.206902	106.292374	111.861549	93.803772	126.810387	179.491745	144.765854	139.033844	130.010361	136.202458	127.9918633	137.9366863
ENSCHIG00000012867	CDCA7L	4:89827310-89874421	7.477623	3.306098	3.406218	6.695944	7.595255	4.00628	9.137553	6.199106	8.124855	8.78511	7.856978	5.224413	7.144366	4.701654	3.642136	3.281868	2.829689	3.071572	5.763779143	5.17814225	3.061043
ENSCHIG00000011401	DNAH11	4:89875117-90233385	1.832474	1.531172	2.417182	2.295366	1.781824	1.943469	2.460085	2.045165	2.310016	1.411394	1.242841	1.156079	1.856922	0.223253	0.66876	0.701093	0.474891	1.005126	2.067751857	0.9762535	0.727036667
ENSCHIG00000012373	ABCB5	4:91056829-91172420	0	0.076996	0.043831	0	0	0	0	0.071447	0	0	0	0.017077	0	0.100564	0.0227	0.006132	0.007075	0	0.027467714	0.03508525	0.004402333
ENSCHIG00000024078	TWISTNB	4:92117922-92131154	3.531446	11.69138	10.121069	3.039478	3.462021	2.159137	5.295323	3.371084	3.996736	4.503174	4.291453	2.859047	3.244265	4.609962	3.703695	3.698493	3.67654	3.151419	5.591356	3.60424225	3.508817333
ENSCHIG00000019440	ENSCHIG00000019440	4:94677619-94725666	7.331559	1.757124	1.311886	9.877571	10.567143	4.040586	5.098712	4.894554	4.771406	6.171059	7.526501	7.694452	4.376342	6.595288	4.535095	4.414689	3.956202	3.354294	5.363939429	5.80029425	3.908395
ENSCHIG00000014624	ENSCHIG00000014624	4:95242895-95279257	57.408092	37.476936	78.763435	60.29409	65.311134	26.179689	26.450001	40.711956	32.814049	33.965805	33.79324	83.601303	29.425331	34.130119	39.907581	49.604988	65.930901	58.834057	47.88389157	46.7660835	58.12331533
ENSCHIG00000012330	SOSTDC1	4:95547894-95564341	0.664694	0.057661	0.031356	0.24624	0.273543	0.090741	0.136357	0	0.956084	0.374966	0.444027	0	0.484655	0.008108	0	0	0	0	0.119414	0.12319075	0
ENSCHIG00000020691	BZW2	4:95329940-95393635	38.338936	60.202229	49.942417	32.562603	28.721458	25.271019	33.707344	48.568985	34.891647	27.888943	30.313173	62.333244	42.755032	80.43631	149.428864	75.172577	67.257782	77.85968	39.85372214	83.7383625	73.430013
ENSCHIG00000014002	MEOX2	4:96422394-96499354	35.456619	18.779705	27.245243	33.193676	44.200813	17.01528	51.413891	17.153879	37.28603	43.419186	42.607635	22.972328	26.263756	16.5903	12.210226	16.64484	14.232841	9.608323	29.85749814	19.5091525	13.49533467
ENSCHIG00000014570	AGMO	4:96549108-96944051	0.953357	1.064933	1.562269	0.916117	0.983923	0.912345	1.416942	1.577014	0.725465	1.663161	1.234181	0.603521	0.938089	1.539262	1.025118	1.20686	1.044451	0.382744	1.204791857	1.0264975	0.878018333
ENSCHIG00000020976	DGKB	4:97265344-98142244	0.364492	0.092817	0.434371	0.322682	1.048609	0.427149	1.206528	0.120362	0.649398	0.505613	0.817519	0.322031	0.485439	0.347766	0.065145	0.316662	0.206447	0.172927	0.521788286	0.30509525	0.232012
ENSCHIG00000012179	ETV1	4:98342005-98436556	3.290459	0.464634	0.674492	2.623998	2.861065	1.251989	10.499247	1.61524	7.74325	8.095164	7.655104	1.564095	2.354347	0.819957	0.80603	0.894631	0.994593	0.738042	2.855809286	1.38610725	0.875755333
ENSCHIG00000009207	THSD7A	4:100776064-101054847	3.474899	0.433623	0.808596	2.914809	3.930016	1.0395	3.14871	0.758928	3.022625	5.202788	3.171242	0.905786	1.750688	0.496813	0.800893	0.715404	0.557925	0.577244	1.862026	0.988545	0.616857667
ENSCHIG00000027088	PHF14	4:101258908-101496760	11.303823	4.184381	5.046317	8.861579	10.083339	6.357524	17.425957	6.991286	14.517608	11.256864	12.904806	6.790975	8.059995	5.863033	6.329026	5.037366	5.062355	4.441734	8.421483286	6.76075725	4.847151667
ENSCHIG00000015742	COL28A1	4:105048997-105235311	1.256042	3.948214	2.745187	1.285654	1.023603	0.750079	0.479193	1.888595	0.275752	0.538752	0.282474	0.79556	0.518491	0.302736	0.553595	0.595366	0.540647	0.29692	1.731503571	0.5425955	0.477644333
ENSCHIG00000025576	ICA1	4:104289617-104459439	8.23539	6.295209	8.224808	12.385968	12.621269	7.128789	6.36485	10.188575	7.281322	8.292022	6.357166	9.263659	4.641251	8.250765	4.985657	5.271807	5.973645	7.067277	9.029924	6.785333	6.104243
ENSCHIG00000017252	UMAD1	4:104669602-104968249	2.094831	1.327429	1.571772	2.101532	2.285932	1.374258	2.627396	4.298095	2.208468	2.024759	2.171819	2.603538	1.275055	3.918117	7.694615	2.173124	3.044623	2.878785	2.226630571	3.87283125	2.698844
ENSCHIG00000013950	ENSCHIG00000013950	4:105532446-105551952	2.136091	4.743205	2.094775	2.259613	1.636068	1.041088	6.772077	0.792196	4.10516	4.104009	3.608348	1.015394	3.379946	1.132805	0.515547	0.585025	0.517102	0.337884	2.762717429	1.510923	0.480003667
ENSCHIG00000008860	ENSCHIG00000008860	4:106106625-106194806	0.093954	0.170596	3.75095	0.231738	0.180828	0.77936	0.036449	0.291488	0.168511	0.156601	0.150273	0.488147	0.103722	0.277678	0.292317	0.47323	0.15586	0.082727	0.777344143	0.290466	0.237272333
ENSCHIG00000010410	ENSCHIG00000010410	4:106935085-106939204	9.959557	10.531028	7.746538	11.66738	10.202635	5.295881	11.999203	5.410206	13.307758	13.634097	10.16433	2.932794	8.756215	5.611886	1.982555	1.977516	1.920832	1.96317	8.978981571	4.8208625	1.953839333
ENSCHIG00000022398	SLC25A13	4:107007078-107188764	2.4417	2.729153	1.495944	1.542187	1.638803	0.766112	4.422817	1.674607	3.290737	3.575908	3.338935	2.050235	2.838702	1.434846	1.384421	1.957883	1.973728	1.441448	2.038517571	1.927051	1.791019667
ENSCHIG00000013432	PDK4	4:107747125-107762386	4.261069	1201.05835	1009.740356	8.544367	13.226226	3.440889	5.032225	158.946091	2.453883	1.796935	2.146178	567.586853	3.164079	601.017578	1050.100464	796.946594	644.945557	439.466431	342.8555006	555.4672435	627.1195273
ENSCHIG00000015322	ASB4	4:107811169-107896848	1.591981	0.596147	0.671351	1.32379	0.924226	0.93565	7.57718	3.093111	3.606705	2.93369	2.979318	8.514468	1.75012	8.19872	12.972109	4.425162	11.124556	11.306203	2.160207857	7.85885425	8.951973667
ENSCHIG00000011355	PON3	4:108013562-108048424	1.180394	1.586671	3.147825	2.661676	1.813612	2.476113	0	3.776491	0.171706	0.097752	0.199617	18.749712	0.887057	2.751821	9.845263	17.177465	21.492496	13.942822	2.208912571	8.05846325	17.53759433
ENSCHIG00000012578	SGCE	4:108562826-108644656	16.478668	4.690605	7.491396	15.087048	16.147594	8.343019	16.92458	3.74516	26.164362	18.857531	22.72097	5.726717	11.928403	3.895397	2.078879	4.245018	2.871271	2.359377	10.34705743	5.907349	3.158555333
ENSCHIG00000026816	TFPI2	4:109419711-109424837	52.013432	63.638042	127.59948	62.161514	70.126205	34.311226	42.484196	108.677834	41.015995	44.616398	42.398338	95.925529	29.15992	163.39975	81.088547	72.842178	56.231564	43.331322	72.714071	92.3934365	57.46835467
ENSCHIG00000012919	VPS50	4:109885140-110014549	11.89097	5.512937	5.764606	12.328147	11.148362	7.180613	11.613319	8.540327	10.650554	12.993217	10.494028	5.512723	9.417276	6.481184	7.983426	5.112016	5.823021	4.520722	8.869758714	7.34865225	5.151919667
ENSCHIG00000011604	CDK6	4:110416541-110668521	13.76484	4.88488	8.808896	12.192536	15.311425	6.603912	24.447218	3.807669	18.658829	20.586365	17.47743	9.629734	7.516961	10.334846	2.830187	6.310099	4.154123	2.736357	10.86521943	7.577932	4.400193
ENSCHIG00000021464	ENSCHIG00000021464	4:110850284-110868971	0.03421	0	0	0.082625	0.17912	0.017473	0.124355	0.099651	0.174204	0.110315	0.196797	0	0.094628	0	0	0	0	0	0.071889143	0.023657	0
ENSCHIG00000026782	ANKIB1	4:110880792-110971794	8.486337	4.00924	4.551755	9.028025	8.796882	5.943062	8.20083	5.415668	8.468475	9.41066	8.049315	4.781176	6.628686	4.684777	4.886473	4.628412	3.699901	3.537173	6.563637429	5.245278	3.955162
ENSCHIG00000009890	CYP51A1	4:111131142-111146014	16.690523	6.600948	5.606131	7.601457	8.79742	4.971964	14.451042	5.335012	8.622088	13.291382	12.437109	6.088756	11.584291	4.243878	3.958298	5.358826	7.058417	3.133537	7.623424857	6.46880575	5.183593333
ENSCHIG00000005960	ENSCHIG00000005960	4:112816426-112816743	0.02037	0.397553	0.333757	0	0.025885	0	0	0.074093	0	0.015032	0.041968	0.672473	0	0.021587	0.300792	0.490096	0.378935	0.164554	0.118755429	0.248713	0.344528333
ENSCHIG00000026852	SUN3	4:112821894-112864565	0.011091	0	0	0.022956	0.067498	0.029659	0.017409	0	0	0.04708	0	0.041855	0.011774	0	0.025697	0	0	0	0.019646	0.0198315	0
ENSCHIG00000014663	UPP1	4:112932614-112942044	0.379489	0	0	0.349743	0.286511	0.332037	0.571406	0	0.423936	0.619151	0.685791	0.306175	0.552352	0.458011	0.090726	0.154511	0.086993	0.027656	0.219956714	0.351816	0.08972
ENSCHIG00000015201	SPATA48	4:114708281-114771511	0.243458	0.108254	0	0	0	0.025614	0	0	0	0	0	0.02577	0.102408	0	0	0	0	0	0.019124	0.0320445	0
ENSCHIG00000004524	CDK14	4:112052909-112467301	13.295331	3.718138	9.097367	12.717371	16.739426	8.115974	23.254683	6.766146	18.378946	19.070103	19.508497	4.716152	10.16795	7.921837	2.345582	3.460455	3.318178	2.22317	11.487015	6.28788025	3.000601
ENSCHIG00000008321	ZPBP	4:114576597-114706322	0.708416	0.253715	0.389462	0.316499	0.538083	0.089889	0.754456	0.112214	0.418321	0.6483	0.268274	0.085998	0.621844	0.158958	0.114993	0.113841	0.046697	0.104301	0.350616857	0.24544825	0.088279667
ENSCHIG00000018797	IKZF1	4:114928067-115008033	0.944144	0.293806	0.591057	0.448246	0.485809	0.238101	0.230855	0.559047	0.569479	0.597192	0.653313	1.211527	0.86196	2.448442	0.861965	1.65584	0.805961	0.68146	0.406703	1.3459735	1.047753667
ENSCHIG00000022163	GRB10	4:115181964-115396495	9.135728	13.324446	14.657308	13.99518	14.510001	10.207938	14.828496	27.937441	11.634486	11.676392	11.825722	23.614803	10.258158	28.738352	25.510595	28.27972	20.998844	14.012637	15.63725857	22.030477	21.097067
ENSCHIG00000025647	COL1A2	4:108820558-108856519	1235.984253	382.247803	1121.714111	1132.359619	1535.741821	1343.270874	838.118774	178.884903	1075.055542	1162.299316	1561.0979	254.541138	1412.753052	83.390442	47.164391	236.738281	97.124969	64.704552	933.1911293	449.4622558	132.855934
ENSCHIG00000022759	COBL	4:115629479-115934187	24.997864	27.034708	26.441097	29.86392	16.187761	17.521973	35.807735	24.900988	33.172756	21.583847	25.113874	32.793308	29.43939	49.768284	68.529488	45.566376	38.844757	44.674267	25.394026	45.1326175	43.02846667
ENSCHIG00000027065	ENSCHIG00000027065	5:609105-674983	0.043145	0	0	0	0	0	0	0	0.058621	0.035785	0	0	0	0	0	0	0	0	0	0	0
ENSCHIG00000018190	LGR5	5:901101-1124090	1.251495	0.043455	0.347572	0.556985	1.414743	0.709047	1.395149	0.066043	1.867677	1.133326	1.875855	0.09107	1.152474	0.161096	0.028745	0.170016	0.01755	0.11287	0.647570571	0.35834625	0.100145333
ENSCHIG00000004520	RAB21	5:1189613-1218133	17.213409	22.098614	29.552622	19.240286	22.160645	11.832253	19.379593	33.333485	18.472355	19.507879	19.088043	24.103905	13.448409	27.892023	36.69833	30.265226	26.762403	24.919838	22.51392829	25.53566675	27.31582233
ENSCHIG00000026394	TBC1D15	5:1259006-1331071	10.00165	19.467318	14.294214	7.728046	9.143593	4.570265	9.738323	8.903389	7.830695	8.974532	8.448548	6.533575	6.07308	14.528479	9.733106	8.631292	6.471415	5.849283	10.54930686	9.21706	6.983996667
ENSCHIG00000012040	TRHDE	5:1717221-2171057	0.180926	0.057358	0.094632	0.10977	0.124859	0.105906	0.782594	0.062287	0.488706	0.487074	0.569548	0.048539	0.102428	0.029067	0	0.048499	0.045847	0.0042	0.191058	0.0450085	0.032848667
ENSCHIG00000012666	ENSCHIG00000012666	5:2350895-2351650	24.747046	40.07085	41.505306	36.642742	21.308609	23.709501	20.513603	100.838135	18.394634	18.716688	21.644508	55.022163	27.245094	52.422005	99.280907	47.50428	49.381989	49.107437	40.65553514	58.49254225	48.66456867
ENSCHIG00000018503	ENSCHIG00000018503	5:4293437-4300993	0.767304	0	0.104013	0.733353	0.518743	0.368526	5.446926	0.081433	1.992034	2.117894	1.887549	0.071255	0.678351	0.217718	0.091679	0	0.048734	0	1.036142	0.26475075	0.016244667
ENSCHIG00000011941	ENSCHIG00000011941	5:4527364-4529526	0.442154	0	0	0.588758	0.564338	0.277981	2.949407	0.052461	2.084048	1.357365	1.331627	0.26177	0.740454	0.255544	0.013353	0	0.080432	0.138548	0.633277857	0.31778025	0.072993333
ENSCHIG00000024224	GLIPR1	5:4775754-4813869	1.024414	0.715394	3.766941	1.586219	1.029335	1.312956	0.645763	3.482176	0.915901	0.999124	0.866668	1.856128	1.119662	7.611037	2.024212	2.913457	1.525517	1.00247	1.791254857	3.15275975	1.813814667
ENSCHIG00000018496	KRR1	5:4814738-4827436	22.936398	31.460775	25.546757	18.305149	19.615328	10.5822	22.836575	18.236059	21.032427	22.352869	20.490467	12.533623	13.197884	17.532595	19.595608	16.561947	15.564864	12.707473	20.94040614	15.7149275	14.94476133
ENSCHIG00000016567	BBS10	5:5539614-5618836	3.398435	5.361787	2.0156	3.044683	3.741534	3.101494	4.7644	5.444448	3.229166	3.473104	2.255623	2.931491	2.473949	3.43367	5.075574	3.906214	4.906957	3.38736	3.924849429	3.478671	4.066843667
ENSCHIG00000023455	E2F7	5:6228719-6263059	0.780433	0.050364	0.193088	0.245333	0.832954	0.223125	2.265276	0.134186	1.153077	1.244119	1.234253	0.464344	0.621598	0.054408	0.02484	0.13514	0.086251	0.060923	0.563475143	0.2912975	0.094104667
ENSCHIG00000027174	SYT1	5:8539562-8860380	0.261913	0.022892	0.063582	0.021266	0.136434	0.022732	0.4242	0.031483	0.302222	0.353118	0.241148	0.034535	0.126281	0	0	0	0.009396	0	0.103227	0.040204	0.003132
ENSCHIG00000012255	NAV3	5:7077874-7464731	6.517618	0.93478	1.633433	5.647126	5.787632	4.139873	13.191504	1.297558	8.944237	9.070326	8.224298	2.500109	4.696898	2.802999	0.898438	1.273718	1.011202	1.494744	4.661700857	2.724611	1.259888
ENSCHIG00000020619	ENSCHIG00000020619	5:7464395-7465269	3.712992	0.355779	0.527198	2.956341	3.87753	1.207824	7.741553	0.682444	5.644965	4.444362	3.783629	1.460523	2.79225	1.701463	0.549843	0.560751	0.557829	0.751044	2.478381286	1.62601975	0.623208
ENSCHIG00000001357	OTOGL	5:9537946-9712529	3.162714	0.261612	0.674853	1.997146	2.533195	0.832135	2.265095	0.577532	4.094151	2.317286	2.514987	1.292483	1.77522	0.246923	0.540927	0.635535	0.455285	0.572561	1.305938286	0.96388825	0.554460333
ENSCHIG00000021667	MYF6	5:10060911-10063355	12.781718	37.325653	91.121353	19.826756	22.077429	14.160521	16.546911	82.79203	21.532801	16.822229	18.866434	84.206642	18.605881	113.151375	132.171021	91.562767	185.189178	192.098251	40.55009329	87.03372975	156.2833987
ENSCHIG00000015029	MYF5	5:10066189-10075163	4.856408	0.641703	2.156794	6.251596	4.906078	3.086369	24.398544	5.094245	14.501226	16.338705	13.411217	1.485678	2.46276	6.544648	2.37342	2.876544	2.742108	2.573599	6.647904143	3.2166265	2.730750333
ENSCHIG00000003123	LIN7A	5:10133965-10292206	1.4535	0.100519	0.148925	0.471836	0.720548	0.436393	2.097307	0.390632	1.689388	1.520259	1.488753	0.054102	0.557064	0.296023	0.20861	0.297827	0.261367	0.076451	0.623737143	0.27894975	0.211881667
ENSCHIG00000023281	ACSS3	5:10442145-10644782	4.615113	1.52831	2.206896	3.389019	3.787136	3.347301	5.519156	11.162408	4.390983	4.791388	3.853653	5.09421	3.368431	5.784067	7.820971	5.078228	5.437535	3.970543	4.420032286	5.51691975	4.828768667
ENSCHIG00000022919	PPFIA2	5:10609296-11132473	0.04249	0	0	0.031102	0.081399	0.051342	0.351261	0	0.146434	0.122702	0.347703	0	0.020312	0	0	0	0	0	0.073586286	0.005078	0
ENSCHIG00000017725	SLC6A15	5:14365857-14419852	0.068817	0.264544	0.23536	0.031127	0.071465	0.053489	0.105222	0.056007	0.199606	0.062967	0.215757	0.013107	0.032266	0.005697	0	0	0	0.003573	0.116744857	0.0127675	0.001191
ENSCHIG00000027155	LRRIQ1	5:14530297-14764879	0.016151	0.008218	0	0.00388	0.018696	0.009345	0.014644	0.019096	0	0.033617	0.000843	0	0.01954	0.010008	0.003619	0	0	0	0.010554143	0.00829175	0
ENSCHIG00000025423	ALX1	5:14780227-14805238	0.042249	0	0	0.013066	0	0	0.079518	0	0.132379	0.149487	0.094501	0.007136	0.014383	0	0	0	0	0	0.013226286	0.00537975	0
ENSCHIG00000021548	TMTC2	5:12010426-12445317	12.263481	2.910428	5.56561	10.998158	12.181243	5.047251	12.057291	1.714369	10.457414	13.575798	10.594553	4.631382	6.381481	4.287349	1.271522	2.989411	1.783514	2.212433	7.210621429	4.1429335	2.328452667
ENSCHIG00000026547	MGAT4C	5:15529752-15799526	0.128636	0	0.025587	0.124198	0.192751	0.078784	0.041266	0.013908	0.084217	0.239472	0.06076	0.035179	0.143085	0	0.012957	0.0226	0.034163	0.133998	0.068070571	0.04780525	0.063587
ENSCHIG00000010170	CEP290	5:17623905-17716636	3.441509	0.803105	0.873339	2.219647	2.565828	1.770451	4.425058	1.814466	4.102913	2.545308	2.853048	1.561418	1.805232	1.296952	2.189823	1.239862	1.38793	1.486816	2.067413429	1.71335625	1.371536
ENSCHIG00000011320	DUSP6	5:18982730-18987555	15.567686	3.916305	6.475019	14.749873	18.306814	5.98864	16.610069	8.254017	11.78863	15.817088	13.818709	10.830231	9.117887	9.894006	5.485657	7.912647	5.170203	2.761963	10.614391	8.83194525	5.281604333
ENSCHIG00000024254	ATP2B1	5:19248599-19380064	23.177591	10.478104	10.089556	19.24995	22.562975	11.273469	42.414864	28.758793	39.39032	32.248585	35.908848	25.928995	16.858377	30.766108	42.334305	34.840263	35.977337	34.624485	20.689673	28.97194625	35.14736167
ENSCHIG00000003728	KERA	5:20744205-20751211	27.898922	15.218676	45.016331	13.046756	21.677677	26.448364	49.396534	4.233881	35.575539	23.552942	76.917084	8.504372	48.470985	1.431472	1.225975	14.010294	3.76447	1.350586	25.00545986	14.908201	6.375116667
ENSCHIG00000012095	BTG1	5:21647910-21796551	58.42981	95.78685	133.881638	51.815826	58.460606	27.549797	66.078758	84.149384	42.179607	47.282742	22.610802	52.557194	18.569384	143.687027	48.978188	64.238541	34.579304	27.253805	73.96040843	65.94794825	42.02388333
ENSCHIG00000023831	LUM	5:20782450-20792765	66.993828	14.256659	34.284924	95.32708	89.486214	55.548592	83.096031	19.655575	73.479301	112.812881	80.350266	34.522842	56.040295	43.814732	17.377375	39.058197	34.122795	17.160017	55.950725	37.938811	30.11366967
ENSCHIG00000014921	MRPL42	5:23041073-23071274	7.411706	8.76615	7.676814	6.481749	6.58054	4.260252	6.852882	9.208146	7.774909	7.752544	8.678046	6.878871	5.785291	6.319457	7.936903	6.696611	8.663438	6.054649	7.118076143	6.7301305	7.138232667
ENSCHIG00000026476	C12orf74	5:22379315-22546242	2.149	0.295595	0.276157	1.60999	0.603214	0.549714	3.479681	0.254084	3.263983	3.671086	3.527113	0.223714	1.656688	0.659394	0.166204	0.480856	0.054069	0.045591	1.009776429	0.6765	0.193505333
ENSCHIG00000022798	ENSCHIG00000022798	5:22964682-22978095	13.615241	17.260708	18.669731	11.275365	14.502828	7.430285	22.006369	22.122869	15.840066	15.134119	16.633085	19.021034	11.157727	26.123833	25.628719	17.383673	23.887827	31.623554	16.181165	20.48282825	24.29835133
ENSCHIG00000020399	FGD6	5:24541891-24645170	1.738214	0.425208	0.516254	1.68712	1.994139	0.67156	1.209178	0.974625	1.189437	1.249143	1.194604	2.335679	0.924325	1.637316	2.091808	4.138953	3.390414	1.709098	1.068297714	1.747282	3.079488333
ENSCHIG00000027066	SOCS2	5:23129437-23145440	2.122857	2.76625	2.462317	2.520447	2.920644	1.892921	2.421843	2.787129	3.008532	2.473429	2.680778	2.703498	2.472266	0.814314	0.561777	0.669393	0.613288	0.291012	2.538793	1.63796375	0.524564333
ENSCHIG00000020232	TMCC3	5:24077166-24150378	3.59771	3.085958	4.558602	2.76309	3.147222	1.837206	4.786978	1.807755	3.645416	4.348131	3.184418	1.766033	3.125368	2.095652	0.785044	1.469991	0.920959	0.824481	3.140973	1.94302425	1.071810333
ENSCHIG00000018443	NDUFA12	5:24451745-24489064	6.420602	15.179336	10.437562	6.55902	4.634659	5.422384	6.271497	9.76036	5.692687	5.635609	5.790266	16.251474	6.104194	6.706169	10.378285	15.576962	13.750786	10.846001	8.323545429	9.8600305	13.39124967
ENSCHIG00000013673	PPP1R1A	5:25245334-25259981	10.203593	14.58636	12.876042	10.98486	9.13217	7.399478	4.690273	21.15798	7.26541	6.769839	6.427924	62.389957	7.944942	43.039406	87.763435	84.253021	67.528816	72.688896	11.54673757	50.284435	74.82357767
ENSCHIG00000027138	PDE1B	5:25256415-25281103	1.855271	0.509507	0.590515	1.215162	1.895422	1.040135	1.936473	0.779868	2.026595	2.792093	2.08073	1.658756	1.884681	2.611912	1.070471	0.832904	0.774815	0.996153	1.138154571	1.806455	0.867957333
ENSCHIG00000009799	NCKAP1L	5:25283989-25384985	0.945171	0.4758	0.698332	0.960313	0.994109	0.817861	0.634091	1.609957	0.97565	1.195598	1.055594	1.29511	1.105635	7.963762	1.293878	1.680681	0.841823	0.754975	0.884351857	2.91459625	1.092493
ENSCHIG00000016468	ZNF385A	5:25433351-25447421	2.821848	1.570022	2.362017	5.400526	4.514444	3.785442	1.127803	3.422454	3.957078	2.600738	2.93379	0.67895	3.925108	2.064687	1.289974	0.911681	0.651324	0.568837	3.168958286	1.98967975	0.710614
ENSCHIG00000008823	COPZ1	5:25462821-25482728	34.674408	22.514568	22.278912	29.694139	31.761246	23.410696	37.632004	23.045736	30.738691	41.868153	31.501579	19.077517	35.576328	20.357561	21.756649	17.515711	16.363684	14.574819	27.191043	24.19201375	16.15140467
ENSCHIG00000025214	ENSCHIG00000025214	5:25521033-25524490	537.142273	747.917419	698.830933	467.28125	480.820496	262.978394	1006.307861	371.842621	554.310547	834.856384	609.589783	237.781036	425.402252	268.711029	301.594482	169.663422	153.257996	124.140633	576.5684249	308.3721998	149.0206837
ENSCHIG00000026108	CBX5	5:25525457-25551597	33.89856	11.521552	13.92812	21.653076	25.724684	17.878031	58.787754	10.964096	43.499844	49.437599	41.789948	12.308491	13.863837	12.262079	11.211047	11.637881	12.087885	10.517371	22.92247329	12.4113635	11.414379
ENSCHIG00000015937	HOXC9	5:25768177-25770675	7.38004	5.189254	2.063134	3.603516	6.218327	6.927719	8.198045	2.545302	10.044723	10.618893	10.01255	11.622765	6.903419	10.446927	14.455352	13.483793	14.286513	10.457133	4.963613857	10.85711575	12.74247967
ENSCHIG00000016780	CALCOCO1	5:26069622-26085141	8.38868	12.95534	12.425923	13.964061	14.631344	12.42585	9.976746	21.631214	8.729835	8.957868	8.447369	16.18877	9.89973	25.546349	27.31386	13.439346	12.6589	15.861713	14.00149686	19.73717725	13.986653
ENSCHIG00000025884	ENSCHIG00000025884	5:26160273-26257226	3.100569	0.95619	0.798659	3.627362	4.696726	2.157793	5.571708	1.910142	4.335922	3.657929	3.666039	2.375948	2.616452	1.772386	2.282757	1.581757	1.622028	1.770802	2.81694	2.26188575	1.658195667
ENSCHIG00000010354	ENSCHIG00000010354	5:26112543-26120615	173.699966	424.349335	344.359833	226.848618	182.260345	212.022507	345.971252	242.72052	259.968475	214.835037	248.547409	182.64592	225.005142	157.068802	238.810287	129.956497	230.505295	99.671127	282.6474871	200.8825378	153.3776397
ENSCHIG00000008756	MAP3K12	5:26269393-26282529	4.037042	0.536552	0.65008	3.499655	4.929895	2.434346	4.469507	1.166902	4.948058	3.338736	4.570031	1.767244	3.543671	1.638581	0.846294	1.253231	1.138587	0.921051	2.526705286	1.9489475	1.104289667
ENSCHIG00000015195	ESPL1	5:26463292-26484330	1.398963	0.07431	0.138304	0.92378	0.980087	0.475744	2.430036	0.079536	1.559823	2.165322	1.333116	1.126512	0.999485	0.112377	0.107229	0.291018	0.17676	0.038916	0.728828143	0.58640075	0.168898
ENSCHIG00000019464	IGFBP6	5:26609736-26613942	69.193375	39.18642	113.664444	93.036415	92.470299	102.709793	59.810532	48.213558	61.840221	61.373402	74.426819	56.102146	98.009148	32.143711	41.549629	61.927624	49.460018	39.618259	78.44163729	56.9511585	50.33530033
ENSCHIG00000023628	ENSCHIG00000023628	5:26727515-26731245	1.683166	2.673069	3.237694	0.820751	0.507032	0.651581	0.122447	2.158054	0.104846	0.064994	0.105463	1.796532	0.532237	0.492274	0.793198	0.216536	0.610646	0.100435	1.452946857	0.90356025	0.309205667
ENSCHIG00000014337	KRT77	5:26935338-26949934	0	0.016887	0	0	0	0	0	0	0	0	0	0	0	0	0	0	0	0	0.002412429	0	0
ENSCHIG00000015120	KRT71	5:27061001-27204125	0.01014	0	0	0	0	0	0	0	0	0	0	0	0.085704	0	0	0	0	0	0	0.021426	0
ENSCHIG00000001082	KRT5	5:27096510-27102146	0.044404	0	0.05786	0.036113	0.087443	0.01885	1.07452	0.017917	0.282538	0.296198	0.10128	0.01219	0.082089	0	0.031609	0.017394	0.016115	0	0.184671857	0.031472	0.011169667
ENSCHIG00000018745	KRT8	5:26768248-26776611	2.998321	9.445571	11.407826	1.353844	0.919827	1.434245	0.176991	9.112076	0.120998	0.302827	0.403601	2.297002	1.930042	1.361343	3.616663	0.914005	1.664191	0.691815	4.835768571	2.3012625	1.090003667
ENSCHIG00000020612	KRT7	5:27371556-27387450	0.035671	0.054251	0.337314	0.074086	0.103872	0.084338	0.035188	0.315101	0.031019	0.041287	0.021004	0.019468	0.033106	0.00902	0.028172	0	0.036495	0	0.14345	0.0224415	0.012165
ENSCHIG00000015503	KRT80	5:27431064-27455438	0.309971	0.065734	0.350973	0.880194	0.581549	0.38542	0.202928	0.326362	0.529789	0.284875	0.301483	0.163591	0.285571	0.029382	0.032146	0.069134	0.059686	0.216533	0.399022857	0.1276725	0.115117667
ENSCHIG00000009664	NR4A1	5:27520423-27544170	5.864234	11.589227	20.007061	12.230112	13.185616	15.101013	1.789065	5.037128	1.799165	0.874992	1.191859	14.021646	6.212463	7.829731	15.265237	13.808072	28.992577	24.522188	11.27703171	10.83226925	22.44094567
ENSCHIG00000017266	GALNT6	5:28102221-28131213	0.081854	0.022075	0.047717	0.169415	0.083842	0.163064	0.194577	0.189521	0.216685	0.261214	0.124189	0.221624	0.147414	2.370704	0.260845	0.295354	0.19537	0.295901	0.124315857	0.75014675	0.262208333
ENSCHIG00000011067	CELA1	5:28141141-28155496	0.061696	0	0	0.074999	0.046014	0.080397	0.094355	0	0.238447	0.042627	0.081686	0	0.038574	0.106937	0	0	0	0	0.042252143	0.03637775	0
ENSCHIG00000002918	ENSCHIG00000002918	5:28163609-28195567	0.89998	0.333696	0.471221	0.78902	0.608575	0.315135	0.933418	1.061016	1.039606	1.311889	0.850682	1.008063	1.054753	6.177137	1.253187	1.328514	0.616728	0.713956	0.644583	2.373285	0.886399333
ENSCHIG00000005570	TNS2	5:26632142-26652565	11.193857	6.595054	8.442911	14.254075	16.110643	9.529852	9.855973	13.904837	9.052092	8.323768	7.420184	10.596049	9.593699	9.963717	15.741271	9.263159	8.81178	8.590529	11.24190643	11.473684	8.888489333
ENSCHIG00000012380	ENSCHIG00000012380	5:26651555-26680966	53.474739	86.869911	74.483902	60.452511	59.205338	39.8452	76.449677	93.428719	55.402138	65.116348	59.759773	53.130127	46.17123	84.22802	91.069191	65.147125	62.234341	59.987061	70.10503686	68.649642	62.45617567
ENSCHIG00000025258	DAZAP2	5:28201055-28228102	8.023064	10.155701	17.275232	6.98438	8.719854	6.210783	8.913746	11.775107	6.406362	9.221594	7.793448	8.703362	6.860413	13.371616	12.301777	8.521089	7.24648	7.607843	10.00497186	10.309292	7.791804
ENSCHIG00000022175	TFCP2	5:28284440-28331893	8.654404	1.099382	1.640857	8.830139	9.528889	4.508992	16.776276	6.024586	13.354831	11.128527	11.861293	5.161307	5.802769	5.610217	4.723521	5.331205	3.991807	3.477381	6.915588714	5.3244535	4.266797667
ENSCHIG00000026028	ENSCHIG00000026028	5:28400991-28421256	7.135489	13.855005	11.223387	5.320825	5.532447	4.400766	10.664551	8.238732	8.660434	8.845634	7.540464	6.655098	6.464682	20.927622	15.221869	11.27217	8.43012	6.558853	8.462244714	12.31731775	8.753714333
ENSCHIG00000023871	ENSCHIG00000023871	5:28491243-28517884	3.965734	4.270198	3.053442	3.465129	3.263561	1.963111	9.128286	1.787341	5.73353	6.02605	4.329644	1.917724	3.288412	3.22214	1.218269	1.69993	1.483679	1.164496	3.847295429	2.41163625	1.449368333
ENSCHIG00000021113	ENSCHIG00000021113	5:28644138-28654903	7.287902	5.224788	10.675502	10.152757	9.307172	7.630817	2.774488	21.587015	3.508216	4.00934	4.565587	13.833252	5.136998	21.071941	12.629101	9.51104	12.974141	9.876999	9.621791286	13.167823	10.78739333
ENSCHIG00000025965	LARP4	5:29088752-29153838	17.872185	27.903929	17.377029	16.855991	17.197626	9.843665	17.197105	19.35606	19.836821	17.636957	18.094389	18.429386	13.742711	21.540289	29.202349	28.976168	26.694027	20.301615	17.96162929	20.72868375	25.32393667
ENSCHIG00000026369	LIMA1	5:29293672-29382797	17.020575	2.210896	3.265542	11.986829	15.763991	7.52507	31.17778	3.078208	20.376644	25.183762	22.317722	4.803089	12.774302	3.473816	2.182411	2.801571	2.548005	2.524489	10.71547371	5.8084045	2.624688333
ENSCHIG00000026006	ASIC1	5:29465864-29488293	0.005699	0	0	0.013926	0.041196	0	0.060972	0	0.07976	0.12898	0.142117	0.01679	0.04453	0.027603	0	0	0	0	0.016584857	0.02223075	0
ENSCHIG00000020256	GPD1	5:29442867-29447843	30.580297	101.849815	66.819305	26.633814	19.954428	50.0308	10.496057	106.589943	13.653169	10.934762	12.679676	326.526733	43.504715	150.920532	217.431396	351.245178	330.787842	293.516022	54.62488029	184.595844	325.183014
ENSCHIG00000009875	RACGAP1	5:29518306-29546448	5.444641	1.093287	1.320212	3.420085	3.970002	1.905021	9.70925	1.118943	6.629638	7.628997	5.453281	3.715741	3.826457	1.759285	1.384323	1.498847	0.930858	1.319127	3.219542857	2.6714515	1.249610667
ENSCHIG00000027024	NCKAP5L	5:29731109-29743607	7.379958	1.119116	1.706898	8.836169	11.253811	6.095751	10.826243	3.736786	12.473668	7.828543	9.526565	3.365785	6.861913	3.373756	3.705135	2.639565	3.370863	3.755337	6.224967714	4.32664725	3.255255
ENSCHIG00000001154	TMBIM6	5:29761540-29773382	29.245274	17.073465	23.4788	29.300863	34.335884	22.241959	31.97757	41.348923	29.549593	29.327276	31.574577	40.668812	27.21715	46.622242	51.78751	45.749512	47.552189	46.437313	28.53678057	41.5739285	46.57967133
ENSCHIG00000015654	FMNL3	5:29803356-29855145	11.213656	4.951737	6.8104	13.654789	16.872519	7.879338	12.880987	5.767208	11.297292	14.668468	12.962527	7.719421	11.213825	7.091375	4.251763	4.692924	5.099477	4.150055	9.830996857	7.569096	4.647485333
ENSCHIG00000015579	LMBR1L	5:30357225-30368916	2.45239	1.547894	1.358734	2.810184	2.730387	1.988466	3.284523	3.720402	2.685892	2.183355	2.37547	3.711501	2.38476	6.415895	5.847179	5.021082	6.008097	6.226439	2.491512857	4.58983375	5.751872667
ENSCHIG00000026053	RND1	5:30562306-30570159	1.488203	0.26399	1.683065	1.95367	2.8851	1.597965	0.298884	0.3928	0.26583	0.517165	0.276446	0.886277	1.267695	0.367776	0.457298	0.752055	0.814015	0.630005	1.296496286	0.7447615	0.732025
ENSCHIG00000012486	CACNB3	5:30589619-30597450	7.660813	3.124558	5.711086	9.162518	10.371886	6.445515	8.24569	5.592978	7.767021	8.035749	8.253171	5.124425	8.111074	4.720082	2.288161	3.522598	3.333789	3.374936	6.950604429	5.0609355	3.410441
ENSCHIG00000011753	ADCY6	5:30632225-30645191	5.661871	23.233202	12.789704	5.462183	6.989419	3.685869	5.87273	8.89657	7.056295	5.936238	6.596041	7.444746	6.32673	10.581326	8.624876	6.848256	7.179813	3.929749	9.561382429	8.2444195	5.985939333
ENSCHIG00000023090	ZNF641	5:31540408-31545471	3.421265	6.293837	3.945095	3.129056	3.678872	2.351053	1.693909	5.74403	4.273708	2.446216	3.580855	4.540465	3.300459	3.627308	7.114086	4.149991	5.476422	6.002434	3.833693143	4.6455795	5.209615667
ENSCHIG00000026771	ENSCHIG00000026771	5:29956831-29996489	12.129129	5.303465	6.201761	11.475162	12.540278	7.148495	21.497694	6.252974	14.293845	18.953766	14.818298	5.502737	9.026854	7.097024	4.297322	4.036917	3.898	4.275494	10.05997557	6.48098425	4.070137
ENSCHIG00000011079	TROAP	5:30141031-30149124	1.686687	0.19909	0.508699	0.928886	1.205536	0.688765	2.916829	0.213419	2.085237	1.98412	1.687468	1.085689	1.351089	0.45458	0.100326	0.201979	0.146907	0.237683	0.951603429	0.747921	0.195523
ENSCHIG00000019237	ENSCHIG00000019237	5:30197013-30200584	22.953396	5.080249	9.721917	14.011952	18.276934	9.283188	39.008434	3.848346	26.207771	33.133141	26.421867	14.471824	26.145769	5.654475	6.736603	6.680792	6.115871	3.164227	14.17586	13.25216775	5.320296667
ENSCHIG00000025067	ENSCHIG00000025067	5:30209495-30215489	33.874504	8.738422	16.232042	21.38747	24.241781	15.166816	56.326405	6.368	36.516575	53.485168	40.950794	20.89855	31.044233	6.421151	9.329868	7.473591	7.960238	5.031499	21.20870514	16.9234505	6.821776
ENSCHIG00000022988	TUBA1A	5:30304152-30306122	193.713684	40.421169	81.919388	132.108551	143.699799	97.876495	500.892151	27.44475	274.253876	341.998596	264.694092	67.307022	243.162201	62.614685	28.49515	29.29417	40.09959	19.489447	146.3374719	100.3947645	29.62773567
ENSCHIG00000018025	TUBA1B	5:30341517-30347410	45.542515	45.021461	67.104759	60.726742	74.871933	56.670261	190.848022	25.391218	112.902824	191.488052	141.134872	83.015549	54.511967	39.690968	52.000671	47.655079	48.341961	25.775187	74.37634229	57.30478875	40.59074233
ENSCHIG00000009981	ASB8	5:31681824-31756711	5.781629	9.06978	7.013939	6.218482	4.945409	6.047846	5.723597	14.060658	7.17988	6.212374	5.913988	25.026583	7.80179	18.045063	26.964888	23.28887	19.75156	19.086126	7.582815857	19.459581	20.708852
ENSCHIG00000025820	PFKM	5:31721266-31763408	72.399841	160.005524	88.20784	79.731537	55.753265	80.741135	60.234203	180.858383	60.000252	42.586876	48.507812	538.924072	106.809555	360.365143	550.831787	626.529968	531.344788	490.778748	100.7902696	389.2326393	549.551168
ENSCHIG00000021315	SENP1	5:31768732-31814435	7.591558	4.454816	4.599992	6.447331	7.221818	4.213618	9.105502	4.482821	9.808205	8.675515	9.302508	4.718699	5.531409	4.328375	4.837178	3.357028	3.235934	2.606492	5.789414	4.85391525	3.066484667
ENSCHIG00000023586	VDR	5:31956970-32016073	0.947514	0.216184	0.34885	1.230351	1.217264	0.897959	0.70451	0.723595	0.586057	0.774894	0.574087	0.902841	0.638641	1.017716	0.326835	0.50129	0.382632	0.460058	0.762673286	0.72150825	0.447993333
ENSCHIG00000009616	COL2A1	5:31868147-31888110	14.901626	3.067496	13.367197	6.121784	14.774638	25.18037	22.727137	3.093278	14.191757	13.22543	39.739029	1.021316	29.264795	0.503706	0.606026	0.308189	0.19646	0.439357	12.61884286	7.84896075	0.314668667
ENSCHIG00000012327	SLC48A1	5:32036210-32082223	2.23632	2.892389	2.779668	2.761871	2.792938	2.491365	1.195335	9.180678	2.078716	2.02907	1.926075	6.105058	2.973709	5.344051	7.709188	5.240567	6.584928	5.425801	3.442034857	5.5330015	5.750432
ENSCHIG00000012597	HDAC7	5:32036556-32072357	11.032815	3.176474	3.839263	13.160568	17.36746	9.23555	11.380415	9.172659	12.283723	13.538071	12.102145	8.851539	10.807276	6.729763	6.816914	5.51107	6.204982	5.403018	9.618912714	8.301373	5.706356667
ENSCHIG00000010621	RAPGEF3	5:32099110-32120144	7.286274	2.83234	2.943613	8.469987	11.613413	5.302959	6.339221	7.749458	5.245938	5.467388	4.722429	8.568853	5.681285	6.061912	7.342652	7.207533	6.676301	5.661567	6.464427286	6.9136755	6.515133667
XLOC_138767	XLOC_138767	5:32294773-32410642	0.004606	0	0	0	0.020821	0	0.058935	0.068213	0.057683	0.030565	0.026064	0.922729	0	0.270023	0.170969	0.238921	0.812037	1.64374	0.021138429	0.34093025	0.898232667
ENSCHIG00000016540	SLC38A4	5:32910344-33025426	4.246089	10.614901	4.722969	2.909137	3.095834	2.414836	2.403562	9.295017	5.642631	2.896599	3.299678	7.292834	3.373294	7.495998	4.748412	2.619396	7.605946	10.64445	5.065179429	5.7276345	6.956597333
ENSCHIG00000010302	SLC38A2	5:33398005-33415098	19.991444	32.626984	43.281673	12.399004	17.313131	8.046326	21.722668	25.855633	26.42675	15.841976	21.504553	26.151981	12.238076	34.217312	17.994041	30.608316	41.439297	20.313843	23.03505986	22.6503525	30.787152
ENSCHIG00000010883	ARID2	5:33853106-34053691	10.499818	5.8685	4.846909	9.131142	10.394182	5.451477	12.446402	6.896809	12.158269	10.322146	10.42141	5.883474	7.060881	5.841962	6.47959	5.085711	5.147855	4.912433	7.862203	6.31647675	5.048666333
ENSCHIG00000022598	DBX2	5:34828681-34869685	0.621979	0.074506	0.096385	0.427398	0.550115	0.177947	0.225501	0.12066	0.608528	0.524083	0.556469	0.045316	0.3356	0.058412	0.034996	0.066553	0.029558	0	0.238930286	0.118581	0.032037
ENSCHIG00000010725	NELL2	5:35004458-35388601	0.584165	0.095362	0.253475	0.308307	0.260467	0.307992	0.395321	0.007345	0.348792	0.671678	0.57634	0.068316	0.387797	0	0.006597	0.187814	0.013544	0.058533	0.232609857	0.1156775	0.086630333
ENSCHIG00000000850	ANO6	5:34426472-34656287	21.237755	25.26177	23.654015	24.429001	28.578842	12.860042	24.854628	25.304321	20.201654	19.023563	19.479828	26.479734	14.440279	41.076115	38.923988	27.110239	26.372604	26.879835	23.56323129	30.230029	26.78755933
ENSCHIG00000027074	ADAMTS20	5:36409804-36611509	11.551152	9.563281	10.757401	11.948163	10.455757	7.16892	12.923348	9.134744	14.025656	9.966259	9.053246	5.264142	7.850951	2.505881	2.679224	2.969418	2.928294	3.186635	10.278802	4.5750495	3.028115667
ENSCHIG00000012537	PRICKLE1	5:37574992-37687471	9.432798	2.47196	3.214667	9.130954	11.36432	4.961557	13.177383	3.970882	12.159746	12.91415	12.302771	4.38784	7.835759	4.170111	2.582831	3.473638	3.403567	2.927164	6.898817571	4.74413525	3.268123
ENSCHIG00000025687	PDZRN4	5:38722415-38881756	0.588157	0.095085	0.090137	0.43396	0.495165	0.37888	1.078098	0.169207	0.935294	0.896505	0.958784	0.222693	0.375766	0.0365	0.228147	0.229927	0.163407	0.160716	0.391504571	0.2157765	0.184683333
XLOC_143621	XLOC_143621	5:39123541-39159948	0.675221	0	0.060017	0.37435	0.370245	0.302518	0.495835	0	0.713019	1.09633	1.082111	0.155777	0.447268	0	0.113847	0.121629	0.121747	0.041756	0.228995	0.179223	0.095044
ENSCHIG00000010312	ENSCHIG00000010312	5:37867245-37882455	37.490852	24.580002	21.136551	37.894962	32.762493	16.252831	45.243355	23.350622	30.81839	34.903484	34.167549	18.399729	23.826981	20.722929	17.829502	17.711067	14.277756	12.645409	28.74583086	20.19478525	14.87807733
ENSCHIG00000020294	GXYLT1	5:38040920-38094808	16.177771	3.342094	4.570406	12.817789	14.13673	7.141298	24.681749	7.467297	21.731567	24.21978	28.665586	5.976079	10.248865	7.620593	4.015678	4.658647	2.831885	3.275195	10.593909	6.96530375	3.588575667
ENSCHIG00000004597	ABCD2	5:41031375-41118399	0.105312	0.026145	0.059124	0.099432	0.286157	0.068129	0.066933	0.034661	0.067034	0.130291	0.182911	0.093919	0.375463	0.874019	0.009381	0.211097	0.687669	0.166652	0.091511571	0.3381955	0.355139333
ENSCHIG00000026435	CPNE8	5:41679760-41937279	3.957018	2.330012	3.135395	5.703422	5.090991	3.387078	2.702639	8.46	2.725393	2.906792	3.089461	7.395737	2.472424	7.712167	5.010715	5.196679	6.604926	4.033142	4.401362429	5.64776075	5.278249
ENSCHIG00000022880	PTPRR	5:42098758-42381066	3.888529	0.532394	0.579259	2.894984	3.499593	1.39893	2.929845	1.122267	3.605932	3.875383	3.263131	0.880919	2.157201	0.359139	0.594102	0.60101	0.700272	0.626723	1.851038857	0.99784025	0.642668333
ENSCHIG00000008910	KCNMB4	5:42527372-42606126	5.811384	2.074408	3.773737	9.538634	8.76574	6.329354	5.225389	3.389432	5.063801	8.056478	8.047095	3.2624	6.803241	5.822268	2.729688	3.951969	1.972368	2.182507	5.585242	4.65439925	2.702281333
ENSCHIG00000011630	MYRFL	5:42988984-43110588	0.172757	0.028741	0.151621	0.212714	0.149746	0.052303	0.39075	0.098823	0.280549	0.306155	0.200977	0.071424	0.145152	0.158009	0.049248	0.019856	0.007495	0.081123	0.154956857	0.10595825	0.036158
ENSCHIG00000025742	CCT2	5:43353257-43368610	86.430565	170.109558	128.690521	84.165466	68.116081	44.434082	109.443939	112.688866	94.183403	86.227837	97.163719	47.639545	68.709862	81.705727	77.81324	48.241455	51.330364	44.372723	102.5212161	68.9670935	47.981514
ENSCHIG00000025514	CPM	5:44265494-44337745	1.484872	1.647451	1.676522	1.267156	1.29712	0.528175	1.526222	4.051023	1.096204	1.755028	1.166437	9.171562	0.84427	10.94101	4.760134	4.367594	5.029378	3.7839	1.713381286	6.429244	4.393624
ENSCHIG00000017178	S-LZ	5:43844775-43902170	0.855854	0.45107	0.487662	0.454487	0.274924	0.140879	0.229057	3.81566	0.178947	0.261796	0.22893	2.021087	0.45045	12.534163	4.175752	4.574562	2.706505	2.875624	0.836248429	4.795363	3.385563667
ENSCHIG00000010792	CPSF6	5:43947109-43971452	17.700129	14.850821	14.329254	15.692013	16.160036	11.557145	24.541405	10.516615	26.937935	19.013121	21.057497	8.530076	15.721796	9.564839	8.459309	7.393216	8.478377	6.900478	15.37818414	10.569005	7.590690333
ENSCHIG00000019939	MDM2	5:44358913-44381700	18.605511	21.400038	18.398375	16.285736	17.975574	9.323423	17.854113	19.121857	19.746853	17.83605	21.489174	22.75997	14.267396	22.621357	31.259386	24.697716	27.723022	30.211237	17.19415943	22.72702725	27.54399167
ENSCHIG00000013311	SLC35E3	5:44422442-44437946	8.700752	3.673474	4.778224	5.912638	5.160797	3.992075	9.027356	3.22017	8.248839	10.048919	8.905021	2.618399	6.36633	4.506801	2.953859	3.050213	2.618793	1.802637	5.109247714	4.11134725	2.490547667
ENSCHIG00000023484	MDM1	5:44817709-44846469	2.574226	0.212183	0.190676	1.873475	2.56946	1.15766	4.847109	0.589439	3.165616	3.555956	3.149864	0.909252	1.802118	0.407977	0.539669	0.35796	0.373191	0.268557	1.634286	0.914754	0.333236
ENSCHIG00000010659	CAND1	5:45823354-45859787	35.096081	22.697041	21.719213	27.039904	31.203939	16.769852	42.519848	19.432461	41.57169	36.243153	40.478699	17.460688	23.768425	23.142021	15.409467	15.994212	15.232205	13.030338	25.91175114	19.94515025	14.75225167
ENSCHIG00000007641	GRIP1	5:46592578-46810620	2.082541	0.989691	0.617814	1.026124	1.390726	0.477571	2.892793	0.457114	2.231795	1.779295	2.181211	0.739253	1.156516	0.794225	0.714144	0.731401	0.765624	1.18686	1.121690429	0.8510345	0.894628333
ENSCHIG00000027188	HELB	5:46809614-46854849	3.184604	0.53688	0.537099	2.571308	3.216604	1.965606	4.198389	0.916711	4.343915	3.790945	4.546837	1.746133	2.378329	1.416917	1.524845	1.500875	1.571879	1.2114	1.991799571	1.766556	1.428051333
ENSCHIG00000021197	ENSCHIG00000021197	5:46975882-46991468	22.212975	30.261217	43.50433	17.265091	15.316021	12.320428	14.306451	45.71838	14.73826	22.738689	20.053202	26.699965	18.51812	39.13755	38.345333	27.708357	36.969612	26.122774	25.52741686	30.675242	30.26691433
ENSCHIG00000018940	LLPH	5:46998956-47004531	25.031599	47.430145	28.533487	22.063465	23.512737	21.667957	25.602779	26.325899	20.763735	23.99938	21.434504	18.793131	16.836693	22.984699	25.124054	21.062227	15.725571	15.72892	27.87663843	20.93464425	17.50557267
ENSCHIG00000013893	ENSCHIG00000013893	5:47291473-47306445	0.031698	0	0	0	0	0.015295	0	0	0.04366	0	0.003983	0	0	0	0	0	0	0	0.002185	0	0
XLOC_139398	XLOC_139398	5:47449040-47514735	0.445476	0.084722	0.08797	0.563999	0.326756	0.173311	1.589152	0.050304	1.016905	0.929098	1.233458	0.048062	0.470077	0.345395	0.09025	0.016221	0.006743	0	0.410887714	0.238446	0.007654667
ENSCHIG00000012505	MSRB3	5:47674806-47863173	23.553659	8.026276	8.357786	8.135145	6.728035	4.927058	16.101486	8.33748	4.994561	5.056437	4.532466	42.67844	6.427661	6.04902	7.682228	46.994865	9.199076	9.154415	8.659038	15.70933725	21.78278533
ENSCHIG00000022746	TBK1	5:48613440-48656941	3.881069	2.292294	2.210064	3.858187	3.985744	2.02018	3.981939	4.423375	4.095068	4.11647	4.385861	4.170476	2.466411	4.552011	5.674837	4.009632	3.680082	3.417368	3.253111857	4.21593375	3.702360667
ENSCHIG00000002816	C12orf66	5:48834255-48854559	0.454889	3.038373	1.715365	0.608631	0.386531	0.538142	0.840328	1.59871	0.80299	0.737401	0.691563	1.139608	0.43822	1.487703	2.44894	0.739231	0.990737	0.658462	1.246582857	1.37861775	0.796143333
ENSCHIG00000013017	SRGAP1	5:48924036-49075435	3.20414	0.427597	0.608357	3.275529	4.432899	1.754219	4.091837	0.577914	3.852602	4.002653	4.074266	0.961494	2.036353	1.133613	0.538169	0.654703	0.717707	0.548994	2.166907429	1.16740725	0.640468
ENSCHIG00000017693	RXYLT1	5:49248492-49275298	5.806985	1.244412	1.710445	6.930415	4.87287	3.440254	10.099836	4.932408	7.107431	10.025094	7.750393	3.510833	3.590293	4.580415	3.775518	4.478192	2.67454	3.325073	4.747234286	3.86426475	3.492601667
ENSCHIG00000012961	PPM1H	5:49940333-50230511	2.749489	1.041343	1.734005	2.391528	2.82293	1.229761	4.806787	1.325272	3.507657	3.412431	3.352845	1.581561	2.27261	1.779768	0.992163	0.914555	0.765383	1.198693	2.193089429	1.6565255	0.959543667
ENSCHIG00000008519	USP15	5:50450218-50577813	23.885225	18.507879	18.753313	20.839275	18.03685	12.747427	20.849155	28.304853	24.193907	17.139364	22.254963	21.774107	15.411794	20.057943	28.588949	24.731987	26.064108	23.145546	19.71982171	21.45819825	24.64721367
ENSCHIG00000023925	LRIG3	5:53854735-53904907	10.038879	3.381493	4.241477	9.233961	11.085477	5.516092	13.775719	5.066782	13.66177	12.910532	12.718143	4.490641	6.618711	3.779394	3.385713	2.807798	3.162223	2.600134	7.471571571	4.56861475	2.856718333
ENSCHIG00000013850	TSFM	5:55018983-55026900	8.202469	18.058924	12.618613	6.998112	7.568178	6.267849	10.74791	9.576446	9.725668	9.512356	9.349035	10.467456	9.150394	9.152963	13.02936	9.310043	11.203747	10.118317	10.26229029	10.45004325	10.21070233
ENSCHIG00000015867	METTL1	5:55032872-55039735	2.735004	14.645749	10.972994	2.442406	2.098074	2.238356	3.945295	2.985837	2.602499	3.541864	2.758777	1.738288	4.037728	6.008763	5.125309	1.794018	3.468048	1.982189	5.618387286	4.227522	2.414751667
ENSCHIG00000020575	CDK4	5:55056365-55058512	33.79496	12.027065	13.469913	23.557058	25.885536	18.943348	44.081181	12.117223	31.412802	50.084175	35.154228	13.163509	32.529331	12.875426	13.628469	9.044769	10.427076	9.639101	21.44018914	18.04918375	9.703648667
ENSCHIG00000010259	PIP4K2C	5:55209509-55224931	1.59983	1.102901	1.082204	1.451417	2.01064	1.31048	1.553807	2.5262	1.606239	1.193487	1.515882	2.240528	1.392012	2.846774	3.024307	2.07046	2.190399	1.731294	1.576807	2.37590525	1.997384333
ENSCHIG00000024824	OS9	5:55087832-55122742	36.068634	32.492908	48.658199	36.581982	40.378464	29.278164	32.610767	53.626682	31.944487	34.665752	34.513828	32.642246	35.596775	46.142933	48.537384	37.241009	31.059578	26.523335	39.08959514	40.7298345	31.607974
ENSCHIG00000012447	SLC26A10	5:55189918-55196604	6.96146	1.889464	6.151941	7.914858	8.265302	5.289972	4.506174	5.50397	5.045236	4.822111	5.52244	18.47806	5.616182	5.851209	8.095387	13.980512	13.965274	9.771739	5.645954429	9.5102095	12.57250833
ENSCHIG00000001591	ENSCHIG00000001591	5:55195672-55205566	7.607361	1.626385	3.061902	5.944071	7.761254	5.930214	11.296441	3.210306	10.739268	10.179139	10.38982	4.132288	7.982075	3.463459	3.098212	2.540466	2.862284	2.951124	5.547224714	4.6690085	2.784624667
ENSCHIG00000007287	GLI1	5:55318766-55325674	1.54267	0.203697	0.251868	1.115721	1.483024	0.895366	1.544368	0.371462	1.910395	1.827144	1.231996	0.389219	1.352488	0.097417	0.371899	0.248372	0.223338	0.194508	0.837929429	0.55275575	0.222072667
ENSCHIG00000027023	MARS	5:55286263-55305325	8.931087	15.519435	10.359488	7.872339	8.218462	5.041693	11.723757	10.736946	8.43589	10.0451	9.167212	8.52994	8.867164	11.332615	9.885327	8.327692	7.547717	6.490215	9.924588571	9.6537615	7.455208
ENSCHIG00000013388	ARHGAP9	5:55311399-55318305	0.19928	0.315201	0.556144	0.329094	0.239575	0.199085	0.084581	1.324218	0.156378	0.104094	0.196847	0.549114	0.479052	2.256499	0.357989	1.064667	0.250443	0.47329	0.435414	0.9106635	0.596133333
ENSCHIG00000000887	STAC3	5:55521081-55532124	41.730686	37.287117	48.70755	42.040955	39.510014	50.201874	42.949417	83.375885	42.61853	34.161816	29.077045	81.077637	62.061455	90.984482	74.951767	87.088203	97.636147	123.851822	49.15325886	77.26883525	102.858724
ENSCHIG00000022462	ENSCHIG00000022462	5:55908910-55913308	0.076893	0.411512	0.693265	0	0	0	0	0.725628	0	0	0	0.044507	0	0.679148	0.452453	0.223415	0.072482	0.053531	0.261486429	0.294027	0.116476
ENSCHIG00000012163	HSD17B6	5:56039257-56051902	0.079152	0	0.058564	0	0	0	0.079223	0	0.201666	0.035681	0.122039	0.125134	0.080969	0.040195	0.101842	0.113716	0	0	0.019683857	0.087035	0.037905333
ENSCHIG00000026915	ENSCHIG00000026915	5:56074443-56092520	6.916871	1.429916	2.363456	4.842922	4.597874	3.385031	9.950224	3.642056	6.369683	7.64338	5.850831	3.175494	3.450156	2.687159	3.932248	1.823747	2.187264	2.18701	4.315925571	3.31126425	2.066007
ENSCHIG00000013646	ENSCHIG00000013646	5:56096242-56107077	265.105927	181.260864	254.411591	253.0439	242.526352	150.390015	393.053192	178.636826	249.92543	316.461548	294.201202	121.898743	205.445602	212.81456	105.38707	105.206787	80.271606	64.980461	236.1889629	161.3864938	83.48628467
ENSCHIG00000021196	SPRYD4	5:56307245-56308212	3.07809	11.191604	7.645996	2.469911	2.327197	3.337993	4.873831	6.990257	2.477642	3.434993	3.439012	8.045	3.982063	6.639899	7.150472	7.907726	7.834075	6.133895	5.548112714	6.4543585	7.291898667
ENSCHIG00000002500	ENSCHIG00000002500	5:56351690-56352454	0.841155	0	0.015466	0.039795	0	0.041988	0.007343	0	0	0	0	0	0.472152	0	0	0	0	0	0.014941714	0.118038	0
ENSCHIG00000010689	TIMELESS	5:56332601-56345727	2.739628	0.247919	0.49118	1.468689	2.204878	1.012117	5.057747	0.488109	2.731976	3.788222	2.725794	1.155659	2.066482	1.033936	0.477013	0.590683	0.426188	0.535698	1.567234143	1.1832725	0.517523
ENSCHIG00000010757	ATP5F1B	5:56168016-56173674	237.966812	787.089905	507.332764	253.485886	198.41806	247.704376	257.853027	278.299225	241.934464	227.720352	235.234497	624.796509	333.343414	285.053223	428.380798	681.510498	626.832153	353.204803	361.454749	417.893486	553.8491513
ENSCHIG00000014612	COQ10A	5:56389743-56462622	5.495639	22.938742	12.156141	5.406531	5.307065	5.715302	3.969443	40.383583	6.158321	4.460102	5.318473	46.15678	6.874515	29.176437	53.711636	59.180706	82.236801	59.167431	13.69668671	33.979842	66.861646
ENSCHIG00000027013	CS	5:56429640-56439859	23.537273	52.708271	37.723705	22.869488	25.293173	19.346231	26.145161	55.913586	27.306269	23.663803	25.898609	101.175262	26.389084	43.332634	84.696037	84.981148	81.496269	58.175724	34.28565929	63.89825425	74.88438033
ENSCHIG00000006417	MYL6B	5:56536786-56542763	464.247375	518.217834	960.944092	677.944214	441.480042	450.985687	303.963287	2823.388672	238.894592	315.376526	261.672272	640.98999	446.203491	421.342773	523.276917	602.086853	521.171387	180.591507	882.4176897	507.9532928	434.6165823
ENSCHIG00000009104	ENSCHIG00000009104	5:56584443-56590698	45.883835	147.430573	66.657867	39.690037	42.504612	29.663284	62.038548	64.223732	43.593067	51.728672	46.971104	34.51897	43.266586	58.97765	53.683266	30.769125	31.166927	26.753731	64.60123614	47.611618	29.563261
ENSCHIG00000014348	RPS26	5:56651892-56657813	85.398827	96.91275	81.279617	84.371017	68.845192	58.943268	109.322403	76.418411	72.186859	107.002083	88.143974	39.152771	74.237801	68.33506	41.421196	37.267975	34.450733	29.655895	82.29895114	55.786707	33.79153433
ENSCHIG00000000705	GDF11	5:56871099-56877965	1.050428	0.308039	0.46628	0.792032	1.370848	0.570593	2.926709	0.683971	3.114635	2.453826	2.685574	0.787599	1.164216	1.09374	0.381423	0.389438	0.524865	0.660741	1.016924571	0.8567445	0.525014667
ENSCHIG00000010424	ENSCHIG00000010424	5:56800489-56802700	7.868042	1.202412	1.608132	8.400815	9.11682	5.679806	9.330588	3.415234	8.501902	10.388541	10.195725	6.188029	6.880003	6.824029	2.176076	3.23619	2.605766	2.386883	5.536258143	5.51703425	2.742946333
ENSCHIG00000026980	BLOC1S1	5:56901997-56905580	61.472725	56.330059	54.913326	67.09877	49.865658	46.565907	51.949837	62.671452	49.185352	61.580105	48.91048	102.542801	67.56546	52.544533	72.621284	102.016602	103.872025	80.797211	55.62785843	73.8185195	95.561946
ENSCHIG00000026764	NTN4	5:58717174-58845683	4.857638	1.148793	1.950437	7.848356	9.018246	3.614847	4.066891	4.325752	5.455305	5.501705	5.200296	10.97636	3.330678	2.499694	2.586917	7.389366	12.684287	2.843665	4.567617429	4.84841225	7.639106
ENSCHIG00000023934	AMDHD1	5:58938493-58952406	1.17904	0.115663	0.075188	0.124684	0.100923	0.138988	0.791262	0	0.93481	0.213892	0.217468	0.046018	0.653331	0.230801	0.073123	0.060355	0.06091	0.058618	0.192386857	0.25081825	0.059961
ENSCHIG00000018871	HAL	5:58959857-58980698	1.698763	0	0	0	0	0	0	0.047079	0.00894	0	0	0	0.938128	0.113869	0.057148	0	0.019864	0	0.006725571	0.27728625	0.006621333
ENSCHIG00000027137	METTL7B	5:56911431-56938458	3.076146	1.501118	2.650574	1.98973	2.227702	2.494029	2.22548	1.52978	4.381549	2.92577	2.405229	5.059371	2.706096	2.540012	2.645988	10.1822	9.759131	3.216129	2.088344714	3.23786675	7.719153333
ENSCHIG00000003962	OR10P1	5:56984537-56985956	0	0	0	0	0	0	0	0	0	0	0	0.04582	0	0	0	0.056991	0.073563	0	0	0.011455	0.043518
ENSCHIG00000024930	NEDD1	5:59802625-59845320	9.298312	3.450976	3.290647	7.654605	7.742665	6.26293	16.047514	11.518151	10.792736	9.186732	11.655578	10.800056	6.586293	8.459841	12.466386	9.444123	10.114651	10.764488	7.995355429	9.578144	10.107754
ENSCHIG00000020715	ENSCHIG00000020715	5:62556566-62589612	0.281797	0.044311	0.105233	0.074138	0.168297	0.042436	0.798236	0	0.03726	0.245607	0.21579	0.057835	0.225362	0	0	0	0	0	0.176093	0.07079925	0
ENSCHIG00000002074	UHRF1BP1L	5:62773589-62859025	6.123188	8.532148	8.403949	7.863886	7.130481	4.077773	5.342669	8.802625	5.896271	6.816318	5.792687	4.190164	3.804204	8.578701	5.081471	3.919018	3.564263	2.905036	7.164790143	5.413635	3.462772333
ENSCHIG00000011297	TMPO	5:61402787-61451711	42.614323	11.071433	12.504207	29.057386	34.280411	17.318306	55.002922	20.659834	48.31591	45.70826	41.750084	26.995924	25.769432	16.427443	25.93442	17.119226	16.719582	22.655483	25.69921414	23.78180475	18.83143033
ENSCHIG00000026853	SLC25A3	5:61457524-61463152	130.114273	454.438049	305.803284	136.147308	111.234314	110.522026	197.442825	241.946106	173.864868	170.394501	171.533524	372.788147	165.747955	226.498932	335.644226	470.035065	443.476471	276.314697	222.5048446	275.169815	396.6087443
ENSCHIG00000011611	ANO4	5:63424828-63683807	0.014199	0	0	0.010555	0.004233	0.011283	0.034881	0	0.024114	0.016808	0.059509	0	0.010805	0.01744	0	0.003291	0.003286	0.003096	0.008707429	0.00706125	0.003224333
ENSCHIG00000015539	GAS2L3	5:63152034-63187781	8.537384	2.238645	2.789947	5.21804	6.196257	3.254117	8.203065	2.154866	6.863883	7.669442	7.055826	5.752279	3.415562	1.441878	1.101014	1.236442	1.4005	1.050532	4.293562429	2.92768325	1.229158
ENSCHIG00000026862	ENSCHIG00000026862	5:63982861-63993106	0.03902	0	0	0.040109	0.203653	0.115535	0	0	0.051963	0	0	0.064293	0	0.095989	0.087199	0	0.036441	0	0.051328143	0.06187025	0.012147
ENSCHIG00000019601	DRAM1	5:64360778-64402078	2.166251	2.759083	3.806586	2.491863	4.372606	1.347834	2.10041	4.201715	1.513122	2.230119	2.309285	2.989148	1.120135	8.108406	1.555571	2.358552	1.799101	2.0207	3.011442429	3.443315	2.059451
ENSCHIG00000023012	PARPBP	5:64621561-64687303	2.379897	0.200541	0.297763	1.040511	0.970164	0.655165	3.55916	0.296632	3.522721	3.37436	2.635367	1.571915	1.049395	0.255789	0.159013	0.444533	0.209689	0.124221	1.002848	0.759028	0.259481
ENSCHIG00000025652	WASHC3	5:64482173-64552143	15.606997	13.808082	9.988256	14.321508	12.662209	9.511114	15.661164	23.547955	14.128544	15.108413	13.456823	14.183791	11.310679	16.497879	17.238562	16.7903	14.578094	13.94708	14.21432686	14.80772775	15.105158
ENSCHIG00000018129	PAH	5:65262850-65371692	1.820648	0	0	0	0	0	0.051536	0	0	0	0	0	0.907838	0.05077	0	0.017417	0	0.00705	0.007362286	0.239652	0.008155667
ENSCHIG00000025486	NT5DC3	5:66142161-66204017	3.508875	9.140838	6.667032	2.494537	3.7504	2.881715	7.743119	11.718865	2.405758	3.310634	2.791942	5.301754	2.308763	5.681381	8.447268	3.755183	4.545942	2.602105	6.342358	5.4347915	3.63441
ENSCHIG00000018863	IGF1	5:64859635-64942799	25.184851	8.10024	5.972171	25.180485	29.385651	6.283918	16.35054	8.479771	19.024202	12.433294	20.822891	7.505865	6.869915	10.511384	4.508247	5.399649	5.103769	2.079505	14.25039657	7.34885275	4.194307667
ENSCHIG00000022542	C12orf73	5:66310983-66316882	4.774156	8.405169	6.502168	3.999394	4.945851	3.930301	6.98442	7.730807	5.575581	3.778479	3.954324	8.613315	4.536695	7.700132	10.563571	6.679856	8.931358	7.406312	6.071158571	7.85342825	7.672508667
ENSCHIG00000025962	GLT8D2	5:66318816-66364580	13.089759	2.555906	9.191247	17.073101	15.709248	8.614275	15.067963	4.696191	13.484958	14.379442	12.429254	6.15905	10.34359	3.726962	3.593546	5.829137	3.830659	3.474864	10.41541871	5.955787	4.37822
ENSCHIG00000021009	TXNRD1	5:66569246-66656915	10.433626	10.842453	15.755013	8.733304	10.397369	7.128738	13.245317	25.55106	10.336226	12.591055	10.393643	19.848665	8.222455	20.490664	26.385052	22.237665	19.89539	15.550728	13.093322	18.736709	19.22792767
ENSCHIG00000019598	ALDH1L2	5:67240784-67300646	4.11075	1.114532	2.67781	5.427858	7.486015	4.908733	5.132655	2.819149	4.38725	5.083251	4.18721	3.219598	4.228045	2.20814	3.769597	2.585749	3.007153	2.063391	4.223821714	3.356345	2.552097667
ENSCHIG00000026869	MYBPC1	5:64089196-64149428	524.524414	718.691223	1076.034424	724.139282	530.532593	404.268616	665.179932	1049.963013	752.932068	427.240753	554.07843	895.752258	516.649292	593.548706	721.517212	1067.299072	1005.640015	689.757019	738.4012976	681.866867	920.898702
ENSCHIG00000026071	SYCP3	5:64160992-64196613	0.379192	0.673584	0.510287	0.318981	0.223991	0.355744	0.087421	0.51923	0.738924	0.547665	0.54519	0.745384	0.424643	0.730903	0.509028	0.849358	0.988867	0.518264	0.384176857	0.6024895	0.785496333
ENSCHIG00000009936	CHPT1	5:64162635-64190643	23.65132	26.416029	25.32744	20.832207	19.876352	13.40659	16.492687	26.397678	18.039795	19.224352	21.277798	39.1614	19.350748	35.146458	28.689255	51.647362	48.995434	34.982437	21.24985471	30.58696525	45.208411
ENSCHIG00000017559	WASHC4	5:67334136-67390192	11.211995	5.913646	4.649232	9.873652	10.605062	6.50268	14.225485	13.465985	13.042343	11.107007	12.487348	13.854856	8.107879	14.355204	16.611679	11.563997	12.932376	9.622538	9.319391714	13.2324045	11.37297033
ENSCHIG00000026094	NUAK1	5:68169957-68239838	4.922325	3.466829	7.063018	5.425505	6.279918	3.484279	4.874849	10.490614	4.025164	3.989427	4.376154	7.634991	4.470146	8.546866	14.396795	9.073282	8.055268	9.809101	5.869287429	8.7621995	8.979217
ENSCHIG00000019667	CKAP4	5:68313086-68326210	13.96636	7.873224	12.071462	10.418456	13.203636	7.17625	19.178692	4.276383	14.675567	21.01618	19.177891	6.36913	12.660504	6.262125	3.468335	4.669374	3.658983	2.703278	10.599729	7.1900235	3.677211667
ENSCHIG00000014442	TCP11L2	5:68352314-68397007	6.944814	30.165997	19.277308	11.095902	9.618004	6.725221	6.961089	23.548443	5.659328	4.73109	5.055548	9.581627	5.048478	15.466729	16.17074	7.210983	5.719997	9.417263	15.34170914	11.5668935	7.449414333
ENSCHIG00000026927	BTBD11	5:69267692-69590568	0.629357	0.377981	0.573759	0.68105	0.882973	0.343775	0.703737	0.544554	0.777729	0.672454	0.937802	0.429631	0.527149	0.341268	0.157147	0.295315	0.435314	0.314235	0.586832714	0.36379875	0.348288
ENSCHIG00000013119	MTERF2	5:68914719-68949398	5.692363	7.257903	5.084738	3.555607	3.63489	3.025105	6.922285	7.174918	7.206363	5.685899	5.522931	8.704309	4.024633	6.67786	10.555517	8.739566	10.927166	9.3836	5.236492286	7.49057975	9.683444
ENSCHIG00000015467	TMEM263	5:68920659-68949413	7.191581	2.123787	3.933823	1.511927	6.803414	0.797351	1.980801	2.455907	2.386101	7.089523	8.436567	2.73987	3.916358	0.78384	0.773874	1.995988	0.835039	0.817492	2.801001429	2.0534855	1.216173
ENSCHIG00000027028	CRY1	5:68957284-69054534	3.030976	3.7465	4.539908	2.055655	2.850533	1.4381	2.456919	2.630107	3.634207	2.509592	3.596505	3.318853	1.948545	4.572955	6.966149	4.609457	4.725849	8.739079	2.816817429	4.2016255	6.024795
ENSCHIG00000024562	PWP1	5:69612243-69630711	28.191101	50.795712	40.488007	25.667234	22.359175	17.988337	33.900036	35.87841	27.553202	29.658527	27.444584	21.260151	25.93664	27.418854	30.055174	21.901903	24.547712	23.859406	32.43955871	26.16770475	23.43634033
ENSCHIG00000025643	FBXO7	5:69782999-69800537	6.901712	6.719626	9.858927	6.126092	5.36988	4.957428	5.673524	8.470701	6.094049	5.209071	5.109833	7.17828	5.693177	8.878535	10.664228	7.046591	7.383081	6.720641	6.739454	8.103555	7.050104333
ENSCHIG00000024931	ENSCHIG00000024931	5:70369986-70372751	2.704808	0	0	0.047642	0.060371	0	0.094437	0	0	0.08015	0	0	2.440159	0	0.04444	0	0	0	0.028921429	0.62114975	0
ENSCHIG00000024510	ENSCHIG00000024510	5:70377799-70382281	1.518425	0	0	0	0	0	0	0	0	0	0	0	0.835226	0	0	0	0	0	0	0.2088065	0
ENSCHIG00000026622	ENSCHIG00000026622	5:70395837-70400261	1.492708	0.028941	0	0	0	0	0	0	0	0	0	0	0.841633	0	0	0	0	0	0.004134429	0.21040825	0
ENSCHIG00000022544	TIMP3	5:70075650-70135274	46.095577	193.650665	215.094955	53.521378	69.275536	37.646183	29.484917	70.84166	32.906086	31.061708	37.985996	69.293488	37.438496	78.464218	51.662033	91.53418	93.531563	56.422653	95.645042	59.21455875	80.496132
ENSCHIG00000024191	TOM1	5:72230592-72270925	6.626349	8.198076	6.6266	6.060574	7.058072	5.408775	8.136882	11.825898	7.141936	7.326561	6.678504	6.234423	7.364306	10.992972	9.300946	7.772586	8.169618	6.588977	7.616411	8.47316175	7.510393667
ENSCHIG00000016700	HMOX1	5:72303927-72312671	5.285933	5.474589	11.104145	2.988102	4.674798	3.720944	3.092447	9.698599	3.734321	4.946801	4.664863	5.887184	4.230669	12.318584	22.783279	4.254998	4.79696	6.364893	5.821946286	11.304929	5.138950333
ENSCHIG00000011442	MCM5	5:72314895-72335945	4.605625	0.44677	0.891069	2.09478	3.128593	1.924997	7.286684	0.944624	4.889765	7.665686	5.682486	2.181997	4.061568	0.857791	1.185897	1.049187	1.262063	0.887124	2.388216714	2.07181325	1.066124667
ENSCHIG00000008000	MB	5:72491465-72503494	31.706459	49.80563	162.024612	77.797966	40.411129	71.051529	43.190887	869.801208	28.781403	19.996683	22.351139	2502.893555	39.145332	673.390503	872.021667	4192.862305	2953.030518	3196.510986	187.7261373	1021.862764	3447.467936
ENSCHIG00000025589	ENSCHIG00000025589	5:73374404-73407215	0.061958	0.044957	0.095378	0.042241	0.118356	0.044271	0	0.134907	0	0	0	0.125868	0	0.013773	0.108538	0.156332	0.151015	0.10864	0.068587143	0.06204475	0.138662333
ENSCHIG00000025286	ENSCHIG00000025286	5:72954469-72960110	0.202523	0.102451	0.068118	0.416292	0.323835	0.240128	0.067418	2.868591	0.11087	0.398963	0.25468	2.018871	0.133606	1.617921	2.668215	1.853866	2.119317	2.543832	0.583833286	1.60965325	2.172338333
ENSCHIG00000001541	ENSCHIG00000001541	5:73032835-73050434	0.062512	0.028306	0.028963	0.065853	0.061902	0.048884	0.027041	1.430009	0	0.008223	0.026099	0.656003	0.046965	0.730743	0.60001	0.239595	0.228138	0.516584	0.241565429	0.50843025	0.328105667
XLOC_144988	XLOC_144988	5:73056043-73176472	0.785894	2.168093	1.230948	0.246878	1.72	0.36194	0.080781	7.13424	0.290117	0.244592	0.093405	2.301547	0.340451	2.06054	4.111163	1.668709	3.221067	1.067878	1.848982857	2.20342525	1.985884667
ENSCHIG00000016644	ENSCHIG00000016644	5:73064223-73095599	0.136335	0.257372	0.392294	0.118793	0.086465	0.194047	0.050718	0.664002	0.053062	0.051204	0.027959	0.434368	0.044473	0.172446	0.296308	0	0.028426	0.132099	0.251955857	0.23689875	0.053508333
ENSCHIG00000017105	ENSCHIG00000017105	5:73083483-73095599	5.512221	9.176723	5.01637	3.625937	3.749488	3.810839	1.433953	21.479307	1.645793	2.229366	1.923787	16.750469	3.739803	11.058908	21.881538	12.615482	12.819397	6.148753	6.898945286	13.3576795	10.52787733
ENSCHIG00000024880	ENSCHIG00000024880	5:73239043-73262503	6.86983	4.025453	5.783766	8.39031	8.55484	11.470794	0.810284	39.368965	1.476749	1.98985	1.913241	108.023323	3.986411	35.406815	55.206436	75.749245	64.735397	52.989761	11.20063029	50.65574625	64.49146767
ENSCHIG00000010282	ENSCHIG00000010282	5:73308061-73345374	0.01819	0.04572	0.051695	0	0	0.027958	0	0.208213	0	0.02413	0	0.13452	0.021836	0.13099	0.121885	0.070715	0.076398	0.055241	0.047655143	0.10230775	0.067451333
ENSCHIG00000024340	ENSCHIG00000024340	5:72551746-72557317	0	0.029379	0.081964	0.02765	0.033476	0	0	0.091183	0	0	0	0.25106	0.110476	9.506031	0.161654	0.279275	2.195507	0.086172	0.037664571	2.50730525	0.853651333
ENSCHIG00000014027	RBFOX2	5:72572416-72868132	16.40218	7.26754	9.527386	13.03916	15.541291	10.473673	27.627691	6.816303	25.881817	21.821054	21.271421	7.506615	14.515752	7.314039	5.674585	5.966535	5.179254	6.554219	12.89900629	8.75274775	5.900002667
ENSCHIG00000017986	ENSCHIG00000017986	5:73583580-73592087	17.227293	24.770185	23.062862	17.060829	18.010778	17.723923	23.406189	20.568752	20.449934	24.383791	18.54162	29.0891	21.127943	22.58477	29.532492	30.294762	34.990803	22.916771	20.65764543	25.58357625	29.40077867
ENSCHIG00000012609	NCF4	5:73945350-73965523	0.344413	0.121833	0.238997	0.290891	0.278752	0.312532	0.284227	0.49948	0.231824	0.286328	0.284164	0.228105	0.369539	2.873236	0.27353	0.489839	0.205397	0.209965	0.289530286	0.9361025	0.301733667
ENSCHIG00000020907	IFT27	5:73832125-73854140	15.193556	5.081366	5.607426	10.546043	11.29432	10.60341	12.39111	3.687085	10.577175	18.976147	12.306237	4.94151	14.179164	3.290831	2.844378	2.561722	3.087855	2.167346	8.45868	6.31397075	2.605641
ENSCHIG00000011035	FOXRED2	5:73603820-73617400	6.079021	1.118752	1.828339	4.13131	3.960098	2.032905	3.030078	2.328461	3.729378	2.450617	3.267465	1.470039	2.997918	1.826893	0.959154	0.567063	0.52695	0.542869	2.632849	1.813501	0.545627333
ENSCHIG00000012106	EIF3D	5:73623133-73635109	68.372841	190.090149	129.411285	79.609322	82.93087	60.753105	85.110985	122.817039	73.557961	74.496452	80.238403	56.805744	89.941223	88.428703	80.003143	59.883251	47.415092	49.401417	107.2461079	78.79470325	52.23325333
ENSCHIG00000011742	CSF2RB	5:74032798-74045819	1.487044	0.579007	0.655369	2.268035	2.306202	1.982988	0.571323	3.692878	1.208438	1.561147	1.395433	1.739384	1.600995	7.417696	2.660924	2.589707	1.672961	1.390536	1.722257429	3.35474975	1.884401333
ENSCHIG00000014317	TST	5:74111619-74118162	7.970444	3.621704	2.657353	9.096559	7.515172	9.345724	4.685531	18.466379	3.987661	5.705916	4.331741	9.243967	8.396113	9.345196	13.033474	3.801002	6.230095	8.688659	7.912631714	10.0046875	6.239918667
ENSCHIG00000026912	MPST	5:74118677-74128090	8.528584	12.348433	10.775501	8.829228	8.978603	10.023549	7.35738	27.843786	6.643979	9.688268	7.578843	15.043953	10.117463	14.887904	23.240257	15.337893	14.834764	12.300574	12.30806857	15.82239425	14.15774367
ENSCHIG00000022495	KCTD17	5:74152110-74164466	0.544892	0.064716	0.06729	0.743865	0.897561	0.447033	1.018812	0.032553	1.011557	1.65608	1.053297	0.277199	0.819017	0.174858	0.118475	0.071322	0.017028	0.129775	0.467404286	0.34738725	0.072708333
ENSCHIG00000020663	TMPRSS6	5:74169114-74203793	0.078236	0	0	0	0	0	0.015626	0	0	0	0	0	0.099372	0.011129	0	0	0	0	0.002232286	0.02762525	0
ENSCHIG00000016735	IL2RB	5:74221074-74267262	0.079054	0.087172	0.129577	0.226563	0.134121	0.166999	0.024829	0.539851	0.110741	0.047419	0.065821	1.030634	0.045143	1.154571	1.121471	1.344707	1.463998	1.220707	0.187016	0.83795475	1.343137333
ENSCHIG00000024845	RAC2	5:74329674-74344724	1.199823	0.324952	0.624826	0.858445	1.55908	1.340474	0.742267	1.467814	1.107195	1.860966	1.667519	3.470873	1.181494	8.233335	2.391377	4.53792	1.903128	1.875158	0.988265429	3.81926975	2.772068667
ENSCHIG00000015772	C1QTNF6	5:74288856-74291959	19.523592	5.134159	8.033164	14.316794	24.206682	13.007668	14.266131	1.132739	15.354082	21.927502	20.838524	3.498828	19.25955	1.276535	0.802407	1.857634	1.034424	1.614399	11.44247671	6.20933	1.502152333
ENSCHIG00000008844	ENSCHIG00000008844	5:74558615-74573087	1.15616	1.449167	2.176452	2.35672	2.517295	1.114545	0.928266	4.227389	0.780835	0.925682	0.700156	5.004804	2.558246	9.217402	5.194345	2.858101	4.584888	3.612549	2.109976286	5.49369925	3.685179333
ENSCHIG00000023985	CARD10	5:74578163-74603530	4.289801	3.109496	3.310471	6.991253	8.63285	3.469254	2.836004	4.27183	3.402845	3.217776	3.878242	7.144542	5.447342	3.140967	4.14141	3.774828	4.44838	4.327101	4.660165429	4.96856525	4.183436333
ENSCHIG00000025908	ENSCHIG00000025908	5:74679587-74698064	2.427501	0.992419	1.524089	3.411961	4.043955	2.070517	2.290053	2.291814	1.977955	2.765443	2.061492	3.03333	1.983971	3.610398	2.973533	5.755171	3.072052	2.565331	2.374972571	2.900308	3.797518
ENSCHIG00000024000	DNM1L	5:75702963-75764682	17.022049	12.995444	12.085041	11.161407	12.407565	7.060492	25.005104	9.702029	21.887823	21.042494	20.52076	13.113182	13.434158	9.589883	11.35576	13.907986	13.709977	9.461772	12.916726	11.87324575	12.35991167
ENSCHIG00000020356	FGD4	5:75796229-75861972	3.936033	1.202377	0.96282	3.660733	4.45865	1.978877	5.203679	2.217247	3.87449	4.503332	3.504886	3.118845	2.40978	4.476928	2.926705	2.6355	2.782847	2.638114	2.812054714	3.2330645	2.685487
ENSCHIG00000016666	AMN1	5:76737664-76815229	5.451409	2.278455	2.808198	5.701788	5.317797	4.287477	6.698545	3.210086	7.450199	5.819207	6.704433	3.213946	4.157063	3.359834	2.692046	2.780407	1.998396	2.289098	4.328906571	3.35572225	2.355967
ENSCHIG00000020321	DENND5B	5:77019745-77131930	4.54923	6.270584	6.317344	4.220554	4.300281	1.868299	5.540101	4.42024	5.081536	4.440209	4.141484	3.590661	3.20054	4.615737	4.399147	3.260553	3.439018	3.369783	4.705343286	3.95152125	3.356451333
ENSCHIG00000026352	CAPRIN2	5:77323180-77363401	7.414274	3.591467	2.583107	6.253178	6.122316	5.439857	7.315075	2.797637	9.826308	6.507378	7.931828	3.052502	6.22102	2.52581	4.309349	2.724126	2.975509	2.710424	4.871805286	4.02717025	2.803353
ENSCHIG00000004824	ERGIC2	5:78772986-78814978	19.063885	23.163103	16.804132	15.486141	17.020475	9.949961	20.777941	23.590225	16.638784	18.649389	17.260805	18.789707	12.895844	19.380014	23.89686	21.219851	19.660067	16.550415	18.11313971	18.74060625	19.14344433
ENSCHIG00000023208	FAR2	5:78824393-78876024	0.345273	0.1346	0.281233	0.500031	0.444356	0.175957	1.43567	0.063827	1.195711	1.072252	1.309818	0.051349	0.673802	0.052861	0.008338	0.278649	0.035735	0.032867	0.433667714	0.1965875	0.115750333
ENSCHIG00000007526	PTHLH	5:80443943-80458630	0.156959	0.280762	0.869122	0.191174	0.113138	0.020274	0.006104	0.779314	0.016258	0.050792	0.005454	0.491185	0.014659	0.360711	0.249595	0.413634	0.285635	0.071387	0.322841143	0.2790375	0.256885333
ENSCHIG00000021171	CCDC91	5:79714827-80176807	5.716117	3.828586	5.252017	5.392991	5.50212	2.642122	6.962937	8.366102	6.680098	6.226553	5.716917	5.560189	4.44836	7.870818	8.935896	7.102222	7.117522	6.826053	5.420982143	6.70381575	7.015265667
ENSCHIG00000025620	ENSCHIG00000025620	5:80658234-80703972	15.705292	36.775219	28.547728	17.099508	14.247908	10.67443	18.845686	27.557957	15.286515	17.835903	15.51329	19.631008	12.176333	18.938841	25.687256	22.855122	22.893389	17.918297	21.96406229	19.1083595	21.22226933
ENSCHIG00000026121	PPFIBP1	5:80716907-80847669	18.888861	20.54838	25.907309	25.292147	27.139135	14.647338	22.806105	35.979164	20.617844	17.844627	19.671322	38.140522	14.956716	46.409122	51.637634	40.535461	31.868204	31.795193	24.61708257	37.7859985	34.73295267
ENSCHIG00000024108	BHLHE41	5:82409900-82413256	1.558169	5.217833	4.472771	1.807106	1.948188	1.417116	1.396834	4.836721	1.091007	1.471881	1.277464	3.122887	1.669191	3.747846	3.809456	1.716693	3.335966	3.805158	3.013795571	3.087345	2.952605667
ENSCHIG00000025125	BCAT1	5:83672419-83787999	12.456022	2.389808	2.503086	12.736097	9.527212	3.086355	47.46777	0.561188	30.826336	26.205841	28.715343	0.388463	19.258913	2.08486	0.17789	0.785746	0.301256	0.337532	11.18164514	5.4775315	0.474844667
ENSCHIG00000023135	ETFRF1	5:83367890-83497656	1.542889	1.35911	1.761411	1.175518	1.13876	0.767246	1.361918	1.862765	1.669484	1.294553	1.372982	1.639723	0.869198	1.690856	1.94457	2.024174	2.129651	1.045648	1.346675429	1.53608675	1.733157667
ENSCHIG00000011005	C2CD5	5:86239744-86329314	6.80109	2.228971	2.17716	6.033616	5.760634	3.632591	8.721222	4.12805	8.553072	7.037951	6.682676	4.569013	4.879507	3.754502	3.720257	3.271757	3.225944	3.243772	4.668892	4.23081975	3.247157667
ENSCHIG00000022129	ST8SIA1	5:86427366-86618226	3.140713	0.935439	1.322665	2.803386	2.88203	0.723476	1.855745	0.409836	2.353393	1.770944	1.816053	1.056519	1.108959	0.331836	0.294285	0.444518	0.367197	0.533572	1.561796714	0.69789975	0.448429
ENSCHIG00000020166	GYS2	5:87172583-87233779	0.260742	0	0	0.012829	0	0	0	0	0.008549	0	0	0	0.170037	0	0	0	0	0	0.001832714	0.04250925	0
ENSCHIG00000014173	SPX	5:87234895-87244359	3.039614	1.098614	1.728836	2.977052	2.702317	1.865796	6.809144	0.764044	3.24693	5.269939	4.049523	0.829135	2.034049	0.398119	0.512945	0.770042	0.485806	0.549166	2.563686143	0.943562	0.601671333
ENSCHIG00000010543	ENSCHIG00000010543	5:87108703-87129144	37.114388	35.660213	53.423752	45.930523	37.412472	26.391502	70.213211	38.884285	34.787449	45.411491	39.834419	24.436211	37.887791	23.492245	17.757078	31.273829	20.73019	13.491831	43.987994	25.89333125	21.83195
ENSCHIG00000006897	ENSCHIG00000006897	5:87476868-87551660	0.59626	0	0	0.022699	0	0	0.033748	0	0	0.014654	0	0	0.558506	0	0	0	0	0.00499	0.008063857	0.1396265	0.001663333
ENSCHIG00000020769	PYROXD1	5:87302909-87327924	6.831659	7.355384	4.879206	5.329353	6.142868	3.693326	8.644137	7.292358	6.203684	6.338394	6.006825	6.866869	4.657512	6.712523	8.954214	7.570729	6.58453	6.289069	6.190947429	6.7977795	6.814776
ENSCHIG00000025547	AEBP2	5:88796816-89082922	4.661443	4.099206	3.960589	4.574337	4.594178	2.853964	4.027809	2.889132	5.852142	4.461192	4.526132	2.264122	4.372922	2.356796	5.403882	1.900052	3.292253	2.797609	3.857030714	3.5994305	2.663304667
ENSCHIG00000014690	RERGL	5:90501700-90515672	2.001326	0.390398	0.476405	2.025985	2.716853	1.264098	0.76006	2.267939	1.679324	1.225154	1.180693	5.352209	1.044932	0.609441	2.638203	2.883546	3.680806	3.020468	1.414534	2.41119625	3.19494
[truncated: 7,117 more rows]
