# Supplementary material for: Transcriptome analysis of mRNA and miRNA in the development of LeiZhou goat muscles
Source: Sci Rep. 2024 Apr 29;14:9858. doi: 10.1038/s41598-024-60521-9 (PMC11058254; doi:10.1038/s41598-024-60521-9)
Supplement: Supplementary file 23 — Supplementary Legends. [file 41598_2024_60521_MOESM23_ESM.xlsx]

## Sheet: Sheet1
Additional files
Supplementary Information1: Gene Ontology (GO) enrichment analysis of the differentially expressed mRNAs in M0 vs M3.
Supplementary Information2: Gene Ontology (GO) enrichment analysis of the differentially expressed mRNAs in M0 vs M6 groups.
Supplementary Information3: Gene Ontology (GO) enrichment analysis of the differentially expressed mRNAs in M6 vs M3.
Supplementary Information4: Encyclopedia of Genes and Genomes (KEGG) pathway enrichment analysis of differentially expressed mRNAs in M0 vs M3 groups.
Supplementary Information5: Encyclopedia of Genes and Genomes (KEGG) pathway enrichment analysis of differentially expressed mRNAs in M0 vs M6 groups.
Supplementary Information6: Differentially expressed mRNA genes in M0 vs M3 vs M6 groups.
Supplementary Information7: Differentially expressed mRNA genes in M0 vs M3 groups.
Supplementary Information8: Differentially expressed mRNA genes in M0 vs M6 groups.
Supplementary Information 9: All target gene in miRNA.
Supplementary Information10: Gene Ontology (GO) enrichment analysis of the differentially expressed miRNAs in M6 vs M3.
Supplementary Information11: Encyclopedia of Genes and Genomes (KEGG) pathway enrichment analysis of differentially expressed miRNAs in M0 vs M3 groups.
Supplementary Information12: Encyclopedia of Genes and Genomes (KEGG) pathway enrichment analysis of differentially expressed miRNAs in M0 vs M6 groups.
Supplementary Information13: Encyclopedia of Genes and Genomes (KEGG) pathway enrichment analysis of differentially expressed miRNAs in M6 vs M3 groups.
Supplementary Information14: Differentially expressed miRNA genes in M0 vs M3 vs M6 groups.
